# Supplementary material for: The Impact of Fast Radiation on the Phylogeny of Bactrocera Fruit Flies as Revealed by Multiple Evolutionary Models and Mutation Rate-Calibrated Clock
Source: Insects. 2022 Jun 30;13(7):603. doi: 10.3390/insects13070603 (PMC9319077; doi:10.3390/insects13070603)
Supplement: Supplementary file 1 [file insects-13-00603-s001.zip]

Archive with 114 entries (113 files):
- Figures S1-S21.pdf
- File S1/
- File S1/ceratitis_12018.fasta
- File S1/ceratitis_12029.fasta
- File S1/ceratitis_12232.fasta
- File S1/ceratitis_12257.fasta
- File S1/ceratitis_12358.fasta
- File S1/ceratitis_12389.fasta
- File S1/ceratitis_13212.fasta
- File S1/ceratitis_13289.fasta
- File S1/ceratitis_13313.fasta
- File S1/ceratitis_13325.fasta
- File S1/ceratitis_13327.fasta
- File S1/ceratitis_13424.fasta
- File S1/ceratitis_13588.fasta
- File S1/ceratitis_13734.fasta
- File S1/ceratitis_13817.fasta
- File S1/ceratitis_13878.fasta
- File S1/ceratitis_13921.fasta
- File S1/ceratitis_1416.fasta
- File S1/ceratitis_15788.fasta
- File S1/ceratitis_15834.fasta
- File S1/ceratitis_15917.fasta
- File S1/ceratitis_16241.fasta
- File S1/ceratitis_16397.fasta
- File S1/ceratitis_16465.fasta
- File S1/ceratitis_16592.fasta
- File S1/ceratitis_16605.fasta
- File S1/ceratitis_16744.fasta
- File S1/ceratitis_16806.fasta
- File S1/ceratitis_1685.fasta
- File S1/ceratitis_17071.fasta
- File S1/ceratitis_17095.fasta
- File S1/ceratitis_17096.fasta
- File S1/ceratitis_17368.fasta
- File S1/ceratitis_17594.fasta
- File S1/ceratitis_17675.fasta
- File S1/ceratitis_17698.fasta
- File S1/ceratitis_17937.fasta
- File S1/ceratitis_17955.fasta
- File S1/ceratitis_18212.fasta
- File S1/ceratitis_1827.fasta
- File S1/ceratitis_18366.fasta
- File S1/ceratitis_18781.fasta
- File S1/ceratitis_18917.fasta
- File S1/ceratitis_19119.fasta
- File S1/ceratitis_1912.fasta
- File S1/ceratitis_19305.fasta
- File S1/ceratitis_19306.fasta
- File S1/ceratitis_19417.fasta
- File S1/ceratitis_19625.fasta
- File S1/ceratitis_19690.fasta
- File S1/ceratitis_19875.fasta
- File S1/ceratitis_19897.fasta
- File S1/ceratitis_19981.fasta
- File S1/ceratitis_20021.fasta
- File S1/ceratitis_20388.fasta
- File S1/ceratitis_20428.fasta
- File S1/ceratitis_2233.fasta
- File S1/ceratitis_2252.fasta
- File S1/ceratitis_27.fasta
- File S1/ceratitis_2722.fasta
- File S1/ceratitis_2790.fasta
- File S1/ceratitis_289.fasta
- File S1/ceratitis_3241.fasta
- File S1/ceratitis_3412.fasta
- File S1/ceratitis_3441.fasta
- File S1/ceratitis_3736.fasta
- File S1/ceratitis_4270.fasta
- File S1/ceratitis_4476.fasta
- File S1/ceratitis_4575.fasta
- File S1/ceratitis_4775.fasta
- File S1/ceratitis_4801.fasta
- File S1/ceratitis_4978.fasta
- File S1/ceratitis_5204.fasta
- File S1/ceratitis_5249.fasta
- File S1/ceratitis_5467.fasta
- File S1/ceratitis_5521.fasta
- File S1/ceratitis_5642.fasta
- File S1/ceratitis_6269.fasta
- File S1/ceratitis_6275.fasta
- File S1/ceratitis_6498.fasta
- File S1/ceratitis_6561.fasta
- File S1/ceratitis_6586.fasta
- File S1/ceratitis_6671.fasta
- File S1/ceratitis_6802.fasta
- File S1/ceratitis_710.fasta
- File S1/ceratitis_7130.fasta
- File S1/ceratitis_7577.fasta
- File S1/ceratitis_7655.fasta
- File S1/ceratitis_7835.fasta
- File S1/ceratitis_7884.fasta
- File S1/ceratitis_793.fasta
- File S1/ceratitis_794.fasta
- File S1/ceratitis_8016.fasta
- File S1/ceratitis_8163.fasta
- File S1/ceratitis_8347.fasta
- File S1/ceratitis_8413.fasta
- File S1/ceratitis_8448.fasta
- File S1/ceratitis_8451.fasta
- File S1/ceratitis_846.fasta
- File S1/ceratitis_8498.fasta
- File S1/ceratitis_8506.fasta
- File S1/ceratitis_883.fasta
- File S1/ceratitis_9041.fasta
- File S1/ceratitis_908.fasta
- File S1/ceratitis_9338.fasta
- File S1/ceratitis_9578.fasta
- File S1/ceratitis_9616.fasta
- File S1/ceratitis_9882.fasta
- File S1/ceratitis_9925.fasta
- File S1/ceratitis_9958.fasta
- Table S1.pdf
- Table S2.pdf
