# Supplementary material for: The Impact of Fast Radiation on the Phylogeny of Bactrocera Fruit Flies as Revealed by Multiple Evolutionary Models and Mutation Rate-Calibrated Clock
Source: Insects. 2022 Jun 30;13(7):603. doi: 10.3390/insects13070603 (PMC9319077; doi:10.3390/insects13070603)
Supplement: Supplementary file 1 [file insects-13-00603-s001.zip › File S1/ceratitis_12018.fasta]

>bryoniae
ATGTCTACAAAAGCTGAGCTTGCTTGCGTTTACGCTGCTCTCGTCTTGGTTGATGATGATATCGCTGTCACTGGCGAGAAAATCTCGACCATCTTGAAGGCCGCCAATGTTGATGTTGAACCTTACTGGCCCGGTTTGTTTGCCAAGGCTTTGGAAGGTATCAACGTTAAGGACTTGATCACCAACATTGGATCCGGTGTCGGTGCTGCTGCCCCAGCTGGTGGTGCTGCCGCCGCTGGTGGAGATGCTGCTCCAGCTGAGGCCAAGAAAGAAGAGAAGAAGAAGGAGGAAGAACCAGAGGAATCCGACGATGACATGGGCTTCGGTCTC
>ceratitis
ATGTCTACAAAAGCTGAACTTGCTTGCGTTTACGCTGCTCTCGTTTTGGTTGATGATGACATCGCTGTTACTGGTGAGAAAATCACCACCATCCTGAAGGCCGCCAGTGTTGATGTTGAACCCTACTGGCCCGGTTTGTTCGCCAAGGCTTTGGAAGGTATCAACGTTAAGGACTTGATCACCAACATTGGTTCCGGTGTCGGTGCTGCTGCCCCATCTGGTGGTGCTGCGCCAGCTGGCGGAGATGCTGCACCAGCTGAGGCCAAGAAGGAAGAGAAGAAGAAGGAGGAAGAACCAGAGGAGTCCGATGATGACATGGGTTTCGGTCTC
>correcta
ATGTCTACAAAAGCTGAACTTGCTTGCGTTTACGCTGCTCTCGTCTTGGTTGATGATGATATCGCTGTCACTGGCGAGAAAATCTCGACCATCTTGAAGGCCGCCAATGTTGAAGTTGAACCTTACTGGCCCGGTTTGTTCGCCAAGGCTTTGGAAGGTATCAACGTTAAGGACTTGATCACCAACATTGGATCCGGTGTCGGTGCTGCTGCCCCAGCTGGTGGTGCTGCCGCCGCTGGTGGAGATGCTGCTCCAGCTGAGGCCAAGAAAGAAGAGAAGAAGAAGGAGGAAGAACCAGAGGAATCCGACGATGACATGGGCTTCGGTCTC
>cucurbitae
ATGTCTACAAAAGCTGAACTTGCTTGCGTCTACGCTGCTCTCGTTTTGGTTGATGATGATATCGCTGTCACCGGCGAGAAAATCTCGACCATCCTGAAGGCTGCCAATGTTGATGTTGAACCTTACTGGCCCGGTTTGTTCGCCAAGGCTTTGGAAGGTATCAATGTTAAGGACTTGATCACCAACATTGGATCCGGTGTCGGTGCTGCTGCCCCAGCTGGTGGTGCTGCCCCCGCTGGTGGAGATGCTGCTCCAGCTGAGGCCAAGAAGGAAGAGAAGAAGAAGGAGGAAGAACCAGAGGAATCCGATGATGACATGGGCTTCGGTCTC
>dorsalis
ATGTCTACAAAAGCTGAACTTGCTTGCGTTTACGCTGCTCTCGTCTTGGTTGATGATGATATCGCTGTCACTGGCGAGAAAATCTCGACCATCTTGAAGGCCGCCAATGTTGAAGTTGAACCTTACTGGCCCGGTTTGTTCGCCAAGGCTTTGGAAGGTATCAACGTTAAGGACTTGATCACCAACATTGGATCCGGTGTCGGTGCTGCTGCCCCAGCTGGTGGTGCTGCCGCCGCTGGTGGAGATGCTGCTCCAGCTGAGGCCAAGAAAGAAGAGAAGAAGAAGGAGGAAGAACCAGAGGAATCCGACGATGACATGGGCTTCGGTCTC
>jarvisi
ATGTCTACAAAAGCTGAACTTGCTTGCGTTTACGCTGCTCTCGTCTTGGTTGATGATGATATCGCTGTCACTGGCGAGAAAATCTCGACCATCTTGAAGGCCGCCAATGTTGATGTTGAACCTTACTGGCCCGGTTTGTTCGCCAAGGCTTTGGAAGGTATCAACGTTAAGGACTTGATCACCAACATTGGATCCGGTGTCGGTGCTGCTGCCCCAGCTGGTGGTGCTGCCGCCGCTGGTGGAGATGCTGCTCCAGCTGAGGCCAAGAAAGAAGAGAAGAAGAAGGAGGAAGAACCAGAGGAATCCGACGATGACATGGGCTTCGGTCTC
>latifrons
ATGTCTACAAAAGCTGAACTTGCTTGCGTTTACGCTGCTCTCGTCTTGGTTGATGATGATATCGCTGTCACTGGCGAGAAAATTTCGACTATCTTGAAGGCCGCCAATGTTGATGTTGAACCTTACTGGCCCGGTTTGTTCGCCAAGGCTTTGGAAGGTATCAACGTTAAGGACTTGATCACCAACATTGGATCCGGTGTCGGTGCTTCTGCCCCAGCTGGTGGCGCTGCCGCCGCTGGTGGAGATGCTGCTCCAGCTGAGGCCAAGAAAGAAGAGAAGAAGAAGGAGGAAGAACCAGAGGAATCCGACGATGACATGGGCTTCGGTCTC
>minax
ATGTCTACAAAAGCTGAACTTGCTTGCGTCTACGCTGCTCTCGTCTTAGTTGATGATGATATCGCTGTGACTGGCGAGAAAATCTCAACCATCCTGAAGGCCGCCAATGTTGATGTTGAGCCTTACTGGCCCGGTCTATTCGCCAAAGCTTTGGAAGGTATCAATGTTAAGGATTTGATCACCAACATTGGATCCGGTGTCGGTGCTGCTGCCCCAACCGGTGGTGCTGCCCCCGCTGGTGCAGATGCTGCTCCGGCTGAGGCCAAGAAGGAA------AAGAAGGAGGAAGAACCAGAGGAGTCCGACGACGACATGGGCTTCGGTCTC
>musae
ATGTCTACAAAAGCTGAACTTGCTTGCGTTTACGCTGCTCTCGTCTTGGTTGATGATGATATCGCTGTCACTGGCGAGAAAATCTCGACCATCTTGAAGGCCGCCAATGTTGAAGTTGAACCTTACTGGCCCGGTTTGTTCGCCAAGGCTTTGGAAGGTATCAACGTTAAGGACTTGATCACCAACATTGGATCCGGTGTCGGTGCTGCTGCCCCAGCTGGTGGTGCTGCCGCCGCTGGTGGAGATGCTGCTCCAGCTGAGGCTAAGAAAGAAGAGAAGAAGAAGGAGGAAGAACCAGAGGAATCCGACGATGACATGGGCTTCGGTCTC
>oleae
ATGTCTACAAAAGCTGAACTTGCTTGCGTTTACGCTGCTCTCGTTTTGGTTGATGATGATATTGCTGTTACTGGCGAGAAAATCTCAACCATCTTGAAGGCCGCCAATGTTGAAGTTGAACCTTACTGGCCCGGTTTGTTCGCCAAGGCTTTGGAAGGTATCAACGTCAAGGACTTGATCACCAACATTGGATCCGGAGTCGGTGCTGCTGCCCCAGCTGGTGGTGCTGCCGCTGCTGGTGGAGATGCTGCTCCAGCTGAGGCCAAAAAGGAAGAGAAGAAGAAGGAGGAAGAACCAGAGGAATCCGACGATGACATGGGCTTCGGTCTC
>tryoni
ATGTCTACAAAAGCTGAACTTGCTTGCGTTTACGCTGCTCTCGTCTTGGTTGATGATGATATCGCTGTCACTGGCGAGAAAATCTCGACCATCTTGAAGGCCGCCAATGTTGATGTTGAACCTTACTGGCCCGGTTTGTTCGCCAAGGCTTTGGAAGGTATTAACGTTAAGGACTTGATCACCAACATTGGATCCGGTGTCGGTGCTGCTGCCCCAGCTGGTGGTGCTGCCGCCGCTGGTGGAGATGCTGCTCCAGCTGAGGCCAAGAAAGAAGAGAAGAAGAAGGAGGAAGAACCAGAGGAATCCGACGATGACATGGGCTTCGGTCTC
>zonata
ATGTCTACAAAAGCTGAACTTGCTTGCGTTTACGCTGCTCTCGTCTTGGTTGATGATGATATCGCTGTCACTGGCGAGAAAATCTCGACCATCTTGAAGGCCGCCAATGTTGAAGTTGAACCTTACTGGCCCGGTTTGTTCGCCAAGGCTTTGGAAGGTATCAACGTTAAGGACTTGATCACCAACATTGGATCCGGTGTCGGTGCTGCTGCCCCAGCTGGTGGTGCTGCCGCCGCTGGTGGAGATGCTGCTCCAGCTGAGGCCAAGAAAGAAGAGAAGAAGAAGGAGGAAGAACCAGAGGAATCCGACGATGACATGGGCTTCGGTCTC
