# Supplementary material for: The Impact of Fast Radiation on the Phylogeny of Bactrocera Fruit Flies as Revealed by Multiple Evolutionary Models and Mutation Rate-Calibrated Clock
Source: Insects. 2022 Jun 30;13(7):603. doi: 10.3390/insects13070603 (PMC9319077; doi:10.3390/insects13070603)
Supplement: Supplementary file 1 [file insects-13-00603-s001.zip › File S1/ceratitis_12029.fasta]

>bryoniae
ATGATGGACGAGCCTGTAGATTTTGGTGGTGATGGAGACAAAAATAGCAAAGACAATACACGAAACACAACAACAACAAAAATGGAGGAAGGCGAGGAGCATAGTCAGGATTCAAGTGTTATGAATAACTCGCAAAGTGTCTTGGAAAAGATAGCGAATTTATATGCCGAACAATTGATGTCCGACATAATTTTGGTTGTGGGCAATGAGCAATATCCCGCACATCGTGTTATACTCTGCGCCAGTAGTGAAGTGTTTCAGGTGATGCTCATGAATCCACAATGGAATGAGTGTCGCAAGCATGTTATCGAGTTGGTTGAGGAACCCTGTTGTACGGCTGTTTTTCCACAGTTCTTAAAATACTTGTATGTTGGCCAAATAAAAATTTCGCTACAGACGGTGATGCCAATGCTGGCTTTAGCAGACAAATACAATGTCAAGGATCTTGTAGAGCTTTGTGTTGATTACATGATGAAGCACATCGCCAAGGCAGCCACACAAGGTTACCTCGTCTCTTGGCTGCAATACACAATTGCTTTTAGTCCCTACCATAAAGAACTCACCGAAACATTAAAGCGTTTTTTGAAATGGAATTTAGAAATGGTTAGCGAATCAAAAGACTTTGTAGAATTGGATGCGGCAATTATGGTGCTGCTGCTGCAGCAGAACGACATTGTGGTCACCAGTGAGTACCAGCTTTTTGGCATTTTGCAACGTTGGCTTTTGCATCGCAAAGAAGTCTACGACAATGATGAGACGCTCACGTTGGAAGAGAAAAATACCGCATTCTTGCAGTTGGTCGAGCAGACGGTGGTGCATATACGATTTGCCATGATGACACCGCGTGAATTGGCGCATTTGCTACTATTCCCCCTGCTGGAGTATCACAAAGAGTATATTGTGGAACGCATGGCAATAGGTATGAGCTATCAGTCGGGTCAGGAAGACCGTGTATGTGAGGTGCGTTATTCGCCTGAGGGCTTGCTGCAATTTACACCGCGCCTCTATTCCAATGACACATGGAGCGTGAGCATACATGTGAAGGAGTTCGATCAAATCGAAAAATATACGAATTACGTGACGTGCTTCTTTTCGCAACGCAACATTGCCGAAACGGAAGACGATCATACCATAACTTGGGAGATTGAATTCTTTCCGCGCGGTGTCAAATACAACAAAGCGAAAATTATTTGGGGTGAAGATGTACCAGAGTTTTCGCTGAAAACTGTGCGCCTGCGCGTCACCTGCAAATATCCAAAGCTTGACGAGGAGCGTTTCAAGGTCGCCGTACTGATTACTGGTGTACAAAATAAAATCGATCATATTCTCACCGTACACGAACGCACCGAGTATTTTTCGAATAAGGTGCGCGTGCTGAATGTGGACAACCTAATACCCTACGATGAGTTGGCGTTGTCTTCCATTAAGCTCAGTCCCCACCTAATTGGTGCCGAGCGCAATAATTTGTCAATACAAGTGATTATAGCGCCCATGGGTCCTTACACGTGCCGTGATGCGCCGCCATTTGAT
>ceratitis
ATGATGGACGATTCCTTGGATTTTGGAGGCGGTGGTGATAAGAATAACACAGACGACAAAATAAACAACAAAAATATTAAAATGGAGGACAACGAAGAGCAAAGTCAGGATTCCAGCCTGATGAATAACTCGCAAAGTGTCTTAGAGAAGATTGCCAACTTGTATGCCGAACAGTTAATGTCTGATATAATTTTGGTAGTGGGAAATGAACAGTATCCAGCTCATCGTGTAATACTCTGTGCCAGTAGCGAGGTATTTCAGGTAATGCTTATGAATCCGGAATGGAATGAATGTCGTAAGCATGTTATCGAACTGGTTGAAGAGCCCTGTTGTACGGCTGTCTTCCCACAATTTCTTAAATATTTATATGTGGGACAAATAAAAATTTCGCTGCAAACTGTAATGCCAATGCTTGCTCTAGCAGACAAATACAACGTTAGGGATCTCGTCGAGTTGTGCGTTGACTATATGATGAAGCACATCGCCAAAGCCGCTACTCAAGGCTACCTTGTGTCCTGGCTACAGTATACAATTGCTTTTAGTCCCTACCATAAAGAACTCACCGAAACATTGAAACGTTTTTTAAAATGGAATTTGGAAATGGTGAGCGAATCAAAAGACTTTGTAGAATTAGATGCTGCAATCATGGTGGTACTACTACAACAAAATGACATAGTGGTAACCAGTGAATATCAATTGTTTGGTATATTGCAACGTTGGCTACTGCATCGTAAAGAAGTGTATGACAATGACGACACACTTACAGTGGAAGAAAAAAATAATTCATTCTTACAATTGGTTGAACAAACCGTTGTGCATATACGATTTGCCATGATGACGCCGCGTGAACTGGCGCATTTACTACTCTTCCCATTACTTGAGTATCACAAGGAATATATTGTGCAACGCATGGCCATAGGCATGAGTTATCAATCTGGTCAAGAGGATCGTGTGCGTGAAGTGCGTTATTCACCTGAGGGCATGCTGCAATTCACACCGCGTCTCTACTCCAACGATACATGGAGTGTTAGTATACATGTGAAGGAGTTTGATCAAATCGAAAAGTACACAAACTATGTGACGTGCTTTTTTTCACAGCGAAATATAGCCGAAACGGAAGATGATCATACAATTACATGGGAAATTGAATTCTTTCCACGTGGCGTGAAATATAATAAAGCGAAAATCATTTGGGGTGAAGATGTGCCAGAGTTTTCATTGAAAACTGTGCGTTTGCGCGTCACTTGCAAGTATCCACAGCTAGATGAAGAGCGTTTTAAGGTTGCTGTACTCATCACTGGTGTACAAAATAAAATCGATCATATTCTCACTGTACACGAACGTACCGAATATTTTTCGAATAAAGTGCGTGTCCTAAATGTGGACAATCTTATACCCTACGATGAATTGGCGTTATCTTCCATTAAATTGAGTCCTCATCTCATCGGAGCTGAGCGTAATAATTTGTCAATACAAGTGATTATAGCACCGATGGGCCCATATACGTGTCGTGATGCGCCACCATTTGAT
>correcta
ATGATGGACGATTCTCTAGATTTTGGTGGTGATGGCGACAAAAATAGCAAAGACAATAAACGAAACACAACAACAACAAAAATGGAGGACGGCGAGGAGCATAGTCAGGATTCAAGTGTTATGAACAACTCGCAAAGTGTCTTGGAAAAGATAGCGAATTTATATGCCGAACAATTGATGTCCGACATCATTTTGGTTGTGGGCAATGAGCAATATCCCGCACATCGTGTTATACTCTGTGCCAGTAGTGAAGTGTTTCAGGTGATGCTGATGAATCCGCAATGGAATGAGTGTCGCAAGCACGTTATCGAGTTGGTTGAGGAACCCTGTTGTACGGCTGTTTTTCCACAGTTCTTAAAATACTTGTATGTTGGCCAAATAAAAATCTCGCTACAAACGGTGATGCCAATGCTGGCTTTAGCAGACAAATACAATGTCAAGGACCTTGTAGAGCTTTGTGTTGATTACATGATGAAACACATTGCTAAGGCAGCCACACAAGGTTACCTCATCTCTTGGCTGCAGTACACAATTGCTTTTAGTCCCTACCATAAGGAACTCACCGAAACATTGAAGCGATTTTTGAAATGGAATTTAGAAATGGTGAGCGAATCAAAAGACTTTGTAGAATTGGATGCGGCAATTATGGTGCTGCTACTACAGCAGAACGACATTGTGGTCACCAGCGAGTACCAGCTTTTTAGCATTTTGCAGCGTTGGCTTTTGCACCGCAAAGAAGTCTACGACAATGATGAGATGCTCACGTTGGAAGAGAAGAATACCGCATTCCTGCAGTTAGTTGAGCAGACAGTGGTGCATATACGATTTGCCATGATGACACCGCGTGAACTGGCGCATTTGCTACTCTTTCCTCTGCTAGAGTATCACAAAGAGTATATTGTGCAACGCATGGCAATAGGTATGAGCTATCAGTCGGGTCAGGAAGATCGTGTACGTGAAGTGCGTTATTCTCCAGAGGGCATGCTGCAATTTACACCGCGTCTCTATTCCAATGACACCTGGAGCGTAAGCATACATGTAAAGGAGTTCGATCAAATCGAAAAATATACGAATTACGTGACGTGCTTCTTTTCGCAACGCAACATTGCCGAAACTGAAGATGATCATACAATAACTTGGGAGATTGAATTCTTTCCGCGCGGTGTCAAATACAATAAAGCGAAAATTATTTGGGGTGAAGATGTACCAGAGTTTTCGCTGAAAACTGTGCGCCTGCGCGTCACCTGCAAATATCCACAGCTCGACGAGGAGCGTTTCAAGGTCGCCGTACTGATCACTGGTGTACAAAATAAAATCGATCACATTCTCACCGTACACGAACGCACCGAGTATTTTTCGAATAAGGTGCGCGTGCTGAATGTGGACAACCTAATACCCTACGATGAGTTGGCGTTGTCTTCCATTAAGCTCAGTCCCCACCTAATTGGTGCCGAGCGCAATAATTTGTCAATACAAGTGATTATAGCGCCCATGGGTCCTTACACATGCCGTGATGCGCCGCCATTTGAT
>cucurbitae
ACCATGGAGGATTCCGCAGATTTTGGTGGCGATGGCGACAAAAAAAGCAAAGACATTAAATTAAACACAACAACAACAAAAATGGAAGAGGGCGAAGATCATAGTCAGGATTCAAGTGTAATGAATAACTCACAAAGTGTCTTGGAAAAGATTGCGAATCTTTATGCAGAGCAATTGATGTCCGACATAATTTTGGTTGTGGGCAATGAGCAATATCCGGCACATCGTGTCATACTCTGTGCCAGTAGTGAAGTGTTTCAGGTGATGCTCATGAATCCGCAATGGAATGAGTGTCGCAAGCACGTTATCGAGTTGGTGGAGGAACCCTGTTGTACGGCTGTGTTCCCACAATTCTTAAAATACTTGTATGTCGGCCAAATAAAAATCTCACTACAGACTGTGATGCCAATGCTGGCTTTGGCAGACAAATACAATGTGAAGGACCTTGTTGAGCTTTGTGTTGATTACATGATGAAACACATCGCTAAGGCAGCCACACAAGGTTACCTCGTCTCTTGGCTGCAGTACACAATCGCTTTCAGTCCTTACCATAAAGAACTCACCGAAACATTGAAACGTTTTCTGAAATGGAATTTAGAAATGGTGAGCGAATCAAAAGACTTTGTAGAATTGGACGCCGCTATTATGGTGGTATTGCTACAACAAAACGACATTGTGGTCACCAGCGAGTATCAGCTCTTTGGCATATTGCAACGTTGGCTGTTACATCGCAAAGAAGTCTACGACAATGATGAGACACTCACGTTGGAAGAGAAGAGCGCATCATTTTTGCAGTTGGTCGAGCAGACGGTGGTGCATATACGTTTCGCAATGATGACGCCGCGTGAACTGGCGCATTTATTGCTCTTCCCTTTGCTAGAGTACCACAAAGAGTACATTGTGCAACGCATGGCAATAGGCATGAGCTATCAGTCGGGGCAGGAAGACCGTGTACGTGAAGTGCGCTATTCACCCGAGGGCATGCTGCAATTTACACCGCGTCTGTACTCCAATGACACCTGGAGTGTTAGCATACATGTGAAGGATTTCGATCAAATCGAAAAATATAAGAATTATGTGACGTGCTTCTTTTCGCAACGCAACATTGCCGAAACGGAAGATGATCACACAATAACTTGGGAGATCGAATTCTTTCCGCGCGGCGTCAAATACAACAAAGCGAAAATTATTTGGGGCGAAGATGTACCGGAGTTTTCACTTAAAACGGTGCGTCTGCGCGTCACTTGTAAATATCCACAGCTCGATGAGGAGCGTTTTAAGGTAGCTGTGCTGTTCACCGGTGTACAAAATAAAATCGATCATATTCTCACCGTACACGAACGTACCGAATATTTTTCGAATAAAGTACGCGTACTGAATGTGGACAACCTCATACCCTACGATGAGTTGGCGTTGTCTTCCATCAAATTGAGTCCGCATCTAATTGGTGCTGAGCGCAACAATTTGTTAATACAAGTGATCATAGCGCCCATGGGCCCGTATACGTGCCGTGATGCGCCACCGTTCGAT
>dorsalis
AAGATGGACGATTCTGAAGATTTTGGTGGTGATGGAGACAAAAATAGCAAAGACAATAAACGAAACACAACAACAACAAAAATGGAGGAAGGCGAGGAGCATAGTCAAGATTCAAGTGTTATGAACAACTCGCAAAGTGTCTTGGAAAAGATAGCGAATTTATATGCCGAACAATTGATGTCCGACATCATTTTGGTTGTGGGCAATGAGCAATATCCCGCACATCGTGTTATACTCTGCGCCAGTAGTGAAGTGTTTCAGGTGATGCTCATGAATCCGCAATGGAATGAGTGTCGTAAGCACGTTATCGAGTTGGTTGAGGAACCCTGTTGTACAGCTGTTTTCCCCCAATTCTTAAAATACTTGTATGTTGGCCAAATAAAAATTTCACTGCAAACGGTAATGCCAATGCTGGCTTTAGCAGACAAATACAATGTGAAGGACCTTGTAGAGCTTTGTGTTGATTACATGATGAAGCACATCGCTAAGGCAGCCACACAAGGTTACCTCGTCTCTTGGCTGCAGTACACAATTGCTTTTAGTCCCTACCATAAGGAACTCACCGAAACATTGAAGCGATTTTTGAAATGGAATTTAGAAATGGTGAGCGAATCAAAAGACTTTGTAGAATTGGATGCGGCAATTATGGTGCTGCTGCTGCAGCAGAACGACATTGTGGTCACTAGCGAGTACCAGCTTTTTGGCATTTTGCAACGTTGGCTTTTGCACCGCAAAGAAGTCTACGACAATGATGAGACGCTCACATTGGAAGAGAAAAATAACGCATTCTTGCAGTTAGTTGAGCAGACAGTGGTGCATATACGATTTGCAATGATGACACCGCGTGAATTGGCGCATTTGCTACTCTTTCCTCTGCTAGAGTATCACAAAGAGTATATTGTGCAACGCATGGCAATAGGTATGAGCTATCAGTCGGGTCAAGAAGACCGTGTACGTGAGGTGCGTTATTCTCCAGAGGGCATGCTGCAATTTACGCCGCGTCTCTATTCCAATGACACCTGGAGCGTAAGCATACATGTGAAGGAGTTCGATCAAATCGAAAAATATACGAATTACGTGACGTGCTTCTTTTCGCAACGCAACATTGCCGAAACTGAAGATGATCATACCATAACTTGGGAGATTGAATTCTTTCCGCGCGGTGTCAAATACAACAAAGCGAAAATTATTTGGGGTGAAGATGTACCAGAGTTTTCACTGAAAACTGTGCGCCTGCGCGTCACCTGCAAATATCCACAGCTCGACGAGGAGCGTTTCAAGGTCGCCGTGCTGATCACTGGTGTACAAAATAAAATCGATCATATTCTCACCGTACACGAACGCACCGAGTATTTTTCGAATAAGGTGCGCGTGCTGAATGTGGACAACCTAATACCCTACGACGAGTTGGCGTTGTCTTCCATTAAGCTGAGCCCCCATCTAATTGGTGCCGAGCGCAATAATTTGTCAATACAAGTGATTATAGCGCCCATGGGTCCTTACACGTGCCGTGATGCGCCGCCATTTGAT
>jarvisi
ATGATGGACGATTCTGTAGATTTTGGTGGTGATGGAGACAAAAATAGTAAAGACAATAAGCGAAATACAACAACAACAAAAGTGGAAGAAGGCGAGGAGCATAGCCAGGATTCAAGTGTTATGAACAACTCGCAAAGTATCTTGGAAAAGATAGCGAATTTATATGCCGAACAATTGATGTCCGACATAATTTTGGTTGTGGGCAATGAGCAATATCCCGCACATCGTGTTATACTCTGCGCCAGTAGTGAAGTGTTTCAGGTGATGCTCATGAATCCGCAATGGAATGAGTGTCGCAAGCACGTTATCGAGTTAGTTGAGGAGCCCTGTTGTACGGCTGTTTTTCCACAGTTCTTAAAATACTTGTATGTTGGCCAAATAAAAATTTCGCTACAGACGGTGATGCCAATGCTGGCTTTAGCAGACAAATACAATGTCAAGGACCTTGTAGAGCTTTGTGTTGATTACATGATGAAGCACATAGCTAAAGCAGCCACACAAGGTTACCTCGTCTCTTGGCTGCAGTACACAATTGCTTTTAGTCCCTACCATAAGGAACTTACCGAAACATTAAAGCGATTTTTGAAATGGAATTTAGAAATGGTGAGCGAATCAAAAGACTTTGTAGAATTGGATGCGGCAATTATGGTGCTGCTGCTGCAGCAGAACGACATTGTCGTCACCAGCGAGTACCAGCTGTTTGGCATTTTGCAACGTTGGCTTTTGCACCGCAAAGAAGTCTACGACAATGATGAGACGCTGACGTTGGAAGAGAAAAATGCCGCATTCTTGCAGTTGGTCGAGCAGACGGTGGTGCATATACGATTTGCAATGATGACACCGCGTGAATTGGCGCATTTGCTACTGTTTCCCCTGCTAGAGTACCACAAAGAATATATTGTGCAACGCATGGCAATAGGTATGAGCTATCAGTCGGGACAGGAAGACCGTGTACGTGAGGTACGTTATTCACCTGAGGGCATGCTGCAATTTACACCGCGCCTGTATTCCAATGACACCTGGAGCGTAAGCATACATGTGAAGGAGTTCGATCAAATCGAAAAATATACAAATTACGTGACGTGCTTCTTTTCGCAACGGAACATTGCCGAAACTGAAGATGATCATACAATAACTTGGGAGATTGAATTCTTTCCGCGCGGTGTCAAATACAACAAAGCGAAAATTATCTGGGGTGAGGATGTACCAGAGTTTTCGCTGAATACTGTGCGCCTGCGCGTCACCTGCAAATATCCACAGCTCGACGAGGAGCGTTTCAAGGTCGCCGTACTGATCACTGGTGTACAAAATAAAATCGATCATATTCTCACCGTACACGAACGCACCGAGTATTTTTCGAATAAGGTGCGCGTGCTGAATGTGGACAACCTAATACCCTACGACGAGTTGGCGTTGTCTTCCATTACGCTCAGTCCTCATCTAATTGGTGCCGAGCGCAATAATTTGTCAATACAAGTGATTATAGCGCCCATGGGTCCTTACACGTGCCGTGATGCGCCGCCATTTGAT
>latifrons
ATGATGGACGATTCTGTAGATTTTGGTGGTGATGGAGACAAAAATAGCAAAGACCATAAACGAAACACAACAACAACAAAAATGGAGGATGGCGAAGAGCATAGTCAGGATTCAAGCGTTATGAACAACTCGCAAAGTGTCTTGGAAAAGATAGCGAATTTATATGCCGAGCAGTTGATGTCCGACATAATTTTGGTTGTGGGCAATGAGCAATATCCCGCACATCGTGTTATACTCTGCGCCAGTAGTGAAGTGTTTCAGGTGATGCTCATGAATCCGCAATGGAATGAGTGTCGCAAGCATGTTATCGAGTTGGTTGAGGAACCCTGTTGTACGGCTGTTTTTCCACAGTTCTTAAAATACTTGTATGTTGGCCAAATAAAAATTTCACTACAGACGGTGATGCCAATGCTTGCTTTAGCAGACAAATACAATGTTAAGGACCTTGTAGAGCTTTGTGTTGATTACATGATGAAGCACATCGCTAAGGCAGCCACACAAGGTTACCTCGTCTCTTGGCTGCAGTACACAATTGCTTTCAGTCCCTACCATAAGGAACTCACCGAAACATTGAAGCGATTTTTGAAATGGAATTTAGAAATGGTAAGCGAATCAAAGGACTTTGTAGAATTGGATGTGGCAATTATGGTGCTGCTGCTGCAGCAGAATGATATTGTGGTCACCAGTGAGTACCAGCTTTTTAGCATTTTGCAACGTTGGCTTTTGCATCGCAAAGAAGTCTACGACAATGATGAGACGCTCACGTTGGAAGAGAAAAATACGGCATTCTTGCAATTGGTCGAGCAGACGGTGGTGCATATACGATTTGCAATGATGACACCGCGTGAATTGGCGCATTTGCTACTATTCCCACTGCTAGAGTATCACAAAGAATATATTGTTCAACGCATGGCAATAGGTATGAGCTATCAATCGGGTCAGGAAGACCGTGTACGTGAGGTGCGTTATTCTCCTGAGGGCATGCTGCAATTTACACCGCGCCTATATTCCAATGACACCTGGAGCGTGAGCATACATGTGAAAGAGTTCGATCAAATCGAAAAATATACGAATTATGTGACGTGCTTCTTTTCGCAACGCAACATAGCCGAAACTGAAGATGATCATACCATAACTTGGGAGATTGAATTCTTTCCGCGCGGTGTCAAATACAACAAAGCGAAAATTATTTGGGGTGAAGATGTACCAGAGTTTTCGTTGAAAACTGTGCGTCTGCGCGTCACCTGCAAATATCCACAGCTTGACGAGGAGCGTTTCAAGGTCGCCGTACTGATCACTGGTGTACAAAATAAAATCGATCATATTCTCACCGTACACGAACGCACCGAGTATTTTTCGAATAAGGTGCGCGTGCTGAATGTGGACAACCTAATACCCTACGATGAGTTGGCGTTGTCTTCCATTAAGCTCAGTCCCCACCTAATTGGTGCCGAGCGCAATAATTTGTCAATACAAGTGATTATAGCGCCCATGGGTCCTTACACGTGCCGTGATGCTCCGCCATTTGAT
>minax
ATGATGGACGATTCTGCAGATTTTGGTGGTGATGGAGACAAAAGTTGCAAAGACAGTAAACGGAGCACAACAACAACAAAAATGGAGGAGGGCGAAGAGCACAGTCAGGATTCAAGTGTAATGAACAACTCGCAAAGTGTCTTGGAAAAGATAGCGAACCTGTATGCAGAGCAATTGATGTCCGACATAATTTTGGTTGTAGGCAATGAGCAATATCCGGCGCACCGTGTTATACTTTGTGCCAGTAGTGAAGTGTTTCAGGTGATGCTCATGAATCCGCAATGGAATGAATGTCGCAAGCATGTTATCGAATTGGTTGAGGAACCCTGTTGTACCGCTGTTTTTCCACAGTTTTTAAAATACTTGTATGTCGGCCAAATAAAAATTTCACTACAGACAGTGATGCCAATGCTGGCTTTGGCGGACAAATACAATGTCAAGGACCTTGTTGAGCTTTGTGTTGATTACATGATGAAACACATCGCTAAGGCAGCCACACAAGGTTACCTCGTCTCTTGGCTACAGTACACTATTGCTTTTAGTCCTTACCATAAAGAACTCACCGAAACATTGAAACGTTTTTTGAAATGGAATTTGGAAATGGTGAGTGAGTCAAAAGACTTTGTAGAATTAGACGCCGCAATTATGGTGCTGTTGCTGCAACAAAACGACATTGTGGTCACCAGCGAATATCAGCTCTTCGGCATATTGCAACGATGGCTTTTACATCGCAAAGAAGTCTACGATAATGATGAGACACTCACGTTGGAAGAGAAAAATGCCTCATTTTTGCAGCTAGTCGAGCAGACAGTTGTGCATATACGATTTGCAATGATGACGCCGCGCGAATTAGCGCATTTACTACTCTTCCCCCTGCTAGAGTATCACAAAGAGTATGTTGTGCAACGCATGGCAATAGGTATGAGCTATCAGTCAGGGCAAGAAGATCGTGTACGTGAGTTGCGTTATTCACCAGAGGGTATGCTGCAATTTACACCACGACTCTATTCCAATGACACCTGGAGTGTAAGCATACATGTCAAGGAGTTTGATCAAATCGAAAAATATACAAATTACGTGACGTGCTTCTTTTCGCAACGCAACATTGCTGAAACTGAAGACGATCACACAATAACTTGGGAGATTGAATTCTTTCCGCGCGGCGTCAAATACAACAAGGCGAAAATTATTTGGGGTGAAGATGTACCGGAGTTTTCGTTGAAAACTGTGCGCCTGCGCGTCACTTGCAAATACCCACAACTCGATGAGGAGCGTTTTAAGGTTGCTGTGCTTATCACTGGTGTGCAAAATAAAATCGATCATATACTCACCGTACACGAACGCACCGAGTATTTTTCGAATAAAGTGCGTGTTCTGAATGTGGACAACCTAATACCCTACGATGAGTTAGCGTTGTCTTCCATTAAGCTGAGTCCCCATCTAATTGGTGCCGAGCGCAACGATTTGTCAATACAAGTGATCATAGCGCCAATGGGTCCATATACGTGCCGTGATGCGCCACCATTTGAT
>musae
AAGATGGACGATTCTGAAGATTTTGGTGGTGATGGAGACAAAAATAGCAAAGACAATAAACGAAACACAACAACAACAAAAATGGAGGAAGGCGAGGAGCATAGTCAGGATTCAAGTGTTATGAACAACTCGCAAAGTGTCTTGGAAAAGATAGCGAATTTATATGCCGAACAATTGATGTCCGACATCATTTTGGTTGTGGGCAATGAGCAATATCCCGCACATCGTGTTATACTCTGCGCCAGTAGTGAAGTGTTTCAGGTGATGCTCATGAATCCGCAATGGAATGAGTGTCGCAAGCACGTTATCGAGTTGGTTGAGGAACCCTGTTGTACGGCTGTTTTTCCCCAATTCTTAAAATACTTGTATGTTGGCCAAATAAAAATTTCACTGCAAACGGTAATGCCAATGCTGGCTTTAGCAGACAAATACAATGTGAAGGACCTTGTAGAGCTTTGTGTTGATTACATGATGAAGCACATCGCTAAGGCAGCCACACAAGGTTACCTCGTCTCTTGGCTGCAGTACACAATTGCTTTTAGTCCCTACCATAAGGAACTCACCGAAACATTGAAGCGATTTTTGAAATGGAATTTAGAAATGGTGAGCGAATCAAAAGACTTTGTAGAATTGGATGCGGCAATTATGGTGCTGCTGCTGCAGCAGAACGACATCGTGATCACCAGCGAATACCAGCTTTTTGGCATTTTGCAACGTTGGCTTTTGCACCGCAAAGAAGTCTACGACAATGATGAGACGCTCACGTTGGAAGAGAAAAATACCGCATTCTTGCAGTTGGTCGAGCAGACGGTGGTGCATATACGATTTGCAATGATGACACCGCGTGAATTGGCGCATTTGCTACTCTTTCCTCTGCTAGAGTATCACAAAGAGTATATTGTGCAACGCATGGCAATAGGTATGAGCTATCAGTCGGGTCAGGAAGACCGTGTACGTGAGGTGCGTTATTCTCCAGAGGGCATGCTGCAATTTACGCCGCGTCTCTATTCCAATGACACTTGGAGCGTAAGCATACATGTGAAGGAATTTGATCAAATCGAAAAATATACGAATTATGTGACGTGCTTCTTTTCGCAACGCAACATAGCCGAAACTGAAGATGATCATACCATAACTTGGGAGATTGAATTCTTTCCGCGTGGTGTCAAATACAACAAAGCGAAAATTATTTGGGGTGAAGATGTGCCAGAGTTTTCGCTGAAAACTGTGCGCCTGCGCGTCACCTGCAAATATCCACAGCTCGACGAGGAGCGTTTCAAGGTCGCCGTACTGATCACTGGTGTACAAAATAAAATCGATCATATTCTCACCGTACACGAACGCACCGAGTATTTTTCGAATAAGGTGCGCGTGCTGAATGTGGACAACCTAATACCCTACGACGAGTTGGCGTTGTCTTCCATTAAGCTGAGCCCCCATCTAATTGGTGCGGAGCGCAATAATTTGTCAATACAAGTGATTATAGCGCCCATGGGTCCTTACACGTGCCGTGATGCGCCGCCATTTGAT
>oleae
ATTATGGACGATTCGGTAGATTTTGGTGGTGATGGGGACAAAAACAGCAAAGACCATAAACGAAACACAACAACAACAAAAATGGAGGAAGGTGAAGAGCATAGTCAGGATTCAAGTGTTATGAACAACTCGCAAAGTGTCTTGGAAAAGATAGCCAATCTGTATGCCGAACAATTGATGTCCGACATAATTTTAGTGGTAGGCAATGAACAATATCCCGCACATCGTGTTATACTCTGCGCCAGTAGTGAAGTGTTTCAGGTGATGCTCATGAATCCGCAATGGAATGAGTGTCGCAAACATGTTATCGAATTAGTTGAAGAACCCTGTTGCACGGCTGTTTTCCCACAGTTCTTAAAATACTTGTATGTTGGCCAAATAAAAATTTCACTGCAGACGGTGATGCCAATGCTAGCTTTAGCTGACAAATACAATGTCAAGGACCTTGTAGAGCTTTGTGTTGATTACATGATGAAACACATCGCTAAGGCAGCCACACAAGGTTACCTCGTCTCTTGGCTGCAATACACAATTGCTTTTAGTCCCTACCATAAAGAACTCACCGAAACATTGAAGCGATTTTTGAAATGGAATTTAGAAATGGTGAGCGAATCAAAAGACTTTGTAGAATTGGACGCGGCAATTATGGTGCTGCTGCTGCAACAGAACGACATTGTGGTCACCAGCGAGTACCAGCTCTTTGGCATATTGCAACGTTGGCTCTTGCACCGCAAAGAAGTCTACGACAATGATGAGACGCTCACCTTGGAAGAGAAAAGTACCGCATTCTTGCAGCTGGTAGAGCAGACAGTGGTGCATATACGATTTGCAATGATGACGCCGCGTGAACTGGCGCATCTGCTCCTGTTCCCTCTGCTGGAGTTTCACAAAGAGTATATTGTGCAACGCATGGCAATAGGTATGAGCTATCAGTCGGGGCAGGAAGACCGTGTACGTGAGGTGCGTTATTCATCTGAGGGCATGCTGCAATTTACACCACGTCTCTATTCCAATGATACTTGGAGCGTTAGCATACATGTGAAAGAGTTCGATCAAATCGAAAAATATACAAATTACGTGACGTGCTTCTTTTCGCAACGCAACATTGCCGAAACTGAAGATGATCACACAATAACTTGGGAGATTGAATTCTTTCCGCGCGGTGTTAAATACAACAAAGCGAAAATTATTTGGGGTGAAGATGTACCGGAATTTTCGTTGAAAACTGTACGCCTGCGCGTCACTTGCAAATACCCCCAACTTGATGAGGAGCGTTTTAAGGTTGCTGTGCTGATCACTGGTGTACAAAATAAAATCGATCATATTCTCACCGTACACGAACGTACCGAGTATTTTTCGAATAAGGTGCGCGTGTTGAATGTGGACAACCTAATACCCTACGATGAGTTGGCGTTGTCTTCCATTAAGCTGAGCCCCCACCTAATTGGTGGCGAGCGCAACAATTTGTCAATACAAGTCATTATAGCGCCCATGGGTCCATACACGTGCCGTGATGCGCCGCCATTTGAT
>tryoni
ATGATGGACGATTCTGTAGATTTTGGTGGTGATGGAGACAAAAATAGCAAAGACAATAAGCGAAACACAACAACAACAAAAATGGAGGAAGGCGAGGAGCATAGCCAGGATTCAAGTGTTATGAACAACTCGCAAAGTGTCTTGGAAAAGATAGCGAATTTATATGCCGAACAATTGATGTCCGACATAATTTTGGTTGTGGGCAATGAGCAATATCCCGCACATCGTGTTATACTCTGCGCCAGTAGTGAAGTGTTTCAGGTGATGCTGATGAATCCGCAATGGAATGAGTGTCGCAAGCACGTTATCGAGTTGGTTGAGGAACCCTGTTGTACGGCTGTTTTTCCACAGTTCTTAAAATACTTGTATGTTGGCCAAATAAAAATTTCGCTACAGACGGTGATGCCAATGCTGGCTTTAGCAGACAAATACAATGTCAAGGACCTTGTAGAGCTTTGTGTTGATTACATGATGAAGCACATCGCTAAGGCAGCCACACAAGGTTACCTCGTCTCTTGGCTGCAGTACACAATTGCTTTTAGTCCCTACCATAAGGAACTCACCGAAACATTAAAGCGATTTTTGAAATGGAATTTAGAAATGGTGAGCGAATCAAAAGACTTTGTAGAATTGGATGCGGCAATAATGGTGCTGCTGCTGCAGCAGAACGACATTGTGGTCACCAGCGAGTACCAGCTGTTTGGCATTTTGCAACGTTGGCTTTTGCACCGCAAAGAAGTCTACGACAATGATGAGACGCTGACGTTGGAAGAGAAAAATGCCGCATTCTTGCAGTTGGTCGAGCAGACGGTAGTGCATATACGATTTGCAATGATGACACCGCGTGAATTGGCGCATTTGCTACTCTTTCCACTGCTAGAGTACCACAAAGAATATATTGTGCAACGCATGGCAATAGGTATGAGCTATCAGTCGGGACAGGAAGACCGCGTACGTGAGGTACGTTATTCACCTGAGGGCATGCTGCAATTTACACCGCGCCTGTATTCCAATGACACTTGGAGCGTGAGCATACATGTGAAGGAGTTCGATCAAATCGAAAAATATACAAATTACGTGACGTGCTTCTTTTCGCAACGCAACATAGCCGAAACTGAAGATGATCATACAATAACTTGGGAGATTGAATTCTTTCCGCGCGGTGTCAAATACAACAAAGCGAAAATTATCTGGGGTGAAGATGTACCAGAGTTTTCGCTGAAAACTGTGCGCCTGCGCGTCACCTGCAAATATCCACAGCTCGACGAGGAGCGTTTCAAGGTCGCCGTACTGATCACTGGCGTACAAAATAAAATCGATCATATTCTCACCGTACACGAACGCACCGAGTATTTTTCGAATAAGGTGCGCGTGCTGAATGTGGACAACCTTATACCCTACGACGAGTTGGCGTTGTCTTCCATTAAGCTCAGTCCCCATCTAATTGGTGCCGAGCGCAATAATTTGTCAATACAAGTGATTATAGCGCCCATGGGTCCTTACACGTGCCGTGATGCGCCGCCATTTGAT
>zonata
ATGATGGACGATTCCGTAGATTTTGGTGGTGATGGCGACAAAAATAGCAAAGACAATAAACGAAACACAACAACAACAAAAATGGAGGAAGGCGAGGAGCATAGTCAGGATTCAAGTGTTATGAACAACTCGCAAAGTGTCTTGGAAAAGATAGCGAATTTATATGCCGAACAATTGATGTCCGACATCATTTTGGTTGTGGGCAATGAGCAATATCCCGCACATCGTGTTATACTCTGCGCCAGTAGTGAAGTGTTTCAGGTGATGCTGATGAATCCGCAATGGAATGAGTGTCGCAAGCACGTTATTGAGTTGGTTGAGGAACCCTGTTGTACGGCTGTTTTTCCACAGTTCTTAAAATACTTGTATGTTGGCCAAATAAAAATCTCATTACAAACGGTGATGCCAATGCTGGCTTTAGCAGACAAATACAATGTCAAGGACCTTGTAGAGCTTTGTGTTGATTACATGATGAAGCACATTGCTAAGGCAGCCACACAAGGTTACCTCATCTCTTGGCTGCAGTACACAATTGCTTTTAGTCCCTACCATAAGGAACTCACCGAAACATTGAAGCGATTTTTGAAATGGAATTTAGAAATGGTGAGCGAGTCAAAAGACTTTGTAGAATTGGATGCGGCAATTATGGTGCTGCTGCTGCAGCAGAACGACATTGTGGTCACCAGCGAGTACCAGCTTTTTGGCATTTTGCAACGTTGGCTCTTGCACCGCAAAGAAGTCTACGACAATGATGAGACGCTCACGTTGGAAGAGAAAAATACCGCATTCTTGCAGTTAGTTGAGCAGACAGTGGTGCATATACGATTTGCCATGATGACACCGCGTGAACTGGCGCATTTGCTACTCTTCCCACTGCTAGAGTATCACAAAGAATATATTGTGCAACGCATGGCAATAGGTATGAGCTATCAGTCGGGTCAGGAAGACCGTGTACGTGAGGTGCGTTATTCTCCAGAGGGCATGCTGCAATTTACACCGCGTCTCTACTCCAATGACACCTGGAGCGTGAGCATACATGTGAAGGAGTTCGATCAAATCGAAAAATATACGAATTACGTGACGTGCTTCTTTTCGCAACGCAACATTGCCGAAACTGAAGACGATCATACCATAACTTGGGAGATTGAATTCTTTCCGCGCGGTGTCAAATACAATAAAGCGAAAATTATTTGGGGTGAAGATGTACCAGAGTTTTCGCTGCAAACTGTGCGCCTGCGCGTCACCTGCAAATATCCACAGCTCGACGAGGAGCGTTTCAAGGTCGCCGTACTGATTACTGGTGTACAAAATAAAATCGATCATATTCTCACCGTACACGAACGCACCGAGTATTTTTCGAATAAGGTGCGCGTGCTGAATGTGGACAACTTAATACCCTACGATGAGTTGGCGTTGTCTTCCATTAAGCTCAGTCCCCACCTAATTGGTGCGGAGCGCAATAACTTGTCAATACAAGTGATTATAGCGCCCATGGGTCCTTACACGTGCCGTGATGCGCCGCCATTTGAT
