# Supplementary material for: The Impact of Fast Radiation on the Phylogeny of Bactrocera Fruit Flies as Revealed by Multiple Evolutionary Models and Mutation Rate-Calibrated Clock
Source: Insects. 2022 Jun 30;13(7):603. doi: 10.3390/insects13070603 (PMC9319077; doi:10.3390/insects13070603)
Supplement: Supplementary file 1 [file insects-13-00603-s001.zip › File S1/ceratitis_12232.fasta]

>bryoniae
ATGGGTTCAGAAGACCGTGATAGGCGCCGCCATAGATCGCGTTCAAGAGACCGCGAACGAGAACGCGAATATCGTCGTTCACGTTCTCGCGATCGTAAGCGCGAGGGTGGTGCTGGTGCCCGTGATCGGCACACACGTTCGCGCCGCAGAAAACCATCATTATATTGGGATGTACCACCACCAGGTTTTGAACACATTACACCCATGCAATACAAAGCAATGCAGGCAGCCGGTCAAATACCGGCAAATGCTGTACCCGAAATACCGCAAGCGGCCGTGCCGGTGGTGGGTTCAACCATAACGCGACAGGCACGTCGTCTCTACGTAGGCAATATACCATTCGGTGTTACCGAAGACGAAATGATGGAATTCTTCAATCAACAAATGCACTTGACGGGTCTGGCACAAGCGGCTGGCAGTCCAGTTTTGGCATGTCAGATAAATTTGGATAAGAATTTTGCTTTCTTGGAATTCCGTTCGACTGATGAGACCACACAGGCAATGGCATTTGATGGTATCAATTTTAAGGGTCAAAGTTTGAAGATACGACGCCCGCACGATTATCAGCCCATGCCCGGTGTTGCTGATGCGCCGCCAATAACGGCGCCAGTGGCTAATGGTGTCATTTCGACCGTGGTGCCAGATTCGCCGCACAAGATTTTCATTGGTGGCTTGCCTAACTATTTGAACGAAGAGCAGGTAAAAGAGCTGCTACTCTCATTTGGACAATTGCGCGCTTTCAATCTGGTAAAAGATGCCGCCACAGGTTTGAGCAAAGGCTACGCATTCTCTGAGTACGTCGATCACAGCATAACCGATCAGGCCATTGCCGGACTGAATGGCATGCAGTTGGGCGATAAAAAGTTGATAGTACAACGCGCCAGTGTTGGTGCGAAGAATGCACAGAATAGCGCCACCACCGCTGCGCCGGTCATGATACAAGTGCCCGGCCTGTCGTTGGTCGGCACCTCGGGTCCACCCACTGAAGTGTTGTGTTTGTTGAATATGGTCACGCCGGATGAGTTGCGCGATGAGGAGGAGTACGAAGATATTTTGGAGGATATCAAAGAGGAATGCAATAAGTATGGTGTTGTGCGTAGTGTGGAAATACCGCGTCCCATTGAGGGTGTCGATGTGCCCGGTTGTGGTAAAGTGTTTGTCGAATTCAATTCCGTTATGGATTGTCAGAAGGCACAGCAAGCGTTGACCGGTCGTAAGTTCAGCGATCGTGTTGTGGTCACATCATACTTTGATCCGGATAAATATCATCGTCGT
>ceratitis
ATGGGTTCAGAAGACCGTGATAGGCGCCGGCATAGATCTCGTTCAAGGGATCGGGATCGTGAGCGCGATTATCGTCGTTCGCGTTCACGCGATCGTAAACGAGAACCTGGTCCAGTCGGACGTGACAGGCACACTCGTTCTCGTCGAAGAAAACCATCTTTATATTGGGATGTGCCGCCACCAGGTTTTGAGCACATCACACCGATGCAGTATAAAGCCATGCAAGCAGCTGGCCAAATACCGGCAAATGCTGTGCCCGAAATTCCACAAGCTGCCGTACCAGTAGTGGGTTCAACCATAACTAGACAAGCACGCCGCCTCTATGTGGGCAATATACCGTTCGGCGTAACAGAGGATGAAATGATGGAGTTCTTCAATCAACAAATGCATTTGACTGGTCTTGCACAAGCTGCTGGAAGTCCTGTTCTAGCATGTCAAATTAATTTGGATAAGAATTTCGCTTTCTTAGAGTTCCGTTCCACAGATGAAACAACACAGGCTATGGCATTCGATGGTATCAACTTCAAAGGTCAGAGTTTGAAAATAAGACGCCCGCATGATTATCAACCCATGCCAGGTGTGGCTGATGCGCCTCCAATTACAACGCCAGTTGCGAACGGTGTTATTTCCACTGTCGTGCCGGATTCACCGCACAAAATTTTCATCGGTGGCTTACCAAACTATTTGAATGAAGAACAGGTCAAAGAGTTGTTGCTCTCATTTGGTCAATTGCGCGCTTTCAATCTGGTAAAGGATGCCGCCACTGGCTTGAGTAAGGGTTACGCTTTCTCGGAATATGTAGATCATAGTATAACTGATCAGGCTATCGCTGGTCTGAATGGCATGCAATTGGGCGATAAAAAGTTGATAGTACAACGCGCCAGTGTTGGTGCTAAGAACGCACAAAATAGTGCTACCACCGCTGCACCTGTCATGATACAAGTGCCTGGCCTCTCGATGGTCGGCACTTCTGGACCACCCACCGAAGTACTTTGCCTATTAAATATGGTGACGCCTGATGAGTTACGTGATGAAGAGGAATATGAAGATATTTTGGAGGATATTAAGGAAGAATGTAATAAGTATGGTGTTGTGCGTAGTGTGGAGATTCCGAGACCCATTGAGGGTGTTGATGTGCCCGGTTGTGGTAAAGTATTTGTCGAATTCAATTCAGTTATAGATTGTCAGAAGGCGCAACAAGCTTTGACTGGACGAAAATTCAGCGATCGCGTGGTTGTTACATCCTACTTCGATCCGGATAAATATCATCGGCGT
>correcta
ATGGGTTCAGAAGACCGTGATAGGCGCCGCCATAGATCGCGTTCAAGGGACCGCGAACGAGAGCGCGAATATCGTCGTTCACGTTCTCGCGATCGTAAGCGCGAGGGTGGTGCTGGTGGCCGTGATCGGCACACACGTTCGCGCCGCAGAAAACCTTCTCTATATTGGGATGTACCACCACCAGGTTTTGAACACATTACCCCCATGCAGTACAAAGCAATGCAGGCAGCCGGTCAAATACCGGCAAATGCTGTACCCGAAATACCGCAAGCGGCTGTGCCTGTGGTGGGTTCAACCATAACGCGACAGGCACGTCGTCTCTACGTAGGCAATATACCATTCGGTGTTACCGAAGACGAAATGATGGAATTCTTCAATCAACAAATGCATTTGACGGGTCTTGCACAAGCGGCTGGCAGTCCAGTTTTAGCATGTCAGATAAATTTGGATAAGAATTTTGCTTTCTTGGAATTCCGTTCGACTGATGAGACCACACAGGCAATGGCATTTGATGGCATCAATTTTAAGGGTCAAAGTTTGAAGATACGACGTCCGCATGATTATCAGCCCATGCCAGGTGTAGCTGATGCGCCGCCAATAACCGCGCCAGTGGCTAATGGTGTTATTTCAACTGTGGTGCCAGATTCACCGCACAAGATTTTCATTGGTGGCTTGCCTAACTATTTGAATGAGGAGCAGGTAAAAGAGCTGCTACTCTCATTTGGACAATTGCGCGCTTTCAATCTGGTAAAGGATGCCGCCACCGGTTTGAGCAAAGGCTATGCGTTCTCTGAGTACGTCGATCACAGCATAACCGATCAGGCCATTGCCGGACTGAATGGCATGCAGCTGGGCGATAAAAAGTTGATAGTACAACGCGCCAGTGTTGGTGCGAAGAATGCACAGAATAGCGCCACCACCGCTGCGCCGGTCATGATACAAGTGCCCGGCTTGTCGATGGTGGGCACCTCGGGTCCACCCACTGAAGTGTTGTGCTTGTTGAATATGGTCACGCCGGATGAGTTGCGCGATGAGGAGGAGTACGAAGATATTTTGGAGGATATCAAAGAGGAATGCAATAAGTATGGTGTTGTGCGTAGTGTGGAAATACCGCGTCCCATTGAGGGTGTCGATGTGCCCGGTTGTGGTAAAGTGTTTGTCGAATTCAATTCCGTTATGGATTGTCAGAAGGCACAGCAAGCGTTGACCGGTCGCAAGTTCAGCGATCGTGTTGTGGTCACATCATACTTTGATCCGGATAAATATCATCGACGT
>cucurbitae
ATGGGCTCAGAAGACCGTGATAGGCGCCGCCATAGATCGCGTTCAAGGGAGCGCGACCGCGAACGCGATTATCGTCGTTCACGTTCACGCGATCGTAAGCGTGAAGGCGGTGCTGGTGGCCGTGATCGACACACACGTTCGCGCCGAAGAAAACCCTCTCTATATTGGGATGTGCCACCACCAGGTTTTGAACACATCACCCCAATGCAGTACAAAGCAATGCAGGCAGCCGGTCAAATACCGGCAAATGCTGTACCCGAAATACCACAAGCTGCCGTGCCGGTTGTGGGCTCGACCATAACACGACAAGCACGTCGTCTCTACGTAGGCAATATACCATTCGGCGTAACCGAAGATGAAATGATGGAATTCTTCAATCAACAAATGCACTTGACTGGTCTGGCACAAGCGGCTGGTAGTCCAGTGCTAGCATGCCAGATAAACTTGGATAAGAATTTCGCTTTCTTAGAATTCCGTTCGACTGACGAAACCACACAGGCAATGGCATTCGATGGCATCAATTTTAAGGGACAGAGTTTGAAGATACGGCGTCCGCATGATTATCAACCCATGCCAGGTGTGGCTGATGCGCCGCCAATAACAGCGCCAGTGGCTAATGGCGTCATTTCCACCGTTGTGCCAGATTCGCCGCACAAGATTTTCATTGGTGGCTTACCAAATTATTTGAATGAAGAGCAGGTCAAAGAGTTGTTACTCTCCTTCGGTCAATTGCGCGCTTTCAATCTGGTTAAGGATGCCGCCACTGGTTTGAGCAAAGGTTATGCATTCTCCGAGTATGTGGATCACAGCATAACCGATCAGGCTATTGCTGGTCTAAATGGCATGCAGTTGGGCGACAAAAAGCTGATTGTACAACGCGCTAGCGTTGGTGCTAAGAATGCACAGAATAGCGCCACCACTGCAGCGCCGGTCATGATACAAGTACCGGGTCTTTCAATGGTCGGCACCTCCGGACCACCCACTGAGGTGCTGTGCTTGCTGAACATGGTCACGCCGGATGAGTTGCGTGACGAGGAGGAGTACGAAGACATTTTGGAGGACATCAAAGAGGAATGCAATAAGTATGGTGTGGTGCGCAGCGTGGAGATACCACGCCCCATTGAGGGCGTGGATGTGCCCGGTTGTGGTAAAGTATTTGTCGAATTCAATTCGGTGATGGATTGTCAGAAGGCTCAGCAGGCGTTGACTGGACGTAAATTCAGCGATCGTGTTGTTGTCACCTCATACTTTGATCCGGACAAATATCATCGACGT
>dorsalis
ATGGGTTCAGAAGACCGTGATAGGCGCCGCCATAGATCGCGTTCAAGGGACCGCGAACGAGAGCGCGATTATCGTCGTTCACGTTCTCGCGATCGTAAGCGCGAGGGTGGTGGTGGTGGCCGTGATCGGCACACACGTTCGCGCCGCAGAAAACCATCATTATATTGGGATGTACCACCACCAGGTTTTGAACACATTACACCCATGCAGTACAAAGCAATGCAGGCAGCCGGTCAAATACCGGCAAATGCTGTGCCCGAAATACCGCAAGCGGCCGTGCCAGTGGTGGGTTCAACCATAACGCGACAGGCACGTCGTCTCTACGTAGGCAATATACCATTCGGCGTTACCGAAGACGAAATGATGGAATTCTTCAATCAACAAATGCACTTGACGGGTCTGGCACAAGCGGCTGGCAGTCCAGTTTTGGCATGTCAGATAAATTTGGATAAGAATTTTGCTTTCTTGGAATTCCGTTCGACTGATGAGACGACACAGGCAATGGCATTTGATGGCATCAATTTTAAGGGTCAGAGTTTGAAGATACGACGTCCGCATGATTATCAGCCCATGCCCGGTGTAGCTGATGCGCCGCCAATAACGGCGCCAGTGGCTAATGGTGTCATTTCGACCGTGGTGCCAGATTCACCGCACAAGATTTTCATTGGTGGCTTGCCCAACTATTTGAATGAAGAGCAGGTAAAAGAGCTGCTACTCTCATTTGGACAATTGCGCGCTTTCAATCTGGTAAAGGATGCCGCCACTGGTTTGAGCAAAGGCTATGCGTTCTCCGAGTACGTCGATCACAGCATAACCGATCAGGCCATTGCCGGTTTGAATGGCATGCAGCTGGGCGATAAAAAGTTGATAGTACAACGCGCCAGTGTTGGTGCGAAGAATGCACAGAATAGCGCCACCACCGCTGCGCCGGTCATGATACAAGTGCCCGGCCTGTCGATGGTGGGCACCTCGGGTCCACCCACTGAAGTGTTGTGCTTGTTGAATATGGTCACGCCGGATGAGTTGCGCGATGAGGAGGAGTACGAAGATATTTTGGAGGATATCAAAGAGGAATGCAATAAGTATGGTGTTGTGCGTAGTGTGGAAATACCGCGTCCCATTGAGGGTGTCGATGTGCCCGGTTGTGGTAAAGTGTTTGTCGAATTCAATTCCGTTATGGATTGTCAGAAGGCACAGCAAGCGTTGACCGGTCGCAAGTTTAGCGATCGTGTTGTGGTCACATCATACTTTGATCCGGATAAATATCATCGACGT
>jarvisi
ATGGGTTCAGAAGACCGTGATAGGCGCCGCCATAGATCGCGTTCAAGAGACCGCGAACGAGAACGCGATTATCGTCGTTCACGTTCTCGCGATCGTAAGCGCGATGGTGGTGCTGGTGGCCGTGATCGGCACACACGTTCGCGCCGCAGAAAACCTTCATTATATTGGGATGTACCACCACCAGGTTTTGAACACATTACACCCATGCAGTACAAAGCAATGCAGGCAGCCGGTCAAATACCGGCAAATGCTGTACCCGAAATACCGCAAGCGGCTGTGCCAGTTGTGGGTTCAACCATAACGCGACAGGCACGTCGTCTCTACGTAGGCAATATACCATTCGGTGTTACCGAAGACGAAATGATGGAATTCTTCAATCAACAAATGCACTTGACGGGTCTGGCACAAGCGGCTGGCAGTCCAGTTTTAGCATGTCAGATAAATTTGGATAAGAATTTTGCTTTCTTGGAATTCCGTTCGACTGATGAGACCACACAGGCAATGGCATTTGATGGCATCAATTTTAAGGGTCAGAGTTTGAAGATACGACGTCCGCATGATTATCAGCCCATGCCCGGTGTAGCTGATGCGCCGCCAATAACGGCGCCAGTGGCTAATGGTGTCATTTCGACCGTGGTGCCAGATTCGCCGCACAAGATTTTCATTGGTGGCTTGCCTAACTATTTGAACGAAGAGCAGGTAAAAGAGCTGCTACTCTCATTTGGACAATTGCGCGCTTTCAATTTGGTAAAGGATGCCGCCACTGGTCTGAGCAAAGGCTATGCGTTCTCCGAGTACGTCGATCACAGCATAACCGATCAGGCCATTGCCGGACTGAATGGCATGCAGCTGGGCGATAAAAAGTTAATAGTACAACGCGCCAGTGTTGGTGCGAAGAATGCACAGAATAGCGCCACCACCGCTGCGCCGGTCATGATACAAGTGCCCGGCCTGTCGATGGTCGGTACCTCGGGTCCACCCACTGAAGTTTTGTGCTTGTTGAATATGGTCACACCGGATGAGTTGCGCGATGAGGAGGAGTACGAAGATATTTTGGAGGATATCAAAGAGGAATGCAATAAGTATGGTGTTGTGCGTAGTGTGGAAATACCGCGTCCCATTGAGGGTGTCGATGTGCCCGGTTGTGGTAAAGTGTTTGTCGAATTCAATTCCGTTATGGATTGTCAGAAGGCACAGCAAGCGTTGACCGGTCGCAAGTTCAGCGATCGCGTTGTGGTCACATCATACTTTGATCCGGATAAATATCATCGACGT
>latifrons
ATGGGTTCAGAAGACCGTGATAGGCGCCGCCATAGATCGCGTTCAAGAGACCGCGAACGAGAACGCGAATATCGTCGTTCACGTTCTCGCGATCGTAAGCGGGAGGGTGGTGCTGGTGGCCGTGATCGGCACACACGTTCGCGTCGCAGAAAACCATCATTATATTGGGATGTACCACCACCAGGTTTTGAACACATTACACCCATGCAATACAAAGCAATGCAGGCAGCCGGTCAAATACCGGCAAATGCTGTACCCGAAATACCACAAGCGGCCGTGCCAGTTGTGGGTTCAACCATAACGCGTCAGGCACGTCGCCTCTATGTAGGCAATATACCATTCGGTGTTACCGAAGACGAAATGATGGAATTCTTCAATCAACAAATGCACTTGACGGGTCTGGCACAAGCGGCTGGCAGTCCAGTTTTAGCATGTCAGATAAATTTGGATAAGAATTTCGCTTTCTTGGAATTCCGTTCGACCGATGAGACCACACAGGCAATGGCATTTGATGGCATCAATTTTAAGGGTCAAAGTTTGAAGATACGACGCCCGCATGATTATCAGCCCATGCCCGGAGTAGCTGATGCGCCGCCAATAACGGCGCCAGTGGCTAATGGTGTCATTTCGACCGTGGTGCCAGATTCGCCGCACAAGATTTTCATTGGTGGCTTGCCTAACTATTTGAACGAAGAGCAGGTAAAAGAGCTGCTACTCTCATTTGGACAATTGCGCGCTTTCAATCTGGTGAAAGATGCCGCCACTGGTTTGAGCAAAGGCTATGCATTCTCTGAGTACGTCGATCACAGCATAACCGATCAGGCCATTGCCGGACTGAATGGCATGCAGCTGGGCGATAAAAAATTGATAGTACAACGCGCCAGTGTTGGTGCGAAGAATGCACAGAATAGCGCCACCACCGCTGCGCCGGTTATGATACAAGTGCCCGGCCTGTCGATGGTCGGCACCTCGGGTCCACCCACTGAAGTGTTGTGCTTGTTGAATATGGTTACGCCGGATGAGTTGCGCGATGAGGAAGAGTACGAAGATATTTTGGAGGATATCAAAGAGGAATGCAATAAGTATGGTGTTGTGCGTAGTGTGGAAATACCGCGACCCATTGAGGGTGTCGACGTGCCCGGTTGTGGTAAAGTGTTTGTCGAATTCAATTCCGTTATGGATTGTCAGAAGGCACAGCAAGCGTTGACCGGTCGCAAGTTCAGCGATCGTGTTGTGGTTACATCATACTTTGATCCGGATAAATATCATCGACGT
>minax
ATGGGTTCAGAAGACCGTGATAGGCGCCGTCATAGATCGCGTTCAAGGGAGCGCGACCGAGAACGTGATTATCGTCGTTCACGCTCTCGTGATCGTAAACGTGAGGGCGCTGCTGGTGGCCGTGATCGGCACACACGCTCCCGCCGAAGAAAACCTTCATTATATTGGGATGTGCCCCCACCAGGTTTTGAACACATTACCCCGATGCAGTACAAAGCAATGCAAGCAGCCGGTCAGATACCGGCAAATGCTGTACCCGAAATACCGCAAGCCGCCGTGCCGGTTGTGGGTTCAACAATAACACGCCAGGCACGTCGTCTCTACGTAGGCAATATACCATTTGGTGTTACCGAAGACGAAATGATGGAGTTCTTCAATCAACAAATGCACTTGACGGGTCTGGCACAAGCGGCTGGAAGTCCAGTTTTGGCCTGCCAGATAAACTTGGATAAGAATTTCGCCTTCTTGGAATTCCGTTCGACCGATGAAACCACACAGGCAATGGCATTTGATGGCATAAATTTTAAGGGTCAGAGTTTGAAGATAAGGCGCCCGCATGATTATCAACCCATGCCGGGTGTAGCTGATGCGCCGCCAATAACAGCGCCAGTGGCTAATGGTGTCATTTCGACCGTTGTGCCAGATTCGCCGCACAAGATTTTCATTGGTGGCTTGCCAAATTATTTGAATGAAGAGCAGGTAAAAGAGTTGTTACTCTCGTTTGGTCAATTGCGCGCTTTCAATCTGGTGAAGGATGCCGCCACAGGTTTGAGCAAAGGTTATGCATTCTCGGAATATGTTGATCACAGCATAACCGATCAGGCTATTGCTGGTCTAAATGGCATGCAACTGGGCGATAAAAAGTTGATAGTACAACGTGCTAGTGTTGGTGCTAAGAATGCACAGAATAGTGCCACCACCGCTGCGCCGGTCATGATACAAGTGCCCGGCCTCTCAATGGTGGGCACCTCTGGTCCACCCACCGAAGTGTTGTGCTTGTTGAATATGGTCACACCGGATGAGTTGCGCGATGAAGAGGAATACGAGGATATTTTGGAGGATATCAAAGAGGAATGCAATAAGTATGGTGTTGTGCGTAGTGTGGAGATTCCACGGCCCATTGAGGGTGTTGATGTGCCCGGCTGTGGTAAAGTGTTTGTAGAATTCAATTCAGTAATGGACTGTCAAAAGGCTCAGCAAGCATTGACCGGTCGTAAGTTCAGCGATCGTGTTGTAGTCACATCATACTTTGATCCAGATAAATATCATCGACGT
>musae
ATGGGTTCAGAAGACCGTGATAGGCGCCGCCATAGATCGCGTTCAAGGGACCGCGAACGAGAGCGCGAATATCGTCGTTCACGTTCTCGCGATCGTAAGCGCGAGGGTGGTGGTGGTGGCCGTGATCGGCACACACGTTCGCGCCGCAGAAAACCATCATTATATTGGGATGTACCACCACCAGGTTTTGAACACATTACACCCATGCAGTACAAAGCAATGCAGGCAGCCGGTCAAATACCGGCGAATGCTGTACCCGAAATACCGCAAGCAGCTGTGCCAGTGGTGGGTTCAACCATAACGCGACAGGCACGTCGTCTCTACGTAGGCAATATACCATTCGGTGTTACCGAAGACGAAATGATGGAATTCTTTAATCAACAAATGCACTTGACGGGTCTGGCACAAGCGGCTGGCAGTCCAGTTTTGGCATGTCAGATAAATTTGGATAAGAATTTTGCTTTCTTGGAATTCCGTTCGACTGATGAGACGACACAGGCAATGGCATTTGATGGCATCAATTTTAAGGGTCAGAGTTTGAAGATACGACGTCCGCATGATTATCAGCCCATGCCCGGTGTAGCTGATGCGCCGCCAATAACGGCGCCAGTGGCTAATGGTGTCATATCGACCGTGGTGCCAGATTCACCGCACAAGATTTTCATTGGTGGCTTGCCCAACTATTTGAATGAAGAGCAGGTAAAAGAGCTGCTACTCTCCTTTGGACAATTGCGCGCTTTCAATCTGGTAAAGGATGCGGCCACTGGGTTGAGCAAAGGCTATGCGTTCTCCGAGTACGTCGATCACAGCATAACCGATCAGGCCATTGCCGGACTGAATGGCATGCAGCTGGGCGATAAAAAGTTGATAGTACAACGCGCCAGTGTTGGTGCGAAGAATGCACAGAATAGCGCCACCACCGCTGCGCCGGTCATGATACACGTGCCCGGCCTGTCGATGGTGGGCACCTCGGGTCCACCCACTGAAGTGTTGTGCTTGTTGAATATGGTAACGCCGGATGAGTTACGCGATGAGGAGGAGTACGAAGATATTTTGGAGGATATCAAAGAAGAATGCAATAAGTATGGTGTTGTGCGTAGTGTGGAAATACCGCGTCCCATTGAGGGTGTCGATGTGCCCGGTTGTGGTAAAGTGTTTGTCGAATTCAATTCCGTTATGGATTGTCAGAAGGCACAGCAAGCGTTGACCGGTCGCAAGTTCAGCGATCGTGTGGTCGTCACATCATACTTCGATCCGGATAAATATCATCGACGT
>oleae
ATGGGTTCAGAAGACCGTGATAGGCGCCGACATAGATCGCGTTCAAGGGAACGCGACCGAGAACGCGATTATCGTCGTTCACGCTCTCGCGATCGTAAGCGCGAGGGTGCTGCTGCTGGCCGTGATCGGCACACACGTTCGCGACGGAGAAAACCTTCATTATATTGGGATGTACCACCGCCAGGTTTTGAACATATTACCCCCATGCAGTACAAAGCAATGCAGGCAGCCGGTCAGATACCGGCAAATGCTGTACCCGAAATTCCACAAGCCGCCGTGCCGGTTGTGGGTTCAACCATAACGCGACAGGCACGTCGTCTCTACGTGGGCAATATACCGTTCGGTGTTACCGAAGATGAAATGATGGAATTCTTCAATCAACAAATGCACTTGACGGGTCTGGCACAAGCGGCTGGCAGTCCAGTTTTGGCATGTCAGATTAATTTGGATAAGAATTTCGCTTTCTTAGAATTTCGTTCGACTGATGAGACCACACAGGCAATGGCATTTGATGGCATCAACTTTAAGGGTCAGAGTTTGAAAATACGACGCCCACATGATTATCAACCCATGCCCGGTGTAGCTGATGCGCCGCCAATAACGGCGCCAGTAGCTAATGGTGTCATTTCGACCGTTGTGCCAGATTCACCGCACAAGATTTTCATTGGCGGCCTGCCTAATTATTTGAATGAAGAGCAGGTAAAAGAGTTGCTACTCTCATTTGGTCAATTGCGCGCTTTCAATCTGGTAAAGGATGCCGCCACCGGTTTGAGCAAAGGCTATGCCTTCTCTGAGTACGTTGATCACAGCATAACCGATCAGGCTATTGCCGGTCTGAATGGCATGCAACTGGGCGATAAGAAGTTGATAGTACAACGCGCCAGTGTTGGTGCGAAGAATGCACAGAATAGCGCCACTACCGCTGCGCCGGTCATGATACAAGTACCCGGCATGTCGATGGTCGGTACCTCGGGTCCACCCACTGAAGTGTTGTGCTTGTTGAATATGGTCACGCCGGATGAGTTGCGTGATGAAGAGGAGTACGAAGATATTTTGGAGGATATCAAAGAGGAATGCAATAAGTATGGCGTTGTGCGTAGCGTAGAAATACCACGTCCCATTGAGGGTGTTGATGTGCCCGGTTGTGGCAAAGTGTTTGTTGAATTCAATTCCGTTATGGACTGTCAGAAGGCACAACAAGCGTTGACCGGTCGTAAGTTTAGCGATCGCGTTGTCGTCACATCATACTTTGATCCGGATAAATATCATCGCCGT
>tryoni
------------------------------------------------GACCGCGAACGAGAACGCGAATATCGTCGTTCACGTTCTCGCGATCGTAAGCGCGAGGGTGGTGCTGGTGGCCGTGATCGGCACACACGTTCGCGCCGCAGAAAACCTTCATTATATTGGGATGTACCACCACCAGGTTTTGAACACATTACACCCATGCAGTACAAAGCAATGCAAGCAGCCGGTCAAATACCGGCAAATGCTGTACCCGAAATACCGCAAGCGGCCGTGCCAGTTGTGGGTTCAACCATAACGCGACAGGCACGTCGTCTCTACGTAGGCAATATACCATTCGGTGTTACCGAAGACGAAATGATGGAATTCTTCAATCAACAAATGCACTTGACGGGTCTGGCACAAGCGGCTGGCAGTCCAGTTTTAGCATGCCAGATAAATTTGGATAAGAATTTTGCTTTCTTGGAATTCCGTTCGACTGATGAGACCACACAGGCAATGGCATTTGATGGCATCAACTTTAAGGGTCAGAGTTTGAAGATACGACGTCCGCATGATTATCAGCCCATGCCCGGAGTAGCTGATGCGCCGCCAATAACGGCGCCAGTGGCTAATGGTGTCATTTCGACCGTGGTGCCAGATTCGCCGCACAAGATTTTCATTGGTGGCTTGCCTAACTATTTGAATGAAGAGCAGGTAAAAGAGCTGCTACTCTCGTTTGGACAATTGCGCGCTTTCAATCTGGTAAAGGATGCCGCCACCGGTTTGAGCAAAGGCTATGCGTTCTCTGAGTACGTCGATCACAGCATAACCGATCAGGCCATAGCCGGGCTGAATGGCATGCAGCTGGGCGATAAAAAGTTGATAGTACAACGCGCCAGTGTTGGTGCGAAGAATGCACAGAATAGCGCCACCACCGCTGCGCCGGTCATGATACAAGTGCCCGGCTTGTCGATGGTCGGCACCTCGGGTCCACCCACTGAAGTGTTGTGCTTGTTGAATATGGTCACGCCGGATGAGTTGCGCGATGAGGAGGAGTACGAAGATATTTTGGAGGATATCAAAGAGGAATGCAATAAGTATGGTGTTGTGCGTAGTGTGGAAATACCCCGACCCATTGAGGGTGTTGATGTGCCCGGTTGTGGTAAAGTGTTTGTCGAGTTCAATTCCGTTATGGATTGTCAGAAGGCACAGCAAGCGTTGACCGGTCGCAAGTTCAGCGATCGTGTTGTGGTCACATCCTACTTTGATCCGGATAAATATCATCGACGT
>zonata
ATGGGTTCAGAAGACCGTGATAGGCGCCGCCATAGATCGCGTTCAAGGGACCGCGAACGAGAGCGCGAATATCGTCGTTCACGTTCTCGCGATCGTAAGCGCGAGGGTGGTGCTGGTGGCCGTGATCGGCACACACGTTCGCGCCGCAGAAAACCTTCTCTATATTGGGATGTACCACCACCAGGTTTTGAACACATTACCCCCATGCAGTACAAAGCAATGCAAGCAGCCGGTCAAATACCGGCAAATGCTGTACCCGAAATACCGCAAGCGGCCGTGCCTGTGGTGGGTTCAACCATAACGCGACAGGCACGTCGTCTCTACGTAGGCAATATACCATTCGGTGTTACCGAAGACGAAATGATGGAATTCTTCAATCAACAAATGCATTTGACGGGTCTGGCACAAGCGGCTGGCAGTCCAGTTTTAGCATGTCAGATAAATTTGGATAAGAATTTTGCTTTCTTGGAATTCCGTTCGACTGATGAGACCACACAGGCAATGGCATTTGATGGCATCAATTTTAAGGGTCAAAGTTTGAAGATACGACGTCCGCATGATTACCAGCCCATGCCAGGTGTAGCTGATGCGCCGCCAATAACCGCGCCAGTGGCTAATGGTGTTATTTCAACTGTGGTGCCAGATTCACCGCACAAGATTTTCATTGGTGGCTTGCCTAACTATTTGAATGAGGAGCAGGTAAAAGAGCTGCTACTCTCATTTGGACAATTGCGCGCTTTCAATCTGGTAAAAGATGCCGCCACTGGTTTGAGCAAAGGCTATGCGTTCTCCGAGTACGTCGATCACAGCATAACCGATCAGGCCATTGCCGGACTGAATGGCATGCAGCTGGGCGATAAAAAGTTGATAGTACAACGCGCCAGTGTTGGTGCGAAGAATGCACAGAACAGCGCCACCACCGCTGCGCCGGTCATGATACAAGTGCCCGGCCTGTCGATGGTGGGCACTTCGGGTCCACCCACTGAAGTGTTGTGCTTGTTGAATATGGTCACGCCGGATGAGTTGCGCGATGAGGAGGAGTACGAAGATATTTTGGAGGATATCAAAGAGGAATGCAATAAGTATGGTGTTGTGCGTAGTGTGGAAATACCGCGTCCCATTGAAGGTGTCGATGTGCCCGGTTGTGGTAAAGTGTTTGTCGAATTCAATTCCGTTATGGATTGTCAGAAGGCACAGCAAGCGTTGACCGGTCGTAAGTTCAGCGATCGTGTAGTGGTCACATCATACTTTGATCCGGATAAATATCATCGACGT
