# Supplementary material for: The Impact of Fast Radiation on the Phylogeny of Bactrocera Fruit Flies as Revealed by Multiple Evolutionary Models and Mutation Rate-Calibrated Clock
Source: Insects. 2022 Jun 30;13(7):603. doi: 10.3390/insects13070603 (PMC9319077; doi:10.3390/insects13070603)
Supplement: Supplementary file 1 [file insects-13-00603-s001.zip › File S1/ceratitis_12257.fasta]

>bryoniae
ATGTGGCCACGATTTCTTGGCCGACGTATCCTTTATATAACCATCACATTACTTGCCCTAATATTTTTACTAACGAATTTACTTAAGTTTGGCGGTCTACGCGCTCTGCATGCGGACAATGTGCTTACCGTGCAACGCACACGCCCACTTATCTGGCGAACGCTACAGGAACACCTACTGCCCGAGGAGTCACAGAATCGCACCAACGATCCAGACATACACTGCCGCAATTCGGTGCAAGGACGCGATTTGCTCGTCGATGATCGCGGTTTTCTTTGCCGACGCGAACATCTCTTATTGCCCAGCAATTGCTGTGACATCGAAGTGCCCGAAACACAATATTACACATGCGATACATGCAATACAACAACACATTGCTGTGATATATACGAATATTGTGTCTCTTGCTGCCTACATCCCTCGAAACGTGCACTATTGGAGCTAGTGTTGCGCACAATTACTGGACGTCAGGCAGCTGTCTATGCGCATGTCGAGGATCATTTCGAATTGTGTTTGGTCAAGTGTCGCACGAACTCGCATTCTGTGGCGCATGAGAACAAATATCGTGATGGCATGCCGAAATACTGTTATGGACAGACAGAAGCACATGAATCACAACGTGAAGTGTCGGGTGGCGTG
>ceratitis
ATGTGGCCACGATTTCTTGGCCGACGTATACTCTACATAACCATCACATTTCTTGCCGTAATATTTCTACTAACAAATTTACTTAAGTTTGGCGGTCTGCGTGCACTACATGCAGACAATGTGTTTACCGTACAACGAACACGTCCGCTCATCTGGCGTACACTACAGGAACATCTACTGCCCGAAGAGTCACAAAATCGCACCAATGATCCAGACATTCAATGCCGTAATTCCGTGCAGGGACGCGATTTGCTCGTCGATGATCGAGGTTTTCTCTGCCGACGCGAACATCTCTTGTCGCCCAGCAGTTGTTGTGATATCGAAGTGCCCGAAACGCAGTACTACACATGCGATACATGTAATGCAACAACACATTGTTGTGATATATATGAATATTGTGTATCTTGCTGTCTGCATCCATCGAAACGTACACTGCTGGAGCTAGTGCTACGCACCATAACCGGACGGCAAGCAGCTGTTTATGCACGTGTGGAGGATCATTTCGAATTGTGTTTGGTCAAATGCCGCACTAATTCACACTCTGTGGCGCATGAAAACAAATATCGTGATGGCACGCCCAAATATTGTTATGGTCAGACGGAAGCGCACGAATCGCAACGTGAAGTGTCGGGTGGTGTG
>correcta
ATGTGGCCACGATTCCTTGGCCGACGTATCCTTTATATAACCATCACATTACTTGCCCTAATATTTTTACTAACGAATTTACTTAAGTTTGGCGGTCTACGCGCACTGCATGCGGACAATGTGCTTACCGTGCAACGCACACGCCCACTCATTTGGCGAACACTACAGGAACACCTACTGCCCGAGGAGTCACAGAATCGCACCAATGACCCAGACATACACTGCCGCAATTCGGTGCAAGGACGCGATTTGCTCGTCGATGATCGCGGTTTCCTTTGCCGACGCGAACATCTCTTATTGCCCAGCAATTGCTGTGACATCGAAGTGCCCGAAACACAATATTACACATGCGATACATGCAATACGACAACACATTGCTGTGATATATACGAATATTGTGTCTCTTGCTGCCTACATCCCTCGAAACGTGCACTATTGGAGCTAGTGTTGCGCACAATAACTGGACGTCAGGCAGCTGTCTATGCGCATGTCGAGGATCATTTCGAATTGTGTTTGGTCAAGTGTCGCACGAACTCACATTCTGTGGCGCATGAGAACAAATATCGTGATGGCGTGCCTAAATACTGTTATGGACAGACAGAAGCACATGAATCACAACGTGAAGTGTCGGGTGGCGTG
>cucurbitae
ATGTGGCCACGATTTCTTGGCCGACGTATACTTTATATAACCATCACATTACTTGCCCTAATATTTTTACTAACGAATTTACTTAAGTTTGGCGGTCTACGCGCACTGCATGCGGACAATGTGCTTACCGTACAACGCACACGTCCACTCATCTGGCGTACGCTACAGGAACACCTACTGCCCGAAGAGTCACAGAATCGCACCAACGATCCAGACATACACTGCCGCAATTCGGTGCAAGGACGCGATTTGCTGGTCGATGATCGCGGTTTTCTCTGCCACCGCGAACATCTCTTGTCGCCCAGCAATTGCTGTGACATCGAAGTGCCCGAAACACAATATTACACATGCGATACATGCAATGCAACAACAAATTGCTGTGATATATACGAATATTGTGTCTCCTGCTGCCTGCATCCATCGAAACGTACACTGCTGGAGTTAGTGTTGCGCACAATTACCGGTCGCCAGGCAGCTGTTTATGCGCGTGTCGAGGATCATTTCGAATTGTGTTTGGTTAAGTGTCGCACGAATTCACACTCTGTGGCGCATGAAAACAAATATCGCGAGGGCTTGCCTAAATACTGTTATGGACAGACGGAAGCGCATGAATCACAACGCGAAGTATCGGGTGGTGTG
>dorsalis
ATGTGGCCACGATTCCTTGGCCGACGTATCCTTTATATAACCATCACATTACTTGCCCTAATATTTTTACTAACGAATTTACTTAAGTTTGGCGGTCTACGCGCACTGCATGCGGACAATGTGCTTACCGTGCAACGCACACGCCCACTTATCTGGCGAACGCTACAGGAACACCTACTGCCCGAAGAGTCACAGAATCGCACCAACGACCCAGACATACACTGCCGCAATTCGGTGCAAGGACGCGATTTGCTCGTCGATGATCGCGGTTTCCTTTGCCGACGCGAACATCTCCTGTTGCCCAGCAATTGCTGTGACATCGAAGTGCCCGAAACACAATATTACACATGCGATACATGCAATACAACAACACATTGCTGTGATATATACGAATATTGTGTCTCTTGCTGCCTACATCCCTCGAAACGTGCACTGTTGGAGCTAGTGTTGCGCACAATAACTGGACGTCAGGCAGCTGTCTATGCACATGTCGAGGATCATTTCGAATTGTGTTTGGTCAAGTGTCGCACGAACTCGCACTCTGTGGCGCACGAGAACAAATATCGTGATGGTATGCCCAAATACTGTTATGGACAGACAGAAGCACATGAATCACAACGTGAAGTGTCGGGTGGCGTG
>jarvisi
ATGTGGCCACGATTTCTTGGCCGACGTATCCTTTATATAACCATCACGTTACTTGCCCTAATATTTTTACTAACGAATTTACTTAAGTTTGGTGGTCTACGCGCACTGCATGCGGACAATGTGCTTACCGTGCAACGCACACGCCCACTTATATGGCGAACGCTACAGGAACACCTACTGCCCGAGGAGTCACAGAATCGCACCAATGACCCAGACATACACTGCCGCAATTCGGTGCAAGGACGCGATTTACTCGTCGATGATCGCGGTTTCCTTTGTCGACGCGAACATCTCTTATTGCCCAGCAATTGCTGTGACATCGAAGTGCCCGAAACACAATATTACACATGCGATACATGCAATACAACAACACATTGCTGTGATATATACGAATATTGCGTCTCTTGCTGTCTACATCCCTCGAAACGTGCACTGTTGGAGCTAGTGTTGCGCACAATTACTGGACGTCAGGCAGCTGTCTATGCGCATGTCGAGGATCATTTCGAATTGTGTTTGGTCAAGTGTCGAACGAACTCGCACTCTGTGGCGCATGAGAACAAATATCGTGATGGCATTCCCAAATACTGTTATGGACAGACAGAAGCACATGAATCGCAACGTGAAGTGTCGGGTGGCGTG
>latifrons
ATGTGGCCACGATTTCTTGGCCGACGTATCCTTTATATAACCATCACATTACTTGCCCTAATATTTTTACTAACGAATTTACTTAAGTTTGGCGGTCTACGCGCCCTGCATGCGGACAATGTGCTTACCGTGCAACGCACACGCCCACTTATCTGGCGAACACTACAGGAACACCTACTGCCCGAGGAGTCACAGAATCGCACCAACGACCCAGACATACACTGCCGCAATTCGGTGCAAGGACGCGATTTGCTCGTCGATGATCGCGGTTTTCTTTGCCGACGCGAACATCTCTTATTGCCCAGCAATTGCTGTGACATCGAAGTGCCCGAAACACAATATTACACATGCGATACATGCAATACAACAACACATTGCTGTGATATATACGAATATTGTGTCTCTTGCTGCCTACATCCCTCGAAACGTGCACTATTGGAGCTAGTCTTGCGCACAATTACTGGACGTCAGGCAGCTGTCTATGCGCATGTCGAGGATCATTTCGAATTGTGTTTGGTCAAATGTCGTACGAACTCGCATTCTGTGGCGCATGAGAACAAATATCGTGACGGCGTGCCTAAATACTGTTATGGACAGACAGAGGCACATGAATCACAACGTGAAGTATCGGGTGGCGTG
>minax
ATGTGGCCACGATTTCTTGGCCGACGTATCCTTTATATAACCACCACATTACTTGCCCTAATATTTTTACTAACGAATTTACTTAAGTTTGGCGGCTTACGCGCACTACATTCGGACAATGTGCTTACGGTACAACGTACACGCCCACTTATCTGGCGGACACTACAGGAACACTTACTGCCCGAAGAGTCACAGAATCGCACCAACGACCCAGACATACACTGCCGCAATTCGGTGCAAGGACGCGATTTGTTGGTCGATGATCGGGGTTTTCTCTGCCGACGCGAACATCTGTTGTTGCCCAGCAATTGCTGTGATGTTGAAGTGCCCGAAACGCAATATTACACATGCGATACATGCAATGCAACAACACATTGCTGTGATATATATGAATACTGTGTCTCCTGCTGTCTACATCCATCGAAGCGTACACTGTTGGAGCTAGTACTGCGCACAATTACCGGTCGTCAGGCAGCTGTCTATGCCCGTGTGGAGGATCACTTCGAATTGTGTTTGGTTAAATGTCGCACGAATTCACACTCTGTGGCGCATGAGAACAAATATCGTGATGGCTTGCCGAAATACTGCTATGGACAGACGGAAGCGCATGAATCGCAACGCGAAGTATCGGGTGGCGTG
>musae
ATGTGGCCACGATTCCTTGGCCGACGTATCCTTTATATAACCATCACATTACTTGCCCTAATATTTTTACTAACGAATTTACTTAAGTTTGGCGGTCTACGCGCACTGCATGCGGACAATGTGCTTACCGTGCAACGCACACGCCCACTTATCTGGCGAACACTACAGGAACACCTACTGCCCGAAGAGTCACAGAATCGCACCAACGACCCAGACATACACTGCCGCAATTCGGTGCAAGGACGCGACTTGCTTGTCGATGATCGCGGTTTCCTTTGTCGACGCGAACATCTCCTGTTGCCCAGCAATTGCTGTGACATCGAAGTGCCCGAAACACAATATTACACATGCGATACATGCAATACAACAACACATTGCTGTGATATATACGAATATTGTGTCTCTTGCTGCCTACATCCCTCGAAACGTGCACTGTTGGAGCTAGTGTTGCGCACAATAACTGGACGTCAGGCAGCTGTCTATGCACATGTCGAGGATCATTTCGAATTGTGTTTGGTCAAGTGTCGCACGAACTCGCACTCTGTGGCGCATGAAAACAAATATCGTGATGGTGCGCCCAAATACTGTTATGGACAGACAGAAGCACATGAATCACAACGTGAAGTGTCGGGTGGCGTG
>oleae
ATGTGGCCACGATTTCTTGGCCGACGTATCCTTTATATAACCATCACATTACTTGCCCTAATATTTTTACTAACGAATTTACTTAAGTTTGGCGGTCTGCGCGCACTGCATGCGGACAATGTGCTTACCGTGCAACGCACACGCCCACTTATCTGGCGGACACTACAGGAACACTTACTGCCCGAGGAGTCACAGAATCGCACCAACGACCCAGACATACACTGCCGCAATTCGGTGCAAGGACGCTATTTGCTCGTCGATGATCGCGGTTTTCTCTGTCGACGCGAACATCTCTTGTTGCCCAGCAATTGCTGTGACATCGAAGTGCCCGAAACGCAATATTACACATGCGATACATGCAATACAACAACACATTGCTGTGATATTTACGAATATTGTGTCTCCTGCTGTCTACATCCCTCGAAACGTACACTGCTGGAGCTAGTGTTGGGCACAATTACTGGACGTCAGGCTGCTGTTTATGCGCGTGTCGAGGATCATTTCGAATTGTGTTTGGTCAAGTGTCGCACGAACTCACACTCGGTGGCGCATGAGAACAAATATCGTGATGGTTTGCCTAAATACTGTTATGGACAGACGGAAGCGCACGAATCACAGCGCGAAGTATCGGGTGGCGTG
>tryoni
ATGTGGCCACGATTTCTTGGCCGACGTATCCTTTATATAACCATCACGTTACTTGCCCTCATATTTTTACTAACGAATTTACTTAAGTTTGGTGGTCTACGCGCACTGCATGCGGACAATGTGCTTACCGTGCAACGCACACGCCCACTTATATGGCGAACGCTACAGGAACACCTACTGCCCGAGGAGTCACAGAATCGCACCAACGACCCAGACATACACTGCCGCAATTCGGTGCAAGGACGCGATTTGCTCGTCGATGATCGCGGTTTCCTTTGCCGACGCGAACATCTCTTATTGCCCAGCAATTGCTGTGACATCGAAGTGCCCGAAACACAATATTACACATGCGATACATGCAATACAACAACACATTGCTGTGATATATACGAATATTGCGTCTCTTGCTGTCTACATCCCTCGAAACGTGCACTGTTGGAGCTAGTGTTGCGCACAATTACTGGACGTCAGGCAGCTGTCTATGCGCATGTCGAGGATCATTTCGAATTGTGTTTGGTTAAGTGTCGCACGAACTCGCACTCTGTGGCGCATGAGAACAAATATCGTGATGGCATGCCCAAATACTGTTATGGACAGACAGAAGCACATGAATCACAACGTGAAGTGTCGGGTGGCGTG
>zonata
ATGTGGCCACGATTCCTTGGCCGACGTATCCTTTATATAACCATCACATTACTTGCCCTAATATTTTTACTAACGAATTTACTTAAGTTTGGCGGTCTACGCGCACTGCATGCGGACAATGTGCTTACCGTGCAACGCACACGCCCACTTATCTGGCGAACGCTACAGGAACACCTACTGCCCGAGGAGTCACAGAATCGCACCAACGACCCAGACATACACTGCCGCAATTCGGTGCAAGGACGCGATTTGCTCGTCGATGATCGCGGTTTCCTTTGCCGACGCGAACATCTCTTATTGCCCAGCAATTGCTGTGACATCGAAGTGCCCGAAACACAATATTACACATGCGATACATGCAATACAACAACACATTGCTGTGATATATACGAATATTGTGTCTCTTGCTGCCTACATCCCTCGAAACGTGCACTGTTGGAGCTAGTGTTGCGCACAATAACTGGACGTCAGGCAGCTGTCTATGCGCATGTCGAGGATCATTTCGAATTGTGTTTGGTCAAGTGTCGTACGAACTCACATTCTGTGGCGCATGAGAACAAATATCGTGATGGCGCTCCTAAATACTGTTATGGACAGACAGAAGCACATGAATCACAACGTGAAGTGTCGGGTGGCGTG
