# Supplementary material for: The Impact of Fast Radiation on the Phylogeny of Bactrocera Fruit Flies as Revealed by Multiple Evolutionary Models and Mutation Rate-Calibrated Clock
Source: Insects. 2022 Jun 30;13(7):603. doi: 10.3390/insects13070603 (PMC9319077; doi:10.3390/insects13070603)
Supplement: Supplementary file 1 [file insects-13-00603-s001.zip › File S1/ceratitis_12358.fasta]

>bryoniae
ATGACGATTGGAAAGAACAATAAAATGATCCAGCACCTTAATTATAGGGTGCGGATCATGCTGCAAGACTCGCGCACTTTCATTGGCACATTCAAAGCATTCGACAAACACATGAATTTAATACTTGGAGATTGTGAAGAATTTCGTAAAATTCGTTCGAAAAACTCAAAAGTGCCGGAACGTGAAGAGAAGCGTGTTTTAGGTTTCGTGCTGTTGCGTGGTGATAACATAGTCTCATTGACCGTCGAAGGACCACCGCCACCAGAGGAGGGACTACCGCGTGTGCCGATGCCTGGTGCAGTTGCTGGCCCTGGGTTAGGACGTGCTGCTGGACGTGGTGTGCCGGTTAATATTGCTTCGGCACCGGCTGGTTTACAAGGACCTGTTAGAGGTGTAGGCGGCCCGGCTCAACAACATATGACACCAATGGGCAGAGGCGTACCACGAAATCCCATGATTGGTGCACCCTTACCCGGTATGGTGCCCGGCGTGATGCCCCCAATGCCTGGTGGTATGGGTCGTGGTGGCCCCCCACTACGTGGACCGCCACCCGGCATGATGCGCGCCCCACCACCGGGCCGTGGC
>ceratitis
ATGACGATTGGAAAGAATAACAAAATGATCCAGCACCTTAACTATAGGGTGCGGATCATGCTACAAGATTCGCGCACATTCATCGGCACTTTCAAAGCATTCGACAAACACATGAATTTAATACTTGGAGATTGTGAAGAATTTCGTAAAATTCGTTCGAAAAACTCTAAAGTACCGGAACGTGAGGAGAAACGAGTTTTGGGTTTTGTACTGTTACGTGGAGATAACATTGTCTCGATGACCGTCGAGGGACCACCACCACCAGAGGAGGGACTACCCCGTGTACCTATGCCTGGCGCTGTTGCCGGTCCTGGTTTGGGACGTGCAGCTGGACGTGGTATGCCAGTAAATATTGCTTCAGCACCAGCAGGCTTACAGGGTCCAGTGAGAGGTGTTGGTGGACCAGCGCAACAACATATGACACCAATGGGTAGAGGCGTGCCGCGAAATCCCATGATTGGTGCACCTTTACCAGGTATGGTACCCGGTGTTATGCCACCGATGCCCGGTGGTATGGGACGTGGAGGCCCACCGATGCGTGGACCACCACCCGGTATGATGCGCGCACCACCACCAGGACGTGGC
>correcta
ATGACGATTGGAAAGAACAATAAAATGATCCAGCACCTTAACTATAGGGTGCGGATCATGCTGCAAGACTCGCGCACTTTCATTGGCACATTCAAAGCATTCGACAAACACATGAATTTAATACTTGGAGATTGTGAAGAATTTCGTAAAATCCGTTCGAAGAACTCAAAAGTGCCGGAACGTGAAGAGAAGCGTGTTTTAGGTTTCGTGCTGTTGCGTGGTGATAATATAGTCTCACTGACCGTCGAAGGACCACCGCCACCAGAGGAGGGACTACCGCGTGTGCCGATGCCCGGTGCAGTTGCTGGCCCTGGGTTGGGACGTGCTGCTGGACGTGGTGTGCCGGTTAATATTGCTTCGGCACCGGCTGGTTTACAAGGACCTGTGAGAGGTGTAGGCGGTCCAGCTCAACAACATATGACACCAATGGGTAGAGGTGTACCACGAAATCCCATGATTGGTGCACCCTTACCCGGTATGGTGCCCGGCGTGATGCCACCAATGCCTGGTGGTATGGGTCGTGGTGGCCCACCACTACGTGGACCGCCACCCGGCATGATGCGCGCCCCACCACCGGGACGTGGC
>cucurbitae
ATGACGATTGGAAAGAATAACAAAATGATCCAGCACCTTAACTATAGGGTGCGGATCATGTTGCAAGACTCGCGCACTTTTATTGGCACATTCAAAGCATTCGACAAACACATGAATTTAATACTTGGAGATTGTGAGGAATTTCGTAAAATACGTTCGAAAAACTCAAAAGTGCCAGAACGTGAAGAGAAACGAGTTTTAGGTTTTGTACTCTTGCGTGGTGATAATATAGTCTCATTGACCGTTGAAGGACCACCACCACCAGAGGAGGGATTACCGCGTGTACCCATGCCCGGTGCAGTTGCCGGACCTGGTTTAGGACGTGCTGCGGGACGTGGTGTGCCTGTGAATATTGCTTCGGCACCAGCTGGTTTACAAGGACCTGTGCGCGGTGTAGGCGGTCCGGCACAACAACATATGACACCAATGGGTAGAGGTGTACCACGCAATCCAATGATTGGTGCGCCCTTACCCGGTATGGTGCCCGGCGTGATGCCACCCATGCCCGGTGGTATGGGTCGTGGTGGGCCACCACTACGCGGACCACCACCCGGCATGATGCGCGCTCCACCACCGGGACGTGGC
>dorsalis
ATGACGATTGGAAAGAACAATAAAATGATCCAGCACCTTAACTATAGGGTGCGGATCATGCTGCAAGACTCGCGCACTTTCATTGGCACATTTAAAGCATTCGACAAACACATGAATTTAATACTTGGAGATTGTGAAGAATTTCGTAAAATCCGTTCGAAGAACTCAAAAGTGCCGGAACGTGAAGAGAAGCGTGTTTTAGGTTTCGTGCTGTTGCGTGGCGATAACATAGTCTCATTGACCGTCGAAGGACCACCGCCACCAGAGGAGGGACTACCGCGTGTGCCGATGCCCGGTGCAGTTGCTGGCCCTGGATTAGGACGTGCTGCTGGACGTGGTGTGCCGGTTAATATTGCTTCGGCACCGGCTGGTTTACAAGGACCTGTGAGAGGTGTAGGCGGTCCAGCTCAACAACATATGACGCCAATGGGTAGAGGCGTACCACGAAATCCCATGATTGGTGCACCCTTACCCGGTATGGTGCCCGGCGTGATGCCACCAATGCCTGGTGGTATGGGTCGTGGTGGCCCACCACTACGTGGACCGCCACCCGGCATGATGCGCGCCCCACCACCGGGACGTGGA
>jarvisi
ATGACGATTGGAAAGAACAATAAAATGATCCAGCACCTTAACTATAGGGTGCGGATCATGCTGCAAGACTCGCGCACTTTCATTGGCACATTCAAAGCATTCGACAAACACATGAATTTAATACTTGGGGATTGTGAAGAATTTCGTAAAATCCGTTCGAAAAACTCAAAAGTGCCGGAACGTGAAGAGAAGCGTGTTTTAGGTTTCGTGCTGTTGCGTGGGGATAATATAGTCTCATTAACCGTCGAAGGACCACCACCACCAGAGGAGGGACTACCGCGTGTGCCGATGCCCGGTGCAGTTGCTGGCCCTGGGTTAGGACGTGCTGCTGGACGTGGTGTGCCGGTTAATATTGCTTCGGCACCGGCTGGTTTACAAGGACCTGTGAGAGGTGTAGGCGGTCCAGCTCAACAACATATGACGCCAATGGGTAGAGGCGTACCACGAAATCCCATGATTGGTGCACCCTTACCTGGTATGGTGCCCGGCGTGATGCCACCAATGCCTGGTGGTATGGGTCGCGGTGGCCCACCACTACGTGGACCGCCACCCGGCATGATGCGCGCTCCACCACCGGGACGTGGA
>latifrons
ATGACGATTGGAAAGAACAATAAAATGATCCAGCACCTTAACTATAGGGTGCGGATCATGTTGCAAGACTCGCGCACTTTCATAGGCACATTCAAAGCGTTCGACAAACACATGAATTTAATACTTGGAGATTGTGAAGAATTTCGTAAAATTCGTTCGAAAAACTCCAAAGTGCCGGAACGTGAAGAGAAGCGTGTTTTAGGTTTCGTGCTGTTGCGTGGTGATAATATAGTCTCATTGACCGTCGAAGGACCACCACCACCAGAGGAGGGACTACCGCGTGTGCCGATGCCCGGTGCAGTTGCTGGACCTGGGTTAGGACGTGCTGCTGGACGTGGTGTGCCRGTTAATATTGCTTCGGCACCGGCTGGTTTACAAGGACCTGTGCGAGGTGTAGGCGGTCCAGCTCAACAACATATGACACCAATGGGTAGAGGCGTACCACGAAATCCCATGATTGGTGCACCCTTACCCGGTATGGTGCCCGGCGTGATGCCACCAATGCCTGGTGGTATGGGTCGTGGTGGCCCACCACTACGTGGACCACCACCCGGCATGATGCGCGCCCCACCACCGGGACGTGGC
>minax
ATGACGATTGGAAAGAATAACAAAATGATCCAGCACCTTAACTATAGGGTGCGGATCATGCTGCAAGACTCGCGCACTTTTATTGGCACTTTCAAAGCATTCGACAAACACATGAATTTAATACTCGGAGATTGTGAAGAATTTCGTAAAATTCGTTCGAAAAACTCAAAAGTACCAGAACGTGAAGAGAAACGAGTTTTAGGTTTCGTGCTGTTACGTGGAGACAACATAGTCTCACTGACCGTCGAAGGGCCACCCCCACCAGAGGAGGGACTTCCGCGTGTGCCCATGCCTGGAGCAGTTGCTGGCCCTGGATTAGGACGTGCTGCTGGACGTGGTGTGCCGGTTAATATTGCTTCTGCACCGGCTGGTTTACAGGGACCTGTGAGAGGAGTAGGCGGACCAGCGCAGCAACATATGACGCCAATGGGTAGAGGTGTACCACGAAATCCAATGATTGGTGCACCCTTACCTGGAATGGTGCCCGGCGTGATGCCACCAATGCCTGGTGGTATGGGTCGTGGTGGCCCACCGCTGCGTGGACCCCCACCCGGCATGATGCGCGCTCCCCCACCGGGACGTGGA
>musae
ATGACGATTGGAAAGAACAATAAAATGATCCAGCACCTTAACTATAGGGTGCGGATCATGCTGCAAGACTCGCGCACTTTCATTGGCACATTTAAAGCATTCGACAAACACATGAATTTAATACTTGGAGATTGTGAAGAATTTCGTAAAATCCGTTCGAAGAACTCAAAAGTGCCGGAACGTGAAGAGAAGCGTGTTTTAGGTTTCGTGCTGTTGCGTGGCGATAACATAGTCTCATTGACCGTCGAAGGACCACCACCACCAGAGGAGGGACTACCGCGTGTGCCGATGCCCGGTGCAGTTGCTGGCCCTGGGTTAGGACGTGCTGCTGGCCGTGGTGTGCCGGTTAATATTGCTTCGGCACCGGCTGGTTTACAAGGACCTGTGCGAGGTGTAGGCGGTCCAGCTCAACAACATATGACGCCAATGGGTAGAGGCGTACCACGAAATCCCATGATTGGTGCACCCTTACCCGGTATGGTGCCCGGTGTGATGCCACCAATGCCTGGTGGTATGGGTCGTGGTGGCCCACCACTACGTGGACCACCACCCGGCATGATGCGCGCCCCACCACCGGGACGTGGC
>oleae
ATGACGATTGGAAAAAATAATAAAATGATCCAGCACCTTAACTATAGGGTGCGGATCATGCTGCAAGACTCGCGCACTTTTATTGGCACATTCAAAGCATTCGACAAACACATGAATTTAATACTTGGAGATTGTGAAGAATTTCGTAAAATCCGTTCGAAGAACTCAAAAGTGCCAGAACGTGAAGAGAAACGAGTTTTAGGTTTTGTGCTATTACGTGGAGATAATATAGTCTCACTGACCGTCGAGGGACCACCCCCACCAGAGGAGGGACTACCGCGTGTACCCATGCCCGGTGCTGTTGCCGGTCCTGGTTTAGGACGTGCTGCTGGACGTGGTGTGCCGGTTAATATTGCTTCGGCACCGGCCGGTTTACAAGGACCTGTGAGAGGTGTAGGCGGTCCAGCGCAACAACATATGACGCCAATGGGTAGAGGCGTACCAAGAAATCCCATGATTGGTGCACCCTTACCCGGTATGGTGCCCGGCGTAATGCCACCAATGCCTGGTGGTATGGGTCGTGGTGGCCCACCACTACGTGGACCGCCACCCGGCATGATGCGCGCTCCACCACCGGGACGTGGA
>tryoni
ATGACGATTGGAAAGAACAATAAAATGATCCAGCACCTTAACTATAGGGTGCGGATCATGCTGCAAGACTCGCGCACTTTCATTGGCACATTCAAAGCATTCGACAAACACATGAACTTAATACTCGGAGATTGTGAAGAATTTCGTAAAATTCGTTCGAAAAACTCAAAAGTGCCGGAACGTGAAGAGAAGCGTGTTTTAGGTTTCGTGCTATTGCGTGGTGATAATATAGTCTCATTGACCGTCGAAGGACCACCACCACCAGAGGAGGGACTACCGCGTGTGCCGATGCCCGGTGCAGTTGCTGGCCCTGGGTTAGGACGTGCTGCTGGACGTGGTGTGCCGGTTAATATTGCTTCGGCACCGGCTGGTTTACAAGGACCTGTGAGAGGTGTAGGTGGTCCAGCTCAACAACATATGACGCCAATGGGTAGAGGCGTACCGCGAAATCCCATGATTGGTGCACCCTTACCCGGTATGGTGCCCGGCGTGATGCCACCAATGCCTGGTGGTATGGGTCGTGGTGGCCCACCACTGCGTGGACCACCACCCGGCATGATGCGCGCTCCACCACCGGGACGTGGA
>zonata
ATGACGATTGGAAAGAACAATAAAATGATCCAGCACCTTAACTATAGGGTGCGGATCATGCTGCAAGACTCGCGCACTTTCATTGGCACATTCAAAGCATTCGACAAACACATGAATTTAATACTTGGAGATTGTGAAGAATTTCGTAAAATCCGTTCGAAGAACTCGAAAGTGCCGGAACGTGAAGAGAAACGTGTTTTAGGTTTCGTGCTGTTGCGTGGTGATAACATAGTCTCATTAACCGTCGAAGGACCACCACCACCAGAGGAAGGACTACCGCGTGTGCCAATGCCCGGTGCAGTTGCTGGCCCTGGGTTGGGACGTGCTGCTGGACGTGGTGTGCCGGTTAATATTGCTTCGGCGCCGGCTGGTTTACAAGGACCTGTAAGAGGTGTAGGCGGTCCAGCTCAACAACATATGACACCAATGGGTAGAGGTGTACCACGAAATCCCATGATTGGTGCACCCTTACCCGGTATGGTGCCCGGCGTGATGCCACCAATGCCTGGTGCTATGGGTCGTGGTGGCCCACCACTACGTGGACCGCCACCCGGCATGATGCGCGCCCCACCACCGGGACGTGGC
