# Supplementary material for: The Impact of Fast Radiation on the Phylogeny of Bactrocera Fruit Flies as Revealed by Multiple Evolutionary Models and Mutation Rate-Calibrated Clock
Source: Insects. 2022 Jun 30;13(7):603. doi: 10.3390/insects13070603 (PMC9319077; doi:10.3390/insects13070603)
Supplement: Supplementary file 1 [file insects-13-00603-s001.zip › File S1/ceratitis_12389.fasta]

>bryoniae
ATGTCTTCAATAGAAAATGAAACTGCTGCGCTCAGTGAAATGGAGCGTCTAACAGCCCTTTTGCGCACAGAAATAGAAAAAACAAAACGTGGCGAGGGACTTGAATTTGAAGAGGATGAAGAGTACGTAAAGTTGCAAACCGAGAACACAAAACTCAAGCACCGTTTAGCGATTTTGAATAAGGCTATTGCGGCAGAAAAAAATACCTTAGGTGCGGCTTCTGCTAGAAAGTATCAACCTGCCGAATTACCAGTTGCAGTAAACGAAATGATTTCAATAACTGAACATCTTGTAGATTTATTTACAAATGCTATCGCTTTGGCATTCCCAGAGCTTGCCGGTACCCAAGCTATCATATCACCGGTGAACGCGAATGCTGCTAAATTTGGTGATTATCAATGCAACAGTGCAATGTCACTTGCGAAGACATTAAAAGCTGCTGGCGTAAATAAATTACCTAGAGATATAGCAAATGAAATTGTTAAGAATGTTGCACAATCGCCACTCGTAGCTAAAACCGAGGTCGCTGGTGCAGGTTTCATCAACGTATTCCTCCAAAAAGATTATGCAGTGCGCTCTATTGATACACTTTTGCGTAAAGGCGTTAACCCACCGGCTTGCCGGAAGCAACGGATACTCGTTGACTTTTCTTCACCCAATATAGCAAAACAAATGCACGTTGGTCATTTGCGTTCAACAATTATTGGTGAGTCCATATGTCGTTTGCTCGAGTTTCTGGGACACGATGTTTTGCGTGTCAATCATCTGGGTGATTGGGGTACACAATTTGGTATGCTTATTGCGCACTTGGAAGATCGTTTTCCCAATTTCTTAAACGAAAGTCCACCTATTGGTGACTTACAAGCCTTCTATAAGGAATCGAAAAAGAGATTTGACGAAGATGAAGCATTCAAAAAGCGTGCCTACAATTGTGTCGTACTTTTGCAAGGTGGTGACGCGAATTCCACAAAAGCCTGGAATCAAATTTGCGATGTTTCACGTCAAGAGTTCCAAAAAATCTACGATCGCCTAGATGTAACACTCAAACCAATCGGCGAGTCTTTCTATCAGTCACGTATGATAGAAGTTGTCAAGTATTTGGAATCGAAAAATCTGCTTGAGGAAGACGATGGTCGCAAAATTATGTGGGCTGACGAAAGCTCATCGGGTATACCTTTAACGATTGTCAAGTCTGACGGCGGTTTCACCTATGACACATCGGATATGGCTGCAATCCGTTATCGTTTGGAAGAACAAAAAGCTGAATGGCTGATATATGTTGTAGACTCTGGCCAGAGCACACATTTGCAAAATATTTATCGTGCTGCTGAACGCGCAGGCATATTTAATCCGAAAATTCATCGTGCTGACCATGTGAACTTTGGCGTAGTGCTAGGAGAGGATGGTAAAAAATTCAAGACTCGTTCCGGTGAGACAGTGAAACTGTCTGATCTCTTGGACGAAGGTTTAAAACGTGCGCTAGATAAATTATTGGAAAAAGAGCGTGATAAGGTGCTTACACCAGAAGAACTAAAAGCAGCACAAGAATCTGTAGCCTATGGTTGTATCAAGTATGCCGATTTAAGTCACAACCGTACAAATGAATATGTGTTCTCCTTCGACAAGATGTTGGAGGATCGCGGCAACACGGCCGTATATCTACTATATGCTTTTACCCGCATATGCTCAATTTCACGTAACTGTGGCGAGGACTTCTCCGACCTTGCTAAAATACTGGATAGTGGCACTGCTATTGATTTGGCACACGAAAAGGAATGGAAATTGACGAAGACACTATTAAAATTCCCCGATGTGCTGGTCAAGATTTCAAAAGACCTGCTGTTGCACACGCTTTGTGAATTCTGTTATGAAATTTGTACTGTGTTCTCCGAATTCTACGACAATTGCTACTGTATTGAGAAAAATAAGAGTGGCGAAATTGTTAAGGTCAATCGAGGCCGCATTTTGCTGTGCGAGGCTACGGCTGCGGTACTGAAACAATGCTTCTATCCAGTT------------------TCA
>ceratitis
ATGTCTTCAATAGAAAGTGAAACTGTTGCTCTCAGTGAAATGGAGCGTCTAACAGCCCATTTGCGAACGCAAATTGAACAAACAAAACGTGGCGAGGGGCTTGAGTTTGAAGAAGACGAAGAGTATGTGAAATTACAAACTGAGAACACGAAACTAAAACATCGTTTGGCGATTTTAAACAAGGCAATTGCAGCAGAACAGAATGCGCACGGCTCCACTGCTGTTATTAAATACCAACCAGTTAAACTACCTAGCACAGTTAACGAAATGATATCAATAACTGAACATCTTGTAGATCTATTTACAAATGCCATCGCATTGGCATTTCCAAATCTTGCTGGCACACAGGCTATTATATCACCTGTGAATGCAACTGCTGCCAAGTTTGGTGACTATCAATGCAATAGTGCTATGTCGTTAGCGAAGACATTAAAAGCTGCCGGTGTTAATAAATCTCCTCGCGATATAGCTAATGAAATAGTTAAAAATGTTGCACCATCGCCGCTTGTGGCGAAAACGGAAGTTGCCGGTGCTGGTTTCATCAATGTGTTCCTTAAAAAGGATTATGCTGTGCATGCTATCGAAAACATTTTACGCAATGGCGTAAAACCACCAGCTTGCCGTAAACAACGTGTACTCGTTGACTTTTCTTCACCTAATATAGCTAAACAAATGCATGTTGGTCACTTACGCTCAACGATTATCGGCGAATCTATTTGTCGTTTGCTAGAGTTCTTAGGTCACGACGTGCTGCGCATCAACCATCTTGGCGATTGGGGTACCCAATTCGGTATGTTGATTGCGCACTTGGAAGATCGTTTTCCCAATTTTCTTAACGAAAGTCCACCAATCGGAGATTTGCAAGCCTTTTACAAAGAGTCGAAGAAGCGATTTGACGAGGATGAAGAATTCAAGAAGCGCGCCTACAATTGTGTTGTATTACTACAAAGCGGTGATGCGAACTCAACTAAAGCTTGGACTCAGATTTGCGATGTGTCGCGTCAAGAGTTCCAAAAAATCTATGAACGTTTGGATGTAACATTGAAACCAGTCGGTGAATCTTTCTATCAGTCACGTATGATAGAAGTTGTGAAGTTTTTAGCATCCAAAAATCTGTTAGAAGAAGACGATGGTCGCAAAATTATGTGGGCTGATGAAACCTCATCGGGCATACCTTTGACCATAGTCAAATCAGATGGTGGTTTCACCTACGACACATCAGATATGGCTGCTATAAGGTATCGTTTAGAAGAAGAAAAAGCAGAATGGTTGATTTATGTTGTGGACTCTGGCCAGAGCACTCATTTACAAAATATTTATCGTGCTGCGGAACGTGCGGGCATTTTTAATCCAAAAATACATCGCGCCGATCATGTTAACTTCGGTGTAGTATTGGGTGAGGATGGTAAAAAGTTCAAGACACGCTCCGGTGAGACAGTGAAACTCTCAGATCTGCTTGATGAAGGCTTAAAACGTGCACTTGATAAATTATTGGAAAAAGAACGTGATAAGGTTCTCACACCAGAGGAATTGAAAGCAGCGCAAGAATCTGTGGCTTATGGTTGTATTAAATATGCCGATTTAAGTCATAATCGCACCAATGAATATGTGTTCTCCTTCGATAAAATGTTGGAGGATCGTGGTAATACTGCTGTATATCTGCTCTATGCATTTACGCGCATCTGCTCAATATCACGTAATTGTGGTGAAGATTTCTCTGACCTGGTGAAAATATTAGATAATCGTACTAAGATTGAATTGGAACATGAAAAGGAATGGAAACTAGCGAAGACTCTATTAAAGTTCCCCGATGTGTTGGTTAAGATTTCAAAGGATTTATTGCTGCATACACTTTGTGAATTCTGCTATGAAGTTGCTACCGTATTCTCCGAATTCTATGACAATTGTTATTGTATTGAGAAAAATAAGAGTGGCGAAATTGTGAAGGTCAATCGTGGACGAATATTGTTATGCGAAGCTACAGCTGCCATATTGAAGCAGTGCTTCTTTCCTGTT------------------TCT
>correcta
ATGTCTTCGATAGAAAATGAAACAGCTGCGCTCAGCGAAATGGAGCGTCTAACAGCCCATTTGCGCACAGAAATAGAAAAAACAAAACGTGGCGAGGGACTTGAATTTGAAGAGGATGAAGAGTACGTAAAGTTGCAAACCGAGAACACAAAACTCAAGCACCGTTTAGCGATTTTGAATAAGGCTATTGCGGCAGAAAAAAATACCTTAGGTGCGGCTGCTGCTACAAAATATCAACCTGCCGAATTACCAGTTGCAGTAAACGAAATGATTTCAATAACTGAACATCTTGTGGATTTATTTACAAATGCAATCGCTTTGGCATTCCCAGAGCTTGCCGGTACCCAAGCAATCATATCACCGGTGAATGCCAATGCTGCTAAATTTGGTGATTATCAATGCAACAGTGCAATGTCACTTGCGAAGACATTAAAAGCTGCTGGCATAAATAAATCACCAAGGGATATAGCTAATGAAATTGTTAAGAATGTTGCACAATCGCCACTCGTAGCTAAAACCGAGGTAGCTGGTGCAGGTTTCATCAACGTATTCCTCCAAAAAGATTATGCAGTGCGCGCTATTGATACACTTCTGCGTAAAGGCGTTAACCCACCGGCTTGCCGGAAGCAACGTATACTCGTTGACTTTTCTTCACCCAATATAGCAAAACAGATGCATGTTGGTCATTTGCGTTCAACGATTATTGGTGAGTCCATATGTCGTTTGCTCGAGTTCCTGGGACACGATGTTTTGCGCGTTAATCATTTGGGTGATTGGGGTACTCAATTTGGTATGCTTATTGCGCACTTGGAAGATCGTTTTCCCAATTTCTTAAACGAAAGTCCACCTATTGGTGACTTACAAGCCTTCTATAAGGAGTCGAAAAAGAGATTTGACGAAGATGAAGCATTCAAAAAGCGTGCCTACAACTGTGTCGTGCTTTTACAAGGTGGTGACGCAAATTCAACCAAAGCCTGGAATCAAATTTGCGATGTTTCGCGTCAAGAGTTCCAAAAAATCTACGATCGCCTAGATGTAACACTCGAACCAATCGGCGAGTCTTTCTATCAATCACGTATGATAGAAGTTGTCAAGTATTTGGAATCGAAAAATCTACTTGAGGAAGACGATGGTCGCAAAATTATGTGGGCTGACGAAAGCTCATCGGGCATACCTTTAACGATTGTAAAGTCTGATGGCGGTTTCACCTATGACACATCGGATATGGCTGCAATCCGTTATCGTTTGGAAGAACAAAAAGTTGAATGGCTGATATATGTTGTAGACTCTGGTCAGAGCACACATTTGCAAAATATTTATCGTGCTGCTGAACGTGCGGGCATATTTAATCCGAAAATTCATCGTGCTGACCATGTGAACTTTGGCGTAGTGTTAGGAGAGGATGGTAAAAAATTCAAGACCCGTTCCGGTGAGACAGTTAAACTGTCTGATCTGTTAGACGAAGGTTTAAAACGTGCGCTAGATAAATTATTGGAAAAAGAGCGTGATAAGGTGCTTACACCAGAAGAACTAAAAGCAGCACAAGAATCTGTAGCCTATGGTTGTATCAAGTATGCCGATTTAAGTCACAATCGTACAAATGAATATGTGTTCTCCTTTGACAAGATGTTGGAGGATCGCGGTAACACGGCCGTATATCTACTATATGCATTTACCCGCATATGCTCAATTTCACGTAACTGTGGTGAGGACTTCTCCGACCTTGCTAAAATACTGGATAGTGGCACAGCTATTGATTTGGCACACGAAAAGGAATGGAAATTGGCGAAGACACTATTAAAATTCCCCGATGTGCTGGTCAAGATTTCAAAAGACCTACTGTTGCACACGCTTTGTGAATTCTGTTATGAAATTTGTACTGTGTTCTCCGAATTCTACGACAATTGCTACTGTATTGAGAAAAATAAGAGTGGCGAAATTGTTAAGGTCAATCGAGGCCGCATTTTGCTGTGCGAGGCTACGGCTGCGGTACTGAAACAATGCTTCTATCCAGTT------------------TCA
>cucurbitae
ATGTCTACAATAGAAAGTGAAACTGCTGCGCTCAGTGAAATGGAGCGCATAACCGCCCATTTGCGTGCAGAAATAGAAAAAACAAAACGTGGCGAGGGACTTGAGTTTGAAGATGATGAAGAGTATGTGAAGTTGCAAACTGAGAACAGCAAACTCAAGCATCGTTTGGCAATTTTGAATAAGGCAATTGCTACAGAGAAGAATGCCACAGGTTCGGCGAATGCTATAAAATACCAACCAGCCGAACTACCAGTTGCCGTAAACGAAATGATTTCAATAACCGAACATCTTGTAGATTTATTTACAAATGCTATCGCTTTGGCATTTCCAGAGCTTGCCGGCACACAAGCAATCATATCACCGGTGAATGCCAATGCAGCTAAATTTGGTGATTATCAATGCAATAGTGCCATGTCACTGGCGAAGACTTTAAAAGCAGCTGGCGTCAATAAATCTCCAAGGGATATAGCTAATGAAATTGTTAAAAATGTTGCAAAATCGCCGCTCGTAGCCAAAACGGAGGTCGCTGGTGCGGGTTTCATCAACGTATTCCTACAAAAAGATTATGCTGTACACGCTATTGATAATCTGCTGCGTAGTGGCGTTAAACCACCGACTTGCCGAAAGCAACGTATACTCGTTGACTTTTCTTCACCGAATATAGCGAAACAGATGCATGTGGGTCATTTACGTTCAACGATTATTGGTGAGTCTATATGTCGTTTGCTCGAGTTCCTCGGACACGATGTGTTGCGCGTCAATCATTTGGGTGATTGGGGTACACAATTTGGTATGCTTATTGCGCATTTAGAAGATCGTTTTCCCAATTTCCTCAATGAAAGTCCTCCAATTGGAGACTTGCAAGCCTTCTACAAGGAATCGAAAAAGCGATTTGACGAAGATGAAGTATTCAAGAAGCGTGCCTACAATTGTGTCGTACTTTTGCAAGGTGGCGATCCAAATTCAACAAAAGCCTGGACACAGATTTGTGATGTTTCACGTCAAGAGTTCCAGAAAATCTATGATCGCTTGGATGTAACACTCGAACCCATCGGCGAGTCTTTCTATCAGTCACGTATGATAGATGTTGTCAAGTTTTTGGCAACGAAAAATTTGCTCGAAGAGGATGACGGACGTAAGATCATGTGGGCTGATGAAAGCTCATCGGGTATACCTTTAACGATCGTCAAGTCGGACGGTGGTTTCACCTATGACACGTCGGACATGGCTGCAATCCGTTATCGTTTGGAAGAACAAAAAGCAGAATGGCTAATTTATGTCGTAGACTCTGGTCAGAGCACACATTTGCAAAATATCTATCGTGCCGCTGAGCGTGCGGGTATATTCAATCCGAAAATTCACCGTGCTGACCATGTGAACTTTGGCGTTGTGTTGGGCGAGGATGGTAAAAAATTCAAGACACGTTCGGGTGAGACAGTTAAACTGTCCGACCTATTGGATGAAGGCTTAAAACGTGCGCTAGATAAATTACTGGAAAAGGAGCGTGATAAGGTGCTTACCGCCGAAGAATTGAAAGCAGCACAAGAATCTGTCGCCTACGGTTGTATCAAGTATGCAGATTTAAGTCACAATCGCACGAATGAATATGTGTTCTCCTTCGATAAGATGTTGGAGGATCGCGGCAACACGGCAGTATATCTGCTTTATGCATTTACTCGTATATGCTCAATTTCTCGCAATTGCGGCGAAGACTTTTCGGATCTGGCTAAAATACTGGATAGCGGCACAGCGATTACGTTGGAACACGAGAAGGAATGGAAATTGGCAAAGACACTTTTGAAGTTCCCCGACGTGCTGGTTAAGATTTCCAAGGATCTGCTGTTGCATACGCTTTGTGAATACTGTTATGAAATTTGTACCGTCTTCTCGGAATTCTATGACAATTGTTATTGCATTGAGAAAAATAAGAGTGGCGAAATTGTGAAGGTCAACCGTGGCCGCATTTTGTTGTGTGAAGCTACAGCTGCGGTGTTGAAGCAATGCTTCTATCCCGTT------------------TCT
>dorsalis
ATGTCTTCGATAGAAAGTGAAACAGCTGCGCTCAGTGAAATGGAGCGTCTAACAGCCCATTTGCGCACAGAAATAGAAAAAACAAAACGTGGCGAGGGACTGGAATTTGAAGATGATGAAGAGTACGTAAAGTTGCAAACCGAGAATACAAAACTCAAGCACCGTTTAGCGATATTGAATAAGGCTATTGCGGCAGAAAAAAATACCTTAGGTGCGGCTGCTGCTACAAAATATCAACCTGCCGAATTACCAGTTGCAGTAAACGAAATGATTTCGATAACTGAGCATCTTGTGGATTTATTTACAAATGCTATCGCTTTGGCATTCCCAGAGCTTGCCGGTACCCAAGCAATCATATCACCGGTGAATGCCAATGCTGCTAAATTTGGTGATTATCAATGCAACAGTGCAATGTCACTAGCGAAGACATTAAAAGCTGCTGGCGTAAATAAATCACCAAGGGATATAGCTAATGAAATTGTTAAGAATGTTGCACAATCGCCACTCGTAGGTAAAACCGAGGTAGCTGGTGCAGGTTTCATCAACGTATTCCTCCAAAAAGATTATGCAGTGCGCGCTATTGATACACTTCTGCGTAAAGGCGTTAACCCACCGGCTTGCCGGAAGCAACGCATACTCGTTGACTTTTCTTCACCCAATATAGCAAAACAAATGCATGTTGGTCATTTGCGTTCAACGATTATTGGTGAGTCCATATGTCGTTTGCTCGAGTTCCTGGGACACGATGTTTTGCGTGTCAATCATTTGGGTGATTGGGGTACGCAATTTGGTATGCTTATTGCGCACTTGGAAGATCGTTTTCCCAATTTCTTAAACGAAAGTCCACCTATTGGTGACTTACAAGCCTTCTATAAGGAATCGAAAAAGAGATTTGACGAAGATGAAGCATTCAAAAAGCGTGCCTACAATTGTGTCGTGCTTTTACAAGGTGGTGACGCAAATTCAACAAAAGCCTGGAATCAAATTTGCGATGTTTCACGTCAAGAGCTCCAAAAAATCTACGATCGCCTAGATGTAACACTCGAACCAATCGGCGAGTCTTTCTATCAGTCACGTATGATAGAAGTTGTCAAGTATTTGGCATCGAAAAATCTACTTGAGGAAGACGATGGTCGCAAAATTATGTGGGCTGACGAAAGCTCATCGGGCATACCTTTAACGATTGTCAAGTCTGATGGCGGTTTCACCTATGACACATCGGATATGGCTGCAATCCGTTATCGTTTGGAAGAACAAAAAGCAAAATGGCTGATATATGTTGTAGACTCTGGGCAGAGCACACATTTGCAAAATATTTATCGTGCTGCTGAACGCGCGGGCATATTTAATCCGAAAATTCATCGTGCTGACCATGTGAACTTTGGTGTCGTGCTAGGAGAGGATGGTAAAAAATTCAAGACCCGTTCCGGTGAGACAGTGAAACTGTCTGATCTCTTGGACGAAGGTTTAAAACGTGCGCTAGATAAATTATTGGAAAAGGAGCGTGATAAGGTGCTTACACCAGAAGAACTAAAAGCAGCACAAGAATCTGTAGCTTATGGTTGTATCAAGTATGCCGATTTAAGTCACAATCGTACAAATGAATATGTGTTCTCCTTCGACAAGATGTTGGAGGATCGCGGCAACACGGCCGTATATCTACTATATGCATTTACCCGCATATGCTCAATTTCACGTAACTGTGGCGAGGACTTCTCCGACCTTGCTAAAATACTGGATAGTGGCACAGCTATTGATTTGGCACACGAAAAGGAATGGAAATTGGCGAAGACACTATTAAAATTCCCCGATGTGCTGGTCAAGATTTCAAAAGACCTGCTGTTGCACACGCTTTGTGAATTCTGTTATGAAATTTGTACTGTGTTCTCCGAATTCTACGACAATTGCTACTGTATTGAGAAAAATAAGAGTGGCGAAATTGTTAGGGTCAATCGAGGCCGCATTTTGCTGTGCGAGGCTACGGCTGCG---------------------CCAGTATGGATAAGGAAATTCCTTTCG
>jarvisi
ATGTCTTCGATAGAAAATGAAACAGCTGCGCTCAGCGAAATGGAGCGTTTAACAGCCCATTTGCGCACAGAAATAGAAAAAACAAAACGTGGCGAGGGACTTGAATTTGAAGAGGATGAAGAGTACGTAAAGTTGCAAACCGAGAACACAAAACTCAAGCACCGGTTAGCGATTTTGAATAAGGCTATTGCGGCAGAAAAAAATACCTTAGGTGCGGCTGCTGCTACAAAATATCAACCCGCCGAATTACCAGTTGCAGTAAACGAAATGATTTCAATAACTGAACATCTTGTGGATTTATTTACAAATGCTATTGCTTTGGCATTCCCAGAGCTTGCCGGTACCCAAGCAATCATATCCCCGGTGAATGCCACTGCTGCTAAGTTTGGTGACTATCAATGCAACAGTGCAATGTCACTTGCGAAGACATTAAAAGCTGCTGGCGTAAATAAATCACCTAGGGATATAGCTAATGAAATTGTTAAGAATGTTGCACAATCGCCACTCGTAGCTAAAACCGAAGTCGCTGGTGCAGGTTTCATCAACGTATTCCTCCAAAAAGATTATGCAGTGCGCGCTATTGATACACTTTTGCGAAAAGGCGTTAACCCACCGGTTTGCCGGAAGCAACGCATACTTGTTGACTTTTCGTCACCCAATATAGCAAAACAAATGCACGTTGGTCATTTGCGTTCAACAATTATTGGTGAGTCCATATGTCGTTTGCTCGAGTTTCTGGGACACGATGTTCTGCGTGTCAATCATCTGGGTGATTGGGGTACACAATTTGGTATGCTTATTGCGCACTTGGAAGATCGTTTTCCCAATTTCTTAAACGAAAGTCCACCTATTGGTGACTTACAAGCCTTCTATAAGGAATCGAAAAAGAGATTTGACGAAGATGAAGCATTCAAGAAGCGTGCCTACAATTGTGTCGTGCTTTTGCAAGGTGGTGACGCAAATTCAACAAAAGCCTGGAATCAAATTTGCGATGTTTCACGTCAAGAGTTCCAAAAAATCTACGATCGCCTAGATGTGACACTCGAACCAATCGGCGAGTCCTTCTATCAGTCACGTATGATAGAAATTGTCAAGTATTTGGAATCGAAAAATCTTCTTGAGGAAGACGATGGTCGTAAAATTATGTGGGCTGACGAAAGCTCATCGGGCATACCTTTAACGATTGTCAAGTCTGATGGCGGTTTCACCTATGACACATCGGATATGGCTGCAATCCGTTATCGTTTGGAAGAACAAAAAGCTGAATGGCTGATATATGTTGTAGACTCTGGCCAAAGCACACATTTGCAAAATATTTATCGTGCTGCTGAGCGCGCGGGTATATTTAATCCGAAAATTCATCGTGCTGACCATGTGAACTTTGGCGTAGTGCTAGGAGAGGATGGTAAAAAATTCAAGACCCGTTCCGGTGAGACAGTGAAACTGTCTGATCTCTTGGACGAAGGTTTAAAACGTGCGCTGGATAAATTATTGGAAAAAGAGCGTGATAAGGTGCTTACACCAGAAGAACTAAAAGCAGCACAAGAATCTGTAGCCTATGGTTGTATCAAGTATGCCGATTTAAGTCACAATCGTACAAATGAATATGTGTTCTCCTTCGACAAGATGTTGGAGGATCGCGGCAACACGGCCGTATATCTACTATATGCATTTACCCGCATATGCTCAATTTCACGTAACTGTGGCGAGGACTTCTCCGACCTTGCTAAAATACTGGATAGTGGCACAACTATTGATTTGGCACATGAAAAGGAATGGAAATTGGCGAAGACACTATTAAAGTTCCCCGATGTGCTGGTCAAGATTTCAAAAGACCTACTGTTGCATACGCTTTGTGAATTCTGTTATGAAATTTGTACTGTGTTCTCCGAATTTTACGACAATTGCTACTGCATTGAGAAAAATAAGAGTGGCGAAATTGTTAAGGTCAATCGAGGCCGCATTTTGCTATGCGAGGCTACCGCTGCGATACTGAAGCAATGCTTCTATCCAGTG------------------TCC
>latifrons
ATGTCTTCAATAGAAAATGAAACTGCTGTGCTCAGTGAAATGGAGCGTCTAACAGCCCATTTGCGCACAGAAATAGAAAAAACAAAACGTGGCGAGGGACTTGAATTTGAAGAGGATGAAGAGTACGTAAAGTTACAAACCGAGAACACAAAGCTCAAGCACCGTTTAGCGATTTTGAATAAGGCTATTGCGGCAGAAAAAAATACCTTAGCAGCGACTGCGGCTACAAAATATCAACCTGCCGAATTACCAGCTGCAGTAAACCAAATGATTTCAATAACTGAACATCTTGTGGATTTATTTACAAATGCTATCGCTTTGGCATTCCCAGAGCTTGCCGGTAATCAAGCTATCATATCACCGGTGAATGCCACTGCTGCTAAATTTGGTGATTATCAATGCAACAGTGCAATGTCACTTGTGAAAACATTAAAAGCTGCTGGCGTAAATAAATCACCTAGAGATATAGCAAATGAAATTATTAAGAATGTTGCACAATCGCCACTCGTAGCTAAAACCGAGGTCGCTGGTGCAGGTTTCATCAACATATTCCTCCAAAAAGATTATGCAGTGCGCGCTATTGATACACTTTTGCGTAAAGGCGTTAACCCACCGGCTTGCCGAAGGCAACGCATACTCGTCGACTTTTCTTCACCCAATATAGCAAAACAAATGCACGTTGGTCATTTGCGTTCAACAATTATTGGTGAGTCCATATGTCGTTTGCTCGAGTTTCTGGGACACGATGTTTTGCGTGTCAATCATCTGGGTGATTGGGGTACGCAATTTGGTATGCTTATTGCTCACTTGGAAGATCGTTTTCCCAATTTCTTAAACGAAAGTCCACCTATTGGTGACTTACAAGCCTTCTATAAGGAATCGAAAAAGAGATTTGACGAAGATGAATCATTCAAAAAGCGTGCCTACAATTGTGTCGTACTTTTGCAAGGTGGTGACGCAAACTCCACAAAAGCCTGGAATCAAATTTGCGAGGTTTCACGACAAGAGTTCCAAAAAATTTACGATCGCCTAGATGTAACACTCGAACCAATCGGCGAGTCTTTCTATCAGTCACGTATGATAGAAATTGTCAAGTATTTGGCATCGAAAAATCTACTTGAGGAAGACGATGGTCGCAAAATTATGTGGGCTGACGAAAGCTCATCGGGAATACCTTTAACGATTGTTAAGTCTGACGGCGGTTTTACCTATGACACATCGGATATGGCTGCAATCCGTTATCGTTTGGAAGAACAAAAAGCTGAATGGCTGATATATGTTGTAGACTCTGGACAGAGCACACATTTGCAAAATATTTATCGTGCTGCTGAACGTGCGGGCATATTTAATCCGAAAATTCATCGTGCTGACCATGTGAACTTTGGCGTAGTGTTAGGAGAGGATGGTAAAAAATTCAAGACCCGTTCCGGTGAGACAGTTAAACTGTCTGATCTGTTAGACGAAGGGTTAAAACGTGCGCTAGATAAATTATTGGAAAAAGAGCGTGATAAGGTGCTTACACCAGAAGAACTGAAAGCAGCACAAGAATCTGTAGCATATGGTTGTATCAAGTATGCCGATTTAAGTCACAATCGTACAAGTGAATATGTGTTCTCCTTCGACAAGATGTTGGAGGATCGCGGCAACACAGCCGTATATCTACTATATGCATTTACCCGCATATGCTCAATTTCACGTAACTGTGGCGAGGACTTCTCCGACCTTGCTAAAATACTGGATAGTGGCACAGCTATTGATTTGGCACACGAAAAGGAATGGAAATTGGCAAAGACACTACTAAAGTTCCCCGATGTGCTGGTCAAGATTTCAAAAGACCTGCTGTTGCACACGCTTTGTGAATTCTGTTATGAAATTTGTACTGTGTTCTCCGAATTCTACGACAATTGCTACTGTATTGAGAAAAATAAGAGTGGCGAAATTGTTAAGGTCAATCGAGGCCGCATTTTGCTGTGCGAGGCTACGGCTGCGGTACTGAAACAATGCTTCTATCCAGTT------------------TCA
>minax
ATGTCTTCAATAGAAAGTGAAACTGCTGCGCTCAGTGAAATGGAGCGTCTAACAGCCCATTTGCGAACAGAAATAGAAAAAACAAAACGTGGCGAGGGAATTGAATTTGAAGACGATGAAGAGTACGTAAAGTTGCAAACCGAGAACACAAAACTTAAGCATCGTTTAGCGATTTTGAATAAGGCAATTGCTGCGGAAAAAAATGCTATGGGTTCGGTTGCTGCTGCGAAATACCAACCAGCCGAAATACCAGTTACTGTAAATGAAATGATTTCAATAACCGAACATCTTGTGGATTTATTTACAAATGCTATCGCTCTGGCATTTCCAGAACTTGCCGGTACACAAGCAATCATATCACCGGTGAATGCAACAACTGCAAAATTTGGTGATTATCAATGCAATAGTGCAATGTCACTTGCGAAGATATTAAAAGCTACTGGTGCAAATAAATCGCCAAGGGATATAGCTAATGAAATAGTTAAAAATGTTGCCCAATCGCCACTCGTAGGTAGAACTGAGGTGGCTGGTGCGGGTTTCATCAATGTATTCCTTCAAAAAGATTATGCTGTGCGCGCTATTGATAAACTTTTGCGTAATGGCGTTAAACCACCGGCTTGCCGAAAGCAACGCATACTCGTTGACTTTTCTTCACCCAATATAGCGAAGCAGATGCATGTTGGTCATTTACGTTCCACAATTATTGGTGAGTCCATATGTCGTTTATTGGAGTTTCTGGGACACGACGTTTTGCGTGTCAATCATTTGGGTGACTGGGGTACACAATTTGGTATGCTTATTGCGCACTTGGAAGATCGTTTTCCAAATTTCCTAAACGAAAGTCCACCAATTGGTGACTTACAAGCCTTCTACAAGGAATCGAAAAAGAGATTTGACGAAGATGAAGCATTCAAGAAGCGTGCCTACAATTGTGTCGTACTTTTGCAAGGTGGTGACCCAAATTCAACAAAAGCCTGGAATCAAATTTGCGATGTTTCGCGTCAAGAGTTTCAAAAAATTTATGATCGCTTGGATGTAACACTTAAACCAATCGGCGAGTCTTTCTATCAGTCGCGTATGATAGATGTTGTTAAGTTTTTGGAATCGAAAAATCTGCTCGAGGAAGATGACGGACGTAAGATCATGTGGGCTGATGAAAGTTCGTCGGGTATACCTTTAACTATCATCAAGTCTGATGGTGGTTTCACCTATGACACATCGGATATGGCTGCAATCCGTTATCGGTTGGAAGAACAAAAAGCTGAATGGCTAATATACGTTGTAGACTCTGGTCAGAGCACACATTTACAAAATATTTATCGTGCCGCTGAACGCGCGGGTATATTCAATCCTAAAATTCACCGTGCTGACCATGTGAACTTTGGTGTAGTGTTAGGTGAGGATGGTAAAAAATTCAAGACACGTTCGGGTGAGACAGTTAAATTGTCTGATCTATTGGATGAAGGCTTAAAACGAGCGCTAGATAAATTGTTGGAAAAAGAGCGTGATAAGGTGCTCACACCAGAGGAACTGAAAGCAGCACAAGAGTCTGTAGCCTATGGTTGTATCAAGTATGCCGATTTAAGTCATAATCGCACCAGCGAATATGTGTTCTCGTTCGACAAGATGTTGGAGGATCGCGGCAACACGGCTGTGTATCTGCTCTATGCATTTACGCGTATATGCTCAATTTCACGTAACTGTGGCGAAGACTTCTCGGATCTGGCAAAAATACTGGATACTGGTGTAGCTATTGATTTGGAGCATGAAAAAGAATGGAAATTGGCAAAGACACTATTAAAATTCCCCGATGTGCTGGTTAAGATTTCAAAGGATCTTCTATTACACACGCTTTGTGAATTCTGTTATGAGATTTGTACTGTGTTCTCCGAATTCTATGATAATTGCTACTGTATTGAGAAAAATAAGAGTGGAGAAATAGTCAAGGTCAATCGAAGCCGCATCTTGCTGTGTGAAGCTACAGCTGCGGTGTTAAAACAATGCTTCTATCCAGTT------------------TCT
>musae
ATGTCTTCGATAGAAAGTGAAACAGCTGCGCTCAGTGAAATGGAGCGTCTAACAGCCCATTTGCGCACAGAAATAGAAAAAACAAAAGGTGGCGAGGGACTGGAATTTGAAGAGGATGAAGAGTACGTAAAGTTGCAAACCGAGAATACAAAACTCAAGCACCGTTTAGCGATTTTGAATAAGGCTATTGCGGCAGAAAAAAATACCTTAGGTGCGGCTGCTGCTACAAAATATCAACCTGCCGAATTACCAGTTGCAGTAAACGAAATGATTTCCATAACTGAACATCTTGTGGATTTATTTACAAATGCTATCGCTTTGGCATTCCCAGAGCTTGCCGGTACACAAGCAATCATATCACCGGTGAATGCCAATGCTGCTAAATTTGGCGATTATCAATGCAACAGTGCAATGTCACTTGCGAAGACATTAAAAGCTGCTGGCGTAAATAAATCACCAAGGGATATAGCTAATGAAATTGTTAAGAATGTTGCACAATCGCCACTCGTAGGTAAAACCGAGGTAGCTGGTGCAGGTTTCATCAACGTATTCCTCCAAAAAGATGTTGCAGTGCGCGCTATTGATACACTTCTGCGTAAAGGCGTTAACCCACCGGCTTGCCGGAAGCAACGCATACTCGTTGACTTTTCTTCACCCAATATAGCAAAACAAATGCATGTTGGTCATTTGCGTTCAACGATTATTGGTGAGTCCATATGTCGGTTGCTCGAGTTCTTGGGACACGATGTTTTGCGAGTCAATCATTTGGGTGATTGGGGTACGCAATTTGGTATGCTTATTGCGCACTTGGAAGATCGTTTTCCTAATTTCTTAAACGAAAGTCCACCTATTGGTGACTTACAAGCCTTCTATAAGGAATCGAAAAAGAGATTTGACGAAGATGAAGCATTCAAAAAGCGTGCCTACAATTGTGTCGTGCTTTTACAAGGTGGTGACGCAAATTCAACAAAAGCCTGGAATCAAATTTGCGATGTTTCACGTCAAGAGTTTCAAAAAATCTACGATCGCCTAGATGTAACACTCGAACCAATCGGCGAGTCTTTCTATCAGTCACGTATGATAGAAGTTGTCAAGTATTTGGCATCGAAAAATCTACTTGAGGAAGATGATGGTCGCAAAATTATGTGGGCTGACGAAAGCTCATCGGGCATACCTTTAACGATTGTCAAGTCTGACGGCGGTTTCACCTATGACACATCGGATATGGCTGCAATCCGTTATCGTTTGGAAGAACAAAAAGCAGAATGGCTGATATATGTTGTAGACTCTGGGCAGAGCACACATTTGCAAAATATTTATCGTGCTGCTGAACGCGCGGGCATATTTAATCCGAAAATTCATCGTGCTGACCATGTGAACTTTGGCGTCGTGCTAGGAGAGGATGGTAAAAAATTCAAGACCCGTTCCGGTGAGACAGTGAAACTGTCTGATCTCTTGGACGAAGGTTTAAAACGCGCGCTAGATAAATTATTGGAAAAGGAGCGTGATAAGGTGCTTACACCAGAAGAACTAAAAGCAGCACAAGAATCTGTAGCCTATGGTTGTATCAAGTATGCCGATTTAAGTCACAATCGTACAAATGAATATGTGTTCTCCTTCGACAAGATGTTGGAGGATCGCGGCAACACGGCCGTATATCTACTATATGCATTTACCCGCATATGCTCAATTTCACGTAACTGTGGCGAGGACTTCTCCGACCTTGCTAAAATACTGGATAGTGGCACAGCTATTGATTTGGCACACGAAAAGGAATGGAAATTGGCGAAGACACTACTAAAATTCCCCGATGTGCTGGTTAAGATTTCAAAAGACCTGCTATTGCACACGCTTTGTGAATTCTGTTATGAAATTTGTACTGTGTTCTCCGAATTCTACGACAATTGCTACTGTATTGAAAAAAATAAGAGTGGCGAAATTGTTAAGGTCAATCGAGGCCGCATTTTGCTATGCGAGGCTACGGCTGCGGTGCTGAAGCAATGCTTCTATCCAGTT------------------TCA
>oleae
ATGTCTTCAATAGAAAGTGAAACTGCTGCGCTCAGTGAAATGGAGCGTCTAACAGCTCATTTGCGCACAGAAATAGAAAAAACAAAACGTGGCGAGGGGCTTGAATTTGAAGAAGATGAAGAGTACGTAAAGTTGCAAACCGAGAACACAAAACTCAAGCACCGTTTAGCGATTTTGAACAAGGCTATAGCAGCAGAAACAAATACCATAGGTGCGGCTGCTGCTACAAAATATCAACCTGCCGAGCTACCAGTTGCGGTAAACGAAATGATTTCAATAACCGAACATCTTGTGGATTTATTTACAAATGCTATCGCTTTGGCATTCCCAGAGCTTGCTGGTACCCAAGCAATCATATCACTGGTGAATACCAACGCTGCTAAATTTGGTGATTATCAATGCAACAGTGCAATGTCACTCGCAAAGACTTTAAAAGCTACTGGCGTAAATAAATCGCCTAGGGATATAGCTAATGAAATAGTTAAACATGTTGTACAATCGCCACTCGTAGCAAAAACCGAGGTCGCAGGTGCAGGTTTCATCAACGTATTCCTCCAAAAAGATTATGCTGCGCATGCTATTGATACACTTTTACGTAAAGGCGTTAATCCACCGGCTAGCCGAAAGCAACGCGTACTTGTTGACTTCTCTTCACCCAATATAGCAAAACAGATGCACGTTGGCCATTTGCGTTCAACAATTATTGGTGAGTCCATATGTCGTTTGCTTGAGTTTCTGGGACACGATGTTTTGCGCGTCAATCATCTGGGTGATTGGGGTACTCAATTTGGTATGCTTATTGCGCACTTGGAAGATCGTTTTCCCAATTTCCTAAACGAAAGTCCACCTATTGGTGACTTACAAGCATTCTACAAGGAATCGAAAAAGAGGTTTGACGAAGATGAAGCATTCAAGAAGCGTGCATACAATTGTGTCGTACTTTTACAAGGCGGTGACGCAAATTCAACAAAAGCCTGGAATCAAATTTGCGATGTTTCACGTCAAGAATTCCAAAAAATCTATGATCGCCTGGATGTAACACTCAAACCAATCGGCGAGTCTTTCTATCAGTCACGTATGATAGAAGTTGTCAAGTATTTGGAATCGAAAAATCTACTCGAGGAAGACGACGGTCGCAAGATCATGTGGGCCGACGAAAGCTCATCGGGCATACCCTTAACGATTGTCAAGTCTGACGGCGGTTTCACTTATGACACATCGGACATGGCTGCAATCCGTTATCGTTTAGAAGAACAAAAAGCTGAATGGCTGATATATGTTGTAGACTCTGGTCAGAGCACACATTTGCAAAATATTTATCGTGCCGCTGAACGCGCGGGCATATTCAATCCGAAAATTCACCGTGCTGACCATGTGAACTTTGGCGTAGTGCTAGGAGAGGATGGTAAAAAATTCAAAACCCGTTCCGGTGAGACAGTTAAACTGTCTGATCTGTTGGATGAAGGTTTGAAACGTGCGCTAGATAAATTATTGGAAAAAGAGCGTGATAAGGTGCTTACACCAGAAGAGCTGAAAGCAGCACAAGAATCTGTGGCCTATGGTTGTATCAAATATGCCGATTTAAGTCACAATCGCACAAACGAATATGTATTCTCCTTCGACAAGATGTTGGAGGATCGTGGCAACACGGCCGTATATCTGCTCTATGCATTTACTCGTATATGCTCAATTTCACGTAATTGTGGCGAAGACTTCTCCGACCTATCTAAAATACTGGATAGTGGCATAGCTATTGATTTGGCACATGAAAAGGAATGGAAATTGGCAAAAACACTATTGAAGTTCCCCGATGTATTGGTTAAGATTTCAAAGGATCTGCTATTGCACACGCTTTGTGAGTTTTGTTATGAAATTTGTACTGTGTTCTCCGAATTCTACGACAATTGCTATTGTATTGAAAAAAATAAGAGTGGCGAAATTATCAAGGTCAATCGAGGCCGAATTTTGCTGTGTGAAGCTACCGCTGCGGTGCTAAAGCAGTGCTTCTATCCAGTT------------------TCT
>tryoni
ATGTCTTCGATAGAAAATGAAACAGCTGCGCTCAGCGAAATGGAGCGTCTAACAGCCCATTTGCGCACAGAAATAGAAAAAACAAAACGTGGCGAGGGACTTGAATTTGAAGAGGATGAAGAGTACGCAAAGTTGCAAACCGAGAACACAAAACTCAAGCACCGGTTAGCGATTTTGAATAAGGCTATTGCGGCAGAAAACAATACCTTAGGTGTGGCTGCTGCTACAAAATATCAACCTGCCGAATTACCAGTTGCAGTAAACGAAATGATTTCAATAACTGAACATCTTGTGGATTTATTTACAAATGCTATTGCTTTGGCATTCCCAGAGCTTGCCGGTACCCAAGCAATCATATCACCGGTGAATGCCAATGCTGCTAAGTTTGGTGACTATCAATGCAACAGTGCAATGTCACTTGCGAAGACATTAAAAGCTGCTGGCGTAAATAAATCACCTAGGGATATAGCTAATGAAATTGTTAAGAATGTTGTACAATCGCCACTCGTAGCTAAAACCGAGGTCGCTGGTGCAGGTTTCATCAACGTATTCCTCCAAAAAGATTATGCAGTGCGCGCTATTGATACACTTTTGCGTAAAGGCGTTAACCCACCGGTTTGCCGGAAGCAACGCATACTCGTTGACTTTTCTTCACCGAATATAGCAAAACAAATGCACGTTGGTCATTTGCGTTCAACAATTATAGGTGAGTCCATATGTCGTTTGCTCGAGTTTCTGGGACACGATGTTCTGCGTGTCAATCATCTGGGGGACTGGGGTACACAATTTGGTATGCTTATTGCGCACTTGGAAGATCGCTTTCCCAATTTCTTAAACGAAAGTCCACCTATTGGTGACTTACAAGCCTTCTATAAGGAATCGAAAAAGAGATTTGACGAAGATGAAGCATTCAAGAAGCGTGCCTACAATTGTGTCGTACTTTTGCAAGGTGGTGACGCAAATTCCACAAAAGCCTGGAATCAAATTTGCGATGTCTCACGTCAAGAGTTCCAAAAAATTTACGATCGCCTAGATGTAACACTCAAACCAATCGGCGAGTCTTTCTATCAGTCACGTATGGTAGAAGTTGTCAAGTATTTGGCATCGAAAAATCTACTTGAGGAAGACGATGGTCGCAAAATTATGTGGGCTGACGAAAGCTCATCGGGCATACCTTTAACGATTGTCAAGTCTGATGGTGGTTTCACTTATGACACATCGGATATGGCTGCAATTCGTTATCGTTTGGAAGAACAAAAAGCTGAATGGTTGATATATGTTGTAGACTCTGGCCAGAGCACACATTTACAAAATATTTATCGTGCTGCTGAACGCGCGGGTATATTTAATCCGAAAATTCATCGTGCTGACCATGTGAACTTTGGCGTAGTGCTAGGAGAGGATGGTAAAAAATTCAAGACCCGTTCCGGTGAGACAGTGAAACTGTCTGATCTCTTGGACGAAGGTTTAAAACGTGCGCTAGATAAATTATTGGAAAAAGAGCGTGATAAGGTGCTTACACCAGAAGAACTAAAAGCAGCACAAGAATCTGTAGCCTATGGTTGTATCAAGTATGCCGATTTAAGTCACAATCGTACAAATGAATATGTGTTCTCCTTCGACAAGATGTTGGAGGATCGCGGCAACACGGCCGTATATCTACTATATGCATTTACCCGCATATGCTCAATTTCACGTAACTGTGGCGAGGACTTCTCCGACCTTGCTAAAATACTGGATAGTGGCACAGCTATTGATTTGGCACATGAAAAGGAATGGAAATTGGCGAAGACACTATTAAAGTTCCCCGATGTGCTGGTCAAGATTTCAAAAGACCTACTGTTGCACACGCTTTGTGAATACTGTTATGAAATTTGTACTGTGTTCTCCGAATTCTACGACAATTGCTACTGCATTGAGAAAAATAAGAGTGGCGAAATTGTCAAGGTCAATCGAGGCCGCATTTTGCTATGCGAGGCTACCGCTGCGGTACTGAAACAATGCTTCTATCCAGTT------------------TCC
>zonata
ATGTCTTCGATAGAAAATGAAACAGCTGCGCTCAGCGAAATGGAGCGTCTAACAGCCCATTTGCGCACAGAAATAGAAAAAACAAAACGTGGCGAGGGACTTGAATTTGAAGAGGATGAAGAGTACGTAAAGTTGCAAACCGAGAACACAAAACTCAAGCACCGTTTAGCGATTTTGAATAAGGCTATTGCGGCAGAAAGAAATACCTTAGGGGCGGCTGCTGCTACAAAATATCAACCTGCCGAATTACCAGTTGCAGTAAACGAAATGATTTCAATAACTGAACATCTTGTGGATTTATTTACAAATGCTATCGCTTTGGCATTCCCAGAGCTTGCCGGTACCCAAGCAATCATATCACCGGTGAATGCCAATGCTGCTAAATTTGGTGATTATCAATGCAACAGTGCAATGTCACTTGCGAAAACATTAAAAGCTGCTGGCATAAATAAATCACCAAGGGATATAGCTAATGAAATTGTTAAGAATGTTGCACAATCGCCACTCGTAGCTAAAACCGAGGTAGCTGGTGCAGGTTTCATCAACGTATTCCTCCAAAAAGATTATGCAGTGCGCGCTATTGATACACTTCTGCGTAAAGGCGTTAACCCACCGGCTTGCCGGAAGCAACGCATACTCGTTGACTTTTCTTCACCCAATATAGCAAAACAGATGCATGTTGGTCATTTGCGTTCAACGATTATTGGTGAGTCCATATGTCGTTTGCTCGAGTTCCTGGGACACGATGTTTTGCGTGTCAATCATTTGGGTGATTGGGGTACGCAATTTGGTATGCTTATTGCGCACTTGGAAGATCGTTTTCCCAATTTCTTAAACGAAAGTCCACCTATTGGTGACTTACAAGCCTTCTATAAGGAGTCGAAAAAGAGATTTGACGAGGATGAAGCATTCAAAAAGCGTGCCTACAATTGCGTCGTGCTTTTACAAGGTGGTGACGCAAATTCAACCAAAGCCTGGAATCAAATTTGCGATGTTTCACGTCAAGAGTTCCAAAAAATCTACGATCGCCTAGATGTAACACTCGAACCAATCGGCGAGTCTTTCTATCAATCACGTATGATAGAAGTTGTCAAGTATTTGGAATCGAAAAATCTACTTGAGGAAGACGATGGTCGCAAAATTATGTGGGCTGATGAAAGCTCATCGGGCATACCTTTAACGATTGTCAAGTCTGATGGCGGTTTCACCTATGACACATCGGATATGGCTGCAATCCGTTATCGTTTGGAAGAACAAAAAGTTGAATGGCTGATATATGTTGTAGACTCTGGTCAGAGCACACATTTGCAAAATATTTTTCGTGCTGCTGAACGCGCGGGCATATTCAATCCGAAAATTCATCGTGCTGACCATGTGAACTTTGGCGTAGTGTTAGGAGAGGATGGTAAAAAATTCAAGACCCGTTCCGGTGAGACAGTTAAACTGTCTGATCTGTTAGACGAAGGTTTAAAACGTGCGCTAGATAAATTATTGGAAAAAGAGCGTGATAAGGTGCTTACACCAGAAGAACTAAAAGCAGCACAAGAATCTGTAGCTTATGGTTGTATCAAGTATGCCGATTTAAGTCACAATCGTACAAATGAATATGTGTTCTCCTTTGACAAGATGTTGGAGGATCGCGGCAACACGGCCGTATATCTACTATATGCATTTACCCGCATATGCTCAATTTCACGTAACTGTGGTGAGGACTTCTCCGACCTTGCTAAAATACTGGATAGTGGCACAGCTATTGATTTGGCACACGAAAAAGAATGGAAATTAGCGAAGACACTATTAAAATTCCCCGATGTGCTGGTCAAGATTTCAAAAGACCTACTGTTGCACACGCTCTGTGAATTCTGTTATGAAATTTGTACTGTGTTCTCCGAATTCTACGACAATTGCTACTGTATTGAGAAAAATAAGAGTGGCGAAATTGTTAAGGTCAATCGAGGCCGCATTTTGCTGTGCGAGGCTACGGCTGCGGTACTGAAACAATGCTTCTATCCAGTT------------------TCA
