# Supplementary material for: The Impact of Fast Radiation on the Phylogeny of Bactrocera Fruit Flies as Revealed by Multiple Evolutionary Models and Mutation Rate-Calibrated Clock
Source: Insects. 2022 Jun 30;13(7):603. doi: 10.3390/insects13070603 (PMC9319077; doi:10.3390/insects13070603)
Supplement: Supplementary file 1 [file insects-13-00603-s001.zip › File S1/ceratitis_13212.fasta]

>bryoniae
ATGGCAAAAGTGCATATCACAAACGTGGTCGTATTAGACAATCCAAGCAGCTTCTTCAATCCTTTTCAATTTGAGCTTACTTTCGAGTGTATTGAAGAGTTAAAAGAGGATTTAGAATGGAAGATGATTTATGTTGGCTCAGCCGAGTCGGAGGAATATGATCAAGTGCTGGACACGATATATGTTGGACCCGTACCAGAAGGCCGTCACATATTTGTTTTTCAAGCAGATCCACCCGATGTGACGAAAATTCCAGAACAAGATGCTGTTGGCGTGACAATAGTACTGCTTACGTGCTCATATCGTGGACAGGAATTTGTACGTGTTGGTTATTTTATTAATAATGATTACGCCGATCCAGAAATGCGTGAAAACCCGCCACCAAAGCCTTTGTTTGACAAATTAACGCGAAATATATTGGCTACAAAACCGCGCATTACCCGCTTTAAAATAAATTGGGACGACACACCGTCTAATGGTTTGTTAAACGGCAATGGTCAGTTACATGCGCATGCTTTGGGCAATACGGATGATGGAGCTTCTACTTCGACATCAGCAGGAGTATTGAATGGTAATAGCTTCAATGGTACTGCGTGCGAGTCAATGGATACACCAGAAGCGGCATGCGATGATAACAGTCTGAATATGCCTATTGAAAATGGTGTTAATGCGCTAAATGAAAACTCTAATTCACTTGCCATG
>ceratitis
ATGGCAAAAGTACACATTACAAACGTGGTTGTTTTAGACAATCCAAGCAGTTTCTTCAATCCCTTTCAATTTGAGTTAACTTTCGAGTGCATCGAAGAATTGAAAGAGGATTTAGAATGGAAAATGATATATGTCGGCTCAGCCGAGTCAGAAGAGCACGATCAAGTATTGGACACAATATATGTAGGCCCGGTGCCAGAGGGTCGTCACATATTTGTTTTTCAAGCGGATCCCCCAGATGTAACGAAAATTCCAGAACAAGATGCTGTTGGCGTGACAATAGTTTTACTTACTTGCTCATATCGAGGACAGGAATTTGTACGTGTTGGTTATTTCATCAACAACGACTATGCTGATCCAGAAATGCGTGAAAACCCTCCACCAAAACCATTGTTTGATAAACTTACGCGTAATATATTGGCAACTAAACCTCGCATTACCCGCTTCAAAATCAACTGGGATGACACACCAACGAATGGTTTGTTAAACGGCAACGGTCAACTACATACGCATTCAATGGATGATATGGATGATGGCGCTTCCACATCAGTATCAGCGAGAGCAATGAATGGTAATGGGTATAATGGTGCTGCCGGTGAGTCTATGGATGCACCAGAGGCAGCGTGTGATGATAACAGCCTGAATATGCCAATTGAAAATGGTGTTAATGCACTCAATGAGAACTCAAATTCGCTTGCCATG
>correcta
ATGGCAAAAGTGCATATAACAAACGTGGTCGTATTAGACAATCCAAGCAGCTTCTTCAATCCTTTTCAATTTGAGCTTACTTTCGAGTGTATTGAAGAATTAAAAGAAGATCTAGAATGGAAGATGATTTATGTTGGCTCAGCCGAGTCGGAGGAATATGACCAAGTGCTGGACACGATATATGTTGGACCCGTGCCAGAAGGCCGTCACATATTTGTCTTTCAAGCAGATCCACCCGATGTGACGAAAATTCCAGAACAAGATGCTGTTGGCGTGACAATAGTACTGCTTACGTGCTCATATCGTGGACAGGAATTTGTACGTGTTGGTTATTTCATTAATAATGATTACGCCGATCCAGAAATGCGTGAAAACCCGCCACCAAAGCCTTTGTTCGACAAACTAACGCGAAATATATTGGCTACAAAACCGCGCATTACCCGCTTTAAAATAAATTGGGACGACACACCGTCTAATGGTTTGTTAAACGGCAATGGTCAGTTACATGCGCATGCTATGGGCAATACGGATGATGGAGCTTCAACTTCGACATCAGCAGGAGTGTTGAATGGTAATAGCTTCAATGGTACTGGGTGCGAATCAATGGATACACCAGAAGCGGCATGCGATGATAACAGTCTGAATATGCCTATCGAAAATGGTGTTAATGCGCTAAATGAAAACTCTAATTCGCTTGCCATG
>cucurbitae
ATGGCAAAAGTGCATATCACAAACGTGGTCGTTTTAGACAACCCAAGCAGCTTCTTCAATCCTTTTCAATTCGAGTTAACTTTCGAGTGTATTGAAGAGTTGAAAGAGGATTTGGAATGGAAAATGATTTATGTTGGCTCAGCCGAGTCGGAGGAGTATGATCAAGTGCTGGACACAATATATGTAGGCCCCGTGCCGGAAGGTCGTCACATATTTGTCTTTCAAGCAGATCCACCCGATGTGACGAAAATTCCAGAACAAGATGCTGTTGGCGTGACAATAGTACTGCTTACTTGCTCATATCGTGGACAGGAATTTGTACGTGTTGGTTATTTCATTAATAATGACTACGCTGATCCAGAAATGCGTGAAAATCCACCGCCAAAACCTTTGTTTGACAAACTCACGCGAAATATATTGGCTACAAAACCGCGCATTACCCGCTTCAAAATAAATTGGGATGACACACCATCGAATGGTTTGCTAAACGGCAATGGCCAATTACATGCGCATGGTATGGCAAATATGGATGAGGGCGCTTCAACTTCGGCAACAGCAGGCGTGTTGAATGGTAATGGTTTCAGTGGTGCAGCGTGCGACTCAATGGATACACCAGAAGCGGCATGCGATGATAATAGTCTGAATATGCCTATTGAAAATGGTGTTAATGCGCTCAATGAAAACTCAAATTCGCTTGCCATG
>dorsalis
ATGGCAAAAGTGCATATCACAAACGTGGTCGTATTAGACAATCCAAGCAGCTTCTTCAATCCTTTTCAATTTGAGCTTACTTTCGAGTGTATTGAAGAGTTAAAGGAAGATCTAGAATGGAAGATGATTTATGTTGGCTCAGCCGAGTCGGAGGAATATGATCAAGTGCTGGACACGATATATGTTGGACCCGTGCCAGAAGGCCGTCACATATTTGTCTTTCAAGCAGATCCACCCGATGTGACGAAAATTCCAGAACAAGATGCTGTTGGCGTGACAATAGTACTGCTTACGTGCTCATATCGTGGACAGGAATTTGTACGTGTTGGTTATTTCATTAATAATGATTACGCCGATCCAGAAATGCGTGAAAACCCGCCACCAAAGCCTTTGTTCGACAAATTAACGCGAAATATATTGGCTACAAAACCGCGCATTACCCGCTTTAAAATAAATTGGGACGACACACCGTCTAATGGTTTGTTAAACGGCAATGGTCAGTTACATGCGCTTGCTATGGGCAATACGGATGATGGAGCTTCAACTTCGACATCAACAGGAGTGTTGAATGGTAATAGCTTCAATGGTACTGGGTGCGAGTCAATGGATACCCCAGAAGCGGCATGCGATGATAACAGTCTGAATATGCCTATTGAAAATGGTGTTAATGCGCTAAATGAAAACTCTAATTCGCTTGCCATG
>jarvisi
ATGGCAAAAGTGCATATCACAAACGTGGTCGTTTTAGACAATCCAAGCAGCTTCTTCAATCCTTTTCAATTTGAGCTTACTTTCGAGTGTATTGAAGAGTTAAAGGAAGATCTAGAATGGAAGATGATTTATGTTGGCTCAGCCGAGTCGGAGGAATATGATCAAGTGCTGGACACGATATATGTTGGACCCGTGCCAGAAGGCCGTCACATATTTGTCTTTCAAGCAGATCCACCCGATGTGACGAAAATTCCAGAACAAGATGCTGTTGGCGTGACAATAGTACTGCTTACTTGTTCATATCGTGGACAGGAATTTGTACGTGTTGGTTATTTCATTAATAATGATTACGCCGATCCAGAAATGCGTGAAAACCCGCCACCAAAGCCTTTGTTCGACAAATTAACACGAAATATATTGGCAACAAAACCGCGCATTACCCGCTTTAAAATAAATTGGGACGACACACCGTCTAATGGTTTGTTAAACGGCAATGGTCAGTTACATGCGCATGCTATGGGCAATACGGATGACGGAGCTTCAACTTCGACATCAGCAGGAGTGTTGAATGGTAATAGCTTCAATGGTACTGGGTGCGAGTCAATGGATACACCAGAAGCGGCATGCGATGATAACAGTCTGAATATGCCTATTGAAAATGGTGTTAATGCGCTAAATGAAAACTCAAATTCGCTAGCCATG
>latifrons
ATGGCAAAAGTGCATATCACAAACGTGGTCGTATTAGACAATCCAAGCAGCTTCTTCAATCCTTTTCAATTTGAGCTTACTTTCGAGTGTATTGAAGAGTTAAAAGAAGATCTGGAATGGAAGATGATTTATGTTGGATCAGCCGAGTCGGAGGAATATGATCAAGTGCTGGACACGATATATGTTGGACCCGTACCAGAAGGACGTCACATATTTGTCTTTCAAGCAGATCCACCCGATGTGACGAAAATTCCAGAACAAGATGCTGTGGGCGTGACAATAGTACTACTTACGTGCTCATATCGTGGACAGGAATTTGTACGTGTTGGTTATTTCATTAATAATGATTACGCCGATCCAGAAATGCGTGAAAACCCGCCACCAAAGCCTTTGTTCGACAAATTAACGCGAAATATATTGGCTACCAAACCGCGCATTACCCGCTTTAAAATAAATTGGGACGACACACCGTCTAATGGTTTGTTAAACGGCAATGGTCAGTTACATGCGCATGCTATGGGCAATACGGATGAGGGAGCTTCAACTTCGACATCAGCAGGAGTGTTGAATGGTAATAGCTTCAATGGTACGGGGTGCGAGTCAATGGATACACCAGAAGCGGCATGCGATGATAACAGTCTGAATATGCCTATTGAAAATGGTGTTAATGCGCTGAATGAAAACTCTAATTCGCTTGCCATG
>minax
ATGGCAAAAGTGCATATCACAAACGTGGTCGTTTTAGACAATCCGAGCAGCTTCTTTAATCCTTTTCAATTCGAGTTAACTTTCGAGTGCATTGAAGAGTTGAAGGAAGATCTAGAATGGAAGATGATTTATGTTGGGTCAGCCGAGTCGGAAGAATATGATCAAGTGCTGGACACGATATATGTAGGCCCCGTGCCAGAAGGTCGTCACATATTTGTCTTTCAAGCAGATCCCCCCGATGTGACGAAAATTCCAGAACAAGATGCTGTTGGCGTGACAATAGTTCTGCTTACTTGTTCATATCGCGGACAGGAATTTGTACGCGTTGGTTACTTCATTAATAACGATTACGCTGATCCAGAAATGCGTGAAAATCCGCCACCAAAGCCATTGTTCGACAAACTTACGCGAAATATATTAGCTACAAAACCGCGTATTACCCGCTTCAAAATTAATTGGGACGACACACCGTCTAATGGTTTGTTAAACGGCAATGGTCAGTTACATTCGCATACTATGAGCAATACGGATGATGGAACTTCAACTTCGACATCAACAGGCGTAATGAATGCAAATGGTTTCAATGGCCCCACGTGCGAGTCGATGGATACACCAGAAGCGGCATGCGATGATAATAGTCTGAATATGCCTCTTGAAAATGGTGTTAATGCGCTTAATGAAAATTCAAATTCACTTGCCATG
>musae
ATGGCAAAAGTGCATATCACAAACGTGGTCGTATTAGACAATCCAAGCAGCTTCTTCAATCCTTTTCAATTTGAGCTTACTTTCGAGTGTATTGAAGAGTTAAAAGAAGATCTAGAATGGAAGATGATTTATGTTGGCTCAGCCGAGTCGGAGGAATATGATCAAGTGCTGGACACGATATATGTTGGACCCGTGCCAGAAGGCCGTCACATATTTGTCTTTCAAGCAGATCCACCCGATGTGACGAAAATTCCAGAACAAGATGCTGTTGGCGTGACAATAGTACTGCTTACGTGCTCATATCGTGGACAGGAATTTGTTCGTGTTGGTTATTTCATTAATAATGATTACGCCGATCCAGAAATGCGTGAAAACCCGCCACCAAAGCCTTTGTTCGACAAATTAACCCGAAATATATTGGCTACAAAACCGCGCATTACCCGCTTTAAAATAAATTGGGACGACACACCGTCTAATGGTTTGTTAAACGGCAATGGTCAGTTACATGCGCTTGCTATGGGCAATACGGATGATGGAGCTTCAACTTCGACATCAACAGGAGTGTTGAATGGTAATAGCTTCAATGGTACTGGGTGCGAGTCAATGGATACGCCAGAAGCGGCATGCGATGATAACAGTCTGAATATGCCTATTGAAAATGGTGTTAATGCGCTAAATGAAAACTCTAATTCGCTTGCCATG
>oleae
ATGGCAAAAGTGCATATCACAAACGTGGTCGTTTTGGACAATCCAAGCAGCTTCTTTAATCCTTTTCAATTTGAGCTAACTTTCGAGTGTATTGAAGAACTGAAAGAAGATCTAGAATGGAAGATGATTTATGTTGGGTCAGCCGAGTCAGAAGAGTATGATCAAGTGCTGGACACGATATATGTAGGACCCGTTCCAGAAGGTCGTCACATATTTGTCTTTCAAGCAGATCCTCCCGATGTGACGAAAATTCCAGAACAAGATGCTGTTGGTGTAACAATTGTACTGCTTACTTGCTCATATCGCGGACAGGAATTTGTACGAGTTGGTTATTTCATTAATAATGATTACGCTGATCCAGAAATGCGTGAAAATCCGCCACCAAAGCCTTTGTTCGACAAACTAACGCGAAATATATTAGCAACAAAACCGCGTATTACCCGCTTCAAAATAAATTGGGATGACACACCGTCGAATGGTTTGTTAAACGGTAATGGTCAGTTACATACGCATGCTATGGGAAATATGGATGACTGTGCTTCAACTTCGACATCAGCAGGCTTGTTGAATGGAAATGGTTTCAATGGTACTGTTTGCGAGTCAATGGATACACCAGAAGCGGCATGCGATGATAACAGTCTGAATATGCCTATTGAAAATGGTGTTAATGCGCTAAATGAAAATTCAAATTCGCTTGCCATG
>tryoni
ATGGCAAAAGTGCATATCACAAACGTGGTCGTTTTAGACAATCCAAGCAGCTTCTTCAATCCTTTTCAATTTGAGCTTACTTTCGAGTGTATTGAAGAGTTAAAAGAAGATCTAGAATGGAAGATGATTTATGTTGGCTCAGCCGAGTCGGAGGAATATGATCAAGTGCTGGACACGATATATGTTGGACCCGTGCCAGAAGGCCGTCACATATTTGTCTTTCAAGCAGATCCACCCGATGTGACGAAAATTCCAGAACAAGATGCTGTTGGCGTGACAATAGTACTGCTTACTTGTTCTTATCGTGGACAGGAATTTGTACGTGTTGGTTATTTCATTAATAATGATTATGCCGATCCAGAAATGCGTGAAAACCCGCCACCAAAGCCTTTGTTCGACAAATTAACGCGAAATATATTGGCTACCAAACCGCGCATTACCCGCTTTAAAATAAATTGGGACGACACACCGTCTAATGGTTTGTTAAACGGCAATGGTCAGTTACATGCGCATGCCATGGGCAATACAGATGACGGAGCTTCAACTTCGACATCAGCAGGAGTGTTGAATGGTAATAGCTTCAATGGTACTGGGTGCGAGTCAATGGATACACCAGAAGCGGCATGCGATGATAACAGTCTGAATATGCCTATTGAAAATGGTGTTAATGCGCTAAATGAAAACTCAAATTCGCTAGCCATG
>zonata
ATGGCAAAAGTGCATATCACAAACGTGGTCGTATTAGACAATCCAAGCAGCTTCTTCAATCCTTTTCAATTTGAGCTTACTTTCGAGTGTATTGAAGAGTTAAAAGAAGATCTAGAATGGAAGATGATTTATGTTGGCTCAGCCGAGTCGGAGGAGTATGACCAAGTGCTGGACACGATATATGTTGGACCCGTGCCAGAAGGCCGTCACATATTTGTCTTTCAAGCAGATCCACCCGATGTGACGAAAATTCCAGAACAAGATGCTGTTGGCGTGACAATAGTACTGCTTACGTGCTCATATCGTGGACAGGAATTTGTACGTGTTGGTTATTTCATTAATAATGATTACGCCGACCCAGAAATGCGTGAAAACCCGCCACCAAAGCCTTTGTTTGACAAATTAACGCGAAATATATTGGCTACAAAACCGCGCATTACCCGCTTTAAAATAAATTGGGACGACACACCGTCTAATGGTTTGCTAAACGGCAATGGTCAGTTACATGCGCATGCTATGGGCAATACGGATGATGGAGCTTCAACTTCGACATCAGCAGGAGTGTTGAATGGTAATAGCTTCAATGGTACTGGGTGCGAATCAATGGATACACCAGAAGCGGCATGCGATGATAACAGTCTGAATATGCCTATTGAAAATGGTGTTAATGCGCTAAATGAAAACTCTAATTCGCTTGCCATG
