# Supplementary material for: The Impact of Fast Radiation on the Phylogeny of Bactrocera Fruit Flies as Revealed by Multiple Evolutionary Models and Mutation Rate-Calibrated Clock
Source: Insects. 2022 Jun 30;13(7):603. doi: 10.3390/insects13070603 (PMC9319077; doi:10.3390/insects13070603)
Supplement: Supplementary file 1 [file insects-13-00603-s001.zip › File S1/ceratitis_13289.fasta]

>bryoniae
ATGAAGTCGTACACTTTGGTTGCATTCGCGGTTTTGGCGCTGTGCGCTACCGTCTCATCGAAGAATATTGAGTCGAAGACTGCTGACAAGGACTTTTTGATTAAGCAAAAGTTCATTTTGGAAATCTTGCAACATGTCTACCAAGATGATGTGCTGGTGACCAAGTACGACACCAGCTACTATGAGTACAAACCATGGGAACATGTTGCCGACTATCATAAACACGAACTGTTGGAGCCATTCTTCGAGCTATGGCAACACAAGCCAATGCATGATGATGAGGTCTTCAGCATTATGTACGAGCGCCATGTGGAGTATGCCGTTGGCTTGGCACGTTTGTTCTACTTCGCAAAGGATTGGACCACATTCACACATGCCGTCTTCTGGGCACGTCTGAATGTAAACAAGCAGTTGTTCGTTTATGCTTTAACTGTGGCCGGTCTGCATCGCGCCGACATGCAAGGTATTGTCTATCCTGCCATATACGAAATTCAGCCTTGGTACTTCTTCGATGTGGAGACCATTGAGACCGCTGAACGCTACAGAATGCACAACTTCCACAATGTCAAGAAGTTGGATAATATCTACAATGTTGCCATCAGGTCAAACTACAGCAATGTGTACTCAAACATGCACCGCGATCATGAGCTTGCCTACTTCCTGGAGGATGTTGGTCTCAACGCCTTCTACTACTACTACAACTTGGACTATCCATTCTGGACTAAAGGTGTGGAGGGTATGGAGTTGAATAAGGATCGTCGCGGTGAGTTCTGGATCTACACACACTGGCAATTGTTGGCTCGTTACTATTTGGAACGCTTGTCTCACGATTTGGGTGACATTGAGGAATTCGATATGTACGAATCCATACCCAATGGCTACTACAGCGGTTTGCGCTACTATTCTGGTGTAAATTTCCCTAACCGCGAAAACGGCTACAGCTTCTATCACAACTACAATTTAGAATACATACGTCTTGTAAACTTGGTTAGCCAGCGTATCATGGACTACATACACAATCAGCACAAGGATGATATCGAGGCCGTCAACAAGTTGGGCAACATCTTACAAGGCAATGTGGACAGTATTGATAGAGTACGTTACAGCAGTTTGAGCAATTACTACAAACAGATCGTCAATGATGGCAATGACTATGGCAAATACGAAGAGACTCTGCCAAACACCTTCATGCACTACGAAACCGCATTACGCGATCCACTCAATTTCCAAATCATTAAAGACATAATTCACTTCTATTGGCATTTGGTTGAGGTCTTCCCCGAATACACCGTCAAGGACTACAATTTCGAGGGTGTCAAGATTAACAAAGTACAAATGCCCGACCATTTGACCACCTACTTTGAATACTTTGACTCCGACATCAGTAATGCTGTCAACGTTGAAATACCAGCTGAGGGTAGCGCTGATCCCCTGGTGAACTTTGGACGTAATTCGCAACAAGATGGTCAAAGCTTCGTGGTTAAGGCACGTCAATACCGTTTGAATCACAAACCATTCCAATTCCAATTGGATGTCACATCTGATAAGGCACAAAAGGCTATCGTTAAAGTCTACATCGGACCCGGACAAGAGGAAGACAGATATCATTTCATTGAGAGCAACTACATGAATTTCTTCGAATTGGAACACTTTGTCGTTGATTTGGTGGAGGGTGTCAATGTAATCACGCGCAACTCTGATGACTTCTCCTGGTGGGTGGAGGATAGAACTCCCTACTTGGAACTCTATAAGAAGGTTATGGATGCCACCAACTCGGACTACAAGTTCGGTTTGAACCAGAAGGAGGCTCACTGTGGTGTGCCACAACGTTTGATGCTGCCCATTGGTAAGAAGGGTGGTATGCCATACCAAATGTTCTTCATGGTGTACCCATACCATGAACCAGCCATCAAACAGCACACCGGCTACGATCCCATCATCTCGTGCGGTATTGGTTCTGGCGCTCGCTGGGTGGACTCATTGCCGTTCGGTTTCCCCTTCAACCGTCCCGTCAAGCACGGTTACTATTTCGATGTAGATAACTTCCATTTCGAACCAGTGGTCATCTATCACAAGGAAGAGGCCGCAAAT
>ceratitis
ATGAAGTCCTACACTTTGGTTGCACTTGCGGCACTGGCGCTATTCGCCACAGTCACGTCGAAGAACATCGAATCCAAGACTGCCGATCAGGACTTCCTAGTCAAGCAAAAGTTTATTTTGGAAATCTTGCAGCACGTCTACCAAGATGATGTTTTGGTGGTGAAGTACGACTCGAGCTACTATGAGTACAAACCCTGGGAACATGTTGCTGACTATCACAAACACGAACTGTTGGAGAAATTCTTCGAGCTGTGGCAGCACAAGCCCATGTATGATGATGAGATCTTCAGCATCATGTACGAACGTCATGTCGAATATGCTGTCGGTTTAACGCGTTTGTTCTACTTCGCCAAGGATTGGACCACCTTCACACACGCTGTCTTCTGGGCTCGCCAACATGTCAACAAGCAGCTGTTTATCTACGCTTTGACCGTTGCCGGTTTGCACCGCGCCGATATGCAAGGTATTGTCTACCCAGCCATCTATGAAATTCATCCATGGAGCTTCTTCGATGTGGAGACCATTGAGGTGGCTGAACGCTACAGAATGCACAATTTCCATCAGGTTAAGAAATTGGATAACATCTACAACGTTGCTATCAAGACGAACTACAGCAATGTGCATGGTAACTTGCATCATGAGCACGAGCTCGCCTACTTCCTGGAGGATGTTGGTTTGAATGCCTTCTATTACTACTACAATTTGGATTATCCCTTCTGGACCAAGGGTGTTGAGGGTAAAGAATTGAACAAGGATCGTCGTGGTGAGTTCTGGATCTACACACACTGGCAGTTGTTGACGCGTTACTATTTGGAGCGTTTGTCTCATAATATGGGTGATGTCGAGGTTTTCGATATGTTCGAGGCTGTGGAGCACGGCTACTACAGCGGCTTGCGCTACTACAATGGCGTGAACTTCCCCAACCGCGATGACGGTTACAGCTTCTATCGTCCCGATAATGTCGAGTACACACGTCTTATTGTTATGCTTAACAGTCGCATCATGGACTTCGTGCACAAAGAACACAAAGATGACATCAAGGCCGTCAATGAATTGGGCAATATTTTGCAAGGCAATGTCGACAGTGTTGACAGAAAATACTACGACAGCATTAGCAAGTACTACCGTTATATTGTAAACGAAGGCATTCCTTACGGTAAATACCAGGAGACACTGCCCACAACCTTCATGCACTACGAAACCGCCATACGCGATCCACTATTCTTCCAAATCATCAAACAGGTCATTCACTACTACTGGCATTTGGCTGAGGTCTTCCCCGAATATACCGTTAAGGACTACGTTTTCGAAGGTGTCAAGATTGACAAAGTAGAAATGCCCGATCACTTGACCACCTACTTTGAATACTTTGACGCCGACATCAGCAACGCTGTGAATGTTGAAATACCCGCCGAGAGCAGTGCTGATCCTCTGGTCAACTTTGGACGCAACTCGCAACACGATGGCAACAGTTTCGTGATCAAGGCACGTCAATACCGTTTGAATCACAAACCCTTCCAATTCAAATTGGATGTCACTTCAGACAAGGCACAAAAGGCAATCGTCAAGGTATACATTGGACCACAACAGATTGGTGACAAATATAACTACATCGAAAAGAACTACATGAACTTCTTCGAATTGGAACACATTGTTGTCGATTTGGTTGCTGGCGCTAATGTGATTACACGCAATTCCGACGACTTCTCGTGGTGGATAGAGGACAGAACTACCTACTTGGAGTTGTACAAGAAGGTAATGGATGCCACCAACTCAGACTACAAATTCGCTTTGAACCAGAGGGAAGCTCATTGCGGTGTGCCACAACGTTTGATGTTGCCCATCGGCAAGAAGGGCGGTATGCCATACCAATTCTTCTTCATGGTCTACCCATTCCATGAGCCAGCTGTGAAACAATTCAGCACTTATGATCCTGTCATTTCTTGCGGTATTGGTTCGGGCGCACGCTGGGGGGACTCGCTGCCTTTCGGTTTCCCCTTCAACCGTCCAGTCAAGCATGGTTACTACTTCGATGTGGACAACTTCCACTTCGAACCGGTGGTAATCTACCACAAAGAGGATGCCGTTAAT
>correcta
ATGAAGTCGTACACTTTGGTTGCATTCGCGGCTTTGGCGCTGTTCGCCACTGTCTCAACGAAAAATATTGAGTCGAAGACTGCTGACAAGGACTTTTTGATTAAGCAAAAGTTCATTTTGGAAATCTTGCAACATGTCTACCAAGATGATGTGCTGGTGACCAAGTACGATACCAGCTACTATGAGTACAAACCATGGGAACATGTTGCCGACTATCATAAACACGAATTGTTGGAGCCCTTCTTCGAGCTGTGGCAACACAAGCCAATGCATGATGATGAGGTCTTCAGCATCATGTACGAGCGCCATGTAGAGTATGCCGTTGGCTTGACACGTTTGTTCTACTTCGCCAAGGATTGGACCACATTCACACATGCCGTCTTCTGGGCACGTTTGAACGTAAACAAGCAGTTGTTCGTCTATGCTTTGACTGTTGCTGGTCTGCATCGTGCCGACATGCAAGGTATCGTCTATCCTGCCATATACGAAATTCTACCATGGTACTTCTTCGATGTGGAGACCATTGAGACCGCTGAGCGCCACAGAATGCACAACTTCCACAATGTCAAGAAGTTGGACAACATCTATAATGTTGCCATCAAGTCGAACTACAGCAATGTGTACTCAAACATGCACCGCGATCATGAGCTCGCCTACTTCCTGGAAGATGTTGGTCTCAACGCCTTCTACTACTACTACAACTTGGACTATCCATTCTGGACTAAAGGTGTGGAGGGTATGGAGTTGAATAAGGATCGTCGTGGTGAGTTCTGGATCTACACACACTGGCAATTGTTGGCTCGTTACTATTTGGAACGCCTGTCTCACGATTTGGGTGACATTGAGGAATTTGATATGTACGAATCCATACCCAATGGCTACTACAGCGGTTTACGCTACTATTCCGGTGTAAACTTCCCTAACCGCGAAAATGGCTACAGCTTCTATCACAACTACAATTTAGAGTACATACGTCTTGTAAACTTGGTTAGCCAGCGTATCATGGACTACATACACGATCAGCACAAGGATGATATCGAGGCCGTCAACAAGTTGGGCAACATCTTGCAAGGCAACGTGGACAGTATTGATAGAGTACGTTACAGCAGTTTGAGCAATTACTACAAACAGATCGTCAATGATGGCAACGACTATGGCAAATACGAAGAGACTTTGCCAAACACCTTCATGCACTACGAAACCTCCTTACGTGATCCACTCAACTTCCAAATCGTTAAAGACATCATTCACTTCTATTGGCATTTAGTTGAGGTCTTCCCCGAATACACCGTCAAGGACTACAATTTCGAGGGTGTCAAGATTAACAAAGTACAAATGCCCGACCATTTGACCACCTACTTTGAATACTTCGACTCCGACATCAGTAACGCTGTCAATGTTGAAATACCAGCTGAGGGTAGCGCTGATCCCCTGGTGAACTTTGGACGTAACTCGCAACAAGATGGTCAAAGCTTCGTAGTTAAGGCACGCCAATACCGTTTGAATCACAAACCATTCCAATTCCAATTGGATGTCACATCTGATAAGGCACAAAAGGCTATCGTTAAAGTCTACATCGGACCCGGACAAGAGGAAGACAGATACCATTTCATTGAGAGCAACTACATGAATTTCTTCGAATTGGAACACTTTGTCGTTGACTTGGTGGAGGGTGTCAATGTAATCACACGCAACTCTGACGACTTCTCCTGGTGGGTGGAGGATAGAACTCCCTACTTGGAACTCTACAAGAAGGTTATGGATGCCACCAACTCGGACTACAAGTTCAGTTTGAATCAGAAGGAGGCTCACTGTGGTGTGCCACAACGTTTGATGCTGCCCATTGGTAAGAAGGGTGGTATGCCATACCAAATGTTCTTCATGGTGTACCCATACCATGAACCAGCCATCAAACAGCACACCGGCTACGATCCCATCATCTCGTGCGGTATTGGTTCTGGTGCTCGCTGGGTGGACTCATTGCCGTTCGGTTTCCCCTTCAACCGTCCCGTCAAGCACGGTTACTACTTCGATGTGGATAACTTCCACTTCGAACCAGTGGTCATCTATCACAAGGAAGACGCCGCAAAT
>cucurbitae
ATGAGATCGTACATATTGGTTGCATTCGCGGCGTTGGCGCTGTTCGCCACCGTCTCAACAAAGAATATTGAGTCGAAAACTGCTGACAAGGACTTCTTGATTAAGCAGAGGTTCATTTTGGAGATCCTCCAGCATGTTTACCAAGACGATGTGCTGGTGACCAAGTACGACAGCAGCTACTATGAATACAAACCGTGGGAACATGTTGCCGACTATCATAAACACGAATTGTTGGAGTCATTCTTCGAGCTGTGGCAACACAAGCCAATGCATGATGATGAGATCTTCAGCATTGTCTATGAGCGCCATGTTGAGTATGCCATTGGCTTGACTCGTTTGTTCTACTTCGCCAAGGATTGGACCACTTTCACACACGCCGTCTTCTGGGCACGTCTGCACGTGAACAAGCAGTTGTTCGTCTATGCTTTGACCGTCGCTGGTCTGCACCGCGCCGACATGCAAGGTATTGTCTATCCAGCCATTTATGAAATTCATCCATGGTACTTCTTCGATGTTGAGACCATTGAGAGCGCTGAGCGTTACAGAATGCACAACTTCCATCAGGTCAAGAAATTGGACAATATCTACAACGTTGCCATCAAGTCGAACTACAGCAATGTGTACAGCAACATGAATAGCGATCATGCGCTCGCCTATTTCCTGGAGGATGTTGGTCTCAATGCTTTCTACTACTACTACAACTTGGACTATCCATTCTGGACTAAGGGTGTCGAAGGTTTCGAGTTGAATAAGGATCGTCGTGGTGAGTTCTGGATCTACACACACTGGCAGTTGTTGGCCCGTTACTATTTGGAGCGTTTGTCTCACGATTTGGGTGACATCGAGGACTTCGATATGTACGAAACGGTCTCCAATGGCTACTACAGCGGTTTGCGTTACTATTCCGGTGTTAACTTCCCCAACCGCGAAAATGGCTACAGCTTCTACCACAGCTATAATATGGAATACATGCGTCTTGTTAACTTGATCAGCCAACGTGTTATGGACTACATCCACGAGGAGCACAAGGACGATATTGAGGCCGTCAATAAGTTGGGCAACATCTTGCAAGGCAATGCGGACAGCATTGATAGAGTGCGTTACAGCAGTTTGAGCAAATACTATAAGGAGATCGTCAACGAGGGCAACGATTATGGCAAATACCAAGAGACTCTGCCAAGCACCTTCATGCACTACGAAACCGCATTGCGCGATCCACTCTATTTCTCGATCTATAAGGACATAATTCACTTCTATTGGCATATGGCTGAGGTCTTCCCCGAATACACCGTCAAGGACTACCATTTCGAGGGTGTCAAGATTAACAAAGTACAAATGCCCGATCATTTGACCACCTACTTTGAATACTTCGACTCTGACATCAGTAACGCTGTCAATGTTGAAGTACCAGTTGAAGGTAGCACTGATCCGTTGGTCAACTTTGGTCGCAATTCACAACACGATGGCAACAGCTTCGTCGTCAAGGCACGTCAATACCGTTTGAACCACAAACCATTCCAATTCCAATTGGATGTCACCGCTGATAAGGCACAAAAGGCTATCGTTAAGGTCTTCATCGGTCCCGAACAAGAACACGATAAATATCACTTCATCGAAAAGAACTACATGAACTTCTTCGAATTGGAACACTTCGTCGTCGATTTGGTGGAGGGTGTCAATGTGATCACACGCAACTCTGACGACTTCTCCTGGTGGGTGGAGGATAGAACTCCATACTTGGAATTGTACAAGAAGGTTATGGACGCCACCAATTCGGACTACAAGTTCGCTTTGAACCAGAAGGAAGCTCACTGCGGTGTGCCACAACGTCTGATGTTGCCCATTGGTAAGAAGGGTGGTATGCCATACCAATTCTTCTTCATGGTATACCCATACCATGAACCTGCAGTCAAGCAACACTCCGGCTACGATCCCGTCATCTCTTGCGGTATTGGCTCTGGCGCTCGCTGGGTGGACTCATTGCCTTTTGGTTTCCCCTTCAACCGTCCCGTCAAGCACGGTTACTACTTCGATGTGGATAACTTCCACTTCGAACCAGTGGTCATCTACCACAAGGAAGACGCCGCCAAT
>dorsalis
ATGAAGTCGTACACTTTGGTTGCATTCGCGGCTTTGGCGCTGTTCGCCACCGTCTCAACGAAAAATATTGAGTCGAAGACTGCTGACAAGGACTTTTTGATTAAGCAAAAGTTCATTTTGGAAATCTTGCAACATGTCTATCAAGATGATGTGCTGGTGACGAAGTACGACACAAGCTACTATGAGTACAAACCATGGGAACATGTTGCCGACTATCATAAACACGAATTGTTGGAGCCATTCTTCGAGCTGTGGCAACACAAGCCAATGCATGATGATGAGGTCTTCAGCATCATGTACGAGCGCCATGTGGAGTATGCCGTTGGCTTGACACGTTTGTTCTACTTCGCCAAGGATTGGACCACATTTACACATGCCGTCTTCTGGGCACGTTTGCACGTGAACAAGCAATTGTTCGTCTATGCTTTGACTGTTGCTGGCCTCCATCGCGCCGACATGCAAGGTATTGTCTATCCTGCCATCTACGAAATTCAGCCATGGTACTTCTTCGATGTGGAGACCATTGAGACCGCTGAGCGCTACAGAATGCACAACTTCCACAATGTCAAGAAGTTGGACAACATCTATAATGTTGCCATCAAGTCGAACTACAGCAATGTGTACTCAAACATGCACCGCGATCATGAGCTCGCCTACTTCCTGGAAGATGTTGGTCTCAACGCCTTCTACTACTACTACAACTTGGACTATCCATTCTGGACTAAAGGTGTGGAGGGTATGGATTTGAATAAGGATCGTCGTGGTGAGTTCTGGATCTACACACACTGGCAATTGTTGGCTCGTTACTATTTGGAACGCTTGTCTCACGATTTGGGTGACATTGACGAATTCGATATGTACGAATCCATACCCAATGGCTACTACAGCGGTTTACGTTACTATTCCGGTGTAAACTTCCCTAACCGCGAAAATGGCTACAGTTTCTATCACAACTACAATTTAGAGTACATACGTCTTGTAAACTTGGTTAGCCAGCGTATCATGGACTACATACACGATCAGCACAAGGATGATATCGAGGCCGTCAACAAGTTGGGCAACATCTTGCAAGGCAATGTGGACAGCATTGATAGAGTACGTTACAGCAGTTTGAGCAATTACTACAAGCAGATCGTCAATGATGGCAATGACTATGGCAAATACGAAGAGACTCTGCCAAACACCTTCATGCACTACGAAACCGCATTGCGTGATCCACTCAACTTCCAAATCATTAAAGACATAATTCACTTCTATTGGCATTTGGTTGAGGTTTTCCCCGAATACACAGTCAAGGACTACAATTTCGAGGGTGTCAAGATTAACAAAGTACAAATGCCCGACCATTTGACCACCTACTTTGAATACTTTGACTCCGACATCAGTAACGCTGTCAATGTTGAAATACCAGCTGAGGCTAGCGCTGATCCCCTGGTGAACTTTGGACGTAACTCGCAACAAGATGGTCAAAGCTTCGTGGTTAAGGCACGTCAATACCGTTTGAATCACAAACCATTCCAATTCCAATTGGATGTCACATCTGATAAGGCACAAAAGGCTATCGTTAAGGTCTACATCGGACCCGGACAAGAGGAAGACAAATATCATTTCATTGAGAGCAACTACATGAACTTCTTCGAATTGGAACACTTTGTCGTTGACTTGGTGGAGGGTGTCAATGTAATCACACGCAACTCTGACGACTTCTCCTGGTGGGTGGAGGATAGAACTCCCTACTTGGAACTCTACAAGAAGGTTATGGATGCCACCAACTCGGACTACAAGTTTGGTTTGAACCAGAAGGAGGCTCACTGTGGTGTGCCACAACGTCTGATGCTGCCCATTGGTAAGAAGGGTGGTATGCCATACCAAATGTTCTTCATGGTGTACCCATACCATGAACCAGCTGTCAAACAACACACCGGCTACGATCCCATCATCTCGTGCGGTATTGGTTCTGGCGCTCGCTGGGTGGACTCATTGCCGTTCGGTTTCCCCTTCAACCGTCCCGTCAAGCATGGTTACTACTTCGATGTGGATAACTTCCACTTCGAACCAGTGGTCATCTATCACAAGGAAGACGCCGCAAAT
>jarvisi
ATGAAGTCGTACACTTTGGTTGCATTCGTGGCTTTGGCGCTGTGCGCTACCGTCTCATCGAAGAATATTGAGTCGAGGACTGCTGACAAGGACTTTTTGATTAAACAAAAGTTCATTTTGGAAATCTTGCAACATGTCTACCAAGATGATGTGATGGTGACCAAGTACGACACCAGCTACTATGAGTACAGACCATGGGAACATGTTGCCGACTATCATAAACACGAATTGTTGGAGCCATTCTTCGAGCTGTGGCAACACAAGCCAATGCATGATGATGAGGTCTTCAGCATCATGTACGAGCGCCATGTGGAGTATGCCGTTGGCTTGACACGTTTATTCTATTTCGCCAAGGACTGGACCACATTCACACATGCCGTCTTCTGGGCACGTCTGAACGTGAACAAGCAGTTGTTCGTCTATGCTTTGACAGTTGCTGGCCTCCATCGCGCCGACATGCAAGGTATTGTCTATCCTGCCATATACGAAATTCAGCCATGGTACTTCTTTGATGTGGAAACCATTGAGACTGCAGAACGTTACAGAATGCACAACTTCCACAATGTTAAGATGTTGGACAATATCTACAATGTTGCCATCAGGTCGAACTACAGCAATGTGTACTCAAACATGCACCGCGATCATGAGCTCGCCTACTTCCTGGAGGATGTTGGTCTCAACGCCTTCTACTACTACTACAACTTGGACTATCCTTTCTGGACAAAGGGTGTGGAGGGTATGGAGTTGAATAAGGATCGCCGCGGTGAGTTCTGGATCTACACACACTGGCAGTTGTTGGCTCGTTACTATTTGGAACGCTTGTCTCATGATTTGGGTGACATTGAGGAATTCGATATGTACGAATCTGTACCCAATGGCTACTACAGCGGTTTACGTTACTATTCCGGCGTAAACTTCCCTAACCGCGAAAATGGCTACAGCTTCTATCACAACTACAATTTAGAGTACATGCGTCTTGTAAACTTGGTTAGCCAGCGTATCATGGACTACATACATGATCACCACGAGGATGATATCGAGGCCGTCAACAAGTTGGGCAACATCTTACAAGGAAATGTGGACAGCATTGATAGAGTACGTTACAGCAGTTTGAGCAATTACTACAGGCAGATCGTCAATGACGGCAATGACTATGGCAAATACGAAGAGACTCTGCCAAACACCTTCATGCACTACGAAACCGCCTTACGTGATCCACTCAACTTCCAAATCATCAAAGACATAATTCACTTCTATTGGCATTTGGTTGAGGTCTTCCCCGAATACACTGTCAAGGACTATAATTTCGAAGGTGTCAAGATTAACAAAGTACAAATGCCCGATCATTTGACCACTTACTTTGAATACTTCGATTCTGACATCAGTAACGCTGTCAATGTTGAAATACCAGCTGAGGGTAGCGCTGATCCCCTGGTGAACTTTGGACGTAATTCGCAACAAGATGGTCAAAGCTTCGTGGTTAAAGCACGTCAATACCGTTTGAATCACAAACCATTCCAAATCCAATTGGATGTTACCTCTGATAGGGCACAAAAGGCTATCGTTAAGGTCTACATCGGACCCGGACAAGAGGGTGATAGATATCATTTCATTGAGAGCAACTACATGAACTTCTTCGAATTGGAACACTTTGTTGTTGACTTGGTGGAGGGTGTCAATGTAATCACACGCAACTCCGACGACTTCTCCTGGTGGGTAGAGGATAGAACTCCCTACTTGGAACTCTACAAGAAGGTTATGGATGCCACCAACTCGGACTACAAGTTCGCCTTGAACCAGAGGGAGGCTCACTGTGGTGTGCCACAACGTCTGATGTTGCCCATTGGCAAGAAGGGTGGTATGCCTTACCAAATGTTCTTCATGGTGTACCCATACCATGAACCAGCCATCAAACAGCACACCGGCTACGATCCCATCATCTCGTGCGGTATTGGTTCTGGCGCTCGTTGGGTGGACTCATTGCCGTTCGGTTTCCCCTTCAACCGTCCCGTCAGGCATGGTTACTACTTTGATGTGGATAACTTCCACTTCGAACCAGTGGTCATCTATCACAAAGAAGACGCCGTAAAT
>latifrons
ATGAAGTCGTACACTTTGGTTGCATTCGCGGCTTTGGCGCTGCTCGCCACCGTCTCAACAAAGAATATTGAGTCGAAAACTGCTGACAAGGACTTTTTGATTAAGCAAAAGTTCATTTTGGAAATCTTGCAACACGTCTACCAAGATGATGTGCTGGTGACCAAGTACGACAGCAGCTACTATGAGTACAAACCATGGGAACATGTTGCCGACTATCATAAACACGAATTGTTGGAGCCATTCTTCGAGCTATGGCAACACAAGCCAATGCATGATGATGAGGTCTTCAGCATCATGTACGAGCGCCATGTGGAATATGCCGTTGGCTTGACACGTTTGTTCTACTTCGCCAAGGATTGGACCACATTCGCACATGCCGTCTTCTGGGCACGTCTGAACGTGAACAAGCAGTTGTTCGTTTATGCTTTGACTGTTGCTGGTCTGCATCGCGCCGACATGCAAGGTATTGTCTATCCTGCCATATACGAAATTCAGCCATGGCACTTCTTTGACGTGGAGACCATTGAGACCGCTGAACGCTACAGAATGCACAACTTCCACAATGTTAAGAAGTTGGATAATATCTATAATGTTGCCATCAAGTCGAACTACAGTAATGTGTACTCAAACATGCATCGCGATCATGAGCTTGCCTACTTCTTGGAGGATGTTGGTCTCAACGCCTTCTACTACTACTACAACTTGGACTATCCATTCTGGACTAAAGGTGTGGAGGGTATGGAGTTGAATAAGGATCGTCGCGGTGAGTTCTGGATCTACACACACTGGCAGCTGTTGGCTCGTTACTATTTGGAACGCTTGTCTCACGATTTGGGTGACATTGAGGAATTCGATATGTACGAATCTATACCCAATGGCTACTACAGCGGTTTACGTTACTATTCCGGTGTTAACTTCCCTAACCGCGAAAATGGCTACAGCTTCTATCACAACTACAATTTAGAGTACATACGTCTTGTAAACTTGGTTAGCCAGCGTATCATGGACTACATACACGATCACCACAAGGATGATATCGAGGCCGTCAACAAGTTGGGCAACATCTTGCAAGGCAATGTGGACAGTATTGATAGAGTACGTTACAGCAGTTTGAGCAATTACTACAAACAGATCGTCAATGATGGCAATGACTATGGCAAATACGAAGAGACTTTGCCAAACACCTTCATGCACTACGAAACCGCATTGCGTGATCCACTCAACTTCCAAATCATTAAAGACATAATTCACTTCTATTGGCATTTGGTTGAGGTCTTCCCCGAATACACCGTCAAGGACTACAATTTCGAGGGTGTCAAGATTAACAAAGTACAAATGCCCGATCATTTGACCACCTACTTTGAATACTTCGACTCCGATATCAGTAACGCTGTCAATGTTGAAATACCAGCTGAGGATAGCGCTGATCCTCTGGTGAACTTTGGACGTAATTCGCAACATGATGGTCAAAGCTTCGTGGTTAAGGCACGTCAATACCGTTTGAATCACAAACCATTCCAATTCCAATTGGATGTGACATCTGATAAGGCGCAAAAGGCCATCGTTAAGGTCTACATCGGACCCGGACAAGAGGAAGACAGATATCATTTCATTGAGAGCAACTACATGAATTTCTTCGAATTGGAACACTTTGTCGTTAACTTAGTGGAGGGTGTCAATGTAATCACGCGCAACTCTGACGACTTCTCCTGGTGGGTGGAGGATAGAACTCCCTACTTGGAACTCTACAAGAAGGTTATGGATGCCACCAACTCGGACTACAAGTTCGGTTTGAACCAGAAGGAGGCTCACTGTGGTGTGCCACAACGTCTGATGCTGCCAATTGGAAAGAAGGGTGGTATGCCATACCAAATGTTCTTCATGGTGTACCCATACCATGAACCAGCCATCAAACAGCACACCGGCTACGATCCCATCATCTCGTGCGGTATTGGTTCTGGCGCTCGCTGGGTGGACTCATTACCCTTCGGTTTCCCCTTCAACCGTCCCGTCAAACACGGTTACTACTTCGATGTGGATAACTTCCACTTCGAACCAGTGGTCATCTATCACAAGGAAGAGGCCGCAAAT
>minax
ATGAAATCGTTCACTTTGGTTGTATTCGCGGCGTTGGCGCTGTTCGCCACCGTCTCATCAAAGAATATTGAGTCAAAGACTGCTGACAAGGACCTTTTGATTAAGCAAAAGTTCATTTTGGAGATCCTACAGCATGTTTACCAAGATGATGTGCTGGTAACGAAGTACGACACCAGCTACTATGAGTACAAACCATGGGAACATGTTGGCGACTATCATAAACACGAATTGTTGGAGCCATTCTTCGAGCTGTGGCAACACAAGCCAATGCATGATGACGAGGTCTTCAGCGTCGTATACGAGCGCCATGTAGAGTATGCCGTTGGCTTGACTCAATTGTTCTACTTTGCTAAGGATTGGACTACCTTCACTCACGCCGTCTTCTGGGCACGTTTGCATGTGAACAAGCAATTGTTCATCTATGCTTTGACAGTTGCTGGCTTGCAGCGCGCCGACATGCAAGGTATTGTCTATCCAGCCATTTACGAAATTCATCCCTGGTTCTTCTTCGATGTGGAGACCATTGAGTCCGCTGAACGTTACAGAATGCACAACTTCCACAAGGTCAAGAAATTGGACAACATCTACAATGTTGCTATTAAATCGAACTACAGCAATGTGTACTCAAACATGCACAGCGAACACGAGCTCGCCTACTTCCTGGAGGATGTTGGACTCAATGCTTTCTACTACTACTACAACTTGGATTATCCATTCTGGGCAAAAGGTGCGGAGGGTTTCGAGTTGAATAAGGATCGTCGTGGTGAGTTCTGGATCTACACACATTGGCAGTTGTTAGCTCGTTACTATTTGGAGCGCTTGTCTCACGATTTGGGTGACATTGAGGACTTCGATATGTACGAAACAGTGTCCAACGGCTACTACAGCGGTTTGCGTTACTATTCCGGTGTTAACTTCCCTAACCGCGAAAATGGTTACAGCTTCTATCACATTTATAATATGGAGAACATGCGTCTAGTAAACTTGATTAGCCAGCGTATTATGGACTATATACACGATCAGCACAAGGATGATATTGAGGCAGTCAATAGATTGGGTAACACCTTGCAAGGGAATATTGACAGCATTGATAGAGTACGCTACAGCAGTTTGAGCAAATACTACAAAGAGATCGTCAATGATGGGAACGATTATGGAAAATACCAAGAGACTCTGCCAAACACCTTCATGCACTACGAAACCGCATTACGCGATCCACTCAATTTCCAGATCATTAAAGACCTAATTCACTTTTACTGGCATTTGGTTGGGGTCTTCCCCGAATACACCGTTAAGGACTACAATTTCGAAGGTGTCAAGATTAACAAAGTACATATGCCCGACCATTTGACCACCTACTTCGAATACTTTGATTCCGACATCAGTAACGCTGTTAATGTCGAAGTGCCCGTTGAGGGTAGTGCTGATCCCCTTGTGAACTTTGGACGTAATTCGCAACACGGTGGCCAAAGCTTCGTCATTAGGGCACGTCAGCACCGTTTGAATCACAAACCATTCCAATTCCAATTGGATGTTACCTCTGATAAGGCACAAAAGGCTATTGTTAAGGTATATATCGGTCCCGAACAAGAAGAAGACAAATATCATTTCATTGAGAGTAACTACATGAACTTCTTCGAATTGGAACACTTTGTCGTTGATTTGGTGGCTGGTGCCAATGTGATCACACGCAATTCTGACGACTTCTCGTGGTGGGTGGAGGATAGAACTCCCTACTTTGAATTATACAAGAAAGTTATGGACGCTACTAACTCAGACTACAAGTTCGTTTTGAATCAGAAGGAGGCTCACTGCGGGTTGCCACAACGTCTGATGTTGCCCATTGGCAAGAAGGGTGGTATGCCATACCAATTCTTCTTTATGGTGTACCCATACCATGAACCAGCGGTCAAACAGCACACCGGCTACGATCCCGTCATCTCGTGTGGTATTGGTTCTGGCGCTCGCTGGGTGGATTCATTGCCATTCGGTTTCCCCTTCAACCGCCCCATCAAGCACGGTTACTACTTCGATGTGGATAACTTCCACTTCGAACCAGTGGTCATCTACCACAAAGAAGACGCCGCAAAT
>musae
ATGAAGTCGTACACTTTGGTTGCATTCGCGGCTTTGGCGCTGTTCGCCACCGTCTCAACGAAAAATATTGAGTCGAAGACTGCTGACAAGGACTTTTTGATTAAGCAAAAGTTCATTTTGGAAATCTTACAACATGTCTACCAAGATGATGTGCTGGTGACCAAGTACGACACCAGTTACTATGAGTACAAACCATGGGAACATGTTGCCGACTATCATAAACACGAATTGTTGGAGCCATTCTTCGAGCTGTGGCAACACAAGCCAATGCATGATGATGAGGTCTTCAGCATCATGTACGAGCGCCATGTGGAGTATGCCGTTGGTTTGACACGTTTGTTCTACTTCGCCAAGGATTGGACCACATTCACACATGCCGTCTTCTGGGCACGTTTGCACGTGAACAAGCAATTGTTCGTCTATGCTTTGACTGTTGCTGGCCTCCATCGCGCCGACATGCAAGGTATTGTCTATCCTGCCATCTACGAAATTCAGCCATGGTACTTCTTCGATGTGGAGACCATTGAGACCGCTGAGCGCTACAGAATGCACAACTTCCACAATGTCAAGAAATTGGACAACATCTATAATGTTGCCATCAAGTCGAACTACAGCAATGTGTACTCAAACATGCACCGCGATCATGAGCTTGCCTACTTCCTGGAAGATGTTGGTCTCAACGCCTTCTACTACTACTACAACTTGGACTATCCATTCTGGACTAAAGGTGTAGAGGGTATGGAGTTGAATAAAGATCGTCGTGGTGAGTTCTGGATCTACACACACTGGCAATTGTTGGCTCGTTACTATTTGGAACGCTTGTCTCACGATTTGGGTGACATTGAGGAATTCGATATGTACGAATCCATACCCAATGGCTACTACAGCGGTTTGCGTTACTATTCCGGTGTAAACTTCCCTAACCGCGAAAATGGCTACAGCTTTTATCACAACTACAATTTAGAGTACATACGTCTTGTAAACTTGGTTAGCCAGCGCATCATGGACTACATACACGATCAGCACAAGGATGATATCGAGGCCGTCAACAAGTTGGGCAACATCTTGCAGGGCAATGTGGACAGCATTGATAGAGTACGTTACAGCAGTTTGAGCAATTACTACAAGCAGATCGTCAATGATGGCAATGACTATGGCAAATACGAAGAGGCTCTGCCAAACACCTTCATGCACTACGAAACCGCATTGCGTGATCCACTCAACTTCCAAATCATTAAAGACATAATTCACTTCTATTGGCATTTGGTTGAGGTCTTCCCCGAATACACCGTCAAGGATTACAATTTCGAGGGTGTCAAGATTAACAAAGTACAAATGCCCGACCATTTGACCACCTACTTTGAATACTTTGACTCCGACATCAGTAACGCTGTCAATGTTGAAATACCAGCTGAGGCTAGCGCTGATCCCTTGGTGAACTTTGGACGTAATTCGCAACAAGATGGTCAAAGCTTCGTGGTTAAGGCACGTCAATACCGTTTGAATCACAAACCATTCCAATTCCAATTGGATGTCACATCTGATAAGGCACAAAAGGCTATCGTTAAGGTCTACATCGGACCCGGACAAGAGGAAGACAAATATCATTTCATTGAGAGCAACTACATGAACTTCTTCGAATTGGAACACTTTGTCGTTGACTTGGTGGAGGGTGTCAATGTAATTACACGCAACTCTGACGACTTCTCCTGGTGGGTGGAGGATAGAACTCCCTATTTGGAACTCTACAAGAAGGTTATGGATGCCACCAACTCGGACTACAAGTTCGGTTTGAACCAGAAGGAGGCTCACTGTGGTGTGCCACAACGTCTGATGCTGCCCATTGGTAAGAAGGGTGGTATGCCATACCAAATGTTCTTCATGGTGTACCCATACCATGAACCAACTGTCAAACAACACACCGGCTACGATCCCATCATCTCGTGCGGTATTGGTTCTGGCGCTCGCTGGGTGGACTCATTGCCGTTCGGTTTCCCCTTCAACCGTCCCGTCAAGCACGGTTACTACTTCGATGTGGATAACTTCCACTTCGAACCAGTGGTCATCTATCACAAGGAAGACGCCGCAAAT
>oleae
ATGAAGTCGTACACTTTGGTTGCATTCGCGGCTTTGGCGCTGTTCGCCACCGTCTCATCGAAGAATATTGAGTCGAAGACTGCTGACAAGGACTTCTTGATTAAGCAAAAGTTCATTTTGGAGATCCTACAGCATGTTTATCAAGACGATGTGCTGGTGACCAAGTACGACACCAGCTACTATGAATACAAACCATGGGAACATGTTGCCGACTATCATAAACACGAATTATTGGAGCCGTTCTTCGAACTGTGGCAACACAAGCCAATGCTTGATGATGAGATCTTCAGCATCATGTACGAGCGCCATGTGGAGTATGCCGTTGGTTTGACACGTTTGTTCTACTTCGCCAAGGATTGGACCACATTCACACATGCCGTCTTCTGGGCACGTTTGAACGTGAACAAGCAGTTGTTCATCTATGCTTTGACGGTTGCTGGTCTGCATCGCGCCGACATGCAAGGTATTGTCTATCCTGCCATTTACGAAATTCATCCATGGTACTTCTTCGATGTGGAGACCATTGAGTCCGCTGAGCGTTACAGAATGCACAATTTCCACAATGTCAAGAAGTTGGATAATATCTACAATGTTGCTATCAAGTCAAACTACAGTAATGTGTACTCAAACATGCACCGCGATCATGAGCTCGCCTACTTCCTGGAGGATGTTGGCCTCAATGCCTTCTACTACTACTACAACTTAGACTATCCATTCTGGACTAAAGGTGTCGAAGGTTTTGAGTTGAATAAGGATCGTCGTGGCGAATTCTGGATCTACACACACTGGCAGTTGTTGGCTCGTTACTATTTGGAGCGCTTGTCTCACGATTTGGATGACATTGAGGAATTCGATATGTACGAATCTGTCACCAATGGCTACTACAGCGGTTTACGTTACTATTCCGGTGTGAATTTCCCTAACCGCGAAAATGGCTACAGCTTCTATCACTCCTACAATATGGAGTACATGCGTCTTGTAAACTTGATTAGCCAGCGTATTATGGACTACATACACGATCAGCACAAGGATGATATCGAGGCTGTCAATAAGTTGGGCAACATCTTACAAGGCAATGTGGACAGTATTGATAGAGTACGTTACAGCAGTTTGAGCAATTACTACAAACAGATCGTCAATGATGGCAACGATTATGGCAAATATGAAGAGACTTTGCCAAACACCTTTATGCACTACGAAACCGCATTACGTGATCCCCTTAACTTCCAGATCATTAAAGACCTAATTCACTTCTACTGGCATTTGGTTGAGGTATTCCCCGAATACACCGTCAAGGACTACAATTTCGAGGGTGTGAGAATTAACAAAGTAAATATGCCCGACCATTTGACAACCTACTTTGAATACTTTGACTCCGACATCAGTAACGCTGTCAATGTTGAGATACCGGTTGAGGGTAGCGCTGATCCTCTAGTGAACTTTGGACGTAATTCACAACACGATGGCCAAAGTTTCGTCGTCAAAGCACGTCAATACCGTTTGAATCATAAACCATTCCAAATCCAAATGGATGTTACCTCTGATAAGGCACAAAAGGCTATCGTTAAGATCTACATTGGACCCGGACAAGAAGAAGATAGATATCATTTCATTGAGAGCAACTACATGAATTTCTTTGAATTGGAACACTTTGTCGTTGATTTGGTGGAAGGTGTCAATGTAATCACACGCAACTCTGACGACTTCTCCTGGTGGGTGGAGGATCGAACACCATACTTGGAATTGTACAAAAAGGTTATGGATGCCACCAATTCGGACTACAAGTTCGCGTTGAACCAGAAGGAGGCTCACTGTGGTGTGCCACAACGTCTGATGCTGCCCATTGGCAAAAAGGGTGGTATGCCATACCAGTTGTTCTTTATGGTGTACCCATACCATGAACCAGCCATCAAACAGTACACCGGCTACGATCCTATCATCTCGTGCGGTATTGGTTCTGGCGCTCGCTGGGTGGACTCATTGCCATTCGGTTTCCCCTTCAACCGTCCCGTCAAGCACGGTTACTACTTCGATGTGGATAACTTCCACTTCGAACCAGTGGTCATCTACCATAAGGAAGACGCCGCAAAT
>tryoni
ATGAAGTCGTACACTTTGGTTGCATTCGCGGTTTTGGCGCTGTGCGCTACCGTCTCATCGAAGAATATTGAGTCGAAGACTGCTGACAAGGACTTTTTGATTAAACAAAAGTTCATTTTGGAAATCTTGCAACATGTCTACCAAGATGATGTGCTGGTGACCAAGTACGACACCAGCTACTATGAATACAAACCATGGGAACATGTTGCCGACTATCATAAACATGAAGTGTTGGAGCCATTCTTCGAGCTGTGGCAACACAAGCCAATGCATGATGATGAGGTTTTCAGCATCATGTACGAGCGCCATGTGGAGTATGCCGTTGGCTTGGCACGTTTGTTCTATTTCGCCAAGGATTGGACCACATTCACACATGCCGTTTTCTGGGCACGTCTGCATGTGAACAAGCAGTTGTTTGTCTATGCTTTGACAGCTGCTGGTCTGCATCGCGCCGACATGCAAGGTATTGTCTATCCTGCCATATACGAAATTCAGCCATGGTACTTCTTCGATGTGGAGACCATTGAGACCGCTGAGCGCTACAGAATGCACAACTTCCACAATGTTAAGAAGTTGGACAACATCTATAATGTTGCCATCAAGTCGAACTACAGCAATGTTTACTCAAACATGCACCGCGAACATGAGCTCGCCTACTTCCTGGAGGATGTTGGTCTCAACGCCTACTATTACTACTACAACTTGGACTATCCATTCTGGACTAAAGGTGTGGAGGGTATGGAGTTGAATAAGGATCGTCGTGGTGAGTTCTGGATCTACACACACTGGCAGTTGTTGGCTCGTTACTATTTGGAACGCTTGTCTCACGATTTGGGTGACATTGAGGACTTCGATATGTACGAATCTATACCCAATGGCTATTACAGCGGTTTACGTTACTATTCCGGCGTAAACTTCCCTAACCGCGAAAATGGCTACAGCTTCTATCACAACTACAATTTAGAGTACATACGTCTTGTAAACTTGGTTAGCCAGCGTATCATGGACTACATACATGATGAACACAAGGATGATATCGAGGCCGTCAACAAGTTGGGCAATATCTTGCAAGGCAATGTGGACAGCATTGATAGAGTACGTTACAGCAGTTTAAGCAATTACTACAAGCAGATCGTCAATGATGGCAATGACTATGGCAAATACGAAGAGACTCTGCCAAACACGTTCATGCACTACGAAACCGCCTTACGTGATCCGCTCAACTTCCAAATCATCAAAGACATAATTCACTTCTATTGGCATTTGGCTGAGGTCTTCCCCGAATACACCGTCAAGGACTACAATTTCGAGGGTGTCAAGATTAACAAAGTTCAAATGCCCGATCATTTGACCACCTACTTTGAATACTTCGATTCCGACATCAGTAACGCTGTCAATGTTGAAATACCAGCTGAGGACAGCGCTGATCCCCTAGTGAACTTTGGACGTAATTCGCAACAAGATGGTCAAAGCTTCGTGGTTAAAGCACGTCAATACCGTTTGAATCACAAACCATTCCAAATCCAATTGGATGTTACATCTGATAAGGCACAAAAGGCTATCGTTAAGGTCTTCATCGGACCAGGACAAGAAGAAGATAAATATCATTTCATTGAGAGCAACTACATGACCTTCTTTGAATTAGAACACTTTGTCGTTGATTTGGTGGAGGGTGTCAATGTAATCACACGCAACTCTGACGACTTCTCCTGGTGGGTGGAGGATAGAACTCCCTACTTGGAACTCTACAAGAAGGTTATGGATGCCACCAACTCGGACTACAAGTTCGGTTTGAACCAGAAGGAGGCTCACTGTGGTGTGCCACAACGTCTGATGTTGCCCATTGGCAAGAAGGGTGGTATGCCATACCAAATGTTCTTCATGGTGTACCCATATCATGAACCAGCCATCAAACAGCACACCGGCTACGATCCCATCATCTCGTGCGGTATTGGTTCTGGCGCTCGTTGGGTGGACTCATTGCCGTTCGGTTTCCCATTCAACCGTCCCGTCAAGCATGGTTACTACTTTGATGTGGATAACTTCCATTTCGAACCAGTGGTCATCTATCACAAGGAAGACGCCGCAAAT
>zonata
ATGAAGTCGTACACTTTGGTTGCATTCGCGGCTTTGGCGCTGTTCGCCACCGTCTCAACGAAGAATATTGAGTCGAAGACTGCTGACAAGGACTTTTTGATTAAGCAAAAGTTCATTTTGGAAATCTTGCAACATATCTACCAAGATGATGTGCTGGTGACCAAGTACGATACCAGCTACTATGAGTACAAACCATGGGAACATGTTGCCGACTATCATAAACACGAATTGTTGGAGCCCTTCTTCGAGCTGTGGCAACACAAGCCAATGCATGATGATGAGGTCTTCAGCATCATGTACGAGCGCCATGTAGAGTATGCCGTTGGCTTGTCACGTTTGTTCTACTTCGCCAAGGATTGGACCACATTCACACATGCCGTCTTCTGGGCACGTTTGAACGTGAATAAGCAGTTGTTCGTCTATGCTTTGACTGTTGCTGGTCTGCATCGTGCCGACATGCAAGGTATTGTCTATCCTGCCATATACGAAATTCTGCCATGGTACTTCTTCGATGTGGAGACCATTGAGACCGCTGAGCGTCACAGAATGCACAACTTCCACAATGTCAAGAAGTTAGACAACATCTATAATGTTGCCATCAAGTCGAACTACAGCAATGTGTACTCAAACATGCACCGCGATCATGAGCTCGCCTACTTCCTGGAAGATGTTGGTCTCAACGCCTTCTACTACTACTACAACTTGGACTATCCATTCTGGACTAAAGGTGTGGAGGGTATGGAGTTGAATAAGGATCGTCGTGGTGAGTTCTGGATCTACACACACTGGCAATTGTTGGCTCGTTACTATTTGGAACGCTTGTCTCACGATTTGGGTGACATTGAGGAATTTGATATGTACGAATCCATACCCAATGGCTACTACAGCGGTTTACGTTACTATTCCGGTGTAAACTTCCCTAACCGCGAAAATGGCTACAGCTTCTATCACAACTACAATTTAGAGTACATACGTCTTGTAAACTTGGTTACCCAGCGTATCATGGACTACATACACGATCAGCACAAGGATGATATCGAGGCCGTCAACAAGTTGGGCAACATCTTGCAAGGCAACGTGGACAGTATTGATAGAGTACGTTACAGCAGTTTGAGCAATTACTACAAACAGATCGTCAATGATGGCAACGACTATGGCAAATACGAAGAGACTCTACCAAACACCTTCATGCACTACGAAACCACCTTACGTGATCCACTCAACTTCCAAATCATTAAAGACATCATTCACTTCTATTGGCATTTGGTTGAGGTCTTCCCCGAATACACCATCAAGGACTACAATTTCGAGGGTGTCAAGATTAACAAAGTACAAATGCCCGACCATTTGACCACCTACTTTGAATACTTCGACTCCGACATCAGTAACGCTGTCAATGTTGAAATACCAGCTGAGGGTAGCGCTGATCCCCTGGTGAACTTTGGACGTAACTCGCAACAAGATGGTCAAAGCTTCGTGGTTAAGGCGCGCCAATACCGTTTGAATCACAAACCATTCCAATTCCAATTGGATGTCACATCTGATAAGGCACAAAAGGCTATCGTTAAAGTCTACATCGGACCCGGACAAGAGGAAGACAGATACCATTTCATTGAGAGCAACTACATGAATTTCTTCGAATTGGAACACTTTGTCGTTGACTTGGTGGAGGGTGTCAATGTAATCACACGCAACTCTGACGACTTCTCCTGGTGGGTGGAGGATAGAACTCCCTACTTGGAACTCTACAAGAAGGTTATGGATGCCACCAACTCGGACTACAAGTTCAGTTTGAATCAGAAGGAGGCTCACTGTGGTGTGCCACAACGTTTGATGCTGCCCATTGGTAAGAAGGGTGGTATGCCATACCAAATGTTCTTCATGGTGTACCCATACCATGAACCAGCCATCAAACAGCACACCGGCTACGATCCCATCATCTCGTGCGGCATTGGTTCTGGTGCTCGCTGGGTGGACTCATTGCCGTTCGGCTTCCCCTTCAACCGTCCCGTCAAGCACGGTTACTACTTCGATGTGGATAACTTCCACTTCGAACCAGTGGTCATCTATCACAAGGAAGACGCCGCAAAT
