# Supplementary material for: The Impact of Fast Radiation on the Phylogeny of Bactrocera Fruit Flies as Revealed by Multiple Evolutionary Models and Mutation Rate-Calibrated Clock
Source: Insects. 2022 Jun 30;13(7):603. doi: 10.3390/insects13070603 (PMC9319077; doi:10.3390/insects13070603)
Supplement: Supplementary file 1 [file insects-13-00603-s001.zip › File S1/ceratitis_13313.fasta]

>bryoniae
ATGATTGGTGGATTATTTGTATATAACCACAAGGGAGAGGTATTAATTAGCCGTGTGTATAGAGATGATATTGGTCGTAATGCAGTTGATGCTTTTCGTGTCAACGTCATCCATGCAAGACAGCAAGTTCGTTCTCCGGTAACAAATATCGCACGTACCAGCTTTTTTCATATTAAGCGTGCTAATATATGGTTGGCTGCAGTCACAAAACAAAATGTGAATGCGGCAATGGTATTTGAATTCCTATTGAAAATTATAGAAGTTATGCAGTCATACTTTGGTAAAATTTCCGAAGAAAATATTAAGAACAACTTTGTTCTAATATATGAACTGCTCGACGAGATTCTCGACTTTGGCTATCCGCAGAACACGGACTCGGGCACGCTGAAGACGTTCATCACGCAACAGGGTATCAAATCGGCTACTAAGGAGGAACAAATGCAAATCACCTCACAAGTGACCGGTCAAATCGGCTGGCGACGTGAAGGAATAAAATACCGTCGCAATGAACTTTTCCTCGACGTGTTGGAGTACGTGAATCTGCTGATGAGTCCCCAGGGGCAAGTGCTCTCTGCCCATGTAGCTGGAAAAGTCGTTATGAAGTCGTATCTTTCGGGTATGCCTGAATGTAAGTTTGGTATCAACGATAAAATAGTTATGGAATCCAAAGGACGCGGTATCGGTGGCAATTCTGAAGCGGAAACTTCGCGTTCAGGTAAACCTGTTGTCGTCATCGATGATTGTCAGTTTCATCAATGCGTTAAATTGAGCAAATTCGAGACGGAACATTCCATTAGTTTTATACCACCTGATGGAGAATTTGAACTAATGCGCTATCGTACCACAAAAGATATTTCGTTGCCATTCCGAGTAATTCCACTTGTACGTGAAGTTGGCCGAACTAAAATGGAAGTAAAAGTAGTGCTCAAATCGAATTTCAAACCCTCGCTACTGGGTCAAAAAATTGAAGTAAAAATTCCCACACCACTCAATACTTCTGGTGTTCAGTTGATTTGTTTGAAAGGCAAAGCTAAATATAAAGCCTCGGATAATGCAATTGTTTGGAAGATCAAACGTATGGCTGGCATGAAGGAAACTCAACTTTCAGCAGAAATCGAGTTACTAGAAACAGATACAAAGAAAAAATGGACACGCCCACCCATTTCAATGAATTTTGAAGTACCATTCGCACCCTCCGGCTTTAAAGTACGTTAT------------------------------------------------------------------------------------------TTAAAAGTCTTCGAGCCAAAGCTCAATTACTCTGACCACGATGTAGTAAAATGGGTACGCTACATTGGTCGCAGTGGGCTTTAT
>ceratitis
ATGATTGGTGGATTATTTGTGTATAATCACAAAGGGGAGGTGTTAATTAGTCGTGTGTATCGTGATGATATTGGTCGTAATGCAGTCGACGCTTTCCGTGTCAACGTCATCCATGCAAGGCAGCAAGTGCGTTCCCCGGTAACGAATATCGCACGAACCAGCTTTTTCCATATCAAGCGTGCCAACATTTGGCTGGCTGCAGTTACGAAGCAAAATGTGAACGCAGCAATGGTGTTTGAATTCCTATTGAAAATAATCGAAGTGATGCAGTCATACTTTGGTAAAATTTCTGAGGAAAACATCAAGAACAATTTCGTTCTAATTTATGAACTGCTCGATGAGATACTCGACTTCGGCTATCCGCAGAACACGGACTCGGGCACGCTGAAGACGTTCATCACGCAACAGGGTATCAAATCAGCCACCAAGGAGGAACAAATGCAAATCACCTCACAAGTAACCGGCCAGATTGGTTGGCGGCGTGAAGGAATAAAATACCGTCGCAATGAACTTTTCCTCGACGTGTTAGAGTACGTGAATCTGCTGATGAGTCCACAAGGGCAAGTGCTTTCAGCCCACGTTGCTGGAAAAGTGGTTATGAAATCTTACCTTTCGGGTATGCCTGAATGTAAATTTGGTATTAACGATAAAATCGTTATGGAGTCAAAGGGTCGCGGCATTGGTGGCAATTCCGAAGCGGAAACCTCGCGTTCTGGCAAGCCTGTTGTCGTAATCGATGATTGTCAGTTCCATCAATGCGTTAAATTAAGCAAGTTCGAAACAGAGCACTCCATTAGTTTTATTCCACCTGATGGAGAATTTGAGCTCATGCGCTATCGTACCACCAAAGATATATCATTGCCATTCCGTGTTATACCACTCGTTCGGGAAGTAGGACGTACCAAAATGGAAGTAAAAGTAGTCCTGAAATCGAATTTCAAACCCTCACTATTGGGTCAGAAAATTGAGGTAAAAATCCCAACACCATTGAATACTTCCGGGGTGCAGTTGATCTGCTTGAAGGGTAAAGCCAAATATAAAGCTTCGGATAATGCAATTGTTTGGAAAATAAAACGTATGGCCGGCATGAAAGAAACTCAATTATCGGCTGAAATTGAATTGCTAGAGACAGATACTAAAAAGAAATGGACACGCCCACCAATTTCAATGAATTTCGAAGTACCATTTGCGCCATCTGGCTTTAAAGTTCGCTAT------------------------------------------------------------------------------------------CTGAAAGTCTTTGAACCAAAGCTCAACTATTCTGATCACGATGTTGTGAAATGGGTACGTTATATTGGACGTAGCGGCCTCTAC
>correcta
ATGATTGGTGGATTATTTGTATATAACCACAAAGGAGAGGTATTAATTAGCCGTGTGTATCGAGATGATATTGGTCGTAATGCAGTTGATGCTTTTCGTGTCAACGTCATCCATGCAAGACAGCAAGTTCGTTCCCCGGTAACAAATATAGCACGTACCAGCTTTTTTCATATTAAGCGTGCTAATATCTGGTTGGCTGCAGTCACAAAACAAAATGTGAATGCAGCAATGGTATTTGAATTCCTATTGAAAATTATAGAAGTTATGCAGTCATACTTTGGTAAAATTTCCGAAGAAAATATTAAGAACAACTTTGTTTTAATATATGAACTGCTCGACGAGATTCTCGACTTTGGCTATCCGCAGAACACGGACTCGGGCACGCTGAAGACGTTCATCACGCAACAGGGTATCAAATCGGCTACTAAGGAGGAACAAATGCAAATCACCTCACAAGTGACCGGTCAAATCGGCTGGCGACGTGAAGGAATAAAATACCGTCGCAATGAACTTTTCCTCGACGTGTTGGAGTACGTGAATCTGCTGATGAGTCCCCAAGGGCAAGTGCTCTCTGCCCATGTAGCTGGAAAAGTCGTTATGAAGTCGTATCTTTCGGGAATGCCTGAATGTAAGTTTGGTATCAACGATAAAATAGTTATGGAATCCAAAGGACGTGGTATCGGTGGCAACTCTGAAGCGGAAACTTCGCGTTCAGGTAAACCTGTTGTCGTCATCGATGATTGTCAGTTCCATCAATGCGTAAAATTGAGCAAATTCGAAACGGAACATTCCATTAGTTTTATACCACCTGATGGAGAATTTGAACTCATGCGCTATCGTACCACAAAAGATATTTCGTTGCCATTCCGAGTAATTCCACTTGTACGTGAAGTTGGCCGAACTAAAATGGAAGTAAAAGTAGTGCTCAAATCGAATTTCAAGCCCTCGCTACTGGGTCAAAAAATTGAAGTAAAAATTCCCACTCCACTCAACACTTCTGGTGTTCAGTTGATTTGTTTGAAAGGCAAAGCTAAATATAAAGCCTCGGATAATGCAATTGTTTGGAAGATCAAACGTATGGCGGGAATGAAGGAAACTCAACTTTCAGCAGAAATCGAATTACTAGAAACAGATACAAAGAAAAAATGGACACGCCCACCCATTTCAATGAATTTTGAAGTACCATTCGCACCCTCTGGCTTTAAAGTACGTTAT------------------------------------------------------------------------------------------TTAAAAGTCTTCGAGCCAAAGCTCAATTACTCTGACCACGATGTAGTAAAATGGGTACGCTACATTGGTCGCAGTGGGCTTTAT
>cucurbitae
ATGATTGGTGGATTATTTGTATATAATCACAAGGGGGAGGTGTTGATTAGTCGTGTATATCGTGATGATATTGGTCGTAATGCAGTGGATGCTTTTCGTGTCAACGTCATCCATGCAAGACAGCAAGTGCGTTCCCCGGTGACAAATATCGCACGGACCAGCTTCTTTCATATTAAGCGTGCTAATATCTGGCTGGCTGCAGTCACTAAGCAAAATGTGAACGCAGCAATGGTATTTGAATTCCTATTAAAAATAATAGAAGTGATGCAGTCATACTTTGGTAAAATTTCCGAAGAGAATATTAAGAACAACTTCGTTCTCATATATGAACTGCTCGACGAGATTCTCGATTTTGGCTATCCGCAGAACACGGACCCGGGCACGCTGAAGACGTTCATCACGCAACAGGGTATCAAATCGGCTACAAAGGAGGAACAAATGCAAATCACCTCACAAGTAACCGGTCAAATCGGTTGGCGACGTGAAGGCATTAAATACCGTCGCAATGAACTTTTCCTCGACGTGTTGGAGTACGTGAATCTGCTGATGAGCCCTCAGGGGCAAGTGCTCTCTGCCCATGTTGCTGGAAAAGTGGTTATGAAGTCTTATCTTTCGGGTATGCCGGAATGTAAATTTGGTATTAACGATAAAATAGTGATGGAATCCAAAGGCCGTGGCATTGGTGGTAACTCGGAGGCGGAAACTTCGCGTTCGGGTAAACCAGTTGTCGTCATCGACGATTGTCAGTTTCACCAATGTGTTAAATTGAGCAAATTCGAAACCGAACACTCCATTAGTTTTATACCACCTGATGGCGAATTTGAGCTCATGCGCTATCGTACCACAAAAGATATTTCATTGCCATTCCGGGTCATTCCACTTGTACGTGAAGTTGGCCGCACCAAAATGGAAGTTAAAGTAGTGCTCAAATCGAATTTCAAACCCTCACTGTTGGGTCAGAAAATTGAAGTGAAAATTCCCACACCATTGAATACTTCCGGTGTGCAGTTGATTTGCTTGAAGGGCAAAGCCAAATATAAAGCCTCGGATAATGCAATTGTTTGGAAAATCAAGCGTATGGCGGGCATGAAGGAGACACAACTATCAGCAGAAATCGAATTACTAGAAACAGATACAAAGAAGAAATGGACACGCCCACCCATTTCTATGAATTTCGAAGTACCATTCGCGCCATCTGGCTTTAAAGTACGCTAT------------------------------------------------------------------------------------------TTAAAGGTGTTCGAACCAAAGCTTAATTACTCCGATCACGATGTGGTCAAATGGGTGCGATACATTGGTCGCAGTGGTCTTTAT
>dorsalis
ATGATTGGTGGATTATTTGTATATAACCACAAGGGAGAGGTATTAATTAGCCGTGTGTATCGAGATGATATTGGTCGTAATGCAGTTGATGCTTTTCGTGTCAACGTCATCCATGCAAGACAGCAAGTTCGTTCCCCGGTAACAAATATCGCACGTACCAGCTTTTTTCATATTAAGCGTGCTAATATCTGGTTGGCTGCAGTCACAAAGCAAAATGTGAATGCAGCAATGGTATTTGAATTCCTATTGAAAATTATAGAAGTTATGCAGTCATACTTTGGTAAAATTTCCGAAGAAAATATTAAGAACAACTTTGTTCTAATATATGAACTGCTCGACGAAATTCTCGACTTTGGCTATCCGCAGAACACGGACTCGGGCACGCTGAAGACGTTCATCACGCAACAGGGTATCAAATCGGCTACTAAGGAGGAACAAATGCAAATCACCTCACAAGTGACCGGTCAAATCGGCTGGCGACGTGAAGGAATAAAATACCGTCGCAATGAACTTTTCCTCGACGTGTTGGAGTACGTGAATCTGCTGATGAGTCCCCAGGGGCAAGTACTCTCTGCCCATGTAGCTGGAAAAGTCGTTATGAAGTCGTATCTTTCGGGTATGCCTGAATGTAAGTTTGGTATCAACGATAAAATAGTTATGGAATCCAAAGGACGTGGTATCGGTGGCAACTCTGAAGCGGAAACTTCACGTTCAGGTAAACCTGTTGTCGTCATAGATGATTGTCAGTTTCATCAATGCGTTAAATTGAGCAAATTCGAAACGGAACATTCCATTAGTTTTATACCACCTGATGGAGAATTTGAACTCATGCGCTATCGTACCACAAAAGATATTTCGTTGCCATTCCGAGTAATTCCACTTGTACGTGAAGTTGGCCGAACTAAAATGGAAGTTAAAGTAGTACTCAAATCGAATTTCAAACCCTCGCTACTGGGTCAAAAAATTGAAGTAAAAATTCCCACACCACTCAATACTTCTGGTGTTCAGTTGATTTGTTTGAAAGGCAAAGCTAAATATAAAGCCTCGGATAATGCCATTGTTTGGAAGATCAAACGTATGGCGGGCATGAAGGAAACTCAACTTTCAGCAGAAATCGAATTACTAGAAACAGATACAAAGAAAAAATGGACACGCCCACCCATTTCAATGAATTTTGAAGTACCATTCGCACCCTCTGGCTTTAAAGTACGTTAT------------------------------------------------------------------------------------------TTAAAAGTCTTCGAGCCAAAGCTCAATTACTCTGACCACGATGTAGTAAAATGGGTACGCTACATTGGTCGCAGTGGGCTTTAT
>jarvisi
ATGATTGGTGGATTATTTGTATATAACCACAAGGGAGAGGTATTAATTAGCCGTGTGTATCGAGATGATATTGGTCGTAATGCAGTTGATGCTTTCCGTGTCAACGTCATCCATGCAAGACAGCAAGTTCGTTCCCCGGTAACAAATATCGCACGTACCAGCTTTTTTCATATTAAGCGTGCTAATATCTGGTTGGCTGCAGTCACAAAGCAAAATGTGAATGCAGCAATGGTATTTGAATTCCTATTGAAAATTATAGAAGTTATGCAGTCATACTTTGGTAAAATTTCCGAAGAAAATATTAAGAACAACTTTGTTCTAATATATGAACTGCTCGACGAGATTCTCGACTTTGGCTATCCGCAGAACACGGACTCGGGCACGCTGAAGACGTTCATCACGCAACAGGGTATCAAATCGGCTACTAAGGAGGAACAAATGCAAATCACCTCACAAGTGACCGGTCAAATCGGCTGGCGACGTGAAGGAATAAAATACCGTCGCAATGAACTTTTCCTCGACGTGTTGGAGTACGTGAATCTGCTGATGAGTCCCCAGGGGCAAGTGCTCTCTGCCCATGTAGCTGGAAAAGTCGTTATGAAGTCGTATCTTTCGGGTATGCCTGAATGTAAGTTTGGTATCAACGATAAAATAGTTATGGAATCCAAAGGACGTGGTATCGGTGGCAACTCTGAAGCGGAAACCTCACGTTCAGGTAAACCTGTTGTCGTCATCGATGATTGTCAGTTTCATCAATGTGTTAAGTTGAGCAAATTCGAGACGGAACATTCCATTAGTTTTATACCACCTGATGGAGAATTTGAGCTCATGCGCTATCGTACCACAAAAGATATTTCGTTGCCATTCCGAGTAATTCCACTTGTACGTGAAGTTGGCCGAACTAAAATGGAAGTAAAAGTTGTGCTCAAATCGAATTTCAAACCCTCGCTACTGGGTCAAAAAATTGAAGTAAAAATTCCCACACCACTCAATACTTCGGGTGTTCAGTTGATTTGTTTGAAAGGCAAAGCTAAATATAAAGCCTCGGATAATGCAATTGTTTGGAAAATCAAACGTATGGCGGGAATGAAAGAAACTCAACTTTCAGCAGAAATCGAATTACTAGAAACAGATACAAAGAAAAAATGGACACGGCCACCCATTTCAATGAATTTTGAGGTACCATTCGCACCCTCTGGCTTTAAAGTACGTTAT------------------------------------------------------------------------------------------TTAAAAGTCTTCGAGCCAAAGCTCAATTACTCTGACCACGATGTGGTAAAATGGGTACGCTACATTGGTCGCAGTGGGCTTTAT
>latifrons
ATGATTGGTGGATTATTTGTATATAACCACAAGGGAGAGGTATTAATTAGTCGTGTGTATCGAGATGATATTGGTCGTAATGCAGTTGATGCTTTTCGTGTCAACGTCATCCATGCAAGACAGCAAGTTCGTTCCCCGGTAACAAATATCGCACGTACCAGCTTTTTTCATATTAAGCGTGCTAATATCTGGTTGGCTGCAGTCACGAAACAAAATGTGAATGCAGCAATGGTATTTGAATTCCTATTGAAAATTATAGAAGTTATGCAGTCATACTTTGGTAAAATTTCGGAAGAAAATATTAAGAACAACTTTGTTCTAATATATGAACTACTCGACGAGATTCTCGACTTTGGCTATCCGCAGAACACGGACTCGGGCACGCTGAAGACGTTCATCACGCAACAGGGTATAAAATCGGCTACTAAGGAGGAACAAATGCAAATCACCTCACAAGTGACCGGTCAAATCGGCTGGCGACGTGAAGGAATAAAATACCGTCGCAATGAACTTTTCCTCGACGTGTTGGAGTACGTGAATCTGCTGATGAGTCCCCAGGGGCAAGTGCTCTCTGCCCATGTAGCTGGAAAAGTCGTTATGAAGTCGTATCTTTCGGGAATGCCTGAATGTAAGTTTGGTATCAACGATAAAATAGTTATGGAATCCAAAGGACGCGGTATCGGTGGGAACTCTGAAGCGGAAACTTCGCGTTCTGGCAAACCTGTTGTCGTCATCGATGATTGTCAGTTTCATCAATGTGTTAAATTGAGCAAATTCGAAACGGAACATTCCATTAGTTTTATACCACCTGATGGAGAATTTGAACTTATGCGCTATCGTACCACAAAAGATATTTCGTTGCCATTCCGAGTAATTCCACTTGTACGTGAAGTTGGCCGAACTAAAATGGAAGTAAAAGTAGTGCTCAAATCGAATTTCAAACCCTCGCTACTGGGTCAGAAAATTGAAGTAAAAATTCCCACACCACTCAATACTTCTGGTGTTCAGTTGATTTGTTTGAAAGGCAAAGCTAAATATAAAGCCTCGGATAATGCAATTGTTTGGAAGATCAAACGTATGGCCGGCATGAAGGAAACTCAACTTTCAGCAGAAATCGAATTACTAGAAACAGATACAAAGAAAAAATGGACACGCCCACCCATTTCAATGAATTTTGAAGTACCATTCGCACCTTCTGGCTTTAAAGTACGTTAT------------------------------------------------------------------------------------------TTAAAAGTCTTTGAGCCAAAGCTCAATTACTCTGACCACGATGTAGTAAAATGGGTACGCTACATTGGTCGCAGTGGGCTTTAT
>minax
ATGATTGGAGGATTATTTGTATATAATCACAAGGGGGAGGTATTAATTAGCCGTGTGTATCGAGATGATATTGGTCGTAATGCAGTTGATGCTTTTCGTGTTAACGTCATCCATGCAAGGCAGCAAGTGCGTTCCCCGGTGACAAACATAGCACGAACCAGCTTTTTTCATATTAAGCGTGCTAATATCTGGCTGGCTGCAGTTACTAAGCAAAATGTCAATGCAGCGATGGTATTTGAATTCCTTTTAAAAATTATAGAAGTGATGCAGTCATACTTTGGTAAAATTTCCGAAGAAAATATTAAGAACAACTTTGTTCTAATATATGAACTGCTCGACGAGATTCTCGACTTTGGCTATCCGCAGAACACGGACTCGGGCACGCTGAAGACGTTCATCACGCAACAGGGTATCAAATCGGCTACTAAGGAGGAACAAATGCAAATTACCTCACAAGTGACCGGTCAAATCGGTTGGCGACGTGAAGGAATAAAATACCGTCGCAATGAACTTTTCCTCGACGTGTTGGAGTACGTGAATCTGCTGATGAGCCCTCAGGGGCAAGTACTCTCTGCCCATGTAGCTGGAAAAGTTGTTATGAAATCGTATCTTTCGGGTATGCCGGAATGTAAATTTGGTATAAACGATAAAATAGTTATGGAGTCCAAAGGACGTGGCATCGGTGGTAACTCCGAGGCGGAGACTTCGCGTTCAGGTAAACCTGTTGTCGTCATCGATGATTGCCAGTTTCATCAATGTGTTAAATTGAGCAAATTCGAGACAGAACACTCCATTAGTTTTATACCACCTGATGGAGAATTTGAGCTCATGCGTTATCGTACCACAAAAGATATTTCATTGCCATTCCGGGTCATCCCCCTTGTACGTGAAGTCGGGCGAACCAAAATGGAAGTAAAGGTAGTGCTCAAATCGAATTTCAAACCCTCGCTATTGGGCCAAAAAATTGAAGTAAAAATTCCGACACCATTAAATACTTCCGGTGTTCAGTTGATTTGTTTGAAGGGCAAAGCTAAATACAAAGCCTCGGATAATGCGATTGTTTGGAAGATCAAGCGTATGGCGGGAATGAAGGAGACTCAACTATCAGCAGAAATCGAATTACTAGAAACAGATACAAAGAAAAAATGGACACGTCCACCAATTTCAATGAATTTCGAGGTACCATTCGCGCCGTCAGGCTTTAAAGTACGTTAT------------------------------------------------------------------------------------------TTGAAAGTTTTCGAACCAAAGCTTAATTACTCTGACCACGATGTTGTAAAATGGGTACGGTACATTGGTCGCAGTGGTCTTTAT
>musae
ATGATTGGTGGATTATTTGTATATAACCACAAGGGAGAGGTATTAATTAGCCGTGTGTATCGAGATGATATTGGTCGTAATGCAGTTGATGCTTTTCGTGTCAACGTCATCCATGCAAGACAGCAAGTTCGTTCCCCGGTAACAAATATCGCACGTACCAGCTTTTTTCATATTAAGCGTGCTAATATCTGGTTGGCTGCAGTCACAAAGCAAAATGTGAATGCAGCAATGGTATTTGAATTCCTATTGAAAATTATAGAAGTTATGCAGTCATACTTTGGTAAAATTTCCGAAGAAAATATTAAGAACAACTTTGTTCTAATATATGAACTGCTCGACGAAATTCTCGACTTTGGCTATCCGCAGAACACGGACTCGGGCACGCTGAAGACGTTCATCACGCAACAGGGTATCAAATCGGCTACTAAGGAGGAACAAATGCAAATCACCTCACAAGTGACCGGTCAAATCGGCTGGCGACGTGAAGGAATAAAATACCGTCGCAATGAACTTTTCCTCGACGTGTTGGAGTACGTGAATCTGCTGATGAGTCCCCAGGGGCAAGTACTCTCTGCCCATGTAGCTGGAAAAGTCGTTATGAAGTCGTATCTTTCGGGTATGCCTGAATGTAAGTTTGGTATCAACGATAAAATAGTTATGGAATCCAAAGGACGTGGTATCGGTGGCAACTCTGAAGCGGAAACTTCACGTTCAGGTAAACCTGTTGTCGTCATAGATGATTGTCAGTTTCATCAATGCGTTAAATTGAGCAAATTCGAAACGGAACATTCCATTAGTTTTATACCACCTGATGGAGAATTTGAACTCATGCGTTATCGTACCACAAAAGATATTTCGTTGCCATTCCGAGTAATTCCACTTGTACGTGAAGTTGGCCGAACTAAAATGGAAGTAAAAGTAGTGCTCAAATCGAATTTCAAACCCTCGCTACTGGGTCAAAAAATTGAAGTAAAAATTCCCACACCACTCAATACTTCTGGTGTTCAGTTGATTTGTTTGAAAGGCAAAGCTAAATATAAAGCCTCGGATAATGCAATTGTTTGGAAGATCAAACGTATGGCGGGCATGAAGGAAACTCAACTTTCAGCAGAAATCGAATTACTAGAAACAGATACAAAGAAAAAATGGACACGCCCACCCATTTCAATGAATTTTGAAGTACCATTCGCACCCTCTGGCTTTAAAGTACGTTAT------------------------------------------------------------------------------------------TTAAAGGTCTTCGAGCCAAAGCTCAATTACTCTGACCACGATGTAGTAAAATGGGTACGCTACATTGGTCGCAGTGGGCTTTAT
>oleae
ATGATTGGTGGATTATTTGTATATAACCACAAGGGTGAGGTATTAATTAGCCGTGTATATCGAGATGATATTGGTCGTAATGCAGTGGATGCTTTTCGTGTCAACGTCATCCATGCAAGGCAGCAAGTGCGTTCCCCGGTGACAAACATCGCACGGACCAGCTTTTTTCATATTAAGCGTGCTAATATCTGGCTGGCTGCAGTCACAAAGCAAAATGTGAATGCAGCAATGGTATTTGAATTCCTATTGAAAATTATAGAAGTGATGCAGTCATACTTTGGTAAAATTTCTGAAGAAAATATTAAGAACAACTTTGTTCTAATATATGAACTGCTCGACGAGATTCTTGACTTTGGCTATCCGCAGAACACGGACTCGGGCACGCTGAAGACGTTCATCACGCAACAGGGTATCAAATCGGCTACTAAGGAGGAACAAATGCAAATCACCTCACAAGTGACCGGTCAGATCGGCTGGAGACGTGAAGGAATAAAATACCGTCGCAATGAACTTTTCCTCGACGTGTTGGAGTACGTGAATCTGCTTATGAGTCCTCAGGGGCAGGTGCTCTCTGCCCATGTAGCTGGAAAGGTCGTTATGAAGTCTTATCTTTCAGGTATGCCTGAATGTAAGTTTGGTATCAACGATAAAATAGTTATGGAATCCAAAGGCCGTGGCATCGGTGGTAACTCTGAAGCTGAAACTTCACGTTCTGGTAAACCTGTTGTTGTCATCGATGACTGTCAGTTTCATCAATGCGTTAAATTGAGCAAATTCGAGACAGAACACTCCATTAGTTTTATACCACCTGATGGAGAATTCGAGCTCATGCGCTATCGTACCACAAAAGATATTTCATTACCATTCCGGGTTATTCCACTTGTACGTGAAGTTGGCCGAACTAAAATGGAAGTAAAAGTAGTACTCAAATCGAATTTCAAACCCTCGCTACTGGGTCAAAAAATTGAAGTAAAAATTCCCACACCGCTGAATACTTCCGGTGTACAATTGATTTGTTTGAAGGGCAAAGCTAAATATAAAGCCTCTGATAATGCAATTGTTTGGAAGATCAAGCGTATGGCGGGAATGAAGGAAACCCAACTCTCTGCTGAAATCGAATTATTAGAAACAGATACAAAGAAAAAATGGACACGCCCACCCATTTCAATGAATTTCGAAGTACCATTCGCGCCCTCTGGCTTTAAAGTTACTTATCCAAGTGGTGTTAAAGTAGAATCTGGTGAATTGACCCCCACTCAGGTAAAGGATGAACCCACAGTTAGTTGGGAGGCGGAAGATAATGCCCTG---------------------------------------------------------------------------------
>tryoni
ATGATTGGTGGATTATTTGTATATAACCACAAGGGAGAGGTATTAATTAGCCGTGTGTATCGAGATGATATTGGTCGTAATGCAGTTGATGCTTTTCGTGTCAACGTCATCCATGCAAGACAGCAAGTTCGTTCCCCGGTAACAAATATCGCACGCACCAGTTTTTTTCATATTAAGCGTGCTAATATCTGGTTGGCTGCAGTCACAAAGCAAAATGTGAATGCAGCAATGGTATTTGAATTCCTATTGAAAATTATAGAAGTTATGCAGTCATACTTTGGTAAAATTTCCGAAGAAAATATTAAGAACAACTTTGTTCTAATATATGAACTGCTCGACGAGATTCTCGACTTTGGCTATCCGCAGAACACGGACTCGGGCACGCTGAAGACGTTCATCACGCAACAGGGTATCAAATCGGCTACTAAGGAGGAACAAATGCAAATCACCTCACAAGTGACCGGTCAAATCGGCTGGCGACGTGAAGGAATAAAATACCGTCGCAATGAACTTTTCCTCGACGTGTTGGAGTACGTGAATCTGCTGATGAGTCCCCAGGGGCAAGTGCTCTCTGCCCATGTAGCTGGAAAAGTGGTTATGAAGTCGTATCTTTCGGGTATGCCTGAATGTAAGTTTGGTATCAACGATAAAATAGTTATGGAATCCAAAGGACGTGGTATCGGTGGCAACTCTGAAGCGGAAACTTCACGTTCAGGTAAACCTGTTGTCGTCATCGATGATTGTCAGTTTCATCAATGTGTTAAGTTGAGTAAATTCGAGACGGAACATTCCATTAGTTTTATACCACCTGATGGAGAATTTGAGCTCATGCGCTATCGTACCACAAAAGATATTTCGTTGCCATTCCGAGTAATTCCACTTGTACGTGAAGTTGGCCGAACTAAAATGGAAGTAAAAGTTGTGCTCAAATCGAATTTCAAACCGTCGCTACTGGGTCAAAAAATTGAAGTAAAAATTCCCACACCACTCAATACTTCTGGTGTTCAGTTGATTTGTTTGAAGGGAAAAGCTAAATATAAAGCCTCGGATAATGCAATTGTTTGGAAGATCAAACGTATGGCGGGAATGAAAGAAACTCAACTTTCAGCAGAAATCGAATTACTAGAAACAGATACAAAGAAAAAGTGGACACGCCCACCAATTTCAATGAATTTTGAGGTACCATTCGCACCCTCTGGCTTTAAAGTACGTTAT------------------------------------------------------------------------------------------TTAAAAGTCTTCGAGCCAAAGCTCAATTACTCTGACCACGATGTAGTAAAATGGGTACGCTACATTGGTCGCAGTGGGCTTTAT
>zonata
ATGATTGGTGGATTATTTGTATATAACCACAAAGGGGAGGTTTTAATTAGCCGTGTGTATCGAGATGATATTGGTCGTAATGCAGTTGACGCTTTTCGTGTCAACGTCATCCATGCAAGACAGCAAGTTCGTTCCCCGGTAACAAATATAGCACGTACCAGCTTTTTTCATATTAAGCGTGCTAATATCTGGTTGGCTGCAGTCACAAAACAAAATGTGAATGCAGCAATGGTATTTGAATTCCTATTGAAAATTATAGAAGTTATGCAGTCATACTTTGGTAAAATTTCCGAAGAAAATATTAAGAACAACTTTGTTTTAATATATGAACTGCTCGACGAGATTCTCGACTTTGGCTATCCGCAGAACACGGACTCGGGCACGCTGAAGACGTTCATCACGCAACAGGGTATCAAATCGGCTACTAAGGAGGAACAAATGCAAATCACCTCACAAGTGACCGGTCAAATCGGCTGGCGACGTGAAGGAATAAAATACCGTCGCAATGAACTTTTCCTCGACGTGTTGGAGTACGTGAATCTGCTGATGAGTCCCCAGGGGCAAGTGCTCTCTGCCCATGTAGCTGGAAAAGTCGTTATGAAGTCGTATCTTTCGGGAATGCCTGAATGTAAGTTTGGTATCAACGATAAAATAGTTATGGAATCCAAAGGACGTGGTATCGGTGGCAACTCTGAAGCGGAAACTTCGCGTTCAGGTAAACCTGTTGTTGTCATCGATGATTGCCAGTTCCATCAATGCGTAAAATTGAGCAAATTCGAAACGGAACATTCCATTAGTTTTATACCACCTGATGGAGAATTTGAACTCATGCGCTATCGTACCACAAAAGATATTTCGTTGCCATTCCGAGTAATTCCACTTGTACGTGAAGTTGGCCGAACTAAAATGGAAGTAAAAGTAGTGCTCAAATCGAATTTCAAACCCTCGCTACTGGGTCAAAAAATTGAAGTAAAAATTCCCACACCACTCAACACTTCTGGTGTTCAGTTGATTTGTTTGAAAGGCAAAGCTAAATATAAAGCCTCGGATAATGCAATTGTTTGGAAGATCAAACGTATGGCGGGAATGAAGGAAACTCAACTTTCAGCAGAAATCGAATTACTAGAAACAGATACAAAGAAAAAATGGACACGCCCACCCATTTCAATGAATTTTGAAGTACCATTTGCACCCTCTGGCTTTAAAGTACGTTAT------------------------------------------------------------------------------------------TTAAAAGTCTTCGAGCCAAAGCTCAATTACTCTGACCACGATGTAGTAAAATGGGTACGCTACATTGGTCGCAGTGGGCTTTAT
