# Supplementary material for: The Impact of Fast Radiation on the Phylogeny of Bactrocera Fruit Flies as Revealed by Multiple Evolutionary Models and Mutation Rate-Calibrated Clock
Source: Insects. 2022 Jun 30;13(7):603. doi: 10.3390/insects13070603 (PMC9319077; doi:10.3390/insects13070603)
Supplement: Supplementary file 1 [file insects-13-00603-s001.zip › File S1/ceratitis_13325.fasta]

>bryoniae
---------------------------------------------------------------------------------------------------------------------------------------------------------------------------------------------------------------------------------------------------------------------------------------------------------------------------------------------------------------------------------------------------------------------------------------------------------------------------------------------------------------------------------------------------------------TCAGTTGAAGTAGATAATGAATCAACACGACTCGATGAGGATATAAATCCCTACGAAGAACTTTTTGCCGTTGTTATGAACGCAGTGGACGCTACCATGAATGATCGACCGCTTCATCGAATGTTTCTTTTATTGCCTTCTAAAAAAATGTATCCAGATTATTATGATGTCATTGAACACCCAATAGATTTAAGATTAATAGCTACAAAAATTCAAATGAATGCTTATTCGAACCTTGTGGAAATGGAACGCGATCTTTTACAAATGACAAAGAATGCTTGTCAATTTAATGAGCCAGGTTCACAAATCTATAAGGATGCAAAAACTCTAAAACGTCTTTTCACACAAAGACGCATGGAAATTGATAGTGGTAAAATTAAACCATCACGTCGCGTGAAAACTTTATCAAGTGCAGCAATTTCGGCTATGAAGGAAGAAGTTGATAGTTCTGATGATGAAGAAACAAGCAAAAAAGGTGAAGGACCGATGTGGGCACTTTTTGATCATTTATATAATGCACCTGGTTCTTCGGAGCATCCTGGAGCAACAGGTCCTCCATTGGGTACATCATTGTGGAAATTGCCGGTACGACGTTTTCATCCTGAGTACTTTGAACTAATTAAATATCCGATATCAATGTGTCAAATACATACTAAACTAAAAAAAGGAGATTACGCTAACATCAGCGATCTTACCGCCGATCTCTGCCTTATGTTAGATAATGCAAAAAAAGCATTTCCATCAATACATCGTACGCACAAGGATGCCGTGAAGATGTTAAAAATAATGAATACAAAGTTGGTTGAAGAGTCGTTGGAACCGGAAACTAGCGACATGGATGATGACGGTGATATTGATGGGGATGCGGAGGATACATTGAACAATCGTGACACACCACGTGAAAAGAAAAAAGGCCGTCCGCGTATTAATTCTAATAATACAAGTGCGCCCAATACACCTATCAGTAATTCACCAAAGGCAAGTAGGATTCCGATAAACGCTGTCATAAAGAAAAAAATTTTGAGCATACAAAGGTATTTGGTTGATTTTACTATTGGAAATCGAAAGCCCATTGACCTGTTTATGGAGAAACCACCTAGAAAAATTTATCCCGACTACTATGACATTATACAAAATCCCATTGACATGAATACAATTGAACACAACATACGTTGTGATAAATACGCTACAGTAGAAGATGTAGTTGCAGATTATCGACTTATGTTTTCGAATTGTAGACAATATAATGAAGAGGGATCCACAATTTATGAAGATGCGAATAATTTGGAAAGAGCATTGAATGAAAAACTACGAGAATTCCCTGGTTTAGCAGACATTAAAAAACCGCCACAAAAATTGGGCAAACCAAGTGGTCGTAGAAAGACTGTTGTTGTTGACAAATTGTGGCAATTTTATGAGACCATACGAGAATATCAAGAACCAAAAGGCAAGCGACAATTGTCTTTAATATTTACTAAGCTTCCATCGAAGAATGAGTATCCAGATTACTATGACATTATAAAGGAACCAATCGATATGGAGCGTATAGCGCAAAAGTTAAAGCAAACTAGTTACGAGAGCGTAGATGAGTTGGCGGCTGACTTTTTATTGATGCTTGAAAATGCTTGCAAGTATAATGAACCGGACTCACAGATATACAAGGATGCGCTTGTATTACAGCAATTGTCACTGCAATTAAAACAAAGCTTAAGAAATGAACAATCATCCACACCAGATGTATCACTAGCTGTACAAGAATTGTTTCTTAGTTTATTTACTCAGTTATACAATCACCAAGATGAGGCAGGAAGATGCTATTCTGACTCTTTAGCTGAGGTCCCGGAATATGATGAGTTTGCTGATGGTAACGGTAAAATGAGTAAAACTCGAGGCATCTCTCTGGATTTAATAAAACGCCGTTTAGATAAGCTGACATATAAGCGGTTAGATGTTTTTCAAGAAGATATTTTTTCATGTCTCGAAAGAGCTCGACGTTTATCCCGAACGGATTCCGACGTATTCCAGGATTCAATTGAACTCCAGATGTTCTTCATTAAAAAGCGTGATGAATTGTGCAAAGATACCTTCAGTTCACCAGCACTACTGTACACTGTAGAGAATTTACTTGCGGAGGTGGAAGTAATGCGTCAACAGAAAGTTGCACAAGAAGATCAAGACCAGGAGGACAAGGACGATTTGGATACGGCTGCAATGCAAGGTGAAAGTATGACTATCAATCAGAAAGTATTTTCGCCTGGAGATTTTGTGTACTTTCAACTACCGGAGAACAAAATTCCCAGCATTGCATACATTGAGCGCCTTTGGACAACAGCAGATAATGTGAAGTGGATGCATGGATCAGTTTTCTTGCGGCCACATGAAACATACCATGTTACAACGCGAAAATTTCTTGAAATGGAGGTATTTAAAAGCAGCGTTTCTCAGACGATTCCAATGGACAAGGTTCTTGGCAAATGTTATATAATGCACATCAAAGATTATATTAAAATGCGTCCAGAAGGATATGCCGATAAGGATGTATTTGTTTGTGAATCAAGATATAATGGTCGCGCACGTTGTTTTAAGAAATTCAAAATATGGCCCTTTGTACGTGAGAACGATCCCGTACGTTTTGTTCCCAGAGATGAGCCATTAGAGCTGAAAAGAGTTATGTCGGTATTTAAAGAACGCATTGAGAAGCACAAAGGCGAATTGGAAGAGCTTAAGTTACAAGAGACATTAGTGGAAAAGGAAAAACCAAATGTAATATGCGACGCGCTACCTTTAAATTCGGAACCGAACAGTGTTTACTATCAGCAATTTAACACGATTTGCAGTGGTGCGGTTAAAATCGGTGATTTCGTATACGTGGCTACCCAAAGTGGAAAGCAGTCGATTGCACAAATTCATCAAATATGGGAAAGTGGTAGCAAATCATATTTCAAAGGACCCTGGCTCTTGACTCCAAGCGAGATAGTATCGCCATCAAACAAACAATACTATCGTCAAGAACTTTTATTGTCGACCGTTGAGGACATTAGTCCATTAATCGCTATTGTTGGGCGATGTGCTGTTTTGGAATATACCGATTACATAAGTAGTCGTCCCACTGAGATTCCAGAGTGCGATGTCTACATTTGTGAGTCTGTTTACGACGAATTACGGAAATCATTACGTAAACTCAACACACCTGGTGGTTTACGGAAATTTCAACATAGTCCTGAAGTAACACAAGACGAGATATTCCATTTTAAAACTCTTTTGAAGCCTATTAGAGATGTAAAGGGGACTGAAGCCCAGGAAAATTTAGCTTTGATGGAAGACTCATTGGATGGTAATCCACCATCGGTCAATTCAGATATAGCGGCAATATCGTCGCCAGCTCCTTCGGTATCTTCCACACCGATATCGTCGAAAGTAAAAAATAAAACAACTAAAAAGAGCCTTACTGGTTATATTCTTTATTCAAGTGAAGTGCGAAAAGGAATTAGTCAGAGCAATCCTGATGCTTCATTCGGGGATATTTCACGTATGGTGGGCACGGAATGGAAAAATTTACCAGCTAGCGTCAAACAGAGTTGGGAGGATCGTGCTTCACGCTTAAATGAGGAGTCAGCTGCCCGCCGGGAAATAGATGAAAGTTTGAATTGTGCAGCTGGTGCGGTAAGCGGTAGCCCAGGGCCCAACGATCAGCAGAATGGTCATATATTTGAATGCCTATGGGATAAATGCGATTATCAATTTGAAGATGCTGTCGACTGCATGGAACATTGTATTCAAGATGGCACTGGCCACATTCAACGTACGGCCATGCAAGGCAACGATAGTGAATTCACTTGCTTATGGCGCGGATGTATACGCATGAAGAAAAACATGCAAGCGTTTCCATCATTATTGCGTCTCATCAAGCATGTCCGAGAGGTACATTTAAGCAAGGGCGGTAAAATTCTACTCCCAAATGAGCGAAGCAAAAATTTTGTGCCGAGAAAAAATCAAAAAACTACACAAGTTATTCAACTAAATACACAATCACATCAAGTACAACAAGCAGTTATGTCACCTCGAGGAGTCAGCGGCAATGGAGTAGAGAATGGTGCGGTTTCGCAATATCAAATGCAAGTTTTGGGACCTCCGCCAGAACCAATGTTTGTAACGGTGCCACCAAGGCCTCAACGCGTTTTGCATTCCGAGGCATATATTAAATATATTGAAAATTTGCAAAATACTTCAAGTGCTCCACAGAAGCCTACATGGAAGACTGCAGTGAAAATGGCAACACCATCCAATGTGACCACTAAGCCGGGTACTGCATTACCCACCAACTGGTTGGGAAGATATGCTGAGGGAAATACTGAAGATGTTATGAAAGCACTGTGTCATTTACGCAATTTCATGATGGACGATGCACTACAAATTAAG
>ceratitis
ATGTTGAGTCGTAAAAGACGAGCTAGCTCTATTTCTAGCAAGCAAGATGAAGATCCTTTGCAAATGGATGATTCTACACCGGAACAATCTCCAGTTTTGCAAACATCTGTGCGTAAGAAACGCCGGCCTGATCCAAGTGAATTGTGCCAGCAGCTGTACGATTCAATACGAAGCATTAAAAAAGAAGATGGCGCTACATTGTGCGATACATTTATCCGTGCGCCAAAAAGACGACAGGAACCTTCTTATTATGACATAGTTACCAATCCTATTGATTTATTAAAAATTCAACAAAAACTTAAAACAGATTCTTATGATGATGTCGATGATTTGATGCAAGATTTTGAGCTGCTTGTCAAGAATGCTAAAGCATTCTACAAGCCAGACACAGTAGAGCATCAGGATGCTAATGCACTTTGGCAACACATACTGGCTAATAAACATAGAATCTTAGATTCTAATGGTATAATAGAAGATGAACCGAAGGTAAAACGTCTATGTCGCAATCCCAGGCGGTTGACTGGATCGACTAGTAATAACGGTTCTGCTGAACTAGAAGGCGACAGTACACGAATTGACGATGATTTTAATCCTTATGAAGAACTTTTTGCTGCAGTAATGACAACAGTGGACTCGAGCATGAACGATCGACCGCTTCACCGCATGTTTCTTCTACTGCCTTCCAAAAAAATGTATCCCGATTACTACGACGTTATTGAGCATCCAATAGATTTAAGATTAATTGCAACTAAAATTCAAATGAATGCTTATTCGAGCTTAGTTGAAATGGAAAGGGATCTGTTACAGATGACCAAAAATGCTTGCCAATTCAACGAGCCGGGTTCTCAAATATATAAAGACGCAAAAGCCCTCAAGCGGTTATTTACGCAAAGGCGTATAGATATTGAGAGTGGTAAGGTAAAACCGTCACGTCGTATAAAAAATCTTTCAAGTGCGGCAATATCAGCTATGAAAGAAGATGTTGATAGTTCCGATGATGAAGAAACAAGCAAAAAAGGTGAAGGGCCAATGTGGGCACTTTTTGATCACTTATATAATGCCCCTGGATCTTCTGAGCACCCTGGCGCAACGGGACCTCCTTTGGGTACTTCTTTATGGAAATTGCCAGTTCGACGTTTTCATCCTGAGTATTTCGAACTTATTAAACGACCAATCTCAATGTCTCAAATAAACACCAAACTAAAAAAAGGAGACTATGCCAATATAAGTGATCTTACAGCTGACCTTTGTCTAATGTTAGATAATGCAAAAAAGGCATTTCCTCCGACACATCGGACACACAGAGACGCTGTAAAGATGTTAAAAATAATGAATATGAAATTAGTAGAAGAGTCCTTAGAACCGGAAACTAGCGATATGGAGGACGACGGCGATATAGATGGAGATTTGGAGGATACAATGAATAATAGTGGTGCGCCACGAGAAAAGAAGAAAGGACGCCCACGTATTAATTCCAATAGTACAAGCGTATCTAATACGCCCACAAGCAATTCACCAAAGTCTAGCAGGATTCCAATAAATGCAGCTATAAAAAAGAAAATATTGAGTATTCAAAAATACTTGGTTGATTTTACAATAAGTAATCGCAGACCAATTGAATTGTTCATGGAGAAACCTCCAAGAAAAATTTATCCGGACTACTATGACATAATACAAAATCCAATTGATATGAATACGATTGATCATAATATCCGCTGTGATAAATATGCCACGGTGGAAGATGTAGTATCTGATTACCGTCTAATGTTTTCTAATTGTAGACAGTATAACGAGGAAGGCTCTACCATATATGAAGATGCCAATAATTTGGAAAAAGCATTAAATGAAAAACTAAAAGAATTTCCTGGCTTAGCTGATATTAAGAAACCATTGCAAAAATTGACCAAAACTGGTGGTCGCAGGAAAACTGCAGTCGTTGATAAAATGTGGCAGTTTTATGAGACATTGCGAGAATATCAGGAGCCAAAAGGAAAACGACAATTATCATTAATATTCACGAAATTACCATCGAAGAGTGAGTACCCAGATTATTATGATATTATAAAAGAACCGATTGATATGGAGCGTATAGCACAGAAATTGAAGCAAGGTAGCTATGAGAGCGTAGATGAGTTGGGTGCAGACTTCCTCTTAATGCTTGAGAATGCTTGTAAATATAATGAACCAGATTCGCAGATATACAAAGATGCGCTTGTGCTGCAACAACTGACTTTGCAATTAAAACAGAGCTTGAGGAGTGAACAATCTTCAACACCAGATATAGCACTTGCTGTACAAGAATTATTGCTCAGTTTGTTTACGCAGCTATACAATCATCAAGACGAAGCAGGTAGATGTTATTCTGACTCTTTGGCTGAAGTGCCTGAATATGATGAGCTTCCTGATGGCAGCGGCAAATTGAGTAAAATACGAGGAATTTCCTTAGACTTAATAAAACGGCGTTTGGATAAGCTTGCATATAAGCGATTAGACGTATTTCAAGAAGATGTGTTTTCATGCCTTGAACGCGCACGTCGTTTATCTCGTACAGACTCAGATGTTTTCCAGGATTCAATTGAGCTACAAACCTTCTTTATTAAAAAAAGAGACGAGATGTGCAGAGATACATTTAGCTCCCCTGCTCTTCTCTACACTGTGGAAAATTTATTAGCCGAAGTAGAGGCGATGCGCCAACAAAAACTAGCGCAAGAAGATCAAGACCAAGAGGATAAAGACGATTTAGATACCGCTGCGATGCAAGGAGAAAGTATGACTATCAATCAAAAGGTATTTTCTCCAGGAGATTTTGTATACTTTCAGCTACCAGAAAACAAAATACCCAGCATTGCATATATTGAACGTCTTTGGACTGCTGCAGATAATGTAAAGTGGATGCATGGCTCCGTATTCTTACGTCCACATGAAACGTACCATGTGGCTACACGTAAGTTTCTTGAAATGGAAGTATTCAAGAGTAGTGTTTCTCAAACAATCCCAATGGATAAAGTGCTTGGGAAGTGCTACATAATGCATATTAAAGATTATATAAAAATGCGTCCAGAAGGTTTTGCTGATAAAGATGTTTTTGTTTGCGAATCAAAGTATAATAGCCGAGCACGCTGCTTCAAGAAATTCAAAATATGGCCCTTCGTACGTGTAAACGATCCTGTGCGTTTTATACCCCGGGAGGAACCCTTGGAGTTGCGTAGAGTCATGTCCGTTTTTAAAGAACGCATTGAAAAGCACAAAGGAGAATTGGAGGAGCTTAAATTGCAGGAGACATTAGTAGAGAAGGAAAAACCTAATGTAGTGTGCGATGCCCCACCGACAAATGTTGAGCCTAATAGTGTCTACTATCAGCAATATAACACTATTTGCAGTGGTGCAGTTAAAGTTGGCGACTTTGTATATGTAGCTACGCAAAGTGGAAAACAGTCCATTGCGCAAATTCATCAAATATGGGAAAACTCAAGCAAATCATATTTTAAAGGTCCTTGGCTCTTAACACCAAGCGAGATAGTATCTCCATCAAATAAGCAATTCTATCGGCAAGAACTTTTACTATCAACCGTTGAAGATGTTAGTCCACTTATAGCCATTGTTGGTCGTTGTGCAGTATTGGAATGTAATGAATATATTAGTTGTCGACCGACGGAGATACCAGAAAGTGATGTCTACATTTGTGAGTCAATTTATGATGAATTGAGGAAATCCCTACGTAAACTTAATACACTCGGCGGCTTACGTAAATTTCAATACAGTTGTGAGGTAACTCAGGATGAGATTTTCCATTTCAAAACACCTATAAAGCCTATTAAGGAGATCAAGGGTTCCGAAGGTCAAGAAAACTTATGTTTGCTTGAAGATTCATTAGATGGTAATCCCCCTTCAGTGAATTCAGATGTAGCTGCAATATCGTCGCCAGCACCTTCGGTGTCTTCTACACCCATATCGTCGAAAATAAAAAACAAAACTTCTAAAAAGAGTCTTACTGGTTATATTCTTTATTCGAGTGAGGTTCGCAAAGGTATTAGTCAAAGTAATCCCGAAGCCTCATTTGGCGATATTTCACGTATGGTCGGTACTGAATGGAAGAACTTGCCGGCTAGTGTAAAACAAAGTTGGGAAGACCGCGCATCACGACTAAACGAGGAGTCAGCTGCACGTCGAGAAATAGATGAAAGCTTAAACTTTGCTGGGGGTGGTGCAAGTGGTAGTCCGGGCCCAAGTGAGCAAGGAAACGGTCATATATTTGAATGTCTATGGGATAAATGCGACTATCAATTCGAGGACAGTGTAGACTGCATGGAGCATTGCATACAAGATAGCAGTGGTCACGTCCAACGTACCGCTATGCAGGGCAACGATACTGAATTCACTTGCTTATGGCGCGGTTGTATTCGTATGAAAAAAAATATGCAAGCATTTCCAACATTGTTGCGTCTCATTAAGCATGTCAGAGAGGTACACTTAAACAAGGGTGGAAAAGTTATTCTTCCAAATGAACGCAGTAAGAATTTCGTGCACAGAAAAAATCAAAAACCCTCGCAAGGCGTGCAAATAAATGTACAATCCCATCAAGCTCCACAATCGGGTATGTCGCCTCGATGTGCCAACGGTAATAATGGCGATAATGGTGCACCATCACAGAATCCAATACAAGCTGTGGGACCACCACCTGAGCCAATGTTTGTAACAGTGCCACCAAGGCCTCAACGCGTACTTCACTCCGAGTCGTACATTAAATACATTGAAAGTTTGCAAAATACTTCAGGACCATCGCAGAAGCCCACCTGGAAAGCTGGATTGAAGAAGGCAACAGTGGCAGATGTGACTGTCAGGCCGGGCATCACTTTACCTTCCAATTGGTTGGGTAAATATGCCGGTGGTACCACAGAAGATGCTGTGACAGCATTATGTCATTTACGTAATTTTATGATGGACGATGCACTACAAATTCAT
>correcta
ATGATGAGTCGTAAAAGACGAGCTAGTTCTATTTCTAGTAAGCAAGATGAGGATCCCTTACAAATGGATGATTCAACTCCGGAGCAATCTCCAGTTCTACAAACTTCCGTACGCAAAAAACGCCGGCCAGACCCAAGTGAATTGTGCCAGCAGCTGTACGATTCAATACGAAGCATTAAAAAAGAAGATGGCGCTTCATTATGCGACACATTTATACGTGCACCAAAAAGACGTCAGGAGCCCTCTTATTACGACATAGTAACGAATCCTATTGATTTACTGAAAATTCAACAGAAATTGAAGACAGATTCTTACGACGATATAGATGATTTGATGCAAGATTTCGAACTTCTGGTGAAGAATGCTAAAGCATTCTACAAGTCGGACACTGTTGAGCATCAGGATGCCCAATCACTTTGGCAGTATATTCTGATAAATAAACATAGAATATTGGATTCAAATGGTATCGTTGAAGATGAGCCTAAAACGAAACGTCTCTGTCGCAATCCTAGACGGTTGACTGGATCCACCAGTAACAATGGTTCAGTTGAAGTAGATAATGAATCAACACGACTCGATGAGGATATAAATCCCTACGAAGAACTTTTTGCCGTTGTTATGAACGCAGTGGACGCTACCATGAATGATCGACCACTTCATCGGATGTTTCTTTTATTGCCTTCTAAAAAAATGTATCCTGATTATTATGATGTCATTGAACACCCAATTGATTTAAGATTAATAGCTACTAAAATTCAAATGAATGCTTATTCGAACCTAGTGGAAATGGAACGCGATCTTTTACAAATGACAAAGAATGCTTGTCAATTTAATGAGCCCGGTTCACAAATCTATAAGGATGCAAAAACTCTAAAACGTCTTTTCACGCAAAGACGCATGGAAATTGATAGTGGTAAAATTAAACCATCGCGTCGCGTCAAAACTTTATCAAGTGCTTCAATTTCGGCTATGAAGGAAGAAGTAGATAGTTCTGATGATGAAGAAACAAGCAAAAAAGGTGAAGGACCGATGTGGGCACTTTTTGATCATTTATATAATGCACCGGGTTCTTCGGAGCATCCTGGAGCAACAGGTCCTCCATTGGGTACATCATTGTGGAAATTGCCCGTACGTCGTTTTCATCCTGAATACTTTGAACTTATTAAATATCCGATATCAATGTGTCAAATACATACAAAACTGAAAAAAGGAGATTACGCTAACATCAGCGATCTTACCGCTGATCTCTGCCTTATGTTAGATAATGCAAAAAAGGCATTTCCATCAACACATCGTACGCACAAGGATGCCGTGAAGATGTTAAAAATAATGAATACAAAGTTAGTTGAAGAGTCGTTGGAACCGGAAACTAGCGACATGGATGATGACGGTGATATTGATGGGGATGCGGAGGATACATTGAACAATCGCGACACACCACGTGAAAAGAAAAAAGGTCGTCCACGTATTAATTCTAATAATACAAGTGCGCCCAATACACCTATCAGTAATTCACCAAAGGCAAGTAGGATCCCGATAAACGCTGTCATAAAGAAAAAAATTTTGAGCATACAAAGGTATTTGGTCGATTTTACTATTGGAAATCGAAAGCCCATTGACCTGTTTATGGAGAAACCACCTAGAAAAATTTATCCCGACTACTATGACATTATTCAAAATCCCATTGACATGAATACAATTGAACACAACATACGTTGTGATAAATATGCCACAGTAGAAGATGTAGTTGCAGATTATCGACTTATGTTTTCGAATTGTAGACAATATAATGAAGAGGGATCCACAATTTATGAAGATGCGAATAATTTGGAAAGAGCATTGAATGAAAAACTACGAGAATTCCCTGGTTTAGCAGACATTAAAAAACCGCCTCAAAAATTGGGCAAACCCGGTGGTCGTAGAAAGACTGTTGTTGTTGATAAATTGTGGCAATTTTATGAGACCATACGAGAATACCAAGAACCAAAAGGCAAGCGACAATTGTCTTTAATATTTACTAAGCTTCCGTCAAAGAATGAGTATCCAGATTATTATGACATTATAAAGGAACCAATCGATATGGAGCGCATAGCGCAAAAGTTAAAGCAAGCTAGTTACGAGAGCGTCGATGAGTTGGCGGCTGACTTTTTATTGATGCTTGAAAATGCTTGCAAGTATAATGAACCGGACTCACAGATATACAAGGATGCCCTTGTATTACAGCAATTGACACTCCAATTAAAACAAAGCTTAAGAAATGAGCAATCATCCACACCAGATGTATCACTAGCTGTACAAGAATTGTTTCTTAGTTTGTTTACTCAGTTATACAATCACCAAGATGAGGCAGGAAGATGCTATTCTGACTCCTTAGCTGAGGTCCCGGAATATGATGAAATTTCTGATGGTATCGGTAAAATGAGTAAAATTCGAGGTATCTCACTGGATTTGATAAAACGCCGTTTAGATAAGCTCACATATAAGCGCTTAGATGTTTTTCAAGAAGATATTTTTTCATGTCTCGAAAGAGCTCGACGTTTATCCCGAACGGATTCCGACGTATTCCAGGATTCAATTGAACTCCAGATGTTCTTCATTAAAAAGCGTGATGAATTGTGCAAAGATACATTTAGTTCACCAGCCCTACTGTACACTGCAGAGAAATTACTTGCGGAGGTAGAAGTAATGCGTCAACAGAAAGTTGCACAAGAAGATCAAGACCAGGAAGACAAGGACGATTTGGATACGGCTGCAATGCAAGGTGAAAGTATGACCATCAATCAGAAAGTATTTTCGCCTGGAGACTTTGTGTATTTTCAACTACCAGAGAACAAAATTCCCAGCATTGCATACATTGGGCGCCTTTGGACAACAGCAGATAATGTGAAGTGGATGCATGGATCAGTTTTCTTGCGGCCACATGAAACATACCATGTTACAACGCGAAAATTTCTCGAAATGGAGGTATTTAAAAGCAGTGTTTCTCAGACGATTCCAATGGACAAGGTCCTCGGCAAATGTTATATAATGCACATCAAAGATTATATTAAAATGCGTCCAGAAGGTTATGCCGATAAGGATGTATTTGTTTGTGAATCAAGATATAATGGTCGCGCACGTTGTTTCAAAAAATTCAAAATATGGCCTTTTGTACGTGAGAACGATCCCGTTCGTTTTGTTCCCAGAGATGAGCCATTAGAGCTGAAAAGAGTTATGTCGGTATTTAAAGAACGCATTGAGAAGCACAAAGGCGAATTGGAAGAGCTTAAGTTACAAGAGGCATTAGTGGAAAAAGAAAAACCAAACGTAGTATGCGATGCTCTACCTTTAAATTCGGAACCGAACAGTGTTTACTATCAGCAATTTAACACAATTTGCAGTGGTGCAGTTAAAATCGGTGATTTCGTATACGTGGCTACCCAAAGTGGAAAGCAGTCGATTGCACAAATTCATCAAATATGGGAAAGCGGTAGCAAATCATATTTCAAAGGACCTTGGCTCTTGACTCCAAGCGAGATAGTATCGCCATCAAACAAACAATACTATCGTCAAGAACTTTTATTGTCGACCGTTGAGGACATTAGTCCATTAATCGCCATTGTTGGCCGCTGTGCTGTTTTGGAATATACCGATTACATAAGTAGTCGTCCCACTGAGATTCCAGAGTGCGATGTCTACATTTGTGAGTCGGTTTACGATGAATTGCGAAAATCATTACGTAAACTCAACACACCTGGTGGTTTACGGAAATTTCAACATAGTCCTGAAGTAACACAGGATGAGATATTCCATTTTAAAACTCAATTGAAGCCTATTAGAGATGTTAAGGGGGTTGAAGCTCAGGAAAATTTGGCTTTAATGGAAGACTCATTAGATGGTAATCCACCGTCGGTCAATTCGGATATAGCGGCAATATCGTCGCCAGCTCCTTCGGTATCTTCCACACCGATATCGTCGAAAGTAAAAAATAAAACAACTAAAAAGAGCCTTACTGGTTATATTCTTTATTCAAGTGAAGTGCGCAAAGGTATTAGTCAGAGCAATCCTGATGCTTCATTTGGGGATATTTCACGTATGGTGGGCACGGAATGGAAAAATTTACCAGCTAGCGTCAAACAGAGTTGGGAAGATCGTGCTTCACGCTTAAATGAGGAGTCAGCTGCCCGCCGGGAAATAGATGAAAGTTTGAATTGTGCAGGTGGTGCGGTAAGCGGTAGCCCAGGACCCAATGATCAGCAGAATGGCCATATATTTGAATGTCTATGGGATAAATGTGATTATCAATTTGAAGATGCTGTCGACTGCATGGAACATTGTATTCAAGATGGCACTGGCCACATTCAACGTACTTCCATGCAGGGCAACGACACTGAATTCACTTGCTTATGGCGGGGATGTATACGCATGAAGAAAAACATGCAGGCGTTTCCATCATTATTGCGTCTCATCAAGCATGTCCGGGAGGTACATTTAAGCAAGGGCGGTAAAATTCTACTACCAAATGAACGAAGCAAAAATTTTGTGCCGAGAAAAAATCAAAAAACTACACAAGTTATTCAACTAAATACACAATCACATCAAGTACAACAAGCAGTTATGTCACCTCGGGGAGGCACTGGCAGTGGTGTAGAGAATGGTGCTGTTTCGCAGTATCCAATGCAAGTTTTGGGTCCACCGCCAGAACCAATGTTTGTAACGGTCCCACCAAGGCCTCAACGCGTTTTGCATTCCGAGGCATATATTAAATATATTGAGAATTTGCAAAATACTTCAAGTGCTCCACAGAAGCCTACATGGAAGACTGCAGTGAAAATGGCAACACCATCCAATGTGACCACTAAGCCGGGTACTGCATTACCCACCAACTGGTTGGGAAGATATGCTGAGGGAACTACTGAAGATGTTGTGACAGCACTGTGTCATTTACGCAACTTCATGATGGACGATGCACTACAAATTAAG
>cucurbitae
ATGATGAGCCGTAAAAGACGTGCTAGTTCGATATCCAGTAAGCAGGATGAGGATCCTTTACAAATGGATGATTCTACACCGGAGCAATCGCCAGTTCTACAAACTTCAGTACGTAAAAAACGCCGGCCAGACCCAAGTGAATTGTGCCAGCAGCTGTACGATTCAATACGAAGCATTAAAAAAGAAGATGGCGCATCACTGTGCGACACATTTATACGTGCGCCAAAAAGACGGCAGGAGCCCTCTTATTACGATATAGTTACCAATCCTATTGATTTACTTAAAATTCAACAGAAATTGAAAACAGATTCATATGACGATATAGATGATTTGATGCAAGATTTCGAACTTTTGGTGAAGAATGCTAAGGCATTCTACAAGCCGGACACAGTTGAGCATCAGGATGCGCAAGCACTTTGGCAGTATATACTTGTTAGTAAACATAGAATATTGGATTCCAATGGTATTGTAGAAGAAGAACCTAGAACAAAACGTCTCTCCCGGAATCCCAGACGTTTGACTGGTTCCACCAGTAACAATGGTTCAATCGAAGTTGATAACGAATCTACACGTCTTGATGATGATGTAAATCCCTACGAAGAGCTTTTTGCCGTAGTCATGAACGCTGGGGATCCGACCATGGGTGATCGACCTCTTCATCGGATGTTCCTTTTACTACCGTCTAAAAAAATGTATCCCGATTATTACGATGTTATTGAACATCCAATAGATTTAAGATTAATAGCTACTAAAATTCAAATGAATGCATATTCGAGTCTTGTAGAAATGGAACGCGATCTTTTACAAATGACAAAGAATGCTTGTCAATTTAATGAACCCGGTTCACAAATCTATAAGGATGCAAAAACTTTAAAACGTCTTTTTACACAAAGGCGTATGGAAATTGAGAGTGGTAAAATCAAACCATCACGTCGCGTAAAAACATTATCAAGTGCAGCAATTTCTGCTATGAAGGAAGAAGTTGATAGTTCTGATGACGAAGAAACAAGCAAAAAGGGTGAAGGACCCATGTGGGCACTTTTTGATCATTTATATAATGCGCCCGGTTCTTCGGAACATCCTGGCGCAACAGGTCCCCCGTTGGGTACATCATTATGGAAACTACCAGTACGTCGTTTTCATCCCGAGTACTTTGAACTCATCAAACGCCCTATATCGATGTGTCAAATACATACGAAACTAAAGAAAGGAGATTACGCTAATATTAGCGATCTTACGGCTGATCTCTGTCTTATGTTAGATAATGCAAAGAAAGCCTTTCCACCATCCCATCGTACGCACAAGGATGCGGTGAAGATGTTAAAAATCATGAATACTAAGTTAGTTGAAGAGTCGCTTGAACCGGAAACTAGCGATATGGATGATGACGGTGATATCGATGGAGACGCGGAGGATACATTGAGCAATCGTGACACACCACGCGAGAAGAAGAAAGGCCGCCCACGTATCAATTCTAATAACACAAGTGCGCCAAATACACCACTCAGTAATTCACCAAAGGCCAGTAGGATTCCAATAAATGCTGTTATAAAGAAAAAAATCTTAAGCATACAAAAGTATTTGGTTGACTTCACGCTTGGAAATCGCAGGCCCATTGAATTGTTTATGGAGAAACCACCCAGGAAAGTTTACCCCGACTACTATGACATTATACAAAATCCCATTGATATGAACACAATTGAACATAACATACGTTGTGACAAATATGCCACAGTGGAAGATGTAGTGGCGGATTACCGCCTCATGTTTTCCAATTGTAGACAATATAATGAAGAGGGCTCCACAATATATGAAGATGCGAATAATTTAGAGCGAGCATTGAATGAGAAACTAAGAGAATTCCCTGGCTTAGCGGACATTAAGAAGCCGCCACAGAAATTGGGCAAACCCAGTGGACGCAGAAAAACTGTTGTTGTTGATAAATTGTGGCAGTTTTATGAGAATATAAGGGAATATCAAGAACCGAAAGGAAAACGACAATTGTCTTTAATATTCACCAAGCTGCCATCTAAGGGTGAGTACCCGGATTACTATGATATTATAAAGGAACCAATCGATATGGAGCGTATTGCGCAAAAACTAAAACAAGGCACTTACGAGAGCGTAGATGAGTTGGCAGCTGACTTTTTATTGATGCTTGAGAATGCTTGCAAGTACAATGAGCCAGACTCACAGATATACAAAGATGCGCTTGTATTACAGCAATTGACACTCCAGTTGAAACAGAGCTTACGAAATGAACAATCTTCTACACCAGATGTATCACTGGCTGTACAAGAAGTGTTACTCAGCTTGTTTACCCAGTTGTACAATCACCAAGATGAGGCTGGACGATGCTATTCGGACTCCTTAGCTGAGGTCCCAGAATATGATGAACTAACAGATGGCACCGGTAAAATGAGTAAAATTCGTGGAATTTCATTAGATTTAATAAAACGACGTTTGGATAAACTGACCTATAAGCGTTTAGATATTTTTCAAGAAGATATCTTTTCATGTCTCGAAAGAGCACGACGTTTATCCCGTACGGATTCTGACGTATTCCAGGATTCAATTGAACTCCAGATGTTCTTCATAAAAAAGCGTGATGAATTGTGCAAAGATACCTTCAGCTCACCAGCGCTACTCTACACGGCACAGAATTTAGCTGCGGAGGTGGAGATAATGCGTCAACAGAAAGTCGCGCAAGAAGATCAAGACCAGGAGGACAAAGACGATTTGGATACTGCTGCAATGCAAGGCGAAAGTATGACCATCAATCAGAAAGTATTTTCGCCTGGAGATTTTGTCTACTTTCAGCTGCCAGAGAATAAAATACCCAGCATTGCATACATTGAACGCCTTTGGACAACATCAGATAATGTGAAGTGGATGCACGGTTCGGTGTTCTTACGTCCACACGAAACGTATCATGTGACAACGCGTAAATTTCTCGAAATGGAGGTGTTTAAGAGCAGCGTGTCTCAGACAATACCGATGGACAAGGTGCTTGGCAAGTGCTATATAATGCACATTAAAGATTATATTAAAATGCGTCCAGAAGGCTACGCAGATAAGGATGTATTTGTGTGTGAATCACGGTATAACGGTCGTGCACGTTGTTTCAAAAAATTCAAAATTTGGCCTTTCGTACGCGAAAACGATCCCGTACGTTTTGTTGCCAGAGAGGAGCCTTTAGAACTACGCAGAGTTATGTCGGTATTTAAAGAACGCATTGAGAAACATAAAGGCGAATTGGAAGAGCTTAAATTACAAGAGGCATTAGTGGAGAAGGAAAAGCCGAACGTTGTATGCGATGCACCACCGATAAATGCAGAGCCGAACAGCGTTTACTATCAGCAATTTAACACGATTTGCAGTGGCGCGGTTAAAATCGGCGATTTCGTATATGTGGCTACGCAAAGTGGCAAACAGTCGATTGCACAAATTCATCAAATATGGGAAAACGGTACTAAATCATATTTTAAAGGACCCTGGCTCTTGACGCCCAGCGAGATAGTATCGCCATCAAACAAACAATTTTATCGCCAAGAACTTTTACTATCGACCGTTGAGGATGTTAGCCCATTAATTGCCATTGTTGGACGCTGTGCTGTTTTGGAATATACCGATTACATAAGTAGTCGTCCGACTGAGATACCAGAGTGCGATGTCTACATTTGTGAGTCTGTTTACGACGAATTAAGGAAGTCATTACGTAAACTCAACACACCTGGCGGCCTACGTAAATTCCAACATAGTTCGGCAGTGACACAGGATGAGATATTCCATTTTAAAACTCCTATCAAGCCAATTAAAGATGTAAAAGGTGCTGAAGCCCAGGAAAATTTGGCTTTGCTTGAGGACTCGCTAGACGGTAATCCACCGTCAGTCAATTCGGATATAGCAGCAATATCATCGCCTGCACCTTCTGTTTCGTCTACACCGATATCGTCGAAAGTCAAAAACAAAACAACTAAAAAGAGCCTTACCGGTTATATACTTTATTCCAGTGAGGTGCGCAAAGGTATTAGCCAGAGTAATCCAGATGCTTCATTTGGCGATATTTCACGTATGGTGGGCACGGAATGGAAGAATTTGCCGGCAAGTGTCAAACAGAGTTGGGAAGATCGTGCTTGCCGCTTAAATGAGGAGTCAGCTGCACGCCGTGAAATAGATGAAAGTTTAAATTGTGCTGGTGGTGCTGCAAGCGGTAGCCCCGGACCGAACGATCAGCAGAATGGTCATATATTTGAATGCCTCTGGGATAAATGCGATTATCAATTTGAAGATGCTGTCGACTGTATGGAGCATTGCATACAAGATGGCATCGGTCACATTCAACGCACCGCAATGCAAGGCAACGATACTGAATTCACTTGCTTATGGCGCAATTGCATTCGCATGAAGAAGAATATGCAGGCATTTCCGTCACTGTCGCGTCTCATTAAACATGTACGTGAGGTACATTTAAATAAAGGCGGTAAAATTCTACTACCAAATGAACGCAGCAAAAATTTTGTACCAAGAAAAAATCAAAAAACTACACAAGTCATGCAGCTAAATACACAATCACATCAAGTATCACATTCGGTTATGTCACCACGTGGTGGCAGTGGCAATGGGGTTGAGAATGGTGCTGTGTCACAGTATCCAATGCAGGTTTTGGGACCACCGCCAGAGCCAATGTTTGTAACAGTGCCACCGAGGCCTCAACGCGTACTGCATTCCGAGGCATATATTAAATACATTGAGAATTTGCAAAACACATCAAACTCACCACAGAAGCCTACATGGAAGGGTGCAGTGAAGACGGCAACTCCGGCCAATTTGTCCATTAAGCCGGGTACCGCATTGCCTGCCAATTGGTTGGGCAAATATGCTGAGGGAAATACTGACGATGTTGTGACAGCACTATGTCATTTGCGCAATTTCATGATGGACGATGCACTACAAATTAAA
>dorsalis
ATGATGAGTCGGAAAAGACGAGCTAGTTCTATTTCTAGTAAGCAAGATGAGGATCCATTACAAATGGATGATTCAACTCCGGAGCAATCTCCAGTTCTACAAACTTCCGTACGCAAAAAACGCCGGCCAGACCCAAGTGAATTGTGCCAGCAGCTGTACGATTCAATACGAAGCATTAAAAAAGAAGATGGCGCTTCATTGTGCGACACATTTATACGTGCACCAAAAAGACGCCAGGAGCCCTCTTATTACGACATAGTAACGAATCCTATTGATTTACTGAAAATTCAACAGAAATTGAAGACAGATTCTTACGACGATATAGATGATTTGATGCAAGATTTCGAACTTTTGGTGAAGAATGCTAAAGCATTCTACAAGTCGGACACTGTTGAGCATCAGGATGCCCAATCACTTTGGCAGTATATTCTGATAAATAAACATAGAATATTGGATTCAAATGGTATCGTTGAAGATGAGCCTAAAACGAAACGTCTCTGTCGCAATCCTAGACGGTTGACTGGATCCACCAGTAACAATGGTTCAGTTGAAGTAGATAATGAATCAACACGACCTGATGAGGATATAAATCCCTATGAAGAACTTTTTGCCGTTGTTATGAACGCAGTGGACGCTACCATGAATGATCGACCACTTCATCGGATGTTTCTTTTATTGCCTTCTAAAAAAATGTATCCTGATTATTATGATGTCATTGAACACCCAATAGATTTAAGATTAATAGCTACAAAAATTCAAATGAATGCTTATTCGAACCTTGTGGAAATGGAACGCGATCTTTTACAAATGACTAAGAATGCTTGTCAATTTAATGAGCCCGGTTCACAAATCTATAAGGATGCAAAAACTCTAAAACGTCTTTTCACGCAAAGACGTATGGAAATTGATAGTGGTAAAATTAAAGCAACGCGTCGCGTCAAAACTTTATCAAGTGCTGCAATTTCGGCTATGAAGGAAGAAGTTGATAGTTCTGATGATGAAGAAACAAGCAAAAAAGGTGAAGGACCGATGTGGGCACTTTTTGATCATTTATATAATGCACCTGGTTCTTCGGAGCATCCTGGAGCAACAGGTCCTCCATTGGGTACATCATTGTGGAAATTGCCCGTACGTCGTTTTCATCCTGAGTACTTTGAACTCATTAAATATCCGATATCAATGTGTCAAATACATACTAAACTGAAAAAAGGAGATTACGCTAACATCAGCGATCTTACCGCTGATCTCTGTCTTATGTTAGATAATGCAAAAAAAGCATTTCCATCAACACATCGTACGCACAAGGATGCTGTGAAAATGTTAAAAATAATGAATACAAAGTTAGTTGAAGAGTCGTTGGAACCGGAAACTAGCGACATGGATGATGACGGTGATATTGATGGGGATGTGGAGGATACATTGAATAATCGCGACACACCACGTGAAAAGAAAAAAGGCCGCCCGCGTATTAATTCTAATAATACAAGTGCGCCCAATACACCTATCAGTAATTCACCAAAGGCTAGTAGGATTCCGATAAACGCTGTCATAAAGAAAAAAATTTTGAGCATACAAAGGTATTTGGTTGATTTTACTATTGGAAATCGAAAGCCCATTGACCTGTTTATGGAGAAACCACCTAGAAAAGTTTATCCCGACTACTATGACATTATTCAAAATCCCATTGACATGAATACAATTGAACATAATATACGTTGTGATAAATATGCCACCGTAGAAGATGTAGTTGCAGATTATCGACTTATGTTTTCGAATTGTAGACAATATAATGAAGAGGGATCCACAATTTATGAAGATGCGAATAATTTGGAAAGAGCATTGAATGAGAAACTACGAGAATTCCCTGGTTTAGCAGACATTAAAAAACCGCCGCAAAAATTGGGCAAACCCAGTGGTCGTAGAAAGACTGTTGTTGTTGATAAATTGTGGCAATTTTATGAGACCATACGAGAATATCAAGAACCAAAAGGCAAGCGACAATTGTCTTTAATATTTACTAAGCTTCCATCAAAGAATGAATATCCAGATTACTATGACATTATAAAGGAACCAATCGATATGGAGCGTATAGCGCAAAAGTTAAAGCAAGCTTGTTACGAGAGCGTAGATGAGTTGGCGGCTGACTTTTTATTGATGCTTGAAAATGCTTGCAAGTATAATGAACCGGACTCACAGATATATAAGGATGCTCTTGTATTACAGCAATTGACACTCCAATTAAAACAAAGCTTAAAAAATGAACAATCATCCACACCAGATGTATCACTAGCTGTACAAGAATTGTTTCTTAGTTTGTTTACTCAGTTATACAATCACCAAGATGAGGCAGGAAGATGCTATTCTGACTCTTTAGCTGAGGTGCCGGAATATGATGAAATTGCTGATGGTACCGGTAAAATGAGTAAAATTCGAGGTATCTCACTGGATTTGATAAAACGCCGATTAGATAAGCTGACATATAAGCGTTTAGATGTTTTTCAAGAAGATATTTTTTCATGTCTCGAAAGAGCTCGACGTTTATCCCGAACGGATTCCGACGTATTCCAGGATTCAATTGAACTCCAGATGTTCTTCATTAAAAAGCGTGATGAATTGTGCAAAGATACATTTAGTTCACCAGCACTACTGTACACTGTAGAGAATTTACTTGCGGAGGTAGAAGTAATGCGTCAACAGAAAGTTGCACAAGAAGATCAAGACCAGGAAGACAAGGACGATTTGGATACGGCTGCAATGCAAGGTGAAAGTATGACCATTAATCAGAAAGTATTTTCGCCTGGAGACTTTGTGTACTTTCAACTACCGGAGAACAAAATTCCCAGTATTGCATACATTGAGCGCCTTTGGACAACAGCAGATAATGTGAAGTGGATGCATGGATCAGTTTTCTTGCGGCCACATGAAACATACCATGTTACAACGCGAAAATTTCTCGAAATGGAGGTATTTAAAAGCAGTGTTTCTCAGACGATTCCAATGGACAAGGTGCTTGGCAAATGTTATATAATGCACATCAAAGATTATATTAAAATGCGTCCGGAAGGTTATGCCGATAAGGATGTATTTGTTTGTGAATCAAGATATAATGGTCGCGCACGTTGTTTCAAAAAATTCAAAATATGGCCTTTTGTACGTGAGAACGATCCCGTTCGTTTTGTTCCCAGAGATGAGCCATTAGAGCTGAAAAGAGTTATGTCGGTATTTAAAGAACGCATTGAGAAGCACAAAGGCGAATTGGAAGAGCTTAAGTTACAAGAGGCATTAGTGGAAAAGGAAAAACCAAACGTAGTATGCGATGCTCTACCTTTAAATTCGGAACCGAACAGTGTTTACTATCAGCAATTTAACACGATTTGCAGTGGTGCAGTTAAAATCGGTGATTTCGTATACGTGGCTACCCAAAGTGGAAAGCAGTCGATTGCACAAATTCATCAAATATGGGAAAATGGTAGCAAATCATATTTCAAAGGACCCTGGCTCTTGACTCCAAGCGAGATAGTATCGCCATCAAACAAACAATACTATCGTCAAGAACTTTTATTGTCGACCGTTGAGGACATTAGTCCATTAATCGCCATTGTTGGGCGCTGTGCTGTTTTGGAATATACTGATTACATAAGTAGTCGTCCCACTGAGATTCCAGAGTGCGATGTCTACATTTGTGAGTCTGTTTACGACGAATTACGAAAATCATTACGGAAACTCAACACACCTGGCGGTTTACGGAAATTTCAACATAGTCCTGAAGTAACACAGGATGAGATATTCCATTTTAAAACTCATTTGAAGCCTATTAGAGATGTTAAGGGGGTTGAAGCCCAGGAAAACTTGGCTTTGATGGAAGATTCATTAGATGGTAATCCACCCTCGGTCAATTCGGATATAGCGGCAATATCGTCGCCAGCTCCTTCGGTATCTTCCACACCGATATCGTCGAAAGTAAAAAATAAAACAACTAAAAAGAGCCTTACTGGTTATATTCTTTATTCAAGTGAAGTGCGCAAAGGAATTAGTCAGAGCAATCCTGATGCTTCATTTGGGGATATTTCACGTATGGTGGGCACGGAATGGAAAAATTTACCAGCTAGCGTCAAACAGAGTTGGGAGGATCGCGCTTCACGCTTAAATGAGGAGTCAGCCGCCCGGCGAGAAATAGATGAAAGTTTGAATTGTGCAGGTGGTGCGGTAAGCGGTAGCCCAGGACCTAATGATCAGCAGAATGGTCATATATTTGAATGTCTGTGGGATAAATGTGATTATCAATTTGAAGATGCTGTCGACTGCATGGAACATTGTATTCAAGATGGCACTGGCCACATTCAACGTACTGCCATGCAAGGCAACGCTACTGCATTCACTTGCTTATGGCGGGGATGTATACGCATGAAGAAAAACATGCAGGCCTTTCCATCAATGTTGCGTCTCATCAAGCATGTCCGGGAGGTACATTTAAGCAAGGGCGGTAAAATTCTACTTCCAAACGAACGAAGCAAAAATTTTGTGCCGAGAAAAAATCAAAAAACTACACAAGTTATTCAACTAAATACACAATCACATCAAGTACAACAAGCTGTTATGTCACCTCGAGGAGTCACCGGCAATGGAGTAGAGAATGGTGCGGTTTCGCAGTATCCAATGCAAGTTTTGGGACCACCGCCAGAACCAATGTTTGTAACGGTGCCACCAAGGCCTCAACGCGTTTTGCATTCCGAGGCATATATTAAATATATTGAGAATTTGCAAAATACTTCAACTGCTCCACAGAAGCCTACATGGAAGACTGCAGTGAAGATTGCTACACCATCCAATGTGACCACAAAGCCGGGTACTGCATTACCCACCAACTGGTTGGGAAGATATGCTGAGGGAACTACTGAAGATGTTGTGACAGCACTGTGTCATTTACGCAATTTCATGATGGACGATGCACTACAAATTAAG
>jarvisi
ATGATGAGTCGTAAAAGACGAGCAAGTTCTATTTCTAGTAAGCAGGATGAGGATCCCTTACAAATGGATGATTCAACTCCGGAGCAATCTCCAGTTCTACAAACTTCCGTACGCAAAAAACGTCGGCCAGACCCAAGTGAATTGTGCCAGCAGCTGTACGATTCAATACGAAGCATTAAAAAAGAAGATGGCGCTTCATTGTGTGACACATTTATACGTGCACCAAAAAGACGCCAGGAGCCCTCTTATTACGACATAGTAACGAATCCTATTGATTTACTGAAAATTCAACAAAAATTAAAGACAGATTCTTACGACGATATAGATGATTTGATGCAAGATTTCGAACTTCTGGTGAAGAATGCTAAAGCATTCTACAAGTCGGACACCGTTGAGCATCAGGATGCCCAATCACTTTGGCAGTATATTCTGATAAATAAACATAGAATATTGGATTCAAATGGTATCGTTGAAGATGAGCCAAAAACGAAACGTCTCTGCCGCAATCCTAGGCGGTTGACTGGATCCACCAGTAACAATGGTTCAGTCGAAGTAGATAACGAACCAACACGACTCGATGAGGATATAAACCCCTACAAAGAACTTTTTGCCGTTTTTATGAACGCGGTGGGCGCTACCATGAATGATCGACCTCTTCATCGGATGTTTCTTTTATTGCCTTCTAAAAAAATGTATCCTGATTATTATGATGTCATTGAACACCCAATAGATTTAAGATTAATAGCTACTAAAATTCAAATGAATGCTTATTCGAACCTTGTGGAAATGGAACGCGATCTTTTACAAATGACAAAGAATGCTTGTCAATTTAATGAGCCCGGTTCACAAATCTATAAGGATGCAAAAACTCTAAAACGTCTTTTTACGCAAAGACGCATGGAAATTGATAGTGGTAAAATTAAACCATCACGTCGCGTCAAAACTTTATCAAGTGCTGCAATTTCGGCTATGAAGGAAGAAGTTGATAGTTCTGATGATGAAGAAACAAGCAAAAAAGGTGAAGGACCGATGTGGGCACTTTTTGATCATTTATATAATGCACCTGGATTTTCGGAGCATCCTGGTGCAACAGATCCTCCATTGGGTACGTCATTATGGAAATTGCCGGTACGTCGTTTTCATCCAGAGTACTTTGAACTCATTAAATATCCGATATCAATGTGTCAAATACATACTAAACTGAAAAAAGGAGATTACGCAAACATCAGCGATCTTACCGCTGATCTCTGCCTTATGTTAGATAATGCAAAAAAAGCATTTCCATCAACACATCGTACGCACAAGGATGCCGTGAAGATGTTAAAAATAATGAATACAAAGTTAGTTGAAGAGTCGTTGGAACCGGAAACTAGCGACATGGATGATGACGGTGATAATGATGGAGATGCGGAGGATACATTGAACAATCGTGATACACCACGTGAAAAGAAAAAAGGCCGTCCGCGTATTAATTCTAATAATACAAGTGCGCCCAATACACCTATCAGTAATTCACCAAAAGCAAGTAGGATTCCGATAAACGCCGTCATAAAGAAAAAAATTTTGAGCATACAAAGGTATTTGGTTGATTTTACTATTGCAAATCGAAAGCCCATTGACTTGTTTATGGAGAAACCACCTAGAAAAATTTATCCCGACTACTATGACATTATACAAAATCCCATTGACATGAATACAATTGAACATAACATACGTTGTGATAAATATGCCACAGTAGAAGATGTAGTTGCAGATTATCGACTTATGTTTTCGAATTGTAGACAATATAATGAGGAGGGATCCACAATTTATGAAGATGCGAATAATTTGGAAAGAGCATTGAATGAAAAACTACGAGAATTCCCTGGTTTAGCAGACATTAAAAAACCGCCACAAAAATTGGGTAAACCCAGTGGTCGTAGAAAGACTGTTGTTGTTGATAAATTGTGGCAATTTTATGAGACCATACGAGAATATCAAGAACCAAAAGGCAAGCGACAACTGTCTTTAATATTTACCAAGCTTCCATCAAAGAATGAGTATCCAGATTACTATGACATTATTAAGGAACCAATCGATATGGAGCGTATAGCGCAAAAGTTAAAGCAAGCCAGTTACGAGAGCGTAGATGAGTTGGCGGCTGACTTTTTATTGATGCTTGAAAATGCTTGCAAGTATAATGAACCAGATTCACAGATATACAAGGATGCCCTTGTATTACAGCAATTGACACTCCAATTAAAACAAAGCTTAAGAAATGAGCAATCATCCACACCAGATGTATCACTAGCTGTACAAGAATTATTTCTTAGTTTGTTTACTCAGTTATACAATCACCAAGATGAGGCAGGAAGATGCTATTCTGACTCTTTAGCTGAGGTCCCGGAATATGATGAAATTGCTGATGGTAACGGTAAAATGAGTAAAATTCGAGGCATCTCTCTGGATTTGATAAAACGCCGTTTAGATAAGCTGACATATAAGCGGTTAGATGTTTTTCAAGAAGATATTTTTTCATGTCTCGAAAGAGCTCGACGTTTATCCCGAACGGATTCCGACGTATTCCAGGATTCAATTGAACTCCAGATGTTCTTCATTAAAAAGCGTGATGAATTGTGCAAAGATACATTCAGTTCACCAGCACTACTGTACACTGTAAAAAATTTACTTGCGGAGGTAGAAGTAATGCGTCAACAGAAAGTTGCACAAGAAGATCAAGACCAGGAAGACAAAGACGATTTGGATACGGCTGCAATGCAAGGTGAAAGTATGACCATAAATCAGAAAGTATTTTCGCCTGGAGACTTTGTGTACTTTCAACTACCGGAGAACAAAATTCCCAGCATTGCATACATTGAGCGCCTTTGGACAACAGCAGATAATGTGAAGTGGATGCATGGATCAGTTTTCTTG---------------------------------------------------------------------------------------------------------------------------------------------------------------------------------------------------------------------------------------------------------------------------------------------------------------------------------------------------------------------------------------------------------------------------------------------------------------------------------------------------------------------------------------------------------------------------------------------------------------------------------------------------------------------------------------------------------------------------------------------------------------------------------------------------------------------------------------------------------------------------------------------------------------------------------------------------------------------------------------------------------------------------------------------------------------------------------------------------------------------------------------------------------------------------------------------------------------------------------------------------------------------------------------------------------------------------------------------------------------------------------------------------------------------------------------------------------------------------------------------------------------------------------------------------------------------------------------------------------------------------------------------------------------------------------------------------------------------------------------------------------------------------------------------------------------------------------------------------------------------------------------------------------------------------------------------------------------------------------------------------------------------------------------------------------------------------------------------------------------------------------
>latifrons
ATGATGAGTCGTAAAAGACGAGCTAGTTCTATTTCTAGTAAGCAAGATGAGGATCCCTTACAAATGGATGATTCAACTCCGGAGCAATCTCCAGTTCTACAAACTTCCGTACGCAAAAAACGCCGACCAGACCCAAGTGAATTGTGCCAGCAGCTGTACGATTCAATACGAAGCATTAAAAAAGAAGATGGCGCTTCATTGTGCGACACATTTATACGTGCACCAAAAAGACGTCAGGAGCCCTCTTATTACGACATAGTAACGAATCCTATTGATTTACTGAAAATTCAACAGAAATTAAAGACGGATTCTTACGACGATATAGATGATTTGATGCAAGATTTCGAACTTCTGGTGAAGAATGCTAAAGCATTCTACAAGTCGGACACTGTTGAGCATCAAGACGCCCAATCACTTTGGCAGTATATTCTGATAAATAAACATAGAATATTGGATTCAAATGGTATAGTTGAAGATGAGCCTAAAACGAAACGTCTCTGTCGCAATCCCAGACGGTTGACTGGAACCACCAGTAACAATGGTTCAGTTGAAGTAGATAATGAATCAACACGATTCGATGAGGAGATAAATCCCTACGAAGAACTTTTTGCCGTTGTTATGAACGCAGTGGACGTTACCATGAATGATCGACCGCTTCATCGGATGTTTCTTTTATTGCCGTCTAAAAAAATGTATCCTGATTATTATGATGTCATTGAACACCCAATAGATTTAAGATTAATAGCTACAAAAATTCAAATGAATGCTTATTCGAACCTTGTGGAAATGGAACGCGATCTTTTACAAATGACAAAGAATGCTTGTCAATTTAATGAGCCCGGTTCACAAATCTATAAGGATTCAAAAACTCTAAAACGTCTTTTCACGCAAAGACGCATGGAAATTGATAGTGGTAAAATTAAACCATCACGTCGCGTCAAAACTTTATCAAGTGCAGCAATTTCGGCTATGAAGGAAGAAGTTGATAGTTCTGATRATGAAGAAACAAGCAAAAAAGGTGAAGGCCCGATGTGGGCACTTTTTGATCATTTATATAATGCACCTGGTTCTTCAGAGCATCCTGGAGCAACAGGCCCTCCATTGGGTACATCATTGTGGAAATTGCCGGTACGTCGTTTTCATCCTGAGTACTTTGAACTCATTAAATATCCGATATCAATGTGTCAAATACATACTAAACTGAAAAAAGGAGATTACGCTAACATCAGCGATCTTACCGCTGATCTCTGCCTTATGTTAGATAATGCAAAAAAAGCATTTCCATCAACACATCGTACGCACAAGGATGCCGTGAAGATGTTAAAAATAATGAATACAAAGTTGGTTGAAGAGTCGTTGGAACCGGAAACTAGCGACATGGATGATGACGGTGATATTGATGGGGATACGGAGGATACATTGAACAATCGTGACACACCACGTGAAAAGAAAAAAGGCCGTCCGCGTATTAATTCTAATAATACAAGTGCGCCCAATACACCTATCAGTAATTCACCAAAGGCAAGTAGGATTCCGATAAACGCTGTCATAAAGAAAAAAATTTTAAGCATACAAAGGTATTTGGTTGATTTTACTATTGGAAATCGAAAGCCCATTGACCTGTTTATGGAGAAACCACCTAGAAAAATTTATCCCGACTACTATGACATTATACAAAATCCCATTGACATGAATACAATTGAACACAATATACGTTGTGATAAATATGCTACAGTAGAAGATGTAGTTGCAGATTATCGACTTATGTTTTTGAATTGTAGACAATATAATGAAGAGGGATCCACAATTTATGAAGATGCGAATAATTTGGAAAGAGCATTGAATGAAAAACTACGAGAATTCCCGGGTTTAGCAGACATTAAAAAACCGCCACAAAAATTGGGCAAACCCAGTGGTCGTAGAAAGACTGTTGTTGTTGATAAATTGTGGCAATTTTATGAGACCATACGAGAATATCAAGAACCAAAAGGCAAGCGACAATTGTCTTTAATATTTACTAAGCTTCCATCGAAGAATGAGTATCCAGATTACTATGATATTATAAAGGAACCAATCGATATGGAGCGTATAGCGCAAAAGTTAAAGCAAGCTAGTTACGAGAGCGTAGATGAGTTGGCGGCTGACTTTTTATTGATGCTTGAAAATGCTTGCAAGTATAATGAACCGGACTCACAGATATACAAGGATGCCCTTGTATTACAGCAATTGACACTCCAATTGAAACAAAGCTTAAGAAATGAACAATCATCCACACCAGATGTATCACTAGCTGTACAAGAATTGTTTCTTAGTTTGTTTACTCAGTTATACAATCACCAAGATGAGGCAGGAAGATGCTATTCTGACTCTTTAGCTGAGGTCCCAGAATATGATGAGATTGCTGATGGTAACGGTAAAATGAGTAAAACTCGAGGAATCTCACTGGATTTGATAAAACGCCGTTTAGATAAGCTGACATATAAGCGGTTAGATGTTTTTCAAGAAGATATTTTTTCATGTCTCGAAAGAGCTCGCCGTTTATCCCGAACGGATTCCGACGTATTCCAGGATTCAATTGAACTCCAGATGTTCTTCATTAAAAAGCGTGATGAATTGTGCAAATATACCTTCAGTTCACCAGCTCTACTGTACACTGTAGAGAATTTACTGGCGGAGGTAGAAGTAATGCGTCAACAGAAAGTTGCACAAGAAGATCAAGACCAGGAGGATAAGGATGATTTGGATACGGCTGCAATGCAAGGTGAAAGTATGACCATCAATCAGAAAGTATTTTCGCCTGGAGATTTTGTGTACTTTCAACTACCGGAGAACAAAATTCCCAGCATTGCATACATTGAGCGCCTTTGGACAACAGCAGATAATGTGAAGTGGATGCATGGATCAGTTTTCTTGCGGCCACATGAAACATACCATGTTACAACGCGAAAATTTCTCGAAATGGAGGTATTTAAAAGCAGCGTTTCTCAGACGATTCCAATGGACAAGGTGCTTGGAAAATGTTATATAATGCACATCAAAGATTATATTAAAATGCGTCCAGAAGGTTATGCCGATAAGGATGTATTTGTTTGTGAATCAAGATATAATGGCCGCGCACGTTGTTTCAAAAAATTCAAAATATGGCCTTTTGTACGTGAGAACGATCCTGTTCGTTTTGTTCCCAGAGATGAGCCATTAGAGCTGAAAAGAGTTATGTCGGTATTTAAAGAACGCATTGAGAAGCACAAAGGCGAATTGGAAGAGCTTAAGTTACAAGAGACATTAGTGGAAAAGGAAAAACCAAATGTAATATGCGATGCGCTACCTTTAAATTCGGAACCGAACAGTGTTTACTATCAGCAGTTTAACACGATTTGCAGTGGTGCGGTTAAAATCGGTGACTTCGTATACGTGGCTACCCAAAGTGGAAAGCAATCGATTGCACAAATTCATCAAATATGGGAAAGCGGTAGCAAATCATATTTCAAAGGACCCTGGCTTTTGACTCCAAGCGAGATAGTATCGCCGTCAAACAAACAATACTATCGTCAAGAACTTTTATTGTCGACCGTTGAAGACATTAGTCCATTAATCGCCATTGTTGGGCGCTGTGCCGTTTTGGAATATACCGATTACATAAGTAGTCGTCCCACTGAGATTCCAGAGTGCGATGTCTACATTTGTGAGTATGTTTACGACGAATTACGTAAATCATTACGTAAGCTCAACACACCTGGTGGTTTACGGAAATTTCAACATAGTCCTGAAGTAACACAGGATGAGATATTCCATTTTAAAACCCATTTGAAGCCTATTAGAGATGTTAAAGGGGCTGAAGCCCAGGAAAATTTGGCTTTGATGGAAGACTCATTAGATGGTAACCCACCGTCGGTCAATTCGGATATAGCGGCAATATCGTCGCCAGCTCCTTCGGTATCTTCCACACCGATATCGTCGAAAGTGAAAAATAAAACAACTAAAAAGAGCCTAACTGGTTATATTCTTTATTCAAGTGAAGTGCGCAAAGGAATTAGTCAGAGCAATCCTGATGCTTCATTCGGGGATATTTCACGTATGGTGGGCACGGAATGGAAAAATTTACCAGCTAGCGTCAAACAGAGTTGGGAGGATCGTGCTTCACGCTTAAATGAGGAGTCAGCTGCCCGCCGGGAAATAGATGAAAGTTTGAATTGTGCAGCTGGTGCGGTAAGCGGTAGCCCAGGGCCCAATGATCAGCAGAATGGTCATATATTTGAATGTCTATGGGATAAATGTGATTATCAATTTGAAGATGCTGTCGACTGCATGGAACATTGTATTCAAGATGGCACTGGCCACATTCAACGTTCGGCCATGCAAGGCAACGATACTGAATTCACTTGCTTATGGCGCGGATGTATACGCATGAAGAAAAACATGCAAGCGTTTCCATCATTATTGCGTCTCATCAAGCATGTCCGAGAGGTACATTTAAGCAAGGGTGGTAAAATTCTACTCCCAAATGAGCGAAGCAAAAATTTTGTGCCGAGAAAAAATCAAAAAACTACACAAGTTATTCAACTAAATACACCATCACATCAAGTACAACAAGCAGTTATGTCACCTCGAGGAGTCACCGGCAATGGAGTAGAGAATGGTGCGGTTTCGCAGTATCAAATGCAAGTTTTGGGACCACCGCCAGAACCAATGTTTGTAACGGTGCCACCAAGGCCTCAACGCGTTTTGCATTCCGAGGCATATATTAAATATATTGAAAATTTGCAAAATACTTCAAGTGCTCCACAGAAGCCTACATGGAAAACTGCAGTGAAGATGGCAACACCATCCAATGTGACCACTAAGCCGGGTACTGCATTACCCACCAACTGGTTGGGAAGATATGCTGAGGGAAATACTGAAGATGTTATGACAGCACTGTGTCATTTACGTAATTTCATGATGGTCGATGCACTACAAATTAAG
>minax
ATGATGAGTCGTAAAAGGCGTGCTAGTTCGATTTCTAGTAAGCAAGATGAGGATCCCTTACAAATGGACGATTCAACTCCGGAGCAATCTCCAGTTCTACAAACTTCAGTACGCAAAAAACGCCGGCCAGACCCAAGTGAATTGTGCCAGCAGCTGTACGATTCAATACGAAGCATTAAAAAAGAAGATGGCGCCTCATTGTGCGACACATTTATACGTGCACCAAAAAGACGCCAGGAGCCGTCTTATTACGATATAGTAACGAATCCTATTGATTTACTGAAAATTCAACAAAAATTAAAGACAGATTCATACGACGATATAGATGATTTGATGCAAGATTTCGAGCTTCTGGTGAAGAATGCTAAAGCATTCTACAAGGCGGACACTGTTGAACATCAAGATGCACAAGCACTTTGGCAGTATATACTGGTTAATAAACATAGAATATTGGATTCCAATGGTATCGTTGAAGAAGAGCCTAAAACAAAACGTCTCTGTCGCAATCCGAGACGGTTGACAGGATCCACCAGTAACAATGGTTCAATTGAGGTGGATAACGAATCTGCACGCCTCGATGATGATTTAAATCCTTACGAAGAACTTTTTGCTGTAGTTATGAACGCTGTGGACGCGACCATGAATGATCGACATCTTCATCGAATGTTTCTTTTACTACCTTCTAAAAAAATGTATCCAGATTATTATGATGTCATTGAACATCCAATAGATTTAAGGTTAATAGCTACTAAAATTCAAATGAATGCATATTCGAATCTTGTTGAAATGGAACGTGATCTTTTACAAATGACGAAAAATGCATGTCAATTTAATGAGCCCGGTTCACAAATCTATAAAGATGCAAAAACCTTAAAACGCCTTTTTACGCAAAGACGCATGGAAATTGATAGCGGTAAAATAAAAGCAGCACGTCGTGTAAAAACTTTATCAAGTGCAGCAATTTCTGTGATGAAGGAAGAAGTTGATAGTTCTGATGATGAAGAAACAAGCAAAAAAGGCGAGGGACCCATGTGGGCACTTTTTGATCATTTGTACAATGCGCCTGGTTCCTCGGAGCATCCTGGAGCAACAGGTCCTCCTTTGGGTACATCATTGTGGAAACTGCCAGTACGTCGTTTTCATCCTGAGTACTTTGAACTCATTAAACGACCAATATCAATGTGCCAAATACATACTAAACTGAAAAAAGGAGATTACGCTAACATAAGCGATCTTACGGCTGATCTTTATCTTATGTTGGATAATGCCAAAAAAGCTTTTCCGTCAACACATCGTACACACAAGGATGCAGTGAAGATGTTAAAAATAATGAATACTAAGTTAGTGGAAGAATCGTTGGAACCGGAAACTAGCGATATGGATGATGACGGTGATAATGATGGGGATGCCGAAGATACATTGAGCAATCGTGACGCACCACGCGAAAAGAAAAAAGGTCGTCCGCGTATTAATTCTAATAACACAAGTTCACCCATTACACCTATCAGTAATTCACCTAAGGCAAGTAGGATTCCAATAAACGCTGCTATAAAGAAAAAAATTTTAAGCATACAAAAGAATTTGGTGGACTTTGCTATTGGAAATCGAAGGCCCATTGAATTGTTTATGGAGAAACCACCTAGGAAAATTTATCCCGACTACTATGACATTATACAAAATCCCATTGATATGAATACAATTGAACATAACATACGTTGTGATAAATATGCCACAGTAGAAGATGTAGTGGCAGATTATCGACTTATGTTTTCTAATTGTAGGCAATATAACGAAGAAGGATCCACAATATACGAAGATGCGAATAATTTGGAAAGAGCATTGAATGATAAACTACGAGAATTCCCTGGCTTAGCAGACATTAAGAAACCGCCGCAAAAATTGGGCAAACCCAGTAGCCGCAGAAAGACGGTTGTTGTTGATAAATTGTGGCAATTTTATGAGAACATACGAGAATATCAAGAACCAAAAGGAAAGCGACAACTGTCTTTAATATTCACTAAGCTTCCATCAAAGAGTGAGTACCCAGATTACTATGACATTATAAAGGAACCAATCGATATGGAGCGTATAGCGCAAAAATTAAAGCAAGGTAGTTACGAGAGCGTAGATGAGTTGGCAGCTGACTTTTTATTGATGCTTGAGAATGCTTGCAAATATAATGAACCAGATTCGCAGATATACAAGGATGCTCTTGTATTACAGCAATTGACACTCCAATTAAAGCAAAGCTTAAGAAATGAACAATCATCCACACCAGATGTATCACTAGCTGTACAAGAAGTGTTTCTTAGTTTGTTTACTCAGCTATACAATCACCAGGATGAGGCAGGAAGATGCTATTCTGATTCTTTAGCTGAGGTCACCGAATATGATGAATTTGCTGATGCTAGCGGTAAAATGAGTAAAATTCGAGGAATCTCACTAGATTTAATAAAACGACGTCTGGATAAGCTCACATATAAGCGATTAGATGTTTTCCAAGAAGATGTTTTTTCATGTCTCGTAAGAGCTCGACGTTTATCCCGAACGGATTCCGACGTATTCCAGGATTCAATTGAACTCCAGATGTTTTTCATTAAAAAGCGTGATGAGTTGTGCAAAGATACATTCAGTTCACCAGCTCTACTGTACACCGTAGAGAATTTACTTGCGGAGGTAGAGGTAATGCGTCAACAGAAAGTTGCACAAGAAGATCAAGACCAGGAAGATAAGGACGATTTGGATACTGCTGCAATGCAAGGCGAAAGTGTGACCATCAATCAGAAAGTATTTTCGCCCGGAGACTTTGTGTACTTTCAGTTACCGGAGAACAAAATTCCCAGCATTGCATACATTGAGCGCCTTTGGACAACAGCAGATAATGTGAAGTGGATGCATGGATCAGTTTTCTTGCGCCCACATGAAACGTATCATGTTACAACGCGAAAATTTCTCGAAATGGAGGTGTTTAAGAGTAGCGTATCTCAGACGATTCCAATGGACAAGGTGCTTGGAAAATGTTATATAATGCACATCAAAGATTACATTAAAATGCGTCCAGAAGGTTACGCTGATAAGGATGTATTTGTTTGTGAATCAAGATATAATGGTCGAGCACGTTGTTTCAAAAAATTCAAAATCTGGCCTTTTGTACGTGAAAATGATCCTGTTCGTTTTGTTCCCAGAGATGAGCCTTTAGAGCTGAGGAGAGTTATGTCGGTATTTAAAGAACGCATTGAGAAACACAAAGGCGAATTGGAAGAGCTTAAATTACAAGAGGCACTAGTTGAAAAGGAAAAACCAAACGTAGTATGCGATGCTCCACCTATAAATGCGGAACCGAACAGCGTTTACTATCAGCAATTTAACACCATTTGCAGTGGTGCAGTTAAAACTGGGGATTTCGTATATGTGGCTACCCAAAGTGGAAAACAGTCCATTGCACAAATCCATCAAATATGGGAAAGCGGTAGTAAAACATATTTTAAAGGACCCTGGCTCTTGACTCCTAGTGAGATAGTATCACCATCAAACAAACAATTTTATCGCCAGGAACTTTTATTATCGACCGTTGAGGATATTAGTCCTTTAATTGCAATTGTTGGGCGATGTGCTGTTTTGGAATATACCGAATACATAAGTAGTCGTCCCACTGAGATTCCAGAGTGCGATATTTACATTTGTGAATCTGGTTACGACGAATTAAGGAAATCATTACGTAAACTCAACACACCAGGTGGTTTACGAAAATTTCAACATAGTCTTGCAGTAACACAGGATGAGATATTCTATTTTAAAACTCACATGAAACCTATTAGAGATGTTAAAGGGTCTGAAGTCCAGGAAAACTTGGCTTTACTTGAAGACTCATTAGATGGCAATCCACCTTCGGTCAATTCAGATATAGCGACAATATCATCGCCAGCCCCTTCGGTATCTTCTACTCCGATATCGTCGAAAGTAAAAAATAAAACAACTAAAAAGAGCCTTACTGGCTATATTCTCTATTCAAGTGAGGTGCGCAAAGGAATTAGTCAGAGTAATCCAGATGCTTCATTTGGGGATATTTCACGTATGGTGGGCACGGAATGGAAGAATTTACCAGCTAGCGTCAAACAGAGTTGGGAAGATCGTGCTTCACGCTTAAATGAAGAGTCAGCTGCGCGCCGGGAAATAGATGAAAGTTTGAATTGTGTAGGTGGTGCTGTCAGCGGTAGCCCAGGACCCAATGATCAACAGAATGGTCATATATTTGAATGTCTGTGGGATAAATGCGATTATCAATTTGAAGATGCTGTCGACTGTATGGAGCATTGTATTCAAGATGGCACTGGCCATATTCAACGTACTGCTATGCAAGGCAACGATACTGAATTTACTTGCTTATGGCGGGGATGTATTCGCATGAAGAAAAACATGCAGGCGTTTCCATCATTGTTGCGTCTCATCAAGCATGTTCGTGAGGTACATTTAAGCAAGGGCGGTAAAATTCTACTCCCAAATGAACGCAGCAAAAATTTTGTGCCGAGAAAAAATCAAAAAACCACACAAGTTGTGCAACTAAATTCACAGTCACATCAAGTACAACAATCAGTTATGTCACCTCGAGGTGGCAGTGGCAATGGTGTTGAGAATGGTACTGTGTCACAGTACCCAATGCAAGACTTGGGACCACCGCCAGAACCAATGTTTGTAACAGTGCCACCAAGGCCTCAACGAGTCCTCCATTCCGAAGCATATATTAAATATATTGAGAATTTGCAAAATAATTCAAACTCTCCACAGAAGCCCACTTGGAAGACTGCATTGAAGAAGACAACGTCGTCTAATGTGAACACTAAATCGGGTACTGCATTGCCTACCAACTGGTTAGGAAGACATGCTGAGGGAAATACTGAAGATGTTGTGACAGCACTATGTCATTTACGCAATTTCATGATGGACGATGCGCTACAAATAAAA
>musae
---------------------------------------------------------------------------------------------------------------------------------------------------------------------------------------------------------------------------------------------------------------------------------------------------------------------------------------------------------------------------------------------------------------CAGGATGCCCAATCACTTTGGCAGTATATTCTGATAAATAAACATAGAATATTGGATTCAAATGGTATCGTTGAAGATGAGCCTAAAACGAAACGTCTCTGTCGCAATCCTAGACGGTTGACTGGATCCACCAGTAACAATGGTTCAGTTGAAGTAGATACTGAATCAACACGACCTGATGAGGATATAAACCCCTATGAAGAACTTTTTGCCGTTGTTATGAACGCAGTGGACGCTACCATGAATGATCGACCACTTCATCGGATGTTTCTTTTATTGCCTTCTAAAAAAATGTATCCTGATTATTATGATGTCATTGAACATCCAATAGATTTAAGATTAATAGCTACTAAAATTCAAATGAATGCTTATTCGAACCTTGTGGAAATGGAACGCGATCTTTTACAAATGACAAAGAATGCTTGTCTATTTAATGAGCCCGGTTCACAAATCTATAAGGATGCAAAAACTCTAAAACGTCTTTTCACGCAAAGACGTATGGAAATTGATAGTGGTAAAATTAAAGCATCGCGTCGCGTCAAAACTTTATCAAGTGCTGCAATTTCGGCTATGAAGGAAGAAGTTGATAGTTCTGATGATGAAGAAACAAGCAAAAAAGGTGAAGGACCGATGTGGGCACTTTTTGATCATTTATATAATGCACCTGGTTCTTCGGAGCATCCTGGAGCAACAGGTCCTCCATTGGGTACATCATTGTGGAAATTGCCCGTACGTCGTTTTCATCCTGAGTACTTTGAACTCATTAAATATCCGATATCTATGTGTCAAATACATACTAAACTGAAAAAAGGAGATTACGCTAACATCAGCGATCTTACCGCTGATCTCTGCCTTATGTTAGATAATGCAAAAAAAGCATTTCCATCAACACATCGTACGCACAAGGATGCTGTGAAAATGTTAAAAATAATGAATACAAAGTTAGTTGAAGAGTCGTTGGAACCGGAAACTAGCGACATGGATGATGACGGTGATATTGATGGGGATGTGGAGGATACATTGAATAATCGCGACACACCACGTGAAAAGAAAAAAGGCCGCCCGCGTATTAATTCTAATAATACAACTGCGCCCAATACACCTATCAGTAATTCACCAAAGGCTAGTAGGATTCCGATAAACGCTGTCATAAAGAAAAAAATTTTGAGCATACAAAGGTATTTGGTTGATTTTACTATTGGAAATCGAAAGCCCATTGACCTGTTTATGGAGAAACCACCTAGAAAAGTTTATCCCGACTACTATGACATTATTCAAAATCCCATTGACATGAATACAATTGAACACAATATACGTTGTGATAAATATGCCACCGTAGAAGATGTAGTTGCAGATTATCGACTTATGTTTTCGAATTGTAGACAATATAATGAAGAGGGATCCACAATTTATGAAGATGCGAATAATTTGGAAAGAGCATTGAATGAAAAACTACGAGAATTTCCTGGTTTAGCAGACATTAAAAAACCGCCTCAAAAATTGGGCAAACCCAGTGGTCGTAGAAAGACTGTTGTTGTTGATAAATTGTGGCAATTTTATGAGACCATACGAGAATATCAAGAACCAAAAGGCAAGCGACAATTGTCTTTAATATTTACTAAGCTTCCATCAAAGAATGAATATCCAGATTACTATGACATTATAAAGGAACCAATCGATATGGAGCGTATAGCGCAAAAGTTAAAGCAAGCTTGTTACGAGAGCGTAGATGAGTTGGCGGCTGACTTTTTATTGATGCTTGAAAATGCTTGCAAGTATAATGAACCGGACTCACAGATATATAAGGATGCTCTTGTATTACAGCAATTGACACTCCAATTAAAACAAAGCTTAAAAAATGAACAATCATCCACACCAGATGTATCACTAGCTGTACAAGAATTGTTTCTTAGTTTGTTTACTCAGTTATACAATCACCAAGATGAGGCAGGAAGATGCTATTCTGACTCTTTAGCTGAGGTGCCGGAATATGATGAAATTGCTGATGGTACCGGTAAAATGAGTAAAATTCGAGGTATCTCACTGGATTTGATAAAACGCCGATTAGATAAGCTGACATATAAGCGGTTAGATGTTTTTCAAGAAGATATTTTTTCATGTCTCGAAAGAGCTCGACGTTTATCCCGAACGGATTCCGACGTATTCCAGGATTCAATTGAACTCCAGATGTTCTTCATTAAAAAGCGTGATGAATTGTGCAAAGATACATTTAGTTCACCAGCACTACTGTACACTGTAGAGAATTTACTTGCGGAGGTAGAAGTAATGCGTCAACAGAAAGTTGCACAAGAAGATCAAGACCAGGAAGACAAGGACGATTTGGATACGGCTGCAATGCAAGGTGAAAGTATGACCATTAATCAGAAAGTATTTTCGCCTGGAGACTTTGTGTACTTTCAACTACCGGAGAACAAAATTCCCAGTATTGCATACATTGAGCGCCTTTGGACAACAGCAGATAATGTGAAGTGGATGCATGGATCAGTTTTCTTGCGGCCACATGAAACATACCATGTTACAACGCGAAAATTTCTTGAAATGGAGGTATTTAAAAGCAGTGTTTCTCAGACGATTCCAATGGACAAGGTGCTTGGCAAATGTTATATAATGCACATCAAAGATTATATTAAAATGCGTCCGGAAGGTTATGCCGATAAGGATGTATTTGTTTGTGAATCAAGATATAATGGTCGCGCACGTTGTTTCAAAAAATTCAAAATATGGCCTTTTGTACGTGAGAACGATCCCGTTCGTTTTGTTCCCAGAGATGAGCCATTAGAGCTGAAAAGAGTTATGTCGGTATTTAAAGAACGCATTGAGAAGCACAAAGGCGAATTGGAAGAGCTTAAGTTACAAGAGGCATTAGTGGAAAAGGAAAAACCAAACGTAGTATGCGATGCTCTACCTTTAAATTCGGAACCGAACAGTGTTTACTATCAGCAATTTAACACGATTTGCAGTGGTGCAGTTAAAATCGGTGATTTCGTATACGTGGCTACCCAAAGTGGAAAGCAGTCGATTGCACAAATTCATCAAATATGGGAAAATGGTAGCAAATCATATTTCAAAGGACCCTGGCTCTTGACTACAAGCGAGATAGTATCGCCATCAAACAAACAATACTATCGTCAAGAACTTTTATTGTCGACCGTTGAGGACATTAGTCCATTAATCGCCATTGTTGGGCGCTGTGCTGTTTTGGAATATACTGATTACATAAGTAGTCGTCCCACTGAGATTCCAGAGTGCGATGTCTACATTTGTGAGTCTGTTTACGACGAATTACGAAAATCATTACGGAAACTCAACACACCTGGCGGTTTACGGAAATTTCAACATAGTCCTGAAGTAACACAGGATGAGATATTCCATTTTAAAACTCATTTGAAGCCTATTAGAGATGTTAAGGGGGCTGAAGCCCAGGAAAACTTGGCTTTGATGGAAGATTCATTAGATGGTAATCCACCGTCGGTCAATTCGGATATAGCGGCAATATCGTCGCCAGCTCCTTCGGTATCTTCCACACCGATATCGTCGAAAGTAAAAAATAAAACAACTAAAAAGAGCCTTACTGGTTATATTCTTTATTCAAGTGAAGTGCGCAAAGGAATTAGTCAGAGCAATCCTGATGCTTCATTTGGGGATATTTCACGTATGGTGGGCACGGAATGGAAAAATTTACCAGCTAGCGTCAAACAGAGTTGGGAGGATCGCGCTTCACGCTTAAATGAGGAGTCAGCCGCCCGCCGAGAAATAGATGAAAGTTTGAATTGTGCAGGTGGTGCGGTAAGCGGTAGCCCAGGACCTAATGATCAGCAGAATGGTCATATATTTGAATGTCTGTGGGATAAATGTGATTTTCAATTTGAAGATGCTGTCGACTGCATGGAACATTGTATTCAAGATGGCACTGGCCACATTCAACGTACTGCCATGCAAGGCAACGCTACTGCATTCACTTGCTTATGGCGGGGATGTATACGCATGAAGAAAAACATGCAGGCGTTTCCATCAATGTTGCGTCTCATCAAGCATGTCCGGGAGGTACATTTAAGCAAGGGCGGTAAAATTCTACTTCCAAACGAACGAAGCAAAAATTTTGTGCCGAGAAAAAATCAAAAAACTACACAAGTTATTCAACTAAATACACAATCACATCAAGTACAACAAGCTGTTATGTCACCTCGAGGAGTCACCGGTAATGGAGTAGAGAATGGTGCGGTTTCGCAGTATCCAATGCAAGTTTTGGGACCACCGCCAGAACCAATGTTTGTAACGGTGCCACCAAGGCCTCAACGCGTTTTACATTCCGAGGCATATATTAAATATATTGAGAATTTGCAAAATACTTCAACTGCTCCACAGAAGCCTACATGGAAGACTGCAGTGAAGATTGCTACACCATCCAATGTGACCACAAAGCCGGGTACTGCATTACCCACCAACTGGTTGGGAAGATATGCTGAGGGAACTGCTGAAGATGTTGTGACAGCACTGTGTCATTTACGCAATTTCATGATGGACGATGCACTACAAATTAAG
>oleae
ATGATGAGTCGTAAAAGACGTGCTAGTTCTATTTCTAGTAAGCAAGATGAAGATCCCTTACAAATGGATGATTCAACTCCGGAGCAATCTCCAGTTCTACAAACTTCGGTACGCAAAAAACGCCGGCCAGACCCAAGTGAATTGTGCCAGCAGCTGTACGATTCAATACGAAGCATTAAAAAAGAAGATGGCGCTTCACTGTGCGATACATTTATACGTGCGCCAAAAAGACGCCAGGAGCCCTCTTATTACGACATAGTAACGAATCCTATTGATTTACTGAAAATTCAACAGAAATTAAAGACAGATTCATACGACGATATAGATGATTTGATGCAAGATTTCGAGCTTTTGGTTAAGAATGCTAAAGCATTCTACAAACCGGACACTGTTGAGCATCAGGATGCACAATCTCTTTGGCAGTATATACTGGTAAATAAACATAGAATATTGGATTCAAATGGTATCGTTGAAGATGAGCCTAAAACAAAACGTCTCTGTCGAAATCCGAGACGGTTGACTGGATCCACCAGTAATAATGGTTCAATTGAAGTGGATAACGAACCTACACGCCTCGATGATGATATAAATCCCTACGAAGAACTTTTTGCCGTTGTTATGAACGCTGTGGACACGACCATGAATGATCGACCGCTTCATCGAATGTTTCTTTTATTGCCTTCTAAAAAGATGTATCCAGATTATTACGATGTCATTGAACACCCAATAGATTTAAGATTAATAGCTACTAAAATTCAAATGAATGCATATTCGAACCTTGTGGAAATGGAGCGCGATCTTTTACAAATGACAAAGAATGCTTGTCAATTTAATGAGCCCGGTTCACAAATCTATAAGGATGCGAAAACTCTGAAACGCCTTTTCACGCAAAGACGGATGGAAATTGATAATGGTAAAATCAAACCAGCACGTCGTATAAAAACTTTATCAAGTGGCGCAATTTCTGTTATGAAGGAAGAAGTTGATAGTTCTGATGATGAAGAAACAAGCAAAAAAGGTGAAGGACCCATGTGGGCACTTTTTGATCATTTGTATAATGCGCCTGGTTCTTCGGAGCATCCTGGGGCAACAGGTCCTCCTTTGGGTACATCATTATGGAAATTGCCGGTACGTCGTTTTCATCCTGAGTACTTTGAACTCATTAAGCGGCCGATATCAATGTGTCAAATACATACTAAACTAAAAAAAGGAGATTACGCTAACATCAGCGATCTAACAGCTGATCTCTGCCTCATGTTAGATAATGCAAAAAAAGCCTTTCCACCATCACATCGTACACACAAGGATGCTGTGAAGATGTTAAAAATAATGAATACAAAGTTAGTTGAAGAGTCGTTGGAACCGGAAACTAGCGATATGGATGATGATGGTGATATTGATGGGGATGTAGAGGACACGTTGAGTAATCGTGACACGCCGCGCGAAAAGAAAAAAGGTCGTCCACGTATTAATTCTAATAATACAAGTGCGCCTAATACACCTATAAGTAATTCACCAAAGGCGAGTAGGATTCCAATAAACGCTGTTATAAAGAAAAAAATTTTAAGCATACAAAGGTATTTGGTTGACTTTACTATTGGAAATCGAAAGCCTATTGACTTGTTCATGGAGAAACCACCTAGGAAAATTTATCCCGACTACTATGACATTATACAAAATCCCATTGATATGAATACAATTGAACATAACATACGTTGTGATAAATATGCCACAGTCGAAGATGTAGTGGCAGATTATCGACTTATGTTTTCGAATTGTAGACAATACAATGAAGAGGGATCCACAATATATGAAGATGCGAATAATTTGGAAAGAGCATTGAATGAAAAACTAAGGGAATTCCCTGGTTTGGCAGAAATTAAGAAACCGACACAAAAATTGGGCAAACCCAGTGGCCGCAAAAAGACGGCTGTTGTTGATAAATTATGGCAGTTTTATGAGAACATACGAGAATATCAAGAACCAAAAGGAAAGCGACAATTGTCTTTAATATTCACAAAGCTTCCATCAAAGAATGAATATCCAGATTATTACGACATTATAAAGGAACCAATCGATATGGAGCGTATAGCGCAAAAATTAAAGCAAAATAGTTACGAGAGTGTAGATGAGTTGGCAGCTGACTTTTTATTGATGTTAGAGAATGCTTGCAAGTATAATGAACCCGATTCACAGATATACAAGGATGCTCTTGTATTACAGCAATTGACACTCCAATTAAAACAAAGCTTAAGAAATGAACAATCATCCACACCAGATGTATCACTAGCTGTACAAGAAGTGTTTCTTAGTTTGTTTACACAGCTATACAATCACCAGGATGAGGCAGGAAGATGTTATTCTGACTCTTTAGCTGAGGTTCCAGAATATGATGAAATTGCTGATGCTAACGGTAAAATTAGTAAAATTCGAGGAATCTCACTAGATTTAATAAAACGCCGTTTGGATAAGCTGACATATAAACGGTTAGATGTTTTCCAAGAAGATATTTTTTCATGTCTCGAAAGAGCTCGACGTTTATCCCGAACGGACTCCGACGTATTCCAGGATTCAATTGAACTCCAGATGTTTTTCATTAAAAAGCGTGATGAATTGTGTAAAGATACATTCACTTCACCAGCTCTACTCTATACAGTAGAGAATTTACTTTCGGGGGTAGAGGCATTGCGTCAACAGAAAATTGCACAAGAAGATCAAGACCAAGAAGATAAGGACGATTTGGATACCGCTGCTATGCAAGGCGAAAGTATAACTATCAATCAGAAAGTATTTTCGCCTGGAGACTTTGTGTACTTTCAACTACCAGAGAACAAAATTCCTAGCATTGCATATATTGAGCGCCTTTGGACAACATCGGATAATGTGAAGTGGATGCATGGATCAGTTTTCTTGCGTCCACATGAAACATACCATGTTACAACGCGAAAATTTCTAGAAATGGAGGTATTTAAAAGCAGCGTTTCTCAAACGATTCCAATGGACAAGGTGCTTGGCAAATGTTATATAATGCACATCAAAGATTATATTAAAATGCGTCCGGAAGGTTACGCCGATAAGGATGTATTTGTTTGTGAATCCAGATATAATGGTCGAGCACGTTGTTTTAAAAAATTTAAAATCTGGCCTTTTGTACGTGAAAACGAACCCGTTCGTTTTGTTTCCAGAGATGAACCTTTAGAGCTGAAAAGAGTTATGTCGGTATTTAAAGAACGAATTGAAAAACACAAAGGCGAATTGGAAGAACTTAAATTACAAGAGGCATTAGTGGAAAAGGAGAAACCAAACGTAGTATGCGATGCTCCATCTATAAATGCGGAACCGAACAGTGTTTACTATCAGCAATTTAATACGATTTGCAGTGGTACGGTTAAAACCGGAGATTTCGTATACGTCGCTACCCAAAGTGGAAAGCAGTCGATTGCACAAATTCATCATATATGGGAAAGCGGTAGTAAATCATATTTTAAAGGACCATGGCTTTTGACTCCAAGCGAAATAGTATCGCCTTCAAATAAGCAATTCTATCGCCAAGAACTTCTATTGTCTACAGTTGAGGATATTAGTCCTTTAATCGCCATTGTGGGACGCTGTGCTGTTTTGGAATATACCGATTACATAAGTAGTCGTCCTACTGAGATTCCAGAGTGTGATGTCTACATTTGTGAATCTGTTTACGACGAATTACGAAAATCGTTACGTAAGCTCAACACACCTGGTGGTTTACGGAAATTTCAACATAATCCTGAAGTAACACAGGATGAGATATTCCATTTTAAAAATCATATAAAGCCTATTAGAGATGTTAAGGGGGTTGAAGTTCAGGAAAACTTAGCTCTGCTTGAAGACTCATTAGATGGTAATCCACCATCGGTCAATTCGGATATGGCGGCAATATCATCGCCAGCCCCTTCCGTATCTTCCACACCGATATCGTCGAAAGTAAAAAATAAAACAACTAAAAAGAGCCTTACTGGCTATATACTCTATTCAAGTGAGGTGCGCAAAGGAATTAGTCAGAGTAATCCAGATGCTTCGTTTGGCGATATTTCACGTATGGTGGGCACGGAATGGAAGAATTTACCAGCTAGTGTCAAACAGAGTTGGGAGGATCGTGCTTCACGCTTAAATGAAGAGTCAGCTGCACGTCGAGAAATAGACGAAAGTTTGAATTGTGCAGGTGGTGCGGCAAGCGGTAGCCCAGGACCTAATGATCAGCAGAATGGTCATATATTTGAATGTTTATGGGATAAATGCGATTATCAATTTGAAGATGCTGTTGACTGCATGGAGCATTGTATACAAGATGGCACCGGCCACATTCAACGTACATCCATGCAAGGCAACGATACTGAATTCACTTGCTTATGGCGCGGATGTATACGCATGAAGAAAAACATGCAGGCGTTTCCATCATTATTGCGTCTGATCAAGCATGTCCGGGAGGTACATTTAAGCAAGGGCGGTAAAATTCTACTTCCAAATGAACGAAGCAAAAATTTTGTGCCGAGAAAAAATCAAAAAACTACACAGGTTGTTCAACTAAATACACAATCGCATCAAGTACAACAAGCAGTTATGTCACCTCGAGGTGGCAATGGCAATGGTGTTGAGAATGGTGCTGTTTCGCAGTATCCAATGCAAGTTTTGGGACCACCTCCAGAACCAATGTTTGTAACGGTGCCACCAAGGCCTCAACGAGTCCTGCATTCCGAAGCATACATTAAATACATTGAGAATTTGCAAAATACTTCAAGTTCTCCACAGAAGCCTACTTGGAAGAATGCAGTGAAGAAGGCAACACCATCCAATATGACCACTAAGCCGGGTACTGCATTGCCCACCAACTGGTTGGGAAGATACGCTGAGGGGAATACTGAAGATGTTGTGACCGCACTGTGTCATTTACGCAATTTCATGATGGACGATGCACTACAAATAAAA
>tryoni
ATGATGAGTCGTAAAAGACGAGCTAGTTCTATTTCTAGTAAGCAGGATGAGGATCCCTTACAAATGGATGATTCAACCCCGGAGCAATCTCCAGTTCTACAAACTTCCGTACGCAAAAAACGTCGGCCAGACCCAAGTGAATTGTGCCAGCAGCTGTACGATTCAATACGAAGCATTAAAAAAGAAGATGGCGCTTCATTGTGCGACACATTTATACGTGCACCAAAAAGACGCCAGGAGCCCTCTTATTACGACATAGTAACGAATCCTATTGATTTACTGAAAATTCAACAGAAATTAAAGACAGATTCTTACGACGATATAGATGATTTGATGCAAGATTTCGAACTTCTGGTGAAGAATGCGAAAGCATTCTACAAGTCGGACACTGTTGAGCATCAGGATGCCCAATCACTTTGGCAGTATATTCTGATGAATAAACATAGAATATTGGATTCAAATGGTATCGTTGAAGATGAACCAAAAACGAAACGTCTCTGCCGCAATCCTAGACGGTTGACTGGATCCACCAGTAACAATGGTTCAGTCGAAGTAGATAACGAACCAACACGACTCGATGAGGATATAAATCCCTACGAAGAACTTTTTACCGTTGTTATGAACGCAGTGGACGCTACCATGAATGATCGACCGCTTCATCGGATGTTTCTTTTATTGCCTTCTAAAAAAATGTATCCTGATTATTATGATGTCATTGAACACCCAATAGATTTAAGATTAATAGCTACTAAAATTCAAATGAATGCTTATTCGAACCTTGTTGAAATGGAACGCGATCTTTTACAAATGACAAAGAATGCTTGTCAATTTAATGAGCCCGGTTCACAAATCTATAAGGATGCAAAAACTCTAAAACGTCTTTTCACGCAAAGACGCATGGAAATTGATAGTGGTAAAATTAAACCATCACGTCGCGTCAAAACTTTATCAAGTGCTGCAATTTCGGCTATGAAGGAAGAAGTTGATAGTTCTGATGATGAAGAAACAAGCAAAAAAGGTGAAGGACCGATGTGGGCACTTTTTGATCATTTATATAATGCACCTGGTTCTTCGGAGCATCCTGGAGCAACAGGTCCTCCATTGGGTACGTCATTATGGAAATTGCCGGTACGTCGTTTTCATCCAGAGTACTTTGAACTCATTAAATATCCGATATCAATGTGTCAAATACATACTAAACTGAAAAAAGGAGATTACGCAAACATCAGCGATCTTACCGCTGATCTCTGTCTTATGTTAGACAATGCAAAAAAAGCATTTCCATCAACACATCGTACGCACAAGGATGCCGTGAAGATGTTAAAAATAATGAATACAAAGTTAGTTGAAGAGTCGTTGGAACCGGAAACTAGCGACATGGATGATGACGGTGATATTGATGGAGATGCGGAGGATACATTGAACAATCGTGATACACCACGTGAAAAGAAAAAAGGGCGTCCGCGTATTAATTCTAATAATACAAGTGCGCCCAATACACCTATCAGTAATTCACCAAAGGCAAGTAGGATTCCGATAAACGCCGTCATAAAGAAAAAAATTTTGAGCATACAAAGGTATTTGGTTGATTTTACTATTGGAAATCGAAAGCCCATTGACTTGTTTATGGAGAAACCACCTAGAAAAATTTATCCCGACTACTATGACATTATACAAAATCCCATTGACATGAATACAATTGAACACAACATACGTTGTGATAAATATGCCACAGTAGAAGATGTAGTTGCAGATTATCGACTTATGTTTTCGAATTGTAGACAATATAATGAAGAGGGATCCACAATTTATGAAGATGCGAATAATTTGGAAAGAGCATTGAATGAAAAACTACGAGAATTCCCTGGTTTAGCAGACATTAAAAAACCGCCACAAAAATTGGGTAAACCCAGTGGTCGTAGAAAGACTGTTGTTGTTGATAAATTGTGGCAATTTTATGAGACCATACGAGAATATCAAGAACCAAAAGGCAAGCGACAACTGTCTTTAATATTTACAAAGCTTCCATCAAAAAATGAGTATCCAGATTACTATGACATTATTAAGGAACCAATCGATATGGAGCGTATAGCGCAAAAGTTAAAGCAAGCTAGTTACGAGAGCGTAGATGAGTTGGCGGCTGACTTTTTATTGATGCTTGAAAATGCTTGCAAGTATAATGAACCAGATTCACAGATATACAAGGACGCCCTTGTATTACAGCAATTGACACTCCAATTAAAACAAAGCTTAAGAAATGAGCAATCATCCACACCAGATGTATCACTAGCTGTACAAGAATTGTTTCTGAGTTTGTTTACTCAGTTATACAATCACCAAGATGAGGCAGGAAGATGCTATTCTGACTCTTTAGCTGAAGTGCCGGAGTATGATGAAATTGCTGATGGTAACGGTAAAATGAGTAAAATTCGAGGTATCTCTCTGGATTTGATAAAACGCCGTTTAGATAAGCTGACATATAAGCGGTTAGATGTTTTTCAAGAAGATATTTTTTCATGTCTCGAAAGAGCTCGACGTTTATCCCGAACGGATTCCGACGTATTCCAGGATTCAATTGAACTCCAGATGTTCTTCATTAAAAAGCGTGATGAATTGTGCAAAGATACATTCAGTTCACCAGCACTACTGTACACTGTAGAAAATTTACTTGCGGAGGTAGAAGTAATGCGTCAACAGAAAGTTGCACAAGAAGATCAAGACCAGGAAGACAAGGACGATTTGGATACGGCTGCAATGCAAGGTGAAAGTATGACCATAAATCAGAAAGTATTTTCGCCTGGAGACTTTGTGTACTTTCAACTACCGGAGAACAAAATTCCCAGCATTGCATACATTGAGCGCCTTTGGACAACAGCAGATAATGTGAAGTGGATGCATGGATCAGTTTTCTTGCGGCCACATGAAACATACCATGTTACAACGCGAAAATTTCTCGAAATGGAGGTATTTAAAAGCAGTGTTTCTCAGACGATTCCAATGGACAAGGTACTTGGCAAGTGTTATATAATGCACATCAAAGATTATATTAAAATGCGTCCAGAAGGTTATGCCGATAAGGATGTATTTGTTTGTGAATCAAGATATAATGGTCGCGCACGTTGTTTCAAGAAATTCAAAATATGGCCTTTTGTACGTGAGAACGATCCCGTTCGTTTTGTTCCCAGAGATGAGCCATTAGAGCTGAAACGAGTTATGTCGGTATTTAAAGAACGCATTGAGAAGCACAAAGGTGAATTGGAAGAGCTTAAGTTACAAGAAACATTGGTGGAAAAGGAAAAACCAAATGTAATATGCGATACTCTACCTATAAATTCGGAACCGAACAGTGTTTACTATCAGCAATTTAACACGATTTGCAGTGGTGCCGTTAAAATCGGTGATTTCGTATACGTGGCTACCCAAAGTGGAAAGCAGTCGATTGCACAAATTCATCAAATATGGGAAAGTGGTAGCAAATCATACTTCAAAGGACCCTGGCTCTTGACCCCAAGCGAGATAGTATCGCCATCAAATAAACAATACTATCGTCAAGAACTTTTATTGTCGACCGTTGAGGACATTAGTCCATTAATCGCCATTGTTGGGCGCTGTGCTGTTTTGGAATATATCGATTACATAAGTAGTCGTCCCACTGAGATTCCAGAGTGCGATGTCTACATTTGTGAGTCTGTTTACGACGAACTACGAAAATCATTACGTAAACTCAACACACCTGGCGGTTTACGGAAATTTCAACATAGTCCTGAAGTAACACAGGATGAGATATTTCATTTTAAAACTCATTTGAAGCCTATCAGAGATGTTAAGGGGGCTGAAGCTCAGGAAAACTTGGCTTTGATGGAAGACTCATTAGATGGTAATCCACCGTCGGTCAGTTCGGATATAGCGGCAATATCGTCGCCAGCTCCTTCGGTATCTTCCACACCGATATCGTCGAAAGTAAAGAATAAAACAACTAAAAAGAGTCTTACTGGTTATATTCTCTATTCAAGTGAAGTGCGTAAAGGAATTAGTCAGAGCAATCCAGATGCTTCGTTCGGTGATATTTCACGTATGGTGGGCACGGAATGGAAGAATTTACCAGCTAGCGTCAAACAGAGTTGGGAGGATCGTGCTTCACGCTTAAATGAGGAGTCAGCTGCCCGCCGGGAAATAGATGAAAGTTTGAATTGTGCAGGTGGTGCGGTAAGCGGTAGCCCAGGACCCAATGATCAGCAGAATGGTCATATATATGAATGTCTATGGGATAAATGTGATTATCAATTTGAAGATGCTGTCGACTGCATGGAACATTGTATTCAAGATGGCACTGGCCACATTCAACGAACTGCCATGCAAGGCAACGATACTGAATTCACTTGCTTATGGCGCGGATGTATACGCATGAAGAAAAACATGCAGGCGTTTCCGTCATTATTGCGTCTCATCAAGCATGTCCGGGAGGTACATTTAAGCAAGGGCGGTAAAATTCTACTTCCAAATGAACGAAGCAAAAATTTTGTGCCGAGAAAAAATCAAAAAACTACACAAGTTATTCAACTAAATACACAATCACATCAAGTACAACAAGCAGTTATGTCACCTCGAGGAGGCACCGTCAATGGAGTAGAGAATGGTGCGGCTTCGCAGTATCCAATGCAAGGTTTGGGACCACCGCCAGAACCAATGTTTGTAACGGTGCCACCAAGGCCTCAACGCGTTTTGCATTCCGAGGCATATATTAAATATATTGAAAATTTGCAAAATACTTCGAGTGCTCCACAGAAGCCTACATGGAAGACTGCAGTGAAGATGGCAACACCATCCAATGTTACCACTAAGCCGGGTACTGCATTACCCACCAACTGGTTGGGAAGATATGCTGAGGGAAATACTGAAGATGTTGTTACAGCACTGTGTCATTTACGCAATTTCATGATGGACGATGCACTACAGATTCAG
>zonata
ATGATGAGTCGTAAAAGACGAGCTAGTTCTATTTCTAGTAAGCAAGATGAGGATCCCTTACAAATGGATGATTCAACTCCGGAGCAATCTCCAGTTCTACAGACTTCCGTACGCAAAAAACGCCGGCCAGACCCAAGTGAATTATGCCAGCAGCTGTACGATTCAATACGAAGCATTAAAAAAGAAGATGGCGCTTCATTGTGCGACACATTCATACGTGCACCAAAAAGACGCCAGGAGCCCTCTTATTACGACATAGTAACGAATCCTATTGATTTACTGAAAATTCAACAGAAATTGAAGACAGATTCTTACGACGATATAGATGATTTGATGCAAGATTTCGAACTTCTAGTGAAGAATGCTAAAGCATTCTACAAGTCGGACACTGTTGAGCATCAGGATGCCCAATCACTTTGGCAGTACATTTTGATAAATAAACATAGAATATTGGATTCAAATGGTATCGTTGAAGATGAGCCTAAAACTAAACGTCTTTGTCGCAATCCTAGACGGTTGACTGGATCCACCAGTAACAATGGGTCAGTTGAAGTAGATAATGAATCAACACGACTCGATGAGGATATAAATCCCTACGAAGAACTTTTTGCCGTTGTTATGAACGCAGTGGACGCTACCATGAATGATCGACCACTTCATCGGATGTTTCTTTTATTGCCTTCTAAAAAAATGTATCCTGATTATTATGATGTCATTGAACACCCAATAGATTTAAGATTAATAGCTACTAAAATTCAAATGAATGCTTATTCGAACCTTGTAGAAATGGAACGTGATCTTTTGCAAATGACAAAGAATGCTTGTCAATTTAATGAGCCCGGTTCACAAATCTATAAGGATGCAAAAACTCTAAAACGTCTTTTCACGCAAAGACGCATGGAAATTGATAGTGGTAAAATTAAACCATCGCGTCGCGTCAAAACTTTATCAAGTGCTGCAATTTCGGCTATGAAGGAAGAAGTTGATAGTTCTGATGATGAAGAAACAAGCAAAAAAGGTGAAGGACCGATGTGGGCACTTTTTGATCATTTATATAATGCACCTGGTTCTTCGGAGCATCCTGGAGCAACAGGTCCTCCATTGGGTACATCATTGTGGAAATTGCCCGTACGTCGTTTTCATCCTGAGTACTTTGAACTCATTAAATATCCAATATCAATGTGTCAAATACATACAAAACTGAAAAAAGGAGATTACGCTAACATCAGCGATCTCACCGCTGATCTCTGCCTTATGTTAGATAATGCAAAAAAAGCATTTCCATCAACACATCGTACGCACAAGGATGCCGTGAAGATGTTAAAAATAATGAATACAAAGTTAGTTGAAGAGTCGTTGGAACCGGAAACTAGCGACATGGATGATGACGGTGATATTGATGGGGATGCGGAGGATACATTGAACAATCGCGACACACCACGTGAAAAGAAAAAAGGTCGTCCACGTATTAATTCTAATAATACAAGTGCGCCCAACACACCTATCAGTAATTCACCAAAGGCAAGTAGGATCCCGATAAACGCTGTCATAAAGAAAAAAATTTTGAGCATACAAAGGTATTTGGTCGATTTTACCATTGGAAATCGAAAGCCCATTGACCTGTTTATGGAGAAACCACCTAGAAAAATTTATCCCGACTACTATGACATTATTCAAAATCCCATTGACATGAATACAATTGAACACAACATACGTTGTGATAAATATGCCACGGTAGAAGATGTAGTTGCAGATTATCGACTTATGTTTTCGAATTGTAGACAATATAATGAAGAGGGATCCACAATTTATGAAGATGCGAATAATTTGGAAAGAGCATTGAATGAAAAACTACGAGAATTCCCTGGTTTAGCAGACATTAAAAAACCGCCTCAAAAATTGGGCAAACCCGGTGGTCGTAGAAAGACTGTTGTTGTTGATAAATTGTGGCAATTTTATGAGACCATACGAGAATACCAAGAACCAAAAGGCAAGCGACAATTGTCTTTAATATTTACTAAGCTTCCATCAAAGAATGAATATCCAGATTATTATGACATTATAAAAGAACCAATCGATATGGAGCGTATAGCGCAAAAGTTAAAGCAAGCTAGTTACGAGAGCGTAGATGAGTTGGCGGCTGACTTTTTATTGATGCTTGAAAATGCTTGCAAGTATAATGAACCGGACTCACAGATATACAAGGATGCCCTTGTATTACAGCAATTGACACTCCAATTAAAACAAAGCTTAAGAAATGAGCAATCATCCACACCAGATGTATCACTAGCTGTACAAGAATTGTTTCTTAGTTTGTTTACTCAGTTATACAATCACCAAGATGAGGCAGGAAGATGCTATTCCGACTCCTTAGCTGAGGTCCCGGAATATGATGAAATTGCTGATGGTACCGGTAAAATGAGTAAAATTCGAGGTATCTCACTGGATTTGATAAAACGCCGTTTAGATAAGCTGACATATAAGCGGTTAGATGTTTTTCAAGAAGACATTTTTTCATGTCTCGAAAGAGCTCGACGTTTATCCCGCACGGATTCCGACGTATTCCAGGATTCAATTGAACTCCAGATGTTCTTCATTAAAAAGCGTGATGAATTGTGCAAAGATACATTTAGTTCACCAGCACTACTGTACACTGTAGAGAATTTACTTGCGGAGGTAGAAGTAATGCGTCAGCAGAAAGTTGCACAAGAAGATCAAGACCAGGAAGACAAGGACGATTTGGATACGGCTGCAATGCAAGGTGAAAGTATGACCATCAATCAGAAAGTATTTTCGCCTGGAGACTTTGTGTACTTTCAACTACCAGAGAACAAAATTCCCAGCATTGCATACATTGAGCGCCTTTGGACAACAGAAGATAATGTGAAGTGGATGCATGGATCAGTTTTCTTGCGGCCACATGAAACATACCATGTTACAACGCGAAAATTTCTCGAAATGGAGGTATTTAAAAGCAGTGTTTCTCAGACGATTCCAATGGACAAGGTGCTTGGCAAATGTTATATAATGCACATCAAAGATTATATTAAAATGCGTCCAGAAGGTTATGCCGATAAGGATGTATTTGTTTGTGAATCAAGATATAATGGTCGCGCACGTTGTTTCAAAAAATTCAAAATATGGCCGTTTGTACGTGAGAACGATCCCGTTCGTTTTGTTCCCAGAGATGAGCCATTAGAGCTGAAAAGAGTTATGTCGGTATTTAAAGAACGCATTGAGAAGCACAAAGGCGAATTGGAAGAGCTTAAGTTACAAGAGGCATTAGTGGAAAAGGAAAAACCAAACGTAGTATGCGATGCTCTACCTTTAAATTCGGAACCGAACAGTGTTTACTATCAGCAATTTAACACAATTTGCAGTGGTGCAGTTAAAATCGGTGATTTCGTATACGTGGCTACCCAAAGTGGAAAGCAGTCGATTGCACAAATTCATCAAATATGGGAAAGCGGTAGCAAATCATATTTCAAAGGACCTTGGCTCTTGACTCCAAGCGAGATAGTATCGCCATCAAACAAACAATATTATCGTCAAGAACTTTTATTGTCGACCGTTGAGGACATTAGTCCATTAATCGCCATTGTTGGGCGCTGTGCTGTTTTGGAATATACCGATTACATAAGTAGTCGTCCCACTGAGATTCCAGAGTGCGATGTCTACATTTGTGAGTCTGTTTACGACGAATTGCGAAAATCATTACGTAAACTCAACACACCTGGCGGTTTACGGAAATTTCAACATAGTCCTGAAGTAACACAGGATGAGATATTCCATTTTAAAACTCATTTGAAGCCTATTAGAGATGTTAAGGGGGTTGAAGCCCAGGAAAATTTGGCTTTAATGGAAGACTCATTAGATGGTAATCCACCGTCGGTCAACTCGGATATAGCGGCAATATCGTCGCCAGCTCCTTCGGTATCTTCCACACCGATATCGTCGAAAGTAAAAAATAAAACAACTAAAAAGAGCCTTACTGGTTATATTCTTTATTCAAGTGAAGTGCGCAAAGGAATTAGTCAGAGCAATCCTGATGCTTCATTTGGGGATATTTCACGTATGGTGGGCACAGAATGGAAAAATTTACCAGCTAGCGTCAAACAGAGTTGGGAGGATCGTGCTTCACGCTTAAATGAGGAGTCAGCTGCCCGCCGGGAAATAGATGAAAGTTTGAATTGTGCTGGTGGTGCGGTAAGCGGTAGCCCAGGACCCAATGATCAGCAGAATGGTCATATATTTGAATGTCTATGGGATAAATGTGATTATCAATTTGAAGATGCTGTCGACTGCATGGAACATTGTATTCAAGATGGCACTGGCCACATTCAACGTACTTCCATGCAGGGCAACGATACTGAATTCACTTGCTTATGGCGGGGATGTATACGCATGAAGAAAAACATGCAGGCGTTTCCATCATTATTGCGTCTCATCAAGCATGTCCGGGAGGTACATTTAAGCAAGGGCGGTAAAATTCTACTACCAAATGAACGAAGCAAAAATTTTGTGCCGAGAAAAAATCAAAAAACTACACAAGTTATTCAACTAAATACACAATCACATCAAGTACAACAAGCAGTTATGTCACCTCGGGGAGGCACTGGCAATGGTGTAGAGAATGGTGCTGTTTCGCAGTATCCAATGCAAGTTTTGGGACCACCGCCAGAACCAATGTTTGTAACGGTCCCACCAAGGCCTCAACGCGTTTTGCATTCCGAGGCATATATTAAATATATTGAGAATTTGCAAAATACTTCAAGTGCTCCACAGAAGCCTACATGGAAGACTGCAGTGAAAATGGCAACACCATCCAATGTGACCACTAAGCCGGGAACTGCATTACCCACCAACTGGTTGGGAAGATATGCTGAGGGAACTACTGAAGATGTTGTGACAGCACTGTGTCATTTACGCAATTTCATGATGGACGATGCACTACAAATTAAG
