# Supplementary material for: The Impact of Fast Radiation on the Phylogeny of Bactrocera Fruit Flies as Revealed by Multiple Evolutionary Models and Mutation Rate-Calibrated Clock
Source: Insects. 2022 Jun 30;13(7):603. doi: 10.3390/insects13070603 (PMC9319077; doi:10.3390/insects13070603)
Supplement: Supplementary file 1 [file insects-13-00603-s001.zip › File S1/ceratitis_13327.fasta]

>bryoniae
ATGAGTTTAGCCAACGCCAGACCTTTGGTCTCTGTCTATTCAGACAAAAATGAACAGCTTAAGGATAAGAACATCTGCTTGCCTGCAGTGTTCAAAGCGCCTATTCGTCCGGATATTGTTAACGAAGTGCATCAGCTAGTTCGCCGCAACAATCGTCAACCCTATGCTGTTAGCGAGCAAGCAGGTCACCAAACGTCTGCTGAATCTTGGGGTACTGGTCGTGCCGTCGCTCGTATTCCTCGTGTTCGCGGAGGTGGTACCCACCGTTCCGGTCAGGGTGCTTTCGGTAACATGTGTCGTGGTGGACGTATGTTTGCTCCAACCAAAACCTTCCGTCGCTGGCACCGCAAGGTGAATGTCAACCAGCGCCGTTACGCTCTCGTTTCGGCTATTGCTGCATCAGGTGTTCCAGCCCTAGTTCAATCCAAAGGCCATATTATTGATGGTGTATCGGAATTTCCATTGGTGGTGTCTGATGATGTACAGAAACTACAAAAAACCAAGCAAGCTGTAGTGTTCCTAAGACGTACGAAAATTTGGGCTGACATTCAGAAGGTGTACAAGTCGCAACGTTTCCGTGCTGGTCGTGGTACAATGCGCGATCGTCGCCGTATCGCTCGCCGTGGTCCTTTGATTGTTTACTACAAGGATGAAGGTCTGCGTCGTGCTTTCCGCAACATCCCTGGCATTGAAACAATGAACGTTGACAAAATGAATTTGTTGAAACTTGCGCCAGGTGGTCATGTAGGACGTTTCGTCATCTGGACTGAATCTGCGTTCGCTCGTTTGAACGAATTATTTGGCTCGTGGAAGACACCATCAGCTTTGAAGAAGGGTTACAATTTGCCCCAACCCAAAATGGCCAACACCGATTTGTCACGTTTACTGAAATCGGAAGAAATCCGTAAAGTATTACGTGATCCACGTAAGAAGGTGTTCCGTCGCGTCCGCCGTCTGAATCCATTGTCTAACGTACGCCAACTGATCAAATTGAATCCTTACGCTGAGGTATTGAGACGTCGTGCTGCGTTAGCTGCTGAGAAGCGTACTATTGCTAAATCTTTGGCAGTCGCTAAGAAAAGGAACGTAGAATTGGCGAAATCGCACTTTGCTGCTGTGGCCACCAAGGCGCAAGCTAACCGCACAAAAATGTTGCAGAAAATTTTAGCTGAACGTAAGAAGAAGGCGGCCACCAAGAAAGCTGCTGCTAAAAAACCAGCCCCAGCT
>ceratitis
ATGAGTTTAGCCAACGCAAGGCCTTTGGTCTCTGTCTATTCAGACAAAAATGAGCAAGTTAAGGACAAGAACATCTGCTTGCCCGCAGTGTTCAAAGCCCCCATTCGGCCAGATATTGTAAACGAAGTTCACCAGCTAGTTCGCCGTAACAATCGGCAACCTTATGCCGTTAGTGAGCAAGCAGGTCACCAGACATCTGCTGAATCTTGGGGTACTGGTCGTGCTGTCGCTCGTATTCCTCGTGTACGTGGTGGTGGTACTCATCGTTCTGGTCAGGGTGCTTTCGGTAACATGTGTCGTGGTGGTCGTATGTTTGCCCCAACTAAAACTTTCCGTCGCTGGCACCGCAAGGTAAATGTCAACCAACGCCGTTATGCTATCGTTTCGGCTATTGCTGCATCCGGAGTTCCAGCTCTCGTCCAATCTAAGGGTCACATCATTGATGGAGTTTCGGAATTCCCCTTAGTCGTGTCCGATGACGTGCAGAAGTTGCAAAAAACCAAGCAAGCTGTCGTATTCCTTAGACGCATGAAGATCTGGGCTGATATCCAAAAGGTATACAAGTCGCAGCGTTTCCGTGCTGGTCGTGGTACAATGCGTGATCGTCGTCGTATCGCTCGTCGTGGTCCTTTGGTCGTTTACTACAAAGATGAAGGTTTGCGTCGTGCCTTCCGTAACATCCCCGGCATTGAGACAATGAACGTTGACAAAATGAATTTGTTGAAATTGGCACCAGGTGGTCATGTTGGACGTTTCGTCATCTGGACTGAATCAGCTTTCGCACGTTTGAACGAATTGTTCGGCTCATGGAAAACACCATCAACCTTAAAGAAGGGCTACAATTTGCCACAACCAAAAATGGCCAACACTGACTTGTCCCGTTTGTTGAAATCGGAAGAAATTCGCAAAGTGTTGCGCGATCCACGTAAGAAGGTATTCCGTCGTGTCCGCCGTCTTAATCCATTGTCCAATGTGCGTCAATTGATCAAATTGAATCCATACGCTGAGGTATTGAGACGTCGTGCAGCGTTAGCTGCTGAAAAGCGCACCATTGCCAAGACAGTGGCTGCTGCCAAGAAGAAGAACGTTGAATTGGCAAAATCACACTTTGCTGCAGTGGCAACAAAAGCGCAAGCCAACCGCACAAAAATGCTTCAAAAAATTTTGGCTGAACGTAAGAAGAAGGCAGCCACCAAGAAAGCTGCTGCTAAAAAACCAGCCCCAGCT
>correcta
ATGAGTTTAGCCAACGCCAGACCTTTGGTCTCTGTCTATTCAGACAAAAATGAACAGCTTAAGGATAAGAACATCTGCTTGCCTGCAGTCTTCAAAGCCCCCATTCGTCCGGATATTGTTAACGAAGTGCATCAGCTAGTTCGTCGCAACAATCGTCAACCTTATGCCGTTAGCGAGCAAGCAGGTCACCAAACGTCTGCTGAATCTTGGGGTACTGGTCGTGCCGTCGCTCGTATTCCCCGTGTTCGCGGAGGTGGTACCCACCGTTCAGGTCAGGGTGCTTTCGGTAACATGTGTCGTGGTGGACGTATGTTTGCTCCAACCAAAACCTTCCGTCGCTGGCACCGTAAGGTGAATGTCAACCAACGCCGTTACGCTCTCGTGTCGGCTATTGCTGCATCAGGTGTTCCAGCCCTAGTTCAATCCAAGGGCCATATTATTGATGGTGTATCGGAATTCCCATTGGTGGTGTCTGATGATGTGCAGAAACTACAAAAAACCAAGCAAGCTGTAGTGTTCCTAAGACGTACGAAAATTTGGGCTGACATTCAAAAGGTGTACAAGTCGCAACGTTTCCGTGCTGGACGTGGTACAATGCGCGATCGTCGCCGTATCGCTCGCCGTGGTCCTTTGATTGTTTACTACAAGGATGAAGGTCTACGTCGTGCTTTCCGCAACATCCCTGGCATTGAAACAATGAACGTTGACAAAATGAATTTGTTGAAACTTGCGCCAGGTGGTCATGTTGGACGTTTCGTTATCTGGACTGAATCGGCGTTCGCTCGTTTGAACGAATTATTTGGCTCGTGGAAGACACCATCAGCTTTGAAGAAGGGTTACAATTTGCCCCAACCTAAAATGGCCAACACCGATTTGTCACGTTTACTGAAATCTGAAGAAATCCGTAAAGTATTACGTGATCCACGTAAGAAGGTGTTCCGCCGCGTCCGCCGTCTGAATCCGTTGTCTAACGTACGCCAACTGATCAAATTGAATCCTTACGCTGAGGTATTGAGACGTCGTGCTGCGTTAGCTGCTGAGAAGCGTACTATTGCTAAATCTTTGGCAATCGCTAAGAAGAGGAACGTAGAATTGGCGAAATCGCACTTTGCTGCTGTGGCCACCAAAGCGCAAGCTAACCGCACAAAAATGTTGCAGAAAATTTTGGCCGAGCGTAAGAAGAAGGCGGCCACCAAGAAGGCTGCTGCTAAAAAACCAGCCCCAGCT
>cucurbitae
ATGAGTTTAGCCAACGCCAGACCTTTGGTCTCTGTCTATTCAGACAAAAATGAACAACTTAAGGATAAGAACATCTGCTTGCCTGCAGTGTTCAAAGCCCCCATTCGTCCGGACATCGTAAACGAAGTGCATCAGCTCGTTCGTCGCAACAATCGTCAACCCTATGCCGTTAGTGAGCAAGCAGGCCATCAAACATCTGCTGAATCCTGGGGTACTGGTCGTGCCGTCGCTCGTATTCCCCGTGTTCGTGGTGGTGGTACCCATCGTTCCGGCCAGGGTGCTTTCGGTAACATGTGTCGTGGTGGACGTATGTTTGCCCCAACCAAGACTTTCCGTCGCTGGCACCGCAAGGTGAATGTCAACCAACGCCGTTACGCTCTGGTCTCAGCTATTGCTGCTTCAGGTGTTCCAGCCCTTGTCCAATCTAAGGGCCACATTATTGATGGTGTGTCGGAATTCCCATTGGTAGTGTCCGATGATGTGCAGAAACTACAGAAAACCAAGCAAGCTGTAGTCTTCCTCAGACGTACGAAAATTTGGGCTGACATCCAAAAGGTGTACAAGTCGCAACGTTTCCGTGCTGGTCGTGGTACAATGCGCGATCGTCGCCGTATCGCTCGCCGTGGTCCTTTGATTGTTTACCACAAGGATGAAGGTCTGCGCCGTGCTTTCCGCAACATCCCTGGCATTGAAACAATCAATGTTGACAAACTGAATTTGTTGAAACTTGCACCAGGTGGTCATGTTGGACGTTTCATTGTCTGGACTGAATCGGCTTTCGCACGATTGAACGAATTGTTCGGCTCATGGAAATCACCATCAACCTTGAAGAAGGGATACAATTTGCCCCAGCCTAAAATGGCCAACACCGATTTGTCTCGCTTGTTGAAATCGGAAGAAATCCGTAAAGTATTACGTGATCCACGTAAGAAGGTATTCCGTCGCGTCCGCCGTCTGAATCCATTGTCCAACGTGCGCCAATTGATCAAGTTGAATCCTTATGCTGAAGTTTTGAGACGTCGTGCTGCGTTGGCTGCTGAGAAGCGTACTATTGCCAAATCTGTGGCAGTAGCTAAGAAGAGGAACGTAGAATTGGCCAAATCACACTTTGCTGCTGTGGCTACCAAAGCGCAAGCTAACCGCACAAAAATGTTGCAAACAATTTTGGCTGAACGTAAGAAGAAGGCGGCCACCAAGAAGGCTGCTGCCAAAAAAGCAGCACCAGCC
>dorsalis
ATGAGTTTAGCCAACGCCAGACCTTTGGTCTCTGTCTATTCAGACAAAAATGAACAGCTTAAGGATAAGAACATCTGCTTGCCTGCAGTGTTCAAAGCCCCCATTCGTCCGGATATTGTTAACGAAGTGCATCAGTTAGTTCGTCGCAACAATCGTCAACCCTATGCCGTTAGCGAGCAAGCAGGTCACCAAACGTCTGCTGAATCTTGGGGTACTGGCCGTGCCGTCGCTCGTATTCCCCGTGTTCGCGGAGGTGGTACCCACCGTTCCGGTCAGGGTGCTTTCGGTAACATGTGTCGTGGTGGACGTATGTTTGCTCCAACCAAAACCTTCCGTCGCTGGCACCGCAAGGTGAATGTCAACCAGCGCCGTTACGCACTCGTGTCGGCTATTGCTGCATCAGGTGTCCCAGCCCTAGTTCAATCCAAGGGCCATATTATTGATGGTGTATCGGAATTCCCATTGGTGGTGTCTGATGATGTGCAGAAACTACAAAAAACCAAGCAAGCTGTAGTTTTCCTAAGACGTACGAAAATTTGGGCTGACATTCAAAAGGTGTACAAGTCGCAACGTTTCCGTGCTGGTCGTGGTACAATGCGCGATCGTCGCCGTATCGCTCGCCGTGGTCCTTTGATTGTTTACTACAAGGATGAAGGTCTACGTCGTGCTTTCCGCAACATCCCTGGCATTGAAACAATGAACGTTGACAAAATGAATTTGTTGAAACTTGCGCCAGGTGGTCATGTTGGACGTTTCGTTATCTGGACTGAATCGGCGTTCGCTCGTTTGAACGAATTATTTGGATCGTGGAAGACACCATCAGCTTTGAAGAAGGGTTACAATTTGCCCCAACCTAAAATGGCCAACACCGATTTGTCACGTTTACTGAAATCGGAAGAAATCCGTAAAGTATTACGTGATCCACGTAAGAAGGTGTTCCGCCGCGTCCGCCGTCTGAATCCATTGTCTAACGTACGCCAACTGATCAAATTGAATCCTTACGCTGAGGTATTGAGACGTCGTGCTGCGTTAGCTGCTGAGAAGCGTACTATTGCTAAATCTTTGGCAATCGCTAAGAAGAGGAATGTAGAATTGGCGAAATCGCACTTTGCTGCTGTGGCTACCAAAGCGCAAGCTAACCGCACAAAAATGTTGCAGAAAATTTTGGCCGAGCGTAAGAAGAAGGCGGCCACCAAGAAGGCTGCTGCTAAAAAACCAGCCCCAGCT
>jarvisi
ATGAGTTTAGCCAACGCCAGACCTTTGGTCTCTGTCTATTCAGACAAAAATGAACAGCTTAAGGATAAGAACATCTGCTTGCCTGCAGTGTTCAAAGCCCCCATTCGTCCGGATATTGTTAACGAAGTGCATCAGCTAGTACGTCGCAACAATCGTCAACCTTATGCCGTTAGCGAGCAAGCAGGTCACCAAACGTCTGCTGAATCTTGGGGTACTGGTCGTGCCGTCGCTCGTATTCCCCGTGTTCGTGGAGGTGGTACCCACCGTTCCGGTCAGGGTGCTTTCGGTAACATGTGTCGTGGTGGACGTATGTTTGCTCCAACTAAAACCTTCCGTCGCTGGCACCGCAAGGTGAATGTCAACCAGCGCCGTTACGCTCTCGTGTCGGCTATTGCTGCATCAGGTGTTCCAGCCTTAGTTCAATCCAAGGGCCATATTATTGATGGTGTATCAGAATTCCCATTGGTGGTGTCCGATGATGTGCAGAAACTACAAAAAACCAAGCAAGCTGTAGTGTTCTTAAGACGTACGAAAATTTGGGCTGACATTCAAAAGGTGTACAAGTCGCAACGTTTCCGTGCTGGTCGTGGTACAATGCGCGATCGTCGCCGTATCGCTCGCCGTGGTCCTTTGATTGTTTACTACAAGGATGAAGGTCTACGTCGCGCTTTCCGCAACATTCCTGGCATTGAAACAATGAACGTTGATAAAATGAATTTGTTGAAACTTGCGCCAGGTGGTCATGTTGGACGTTTCGTTATCTGGACTGAATCGGCATTCGCTCGTTTGAACGAATTATTTGGCTCATGGAAGACACCATCAGCTTTGAAGAAGGGTTACAATTTGCCCCAACCTAAAATGGCCAACACCGATTTATCACGTTTACTGAAATCAGAAGAAATCCGTAAAGTATTACGTGATCCACGTAAGAAGGTGTTCCGTCGCGTCCGCCGTCTGAATCCATTGTCTAACGTACGCCAACTGATCAAATTGAATCCATACGCTGAGGTATTGAGACGTCGTGCTGCGTTAGCTGCTGAGAAGCGTACTATTGCTAAATCTTTGGCAATCGCTAAGAAGAGGAACGTAGAATTGGCGAAATCGCACTTTGCTGCTGTGGCCACCAAAGCGCAAGCTAACCGCACAAAAATGTTGCAGAAAATTTTGGCTGAACGTAAGAAGAAGGCGGCCACCAAGAAGGCTGCTGCCAAAAAACCAGCCCCAGCT
>latifrons
ATGAGTTTAGCCAACGCTAGACCTTTGGTATCTGTCTATTCAGACAAAAATGAACAGCTTAAGGATAAGAACATCTGCTTGCCTGCAGTGTTCAAAGCCCCCATTCGTCCGGATATTGTTAACGAAGTGCACCAGCTAGTTCGTCGCAACAATCGTCAACCCTATGCCGTTAGCGAGCAAGCAGGTCACCAAACGTCTGCTGAATCTTGGGGTACTGGTCGTGCCGTCGCTCGTATTCCCCGTGTTCGCGGAGGTGGTACCCACCGTTCCGGTCAGGGTGCTTTCGGTAACATGTGTCGTGGTGGACGTATGTTTGCTCCAACCAAAACCTTCCGCCGCTGGCACCGCAAGGTAAATGTCAACCAGCGCCGTTACGCTCTCGTTTCGGCTATAGCTGCATCTGGTGTTCCAGCCCTAGTTCAATCCAAGGGCCATATTATTGATGGTGTATCGGAATTCCCATTGGTGGTGTCTGATGATGTGCAGAAACTACAAAAAACCAAGCAAGCTGTAGTGTTCCTAAGACGTACGAAAATTTGGGCTGACATTCAAAAGGTGTACAAGTCGCAACGTTTCCGTGCTGGTCGTGGTACAATGCGCGATCGTCGCCGTATCGCTCGCCGTGGTCCTTTGATTGTTTACTACAAGGATGAAGGTCTGCGTCGTGCTTTCCGTAACATACCTGGCATTGAAACAATGAACGTTGACAAAATGAATTTGTTGAAACTTGCGCCAGGTGGTCACGTAGGACGTTTCGTCATCTGGACTGAATCTGCGTTCGCTCGTTTGAACGAATTATTTGGCTCGTGGAAGACACCATCAGCTTTGAAGAAAGGTTACAATTTGCCCCAACCTAAAATGGCCAACACCGATTTGTCACGTTTACTGAAATCCGAAGAAATCCGTAAAGTATTACGTGATCCACGTAAGAAGGTGTTCCGTCGCGTCCGCCGTCTGAATCCATTGTCTAACGTTCGCCAACTGATCAAATTGAATCCTTACGCTGAGGTATTGAGACGTCGTGCTGCGTTAGCTGCTGAGAAGCGTACTATTGCTAAATCTCTGGCAGTCGCTAAGAAGAGGAACGTAGAATTGGCGAAATCGCACTTTGCTGCTGTGGCCACCAAGGCGCAAGCTAACCGCACAAAAATGTTGCAGAAAATTTTAGCTGAACGTAAGAAGAAGGCGGCCACCAAGAAGGCTACTGCGAAAAAACCAGCCCCAGCT
>minax
ATGAGTTTAGCAAACGCAAGGCCTTTGGTCTCTGTTTATTCAGACAAAAATGAACAACTTAAGGATAAGAACATCTGTCTGCCTGCAGTGTTCAAAGCCCCCATTCGTCCGGATATCGTTAACGAAGTGCATCAGCTAGTTCGTCGAAACAATCGTCAACCCTATGCAGTTAGTGAGCAAGCAGGTCACCAAACGTCTGCTGAATCTTGGGGTACTGGTCGTGCCGTCGCTCGTATTCCTCGTGTTCGTGGAGGTGGTACCCACCGTTCTGGCCAGGGAGCTTTCGGTAACATGTGTCGCGGTGGACGTATGTTTGCTCCAACCAAGACCTTTCGTCGCTGGCACCGCAAGGTGAATGTCAACCAGCGCCGTTATGCTCTTGTATCGGCTATTGCCGCATCAGGTGTTCCTGCCCTGGTTCAATCTAAAGGCCACATTATTGATGGTGTGTCGGAATTCCCCTTGGTTGTGTCTGATGATGTGCAGAAACTACAGAAAACCAAACAGGCTGTAGTGTTCCTAAGACGTACAAAAATTTGGGCTGACATTCAAAAGGTGTACAAGTCGCAACGTTTCCGTGCTGGCCGTGGTACAATGCGCGATCGACGCCGTATCGCTCGCCGTGGTCCTTTGATTGTTTACTACAAGGATGAAGGTCTGCGTCGTGCTTTCCGCAATATCCCTGGCATTGAAACAATGAACGTTGACAAAATGAATTTGTTGAAACTTGCGCCAGGTGGTCATGTTGGACGTTTCGTTATCTGGACTGAATCGGCATTCGCTCGTTTGAACGAATTATTTGGCTCATGGAAGACACCATCGACTTTGAAGAAGGGTTACAATTTGCCTCAACCTAAAATGGCCAACACCGATTTGTCCCGTTTATTGAAATCGGAAGAAATCCGTAAAGTACTACGTGATCCACGTAAGAAGGTGTTCCGTCGCGTCCGCCGTCTGAATCCATTGTCTAACGTGCGCCAACTGATTAAGTTGAATCCTTATGCTGAGGTATTGAGACGTCGTGCTGCGTTAGCTGCTGAGAAGCGTACTATTGCTAAATCTTTGGCAATCGCTAAGAAGAAGAACGTAGAATTGGCGAAATCGCACTTTGCTGCTGTGGCCACCAAAGCGCAAGCTAACCGCACAAAAATGTTGCAAAACATTTTAGCTGAACGTAAGAAGAAGGCGGTCGGCAAGAAGGTTGCTGCTAAAAAGCCAACCCCAGAA
>musae
------------------------------------------------------------------------------------------------------------------------------------------------------------------------------------------------ACGTCTGCTGAAGCGTGGGGTACTGGTCGTGCCGTCGCGCGTATTACCCGTGTTCGCGGAGGTGGTACCCACCGTTCCGGTCAGGGTGCTTTCGGTAACATGTGTCGTGGTGGACGTATGTTTGCTCCAACCAAAACCTTCCGTCGCTGGCACCGCAAGGTGAATGGCAACCAGCGCCGTTTCGCTCTCGTGTCGGCTATTGCTGCATCAGGTGTCCCAGCCCTAGTTCAATCCAAGGGCCATATAATTGATGGTGTATCGGAATTCCCATTGGTGGTGTCTGATGATGTGCAGAAACTACAAAAAACCAAGCAGGCTGTAGTTTTCCTAAGACGTACGAAAATTTGGGCTGACATTCAAAAGGTGTACAAGTCGCAACGTTTCCGTGCTGGTCGTGGTACAATGCGCGATCGTCGCCGTATCGCTCGCCGTGGTCCTTTGATTGTTTACTACAAGGATGAAGGTCTACGTCGTGCTTTCCGCAACATCCCTGGCATTGAAACAATGAACGTTGACAAAATGAATTTGTTGAAACTTGCGCCAGGTGGTCATGTTGGACGTTTCGTTATCTGGACTGAATCGGCGTTCGCTCGTTTGAACGAATTATTTGGATCGTGGAAGACACCATCAGCTTTGAAGAAGGGTTACAATTTGCCCCAACCTAAAATGGCCAACACCGATTTGTCGCGTTTACTGAAATCGGAAGAAATCCGTAAAGTATTACGTGATCCACGTAAGAAGGTGTTCCGCCGCGTCCGCCGCCTGAACCCATTGTCTAACGTACGCCAACTGATCAAATTGAATCCTTACGCTGAGGTATTGAGACGTCGTGCTGCGTTAGCTGCTGAGAAGCGTACTATTGCTAAATCTTTGGCAATCGCTAAGAAGAGGAACGTAGAATTGGCGAAATCCCACTTTGCTGCTGTGGCCACCAAAGCGCAAGCTAACCGCACAAAAATGTTGCAGAAAATTTTGGCCGAGCGTAAGAAGAAGGCAGCCACCAAGAAGGCTGCTGCTAAAAAACCAGCCCCAGCT
>oleae
ATGAGTTTAGCCAACGCAAGACCTTTGGTCTCTGTCTATTCAGACAAAAATGAACAGCTTAAGGATAAGAACATCTGCTTGCCTGCAGTGTTCAAAGCCCCCATTCGTCCTGATATTGTTAACGAAGTGCATCAGCTAGTTCGTCGCAACAATCGCCAACCCTATGCCGTTAGCGAGCAAGCAGGTCACCAAACGTCTGCTGAATCTTGGGGTACTGGTCGTGCCGTCGCTCGTATTCCTCGTGTTCGTGGAGGTGGTACTCACCGTTCCGGCCAGGGTGCCTTCGGTAACATGTGTCGTGGTGGACGTATGTTTGCTCCAACCAAGACCTTCCGTCGCTGGCACCGCAAAGTGAATGTCAACCAGCGCCGATACGCTCTCGTGTCAGCTATTGCTGCATCAGGTGTTCCAGCCCTAGTTCAATCAAAGGGCCATATTATTGATGGTGTGTCGGAATTCCCATTGGTGGTGTCGGATGATGTGCAGAAACTACAAAAAACCAAGCAAGCTGTAGTGTTCCTAAGACGTACGAAAATTTGGGCTGACATTCAAAAGGTGTACAAGTCGCAACGTTTCCGTGCTGGTCGTGGTACAATGCGCGATCGTCGCCGTATTGCTCGCCGTGGTCCTTTGATTGTTTATTATAAGGATGAAGGTCTGCGTCGTGCTTTCCGCAACATCCCTGGCATTGAAACAATGAACGTTGACAAAATGAATTTGTTGAAGCTTGCACCAGGTGGTCATGTTGGACGTTTCGTTATCTGGACTGAATCGGCATTCGCTCGCTTGAACGAATTATTTGGATCATGGAAGACACCATCATCTTTAAAGAAGGGTTACAATTTGCCCCAACCTAAAATGGCCAACACGGATTTGACACGTTTACTGAAATCGGAAGAAATCCGTAAAGTATTACGTGATCCACGTAAGAAGGTGTTCCGTCGCGTCCGCCGTCTAAATCCATTGTCTAACGTGCGCCAACTGATCAAATTGAATCCTTACGCTGAGGTACTAAGACGTCGTGCTGCGTTAGCTGCTGAGAAACGTACTATTGCTAAATCTGTGGCAATCGCTAAGAAGAGGAACGTGGAACTAGCGAAATCGCATTTTGCTGCTGTGGCCACCAAAGCGCAAGCTAACCGCACAAAAATGTTGCAGAAAATTTTGGCCGAACGTAAGAAGAAGGTGGCCACCAAGAAGGCTGCTGCTAAAAAAACAGCCCCAGCC
>tryoni
ATGAGTTTAGCCAACGCCAGACCTTTGGTCTCTGTCTATTCAGACAAAAATGAACAGCTTAAGGATAAGAATATCTGCTTGCCTGCAGTGTTCAAAGCCCCCATTCGTCCGGACATTGTTAACGAAGTGCATCAGCTAGTACGTCGCAACAATCGTCAACCTTATGCCGTTAGCGAGCAAGCAGGTCACCAAACGTCTGCTGAATCTTGGGGTACTGGTCGTGCCGTCGCTCGTATTCCCCGTGTTCGTGGAGGTGGTACCCACCGTTCCGGTCAAGGTGCTTTCGGTAACATGTGTCGTGGTGGACGTATGTTTGCTCCAACCAAAACCTTCCGTCGCTGGCACCGCAAGGTGAATGTCAACCAGCGCCGTTACGCTCTCGTGTCGGCTATTGCTGCATCAGGTGTTCCAGCCTTAGTTCAATCCAAGGGCCATATTATTGATGGTGTATCAGAATTCCCATTGGTGGTGTCTGATGATGTGCAGAAACTACAAAAAACCAAGCAAGCTGTAGTGTTCCTAAGACGTACGAAAATTTGGGCTGACATTCAAAAGGTGTACAAGTCGCAACGTTTCCGTGCTGGTCGTGGTACAATGCGCGATCGTCGCCGTATCGCTCGCCGTGGTCCTTTGATTGTTTACTACAAGGATGAAGGTCTACGTCGCGCTTTCCGCAACATTCCTGGCATTGAAACAATGAACGTTGACAAAATGAATTTGTTGAAACTTGCGCCAGGTGGTCATGTTGGACGTTTCGTTATCTGGACTGAATCGGCATTCGCTCGTTTAAACGAATTATTTGGCTCGTGGAAGACACCATCAGCTTTGAAGAAGGGTTACAATTTGCCCCAACCTAAAATGGCCAACACCGATTTATCACGTTTACTGAAATCGGAAGAAATCCGTAAAGTATTACGTGATCCACGTAAGAAGGTGTTCCGTCGCGTCCGCCGTCTGAATCCATTGTCTAACGTGCGCCAATTGATCAAATTGAATCCATACGCTGAGGTATTGAGACGTCGTGCTGCGTTAGCTGCTGAGAAGCGTACTATTGCTAAATCTTTGGCAATCGCTAAGAAGAGGAACGTAGAATTGGCGAAATCGCACTTTGCTGCTGTGGCCACCAAAGCGCAAGCTAACCGCACAAAAATGTTGCAGAAAATTTTGGCTGAACGTAAGAAGAAAGCGGCCACCAAGAAGGCTGCTGCCAAAAAACCAGCCCCAGCT
>zonata
ATGAGTTTAGCCAACGCCAGACCTTTGGTCTCTGTCTATTCAGACAAAAATGAACAGCTTAAGGATAAGAACATCTGCTTGCCTGCAGTGTTCAAAGCCCCCATTCGTCCGGATATTGTTAACGAAGTGCATCAGCTAGTTCGTCGCAACAATCGTCAACCCTATGCCGTTAGCGAGCAAGCAGGTCACCAAACGTCTGCTGAATCTTGGGGTACTGGTCGTGCCGTCGCTCGTATTCCCCGTGTTCGCGGAGGTGGTACCCACCGTTCCGGTCAGGGTGCTTTCGGTAACATGTGTCGTGGTGGACGTATGTTTGCTCCAACCAAAACCTTCCGTCGCTGGCACCGTAAGGTGAATGTCAACCAGCGCCGTTACGCTCTCGTGTCGGCTATTGCTGCTTCAGGTGTTCCAGCCCTAGTTCAATCCAAGGGCCATATTATTGATGGTGTATCGGAATTCCCATTGGTGGTGTCTGATGATGTGCAGAAACTACAAAAAACCAAGCAAGCTGTAGTGTTCCTAAGACGTACGAAAATTTGGGCTGACATTCAAAAGGTGTACAAGTCGCAACGTTTCCGTGCTGGTCGTGGTACAATGCGCGATCGTCGCCGTATCGCTCGCCGTGGTCCTTTGATTGTTTACTACAAGGATGAAGGTCTACGTCGTGCTTTCCGCAACATCCCTGGCATTGAAACAATGAACGTTGACAAAATGAATTTGTTGAAACTTGCGCCAGGTGGTCATGTTGGACGTTTCGTTATATGGACTGAATCGGCGTTCGCTCGTTTGAACGAATTATTTGGCTCGTGGAAGACACCATCAGCTTTGAAGAAGGGTTACAATTTGCCCCAACCTAAAATGGCCAACACCGATTTGTCACGTTTACTGAAATCAGAAGAAATCCGTAAAGTATTACGTGATCCACGTAAGAAGGTGTTCCGCCGCGTCCGCCGTCTGAATCCATTGTCTAACGTACGCCAACTGATCAAATTGAATCCTTACGCTGAGGTGTTGAGACGTCGTGCTGCGTTAGCTGCTGAGAAGCGTACTATTGCTAAATCTTTGGCAATCGCTAAGAAGAGGAACGTAGAATTGGCGAAATCGCACTTTGCTGCTGTGGCCACCAAAGCGCAAGCTAACCGCACAAAAATGTTGCAGAAAATTTTGGCCGAGCGTAAGAAGAAGGCGGCCACCAAGAAGGCTGCTGCTAAAAAGCCAGCCCCAGCT
