# Supplementary material for: The Impact of Fast Radiation on the Phylogeny of Bactrocera Fruit Flies as Revealed by Multiple Evolutionary Models and Mutation Rate-Calibrated Clock
Source: Insects. 2022 Jun 30;13(7):603. doi: 10.3390/insects13070603 (PMC9319077; doi:10.3390/insects13070603)
Supplement: Supplementary file 1 [file insects-13-00603-s001.zip › File S1/ceratitis_13424.fasta]

>bryoniae
ATGGAAAAATTGAAAATAAAAACTATAGGCGTACTACGTGAACGCGAAGGTATTGCAAATGATAATGGAAATGGCGTATGTCGTGTGATGACTCTTACAACTGCAATTACGGATAGTGTCGGT------GGTAATGTTGCTATTGTTAGCCAAGGAGAAGATGTGAAAGACGATGGTGGTGGAGGGGATGCACCAACTAACCGAAACACTACTGCGTCAACACTTGCTCGACAATTACCAAAAATGTCTGCTTTGGACTTGGCTGGAATATTGAATTGTAAACGACGATTAGAGTGGACAAAGGAATGGCTGAAGAAAAATCAAGCTGAATTGTTGAGCAAAGAAAACCTACGAAAAGAAATACTTTTCCGAAGTAATGAAATATATCACTTCAATTGCTTCTTCAACATAACAGAAAGACAGTTTCGTTATTTGGTGACAAAACTATCTCCAGTTATAAGTTCCTATGAACCACATCGAAAGAAGAAATCATTCAGTGCAGAAGAGCGAATTGCTATTACACTTAAGTATTTGGCAACGGGTGAAGTACATTCGTGTCGTAACTATTGCTTCCGTGCCTCGAAACCTGTGATACTAAAAATGATAGCCAACATATGCCTCAATATATACGAATTACTCAAGGACCCATTTGTATCACTACCAAAGACTGATGAGCAATGGCAAAATGTGGCGAACGAGTTTCAACGCAAACACCGTGTGCTGAATTGCGCTGGCAATTTGTCCATGCAACAAATCAGATTCCATTCTTCATCGCGGGCCGAGGAGCAAAAAGACTTTATCAACAAACAACCACTCATATTCACATCAATAGTTGATATTAATGATAACTTCCTTTATATCGATGTCGAGAAGACTCAGGCGGAAGCCTTCGACGATATTTATGAGAAGTCCACATTTAGACAGTTAATTGAA------GAGGTGAAACTGCCAGTGAGTTACGAAGCACAAGATGACATTAGTCAATCATACTATTTTGCAAGTAAATCTGGTTTGCCCTTGAAGCCTTATCTCTTGAGTGGACCAACCGATGTGCCAAATAACTCGCGAGTTAATTACAATAATGTCATGAGTATGGTAAATAAGCATACCGAAAATGCATTGCGTATGCTGGCTAATATATTTCCCATATTATCACAACCTCTGCGGATTGATGAGGAAAACGGTCGTAAAATTATACTCGGCTGTGTGGCGTTGTATAACTTCCTCCGAAAAACAGACCGTGGATTCTTTGCGCAGACGAAAAATATA---------GCATTACGAAATGATTGGGTGGACGATGATTGCATACTGATAGCAAGTGAAGAGGAGCATGGCTTTAATGAAGACTACACTCCAAAAGTTACAATGACTAATTGTTTTCAAAATTTACATAACCAGAAAGGCGACTCACCATTGGGTGCAGCCAAAAGAGATCATGTAATAAAACGTTTAGACGAAATATGTGGAAAA
>ceratitis
ATGGATAAAGTAAAAATAAAAACAATTGGTGTGCTACGTGAACGCGAGGGTGTTACAAATGATAATGGAAATGGCGTTTGTCGTGTTATGACACTTTCCTCAGCAATTGCTGATGCTGGTGGTGGTGGTGGTAATGTTGCAATAGTTGGCCAAGGAGAGTTTGCGAAAGACGATAGCGGCGGAGGCGTTGCACCTGCAAACCGTACGACGACTGCTGGGTCACTTGTTCGACAATTACCAAAAATGTCTCCTCTGGATTTGGCTGGCATATTGAATTGCAAACGTAGACTGGAATGGACAAAGGAATGGCTGAAAAAGAACCAAGCCGAGTTGTTAAGCAAAGAAAACCTACGTAAAGAGATATTATTTCGAAATAACGAGATATATCACTTTAATTGCTTCTTTAACATAACGGAGCGTCAGTTCAGATATTTGGTGACTAAACTATCCCCAGTTATAAGTTCCTATGAACCGCATCGAAAAAAGAAGTCATTCAGTGCAGAGGAGAGAATAGCTATAACGCTTAAGTATTTGGCAACGGGTGAAGTACATTCATGTCGTAACTATTGCTTCCGTGCCTCGAAACCTGTGATACTAAAAATGATAGCCAATATATGCCTCAATATATATGAATTACTCAAGGATCCATTTGTATCACTACCAAAGACTGATGAACAGTGGCAAAATGTGGCCAACGAGTTTCAGCGAAAACATCGCATGCTGAATTGCGCCGGAAATCTGGCCATGCAGCAAATTAGATTCCATTCTTCATCGAGGGTCGAGGAGCAAATAGACTTTATCAACAAACAACCACTCATTTTTACTTCTATAGTAGATATTAATGATAACTTCCTGTACATCGACATCGAGAAGACTCGAGCGGCGGCTGTCGATGAGATATATGAAAAATCAACAATTAGGCAATTAATAGAGAGTTATGAAGTAAAACTGCCAAAGAGTTATGAAGCACAAGAAGACATTTGTCAATCCTATTATTTTGCAAGTAAAAACGATTTGCCTCTAAAGCCTTATCTCCTCAACGGACCAACTAATGTGCCAAATAATTCAAAAGTAACATATAATAATGTTATGAATATGGTTAATAAACATACTGAAAATGCATTACGTATGCTAGCCAATATATTTCCCATACTATCACAACCTTTGCGCATTGATGAAGAGAACGGTCGAAAAATAATTCTCGGTTGCGTGGCATTGTATAATTTCCTACGAAAAACAGAACGCGGATTCTTCATGCAAACTAAAAATATAACAAACATAACAACGAGAAATGATTGGCTGGATGATGATTGCATATTAATAGCTAGTGAAGAAGAGCATGGCTCCAATGAAGATTATGCACCAAAAGTTACATTGACAAATTGCTTTGAAAGTTTATACTCACAAAAAGGAGATTCATTATTGGGCGCAGCTAAAAGAGATCACGTAATAAAACGTTTAGCAGAAACATATGGGAAG
>correcta
ATGGAAAAATTGAAAATAAAAACTATAGGCGTACTACGTGAACGCGAAGGCATTGCAAATGATAATGGAAATGGCGTATGTCGTGTGATGACTCTTACAACTGCAATTACGGATGGTGTCGGT------GGTAATGTTGCTATTGTTAGCCAAGGAGAAGATGTGAAAGACGATGGTGGTGGAGGGGATGCACCAACTAACCGAAACACTACTGCGTCAACACTTGCTCGACAATTACCAAAAATGTCTGCTTTGGACTTGGCCGGAATATTGAATTGTAAACGACGATTGGAATGGACAAAGGAATGGCTGAAAAAAAATCAAGCTGAGTTGCTGAGCAAAGAAAACCTACGAAAAGAAATACTTTTCCGAAGTAATGAAATATATCACTTCAATTGCTTCTTCAACATAACAGAAAAACAGTTTCGTTATTTGGTTGCAAAACTATCTCCAGTTATAAGTTCCTATGAACCACATCGAAAGAAGAAATCATTCAGTGCAGAAGAGCGAATTGCTATTACACTTAAGTATTTGGCAACGGGTGAAGTACATTCGTGTCGTAACTATTGCTTCCGTGCCTCGAAACCTGTGATACTAAAAATGATAGCCAACATATGCCTCAATATATACGAATTACTCAAGGACTCATTTGTATCACTACCAAAGACTGATGAGCAATGGCAAAACGTGGCGAACGAGTTTCAACGCAAACACCATGTGCTGAATTGCGCTGGCAATTTGTCCATGCAACAAATCAGATTCCATTCTTCATCGCGGGCCGAGGAGCAAAAAGACTTTATCAACAAACAACCACTCATATTCACATCAATAGTAGATATTAATGATAACTTCCTTTATATCGATGTCGAGAAGACTCAGGCGGAAGCTTTCGACGATATTTATGAGAAATCCACATTTAGACAGTTAATTGAA------GAGGTTAAACTGCCAGTGAGTTACGAAGCACAAGATGACATTAGTCAATCATACTATTTTGCAAGTAAATCTGGTTTGCCCTTGAAGCCTTATCTCTTGAGCGGACCAACCGATGTGCCAAATAACTCGCGAGTTAATTACAATAATGTCATGAGTATGGTAAATAAGCATACCGAAAATGCATTCCGTATGCTGGCTAATATATTTCCCATATTATCACAACCTCTGCGGATTGATGAGGAAAACGGTCGTAAAATTATACTCGGCTGTGTGGCGTTGTATAACTTCCTCCGAAAAACAGACCGTGGATTCTTTACGCAGACGAAAAATATA---------GCATTACGAAATGATTGGGTGGACGATGATTGCATATTGATAGCAAGTGAAGAGGAGCATGGCTTTAATGAAGACTACACTCCAAAAGTTACAATGACTAATTGTTTTAAAAATTTACATAACCAGAAAGGGGACTCACTATTGGGTGCAGCCAAAAGAGATCATGTAATAAAACGTTTAGACGAAATATGTGGAAAA
>cucurbitae
ATGGAGAAATTAAAAATAAAAACTATTGGCGTACTCCGTGAACGCGAAGGTGTTGCAAATGATAATGGTAATGCCGTGTGTCGTGTGATGACTCTTTCAACTGCAATTACAGACAGTGCTGTT------GGAAGTGTTGCTATTGTCGGACAAGGTGAAGATGTGAAAGACGACGGCGGTGGAGGGGATGCACCAACCAACCGAAACACTACTGCATCAGCACTTACTCGACAATTACCAAAAATGTCTGCTTTGGATTTGGCCGGTATATTGAATTGTAAACGACGATTGGAATGGACAAAAGAATGGCTGAAAAAGAATCAAGCTGAGCTATTGAGCAAAGAAAACCTACGGAAAGAGATACTATTCCGAAGTAATGAAATATACCACTTCAATTGCTTCTTCAACATAACGGAAAGACAGTTTCGCTATTTGGTGAATAAACTATCACCAGTTATAAGTTCCTATGAACCTCATCGAAAGAAGAAATCATTCAGTGCAGAAGAGCGAATCGCTATTACGCTTAAGTATTTGGCAACGGGTGAAGTACATTCGTGTCGTAACTATTGCTTCCGTGCCTCGAAACCTGTGATACTAAAAATGATAGCCAACATATGCCTCAATATATACGAATTACTCAAGGATCCATTTGTATCACTACCAAAGACTGATGAGCAATGGCAAAATGTGGCGAACGAGTTTCAGAGAAAACACCGTATGCTGAATTGCGCTGGGAATTTGTCCATGCAACAAATCAGGTTCCATTCTTCTTCGCGGGCCGAGGAGCAAATAGACTTTATCAACAAACAACCACTCATATTCACATCAATAGTAGATATTAATGATAACTTCCTGTACATCGATATCGAAAAAACTGAAGCGGAAGCTTCCGATGAAATCTATGAGAAATCCACATTTAGACAGTTAGTTGAAAATGACGAGGTTAAACTGCCAGTGAGTTACGAAGCACAAGATGACATTAGTCAATCATACTATTTTGCAAGTAAATGTGGTTTGCCCTTGAAGCCTTATCTCCTCAGCGGACCGACCGATGTGCCAAATAACTCGCGAGTTAATTACAATAATATCATGAATATGGTTAATAAGCATACCGAAAATGCATTACGAATGCTAGCTAATATATTTCCCATATTATCGCAACCACTGCGGATTGATGAGGAGAACGGTCGTAAAATGATTCTCGGCTGTGTGACGTTGTATAACTTCCTCCGAAAAACAGATCGTGGATTCTTCACACAAACGAAAAATATT---------GCATTACGAAATGATTGGGTGGACGACGATTGTATACTGATAGCAAGTGAGGAGGAGCATGGTTTTAACGAAGACTACACACCAAAAGTTACAATGACCAATTGCTTTCAAAATTTACATAACCAGAAGGGCGACTCACAATTGGGCGCAGCCAAGAGAGATCATATAATTAAAAGTTTAGAAGAAATATGTGGAAAT
>dorsalis
ATGGAAAAATTGAAAATAAAAACTATAGGCGTACTACGTGAACGCGAAGGTATTGTAAATGATAATGGAAATGGCGTATGTCGTGTGATGACTCTTACAACTGCAATTACGGATAGTGTCGGT------GGTAATGTTGCTATTGTTGGCCAAGGAGAAGATGTGAAAGACGATGGTGGTGGAGGGGATGCACCAACTAACCGAAACACTACTGCGTCAACACTTGCTCGACAATTACCAAAAATGTCTGCTTTGGACTTGGCCGGAATATTGAATTGTAAACGACGATTGGAGTGGACAAAGGAATGGCTGAAGAAAAATCAAGCTGAATTGCTAAGCAAAGAAAACCTACGAAAAGAAATACTTTTCCGAAGTAATGAAATATATCACTTCAATTGCTTCTTCAACATAACAGAAAGACAGTTTCGTTATTTGGTGACGAAACTATCTCCAGTTATAAGTTCCTATGAACCACATCGAAAGAAGAAATCATTCAGTGCAGAAGAGCGAATTGCTATTACACTTAAGTATTTGGCAACGGGTGAAGTACATTCGTGTCGTAACTATTGCTTCCGTGCCTCGAAACCTGTGATACTAAAAATGATAGCCAACATATGCCTCAATATATACGAATTACTCAAGGACCCATTTGTATCACTACCAAAGACTGATGAGCAATGGCAAAACGTGGCGAACGAGTTTCAACGCAAACACCGTGTGCTGAATTGCGCTGGCAATTTGTCCATGCAACAAATCAGATTCCATTCTTCATCGCGGGCCGAGGAGCAAAAAGACTTTATCAACAAACAACCACTCATATTCACATCAATAGTAGATATTAATGATAACTTCCTTTATATCGATGTCGAGAAGACTCAGGCGGAAGCTTTCGACGATATTTATGAGAAGTCCACATTTAGACAGTTAATTGAA------GAGGTTAAACTGCCAGTGAGTTACGAAGCACAAGATGACATTAGTCAATCATACTATTTTGCAAGTAAATCTGGTTTGCCCTTGAAGCCTTATCTCTTGAGCGGACCAACCGATGTGCCAAATAACTCGCGAGTTAATTACAACAATGTCATGAGTATGGTAAATAAGCATACCGAAAATGCATTCCGTATGCTGGCTAATATATTTCCCATATTATCACAACCTCTGCGGATTGATGAGGAAAATGGTCGTAAAATTATACTCGGCTGTGTGGCGTTGTATAACTTCCTCCGAAAAACAGACCGTGGATTCTTTACGCAGACGAAAAATATA---------GCATTACGAAATGATTGGGTGGACGATGATTGCATACTGATAGCAAGTGAAGAGGAGCATGGCTTTAATGAAGACTACACTCCAAAAGTTACAATGACTAATTGTTTTCAAAATTTACATAACCAGAAAGGGGACTCACTATTGGGTGCAGCCAAAAGAGATCATGTCATAAAACGTTTAGACGAAATATGTGGAAAA
>jarvisi
ATGGAAAAATTGAAAATAAAAACTATAGGCGTACTACGTGAACGCGAAGGTATTGTAAATGATAATGGAAATGGCGTGTGTCGTGTGATGACTCTTACAACTGCAATTACGGATAGTGTCGGT------GGTAATGTTGCTATTGTTAGCCAAGGAGAAGATATGAAAGATGATGGTGGTGGAGGGGATGCACCAACTAATCGAAACACTACTGCGTCAACACTTGCTCGACAATTACCAAAAATGTCTGCTTTGGACTTGGCCGGAATATTGAATTGTAAACGACGATTGGAGTGGACAAAGGAATGGTTGAAGAAAAATCAAGCTGAGTTGCTGAGCAAAGAAAACATACGAAAAGAAATACTTTTCCGAAGTAATGAAATATATCACTTCAATTGCTTCTTCAATATAACAGAAAGACAGTTTCGTTATTTGGTGACAAAACTATCTCCAGTTATAAGTTCCTATGAACCACATAGAAAGAAGAAATCATTCAGTGCAGAAGAACGAATTGCTATTACACTTAAGTATTTGGCAACGGGTGAAGTACATTCGTGTCGTAACTATTGCTTCCGTGCCTCGAAACCTGTGATACTAAAAATGATAGCCAACATATGCCTCAATATATACGAATTACTCAAGGACCCATTTGTATCACTACCAAAGACTGATGAGCAATGGCAAAACGTCGCGAACGAGTTTCAACGTAAACACCGTGTGTTGAATTGCGCTGGCAATTTTTCCATGCAACAAATCAGATTCCATTCTTCATCGCGGGCCGAGGAGCAAAAAGACTTTATCAACAAACAACCACTCATATTCACATCAATAATAGATACTAATGATAACTTCCTTTATATTGATGTCGAGAAGACTCAGGCGGAAGCTTTCGACGATATTTATGAGAAGTCCACATTTAGACAGTTAATTGAA------GAGGTTAAACTGCCAGTGAGTTACGAAGCACAAGATGACGTTAGTCAATCATACTATTTTGCAAGTAAATCTGGTTTGCCCTTGAAGCCTTATCTCTTGAGCGGACCAACCGATGTGCCAAATAACTCACGAGTTAATTACAATAATGTCATGAATATGGTAAATAAGCATACCGAAAATGCATTGCGTATGCTGGCAAATATATTTCCCATATTATCACAACCTCTGCGTATTGATGAAGAAAACGGTCGTAAAATTATACTCGGCTGTGTGGCGTTATATAACTTCCTCCGAAAAACAGATCGTGGATTCTTTACGCAGACGAAAAATATT---------GCATTACGAAATGATTGGGTGGACGATGATTGCATACTGATAGCTAGTGAAGAGGAACATGGCTTTAATGAAGACTACACTCCAAAAGTTACAATGACTAATTGTTTTCAAAATTTACATAACCAGAAAGGGGACTCACTATTGGGTGCAGCCAAAAGAGATCATGTAATAAAACGTTTAGACGAAATATGTGGAAAA
>latifrons
ATGGAAAAATTGAAAATTAAAACTATAGGCGTACTACGTGAACGCGAAGGTATTGCAAATGATAATGGAAATGGCGTATGTCGTGTGATGACTCTTACAACTGCAATTACGGATAGTGTCGGT------GGTAATGTTGCTATTGTTAGCCAAGGAGAAGATGTGAAAGACGATGGTGGTGGAGGGGATGCACCAACTAACCGAAACACTACAGCGTCAACACTTGCTCGACAATTACCAAAAATGTCTGCTTTGGACTTGGCCGGAATATTGAATTGTAAACGACGATTGGAGTGGACAAAGGAATGGCTGAAGAAAAATCAAGCTGAATTACTGAGCAAAGAAAACCTACGAAAAGAAATACTTTTCCGAAGTAACGAAATATATCACTTCAATTGCTTCTTCAACATAACAGAAAGACAGTTTCGTTATTTGGTGACAAAACTATCTCCAGTTATAAGTTCCTATGAACCACATCGAAAGAAGAAATCATTCAGTGCAGAAGAGCGAATTGCTATTACACTTAAGTATTTGGCAACGGGTGAAGTACATTCGTGTCGTAACTATTGCTTCCGTGCCTCGAAACCTGTGATACTAAAAATGATAGCCAACATATGCCTCAATATATACGAATTACTCAAGGATCCATTTGTATCACTACCAAAGACTGATGAGCAATGGCAAAATGTGGCGAACGAGTTTCAACGCAAACACCGTGTGCTGAATTGTGCTGGCAATTTGTCCATGCAACAAATCAGATTCCATTCTTCATCGCGGGCCGAGGAGCAAAAAGACTTTATCAACAAACAACCACTCATATTCACATCAATAGTAGATATTAATGATAACTTCCTTTATATCGATGTCGAGAAGACTCAGGCGGAAGCTTTTGACGATATTTATGAGAAGTCCACATTTAGACAGTTAATTGAA------GAGGTAAAACTGCCAGTGAGTTACGAAGCACAAGATGACATTAGTCAATCTTACTATTTTGCAAGTAAATCTGGTTTGCCCTTGAAGCCTTATCTCTTGAGCGGACCAACCGATGTGCCAAATAACTCGCGAGTTAATTACAATAATGTCATGAGTACGGTAAATAAGCATACCGAAAATGCATTGCGTATGCTGGCTAATATATTTCCCATATTATCACAACCTCTGCGGATTGATGAGGAAAACGGTCGTAAAATTATACTCGGCTGTGTAGCGTTGTATAACTTCCTCCGAAAAACAGACCGTGGATTCTTTACGCAGACGAAAAATATA---------GCATTACGAAATGATTGGGTGGACGATGATTGCATACTGATAGCAAGTGAAGAGGAGCATGGCTTTAATGAAGACTACACTCCAAAAGTTACAATGACTAATTGTTTTCAAAATTTACATAACCAGAAAGGGGACTCACAATTAGGTGCAGCCAACAGAGATCATATAATAAAACGTTTAGACGAAATATGTGGAAAA
>minax
ATGGAGAAATTAAAAATAAAAACTATAGGCGTACTACGTGAACGGGAGGGTATTGCAAATGATAATGGAAATAGCGTATGTCGTGTGATGACTCTTACAACTGCAATTACAGATAGTGTTGGT------GGTAATGTTGCTATTGTCGGCCAAGGAGAGGATGTGAAAGACGATGGT---GGTGGAGATGCACCAATTAACCGTAACACTACTGCGTCAGCGCTTGCTCGACAATTACCAAAAATGTCTGCTTTGGATTTGGCCGGAATATTGAATTGTAAACGACGATTGGAGTGGACAAAGGAATGGCTGAAGAAAAATCAAGCTGAGCTACTCAGCAAAGAAAACCTACGGAAAGAAATACTATTCCGAAGTAATGAAATATATCACTTCAATTGCTTCTTCAACATAACAGAAAGACAGTTTCGTTATTTGGTGACTAAACTATCCCCAGTTATAAGTTCCTATGAACCACATCGAAAAAAGAAATCATTCAGTGCAGAAGAGCGAATTGCTATTACACTTAAGTATTTGGCAACGGGTGAAGTACATTCGTGTCGTAACTATTGCTTCCGTGCCTCGAAACCTGTGATACTAAAAATGATAGCCAACATTTGCCTCAATATATACGAATTACTCAAGGATCCATTTGTATCACTACCAAAGACTGACGAGCAATGGCAAAATGTGGCGAACGAGTTTCAACGAAAACATCATATGCTGAATTGCGCTGGAAATTTGTCCATGCAACAAATCAGATTCCATTCTTCATCGCGGGCCGAGGAGCAAATAGACTTTATCAACAAACAACCACTCATATTCACATCAATAATAGATACTAATGATAACTTTCTTTATATCGATGTCGAGAAGACTCAGGCGGGAGCTTTCGACGAAATATATGAGAAGTCCACATTTAGACAGTTAATTGAAAATGATGAAGTAAAACTGCCAGTGAGTTACGGAGCACAAGATGACATTAGTCAATCATACTATTTTGCAAGTAAGTGTGGTTTGCCCCTGAAGCCTTATCTCCTGAGCGGACCGACCGATGTGCCAAATAACTCACGAGTTAATTTCAATAATGTCATCAGTATGGTAAATAAACATAACGAAAATGCATTGCGTGTGCTGTCTAATATATTTCCCATATTATCACAACCTCTGCGGATTGATGAGGAAAACGGTCGTAAAATCATTCTCGGCTGTGCGACGTTGTATAACTTCCTCCGGAAAACAGATCGTGGATTCTTTACGCAAACGAAGAATATT---------GCATTACGAAATGATTGGGTGGACGATGATTGCATACTGATAGCAAGTGAAGAGGAGCATGGCTTTAATGAAGACTATACTCCAAAAGTTACAATGACCAATTGCTTTAAAAATTTACATAATCAGAAAGGAGACTCACTATTGGGTGCAGCCAAAAGAGATCATGTAATAAAACGTTTAGACGAAATATGTGGAAAG
>musae
ATGGAAAAATTGAAAATAAAAACTATAGGCGTACTACGTGAACGCGAAGGTATTGTAAATGATAATGGAAATGGCGTATGTCGTGTGATGACTCTAACAACTGCAATTACGGATAGTGTCGGT------GGTAATGTTGCTATTGTTAGCCAAGGAGAAGATGTGAAAGACGATGGTGGTGGAGGGGATGCACCAACTAACCGAAACACTACTGCGTCAACACTTGCTCGACAATTACCAAAAATGTCTGCTTTGGACTTGGCCGGAATATTGAATTGTAAACGACGATTGGAGTGGACAAAGGAATGGCTGAAGAAAAATCAAGCTGAATTGCTGAGCAAAGAAAACCTACGAAAAGAAATACTTTTCCGAAGTAATGAAATATATCACTTCAATTGCTTCTTCAACATAACAGAAAGACAGTTTCGTTATTTGGTGACAAAACTATCTCCAGTTATAAGTTCCTATGAACCACATCGAAAGAAGAAATCATTCAGTGCAGAAGAGCGAATTGCTATTACACTTAAGTATTTGGCAACGGGTGAAGTACATTCGTGTCGTAACTATTGCTTCCGTGCCTCGAAACCTGTGATACTAAAAATGATAGCCAACATATGCCTCAATATATACGAATTACTCAAGGACCCATTTGTATCACTACCAAAGACTGATGAACAATGGCAAAACGTGGCGAACGAGTTTCAACGCAAACACCGTGTGCTGAATTGCGCTGGCAATTTGTCCATGCAACAAATCAGATTCCATTCTTCATCGCGGGCCGAGGAGCAAAAAGACTTTATCAACAAACAACCACTCATATTCACATCAATAGTAGATATTAATGATAACTTCCTTTATATCGATGTCGAGAAGACTCAGGCGGAAGCTTTCGACGATATTTATGAGAAGTCCACATTTAGACAGTTAATTGAA------GAGGTTAAACTGCCAGTGAGTTACGAAGCACAAGATGACATTAGTCAATCATACTATTTTGCAAGTAAATCTGGTTTGCCCTTGAAGCCTTATCTCTTGAGCGGACCAACCGATGTGCCAAATAACTCGCGAGTTAATTACAACAATGTCATGAGTATGGTAAATAAGCATACCGAAAATGCATTCCGTATGCTGGCTAATATATTTCCCATATTATCACAACCTCTGCGGATTGATGAGGAAAATGGTCGTAAAATTATACTCGGCTGTGTGGCGTTGTATAACTTCCTCCGAAAAACAGACCGTGGATTCTTTACGCAGACGAAAAATATA---------GCATTGCGAAATGATTGGGTGGACGATGATTGCATACTGATAGCAAGTGAAGAGGAGCATGGCTTTAATGAAGACTACACTCCAAAAGTTACAATGACTAATTGTTTTAAAAATTTACATAACCAGAAAGGGGACTCACTATTGGGTGCAGCCAAAAGAGATCATGTAATAAAACGTTTAGACGAAATATGTGGAAAA
>oleae
ATGGAGAAATTGAAAATAAAAACTATAGGCGTACTACGTGAACGCGAAGGTATTGCAAATGATAATGGAAATGGCGTATGTCGTGTGATGACTCTTACAGCTGCAATTACGGACAGTGTCGGT------GGTAATGTTGCTATTGTTAGCCAAGGAGAGGATGTGAAAGACGATGGTGGTGGAGGGGATGCATCAACTAACCGAAACACTACTGCGTCAGCGCTTGCTCGACAGTTACCTAAAATGTCTGCTTTGGATTTGGCCGGAATATTGAATTGTAAACGACGATTGGAGTGGACAAAGGAATGGCTAAAGAAAAATCAAGCTGAGCTGCTGAGCAAAGAAAACCTACGAAAAGAAATACTATTTCGAAGTAACGAAATATATCACTTCAATTGCTTCTTCAACATAACAGAAAGACAGTTTCGTTATTTAGTGACTAAACTATCTCCAGTTATAAGTTCCTATGAACCACATCGAAAGAAGAAATCATTCAGTGCAGAAGAGCGAATTGCTATTACACTTAAGTATTTGGCAACTGGGGAAGTACATTCGTGTCGTAACTATTGCTTCCGTGCCTCGAAACCTGTGATACTAAAAATGATAGCCAACATATGCCTCAATATATACGAATTACTCAAGGACCCATTTGTATCACTACCAAAGACTGATGAGCAATGGCAAAACGTGGCGAACGAGTTTCAACGCAAACACCGTGTGCTGAATTGTGCTGGAAATTTGTCCATGCAACAAATCAGATTCCATTCTTCATCGCGGGCCGAGGAGCAAAAAGACTTTATCAACAAACAACCACTCATATTCACATCAATAGTAGATATTAATGATAATTTCCTGTATATCGATGTCGAGAAGACTCAGGCGGAAGCTTTCGATGAAATATATGAGAAGTCCATATTTAGACAGTTAATTGAAAATGATGAGGTTAAACTGCCAGTGAGTTACGAAGCACAAGATGACATTAGTCACTCATACTATTTTGCAAGCAAATCTGGTTTGCCTTTGAAGCCTTATCTCCTGAGCGGACCAACCGATGTGCCAAATAACTCACGAGTTAATTACAACAATATCATGAATATGGTAAATAAGCATACCGAAAATGCATTGCGTATGCTGGCTAATATATTTCCCATATTATCACATCCTTTGCGGATTGACGAGGAAAACGGTCGTAAAATTATACTCGGCTGTGTGGCGTTGTATAACTTCCTCCGAAAAACAGATCGTGGATTCTTTACGCAAACGAAAAATATT---------GCATTACGAAATGATTGGGTGGACGATGATTGCATACTGATAGCAAGTGAAGAGGAGCATGGTTTTAATGAAGACTACACTCCAAAAGTTACAATGACCAATTGTTTTAAAAATTTACATAACCAGAAAGGGGACTCACTATTGGGTGCAACCAAAAGAGATCATGTAATAAAACGTTTAGATGAAATATGTGGAAAG
>tryoni
ATGGAAAAATTGAAAATAAAAACTATAGGCGTACTACGTGAACGCGAAGGTATTGCAAATGATAATGGAAATGGCGTATGTCGTGTGATGACTCTTACAACTGCAATTACGGATAGTGTTGGT------GGTAATGTTGCTATTGTTAGCCAAGGAGAAGATATGAAAGATGATGGTGGTGGAGGGGATGCACCAACTAATCGAAACACTACTGCGTCAACACTTGCTCGACAATTACCAAAAATGTCTGCTTTGGACTTGGCCGGAATATTGAATTGTAAACGACGATTGGAGTGGACAAAGGAATGGCTGAAGAAAAATCAAGCTGAGTTGCTGAGCAAAGAAAACCTACGAAAAGAAATACTTTTCCGAAGTAATGAAATATATCACTTCAATTGCTTCTTCAACATAACAGAAAGACAGTTTCGTTATTTGGTGACAAAACTATCTCCAGTTATAAGTTCCTATGAACCACATCGAAAGAAGAAATCATTCAGTGCAGAAGAACGAATTGCTATTACACTGAAGTATTTGGCAACGGGTGAAGTACATTCGTGTCGTAACTATTGCTTCCGTGCCTCGAAACCTGTGATACTAAAAATGATAGCCAACATATGCCTCAATATATACGAATTACTCAAGGACCCATTTGTATCACTACCAAAGACTGATGAGCAATGGCAAAACGTGGCGAACGAGTTTCAACGCAAACACCGTGTGCTGAATTGCGCTGGCAATTTGTCCATGCAACAAATCAGATTCCATTCTTCATCGCGGGCCGAGGAGCAAAAAGACTTTATCAACAAACAACCACTCATATTCACATCAATAGTAGATATTAATGATAACTTCCTTTATATCGATGTCGAGAAGACTCAGGCGGAAGCTTTCGACGATATTTATGAGAAGTCCACATTTAGACAGTTAATTGAA------GAGGTTAAACTGCCATTGAGTTACGAAGCACAAGATGACGTTAGTCAATCATACTATTTTGCAAGTAAATCTGGTTTGCCCTTGAAGCCTTATCTCTTGAGCGGACCAACCGATGTGCCAAATAACTCACGAGTTAATTACAATAATGTCATGAGTATGGTAAATAAGCATACCGAAAATGCATTGCGTATGCTGGCAAATATATTTCCCATATTATCACAACCTCTGCGGATTGATGAAGAAAACGGTCGCAAAATTATACTCGGCTGTGTGGCGTTGTATAACTTCCTCCGAAAAACAGATCGTGGATTCTTTACGCAGACGAAAAATATT---------GCATTACGAAATGATTGGGTGGACGATGATTGTATACTCATAGCAAGTGAAGAGGAACATGGCTTTAATGAAGACTACACTCCAAAAGTTGCAATGACTAATTGTTTTCAAAATTTACATAACCAGAAAGGGGACTCACTATTGGGTGCAGCCAAAAGAGATCATGTAATAAAACGTTTAGACGAAATTTGTGGAAAA
>zonata
ATGGAAAAATTGAAAATAAAAACTATAGGCGTACTACGTGAACGCGAA---------------------------------------------------------------GATAGTGTCGGT------GGTAATGTTGCTATTGTTAGCCAAGGAGAAGATGTGAAAGACGATGGTGGTGGAGGGGATGCACCAACTAACCGAAACACTACTGCGTCAACACTTGCTCGACAGTTACCAAAAATGTCTGCTTTGGACTTGGCCGGAATATTGAATTGTAAACGACGATTGGAGTGGACAAAGGAATGGCTGAAGAAAAATCAAGCTGAGTTGCTGAGCAAAGAAAACCTACGAAAAGAAATACTTTTCCGAAGTAATGAAATATATCACTTCAATTGCTTCTTCAACATAACAGAAAGACAGTTTCGTTATTTGGTTACAAAACTATCTCCAGTTATAAGTTCCTATGAACCACATCGAAAGAAGAAATCATTCAGTGCAGAAGAGCGAATTGCTATTACACTTAAGTATTTGGCAACGGGTGAAGTACATTCGTGTCGTAACTATTGCTTCCGTGCCTCGAAACCTGTGATACTAAAAATGATAGCCAACATATGCCTCAATATATACGAATTACTCAAGGACCCATTTGTATCACTACCAAAGACTGATGAGCAATGGCAAAACGTGGCGAACGAGTTTCAACGCAAACACCATGTGATGAATTGCGCTGGCAATTTGTCCATGCAACAAATCAGATTCCATTCTTCATCACGGGCCGAGGAGCAAAAAGACTTTATCAACAAACAACCACTCATATTCACATCAATAGTAGATACCAATGATAACTTCCTTTATATCGATGTCGAGAAGACTCAGGCGGAAGCTTTCGACAATATTTATGAGAAATCCACATTTAGACAGTTAATTGAA------GAGGTTAAACTGCCAGTGAGTTACGAAGCACAAGATGACATTAGTCAATCATACTATTTTGCAAGTAAATCTGGTTTGCCCTTGAAGCCTTATCTCTTGAGCGGACCAACCGATGTGCCAAATAACTCGCGAGTTAATTACAATAATGTCATGAGTATGGTAAATAAGCATACCGAAAATGCATTCCGTATGCTGGCTAATATATTTCCCATATTATCACAACCTCTGCGGATTGATGAGGAAAACGGTCGTAAAATTATACTCGGCTGTGTGGCGTTGTATAACTTCCTCCGAAAAACAGACCGTGGATTCTTTACGCAGACGAAAAATATA---------GCATTACGAAATGATTGGGTGGACGATGATTGCATACTGATAGCAAGTGAAGAGGAGCATGGCTTTAATGAAGACTACACTCCAAAAGTTACAATGACTAATTGTTTTCAAAATTTACATAACCAGAAAGGGGACTCACTATTGGGTGCAGCCAAAAGAGATCATGTAATAAAACGTTTAGACGAAATATGTGGAAAA
