# Supplementary material for: The Impact of Fast Radiation on the Phylogeny of Bactrocera Fruit Flies as Revealed by Multiple Evolutionary Models and Mutation Rate-Calibrated Clock
Source: Insects. 2022 Jun 30;13(7):603. doi: 10.3390/insects13070603 (PMC9319077; doi:10.3390/insects13070603)
Supplement: Supplementary file 1 [file insects-13-00603-s001.zip › File S1/ceratitis_13588.fasta]

>bryoniae
------ATGCCAACTATTAAAGTAACACCATTAGGTGCTGGTCAGGATGTTGGACGCAGTTGCGGCAAAAACATCATGCTTGACTGTGGTATGCACGATGAACGTCGTTTCCCTGATTTTTCATATATCGTCCCAGAAGGCCCAATAACAAGTCACATATCACATTTTCATTTGGATCACTGCGGTGCCTTACCGTATATGTCGGAGATGGTAGGCTATTCCGGTCCTATTTACATGACGCATCCGACCAAAGCTATTGCCCCTATTTTATTAGAAGATATGCGAAAGGTGGCTGTGGAGCGCAAAGGCGAGTCAAATTTCTTCACAACACAAATGATAAAAGATTGCATGAAAAAGGTTACCGCTGTTACATTGCATCAAAGCGTTATGGTGGACAATGAGTTAGAGATCAAAGCCTACTATGCCGGTCACGTGCTGGGCGCTGCAATGTTTTGGTTACGGGTCGGCTCACAATCGGTTGTATATACGGGCGATTATAATATGACACCTGATCGTCATTTGGGCGCTGCATGGATAGACAAATGCAGGCCGGACTTGTTAATTTCCGAAAGTACATATGCAACAACTATACGTGATTCAAAACGTTGTCGCGAGCGTGATTTCCTTAAGAAAGTGCATGAATGTGTTGCCAAAGGAGGAAAAGTGTTAATACCTGTGTTTGCTTTGGGGCGTGCCCAAGAGCTTTGCATTTTATTGGAAACTTATTGGGAACGAATGAATTTGAAATTCCCCATATATTTTGCAGTGGGTTTGACGGAAAAAGCGAATACCTATTATAAAATGTTCATCACATGGACCAACCAGAAAATACGTAAAACGTTTGTGCAACGAAATATGTTTGACTTTAAGCATATCAAGCCATTCGATAAAGCTTATATTGATAATCCCGGAGCTATGGTCGTATTTGCTACGCCAGGTATGTTGCATGCTGGTTTGTCATTGCAGATTTTTAAGAAATGGGCACCAAATGAAAATAATATGGTTATCATGCCTGGATATTGCGTTCAGGGCACAGTAGGTAATAAAATTCTTGGCGGTGCAAAGAAAGTCGAATTCGAAAATAGACAAGTGGTGGAGGTGAAAATGTCTGTGGAATATTTAAGTTTCTCGGCGCATGCTGACGCAAAAGGTATTATGCAACTAATACAAAATTGTGAGCCCAAAAATGTGATGTTAGTGCATGGCGAGGCTGAAAAAATGCAATTTTTACGCACCAAAATAATGGAGGAGTTCAACATTGAAACTTATATGCCTGCAAACGGAGAAACTTCAGTTATTTCAACCCCTGTGAAAATTTCTGTCGATGCATCCGTATCTTTGCTCAAAGCAGAAGCCCGCGTATACAATGCTCAACCGCCAGATCCAAAACGACGACGTCTCTTACACGGTGTACTTGTTATGAAAGATAATCGTATTATGTTGCAGAATCTAACCGATACTTTGAAGGAATTCGGTATTAATCGCCATGTAATGCGTTTTACTTCCAAGGTAAAAATGGACGATCCTGGCCCCCGTTTGCGTACGGGTGAAAAACTGTTCGCGTTGCTACAAGAGAAATTAGTAGGCTGGACTGTTAGCATGCAGGAAAGTTGCACGATTTGCGTCGAAACAGTTGAAATCAAGGTTGAGGAAGATGAAAATGATCCGAAACATAAATCCATACTTATAACATGGACTAATCAGGATGAAGATATCGGCGCTTATATATTGAACTTGCTACAAAAT
>ceratitis
------ATGCCTACAATAAAAGTGATGCCATTGGGTGCTGGACAAGATGTCGGCCGCAGTTGTGGTAAAAACATTATGCTTGACTGCGGTATGCACGATGAACGCCGCTTTCCTGATTTTTCCTATATTGTGCCTGACGGACCCATCACTAGCCATATTTCGCATTTCCATTTAGATCACTGTGGTGCTTTACCTTATATGTCGGAAATGGTTGGGTATTCTGGTCCTATTTACATGACGCATCCAACAAAAGCTATTGCACCTATTTTATTAGAGGACATGCGCAAGGTAGCTGTGGAGCGCAAAGGCGAATCAAACTTTTTCACAACACAAATGATTAAGGATTGCATGAAGAAAGTGACGGCCGTCACTTTGCATCAAAGTGTAATGGTGGATAATGAGTTGGAAATTAAAGCTTACTATGCAGGTCATGTGCTCGGGGCAGCAATGTTCTGGTTACGCGTTGGTTCGCAATCAGTTGTGTATACGGGCGATTACAATATGACACCGGACCGTCACTTGGGTGCTGCATGGATAGACAAATGTAGGCCCGACCTGTTAATTTCCGAGAGTACATATGCAACAACTATACGCGATTCAAAACGCTGTCGCGAACGTGATTTTCTGAAGAAAGTACATGAATGTGTGGCTAAAGGCGGAAAAGTATTGATACCAGTATTTGCATTAGGTCGTGCACAAGAACTTTGCATTCTATTGGAAACCTATTGGGAAAGAATGAATTTAAAATTTCCAATATATTTTGCTTTGGGCTTAACGGAGAAGGCAAATACATATTATAAAATGTTTATCACATGGACAAATCAGAAGATACGTAAAACATTCGTTCAGCGCAACATGTTTGATTTCAAGCACATCAAACCATTCGATAAAGCCTACATTGATAATCCAGGTGCAATGGTAGTGTTCGCTACACCAGGCATGTTACATGCTGGTTTGTCATTGCAAATTTTCAAAAAGTGGGCACCAAATGAAAATAATATGGTTATTATGCCCGGCTATTGTGTGCAAGGTACAGTGGGCAATAAGATTCTTGGAGGCGCTAAAAAGGTCGAATTCGAAAATCGACAAGTTGTAGAGGTGAAAATGTCGGTGGAATACCTGAGCTTTTCCGCACATGCTGATGCAAAAGGTATTATGCAACTAATACAAAATTGTGAGCCAAAGAATGTTATGTTGGTACATGGCGAGGCAGAGAAAATGCAATTTTTACGCAGTAAAATTATGGAAGAGTTCAGCATCGAGACATATATGCCTGCAAATGGCGAGACTTCCGTAATCTCAACGCCTGTAAAAATTCCCGTCGATGCATCGGTTTCTTTGCTGAAGGCTGAGTCCCGCGTTTATAATGCTCAGCCGCCAGATCCGAAGCGGCGACGTCTTATACACGGTGTACTTGTTATGAAGGACAATCGCATAATGTTGCAAAATTTAACAGACACACTCAAAGAAATTGGTATTAACAGACACGTAATGCGCTTTACATCCAAAGTAAAAATGGATGATCCGGGTCCACGCTTACGCACTGGCGAAAGGCTTTTTGCTTTGCTTCAAGAAAAATTAGTTGGCTGGACTGTTAGCATGCAAGAGAGCTGCACTATTTGCGTGGAAACAGTTGAAATCAAAATTGAGGAGGACGAGAAGGATCCAAAACATAAAAATATTCTTATAACCTGGACCAACCAGGATGAAGATATAGGTGCTTATATACTGAACCTGCTTCAGAAT
>correcta
------ATGCCAACGATTAAAGTAACACCATTAGGTGCTGGTCAGGATGTTGGACGCAGTTGCGGCAAAAACATCATGCTTGACTGTGGTATGCACGATGAACGTCGATTCCCTGATTTTTCATATATCGTCCCAGAAGGCCCAATAACTAGTCACATATCACATTTTCATTTGGATCACTGCGGTGCCTTGCCGTATATGTCCGAGATGGTAGGCTATTCCGGTCCTATTTACATGACGCATCCGACCAAAGCTATTGCCCCCATTTTATTAGAAGATATGCGAAAGGTGGCTGTGGAGCGCAAAGGCGAGTCAAATTTCTTTACTACACAAATGATAAAAGATTGCATGAAAAAGGTTACCGCTGTTACATTGCATCAAAGCGTTATGGTGGACAATGAGTTGGAGATCAAGGCCTACTATGCCGGACACGTGTTGGGCGCTGCAATGTTTTGGTTACGGGTCGGCTCACAATCGGTTGTGTATACGGGCGATTATAATATGACACCTGATCGTCATTTAGGCGCTGCATGGATAGACAAATGCAGGCCGGACTTGTTAATTTCCGAAAGTACATATGCAACAACTATACGTGATTCAAAACGTTGTCGCGAGCGTGATTTCCTTAAGAAAGTGCATGAATGTGTTGCCAAAGGAGGAAAAGTGTTAATACCTGTGTTTGCTTTGGGTCGTGCCCAAGAGCTCTGCATTTTATTGGAAACTTATTGGGAACGAATGAATTTGAAATTCCCCATATATTTTGCGGTGGGTTTGACGGAAAAAGCGAATACCTATTATAAAATGTTCATCACATGGACCAACCAGAAAATACGTAAAACGTTTGTGCAACGAAATATGTTTGACTTTAAGCACATCAAGCCTTTCGATAAAGCTTATATTGATAATCCCGGAGCTATGGTCGTATTTGCTACGCCAGGTATGTTGCATGCTGGTTTGTCATTGCAGATTTTTAAGAAATGGGCACCGAATGAAAATAATATGGTTATCATGCCTGGATATTGCGTTCAGGGCACAGTAGGTAATAAAATTCTTGGCGGTGCAAAGAAAGTCGAATTCGAAAATAGACAAGTGGTAGAGGTGAAAATGTCTGTGGAATATTTAAGTTTCTCGGCGCATGCTGACGCTAAAGGTATTATGCAACTAATACAAAATTGTGAGCCCAAAAATGTGATGTTAGTGCATGGCGAGGCTGAAAAAATGCAATTTTTACGCACCAAAATAATGGAGGAGTTCAACATTGAAACTTATATGCCTGCAAATGGAGAAACTTCAGTTATTTCCACACCTGTAAAAATTTCAGTCGATGCATCCGTATCTTTGCTCAAAGCAGAAGCCCGCGTATACAATGCTCAACCGCCAGATCCCAAACGACGACGTCTCTTACACGGTGTGCTTGTTATGAAAGATAATCGTATTATGTTGCAGAATCTAACCGATACTTTAAAGGAATTCGGTATTAATCGTCATGTGATGCGTTTCACTTCCAAGGTGAAAATGGACGATCCTGGCCCCCGTTTGCGTACGGGTGAAAAACTTTTCGCGCTGCTACAAGAGAAATTGGTCGGCTGGACTGTTACCATGCAGGAAAGTTGCACGATTTGCGTCGAAACAGTTGAAATAAAGGTCGAGGAAGATGAAAATGATCCGAAACATAAAACCATACTTATAACATGGACTAATCAGGATGAAGATATCGGCGCTTATATATTGAACTTGTTACAAAAT
>cucurbitae
------ATGCCGACTATTAAAGTGACACCATTAGGAGCTGGTCAGGATGTGGGACGCAGTTGTGGCAAAAACATCATGCTTGATTGCGGCATGCACGATGAACGTCGTTTTCCCGATTTTTCATATATCGTACCAGAAGGTCCAATAACGAGTCACATTTCTCATTTTCATTTGGATCATTGCGGTGCCTTGCCATACATGTCTGAGATGGTGGGCTATTCCGGTCCTATTTATATGACGCATCCAACTAAAGCTATTGCACCCATATTATTAGAGGATATGCGTAAGGTGGCGGTAGAGCGTAAAGGCGAGTCCAATTTCTTCACTACACAAATGATAAAAGATTGCATGAAAAAAGTCACCGCTGTCACATTGCATCAAAGTGTCATGGTGGACAACGAGTTGGAGATTAAAGCCTACTATGCCGGTCACGTGCTGGGCGCCGCAATGTTTTGGTTACGCGTCGGTTCGCAATCGGTTGTGTATACGGGCGACTACAATATGACACCTGATCGGCATTTAGGTGCTGCCTGGATTGACAAATGCCGGCCGGACTTGTTAATTTCTGAAAGTACATATGCAACAACTATACGTGATTCGAAACGTTGTCGAGAGCGGGATTTCCTCAAGAAAGTGCATGAATGTGTAGCTAAAGGAGGAAAAGTCCTGATACCGGTATTCGCTTTGGGACGTGCGCAGGAGCTGTGCATTTTATTGGAAACATATTGGGAACGTATGAATTTGAAATTCCCCATATATTTTGCGCTGGGTTTGACCGAGAAAGCGAATACGTATTATAAAATGTTCATTACATGGACAAACCAAAAGATACGTAAAACATTTGTGCAACGCAATATGTTCGACTTCAAGCATATTAAGCCCTTTGATAAGGCGTATATTGATAATCCAGGCGCTATGGTCGTATTTGCTACGCCGGGTATGTTGCATGCCGGTTTGTCATTGCAGATCTTTAAGAAATGGGCACCGAATGAAAATAATATGGTTATCATGCCTGGCTATTGTGTGCAGGGCACAGTAGGTAATAAAATTCTGGGCGGTGCGAAAAAAGTGGAATTCGAAAATCGACAAGTGGTGGAGGTGAAAATGTCTGTGGAGTATTTAAGTTTCTCCGCACATGCTGATGCAAAAGGTATTATGCAACTAATACAGAATTGTGAACCGAAAAATGTGATGCTGGTGCATGGTGAGGCTGAGAAAATGCAATTTTTACGCACCAAAATAATGGAGGAGTTCAACATTGAAACTTATATGCCGGCAAATGGCGAGACTTCCGTTATTTCTACACCGGTGAAAATTTCCGTAGATGCATCCGTATCATTGCTCAAGGCAGAAGCCCGCGTATACAATGCACAACCGCCAGATCCGAAACGGCGTCGCCTCATACACGGTGTACTTGTTATGAAAGACAATCGTATTATGTTGCAGAATCTAACGGACACACTAAAAGAATTCGGTATTAATCGGCATGTAATGCGCTTTACGTCAAAGGTTAAAATGGACGATCCTGGTCCACGTTTGCGTACGGGTGAAAAACTTTTCGCGCTGCTACAAGAGAAACTAGTTGGCTGGACTGTTAGCATGCAGGAGAGTTGCACGATTTGTGTGGAAACTGTTGAGATCAAAGTTGAGGAGGATGAAAAAGACCCGAAACACAAAACCATACTTATAACATGGACCAATCAGGATGAAGATATCGGCGCTTACATATTGAATTTGCTACAAAAT
>dorsalis
------ATGCCAACTATTAAAGTAACACCATTAGGTGCTGGTCAGGATGTTGGACGCAGTTGCGGTAAAAACATCATGCTTGACTGTGGTATGCACGATGAACGTCGTTTCCCTGATTTTTCATATATCGTCCCAGAAGGCCCAATAACAAGTCACATATCACATTTTCATTTGGATCACTGCGGTGCCTTGCCGTATATGTCCGAGATGGTAGGCTATTCCGGTCCTATTTACATGACGCACCCGACTAAAGCTATTGCCCCCATTTTATTAGAAGATATGCGAAAGGTGGCTGTGGAGCGCAAAGGCGAGTCAAATTTCTTCACTACACAAATGATAAAAGATTGCATGAAAAAGGTTACCGCTGTTACATTGCATCAAAGCGTTATGGTGGACAATGAGTTGGAGATCAAAGCCTACTATGCCGGCCACGTGTTGGGCGCTGCAATGTTTTGGTTACGGGTCGGCTCACAATCGGTTGTGTATACGGGCGATTATAATATGACACCTGATCGTCATTTAGGCGCTGCATGGATAGACAAATGCAGGCCGGACTTGTTAATTTCCGAAAGTACATATGCTACAACTATACGTGATTCAAAACGTTGTCGCGAGCGTGATTTCCTTAAGAAAGTGCATGAATGTGTTGCCAAAGGAGGAAAAGTGTTAATACCTGTGTTTGCTTTGGGTCGTGCCCAAGAGCTTTGCATTTTATTGGAAACTTATTGGGAACGAATGAATTTGAAATTCCCCATATATTTTGCGGTGGGTTTGACGGAAAAAGCGAATACCTATTATAAAATGTTCATCACATGGACCAACCAGAAAATACGTAAAACGTTTGTGCAACGAAATATGTTTGACTTTAAGCACATCAAGCCATTCGATAAAGCTTATATTGATAATCCCGGAGCTATGGTCGTATTTGCTACGCCAGGTATGTTGCATGCTGGTTTGTCATTGCAGATTTTTAAGAAATGGGCACCGAATGAAAATAATATGGTTATCATGCCGGGATATTGCGTTCAGGGCACAGTGGGTAATAAAATTCTTGGAGGTGCAAAGAAAGTCGAATTCGAAAATAGGCAAGTGGTGGAGGTAAAAATGTCTGTGGAGTATTTAAGTTTCTCGGCGCATGCTGACGCTAAAGGTATTATGCAACTAATACAAAATTGTGAGCCCAAAAATGTGATGTTAGTGCATGGCGAGGCTGAAAAAATGCAGTTCTTACGCACCAAAATAATGGAGGAGTTCAACATTGAAACTTATATGCCTGCAAATGGAGAGACTTCAGTTATTTCCACACCTGTAAAAATTTCAGTCGATGCATCCGTATCTTTGCTCAAAGCAGAAGCCCGCGTATACAATGCTCAACCACCAGATCCAAAACGGCGACGTCTTTTACACGGTGTACTTGTTATGAAAGATAATCGTATTATGTTGCAGAATCTAACCGATACTTTAAAGGAATTCGGTATTAATCGTCATGTGATGCGTTTCACTTCCAAGGTGAAAATGGACGATCCTGGCCCCCGTTTGCGTACGGGTGAAAAACTTTTCGCACTGCTACAAGAGAAATTGGTCGGCTGGACTGTTAGCATGCAGGAAAGTTGCACGATTTGCGTCGAAACAGTTGAAATCAAGGTTGAGGAAGATGAAAATGATCCGAAACATAAAACCATACTTATAACATGGACTAATCAGGATGAAGATATTGGCGCTTACATATTGAACTTGCTGCAAAAT
>jarvisi
AGTGACCTTCTTCAAATAAAG------CCACTGGGGGCCGGTCAGGAAGTTGGAAGATCTTGTGGAAAGAAAATCATGCTTGATTGCGGCATACACGATGAA------------------------------------------------------ATATCGCATTTTCATTTGGATCACTGCGGTGCATTGCCGTATATGTCCGAGATGGTAGGTTATTCCGGTCCTATTTACATGACGCATCCGACCAAAGCTATTGCCCCCATTTTATTAGAAGATATGCGAAAGGTGGCTGTGGAGCGCAAGGGCGAGTCAAATTTCTTCACTACTCAAATGATAAAAGATTGCATGAAAAAGGTTACCGCTGTTACATTGCATCAAAGCGTTATGGTGGACAATGAGTTGGAGATCAAAGCCTACTATGCCGGTCACGTGTTGGGCGCTGCAATGTTTTGGTTACGGGTCGGCTCACAATCGGTTGTGTATACGGGCGATTATAATATGACACCTGATCGTCATTTAGGCGCTGCATGGATAGACAAATGCAGGCCGGACTTGTTAATTTCCGAAAGTACATATGCAACAACTATACGTGATTCAAAACGTTGTCGCGAGCGTGACTTCCTTAAGAAAGTGCACGAATGTGTTGCCAAAGGAGGAAAAGTGTTAATACCTGTGTTTGCTTTGGGACGTGCCCAAGAGCTATGCATTTTATTGGAAACTTATTGGGAACGAATGAATTTGAAGTTCCCCATATATTTTGCAGTGGGTTTGACGGAAAAAGCGAATACCTATTATAAAATGTTCATTACATGGACCAACCAGAAAATACGTAAAACGTTCGTGCAACGAAATATGTTTGACTTTAAGCATATTAAGCCATTCGATAAAGCGTATATTGATAATCCTGGAGCTATGGTCGTATTTGCTACGCCAGGTATGTTGCATGCTGGTTTGTCATTGCAGATTTTTAAGAAATGGGCACCAAATGAAAATAATATGGTTATCATGCCTGGATATTGCGTTCAGGGCACAGTTGGTAATAAAATTCTTGGTGGTGCAAAAAAGGTCGAATTCGAAAATAGACAAGTAGTGGAGGTGAAAATGTCTGTGGAATATTTAAGTTTCTCGGCGCATGCTGACGCTAAAGGTATTATGCAACTAATACAAAATTGCGAGCCCAAAAATGTGATGTTAGTGCATGGTGAGGCTGAAAAAATGCAATTTTTGCGCACCAAAATAATGGAGGAGTTCAACATTGAAACTTATATGCCTGCAAACGGAGAAACTTCAGTTATTTCAACACCTGTAAAAATTTCTGTCGATGCATCCGTATCTTTGCTGAAAGCAGAAGCCCGCGTATACAATGCTCAACCGCCAGATCCAAAACGACGACGTCTCTTACACGGTGTACTTGTTATGAAAGATAATCGTATTATGTTGCAGAATCTAACCGATACTTTGAAGGAATTCGGTATTAATCGTCATGTGATGCGTTTTACTTCCAAGGTGAAAATGGACGATCCCGGCCCCCGTTTGCGTACAGGTGAAAAACTTTTCGCCCTGCTACAAGAGAAATTAGTCGGCTGGACTGTTAGCATGCAGGAAAGTTGCACGATTTGCGTCGAAACAGTTGAAATCAAGGTTGAGGAAGATGAAAATGATCCGAAACATAAAACCATACTTATAACATGGACTAATCAGGATGAAGATATCGGCGCTTACATATTGAACTTGCTACAAAAT
>latifrons
------ATGCCAACTATTAAAGTAACACCATTGGGTGCTGGTCAGGATGTTGGACGCAGTTGCGGCAAAAACATCATGCTTGACTGTGGTATGCACGATGAACGCCGTTTCCCTGATTTTTCATATATCGTCCCAGAAGGCCCAATAACAAGTCACATATCACATTTTCATTTAGATCACTGCGGTGCCTTGCCGTATATGTCCGAGATGGTAGGCTATTCCGGTCCTATTTACATGACGCATCCGACCAAAGCTATTGCCCCAATTTTATTAGAAGATATGCGAAAGGTGGCTGTGGAGCGCAAAGGCGAGTCAAATTTCTTCACAACACAAATGATAAAAGATTGCATGAAAAAGGTTACCGCTGTTACATTGCATCAAAGCGTTATGGTGGACAATGAGTTGGAGATCAAAGCCTACTATGCCGGTCACGTGTTGGGCGCTGCAATGTTTTGGTTACGGGTCGGCTCACAATCGGTTGTATATACGGGCGATTATAATATGACACCTGATCGTCATTTAGGCGCTGCATGGATAGACAAATGCAGGCCGGACTTGTTAATTTCCGAGAGTACATATGCAACAACTATACGTGATTCGAAACGTTGTCGCGAGCGTGATTTCCTTAAGAAAGTGCATGAATGTGTTGCCAAAGGAGGAAAAGTGTTAATACCTGTGTTTGCTTTGGGGCGTGCCCAAGAGCTTTGCATTTTATTGGAAACTTATTGGGAACGAATGAATTTGAAATTTCCCATATATTTTGCAGTGGGTTTGACGGAAAAAGCGAATACGTATTATAAAATGTTCATCACATGGACCAACCAGAAAATACGTAAAACGTTTGTGCAACGAAATATGTTTGACTTTAAGCATATTAAGCCATTCGATAAAGCTTATATTGATAATCCCGGAGCTATGGTCGTATTTGCTACGCCAGGTATGTTGCATGCTGGTTTGTCATTGCAGATTTTTAAGAAATGGGCACCAAATGAAAATAATATGGTTATCATGCCTGGATATTGCGTTCAGGGCACAGTAGGTAATAAAATTCTTGGTGGTGCAAAGAAAGTCGAATTCGAAAATAGACAAGTGGTGGAGGTGAAAATGTCTGTGGAATATTTAAGTTTCTCGGCGCATGCTGACGCAAAAGGTATTATGCAACTAATACAAAATTGTGAGCCTAAAAATGTGATGTTAGTGCATGGTGAGGCTGAAAAAATGCAATTTTTACGCACCAAAATAATGGAGGAGTTCAACATTGAAACTTATATGCCTGCAAACGGAGAAACTTCAGTTATTTCAACACCTGTGAAAATTTCTGTCGATGCATCCGTATCTTTGCTCAAAGCAGAAGCCCGCGTATACAATGCTCAACCGCCAGATCCAAAGCGACGACGTCTCTTACACGGCGTACTTGTTATGAAAGATAATCGTATTATGTTGCAGAATCTAACCGATACTTTGAAGGAATTCGGTATTAATCGTCATGTGATGCGTTTTACTTCCAAGGTGAAAATGGACGATCCTGGCCCCCGCTTGCGTACGGGTGAAAAACTTTTCGCGCTGCTACAAGAGAAATTAGTCGGCTGGACTGTTAGCATGCAGGAAAGTTGCACGATTTGTGTCGAAACAGTTGAAATTAAGGTTGAGGAAGATGAAAATGATCCGAAACATAAATTCATACTTATAACATGGACTAATCAGGATGAAGATATCGGCGCTTATATATTGAACTTGCTACAGAAT
>minax
------ATGCCAACTATTAAAGTGACACCATTGGGTGCTGGTCAGGATGTTGGACGCAGTTGCGGCAAAAACATCATGCTTGACTGTGGTATGCACGATGAACGTCGTTTCCCCGATTTCTCATATATCGTTCCAGAAGGTCCAATAACAAGTCACATTTCTCATTTCCATTTGGATCACTGTGGTGCTTTGCCGTATATGTCCGAGATGGTAGGATATTCCGGTCCTATTTACATGACGCATCCAACCAAAGCTATTGCACCGATTTTATTAGAGGATATGCGTAAGGTGGCTGTGGAGCGCAAGGGCGAGTCAAATTTTTTCACTACACAAATGATAAAAGATTGCATGAAAAAGGTTACCGCTGTCACATTGCATCAAAGTGTTATGGTGGACAACGAGTTGGAGATTAAGGCCTACTACGCCGGTCACGTGCTGGGCGCTGCAATGTTTTGGTTACGCGTCGGTTCACAGTCGGTTGTGTATACGGGCGATTACAATATGACACCCGATCGCCATTTAGGCGCTGCTTGGATAGACAAATGCAGGCCCGACTTGTTAATTTCTGAGAGTACATACGCAACAACTATACGTGATTCAAAACGTTGTCGAGAGCGTGATTTCCTTAAGAAAGTGCATGAGTGTGTTGCTAAGGGAGGAAAAGTGTTAATTCCGGTATTTGCTTTAGGTCGTGCGCAAGAGCTTTGCATTTTGTTAGAAACATATTGGGAAAGAATGAATTTGAAATTCCCCATATATTTTGCTGTGGGCTTGACGGAGAAAGCGAATACCTATTATAAAATGTTCATCACCTGGACCAACCAGAAGATACGTAAAACGTTTGTTCAACGCAATATGTTTGACTTCAAGCATATTAAGCCATTTGATAAAGCTTATATTGATAATCCAGGAGCCATGGTTGTATTTGCTACGCCTGGTATGTTGCATGCTGGTTTGTCATTGCAGATTTTTAAGAAATGGGCACCAAATGAAAATAATATGGTTATCATGCCTGGATATTGTGTTCAGGGCACAGTAGGTAATAAAATACTTGGAGGTGCAAAAAAAGTGGAATTCGAAAATAGGCAAGTGGTGGAGGTGAAAATGTCTGTGGAGTATTTAAGTTTCTCCGCACATGCTGACGCCAAAGGTATTATGCAATTAATTCAAAATTGTGAGCCGAAAAATGTCATGTTGGTGCATGGTGAGGCTGAAAAAATGCAATTTTTGCGCACCAAAATAATGGAGGAGTTCAACATTGAAACTTATATGCCTGCAAATGGAGAGACTTCAGTTATTTCTACACCTGTAAAGATTTCGGTCGATGCATCGGTATCTTTACTCAAAGCAGAAGCCCGCGTATACAACGCTCAGCCGCCAGATCCAAAAAGACGACGTCTCCTACACGGTGTACTTGTTATGAAAGACAATCGTATTATGTTGCAGAATCTGACAGACACCCTGAAAGAATTCGGCATAAATCGCCATGTGATGCGCTTTACTTCCAAGGTAAAAATGGACGATCCGGGCCCACGTTTGCGTACGGGTGAAAAACTTTTCGCTCTGTTACAAGAAAAATTAGTAGGCTGGACTGTTAACATGCAGGAAAGTTGTACAATTTGTGTGGAAACAGTGGAAATCAAAGTTGAGGAAGATGAAAAAGACCCGAAACATAAAAACATACTTATAACATGGACTAATCAGGACGAAGATATAGGCGCTTATATATTGAACTTCTTGCAAAAT
>musae
------ATGCCAACTATTAAAGTAACACCATTAGGTGCTGGTCAGGATGTTGGACGCAGTTGCGGTAAAAACATCATGCTTGACTGTGGTATGCACGATGAACGTCGTTTCCCTGATTTTTCATATATCGTCCCAGAAGGCCCAATAACAAGTCACATATCACATTTTCATTTGGATCACTGCGGTGCCTTGCCGTATATGTCCGAGATGGTAGGCTATTCCGGTCCTATTTACATGACGCATCCGACTAAAGCTATTGCCCCCATTTTATTAGAAGATATGCGAAAGGTGGCTGTGGAGCGCAAAGGCGAGTCAAATTTCTTCACTACACAAATGATAAAAGATTGCATGAAAAAGGTTACCGCTGTTACATTGCATCAAAGCGTTATGGTGGACAATGAGTTGGAGATCAAAGCCTACTATGCCGGCCACGTGTTGGGCGCTGCAATGTTTTGGTTACGGGTCGGCTCACAATCGGTTGTGTATACGGGCGATTATAATATGACACCTGATCGTCATTTAGGCGCTGCATGGATAGACAAATGCAGGCCGGACTTGTTAATTTCCGAAAGTACATATGCTACAACTATACGTGATTCAAAACGTTGTCGCGAGCGTGATTTCCTTAAGAAAGTGCATGAATGTGTTGCCAAAGGAGGAAAAGTGTTAATACCTGTGTTTGCTTTGGGTCGTGCCCAAGAGCTTTGCATTTTATTGGAAACTTATTGGGAACGAATGAATTTGAAATTCCCCATATATTTTGCGGTGGGTTTGACGGAAAAAGCGAATACCTATTATAAAATGTTCATCACATGGACCAACCAGAAAATACGTAAAACGTTTGTGCAACGAAATATGTTTGACTTTAAGCACATCAAGCCATTCGATAAAGCTTATATTGATAATCCCGGAGCTATGGTCGTATTTGCTACGCCAGGTATGTTGCATGCTGGTTTGTCATTGCAGATTTTCAAGAAATGGGCACCGAATGAAAATAATATGGTTATCATGCCGGGATATTGCGTTCAGGGCACAGTAGGTAATAAAATTCTTGGAGGTGCAAAGAAAGTCGAATTCGAAAATAGGCAAGTGGTGGAGGTAAAAATGTCTGTGGAGTATTTAAGTTTCTCGGCGCATGCTGACGCTAAAGGTATTATGCAACTAATACAAAATTGTGAGCCCAAAAATGTGATGTTAGTGCATGGCGAGGCTGAAAAAATGCAGTTTTTACGCACCAAAATAATGGAGGAGTTCAACATTGAAACTTATATGCCTGCAAATGGAGAGACTTCAGTTATTTCCACACCTGTAAAAATTTCAGTCGATGCATCCGTATCTTTGCTCAAAGCAGAAGCCCGCGTATACAATGCTCAACCGCCAGATCCAAAACGGCGACGTCTCTTACACGGTGTACTTGTTATGAAAGATAATCGTATTATGTTGCAGAATCTAACCGATACTTTAAAGGAATTCGGTATTAATCGTCATGTGATGCGTTTTACTTCCAAGGTGAAAATGGACGATCCTGGCCCCCGTTTGCGTACGGGTGAAAAACTTTTCGCGCTGCTACAAGAGAAATTGGTCGGCTGGACTGTTAGCATGCAGGAAAGTTGCACGATTTGCGTCGAAACAGTCGAAATCAAGGTTGAGGAAGATGAAAATGATCCGAAACATAAAACCATACTTATAACATGGACTAATCAGGATGAAGATATCGGCGCTTACATATTGAACTTGCTACAAAAT
>oleae
------ATGCCAACTATTAAAGTAACACCATTAGGTGCTGGTCAGGATGTTGGACGCAGTTGCGGCAAAAACATCATGCTTGACTGTGGTATGCACGATGAACGTCGTTTCCCTGATTTTTCATATATCGTCCCAGAAGGTCCAATAACAAGTCACATTTCTCATTTTCATTTGGATCACTGCGGAGCTTTGCCATATATGTCCGAGATGGTAGGCTATTCGGGTCCTATTTACATGACGCATCCAACCAAAGCTATTGCCCCCATATTATTAGAGGATATGCGAAAGGTGGCTGTAGAGCGAAAAGGCGAGTCAAATTTCTTCACTACACAAATGATAAAAGATTGTATGAAAAAGGTTACCGCTGTCACATTGCATCAAAGCGTTATGGTGGACAACGAGTTGGAGATTAAAGCATACTATGCCGGCCACGTGTTGGGCGCTGCAATGTTTTGGTTACGCGTCGGCTCGCAATCGGTTGTGTATACGGGTGATTACAATATGACACCTGATCGTCATTTAGGCGCTGCATGGATAGACAAATGCAGGCCGGACTTATTAATTTCTGAGAGCACATATGCAACAACTATACGTGATTCAAAACGTTGTCGCGAGCGTGACTTCCTTAAGAAAGTGCATGAATGTGTAGCTAAGGGAGGAAAAGTTTTAATACCTGTGTTTGCGTTGGGTCGCGCACAAGAGCTTTGTATTTTATTGGAAACATATTGGGAACGTATGAATTTGAAATTCCCCATATATTTTGCGGTGGGTTTGACAGAGAAAGCGAATACCTATTATAAAATGTTTATCACCTGGACCAACCAGAAGATACGTAAAACGTTTGTGCAACGAAATATGTTTGACTTTAAGCATATTAAACCATTTGATAAGGCTTATATTGATAATCCTGGAGCTATGGTCGTATTTGCTACGCCAGGTATGTTGCATGCTGGTTTGTCATTGCAGATTTTTAAAAAATGGGCACCAAATGAAAATAATATGGTTATCATGCCTGGATATTGTGTTCAGGGCACAGTAGGTAATAAAATTCTTGGAGGTGCAAAAAAAGTCGAATTCGAAAATAGACAGGTGGTTGAGGTGAAAATGTCTGTGGAATATTTAAGTTTCTCCGCACATGCTGACGCAAAAGGTATTATGCAACTAATACAAAATTGTGAACCAAAAAATGTCATGTTGGTGCATGGTGAGGCTGAAAAAATGCAATTTTTACGCACCAAAATAATGGAGGAGTTTAACATTGAAACCTATATGCCTGCAAATGGCGAGACTTCAGTTATTTCAACACCTGTAAAAATTTCTGTCGATGCATCGGTATCTTTGCTCAAAGCAGAAGCCCGCGTATACAATGCTCAACCGCCTGATCCAAAACGACGACGTCTCATACACGGTGTACTTGTCATGAAGGATAATCGTATTATGTTGCAGAATCTAACTGACACACTGAAAGAATTCGGTATTAATCGCCATGTAATGCGCTTTACATCCAAGGTTAAAATGGACGATCCCGGCCCACGTTTGCGTACGGGTGAGAAACTTTTCGCGCTGCTACAAGAAAAACTGGTCGGCTGGACTGTTAGCATGCAGGAAAGTTGCACGATATGTGTCGAAACAGTTGAGATAAAGATTGAGGAAGATGAAAAGGACCCGAAACATAAAACCATACTTATAACATGGACTAATCAAGATGAAGATATCGGCGCTTATATATTGAATTTGCTACAAAAT
>tryoni
------ATGCCAACTATTAAAGTAACACCACTAGGTGCTGGTCAGGATGTTGGACGCAGTTGCGGCAAAAACATCATGCTTGACTGTGGTATGCACGATGAACGTCGTTTCCCTGATTTTTCATATATCGTCCCAGAAGGCCCAATAACAAGTCACATATCACATTTTCATTTGGATCACTGCGGTGCCTTGCCGTATATGTCCGAGATGGTAGGTTATTCCGGTCCTATTTACATGACGCATCCGACCAAAGCTATTGCCCCCATTTTATTAGAAGATATGCGAAAGGTGGCTGTGGAGCGCAAAGGCGAGTCAAATTTCTTCACTACTCAAATGATAAAAGATTGCATGAAAAAGGTTACCGCTGTTACATTGCATCAAAGCGTAATGGTGGACAATGAGTTGGAGATCAAAGCCTACTATGCCGGTCACGTGTTGGGCGCTGCAATGTTTTGGTTGCGGGTCGGCTCACAATCGGTTGTGTATACGGGCGATTATAATATGACACCTGATCGTCATTTAGGCGCTGCATGGATAGACAAATGCAGGCCGGACTTGTTAATTTCCGAAAGTACATATGCAACAACTATACGTGATTCAAAACGTTGTCGCGAGCGTGATTTCCTTAAGAAAGTGCATGAATGTGTTGCCAAAGGAGGCAAAGTGCTAATACCTGTGTTTGCTTTGGGACGTGCCCAAGAGCTATGCATTTTATTGGAAACTTATTGGGAAAGAATGAATTTGAAATTCCCCATATATTTTGCAGTGGGTTTGACGGAAAAAGCGAATACCTATTATAAAATGTTCATCACATGGACCAACCAGAAAATACGTAAAACGTTTGTGCAACGAAATATGTTTGACTTTAAGCATATTAAGCCATTCGATAAAGCGTATATTGATAATCCTGGAGCTATGGTCGTATTTGCTACGCCAGGTATGTTGCATGCTGGTTTGTCATTGCAGATTTTTAAGAAATGGGCACCAAATGAAAATAATATGGTTATCATGCCTGGATATTGCGTTCAGGGCACAGTAGGTAATAAAATTCTTGGTGGTGCAAAGAAAGTCGAATTCGAAAATAGACAAGTGGTGGAGGTGAAAATGTCTGTGGAATATTTAAGTTTCTCGGCGCATGCTGACGCTAAAGGTATTATGCAACTAATACAAAATTGTGAGCCAAAAAATGTCATGTTAGTGCACGGCGAAGCTGAAAAAATGCAATTTTTACGCACCAAAATAATGGAAGAGTTCAACATTGAAACTTATATGCCTGCAAACGGAGAGACTTCAGTTATTTCTACACCCGTAAAAATTTCTGTCGATGCATCCGTATCTTTGCTCAAAGCAGAAGCCCGCGTATACAATGCTCAACCGCCAGATCCAAAGCGAAGACGACTCTTACATGGTGTACTTGTTATGAAAGATAATCGTATTATGTTGCAGAATCTAACCGATACTTTGAAGGAATTCGGTATTAATCGTCATGTGATGCGTTTTACTTCCAAGGTGAAAATGGACGATCCTGGCCCCCGTTTGCGAACGGGTGAAAAACTTTTCGCGCTTCTACAAGAGAAATTAGTCGGCTGGACTGTTAGCATGCAGGAAAGTTGTACGATTTGCGTCGAAACAGTTGAAATCAAGGTTGAGGAAGATGAAAATGATCCGAAACATAAAACCATACTTATAACATGGACTAATCAGGATGAAGATATCGGCGCTTACATATTGAACTTGCTACAAAAT
>zonata
------ATGCCAACTATTAAAGTAACACCATTAGGTGCTGGTCAGGATGTTGGACGCAGTTGCGGCAAAAACATCATGCTTGACTGTGGTATGCACGATGAACGTCGATTCCCTGATTTTTCATATATCGTCCCAGAAGGCCCAATAACAAGTCACATATCACATTTTCATTTGGATCACTGCGGTGCCTTGCCGTATATGTCCGAGATGGTAGGGTATTCCGGTCCTATTTACATGACGCATCCGACCAAAGCTATTGCCCCCATTTTATTAGAAGATATGCGAAAGGTGGCTGTGGAGCGCAAAGGCGAGTCAAATTTCTTCACTACACAAATGATAAAAGATTGCATGAAAAAGGTTACCGCTGTTACATTGCATCAAAGCGTTATGGTGGACAATGAGTTGGAGATCAAGGCCTACTATGCCGGGCACGTGTTGGGCGCTGCAATGTTTTGGTTACGGGTCGGCTCACAATCGGTTGTGTATACGGGCGATTATAATATGACACCTGATCGTCATTTAGGCGCTGCATGGATAGACAAATGCAGGCCGGACTTGTTAATTTCCGAAAGTACATATGCAACAACTATACGTGATTCAAAACGTTGTCGCGAGCGTGATTTCCTTAAGAAAGTGCATGAATGTGTTGCCAAAGGAGGAAAAGTGTTAATACCTGTGTTTGCTTTGGGTCGTGCCCAAGAGCTTTGCATTTTATTGGAAACTTATTGGGAACGAATGAATTTGAAATTCCCCATATATTTTGCGGTGGGCTTGACGGAAAAAGCGAATACCTATTATAAAATGTTCATCACATGGACCAACCAGAAAATACGTAAAACGTTTGTACAACGAAATATGTTTGACTTTAAGCACATCAAGCCATTCGATAAAGCTTATATTGATAATCCCGGAGCTATGGTCGTATTTGCTACGCCAGGTATGTTGCATGCTGGTTTGTCATTGCAGATTTTTAAGAAATGGGCACCGAATGAAAATAATATGGTTATCATGCCTGGATATTGTGTTCAGGGCACAGTAGGTAATAAAATTCTTGGCGGTGCAAAGAAAGTCGAATTCGAAAATAGACAAGTGGTAGAGGTGAAAATGTCTGTGGAATATTTAAGTTTCTCGGCGCATGCTGACGCTAAAGGTATTATGCAACTAATACAAAATTGTGAGCCCAAAAATGTGATGTTAGTGCATGGCGAGGCTGAAAAAATGCAATTTTTACGCACCAAAATAATGGAAGAGTTCAACATTGAAACTTATATGCCTGCAAACGGAGAAACTTCAGTTATTTCCACACCTGTAAAAATTTCAGTCGATGCATCCGTATCTTTGCTCAAAGCAGAAGCCCGCGTATACAATGCTCAACCGCCAGATCCCAAACGACGACGTCTCTTACACGGTGTACTTGTTATGAAAGATAATCGTATTATGTTGCAGAATCTAACCGATACTTTAAAGGAGTTCGGTATCAATCGTCATGTGATGCGTTTTACTTCCAAGGTGAAAATGGACGATCCTGGCCCCCGTTTGCGTACGGGTGAAAAACTTTTCGCGCTGCTACAAGAGAAATTGGTCGGCTGGACTGTTAGCATGCAGGAAAGTTGCACGATTTGCGTCGAAACAGTTGAAATCAAGGTTGAGGAAGATGAAAATGATCCGAAACATAAAACCATACTTATAACATGGACTAATCAGGATGAAGATATCGGCGCTTACATATTGAACTTGTTACAAAAT
