# Supplementary material for: The Impact of Fast Radiation on the Phylogeny of Bactrocera Fruit Flies as Revealed by Multiple Evolutionary Models and Mutation Rate-Calibrated Clock
Source: Insects. 2022 Jun 30;13(7):603. doi: 10.3390/insects13070603 (PMC9319077; doi:10.3390/insects13070603)
Supplement: Supplementary file 1 [file insects-13-00603-s001.zip › File S1/ceratitis_13734.fasta]

>bryoniae
ATGACAAGCAACAAGGACACTGCTTCGTTCTTCGAGAACGGGACAACGCATCAATTCGAATACTGTTATAAACTTTATCCACAAGTGCTGAAGCTAAAGGCAGAGAAACGTTGCAAAAAGCCTCAAGAACTTATTCGTTTGGATGAATGGTATCAAAATGAATTGCCAAAGTTAATAAAAGCACGAGGGAAGGATGCGCATATGGTCTATGATGAATTGGTACAGACCATGAAATGGAAACAGTCTCGTGGAAAATTTTATCCCCAACTTTCGTACCTGGTCAAGGTAAACACACCTCGTGCTGTTATGCAGGAGACAAAGAAAGCTTTCCGAAAACTGCCTAATCTAGAACAGGCCATAACGGCGCTATCAAATCTTAAAGGTGTCGGCACGACTATGGCTTCGGCGCTGTTGGCGGCTGCTGCTCCCGATTCAGCACCGTTTATGGCAGACGAGTGCCTAATGGCCATTCCAGAAATCGAGGGTATCGATTATACCACCAAGGAGTACCTCAACTTTGTGCAGCACATCCAGACTACTGTTGCACGCTTAAATACAGAGGCTGGCGGAGAAACGCCACATTGGTCTCCCCATCGAGTGGAATTGGCACTCTGGGCACATTATGTGGCCAACGACTTGAGTCCAGAACTTTTGGATGAAATGCCAGGACCTGGTGCTGGCGTAGGTGCAAATACCAATGGTAGCACAGTTAAGACAGCAGCACAGACAGATAAAGTGCTT------GTAGGAGAGGATACCAATGATGGAGATGAGGAGAGTTTAGGTGCAGCTGACAATGAACACATTAATCCAGCTCCGATTGCAACAGTGCCGACTGCCCTGCAGGATGGCGACTCAAACTTTGTTTCGAACGACTCCACCTCACAAGAACCCATCATTGATGAGAATACAACTCAGACCACAGCTACAACCTCGACCGACGACGGCGAAGTGGGCACACCGCTCGCATCCGATTCAGAGAGCAACTTGGAGGCACCTGAAAAGACTAAACTTAAACTTAATAATAGCAACAGTAGCATAAATGCAAATACAAATAGTAATAGCGATGTTGTGGGCATCGCACATGGTGTC---GGTGACAATAGCAACAACTGCAGGCAGAAAGCTGTTATCGATGCGTTAGTTGGTAATAGCAACGGTAATGGTAACGGTACTTTAGTGTCTTTGGGAGCAGCCGGTAGTGATGGGGAGAATAGCAGTTGCCTACGGTCAACAGGCAACGAAGAGGCAAGCGAG---GACGATGTCGATGCTGAGGACGACAGCAGCAACAGCAACAGCCGCCACATTGAACAGAGCCACAAATCGATAACCCCGCTATTTGGTGGCAGTTTGAACGATTCTACAAATTACACAAACGCCAACGCCAGCGATTCTAACAACGATTCCACGCTTAGCAGC---GCCGCCGGTGTTGTATCACAAAAGCGTGTTCTGCAATGT---GACGGCGCAAGC------GTTGACGGTGTTTTTACAGCGGATGAAGCCAACAGTCAACCAGAACCGAAAAAAATACGA
>ceratitis
ATGACAAGCAACAAGGACACTGCGTCGTTCTTTGAGAATGGTACAACGCATCAATTTGAATACTGTTACAAACTTTATCCCCAAGTGCTGAAGCTAAAGGCGGAGAAGCGCAATAAAAAGCCACAAGAGCTTATACGTTTGGATGAATGGTATCAGAATGAATTGCCAAAATTGATAAAGGCACGAGGGAAGGATGCACACATGGTCTATGATGAACTGGTACAGACCATGAAGTGGAAACAGTCACGCGGTAAATTTTATCCACAGCTTTCGTACTTGGTAAAGGTAAATACACCGCGTGCTGTAATGCAGGAGACGAAGAAAGCTTTCCGTAAACTGCCCAATCTAGAACAGGCCATAACAGCGTTGTCAAATTTGAAAGGAGTTGGCACGACTATGGCTTCGGCGCTGCTAGCGGCTGCAGCACCCGATTCAGCACCATTTATGGCAGATGAGTGCCTAATGGCCATTCCAGAAATCGAGGGTATTGATTATACCACCAAAGAGTACCTCAATTTTGTGCAACACATACAAACCACAGTGGCACGTCTAAATACGGAGGCTGGCGGCGAGACGCCACATTGGTCGCCACATCGCGTTGAGTTGGCACTATGGGCACACTATGTTGCCAATGATTTGAGTCCGGAACTTTTGGATGAAATGCCTGGACCAGGCGCAGGTGGTGGCGCAAATACCAATGGCAGTACAGTAAAGGCAGCAGCACCAGTGGCTAAAGTGCTCGGCGGTGAAGGTGAAGACACTAATGAT------GAAGAGAGTTTAGGAGCAGCTGATAATGATCACAACAACACAACAGCTATTGTAACAGCGCCAACTGCTCTACAAGATGGCGATTCCAATTTTGTTTCAAACGATTCCACCTCACAAGAGCCCATCATCGATGAGAATACCACACAGACCACAGCTACAACCTCAACCGACGACGGCGAAGTTGGCACGCCGCTTGCATCTGACTCGGAGAGCAATTTGGAGGCACCCGAAAAGGCTAAACTTAAACATAATAATAGTAACAGTAGCATAATTGCAAATATTAATAGTAATAGCGATATTATTGGCATTGCACACAGTGTTGTGGGCGATAACAGCAACAACTGCCGGCAGAAAGCTGTAGATGATGCATTAGTTGGCAATAGCAATGGCAATGGTAATGGTACTTTAGTGTCTTCGGGCGCACCGATCAGTGATGGCGAGAACAGTAGTTGCATACGTTCTACTGGTAACGAAGAGGCCAGCGAGGAGGACGACGTTGACGCTGAGGACGAGAGCAGTAATAGCAACAGTCGTCACATCGGTCAGAGTCACAAGTCAATAACACCACTGTTTGGCAGTAATTTGAACGACTCTACAAATTGCACCAATACCAATGTCAGCGATTCCAACAACGACTCGACGCTTAGCAGCGGTGCTGCTGGTATTGTGTCGCAAAAACGTGCACTGCACTGTGCTGATGTCGGTAGCGAAGTCGTTGACGGTATTTTAATGGCAGATGAGGCCGACAGTCAGCCTGAGCCGAAGAAAATACGA
>correcta
ATGACAAGCAACAAGGACACTGCGTCGTTCTTCGAGAACGGGACAACGCATCAATTCGAATACTGTTATAAACTTTATCCACAAGTGCTGAAGCTAAAGGCAGAGAAACGCTGCAAAAAGCCTCAAGAACTTATTCGTTTGGATGAATGGTATCAAAATGAATTGCCAAAGTTAATAAAAGCACGAGGGAAGGATGCGCATATGGTCTATGATGAATTGGTACAGACCATGAAATGGAAACAGTCTCGTGGTAAATTTTATCCACAACTTTCGTACCTGGTCAAGGTAAACACACCTCGTGCTGTTATGCAGGAGACAAAAAAAGCTTTCCGGAAACTGCCCAATTTAGAACAGGCCATAACGGCGCTATCAAATCTTAAAGGTGTCGGCACGACTATGGCTTCGGCGCTGTTGGCGGCTGCTGCTCCCGATTCAGCACCTTTTATGGCAGACGAGTGCCTAATGGCCATTCCAGAAATCGAGGGTATCGATTATACCACCAAGGAGTACCTCAACTTTGTGCAACACATCCAGACTACTGTTGCACGCTTAAATACAGAGGCTGGCGGAGAAACACCACATTGGTCTCCCCATCGTGTGGAATTGGCACTCTGGGCCCATTATGTAGCCAATGACTTGAGTCCGGAACTTTTGGATGAAATGCCAGGACCAGGAGCTGGCGTAGGTGCAAATACCAATGGTAGCACAGTTAAGACAGCAGCACAGACAGATAAAGTGCTT------GTAGGAGAGGATACCAATGACGGAGATGAGGAGAGTTTAGGTGCAGCTAACAATGAACACATTAATCCAGCACCGATTGTGACAGTGCCGACTGCCCTGCAGGATGGCGACTCAAACTTTGTTTCGAACGACTCCACCTCACAAGAACCCATCATTGATGAGAATACAACTCAGACCACAGCAACAACCTCAACCGATGACGGCGAAGTGGGCACACCGCTCGCATCCGATTCAGAGAGCAACTTGGAGGCACCCGAAAAGGCTAAACTTAAACTTAATAATAGCAACAGTAGCATAAATGCGAATACAAATAGTAATAGCGATGTTGTAGGCATTGCACATGGTGTC---GGTGATAACAGCAACAACTGCAGGCAGAAAGCTGTTATCGATGCGTTAGTTGGTAATAGCAATGGTAATGGTAACGGTACTTTAGTGTCTTTGGGAGCAGTCGGCAGTGATGGGGAGAATAGCAGTTGCCTACGGTCAACAGGCAATGAAGAGGCAAGCGAG---GACGATGTCGATGCTGAGGACGACAGCAGCAACAGCAACAGTCGCCACATCGAACAGAGCAACAAATCGATAACCCCGCTATTTGGTGGCAATTTGAACGATTCTACAAATTACACAAACGCCAACGCCAGCGATTCTAACAACGATTCCACGCTTAGCAGC---GCTGCCGGTGTCGTAACGCAAAAGCGTGCACTGCAATGT---GACGGAGCAAGC------GTTGACGGTGTTTTTACAGCTGATGAAGCCAACAGTCAACCAGAACCGAAAAAAATACGA
>cucurbitae
ATGACAAGCAACAAGGACACTGCGTCGTTCTTCGAGAACGGGACAACGCATCAATTCGAATACTGTTACAAACTTTATCCACAAGTGCTGAAGCTAAAGGCAGAGAAGCGCGGTAAAAAGCCTCAAGAGTTAATTCGTTTGGACGAATGGTATCAAAATGAATTGCCAAAGTTAATTAAAGGACGAGGGAAGGATGCGCATATGGTGTACGATGAATTGGTACAGACCATGAAATGGAAACAGTCTCGTGGTAAATTTTATCCACAACTTTCGTACCTGGTAAAGGTAAACACACCCCGTGCTGTTATGCAGGAGACAAAGAAAGCTTTCCGTAAACTGCCTAATCTAGAACAGGCCATAACGGCGCTATCAAATCTGAAAGGTGTCGGCACTACTATGGCTTCGGCGCTTTTAGCGGCTGCTGCTCCCGATTCAGCACCGTTTATGGCAGATGAGTGCCTAATGGCCATTCCAGAAATCGAGGGTATCGATTATACCACCAAGGAGTACCTCAACTTTGTGCAACACATCCAAAATACTGTTGCACGCCTGAATACAGAGGCTGGCGGAGAAACACCACATTGGTCTCCCCATCGTGTAGAGTTGGCGCTCTGGGCACACTATGTGGCAAACGATTTGAGTCCGGAACTACTGGATGAGATGCCGGGACCAGGTGCCGGCATTGGTGCAAATACCAATGGTAGCACAGTTAAGACA---------------AAGGTTCTT------GTTGGTGAAGATACCAATGATGGAGATGAAGAGAGCTTAGGCGCAGCTGACAATGAACACATTAATCCAACACCGATTGCGACAGTGCCGGCTGCCTTGCAGGATGGCGACTCAAACTTTGTATCGAACGACTCCACCTCACAAGAACCCATCATTGATGAGAATACAACCCAGACCACAGCTACAACCTCAACCGATGACGGAGAAGTGGGCACACCGCTCGCATCCGATTCAGAAAGCAACTTGGAGGCACCCGAAAAGGCTAAACTTAAACTTAATAATAGCAACAATAGCATGAATGCGAATACAAATAGTAATAGCGACATTGTAGGCATTGACCATAGTGTC---AGCGACAACAGCAACAACTGCAGGCAGAAAGCTGTAGTCGATGCATTAGTTGGTAATAGCAATGGTAATGGTAACGGTACTTTAGTGTCTTTGGGAGCAACCGGTAGCGATGGAGAGAACAGCAGTTGTCTACGCTCAACAGGCAACGAAGAGGCAAGCGAGGAGGACGATGTCGATGCAGAGGATGAC---------AGCAACAGCCTTCACATCGACCAGAACCACAAATCGATAACTCCATTGTTTGGTGGCAATTTGAACGATTCGACAAATTACACAAACGCCAACGCCAGCGATTCTAACAACGATTCCACGCTCAGCAGC---GCTGCCGGTGTCGTGGCGCAAAAGCGTGCACTGCATTGT---GACGGCGCCAGT------GGCGAGCGTATTTTTACGGTGGATGATGCTAACAGTCAGCCAGAGCCGAAGAAGATACGG
>dorsalis
ATGACAAGCAACAAGGACACTGCGTCGTTCTTCGAGAACGGGACAACGCATCAATTCGAATACTGCTTTAAACTTTATCCACAAGTGCTGAAACTAAAGGCAGAGAAACGCTGCAAAAAGCCTCAAGAACTTATTCGTTTGGATGAATGGTATCAAAATGAATTGCCAAAGTTAATAAAAGCACGAGGGAAGGATGCGCATATGGTCTATGATGAATTGGTACAGACCATGAAATGGAAACAGTCTCGTGGTAAATTTTATCCACAACTTTCGTACCTGGTCAAGGTAAACACACCTCGTGCTGTTATGCAGGAGACAAAGAAAGCTTTCCGAAAACTGCCTAATCTAGAACAGGCCATAACGGCGCTATCAAACCTTAAAGGTGTCGGCACGACTATGGCTTCGGCGCTGTTGGCGGCTGCTGCTCCCGATTCAGCTCCATTTATGGCAGACGAGTGCCTAATGGCCATTCCAGAAATCGAGGGTATCGATTATACCACCAAGGAGTACCTCAACTTTGTGCAACACATCCAGACTACTGTTGCACGCTTAAATACAGAGGCTGGCGGAGAAACACCACATTGGTCTCCCCATCGTGTGGAATTGGCACTCTGGGCACATTATGTAGCCAATGACTTGAGTCCGGAACTTTTGGATGAAATGCCAGGACCAGGAGCTGGCGTAGGTGCAAATACCAATGGTAGCACAGTTAAGACAGCAGCACAGACAGATAAAGTGCTT------GTAGGAGAGGATACCAATGATGGAGATGAGGAGAGTTTAGGTGCAGCTGACAATGAACACATTAATCCAGCACCGATTGCGACAGTGCCGACTGCCCTGCAGGATGGCGACTCAAACTTTGTTTCGAACGACTCCACCTCACAGGAACCCATCATTGATGAGAATACAACTCAGACCACAGCAACAACCTCAACCGATGACGGCGAAGTGGGCACACCGCTCGCATCCGATTCAGAGAGCAACTTGGAGGCACCCGAAAAGGCTAAACTTAAACTTAATAATAGCAACAGTAGCATAAATGCGAATACAAATAGTAATAGCGATGTTGTAGGCATTGCACATGGTGTC---GGTGACAACAGCAACAACTGCAGGCAGAAAGCTGTTATCGATGCGTTAGTTGGTAATAGCAATGGTAATGGTAACGGTACTTTAGTGTCTTTGGGAGCAGCCGGTAGTGATGGGGAGAATAGCAGTTGCCTACGGTCAACAGGCAACGAAGAGGCAAGCGAG---GACGATGTCGATGCTGAGGACGACAGCAGCAACAGCAATAGCCGCCACATCGAACAGAGCCACAAATCGATAACTCCGCTATTTGGTGGCAATTTGAACGATTCAACAAATTACACAAACGCCAACGCCAGCGATTCTAACAACGATTCCACGCTTAGCAGC---GCTGCCGGTGTCGTATCGCAAAAGCGTGCACTGCAATGT---GAAGGCGCAAGC------GTTGACGGTGTTTTTACAGCGGATGAAGCCAACAGTCAACCAGAACCGAAAAAGATAAGA
>jarvisi
ATGACAAGCAACAAGGACACTGCGTCGTTCTTCGAGAACGGGACAACGCATCAATTCGAATATTGTTATAAACTTTATCCACAAGTGCTGAAGCTAAAGGCAGAGAAACGCTGCAAAAAGCCTCAAGAACTTATTCGTTTGGATGAATGGTATCAAAATGAATTGCCAAAGTTAATAAAAGCACGAGGGAAGGATGCACATATGGTCTATGATGAATTGGTACAGACCATGAAATGGAAACAGTCTCGTGGTAAATTTTATCCACAACTTTCGTACCTGGTCAAGGTAAACACACCTCGTGCTGTTATGCAGGAGACAAAGAAAGCTTTCCGAAAACTGCCTAATCTAGAACAGGCCATAACGGCGCTATCAAATCTTAAAGGTGTCGGCACGACTATGGCTTCGGCGCTGTTGGCGGCTGCTGCTCCTGATTCAGCACCGTTTATGGCAGACGAGTGCCTAATGGCCATTCCAGAAATCGAGGGTATCGATTATACCACCAAGGAGTACCTCAACTTTGTGCAACACATCCAGACTACAGTTGCACGCTTAAATACAGAGGCTGGCGGAGAAACACCACATTGGTCTCCCCATCGTGTGGAATTGGCACTCTGGGCACATTATGTGGCCAACGACCTGAGTCCGGAACTTTTGGATGAAATGCCAGGACCAGGTGCTGGCGTTGGTGCAAATACCAATGGTAGCACAGTTAAAGCAGCAGTACAGACAGATAAAGTGCTT------GTAGGAGAGGATACCAATGATGGAGACGAGGAGAGTTTAGGCGCAGCTGACAATGAAATCATTAATACAGCACCGATTGCGACAGCGCCGACTGCCCTGCAGGATGGCGACTCAAACTTTGTTTCGAACGACTCCACCTCACAAGAACCCATAATTGATGAGAACACAACTCAGACCACAGCAACAACCTCAACCGACGACGGCGAAGTGGGCACACCTCTCGCATCCGATTCAGAGAGCAACTTGGAGGCACCCGAAAAGGCTAAACTTAAACTTAATAATAGCAACAGTAGCATAAATGCGAATGCAAATAGTAATAGCGATGTTGTAGGCATTGCACATGGTGTC---GGTGACAACAGCAACAACTGCAGGCAGAAAACTGTTATCGATGCGTTAGTTGGTAATAGCAATGGTAATGGT------ACTTTAGTGTCTTTGGGAGCAGCCGGCAGTGATGGAGAGAATAGCAGTTGCCTACGGTCAACAGGCAACGAAGAGGCAAGCGAG---GACGATGTCGATGCTGAGGACGACAGCAGCAACAGCAACAGCCGCCACATCGAACAGAGCGACAAATCGATAACCCCACTATTTGGTGGCAATTTGAACGATTCTACAAATTACACAAACGCCAACGCCAGTGATTCTAATAACGATTCCACGCTTAGCAGT---GCTGCCGGTGTCGTATCGCAAAAGCGTGCACTGCAATGT---GACGGCGCAAGC------GTTGACGGTGTTTTTACAGCGGATGGAGCCAACAGTCAACCAGAACCGAAAAAAATAAGA
>latifrons
ATGACAAGCAACAAGGACACTGCGTCGTTCTTCGAGAACGGGACAACGCATCAATTCGAATACTGTTATAAACTTTATCCACAAGTGCTGAAGCTAAAGGCAGAGAAACGCTGCAAAAAGCCTCAAGAACTTATTCGGTTGGATGAATGGTATCAAAATGAATTGCCAAAGTTAATAAAAGCACGAGGGAAGGATGCGCATATGGTCTATGATGAATTGGTACAGACCATGAAATGGAAACAGTCTCGTGGAAAATTTTATCCCCAACTTTCGTACCTGGTCAAGGTAAACACACCTCGTGCTGTTATGCAGGAGACAAAGAAAGCTTTCCGAAAACTGCCTAATCTAGAGCAGGCCATAACGGCGCTATCAAATCTTAAAGGTGTCGGCACGACTATGGCTTCGGCGCTGTTGGCGGCTGCTGCTCCTGATTCAGCACCGTTTATGGCAGACGAGTGCCTAATGGCCATTCCAGAAATCGAAGGTATCGATTATACCACCAAGGAGTACCTCAACTTTGTGCAACACATCCAGACTACTGTTGCACGCTTAAATACAGAGGCTGGCGGAGAAACACCACATTGGTCTCCCCATCGTGTGGAATTGGCACTCTGGGCACATTATGTGGCCAACGACCTGAGTCCGGAACTTTTGGATGAAATGCCAGGACCTGGTGCTGGCGTAGGTGCAAATACCAATGGTAGCACAGTTAAGACAGCAGCACAGACCGATAAAGTGCTT------GTAGGAGAGGATACCAATGATGGAGATGATGAGAGTTTAGGTGCAGTTGACAATGAACACATTAATCCAGCACCGATTGCAACAGTGCCGACTGCCCTGCAGGATGGCGACTCAAACTTTGTTTCGAACGACTCCACCTCACAAGAACCCATCATTGATGAGAATACAACTCAGACCACAGCTACAACCTCAACCGACGACGGCGAAGTGGGCACACCGCTCGCATCCGATTCAGAGAGCAACTTGGAAGCACCCGAAAAGGCTAAACTTAAACTTAATAATAGCAACAGTAGCATAAATGCGAATACAAATAGTAATAGCGATGTTGTGGGCATTGCACATGGTGTC---GGTGACAACAGCAACAACTGCAGGCAGAAAGCTGGTATCGATGCGTTAGTTGGTAATAGCAACGGTAATGGTAACGGTACTTTAGTGTCTTTGGGAGCAGCCGGCAGTGATGGGGAGAATAGCAGTTGCCTACGGTCAACAGGCAACGAAGAGGCAAGCGAG---GACGATGTCGATGCTGAGGACGACAGCAGCAACAGCAACAGTCGCCACATTGAACAGAGCCACAAATCGATAACCCCGCTATTTGGTGGCAATTTGAACGATTCTACAAATTACACAAACGCCAACGCCAGCGATTCTAACAACGATTCCACGCTTAGCAGC---GCTGCCGGTGTTGTATCGCAAAAGCGTGCACTGCAATGT---GAAGGTGCAAGC------GTTGACGGTGTTTTTACAGCGGATGAAGCCAACAGTCAACCAGAACCGAAAAAAATACGA
>minax
ATGGCAAGCAACAAGGACACTGCGTCGTTCTTCGAGAACGGTACAACGCACCAATTTGAATACTGTTATAAACTTTATCCGCAAGTGCTGAAGCTAAAGGCAGAGAAGCGCAATAAAAAGCCCCAAGAGCTTATTCGTTTGGACGAATGGTATCAAAATGAATTGCCAAAGTTAATAAAAGCACGAGGGAAGGATGCACATATGGTCTATGATGAATTGGTACAGACCATGAAATGGAAACAGTTGCGTGGTAAATTTTATCCACAACTTTCGTACCTGGTAAAGGTAAACACACCGCGAGCTGTTATGCAGGAGACAAAGAAAGCTTTCCGTAAACTGCCTAATCTAGAACAAGCCATAACGGCTCTATCAAATCTTAAAGGTGTCGGCACGACTATGGCTTCAGCGCTTTTGGCGGCTGCTGCTCCTGACTCAGCACCGTTTATGGCAGATGAATGCCTAATGGCCATTCCAGAAATCGAGGGTATCGATTACACCACCAAGGAGTACCTCAACTTTGTGCAACACATCCAGACTACTGTTGCACGCCTGAATACAGAGGCTGGTGGAGAAACACCACATTGGTCTCCCCATCGTGTGGAATTGGCACTCTGGGCACATTATGTGGCCAACGACTTGAGTCCGGAAATTTTGGATGAAATGCCCGGACCAGGTGCTGGCATTGGTGCAAATACCAATGGTAGCACAGTTAAGGCAGCAGCACAGACAGCTAAGGGTCTA------GTAGGTGAGGATACCAATGATGGAGATGAAGAGAGCTTAGGTGCAGCTGACACTGAACGCATTAATCCAGCACCGATAGCAACAGCGCCGGTTGCCTTGCAGGATGGCGACTCAAATTTTGTCTCGAACGATTCCACCTCACAAGAACCCATCATTGATGAGAACACAACCCAAACCACAGCTACAACCTCAACCGACGACGGCGAAGTGGGCACACCGCTCGCATCCGATTCAGAGAGCAACTTGGAGGCACCCGAAAAGGCTAAACTTAAACTTAATAATAGTAACAGTAGCATAAATGCGAATACAAATAGTAATAGCGATATTGTAGGCATTGGTCATGGTGTT---GGCGACAACAGCAACAACTGCAGGCAGAAGGCTGTAGTCGATGTGTTAGTTGGTAATAGCAATGGCAATGGTAACGGTGCTTTAGTGTCTTTGGGAGCACCCGGCAGTGATGGGGAGAATAGCAGTTGCCTACGCTCAACAGGCAACGAAGAGGCAAGTGAGGAAGACGAGGTCGATGCCGAGGACGACAGCAGCAATAGCAACAGCCGCCACATCGACCAGGGCCACAAATCAATAACACCATTGTTTGGTGGCAATTTGAACGATTCTACAAATTACACAAACGCCAACGCCAGCGATTCAAACAACGATTCCACGCTCAGCAGC---GCCGCCGGTGTCGTGGCGCAAAAGCGTGCACTGCAATGT---GATGGCGCAAGT------GTTGACGGTATTTTTACGACGGATGAAGCCAACAGTCAGCCAGAACCGAAAAAAATACGA
>musae
ATGACAAGCAACAAGGACACTGCGTCGTTCTTCGAGAACGGGACAACGCATCAATTCGAATACTGTTTTAAACTTTATCCACAAGTGCTGAAACTAAAGGCAGAGAAACGCTGCAAAAAGCCTCAAGAACTTATTCGTTTGGATGAATGGTATCAAAATGAATTGCCAAAGTTAATAAAAGCACGAGGGAAGGATGCGCATATGGTGTATGATGAATTGGTACAGACCATGAAATGGAAACAGTCTCGTGGTAAATTTTATCCACAACTTTCGTACCTGGTCAAGGTAAACACACCTCGTGCTGTTATGCAGGAGACAAAGAAAGCTTTCCGAAAACTGCCTAACCTAGAACAGGCCATAACGGCGCTATCAAATCTTAAAGGTGTCGGCACGACTATGGCTTCGGCGCTGTTGGCGGCTGCTGCTCCCGATTCAGCTCCATTTATGGCAGACGAGTGCCTAATGGCCATTCCAGAAATCGAGGGTATCGATTATACCACCAAGGAGTACCTCAACTTTGTGCAACACATCCAGACTACTGTTGCACGCTTAAATACAGAGGCTGGCGGAGAAACACCACATTGGTCTCCCCATCGTGTGGAATTGGCACTCTGGGCACATTATGTAGCCAATGATTTGAGTCCGGAACTTTTGGATGAAATGCCAGGACCAGGAGCTGGCGTAGGTGCAAATACCAATGGTAGCACAGTTAAGACAGCAGCACAGACAGATAAAGTGCTT------GTAGGAGAGGATACCAATGATGGTGATGAGGAGAGTTTAGGTGCAGCTGACAATGAACACATTAATCCAGCACCGATTGCGACAGTGCCGACTGCCCTGCAGGATGGCGACTCAAACTTTGTTTCGAACGACTCCACGTCACAAGAACCCATCATTGATGAGAATACAACTCAGACCACAGCAACAACCTCAACCGACGACGGCGAAGTGGGCACACCGCTCGCATCCGATTCAGAGAGCAACTTGGAGGCACCCGAAAAGGCTAAACTTAAACTTAATAATAGCAACAGTAGCATAAATGCGAATACAAATAGTAATAGCGATGTTGTAGGCATTGCACATGGTGTC---GGTGACAACAGCAACAACTGCAGGCAGAAAGCTGTTATCGATGCGTTAGTTGGTAATAGCAATGGTAATGGTAACGGTACTTTAGTGTCTTTGGGAGCAGCCGGTAGTGATGGGGAGAATAGCAGTTGCCTACGGTCAACAGGCAACGAAGAGGCAAGCGAG---GACGATGTCGATGCTGAGGACGACAGCAGCAACAGCAACAGCCGCCACATCGAACAGAGCCACAAATCGATAACTCCGCTATTTGGTGGCAATTTGAACGATTCAACAAATTACACAAACGCCAACGCCAGCGATTCTAACAACGATTCCACGCTTAGCAGC---GCTGCCGGTGTCGTATCGCAAAAGCGTGCACTGCAATGT---GAAGGCGCAAGC------GTTGATGGTGTTTTTACAGCGGAGGAAGCCAACAGTCAACCAGAACCGAAAAAGATAAGA
>oleae
ATGACAAGCAACAAGGACACTGCGTCGTTCTTTGAGAACGGGACAACGCATCAATTCGAATACTGTTACAAACTTTATCCACAAGTGCTGAAGCTAAAGGCAGAGAAACGCTCTAAAAAGCCTCAAGAGCTTATTCGTTTGGACGAATGGTATCAAAATGAATTACCAAAGTTAATAAAAGCACGAGGGAAGGATGCGCATATGGTATACGATGAACTGGTACAGACCATGAAATGGAAACAGTCGCGTGGTAAATTTTATCCACAACTTTCGTACCTGGTCAAGGTAAACACACCGCGTGCTGTTATGCAGGAGACAAAGAAAGCTTTCCGAAAACTGCCTAATCTAGAACAGGCCATAACGGCGCTATCAAATCTTAAAGGCGTCGGCACGACTATGGCTTCGGCGCTATTGGCGGCTGCTGCCCCTGATTCAGCACCGTTTATGGCAGATGAGTGCCTAATGGCCATTCCAGAAATCGAGGGTATCGATTATACCACCAAGGAGTACCTCAACTTTGTGCAACACATCCAGACTACTGTTGCACGCTTAAATACAGAGGCTGGCGGAGAAACACCACATTGGTCTCCCCATCGTGTGGAGTTGGCACTCTGGGCACACTATGTGGCCAACGACTTGAGTCCGGAACTTTTGGATGAAATGCCCGGACCAGGTGCTGGCGTTGGTGCAAATACCAATGGAAGCACAATTAAGGCAGCAACACAAACAACTAAAGTGCTT------GCAGGAGAGGATACCAATGATGGAGATGAAGAGAGCTTAGGTGCAGCTGACAATGAACACATTATTCCAGCACCGATTGCGACAGCGCCGACTGCCTTGCAGGATGGCGATTCAAACTTTGTTTCGAACGACTCCACCTCACAAGAACCCATCATTGATGAGAACACAACCCAGACCACAGCTACAACCTCAACCGACGACGGCGAAGTGGGCACACCGCTCGCATCCGATTCAGAGAGCAACTTGGAGGCACCCGAAAAGGCTAAACTTAAACTTAATAATAGCAACAGTAGCATAAATGCGAATACAAATAGTAATAGCGATATTGTAGGCATTGAACATGGTGTC---GCTGACAACAGCAACAACTGCAGGCAGAAGACTGTAGTCGATGCGTTAGTTGGTAATAGCAATGGTAATGGTAACGGTACTTTAGTGTCTTTGGGAGCAGCCGGCAGTGATGGGGAGAATAGCAGTTGCCTACGCTCAACAGGCAACGAAGAGGCAAGCGAGGAAGACGATGTCGATGCTGAGGACGACAGCAGCAACAGCAACAGCCGCCACATCGAACAGAGCCACCAATCGATAACCCCGCTATTTGGTGGCAATTTAAACGATTCTACAAATTACACAAACGCCAACGCCAGCGATTCTAACAACGATTCCACGCTTAGCAGC---GCTGCCGGTGTCGTACCGCAAAAGCGTGCACTACAATGT---GACGACGCAAGC------GTTGACGGTATTTTTACGGCGGATGAAGCCAACAGTCAACCAGAATCGAAAAAAATACGA
>tryoni
ATGACAAGCAACAAGGACACTGCGTCGTTCTTCGAGAACGGGACAACGCATCAATTCGAATACTGTTATAAACTTTATCCACAAGTGCTGAAGCTAAAGGCAGAGAAACGCTGCAAAAAGCCTCAAGAACTTATTCGTTTGGATGAATGGTATCAAAATGAATTGCCAAAGTTAATAAAAGCACGAGGGAAGGATGCGCATATGGTCTATGATGAATTGGTACAGACCATGAAATGGAAACAGTCTCGTGGTAAATTTTATCCACAACTTTCGTACCTGGTCAAGGTAAACACACCTCGTGCTGTTATGCAGGAGACAAAGAAAGCTTTCCGAAAACTGCCTAATCTAGAACAGGCCATAACGGCGCTATCAAATCTTAAAGGTGTCGGCACGACTATGGCTTCGGCGCTGTTGGCGGCTGCTGCTCCTGATTCAGCACCGTTTATGGCAGACGAGTGCCTAATGGCCATTCCAGAAATCGAGGGTATCGATTATACCACCAAGGAGTACCTCAACTTTGTGCAACACATCCAGACTACAGTTGCACGCTTGAATACAGAGGCTGGCGGAGAAACACCACATTGGTCTCCGCATCGTGTGGAATTGGCACTCTGGGCACATTATGTGGCCAACGACTTGAGTCCGGAACTTTTGGATGAAATGCCAGGACCAGGTGCTGGCGTTAGTGCAAATACCAATGGTAGCACAGTTAAG---GTAGTACAGACAGATAAAGTGCTT------GTAGGAGAGGATACCAATGATGGAGATGAGGAGAGTTTAGGCGCAGCTGACAATGAAATCATTAATCCAGCACCGATTGCGACAGCGCCGACTGCCCTGCAGGATGGCGACTCAAACTTTGTTTCGAACGACTCCACCTCACAAGAACCCATCATTGATGAGAATACAACTCAGACCACAGCAACAACCTCAACCGACGACGGCGAAGTGGGCACACCGCTCGCATCCGATTCAGAGAGCAACTTGGAGGCACCCGAAAAGGCTAAACTTAAACTTAATAATAGTAACAGTAGCATAAATGCGAATACAAATAGTAATAGCGATGTTGTAGGCATTGCACATGGTGTC---GGTGACAACAGCAACAACTGCAGGCAGAAAGCTGTTATCGATGCGTTAGTTGGTAATAGCAATGGTAATGGTAACGGTACTTTAGTGTCTTTGGGAGCAGCCGGCAGTGATGGGGAGAATAGCAGTTGCCTAAGGTCAACAGGCAACGAAGAGGCAAGCGAG---GACGATGTCGATGCTGAGGATGACAGCAGCAACAGCAACAGCCGCCACATCGAACAGAGCGACAAATCGATAACCCCGCTATTTGGTGGCAATTTGAACGATTCTAGAAATTACACAAACGCCAACGCCAGCGATTCTAACAACGATTCCACGCTTAGTAGT---GCTGCCGGTGTCGTATCGCAAAAGCGTGCACTGCAATGT---GACGGCGCAAGC------GTTGACGGTGTTTTTACAGCGGATGAAGCCAACAGTCAACCAGAACCGAAAAAAATAAGA
>zonata
ATGACAAGCAACAAGGACACTGCGTCGTTCTTCGAGAACGGGACAACGCATCAATTCGAATACTGTTATAAACTTTATCCACAAGTGCTGAAGCTAAAGGCAGAGAAACGCTGCAAAAAGCCTCAAGAACTTATTCGTTTGGATGAATGGTATCAAAATGAATTGCCAAAGTTAATAAAAGCACGAGGGAAGGATGCGCATATGGTCTATGATGAATTGGTACAGACCATGAAATGGAAACAGTCTCGTGGTAAATTTTATCCACAACTTTCGTACCTGGTCAAGGTAAACACACCTCGTGCTGTTATGCAGGAGACAAAAAAAGCTTTCCGAAAACTGCCTAATCTAGAACAGGCCATAACGGCGCTATCAAATCTTAAAGGTGTCGGCACGACTATGGCTTCAGCGCTGTTGGCGGCTGCTGCTCCCGATTCAGCACCTTTTATGGCAGACGAGTGCCTAATGGCCATTCCAGAAATCGAGGGTATCGATTATACCACCAAGGAGTACCTCAACTTTGTGCAACACATCCAGACTACTGTTGCACGCTTAAATACAGAGGCTGGCGGAGAAACACCACATTGGTCTCCTCATCGTGTGGAATTGGCACTCTGGGCACATTATGTAGCCAATGACTTGAGTCCGGAACTTTTGGATGAAATGCCAGGACCAGGAGCTGGCATAGGTGCAAATACCAATGGTAGCACAGTTAAGACAGCAGCACAGACAGATAAAGTGCTT------GTAGGAGAGGATACCAATGATGGAGATGAGGAGAGTTTAGGTGCAGCTGACAATGAACACATTAATCCAGCACCGATTGTGACAGTGCCGACTGCCCTGCAGGATGGCGACTCAAACTTTGTTTCGAACGACTCCACCTCACAAGAACCCATCATTGATGAGAATACAACTCAGACCACAGCAACAACCTCAACCGATGACGGCGAAGTGGGCACACCGCTCGCATCCGATTCAGAGAGCAACTTGGAGGCACCCGAAAAGGCTAAACTTAAACTTAATAATAGCAACAGTAGCATAAATGCGAATACAAATAGTAATAGCGATGTTGTAGGCATTGCACATGGTGTC---GGTGACAACAGCAACAACTGCAGGCAGAAAGCTGTTATCGATGCGTTAGTTGGTAATAGCAATGGTAATGGTAACGGTACTTTAGTGTCTTTGGGAGCAGCCGGCAGTGATGGGGAGAATAGCAGTTGCCTACGGTCAACAGGCAACGAAGAGGCAAGCGAG---GACGATGTCGATGCTGAGGACGACAGCAGCAACAGCAACAGTCGCCACATTGAACAGAGCCACAAATCGATAACCCCGCTATTTGGTGGCAATTTGAACGATTCTACAAATTACACAAACGCCAATGCCAGCGATTCTAACAACGATTCCACGCTTAGCAGC---GCTGCCGGTGTCGTATCGCAAAAGCGTGCACTGCAATGT---GACGGAGCAAGC------GTTGACGGTGTTTTTACAGCTGATGAAGCCAACAGTCAACCAGAACCGAAAAAAATACGA
