# Supplementary material for: The Impact of Fast Radiation on the Phylogeny of Bactrocera Fruit Flies as Revealed by Multiple Evolutionary Models and Mutation Rate-Calibrated Clock
Source: Insects. 2022 Jun 30;13(7):603. doi: 10.3390/insects13070603 (PMC9319077; doi:10.3390/insects13070603)
Supplement: Supplementary file 1 [file insects-13-00603-s001.zip › File S1/ceratitis_13817.fasta]

>bryoniae
ATGATGGAGCCCCACTGGAAGCGGCTTATTTTTGCCGCTACAATAGCAGGAGCGTTATTAGGCGCAAATGCGCAATTTTGGAAAACTGCCGATACTGGTGCAATATATAGTCCACCAAAACATTATAGAGATGAATCGACGCCTCCACGTACACCGATTGATGACAGTTATGCGATAATAGATACCGTAGGAACAAATCGAAACGGACCGCCAAGAAATTGTACATCCGGCACAGTGGGTTGCATTCCGAAATGTTTTGCTGAAAAGGGTAATCGAGGTTTCCCTGGTGAAGCGGGTCCACCCGGTCCTAAAGGTATGTCTGGATATCCGGGACCTGAAGGCCCACCTGGCGATAAAGGACAAAAAGGCGATCCCGGTCCATTAGGACCACGCGGTTACAAGGGCGAACGCGGTGTACCCGGTATTCCCGGTATGCCTGGTGTACCTGGTGTACAAGGTATTTCTGGTAATCCCGGTGCTACGGGTGCTCCTGGTAAAGATGGTTGTGATGGTCAAGATGGACTTACTGGTCTGCAAGGTCTTAGCGGAATGCCCGGTCCACGCGGTTATCCAGGTCAGCCAGGTGTTAAGGGTGAGAAAGGTGAGCCGGCAAAAGAAAATGGAGATTACGCTAAAGGTGAAAAGGGAGAACCCGGTTTTGCTGGTCGCTCGGGCAATCCTGGTCCCGAAGGTCAACAGGGTTCTAAAGGTGATCGTGGTGATACCGGTCCATATGGTCCACCAGGTCCACGTGGTGATCGTGGTATAAAAGGTGACAAAGGTGCGCCATGTTTTGCACCACCACAGCCTGGTAAAAAGGGTGATAAAGGTGAAAAGGGTGAACCGGCTTCTGTGAAACCTTCAACCGGTGGGGAGAAGGGTGAGAGAGGTGAAAAAGGCGAACCAGGTTTAGCTGGTAAGAAAGGTGAAACCGGATTAAAAGGAGACATGGGACGAGACGGTTCGAAAGGTGAAAAAGGTTTACCTGGTGGTCCTGGTGGAAGAGGACGGCAAGGAAATTTCGGCCCTCCTGGTCCAACAGGCCAGAAAGGTGATCGAGGTGAGACTGGTTTAAACGGTTTGCCTGGCAAACCTGGTTACAAAGGTGAACCTGGACGTCCTGGAAAAGCTGGTGAACGTGGATTACTTGGTCCTCCAGGTCCACCTGGTGGTGGCAGAGGCTCCCCTGGTGCACCGGGTCCTAAAGGTCCCCGAGGTTATACTGGTGCCCCCGGCCCTAAAGGGTTGGATGGTGTTGATGGTCTTCCTGGTCCACAAGGTTACCCTGGCCCAAAGGGCGGCCTAGGTTTGCCTGGTCGTCCTGGTGTTGAAGGTCCCCCTGGAGAGAAAGGAGAGAAAGGTAATGCCGGTCGAACAGGTCCATCAGGTCCCGTTGGTCCTATGGGGCACACTGGACCACCAGGTCCAGAAGGTCAAAAAGGTGAACCCGGATTTCCTGGAATTGGTGAAATGGGTCCTAAAGGTGATGATGGTACTCCCGGTATTCCCGGTCTTAAAGGGCAAAAGGGAGAACGGGGCTTCAAAGGAAATGCTGGAGCACCAGGTGATTCTAAGTATGGACGACCGGGATCTCCAGGTCGCGCTGGAATGCCTGGTCAAAAAGGTGATCAAGGACGGCCTGGTAGTCCCGGACTGAAAGGAGATATGGGTCCAAAAGGAGATGTTGGAGGCAAATGCTCACAATGCCCCGCAGGCTTTAAAGGAGATAAAGGTGATCACGGTTTAGATGGTTTGCCTGGTGAACCCGGTTTGCGTGGTCCTCCTGGTGCTACTGGTGCGCCTGGAGAACGAGGTGCTGATGGAATTCCTGGTAAAGATGGACCACCCGGGTTAAAAGGTGAAGATGGCAGAGACGGTTTACCTGGTCCCGAAGGACCTGCGGGTAAAGATGCAATAATCGACTTAAGTCTTGTAAAGGGTGAGAAAGGAGAAAAAGGAGATAGAGGTTACCCTGGTCCAGTTGGATTGAAGGGTGACCGTGGTGAGGCGGGTTTGCCTGGAATAAGTGGTTCCAAAGGTGAAATAGGTGCTAAGGGTGATAAGGGTTATGCTGGACAGCCTGGTACAGATGGTACCCCTGGTAATCCCGGTCGCGACGGAATTGACGGTCTTCCCGGTATCGACATTAAGGGCGAACCAGGCCGACCAGGTCGTGATGGAATTAAGGGAGACAAGGGAACTGGAGGCTACCCTGGACAAAAGGGTGACCCGGGAACTTGTGACGCTGACGCATTGACAGTACCAGCTAAAGGAAACAAAGGTGACCGAGGAGCACCAGGAATGCCAGGACCAATGGGTCCAATTGGAGATACAGGAGACCAGGGAGATCAAGGACAGAAAGGTGAGAGAGGTCCACAAGGCCCAGTAGGCCCTGTGGGTCCACGCGGTTTGACTGGCCCTCGTGGTGAAAAGGGTAATCCTGGAGCTATGGGCGCCCCCGGTAACCCTGGCAAAGATGGTCTAAGAGGACCCCCTGGACGAAATGGAGAGCGTGGACAAAAAGGTGAACAAGGTATAGCTCTGGCTGGTCCACCTGGTCCGCGAGGACGTGATGGTCTGTCTGGTGAAAAAGGCGATCGTGGTATTTCTGGTCCAATTGGGCCTCGTGGTCCGGATGGAGCGATTGGTTATCCTGGTGATAAAGGAGATGCGGGTTTGCCTGGACCGACGGGACAGACTGGACCTGTTGGTCCTAAGGGTGACATGGGACCACTTGGACCTAATGGACCTCCTGGACCCCCCGGAAAACCTGGTGTAGATGGAGTTCAAGGTCGCGATGGAGCTAAAGGAGAACCTGGAAATCCTGGTTATGTTGGTATGCCTGGAATCAAGGGTGAACGTGGAGCACCTGGAAATGATGGACCTAAAGGCTTTACAGGCGCTCCTGGATCCCCAGGAAAGCGTGGTTCTCCTGGTCCAGAGGGCATTCCTGGTATGAAGGGAGACAAGGGCGAAGTTGGTTTATCTGGCAATGATGGTGCAACTGGGCCTAGAGGACCTCCAGGAGCACCTGGTTTAATGGGATCTAAAGGTGATATTGGCCCGCAAGGACCTCCTGGAACTGATGGCCGTCCTGGTTTTGATGGAGAAAAAGGTTCCACAGGCGCGCCTGGTTTCGATGGTCCTCAAGGATTACCTGGTGATGCGGCTGAAAAAGGACAAAAGGGAGAACCTGGTTTACCTGGCTTGCGAGGCGAAGAAGGTCGTCCCGGTGCAGCCGGATTTCCTGGCGAGAAAGGCTTCCCCGGTATACCCATTCACGGACTTCCTGGAGCGAAGGGTGACAAAGGAGATCGTGGTCGCGATGGTATCGACGGACTTAATGGTGAACCTGGAGAAAAAGGCAATGCTGGCTTCAATGGCTTAAATGGACAAAAAGGTGATAAAGGTGAAATGGGATTACCAGGTGCAATAGGAGCTCCTGGTTTGGAAGGCAGACCTGGTGAGCCAGGTGCACCTGGTCCAATTGGCTATACTGGCGCAAAAGGAGACAAGGGAGATACTGGTCCCATAGGTGCAGAAGGTCTTAAAGGTGATAAAGGTGCTACTGGTTATCCTGGTCTAGCTGGAGCCCCCGGTCTCAAGGGTGAAAGAGGTTTCCCAGGACAAAATGGACGTGACGCAGTGCCAATTACAATTAAAGGTGATAAAGGAGAAATGGGTGAATTCGGAGTTGAAGGCTTGCAAGGCCCTGTGGGTCCCAAAGGTAATCAAGGTTTACCTGGCTTAATTGGTCAAAAGGGAGAGCGTGGCTTAACTGGTGCAGTGGGTATGCCTGGTTTGAATGGCGCTCCAGGATTAAAAGGTGATCAAGGTCTCATTGGTGAACCTGGTGCACCTGGACCAGCAATCAAAGGAGAAAAGGGTCTGCCTGGAGCATCTGGAAGAAACGGACGCGAAGGAGCTTCTGGTGTACCTGGTCAGAAGGGCGAAAAGGGTCTACCTGGTCTTGCTGGTGTGCCCGGTTTAATTGGTTTACCCGGGCCAGTGGGCCCATCAGGTCCTAAGGGAGATCGAGGAGTCATGGGAGTGCCCGGTCGTGACGGTGCTGATGGCTTACCTGGTCAAAATGGTCAAAAAGGTGACATGGGCTTCCCCGGTCCGAAAGGTGAACGAGGCTTGGCTGGTTTTGAAGGACAAAAGGGAGACAAAGGCGAACGAGGTATGCCTGGTCCGCAAGGCTTAGTAGGTCGCAATGGAATGAAAGGTGATCGCGGCTACCCAGGTTTAGATGGAATACCTGGACCAGTAGGAGCACCTGGTGAGAAAGGTTTGACTGGACCCAAGGGTCGCGATGGGCGTGATGGTATACCTGGAGCACCTGGTCAAAAGGGTGAACCAGGCTTAGTACCACCACCAGGTCCTAAAGGAGAACCAGGTCATCCCGGATATGACGGACAAAAAGGAGAACGTGGCCCACCTGGCCCACGTGGTTTAACTGGTCTACAGGGTGAACGAGGCGAGAAAGGTGAAATCGGTATGACTGGTCTAATTGGTCAAACAGGACGTCCCGGACCAAAAGGTGATAGAGGTTTGACTGGTCTACCAGGACGAGACGGAGCTACAGGCCTACCTGGCCCACAAGGTCTAGCCGGTGCGCCATGCACAGCGGCACAAGATTACTTGACGGGCATATTACTTGTTAAACACAGTCAATCCGAAGAGATACCACGTTGTCCCAGCGGCCAAATTGAACTATGGACCGGTTACTCAATGTTATATGTAGATGGTAACGATTATGCTCACAACCAAGCGCTCGGCTCAGCCGGCTCTTGCGTGCGCCGCTTCTCTACACTGCCAGTGATGTCATGTGGTCAGAACAATATATGCAATTACGCTTCGAGAAACGATAAAACGTTCTGGCTCTCAACATCCGCGCCTATACCGATGATGCCCATCAATAACAATGAGATCAGCAAATATATATCGCGTTGCGTGGTCTGCGAGGCACCTGCGAATGTAATCGCTGTCCATAGCCAATCTTTAACCATTCCAGATTGTCCCAACGGATGGGAAAGCTTATGGATAGGCTACAGTTTTGTAATGCACACTGCTGTTGGTAATGGCGGCGGTGGTCAAGCACTAGCATCGCCCGGTTCATGTTTGGAAGATTTCCGCGCCACACCATTCATCGAATGTAATGGCGCTAAAGGTCACTGCCACTTCTACGAAACCATGACCAGTTTTTGGTTAGTCACAGTTGAGAACAACGAACAGTTCCAACGCCCCGCAATGCAAACACTCAAGGCTGGCAATTTGCTGCAACGAGTATCTAGATGTACAGTTTGTATAAAAAAT
>ceratitis
ATGATGGAGCCCCACTGGAAGCGGCTTATTTTCGCCGCTACAATTGCTGCAGCTTTACTGAGCGCCAATGCGCAATTTTGGAAAGTTGCCGATACTGGCGCAATATATAATCCCCCTAAGCATTATAGAGATGAAGCAACGCCTCCGCGTACACCAATAGATGATAGTTATGCGGTGCTTGATACCGTAACAACAAATCGGCAAGGACCTCCAAGGAATTGTACATCCGGTACAGTGGGTTGTATTCCGAAATGTTTTGCCGAGAAGGGTAATCGAGGTTTCCCCGGTGAAGTTGGTTTGCCCGGTCCAAAAGGTATGCCTGGCTATCAAGGTCCTGAAGGTCCACCCGGTGATAAAGGTCAAAAAGGTGATCCCGGTCCAATTGGGCCTCGCGGTTATAAGGGTGAGCGCGGTGTAGCTGGTATTCCTGGTATGCCTGGTGTAGCTGGTGTACAAGGTATTTCGGGTAATCCTGGGGCTACAGGTGCTCCAGGCAAAGATGGTTGTGATGGTCAAGACGGTTTGAATGGTTTGCAAGGTTTAAGCGGTATGCCAGGACCACGCGGTTATCCGGGTCAACCAGGTGTAAAGGGAGAGAAAGGTGAACCGGCAAAAGAGAATGGAGATTATGCTAAGGGTGAAAAAGGAGAACCTGGTTTTGCTGGTCGTTCTGGCAATCCAGGACCGGAAGGTCAACTTGGCTCTAAGGGTGACCGTGGTGATACTGGTCCTTATGGTCCTCCAGGTCCTCGCGGTGATAGAGGTATTAAGGGTGACAAGGGTGCACCATGTTTTGCACCACCACAACCTGGTAAAAAAGGAGACAAAGGTGAAAAAGGTGAACCGGCATCAGTGAAACCTACTATTGGCGGCGAAAAAGGTGAAAGAGGAGAAAAAGGAGAAACAGGTCCTGCTGGCGAAAAAGGTGAACGGGGTTATCCTGGCGAGAGAGGATCGGACGGTACAAAGGGTGAAAAAGGTTTACCTGGCGGTCCTGGTGACAGAGGAAGACAAGGAAACTTCGGTCCGCCAGGTCCAACTGGACAAAAAGGTGATCGCGGTGAAACTGGTTTGAATGGTTTACCTGGCAAACATGGACAAAAGGGAGAACCCGGAAATCCAGGAAGACCTGGTGAACGTGGTTTGCTCGGACCACCTGGACCACCCGGTGGTGGTCGTGGATCTCCTGGTGCGCCTGGTCCCAAAGGCCCACGTGGTTATACTGGTGCTCCCGGTCCAAAAGGTTTGGACGGCTTTGACGGTCCACCTGGCGCGCAAGGTTTCCCTGGTCAGAAAGGTGGTCCTGGTTTACCTGGTCGAACGGGCGTTGAAGGTCCTCCGGGAGAAAAAGGCGAAAAGGGTAATGCTGGTCGTACGGGTCCAGCAGGTCCTGTTGGGCCTATGGGTTACACTGGTCCACCAGGCCCTGAAGGGGAAAAAGGCGAACCTGGATTTCCTGGTATTGGTGAAATGGGCCCTAAAGGCGATGACGGTGTCCCGGGTATCCCCGGATTGAGGGGTCAAAAGGGTGAACGAGGTTTTAAGGGCAATGCTGGAGCTCCAGGTGATTCTAAGTATGGTCTGCCTGGCTCTCCTGGTCGTGCAGGTTTACCAGGTCAAAAAGGAGATCAAGGTCGATCAGGTAATCCTGGTTTGAAAGGTGACATGGGTCCAAAAGGTGATGCAGGCGGTAAATGTTCACTCTGCCCTCCTGGATTTAAAGGCGATAAAGGCGACCGCGGATTAAATGGTATTCCTGGTGAGCCAGGTGTACGTGGACCGCCGGGTGCAACAGGTGCTCCTGGAGAGCGTGGATTAGATGGAATTGCTGGTATGGACGGACCACCGGGTGCAAAGGGTGAAGATGGAAGAGATGGCCTTCCTGGTGATCCGGGTCCACCTGGTAGAGATGCTATTGTCGATTTAAGTCAAGTAAAGGTAGAGAAAGGTCCAAAAGGTGAAAGAGGTTTCACCGGTCCGGAAGGTTTAAAAGGTGAACGTGGTGAGCCTGGTCAACCTGGTATAAACGGTGCTAAAGGAGAAATTGGGGCTAAGGGCGATAAGGGTTATGCTGGTCCACCAGGATCAGATGGTATTCCTGGAAATCCCGGACGAGGTGGACGTGATGGTCTTCCGGGTCTCAGCGTTAAGGGAGAACCCGGCCGTCCTGGTCGTGATGGACTCAAGGGTGATAAAGGCACTGAAGGTAATCCTGGATTTAAGGGAGACCCTGGAACTTGTGATGCTGCCAGTTTAACAGTACCAGCTAAAGGAAACAAAGGTGATAGAGGTATTCCTGGAATGCCAGGGCCAATGGGACCAATGGGTGATAAAGGAAGTCAAGGACTGCCCGGACTGAAGGGTGAGATGGGTCCACAAGGCCCAGTTGGTCCTGTAGGTCCACGCGGCTTAACTGGTCCACGAGGAGAGAAAGGTAATACTGGTGCAATGGGCGCCCCCGGAAATCCTGGCAAAGACGGATTACGAGGACCTCCTGGCCGAAATGGAGAACGAGGACAAAAGGGTGAACAAGGTATTGCTGTTGCTGGTCCACCTGGTCCACAAGGACGTAGTGGATTCCCTGGAGAAAAAGGAGATCGTGGTGTTCCTGGTCCGCTTGGTCCTCAAGGTCAAGATGGAGCAGTCGGTTATCCTGGCGACAAAGGTGATGCTGGATTACCAGGTCAATCTGGACAAACTGGACCTGTAGGTCCTAAAGGTGACACTGGCCCACTTGGACCAACTGGACCTCCCGGTCCACCCGGAAAACCTGGCGTTGATGGTGTAGTAGGGCGTGACGGAGCTAAGGGAGAACCTGGTAATCCTGGTTTGGTTGGTATGCCGGGAGCTAAAGGAGAGCGTGGCGCCCCGGGCAATGATGGAGCTAAAGGCTTTACAGGAGCTCCTGGATCACCCGGAAGACGTGGATCTCCAGGTCCAGCTGGAATACCTGGCATGAAGGGAGACAAGGGTGAGATTGGTTTAACTGGAAATGACGGAGCAACAGGACCTAGAGGACCTCCCGGCGCGCCTGGTCTTATGGGAGCTAAGGGTGATATTGGTCCCGAAGGACCACCGGGAACTGATGGTCGACCTGGATTAGATGGAGAAAAAGGTAGCCAAGGTCTGCCTGGTTTCGATGGACAACAAGGTTTACCGGGAGACGCTGCCGAAAAAGGACAAAAAGGAGAGCCTGGAATACCTGGTTTGCGAGGACCCGAAGGGTTAACTGGTGCCCCTGGAATGACTGGCGAGAAAGGTTTCCCAGGTACACCTATACATGGAAACCCTGGTGCGAAAGGTGACAAAGGTGATCGCGGACGCGACGGTATTGATGGGCGTGATGGTATTCCCGGAGAAAAAGGTGATGCTGGTCTTCCTGGTCGAAATGGACAAAAAGGTGATAAAGGAGATATGGGACTTCCTGGTGCTCCTGGTACTCCTGGTTTGGATGGAAGACCTGGTGAGCCAGGCTCTCCTGGACCAGTTGGATACACTGGTGCTAAAGGAGACAAGGGTGATGTAGGCTTCCAAGGCGTACAAGGTATGAAAGGTGATAAAGGTGCCATAGGTTTTCCTGGTTTGACTGGGGCACCTGGGCTCAAGGGTGAACGCGGCTTCCCTGGTATTAACGGACGTGACGCACAACCAATCACAATTAAGGGAGACAAGGGAGAGATGGGTGAATTTGGTGTCATTGGTTTACCTGGTCTTATTGGTCCCAAAGGTAATCAAGGAATCCCTGGTTTGAGTGGTCAAAAAGGAGAACGTGGCTTACCTGGACCATTGGGTATGCCTGGTTTGAATGGCGCTCCTGGCTTGAAGGGAGATCAAGGACTTCCTGGTGAACCTGGAGCACCTGGTCCGGCAATTAAAGGAGAGAAAGGTTTACCTGGAAGATCCGGAAGAAATGGTCGTGAAGGTACACCTGGTTTATCGGGTCAAAAGGGAGAAAAAGGTTTGCCTGGTCTTGCGGGTATGCCCGGGTTAACTGGTATGCCAGGTCCCGTAGGTCCGGCTGGCCCCAAAGGTGATCGTGGTCCAATGGGTGTGCCTGGACGTGATGGTGCAGATGGCTTACCAGGTCAAGTTGGCCAGAAGGGAGATATGGGCTTCCCAGGTATCAAAGGTGAACGTGGTTTGGCTGGTTTTGAAGGACAAAAAGGTGAAAAGGGTGAACAAGGCTTACCTGGCCCACAAGGCTTAGCGGGTCTTAATGGCATGAAAGGTGATCGCGGTTTCCCAGGCCTTGACGGAGTGCCTGGACCAGTAGGAGCAATTGGCGAAAAGGGCTCGATCGGACCTAAAGGACGTGATGGACGTGACGGTATACCTGGTGCGCCTGGTCAAAAGGGTGAACCAGGTTTGGTACCACCACCTGGACCCAAAGGAGAGCCCGGACATCCAGGATATGACGGTCAAAAGGGAGAGCGCGGACCACCGGGACCACGAGGCCTTAATGGCTTACAGGGTGAACGCGGTGAGAAGGGTGAAACTGGTTTGATCGGCTTAACAGGCCAACCTGGCCGAGCAGGTATGAAGGGTGATCAAGGTTTGCCTGGCCTCCAAGGACGTGATGGTGCGCCTGGTTTGCCTGGTCCACAAGGTGAAACTGGCGCGGCATGTTCAGCTGCCCAAGATTATCTGACGGGCATATTACTTGTCAAACACAGTCAATCAGAAGAAATACCACGTTGTCTACCAGGACAAATCGAACTGTGGACCGGTTACTCGATGTTGTATGTAGATGGTAACGACTATGCTCACAATCAAGATCTCGGCTCAGCTGGCTCCTGCGTGCGCCGTTTCTCAACACTGCCAGTCATGTCATGTGGCCAGAATAATGTTTGCAATTATGCTTCAAGAAACGATAAGACCTTCTGGTTGTCTACATCTGCACCCATTCCAATGATGCCCATAAATAACAACGAGATCAGCAAGTATATATCACGGTGTGTGGTTTGCGAAGCCCCGGCGAATGTTATTGCAGTACACAGCCAATCGCTAACCATACCCGATTGCCCCAACGGTTGGGAGAGTCTATGGATAGGTTACAGTTTTGCTATGCACACCGCTGTGGGTAATGGAGGCGGTGGTCAAGCACTAGCATCGCCCGGTTCTTGCTTAGAAGATTTCCGCGCCACGCCATTCATCGAGTGTAATGGTGCAAAGGGTCAATGCCATTTCTACGAGACTATGACCAGTTTTTGGTTGGTCACAGTGGAAAGTCACGAACAGTTCCAGCGCCCCGCAATGCAAACACTCAAAGCTGGCACTTTGCTGCAGCGAGTATCTAGATGTACAGTTTGTATGAAAAAT
>correcta
ATGATGGAGCCCCACTGGAAGCGGCTTATTTTTGCCGCTACAATAGCAGGAGCGTTACTAGGCGCGAATGCGCAATTTTGGAAAACTGCCGATACTGGTGCAATTTATAGTCCACCAAAACATTATAGAGATGAATCGACGCCTCCGCGAACACCGATTGATGACAGTTATGCGATAATTGATACCGTAGGTACAAATCGAAACGGACCGCCAAGAAATTGTACATCCGGCACAGTGGGTTGCATTCCGAAATGTTTTGCTGAAAAGGGTAATCGCGGTTTCCCTGGTGAAGCGGGTCCACCCGGTCCTAAAGGTATGTCTGGATATCCAGGACCTGAAGGCCCACCTGGCGATAAAGGACAAAAAGGCGATCCCGGTCCATTAGGTCCACGCGGTTACAAGGGCGAACGCGGTGTACCCGGTATTCCTGGTATGCCTGGTGTGCCTGGTGTACAAGGTATTTCTGGTAATCCCGGTGCTACGGGTGCTCCTGGTAAAGATGGTTGTGATGGTCAAGATGGACTTACTGGTCTGCCAGGCCTTAGCGGAATGCCCGGTCCACGCGGTTATCCAGGTCAGCCAGGTGTTAAGGGTGAGAAAGGTGAGCCGGCAAAAGAAAATGGAGATTACGCTAAAGGTGAAAAGGGAGAACCCGGTTTTGCTGGCCGTTCGGGCAATCCTGGTCCCGAAGGTCAACAGGGTCCTAAAGGTGATCGTGGTGATACTGGACCATATGGTCCACCAGGTCCACGTGGTGATCGCGGTATAAAAGGTGACAAAGGTGCGCCATGTTTTGCACCACCACAGCCCGGTAAAAAGGGTGATAAAGGTGAAAAAGGTGAACCAGCTTCTGTGAAACCTTCAACCGGTGGGGAAAAAGGTGAGAGAGGTGAAAAAGGCGAACCAGGTTTACCTGGCAAGAAAGGGGAAACCGGATTAAAAGGAGACATGGGACGAGACGGTTTGAAAGGTGAAAAAGGTTTACCTGGTGGTCCTGGCGGAAGAGGACGGCAAGGAAATTTCGGCCCTCCTGGTCCAACAGGCCAGAAAGGTGATCGCGGTGAGACCGGTTTAAATGGTTTGCCTGGCAAACCTGGTTACAAAGGTGAACCTGGACGTCCTGGAAAACCTGGTGAACGTGGATTACTTGGTCCTCCAGGTCCACCTGGTGGTGGCCGAGGCTCCCCTGGTGCACCGGGTCCTAAAGGTCCCCGAGGTTATACTGGTGCCCCCGGCCCTAAAGGATTGGATGGTGTTGATGGCCTTCCTGGTCCACAAGGTTACCCTGGACCAAAGGGCGGCTTAGGTTTACCTGGTCGTCCCGGTGTTGAAGGTCCTCCTGGAGAGAAAGGAGAAAAAGGTAATGCCGGTCGAACAGGTCCATCAGGTCCCGTTGGTCCTATGGGACACACTGGTCCACCAGGTCCAGAAGGTCAAAAAGGTGAGCCCGGATTTCCTGGAATTGGTGAAATGGGTCCTAAAGGTGATGATGGTACTCCCGGTATTCCCGGTCTTAAAGGACAAAAGGGAGAACGGGGCTTCAAAGGAAATGCTGGAGCACCAGGTGATTCTAAGTATGGACGACCTGGATCTCCAGGTCGCGCTGGAGCGCCTGGTCAAAAAGGTGACCAAGGACGACCTGGTAGTCCCGGACTGAAAGGAGATATGGGTCCAAAAGGAGATGCTGGAGGCAAATGCTCACAATGTCCGGCCGGCTTTAAAGGAGATAAGGGTGATCACGGTTTAGATGGTTTGCCTGGTGAACCCGGTTTGCGTGGTCCTCCTGGTGCTACTGGTGCGCCTGGAGAACGAGGTGCTGATGGAATTCCTGGTAAAGATGGACCACCCGGTTTAAAAGGTGAAGATGGTAGAGACGGTTTACCTGGTCCCGAAGGACCTCCGGGTAAAGATGCAATAATCGACTTAAGTCTTGTAAAGGGGGAGAAAGGAGAAAAAGGAGATAGAGGTTATCCTGGTCCAGTTGGATTGAAGGGTGACCGTGGTGAGGCGGGTTTGCCTGGAATAAGTGGTTCCAAAGGTGAAATAGGTGCTAAGGGTGATAAGGGTTATGCTGGACAACCTGGAACAGATGGTACTCCTGGTAATCCCGGTCGTGACGGAATTGACGGTCTTCCCGGTATCGACATTAAGGGCGAACCAGGCCGACCAGGTCGTGACGGAATTAAGGGAGACAAGGGAACTGGAGGCTACCCTGGACAGAAGGGTGACCCAGGAACTTGTGACGCTGACGCTTTGACAGTACCCGCTAAAGGTAACAAAGGAGACCGAGGAGCACCAGGAATGCCAGGACCAATGGGTCCAATTGGCGATAAGGGAGATCAGGGAGAACAAGGACAAAAGGGTGAGAGAGGTCCACAAGGCCCAGTAGGCCCTGTGGGTCCACGCGGTTTGACTGGCCCTCGTGGTGAAAAGGGTAATCCTGGAGCTATGGGCGCCCCCGGTAACCCTGGCAAAGATGGTCTAAGAGGACCCCCTGGACGAAATGGAGAACGAGGACAAAAAGGTGAACAAGGTATAGCTCTAGCTGGTCCACCTGGTCCACGAGGACGTGATGGTTTGTCTGGTGAAAAAGGAGATCGTGGTATTCCTGGTCCAATTGGACCACGAGGTCCGGATGGAGCGATTGGTTATCCTGGTGATAAAGGTGATGCCGGTTTACCTGGACCGACAGGACAGACTGGACCTGTTGGTCCTAAGGGTGACACGGGACCACTTGGACCAAGTGGACCTCCTGGACCCCCCGGAAAACCTGGTGTAGATGGAGTTCAAGGTCGCGATGGAGCTAAAGGAGAACCTGGAAATCCTGGTTATGTTGGTATGCCTGGAATCAAGGGTGAACGTGGAGCACCTGGAAATGATGGACCTAAAGGCTTTACAGGCGCTCCTGGATCCCCAGGAAAACGTGGTTCTCCTGGTCCAGAGGGCATTCCTGGTATGAAGGGAGACAAGGGCGAAGTTGGTTTATCTGGCAATGATGGCGCAACTGGGCCTAGAGGACCTCCAGGAGCACCTGGTTTAATGGGCTCTAAAGGTGATATTGGCCCGCAAGGACCTCCTGGAACTGATGGCCGTCCTGGTTTCGATGGAGAAAAAGGTTCCACAGGTGCACCTGGTTTCGATGGTCCTCAAGGATTACCTGGTGATGCGGCTGAAAAAGGACAAAAGGGAGAACCTGGCTTACCTGGCTTGCGAGGCGAAGAAGGTCGTCCTGGTGCAGCCGGATTTCCTGGCGAGAAAGGCTTCCCTGGTATACCTATTCACGGACTTCCTGGAGCAAAGGGTGACAAAGGAGATCGTGGTCGCGATGGTATCGACGGACTTAATGGTGAACCTGGAGAAAAGGGCAATGCTGGCTTCAATGGCTTAAATGGACAAAAAGGTGATAAAGGTGAAATGGGATTACCAGGTGCCATAGGAGCTCCTGGTTTGGAAGGAAGACCTGGTGAGCCAGGTGCACCTGGTCCAATTGGCTATACTGGCGCTAAAGGAGACAAGGGAGATACTGGTCCCATAGGTGCAGAGGGTCTTAAAGGTGATAAAGGTGCTACTGGTTATCCTGGTCTAGCTGGAGCTCCCGGTCTCAAGGGTGAAAGAGGTTTCCCAGGACAAAATGGACGTGACGCAGTGCCAATTACAATTAAAGGTGATAAAGGAGAAATGGGTGAATTCGGAGTTGCAGGCTTGCAAGGTCCTATGGGTCCCAAAGGTAATCAAGGTTTACCTGGCTTAGTTGGTCAAAAGGGAGAGCGTGGCTTAACTGGTGCAGTGGGTATGCCTGGTTTGAATGGCGCTCCTGGATTAAAAGGTGATCAAGGTCTTATTGGTGAACCTGGTGCACCTGGACCAGCAATCAAAGGAGAAAAGGGTCTGCCTGGAGCATCCGGAAGAAACGGACGCGAAGGAGCTCCTGGTATACCTGGTCAGAAGGGCGAAAAGGGTCTACCTGGTCTCGCAGGTGTGCCCGGCTTAATTGGTTTACCAGGGCCAGTGGGTCCATCAGGTCCTAAGGGAGATCGCGGAGTAATGGGAGTGCCCGGTCGTGACGGTGCTGATGGCTTACCTGGTCAAAATGGTCAAAAAGGTGACATGGGCTTCCCCGGTCCAAAAGGTGAACGAGGCTTGGCTGGTTTTGAAGGACAAAAGGGAGACAAAGGCGAACGAGGTATGCCTGGTCCGCAAGGCTTAGTAGGACGCAATGGAATGAAAGGTGATCGCGGCTACCCAGGTTTAGATGGAATACCTGGACCAGTAGGAGCACCTGGTGAGAAAGGTTTGACTGGACCTAAGGGTCGAGATGGACGCGATGGTATACCTGGAGCACCTGGTCAAAAGGGTGAACCAGGCTTAGTACCACCACCAGGTCCTAAAGGAGAACCAGGTCATCCCGGATATGATGGACAAAAAGGAGAACGTGGACCGCCTGGCCCACGTGGTTTAACTGGTCTACAGGGTGAACGAGGCGAGAAAGGTGAAATCGGTATGACTGGTCTAATTGGTCAAACCGGACGTCCCGGACCAAAAGGTGATAGAGGTTTGACTGGTCTACCTGGACGAGATGGAGCTCCTGGCCAACCTGGACCACAAGGTCTAGCCGGTGCGCCATGCACAGCGGCACAAGATTACCTGACTGGCATATTACTTGTTAAACACAGTCAATCCGAAGAGATACCACGTTGTCCCAGCGGCCAAATTGAACTATGGACCGGTTACTCAATGTTATATGTAGATGGTAACGATTATGCTCACAACCAAGAGCTCGGCTCAGCCGGCTCTTGCGTGCGCCGCTTCTCTACACTGCCAGTGATGTCATGTGGTCAGAACAATATATGCAATTACGCTTCGAGAAATGATAAAACGTTCTGGCTTTCAACATCCGCCCCTATACCGATGATGCCCATCAATAACAATGAGATCAGCAAATACATATCGCGTTGCGTGGTCTGCGAGGCACCTGCGAACGTAATCGCTGTACATAGCCAATCTTTAACCATTCCTGATTGTCCCAACGGATGGGAAAGCCTATGGATAGGCTACAGTTTTGTAATGCACACTGCTGTTGGTAATGGCGGCGGTGGTCAAGCACTAGCATCGCCCGGTTCATGTTTGGAAGATTTCCGCGCCACACCATTCATCGAATGTAATGGCGCTAAGGGTCACTGCCATTTCTACGAAACCATGACCAGTTTTTGGTTAGTCACAGTTGAGAACAACGAACAGTTCCAACGCCCCGCAATGCAAACACTCAAGGCTGGCAATTTGCTGCAACGAGTATCTAGATGTACAGTTTGTATAAAAAAT
>cucurbitae
ATGATGGAGCCCAACTGGAAGCGGCTTATTTTTGCCGCTACGATAGCAGGAGCGTTACTAGGCGCAAATGCGCAATTTTGGAAAAATAGCGAAACTGGCGCAATTTCTAGTTCGCTAAAACATTATAGAGAGGAACCAACACCACCACGTTCACCGATTGATGATAGTTATGCGATAATAGATACCGTAGGTACAAATAGAAATGGACCGCCAAGAAATTGTACATCCGGCACAGTGGGTTGTATACCGAAATGTTTTGCTGAAAAGGGTAATAGAGGTTTTCCTGGTGAAGCGGGTCCACCCGGACCTAAAGGTGTGGCTGGATATGGAGGTCCTGAAGGTCCACCTGGCGATAAAGGACAAAAAGGCGATCCCGGTCCGATAGGTCCACGTGGTTACAAGGGTGAACGTGGTATACCCGGTACGCATGGCATGCCTGGTAAACCTGGTGTACAGGGCTTTTCTGGAAACTCCGGTGCTCCTGGTGCTCCTGGTAAAGATGGTTGCAATGGTGAAGATGGACTTACTGGTCTGCCAGGTCTTAGCGGCATGCCTGGTCCACGCGGTTATCCAGGTCAGCCGGGTGTTAAAGGTGAGAAAGGTGAACCAGCAAAAGAAAATGGCGATTATGCTAAAGGTGAAAAGGGAGAACCTGGTTTTGCTGGTCGTTCGGGCAATCCTGGTCCGGAAGGTCCGCAAGGGCCAAAGGGTGATCTTGGTGATACTGGTCCATATGGCTCACCAGGTCCACGGGGTGATCGAGGTATAAAAGGTGATAAAGGTGCGCCATGTTTTGCACCACCACAACCAGGTAAAAAGGGTGATAAGGGTGAAAAGGGTGAACCAGCCTCACTGAAACCTTCAACTGGGGGTGAAAAGGGTGAGAGAGGTGAAAAAGGTGAACCAGGTTTGGCTGGCAAGAAAGGTGAAACCGGATTAAAAGGAGAAAATGGGCGTGACGGTGTAAAAGGTGAAAAGGGCTTACCTGGTGGTCCTGGTGATAGAGGACGACAAGGAAATTTCGGTCCACCGGGTCCAACAGGACAGAAAGGTGATCGTGGTGAGACTGGCTTAAACGGTTTGGCTGGCAAACCTGGTCAAAAAGGCGAACCCGGCCGTCCTGGAGAGCGTGGTGAACGTGGATTGCTCGGTCCTCCAGGTCCACCTGGTGGTGGCCGAGGTTCTCCAGGTGCACCTGGTCCGAAAGGTCCCCGAGGATATACTGGTGCCCCTGGTCCTAAAGGTTTAGACGGTGTTGATGGTCCTCCTGGTCCGCAAGGTTACCCTGGTCCCAAAGGTGGTCTAGGTTTGGCTGGTCGTCCTGGTCTTGAAGGCCCTGCTGGAGAAAAAGGTGAAAAGGGAAATGCAGGTCGAACAGGACCAGCAGGTCCCATTGGTCCTTTAGGTCATACTGGTCCACCAGGACCAGAAGGTCAGAAAGGTGAACCCGGATTCCCTGGTACTGGTGTAATGGGTCCCAAAGGTGATGACGGTACTCCCGGTATTCCCGGTCTTAAAGGTCAAAAGGGCGAACGAGGCTTCAAAGGAAATGCTGGTGCGCCAGGTGATTCGAAATATGGACGGCCTGGATCTCCAGGTCGTGCTGGAGCGCCTGGTCAAAAAGGTGACCAAGGACGGCCTGGTAATCCCGGAGTGAAAGGAGACATGGGTCCAAAAGGAGATGTCGGTGGTAAATGCTCACAATGTCCTGCTGGTTTTAAAGGAGATAAAGGCGATCACGGGTTAGATGGTATTCCTGGTGAACCCGGCGTGCGTGGTCCTCCTGGTGCTACAGGTGCTCCGGGAGAGCGCGGTGCTGATGGAATTGCTGGTAAGGATGGACCACCTGGTGAAAAAGGTGAAGATGGCAGAGATGGTCTACCTGGTCCGGATGGCCCTGCCGGCAAAGATGCAATAGTCGACTTAAGTCTTGTAAAGGGAGAGAAAGGAGAAAAGGGTGGAAGAGGTTTCCCTGGCCCAGCCGGATTAAAGGGTGAACCAGGTTATGCGGGTTTACCTGGAATAGCTGGTGCCAAAGGAGAAATCGGCGCTAAGGGTGATAAAGGCTATGCTGGGCAACCGGGTACAGATGGTACTCCTGGTAATCCCGGTCGCGATGGAACTGACGGTTTTCCCGGTATAGATATTAAAGGCGAACCAGGTCGTCCGGGTCGTGATGGAATTAAAGGTGATAAGGGAACTGGAGGCCGCCCTGGAACAAAAGGTGACCCAGGAACTTGTGACGCTGCGAATTTAACTGTACCAGCTAAAGGCAACAAAGGTGACCGGGGTGCACCAGGAATGCCAGGTCCAATGGGAGCTATGGGCGAAAAAGGAAATAAAGGAGATGAAGGATGGAAAGGTGATAGAGGTCCACAAGGTCCGGTAGGTCCTGTAGGTCCACGTGGTTTGACTGGTCCTCGCGGTGAAAGAGGTAACCCTGGTGCTATGGGTGCCCCAGGAAACCCAGGTAAAGATGGACCAAGAGGGCCTCCAGGACGAGCTGGGGAGCGAGGACAAAAAGGTGAACAAGGTATAGCTATAGCTGGACCATCTGGTCCACCAGGACGTGATGGACCCTCTGGGGATAAGGGAGATCGAGGTGTTCCTGGTCCAATTGGGCCAAGAGGTGTGGATGGAGCGATTGGTTATCCTGGTGATAAAGGTGATGCGGGTTTGCCTGGACAGAATGGAGAGACAGGACCTGTTGGTCCAAAGGGTGATACTGGACCACTTGGACCATCTGGACCTCCTGGACCCCCAGGAAAACCTGGCGTAGATGGAGTTCAAGGTCGTGATGGTGCTAAAGGTGAACCTGGCAAACCCGGTTATGTTGGTATGCCTGGAACTAAGGGTGAACGCGGTGCACCCGGTAATGATGGACCTAAAGGGTTTACAGGTCCTCCAGGAACTCCAGGAAAACGAGGTTCTCCTGGTCCAGAGGGCATGCCAGGTATAAAGGGAGACAAGGGCGAAGTTGGTTTATCTGGTAATGATGGTGCAACGGGACCTAGAGGACCACCAGGGCCACCTGGTTTAATGGGATCTAAGGGAGATATTGGTCCACAAGGACCTCCTGGAACTGATGGTCGTCCTGGATTCGATGGAGAAAAAGGTTCCAAAGGTGAGGCTGGTTTCGATGGCCCTCAGGGATTACCTGGTGATGCGTCAGAAAAAGGACAAAAGGGAGAACCTGGCTTATCTGGATTGCGCGGCGAAGAAGGCCGTCCTGGTGCCCCCGGAATTCGCGGCGAGAAAGGCTACCCCGGTATACCCATTCACGGAATACCTGGGGCGAAGGGTGACAAAGGTGACCGTGGTCTCGATGGTATCGATGGGCTCAATGGTGAGCCTGGTGAAAAGGGCAATAGTGGCTTCCCTGGCTTAAATGGACTTAAAGGTGATAAAGGTGAAATGGGATTATCAGGAGCCCCAGGAGCTCCTGGTTTGGAAGGAAGACCTGGTGAGGCGGGTGCACCTGGTCCAGTTGGCTATACTGGCGCAAAAGGCGACAAGGGAGATGTAGGTCTCATAGGTCTTGAAGGTGTTAAAGGTGATAAAGGAGCTACTGGTTACCGTGGTCCAACTGGAGCCCCTGGTCTAAAGGGTGAAAGAGGTTTACCAGGACAAAGTGGACGTGATGCACAACCAATTACTATTAAAGGTGATAAAGGTGAAACGGGTGAATTCGGAGTTGAAGGCTTGCAAGGCCCAATGGGTCCGAAAGGTAACCAAGGTTTACCCGGCTTAAACGGACCAAAGGGAGAACGTGGCTTACCTGGTGCAGTGGGTATGCCTGGTTTGAATGGCGCTCCAGGTTTAAAAGGTGACCAAGGTCCTGTTGGAGAACCTGGTGCACCGGGGCCAGCAATCAAAGGAGAAAAGGGTCTGCTTGGAAGATCTGGAAGAAACGGACGCGAAGGCGCTTCTGGTGCACCTGGTCAGAAGGGTGAAAAGGGTTTACCTGGTCTCGCCGGTGTACCTGGTTTAATTGGTTTACCCGGACCAATGGGTCCAGCTGGACCTAAAGGAGATCGAGGAATCATGGGACAGCCTGGTCGTGATGGTGCTGATGGCTTACCTGGCCAAAATGGTCAAAAAGGTGACATGGGCTTCCCCGGTCCAAAGGGCGAACGTGGATTAGCTGGTTTTGAAGGACAAAAGGGAGAGAAAGGTGAACGAGGTATGCAGGGTTCGCCAGGCTTAGAGGGTCGTAGTGGAATGAAAGGTGATCGCGGATTCCCAGGATTAGAAGGAGCACCTGGACCAGTCGGAGCACCTGGTGAAAAAGGTTTTACCGGACCTAAAGGTCGGGATGGGCGTGATGGTTTGCCTGGAGCACCTGGTCAAAAGGGCGAACCAGGTTTAGTACCACCACCTGGTCCTAAAGGCGAACCTGGTCATCCCGGATATGACGGACAAAAAGGAGAGCGGGGTCCACCAGGTCCACGTGGTGTTTCCGGTCTACAGGGTGAGCGCGGCGAGAAAGGTGATATCGGTATGACCGGACTGGTTGGTCAAATCGGACGACCTGGACCAAAAGGTGATAGAGGTATGCCTGGTATACAAGGACGTGAAGGAGCTCCTGGACAACCTGGACCTCAAGGTGAAGCCGGTGCGGCATGCACAGCAGCTCAAGATTATCTGACTGGCATATTGCTTGTTAAACACAGCCAATCGGAAGAGATACCACGTTGTCCCAGCGGCCAAGTTGAACTATGGACCGGTTACTCAATGTTATATGTAGATGGCAACGATTATGCGCACAATCAAGATCTCGGCTCAGCCGGTTCCTGCGTGCGCCGCTTCTCAACACTGCCAGTAATGTCGTGTGGACAAAACAATGTTTGCAATTACGCTTCGAGAAACGATAAGACGTTCTGGCTTTCAACATCCGCACCCATTCCAATGATGCCCATACAGAATAACGAGATCAGCAATTATATATCGCGTTGCGTAGTCTGCGAGGCACCTGCAAATGTTATCGCTGTACATAGCCAATCTCTAACCATTCCCGATTGCCCCTACGGATGGGAAAGCCTATGGATAGGCTACAGTTTTGTAATGCATACCGCTGTGGGTAATGGCGGCGGTGGTCAAGCACTAGCATCGCCCGGTTCATGTTTGGAAGATTTCCGTGCCACACCGTTCATTGAATGTAATGGTGCCAAAGGTCACTGCCATTTCTATGAAACCATGACCAGCTTCTGGTTGGTCACAGTTGAGAACAACGAACAGTTCCAACGTCCCGCAATGCAAACGCTCAAGGCTGGCAATTTGCTGCAACGAGTATCGAGATGTACAGTTTGTATAAAAAAT
>dorsalis
ATGATGGAGCCCCACTGGAAGCGGCTTATTTTTGCCGCTACAATAGCAGGAGCGTTACTAGGCGCGAATGCGCAATTTTGGAAAACTGCCGATACTGGTGCAATTTATAGTCCACCAAAACATTATAGAGATGAATCGACGCCTCCGCGAACACCGATTGATGACAGCTATGCGATAATAGATACCGTTGGAACAAATCGAAACGGACCGCCAAGAAATTGTACATCCGGCACAGTGGGTTGCATTCCGAAATGTTTTGCTGAAAAGGGTAATCGAGGTTTCCCTGGTGAAGCGGGTCCACCCGGTCCTAAAGGTATGTCTGGATATCCAGGACCTGAAGGCCCACCTGGTGATAAAGGACAAAAAGGCGATCCCGGTCCATTAGGTCCACGCGGTTACAAAGGCGAACGCGGTGTACCCGGTATTCCTGGTATGCCTGGTGTACCTGGTGTACAAGGTATTTCTGGTAATCCCGGTGCTACGGGTGCTCCTGGTAAAGATGGTTGTGATGGTCAAGATGGGCTTACTGGTCTGCCAGGCCTTAGCGGAATGCCTGGTCCACGCGGTTATCCAGGTCAGCCAGGTGTTAAGGGTGAGAAAGGTGAGCCGGCAAAAGAAAATGGAGATTACGCTAAAGGTGAAAAGGGAGAACCCGGTTTTGCTGGTCGTTCGGGCAATCCTGGTCCGGAAGGTCAACAGGGTCCTAAAGGTGATCGTGGTGATACTGGACCATATGGTCCACCAGGTCCACGTGGTGATCGCGGTATAAAAGGTGACAAAGGTGCGCCATGTTTTGCACCACCACAGCCCGGTAAAAAGGGTGATAAAGGTGAAAAGGGTGAACCAGCTTCTGTGAAACCTTCAACCGGTGGGGAAAAGGGTGAGAGAGGTGAAAAAGGCGAACCAGGTTTACCTGGCAAGAAAGGTGAAACCGGATTAAAAGGAGACATGGGACGAGACGGTTTGAAAGGTGAAAAAGGTTTACCTGGTGGTCCTGGTGGAAGAGGACGGCAAGGAAATTTCGGCCCTCCTGGTCCAACAGGCCAGAAAGGTGATCGAGGTGAGACCGGTTTAAATGGCTTGCCTGGCAAACCTGGTTACAAAGGTGAACCTGGACGTCCTGGAAAACCTGGTGAACGTGGATTACTTGGTCCTCCAGGTCCACCTGGTGGTGGCCGAGGCTCCCCTGGTGCACCGGGTCCTAAAGGTCCCCGAGGTTATACTGGTGCCCCCGGCCCTAAAGGATTGGATGGTGTTGATGGCCTTCCTGGTCCACAAGGTTACCCTGGCCCAAAGGGCGGCCTAGGTTTACCTGGTCGTCCCGGTGTTGAAGGTCCTCCTGGAGAGAAAGGAGAAAAAGGTAATGCCGGTCGTACAGGTCCATCAGGTCCCGTTGGACCTATGGGGCACACTGGTCCACCAGGTCCAGAAGGTCAAAAAGGTGAACCCGGATTTCCTGGAATTGGTGAAATGGGTCCTAAAGGTGATGATGGTACTCCCGGTATTCCCGGTCTTAAAGGACAAAAGGGAGAACGGGGCTTCAAAGGAAATGCTGGAGCACCAGGTGATTCTAAGTATGGACGACCTGGATCTCCAGGTCGCGCTGGAGCACCTGGTCAAAAAGGTGACCAAGGACGACCTGGTAGTCCCGGACTGAAAGGAGATATGGGTCCAAAAGGAGATGCTGGAGGCAAATGCTCACAATGTCCCGCCGGCTTTAAAGGAGATAAGGGTGATCACGGTTTAGATGGTTTGCCTGGTGAACCCGGTTTGCGTGGTCCTCCTGGTGCTACCGGTGCGCCTGGAGAACGAGGTGCTGATGGAATTCCTGGTAAAGATGGACCACCCGGTTTAAAGGGTGAAGATGGCAGAGACGGTTTACCTGGTCCCGAAGGACCTCCGGGTAAAGATGCAATAATCGACTTAAGTCTTGTAAAGGGTGAGAAAGGTGAAAAGGGAGATAGAGGTTACCCTGGTCCAGTTGGATTGAAGGGTGACCGTGGTGAGGCGGGTTTGCCTGGAATAAGTGGTTCCAAAGGCGAAATAGGTGCTAAGGGTGATAAGGGTTATGCTGGACAACCTGGTACAGATGGTACCCCTGGTAATCCCGGTCGTGACGGAATTGACGGTCTTCCAGGTATCGACATTAAGGGCGAACCAGGCCGACCAGGTCGTGACGGAATTAAGGGAGACAAGGGAACTGGAGGCTATCCTGGACAGAAGGGTGACCCAGGAACTTGCGACGCTGACGCATTGACAGTACCAGCTAAAGGAAACAAAGGTGACCGAGGAGCACCAGGAATGCCAGGACCAATGGGTCCAATTGGCGATACGGGAGATCAGGGAGAACAGGGACAAAAAGGTGAGAGAGGTCCACAAGGCCCAGTAGGTCCTGTGGGTCCACGCGGTTTGACTGGCCCTCGTGGTGAAAAGGGTAATCCTGGAGCTATGGGCGCCCCCGGTAATCCTGGCAAAGACGGTCTAAGAGGACCCCCTGGACGAAATGGAGAGCGTGGACAAAAAGGTGAACAAGGTATAGCTCTGGCTGGTCCACCTGGTCCACGAGGACGTGATGGTCTGTCTGGTGAAAAAGGAGATCGTGGTATTTCTGGTCCAATTGGGCCACGAGGTCCGGATGGAGCGATTGGTTATCCTGGTGATAAAGGTGATGCGGGTTTGCCTGGACCAACGGGACAGACTGGACCTGTTGGTCCAAAGGGTGACACGGGACCACTTGGACCAAGTGGACCTCCTGGACCCCCCGGAAAACCTGGTGTAGATGGAGTCCAAGGTCGCGATGGAGCTAAAGGAGAACCTGGAAATCCTGGTTATGTTGGTATGCCTGGAATCAAGGGTGAACGTGGAGCACCAGGAAATGATGGACCTAAAGGCTTTACAGGCGCTCCTGGATCCCCAGGCAAGCGTGGTTCTCCTGGTCCAGAGGGCATTCCTGGTATGAAGGGAGACAAGGGCGAAGTTGGTTTATCTGGCAATGATGGTGCAACTGGACCTAGAGGACCTCCAGGAGCACCTGGTTTAATGGGTTCTAAAGGTGATATTGGCCCGCAAGGACCTCCTGGAACTGATGGCCGTCCTGGTTTCGATGGAGAAAAAGGTTCCACAGGCGCACCTGGTTTCGATGGTCCTCAAGGATTACCTGGTGATGCGGCTGAAAAAGGACAAAAGGGAGAACCTGGTTTACCTGGCTTGCGAGGCGAAGAAGGTCGTCCCGGTGCAGCCGGATTTCCTGGCGAGAAAGGCTTCCCTGGTATACCCATTCACGGACTTCCTGGAGCGAAGGGTGACAAAGGAGATCGTGGTCGCGATGGTATCGACGGACTTAATGGTGAACCTGGAGAAAAAGGCAATGCTGGCTTCAATGGCTTAAATGGACCAAAAGGTGATAAAGGTGAAATGGGATTACCAGGTGCCATAGGAGCTCCTGGTTTGGAAGGAAGACCTGGTGAGCCAGGTGCACCTGGTCCAATTGGCTATACAGGCGCTAAAGGAGACAAGGGAGATACTGGTCCCATAGGTGCAGAAGGTCTTAAAGGTGATAAAGGTGCTACTGGTTATCCTGGTCTAGCTGGAGCTCCCGGTCTCAAGGGTGAAAGAGGTTTCCCAGGACAAAATGGACGTGACGCAGTGCCAATTACAATTAAGGGTGATAAAGGAGAAATGGGTGAATTCGGAGTTGAAGGCTTGCAAGGTCCTGTGGGTCCCAAAGGTAATCAAGGTTTACCTGGTTTAATTGGTCAAAAGGGAGAGCGTGGCTTAACTGGTGCAGTGGGTATGCCTGGTTTGAATGGCGCTCCAGGATTAAAAGGTGATCAAGGTCTTATGGGTGAACCTGGTGCACCTGGACCAGCAATCAAAGGAGAAAAGGGTCTGCCTGGAGCATCCGGAAGAAACGGACGCGAAGGAGCTCCTGGCGTACCTGGTCAGAAGGGCGAAAAGGGTCTACCTGGTCTCGCAGGTGTGCCCGGTTTAATTGGTTTACCTGGACCAGTGGGCCCATCAGGTCCTAAAGGAGATCGAGGAGTAATGGGAGTGCCCGGTCGTGACGGTGCTGATGGCTTACCTGGTCAAAATGGTCAAAAAGGTGACATGGGCTTCCCCGGTCCGAAAGGTGAACGAGGCTTGGCTGGTTTTGAAGGACAAAAGGGAGACAAAGGCGAACGAGGTATGCCTGGTCCGCAAGGCTTAGTAGGTCGCAATGGAATGAAAGGTGATCGCGGCTACCCAGGTTTGGATGGAATACCTGGACCAGTAGGAGCACCTGGTGAGAAAGGTTTGACTGGACCTAAGGGTCGAGATGGACGCGATGGTATACCTGGAGCACCTGGTCAAAAGGGTGAACCAGGTTTAGTACCACCACCAGGTCCTAAAGGAGAACCAGGTCATCCCGGATACGACGGACAAAAAGGAGAACGTGGACCACCTGGCCCACGTGGTTTAACTGGTCTACAGGGTGAACGAGGCGAGAAAGGTGAAATCGGTATGACTGGTCTAATTGGTCAAACAGGACGTCCCGGACCAAAAGGTGATAGAGGTTTGACTGGTCTACCAGGACGAGATGGAGCTCCTGGCCAACCTGGACCACAAGGTCTAGCCGGTGCGGCATGCACAGCGGCACAAGATTACCTGACTGGCATATTACTTGTTAAACACAGTCAATCCGAAGAGATACCACGTTGTCCCAGCGGCCAAGTTGAACTATGGACCGGTTACTCAATGTTATATGTAGATGGTAACGATTATGCTCACAACCAAGAGCTCGGCTCAGCCGGCTCATGCGTGCGCCGCTTCTCTACACTGCCAGTGATGTCATGTGGTCAGAACAATATATGCAATTACGCTTCGAGAAACGATAAAACGTTCTGGCTTTCAACATCCGCACCTATACCGATGATGCCCATCAATAACAATGAGATCAGCAAATACATATCGCGTTGCGTGGTCTGCGAGGCACCTGCGAATGTAATCGCTGTACATAGCCAATCTTTAACCATTCCTGATTGTCCCAACGGATGGGAAAGCCTATGGATAGGCTACAGTTTTGTAATGCACACTGCTGTTGGTAATGGCGGCGGTGGTCAAGCACTAGCTTCGCCTGGTTCATGTTTGGAAGATTTCCGCGCCACACCATTCATCGAATGTAATGGCGCTAAGGGTCACTGCCATTTCTACGAAACCATGACCAGTTTTTGGTTAGTCACAGTTGAGAACAACGAACAGTTCCAACGCCCCGCAATGCAAACACTCAAGGCTGGCAATTTGCTGCAACGAGTATCTAGATGTACAGTTTGTATAAAAAAT
>jarvisi
ATGATGGAGCCCCACTGGAAGCGGCTTATTTTTGCCGCTACAATAGCAGGAGCGTTACTAGGCGCGAATGCGCAATTTTGGAAAAATTCCGATGCTGGTGCAATTTATAGTCTACCAAAACATTATAGAGATGAATCGACGCCTCCGCGTACACCGATTGATGACAGTTATGCGATATTAGATACCGTAGGAACAAATCGAAACGGACCGCCAAGAAATTGTACATCCGGCACAGTGGGTTGCATTCCGAAATGTTTTGCTGAAAAGGGTAATCGAGGTTTCCCTGGTGAAGCGGGTCCACCCGGTCCAAAAGGTATGTCTGGATATCCAGGACCTGAAGGTCCACCTGGCGATAAAGGACAAAAAGGCGATCCCGGCCCATTAGGTCCACGCGGTTACAAGGGCGAACGCGGTGTACCCGGTATTCCTGGTATGCCTGGTGTACCTGGTGTACAAGGTATTTCTGGTAATCCTGGTGCTACGGGTGCTCCTGGTAAAGATGGTTGTGATGGTCAAGATGGACTGACTGGTCTGCCAGGTCTTAGCGGAATGCCCGGTCCACGCGGTTATCCAGGTCAGCCAGGTGTTAAGGGTGAGAAAGGTGAGCCGGCAAAAGAAAATGGAGATTACGCTAAAGGTGAAAAGGGAGAACCCGGTTTTGCTGGTCGTTCGGGCAATCCTGGTCCCGAAGGTCAACAGGGTCCTAAAGGCGATCGTGGTGATACTGGTCCATATGGTCCACCAGGTCCACGTGGTGATCGTGGTATAAAAGGTGACAAAGGTGCGCCATGTTTTGCACCACCACAGCCCGGTAAAAAGGGTGATAAAGGTGAAAAGGGTGAACCAGCTTCTGTGAAACCTTCAACCGGTGGGGAAAAGGGTGAGAGAGGTGAAAAAGGCGAACCAGGTTTACCTGGCAAGAAAGGTGAAACCGGATTAAAAGGAGACATGGGACGAGACGGTTTGAAAGGTGAAAAAGGTTTACCTGGTGGTCCTGGTGGAAGAGGACGGCAAGGAAATTTCGGCCCTCCTGGTCCAACAGGCCAGAAAGGTGATCGCGGTGAGACCGGCTTAAACGGTTTGCCTGGCAAGCCTGGTTACAAAGGTGAACCCGGACGTCCTGGAAAACCTGGTGAACGTGGATTACTTGGTCCTCCAGGTCCTCCTGGTGGTGGCCGAGGCTCCCCTGGTGCACCGGGCCCTAAAGGTCCCCGAGGTTATACTGGAGCCCCCGGCCCTAAAGGTTTGGATGGTGTTGATGGCCTTCCTGGTCCACAAGGTTACCCTGGCCCAAAGGGCGGCCTAGGTTTACCTGGCCGTCCTGGTGTTGAAGGTCCTCCTGGAGAGAAAGGAGAAAAAGGTAATGCCGGTCGAACAGGTCCATCAGGTCCCGTTGGTCCTATGGGGCACACTGGTCCACCAGGTCCAGAAGGTCAAAAAGGTGAACCCGGATTTCCTGGAATTGGTGAAATGGGTCCTAAAGGTGATGACGGTATTCCCGGTATTCCCGGTCTTAAAGGACAAAAGGGAGAACGGGGCTTCAAAGGAAATGCTGGAGCACCAGGTGATTCTAAGTATGGACGACCTGGATCTCCAGGTCGCGCTGGAGCGCCTGGTCAAAAAGGTGACCAAGGACGACCTGGTAGTCCCGGACTGAAGGGAGATATGGGTCCAAAAGGAGATGCGGGAGGCAAATGCTCACAATGTCCTGCCGGCCTTAAAGGAGATAAGGGTGATCACGGTTTAGATGGTTTGCCTGGTGAACCCGGTTTGCGTGGTCCTCCTGGTGCTACTGGTGCGCCTGGAGAACGAGGTGCTGATGGAATTCCTGGTAAAGATGGACCACCCGGTTTAAAAGGTGAAGATGGCAGAGACGGCTTACCTGGTCCCGAAGGACCTCCGGGTAAAGATGCTATAATCGACTTAAGTCTTGTAAAGGGTGAGAAAGGAGAAAAAGGAGATAGAGGTTACCCTGGTCCAGTTGGATTGAAGGGTGACCGTGGTGAGGCGGGTTTGCCTGGAATAAGTGGTTCCAAAGGTGAAATTGGTGCTAAGGGTGATAAGGGTTATGCTGGACAACCTGGTACAGATGGTACCCCCGGTAATCCCGGTCGCGACGGAATTGATGGTCTTCCCGGTATCGACATTAAGGGCGAACCAGGCCGACCAGGTCGTGACGGAATTAAAGGAGACAAGGGAACTGCAGGCTACCCTGGACAGAAGGGTGACCCGGGAACATGTGACGCTGACGCATTGACAGTACCAGCCAAAGGTAACAAAGGTGACCGAGGAGCACCAGGAATGCCAGGACCAATGGGTCCTATGGGCGATAAAGGAGATCAAGGAGATCAAGGACAGAAAGGTGAGAGAGGTCCACAAGGCCCAGTAGGCCCTGTGGGTCCACGCGGTTTGACTGGCCCTCGTGGTGAAAAGGGTAATCCTGGAGCTATGGGCGCCCCTGGTAACCCTGGCAAAGATGGTCTAAGAGGACCCCCTGGACGAAATGGAGAGCGTGGACAAAAAGGTGAACAAGGTATAGCTCTGGCTGGTCCACCTGGTCCACGAGGACGTGATGGCCTGCCTGGTGAAAAAGGCGATCGTGGTATTTCTGGTCCAATTGGGCCTCGAGGTCCAGATGGAGCGATTGGTTATCCTGGTGATAAAGGTGATGCGGGCTTGCCTGGACCGACGGGACAGACTGGACCTGTTGGTCCTAAGGGTGACACGGGACCAATTGGACCTACTGGACCTCCTGGACCCCCCGGAAAACCTGGTGTAGATGGAGTTCAAGGTCGTGATGGAGCTAAGGGAGAACCTGGAAATCCTGGTTATGTTGGTATGCCTGGAATTAAGGGTGAACGTGGAGCACCTGGAAATGATGGACCTAAAGGCTTTACAGGCGCTCCTGGAGCCCCAGGAAAGCGTGGTTCTCCTGGTCCAGAGGGCATTCCTGGTATGAAGGGAGACAAGGGCGAAGTTGGTTTATCTGGCAATGATGGTGCAACGGGGCCTAGAGGACCTCCAGGAGCACCTGGTTTAATGGGCGCTAAAGGTGATATTGGCCCGCAAGGACCTCCTGGAACTGATGGCCGTCCTGGTTTCGATGGAGAAAAAGGTTCCACAGGCGCGCCTGGCTTCGATGGTCCTCAAGGATTACCTGGTGATGCGGCTGAAAAAGGACAAAAGGGAGAACCTGGCTTACCAGGCTTGCGAGGCGAAGAAGGTCGTCCTGGTGCACCCGGATTTCCTGGCGAGAAAGGTTTCCCTGGTATACCCATTCACGGACTTCCTGGTGCGAAGGGTGACAAAGGAGATCGTGGTCGCGATGGTATCGACGGACTTAATGGTGAACCTGGAGAAAAAGGCAATGCTGGCTTCAATGGCTTAAATGGACAAAAAGGTGATAAAGGTGAAATGGGATTACCAGGTGCCATAGGAGCTCCTGGTTTGGAAGGAAGACCTGGTGAGCCAGGTGCACCTGGTCCAATTGGCTATACTGGCGCAAAAGGCGACAAGGGAGATACTGGTCCCATAGGTGCAGAAGGTCTTAAAGGTGATAAGGGTGCTACTGGTTATCCTGGTCTAGCTGGAGCCCCCGGTCTCAAGGGTGAAAGAGGTTTCCCAGGACAAAATGGACGTGATGCAGTGCCAATTACAATTAAAGGTGATAAAGGAGAAATGGGTGAATTCGGAGTTGAAGGCTTGCAAGGTCCTGTGGGTCCCAAAGGTAATCAAGGTTTACCTGGCTTAATTGGTCAAAAGGGAGAGCGTGGCTTAACTGGTGCAGTGGGTATGCCTGGTTTGAATGGCGCTCCAGGACAAAAAGGTGATCAAGGTCTTATTGGTGAACCTGGTGCACCTGGACCAGCAATCAAAGGAGAAAAGGGTCTGCCTGGAACATCTGGAAGAAACGGACGCGAAGGAGCTCCTGGTGTGCCTGGTCAAAAGGGCGAAAAGGGTCTACCTGGTCTCGCAGGTGTGCCCGGTTTAATTGGTTTACCTGGGCCAGTGGGCCCACCAGGTCCTAAGGGAGATCGAGGAGTCATGGGAGTGCCCGGTCGTGACGGTGCTGATGGCTTACCTGGTCAAAATGGACAAAAAGGTGACATGGGCTTCCCTGGTCCGAAAGGTGAACGAGGCTTGGCTGGTTTTGAAGGACAAAAGGGAGACAAAGGCGAACGAGGTATGCCTGGTCCGCAAGGCTTAGTAGGTCGCAATGGAATGAAAGGTGATCGCGGCTACCCAGGTTTAGATGGATTACCTGGACCAGTAGGAGCACCTGGTGAGAAAGGTTTGACTGGACCTAAGGGTCGAGATGGACGCGATGGTATACCTGGAGCACCTGGTCAAAAGGGTGAACCCGGCTTAGTACCACCACCAGGTCCTAAAGGAGAACCAGGTCAACCCGGATATGACGGACAAAAAGGAGAACGTGGACCACCTGGCCCACGGGGTTTAACTGGTCTACAGGGTGAACGAGGCGAGAAAGGTGAAATGGGTATGACTGGTCTAATTGGTCAAACAGGACGTCCCGGACCAAAAGGTGATAGAGGTTTGGCTGGTCTACCAGGACGAGATGGAGCTCCTGGCCAACCTGGACCACAAGGTCCAGCCGGTGCGGCATGCACAGCGGCACAAGATTACCTGACTGGCATATTACTTGTTAAACACAGTCAATCCGAAGAGATACCACGTTGTCCCAGCGGCCAAATTGAACTATGGACCGGTTATTCAATGTTATATGTAGATGGTAACGATTATGCTCATAACCAAGAGCTCGGCTCAGCCGGCTCTTGCGTGCGCCGCTTCTCTACACTGCCAGTGATGTCATGTGGTCAAAACAACATATGCAATTACGCTTCGAGAAACGATAAAACGTTCTGGCTTTCAACATCCGCACCTATACCGATGATGCCCATCAATAACAATGAGATTAGCAAATACATATCGCGTTGCGTGGTCTGCGAGGCACCTGCGAATGTAATCGCTGTACATAGCCAATCTTTAACCATTCCAGATTGTCCCAACGGATGGGAAAGCCTATGGATAGGCTACAGTTTTGTAATGCACACTGCTGTTGGTAATGGCGGCGGTGGTCAAGCACTAGCATCGCCCGGTTCATGTTTGGAAGATTTCCGCGCCACACCATTCATCGAATGTAATGGCGCTAAAGGTCACTGCCATTTCTACGAAACCATGACCAGTTTTTGGTTAGTCACAGTTGAGAACAACGAACAGTTCCAACGCCCCGCAATGCAAACACTCAAGGCTGGCAATTTGCTGCAACGAGTATCTAGATGTACAGTTTGTATAAAAAAT
>latifrons
ATGATGGAGCCCCACTGGAAGCGGCTTATTTTTGCCGCTACAATAGCAGGAGCGTTACTAGGCGCGAATGCGCAATTTTGGAAAACTGCTGATACTGGTGCAATTTATAGTCCACCAAAACATTATAGAGATGAATCGACGCCTCCACGTACACCGATTGATGACAGTTATGCGATAATTGATACTGTAGGAACAAATCGAAACGGACCGCCAAGAAATTGTACATCCGGCACAGTGGGTTGCATTCCGAAATGTTTTGCTGAAAAGGGTAATCGAGGTTTCCCTGGTGAAGCGGGTCCACCCGGTCCTAAAGGTATGTCTGGATATCCGGGACCTGAAGGCCCACCTGGCGATAAAGGACAAAAAGGCGATCCCGGTCCATTAGGTCCACGCGGTTACAAGGGCGAACGCGGTGTACCCGGTATTCCTGGTATGCCTGGTGTACCTGGTGTACAAGGTATTTCTGGTAATCCCGGTGCTACGGGTGCTCCTGGTAAAGATGGTTGTGATGGTCAAGATGGACTTACTGGTCTGCCAGGCCTTAGCGGAATGCCCGGTCCACGCGGTTATCCAGGTCAACCAGGTGTTAAGGGAGAGAAAGGTGAGCCGGCAAAAGAAAATGGAGATTATGCTAAAGGTGAAAAGGGAGAACCCGGTTTTGCTGGTCGTTCGGGCAATCCTGGTCCCGAAGGTCAACAGGGTCCTAAAGGTGATCGTGGTGATACCGGTCCATATGGTCCACCAGGTCCACGTGGTGATCGTGGTATAAAAGGTGACAAAGGTGCGCCATGTTTTGCACCACCACAGCCCGGTAAAAAGGGTGATAAAGGTGAAAAGGGTGAACCAGCTTCTGTGAAACCTTCAACCGGTGGGGAAAAGGGTGAGAGAGGTGAAAAAGGCGAACCAGGTTTACCTGGCAAGAAAGGCGAAACCGGATTAAAAGGAGACATGGGACGAGACGGTTCGAAAGGTGAAAAAGGTTTACCTGGTGGTCCTGGTGGAAGAGGGCGGCAGGGAAATTTCGGCCCTCCTGGTCCAACAGGCCAGAAAGGTGATCGCGGTGAGACCGGTTTAAACGGTTTGCCTGGCAAACCTGGTTACAAAGGTGAACCTGGACGTCCTGGAAAAGCTGGTGAACGTGGATTACTTGGTCCTCCAGGTCCACCTGGTGGTGGCCGAGGCTCCCCTGGTGCACCGGGTCCTAAAGGTCCCCGGGGTTATACTGGTGCCCCCGGCCCTAAAGGGTTGGATGGTGTTGATGGTCTTCCTGGTCCACAAGGTTACCCTGGCCCAAAGGGCGGCCTAGGTTTACCTGGTCGTCCTGGTGTTGAAGGTCCTCCTGGAGAGAAAGGAGAAAAAGGTAATGCCGGTCGGACAGGTCCATCTGGTCCCGTTGGTCCTATGGGCCACACTGGTCCGCCAGGTCCAGAAGGTCAAAAAGGTGAACCTGGATTTCCTGGAATTGGTGAAATGGGTCCCAAAGGTGATGATGGTACTCCCGGTATTCCCGGGTTAAAAGGACAAAAGGGAGAACGGGGCTTCAAAGGAAATGCTGGAGCACCAGGTGATTCTAAGTATGGACGACCGGGATCTCCAGGACGCGCTGGAGCGCCTGGCCAAAAAGGTGACCAAGGACGACCTGGTAGTCCCGGACTGAAAGGAGATATGGGTCCAAAAGGAGATGCTGGAGGCAAATGCTCACAATGTCCCGCCGGCTTTAAAGGAGATAAGGGTGATCACGGTTTAGATGGTTTGCCTGGTGAACCCGGTTTGCGTGGTCCTCCTGGTGCTACTGGTGCGCCTGGAGAACGAGGTGCTGATGGAATACCTGGTAAAGATGGACCTCCCGGTTTAAAAGGTGAAGATGGCAGAGACGGTTTACCTGGTCCCGAAGGACCTGCGGGTAAAGATGCAATAATCGACTTAAGTCTTGTCAAGGGTGAAAAAGGAGAGAAGGGAGATAGAGGTTACCCTGGTCCAGTTGGATTGAAGGGTGACCGTGGTGAGGCGGGTTTGCCTGGAATAAGTGGTTCCAAAGGAGAAATAGGTGCTAAGGGTGATAAAGGTTACGCTGGACAACCTGGTACAGATGGTACCCCTGGTAATCCCGGTCGCGACGGAATTGATGGTCTTCCCGGTATCGACATTAAGGGCGAACCAGGCCGACCAGGTCGTGACGGAATTAAAGGAGACAAGGGAACTGGAGGCTACCCTGGACAGAAAGGTGACCCGGGAACTTGTGACGCTGACGCATTGACAGTACCAGCTAAAGGTAATAAAGGTGATCGAGGAGCACCAGGAATGCCAGGACCAATGGGTCCAATTGGTGATAAGGGTGATCAGGGAGATCAAGGACAGAAAGGTGAGAGAGGTCCACAAGGCCCTGTAGGCCCTGTGGGTCCACGCGGTTTGACTGGCCCTCGTGGTGAAAAGGGTAATCCTGGAGCTATGGGCGCCCCCGGAAACCCTGGCAAAGATGGTCTAAGAGGACCCCCTGGACGAAATGGAGAGCGTGGACAAAAAGGCGAACAAGGTATAGCCCTGGCTGGTCCACCTGGTCCACGAGGACGTGATGGCCTGTCTGGTGAAAAGGGCGATCGTGGTATTTCTGGTCCAATTGGGCCTCGAGGTCCGGATGGAGCGATTGGTTATCCTGGTGATAAAGGTGATGCGGGTTTGCCTGGACCGACGGGACAGACTGGACCTGTTGGTCCTAAGGGTGACACGGGACCACTTGGACCTAATGGACCCCCTGGACCCCCCGGAAAACCTGGTGTAGATGGAGTTCAAGGTCGTGATGGAGCTAAAGGAGAACCTGGAAATCCTGGTTATGTTGGTATGCCTGGAATCAAGGGTGAACGTGGAGCACCTGGAAATGATGGACCTAAAGGCTTTACAGGCGCTCCTGGATCGCCAGGAAAGCGTGGTTCTCCTGGTCCAGAGGGCATTCCTGGTATGAAGGGAGACAAGGGCGAAGTTGGTTTATCTGGAAATGATGGTGCAACTGGGCCTAGAGGGCCTCCAGGAGCACCTGGTTTAATGGGCTCTAAAGGTGATATTGGCCCGCAAGGACCTCCTGGAACTGATGGCCGTCCTGGTTTCGATGGAGAAAAAGGTTCTACAGGCCCGCCTGGTTTTGATGGTCCTCAAGGATTACCTGGTGATGCGGCTGAAAAAGGGCAAAAGGGAGAACCTGGCTTACCTGGCTTGCGAGGCGAAGAAGGTCGTCCTGGTGCAGCCGGATTTCCTGGCGAGAAAGGCTTCCCTGGTATACCCATTCACGGACTTCCTGGAGCGAAGGGTGACAAAGGCGATCGTGGTCGCGATGGTATTGACGGACTTAATGGTGAACCTGGAGAAAAAGGAAATGCTGGTTTCAATGGCTTAAATGGACAAAAAGGTGATAAAGGTGAAATGGGATTACCAGGTGCCATAGGAGCTCCTGGTTTGGAAGGAAGACCTGGTGAGCCAGGTGCACCTGGTCCAATTGGCTATACTGGCGCAAAAGGAGATAAGGGAGATACTGGCCCCATAGGTGTACAAGGTCTTAAAGGTGATAAAGGTGCTACTGGTTATCCTGGTCTAGCTGGAGCCCCCGGTCTCAAGGGTGAAAGAGGTTTCCCAGGGCAAAATGGACGTGATGCAGTGCCAATTACAATTAAGGGTGATAAAGGAGAAATGGGTGAATTCGGTGTTGAAGGTTTGCAAGGTCCTGTGGGTCCTAAAGGTAATCAAGGTTTACCTGGCTTAATTGGTCAAAAGGGAGAGCGTGGCTTAACTGGTGCAGTGGGTATGCCTGGTTTGAACGGCGCTCCAGGATTAAAAGGTGATCAAGGACTTATTGGTGAACCTGGTGCACCTGGACCAGCAATCAAAGGAGAAAAGGGTCTGCCTGGAGCATCTGGAAGAAACGGGCGCGAAGGAGCTCCTGGTTTACCTGGTCAGAAGGGCGAAAAGGGTCTACCTGGTCTCGCAGGTGTGCCCGGTTTAATTGGTTTACCTGGACCAGTGGGCCCATCAGGTCCTAAGGGAGATCGAGGAGTCATGGGAGCGCCCGGTCGTGATGGTGCTGATGGCTTACCAGGTCAAAATGGTCAAAAAGGTGACATGGGCTTCCCCGGTCCGAAAGGTGAACGGGGCTTGGCTGGTTTTGAAGGACAAAAGGGAGACAAAGGCGAACGAGGTATGCCTGGTCCACAAGGCTTAGTAGGTCGCAATGGAATGAAAGGTGATCGCGGCTATCCGGGCTTAGATGGAATACCTGGACCAGTGGGAGCACCTGGTGAGAAAGGTTTGACTGGACCTAAAGGTCGCGATGGGCGTGATGGTATACCTGGAGCACCTGGTCAAAAGGGTGAACCAGGCTTGGTACCACCACCAGGTCCTAAAGGAGAACCAGGTCATCCCGGATATGACGGACAAAAAGGAGAACGTGGACCACCTGGTCCACGTGGTTTAACTGGTCTACAGGGTGAACGAGGCGAGAAAGGTGAAATCGGTATGACTGGTCTAATTGGTCAAACAGGACGTCCCGGACCAAAAGGTGATAGAGGTTTGACTGGTCTACCAGGACGAGATGGAGCCCCAGGCCAACCTGGACCACAAGGTCTAGCCGGTGCGGCATGCACAGCGGCACAAGATTACTTGACTGGCATATTACTTGTTAAACACAGTCAATCCGAAGAGATACCACGTTGTCCCAGCGGCCAAATTGAACTTTGGACCGGCTACTCAATGTTATATGTAGATGGTAACGATTATGCTCACAACCAAGAGCTCGGCTCAGCTGGCTCATGCGTGCGCCGCTTCTCTACACTGCCAGTGATGTCATGTGGTCAGAATAATATATGCAATTACGCTTCGAGAAATGATAAAACGTTCTGGCTCTCAACATCCGCACCTATACCGATGATGCCCATCAATAACAATGAGATCAGCAAATATATATCGCGTTGCGTAGTCTGCGAGGCACCTGCGAATGTAATTGCTGTACATAGCCAATCTTTAACCATTCCAGATTGTCCCAACGGATGGGAAAGCCTATGGATAGGCTACAGTTTTGTAATGCACACTGCTGTTGGCAATGGCGGCGGTGGTCAAGCACTAGCATCGCCCGGTTCATGTTTGGAAGATTTCCGCGCCACACCATTCATCGAATGTAATGGCGCTAAGGGTCACTGCCATTTCTACGAAACCATGACCAGTTTTTGGTTAGTCACAGTTGAGAACAACGAACAGTTCCAACGCCCCGCAATGCAAACACTCAAGGCTGGCAATTTGCTGCAACGGGTATCTAGATGTACAGTTTGTATAAAAAAT
>minax
ATGATGGAGCCCCACTGGAAGCGGCTTATTTTTACCGCTACGATAGCAGGAGCGTTCCTGGGCGCGAATGCGCAATTTTGGAAAACTGCGGATACTGGTGCAATTTATAGTCCACCAAAACATTATAGAGATGAATCGACGCCTCCGCGTACGCCGATTGATGATAGCTATGCGATAATAGATACTGTAGGAACAAATCGAAATGGACCGCCAAGAAATTGTACATCCGGCACAGTGGGTTGCATTCCGAAATGTTTTGCTGAGAAGGGTAATCGAGGTTTCCCTGGTGAAGCGGGTCCACCCGGGCCTAAAGGTATGTCTGGATATCCAGGCCCTGAAGGTCCACCTGGCGATAAAGGACAGAAAGGTGATCCCGGTCCATTAGGTCCACGCGGTTACAAGGGTGAACGCGGTGTACCTGGTATTCCTGGTATGCCTGGTGTACCTGGTGTACAGGGTATTTCTGGAAACCCCGGTGCTACGGGGGCTCCTGGTAAAGATGGTTGCGATGGTCAAGATGGACTTACTGGTCTGCCAGGCCTTAGCGGAATGCCTGGTCCACGCGGTTATCCAGGTCAGCCAGGCGTTAAGGGTGAGAAAGGGGAACCGGCAAAAGAAAATGGAGATTATGCCAAAGGTGAAAAGGGAGAACCTGGTTTTGCTGGTCGTTCGGGCAATCCTGGTCCCGAAGGTCAACAGGGTCCTAAAGGTGATCGTGGTGATACTGGTCCATACGGCCCATCAGGTCCACGTGGTGATCGAGGTATCAAAGGTGATAAAGGTGCTCCATGCTTTGCCCCACCACAGCCCGGTAAAAAGGGTGATAAGGGTGAAAAGGGGGAACCAGCTTCTGTGAAACCTTCGACTGGAGGTGAAAAGGGGGAGAGAGGTGAAAAAGGCGAACCAGGTTTACCTGGCAAGAAAGGTGAAACCGGATTAAAAGGAGACATGGGACGAGATGGTGTGAAAGGAGAAAAAGGTTTACCTGGTGGTCCCGGTGATAGAGGACGACAAGGAAATTTCGGTCCACCAGGTCCAACAGGCCAGAAAGGTGATCGCGGTGAGACTGGTTTAAACGGTTTGCCTGGCAAACCTGGTTACAAAGGTGAACCCGGCCGGCCTGGAAAGCCTGGTGAACGTGGATTGCTTGGTCCTCCGGGTCCACCTGGAGGTGGCCGGGGCTCACCGGGAGCACCTGGTCCTAAAGGTCCCCGAGGTTACACTGGTGCCCCCGGCCCTAAAGGTTTAGATGGTGTTGATGGCCTTCCTGGTCAGCAAGGTTACCCTGGTCCAAAGGGCGGCCTAGGGTTACCTGGTCGTCCTGGCGTCGAAGGTCCGCCCGGAGAGAAAGGTGAAAATGGTAATGCAGGTCGAACAGGTCCATCAGGTCCCATCGGTCCTATGGGCCACACTGGTCCACCAGGACCAGAAGGCCAGAAAGGTGAACCCGGATTTCCTGGTATCGGTGAAATAGGTCCAAAAGGTGATGACGGTACTCCCGGTATTCCCGGTCTTAAAGGACAAAAGGGTGAACGAGGATTCAAAGGAAATGCCGGAGCCCCAGGTGATTCTAAGTATGGAAGACCTGGATCTCCAGGTCGCGCTGGAGCGCCAGGTCAAAAAGGCGACCAAGGGCGGCCTGGTAATCCCGGACTGAAGGGTGATATGGGTTCAAAAGGAGATGCGGGAGGTAAATGCTCACAATGTCCTGCCGGCTTTAAAGGAGACAAAGGCGATCACGGTATAGATGGTTTTCCTGGTGAACCTGGTGTGCGTGGTCCTCCTGGTGCTACTGGTGCTCCCGGAGAACGGGGTGCTGATGGAATTGCTGGTAAGGATGGACCTCCTGGTGAAAAGGGTGAAGATGGCAGAGACGGTTTACCTGGTCCTGATGGTCCTGCTGGTAAAGATGCAATAATCGACCTAAGTCTTGTAAAGGGTGAGAAAGGAGAAAAGGGTGAAAGAGGTTTCCCTGGTCCAGTTGGATTGAAAGGTGATCGTGGTGAGACGGGTTTTCCTGGAATAAGTGGTGCCAAAGGAGAAATCGGTGCTAAGGGTGATAAGGGTTATGCTGGCCAACCTGGTACGGATGGAACCCCAGGTAATCCCGGTCGCGATGGAATTGATGGTCTTCCAGGTATAGATATTAAGGGCGAACCAGGTCGTCCAGGTCGCGATGGAATTAAGGGTGACAAGGGAACTGGAGGCCGCCCTGGACAAAAGGGTGACCCAGGAACTTGTGACGCTGACGCATTGACTGTACCGGCTAAAGGTAACAAAGGAGATCGAGGTGCACCTGGAATGCCAGGTCCAATGGGTCCAATGGGCGTTAACGGTGAACAAGGAGAGCAAGGACAGAAAGGGGAGAGAGGTCCACAAGGCCCGGTAGGCCCAGTGGGTCCACGTGGTTTGACTGGTCCTCGCGGTGAAAAAGGCAACCCTGGAGCTATGGGTGCCCCCGGTAACCCTGGTAAAGATGGTCTAAGAGGACCTCCTGGTCGACTTGGGGAGCGAGGACAAAAGGGTGAACAAGGTATCGCTGTGGCTGGTCCACCTGGTCCACTAGGACGTGAAGGACTCTCTGGTCAGAAGGGAGATCGTGGTATTCCTGGTCCAATTGGGCCACGAGGTCCAGATGGAGCGGTTGGTTATCCTGGTGATAAAGGTGATGCAGGCATGCCTGGACCAACGGGGCAGACTGGACCTGTTGGTCCTAAGGGTGACACAGGACCACTTGGACCTAATGGACCTCCTGGACCCCCAGGAAAACCTGGTGTAGATGGAGTTCAAGGTCGTGATGGAGCTAAAGGAGAACCTGGCAATCCGGGCTATGTTGGTATGCCTGGAATTAAGGGCGAACGTGGTGCGCCTGGCAACGATGGACCTAAAGGCTTTACAGGCGCTCCTGGATCACCTGGAAAACGTGGTGCTCCTGGTCCAGAGGGCATACCTGGTATGAAGGGAGACAAGGGTGAAGTTGGTTTGTCTGGTAATGATGGTGCAACTGGACCTAGAGGACCACCAGGGGCACCTGGTTTAATGGGGTCCAAAGGTGATATTGGCCCTCAAGGACCTCCTGGAACAGATGGTCGACCTGGTTTTGATGGGGAAAAAGGTTCCACAGGTGAGCCAGGTTTCGATGGCCCTCAAGGATTACCTGGTGATGCTGCTGAAAAAGGACAAAAAGGAGAACCTGGCTTATCTGGCTTGCGTGGCGAAGAAGGCCGTCCTGGCGCACCCGGAATTCCTGGCGAGAAAGGATTCCCCGGTATACCCATTCACGGAATTCCTGGGGCGAAAGGCGATAAAGGTGATCGTGGTCGCGATGGTATCGATGGACTTAATGGTGAACCTGGAGAAAAGGGAAACGCTGGCTTCCCTGGCTTAAATGGACAAAAAGGTGATAAAGGGGAAATGGGATTAGCAGGTGCCACAGGAACTCCTGGCTTGGAAGGAAGGCCTGGTGAGCCGGGTCCACCTGGTCCAATTGGTTATAGTGGTGCAAAAGGAGACAAGGGAGACATAGGTTCTATAGGTCTGGAAGGCGTTAAAGGAGATAAAGGCGCCGATGGTTTCCCTGGTTTAGCTGGAGCCCCTGGTCTCAAGGGTGAAAGAGGTTTCCCAGGGCAAAGTGGACGTGACGCACAGCCAATTACTATTAAAGGTGATAAAGGTGAAATGGGTGAATTCGGAGTTGAAGGACTGCAAGGTCCAATGGGTCCCAAAGGTAGCCAAGGTTTACCTGGCTTAAACGGTCAAAAGGGAGAACGTGGCTTAACTGGTGCAGTAGGTATGCCTGGTTTGAATGGCGCTCCTGGTTTAAAGGGTGATCAAGGTTCCGTTGGAGAACCTGGTGCGCCTGGACCAGCAATCAAAGGAGAAAAGGGTTTGCCAGGAAGATCTGGAAGAAACGGACGAGAAGGAGCTCCTGGTGTACCTGGTCAGAAGGGCGAAAAGGGTCTGCCTGGACTCGCAGGTGTTCCCGGTTTAGTTGGTTTACCCGGACCAGTGGGTCCATCCGGACCTAAAGGAGATCGGGGAGTTATGGGACTGCCTGGCCGTGATGGTGCTGATGGCTTACCTGGTCAAAATGGTCAAAAAGGTGACATGGGCTTCCCCGGTCCTAAAGGTGAACGAGGTTTGGCTGGTTTTGAAGGACAAAAGGGAGAAAAAGGTGAACGAGGTATACCTGGTCCGCAAGGCTTACTAGGTCGTAATGGATTGAAAGGGGATCGCGGCTACCCAGGTACAGAGGGAACACCTGGAGCAACAGGAGCACCTGGTGAGAAGGGTTTGACCGGACCTAAAGGTCGGAATGGGCGTGATGGTATACCTGGAGCACCTGGTCAAAAGGGTGAACCAGGTTTAGTACCACCACCAGGTCCTAAAGGTGAACCAGGTCATCCGGGGTATGATGGACAAAAGGGAGAACGTGGCCCACCAGGCCCAGTTGGTGTAACCGGCCTACATGGTGAACGCGGCGAGAAAGGTGATATAGGTATGATAGGTCTAATTGGCCAAACGGGACGTCCCGGACCAAAAGGTGATAGAGGTTTAGCTGGTCCACCAGGACGTGAAGGGGCTCCTGGCCAACCTGGACCACAAGGTGAAGCCGGTGTACCATGCACAGCAGCCCAAGATTACCTAACTGGCATATTACTTGTTAAACACAGTCAATCCGAAGAGATACCACGTTGTCCCAGCGGCCAAATTGAACTATGGACCGGATTCTCAATGTTATATGTAGATGGTAACGATTATGCTCACAACCAAGATCTCGGCTCAGCCGGTTCGTGCGTGCGCCGTTTCTCAACACTGCCAGTGATGTCATGTGGTCAGAACAATATTTGCAATTACGCTTCGAGAAATGATAAAACGTTCTGGCTTTCAACATCCGCACCCATTCCAATGATGCCCATCAATAATATTGAGATCAGCAAATACATATCGCGCTGCGTGGTCTGCGAGGCGCCTGCGAATGTTATCGCTGTACATAGTCAATCTCTAACCATTCCCGATTGTCCCAACGGATGGGAAAGCCTATGGATAGGATACAGTTTTGTAATGCACACTGCTGTGGGTAATGGCGGCGGTGGGCAAGCACTAGCATCGCCCGGTTCATGTTTGGAAGATTTCCGCGCCACACCTTTCATAGAATGTAATGGTGCTAAAGGTCACTGCCATTTCTACGAAACCATGACCAGTTTTTGGTTGGTCACAGTTGAGAACAACGAACAGTTCCAACGCCCCGCAATGCAAACGCTCAAGGCTGGCAATTTGTTGCAACGAGTATCTAGATGCACAGTTTGTATAAAAAAT
>musae
ATGATGGAGCCCCACTGGAAGCGGCTTATTTTTGCCGCTACAATAGCAGGAGCGTTACTAGGCGCGAATGCGCAATTTTGGAAAACTGCCGATACTGGTGCAATTTATAGTCCACCAAAACATTATAGAGATGAATCGACGCCTCCGCGAACACCGATTGATGACAGTTACGCGATAATAGATACTGTAGGAACAAATCGAAACGGACCGCCAAGAAATTGTACATCCGGCACAGTGGGTTGCATTCCGAAATGTTTTGCTGAAAAGGGTAATCGAGGTTTCCCTGGTGAAGCGGGTCCACCCGGTCCTAAAGGTATGTCTGGATATGCAGGACCTGAAGGCCCACCTGGCGATAAAGGACAAAAAGGCGATCCCGGTCCATTAGGTCCACGCGGTTACAAGGGCGAACGTGGTGTACCCGGTATTCCTGGTATGCCTGGTGTGCCTGGTGTACAAGGTATTTCTGGTAATCCCGGTGCTACGGGTGCTCCTGGTAAAGATGGTTGTGATGGTCAAGATGGACTTACTGGTCTGCCAGGCCTTAGCGGAATGCCTGGTCCACGCGGTTATCCAGGTCAGCCAGGTGTTAAGGGTGAGAAAGGTGAGCCGGCAAAAGAAAATGGAGATTACGCTAAAGGTGAAAAGGGAGAACCCGGTTTTGCTGGTCGTTCGGGCAATCCTGGTCCCGAAGGTCAACAGGGTCCTAAAGGTGATCGTGGTGATACTGGACCATATGGTCCACCAGGTCCACGTGGTGATCGCGGTATAAAAGGTGACAAAGGTGCGCCATGTTTTGCACCACCACAGCCCGGTAAAAAGGGTGATAAAGGTGAAAAGGGTGAACCAGCTTCTGTGAAACCTTCAACCGGTGGGGAAAAGGGTGAGAGAGGTGAAAAAGGCGAACCAGGTTTACCTGGCAAGAAAGGTGAAACCGGATTAAAAGGAGACATGGGACGAGACGGTTTGAAAGGTGAAAAAGGTTTACCTGGTGGTCCTGGTGGAAGAGGACGGCAAGGAAATTTCGGCCCTCCAGGTCCAACAGGCCAGAAAGGTGATCGAGGCGAGACCGGTTTAAATGGTTTGCCTGGCAAACCTGGTTACAAAGGTGAACCTGGACGTCCTGGAAAACCTGGTGAACGTGGATTACTTGGTCCTCCAGGTCCACCTGGTGGTGGCCGAGGCTCCCCTGGTGCACCGGGTCCTAAAGGTCCCCGAGGTTATACTGGTGCCCCCGGCCCTAAAGGATTGGATGGTGTTGATGGCCTTCCTGGTCCACAAGGTTACCCTGGCCCAAAGGGCGGCCTAGGTTTACCTGGTCGTCCCGGTGTTGAAGGTCCTCCTGGAGAGAAAGGAGAAAAAGGTAATGCCGGTCGAACAGGTCCATCAGGTCCCGTTGGACCTATGGGGCACACTGGTCCACCAGGTCCAGAAGGTCAAAAAGGTGAACCCGGATTTCCTGGAATTGGTGAAATGGGTCCTAAAGGTGATGATGGTACTCCCGGTATTCCCGGTCTTAAAGGACAAAAGGGAGAACGGGGCTTCAAAGGAAATGCTGGAGCACCAGGTGATTCTAAGTATGGACGACCTGGATCTCCAGGTCGCGCTGGAGCACCTGGTCAAAAAGGTGACCAAGGACGACCTGGTAGTCCCGGACTCAAAGGAGATATGGGTCCAAAAGGAGATGCTGGAGGCAAATGCTCACAATGTCCCGCCGGCTTTAAAGGAGATAAGGGTGATCACGGTTTAGATGGTTTGTCTGGTGAACCCGGTTTGCGTGGTCCTCCTGGTGCTACTGGTGCGCCTGGAGAACGAGGTGCTGATGGAATTCCTGGTAAAGATGGACCACCCGGTTTAAAGGGTGAAGATGGCAGAGACGGTTTACCTGGTCCCGAAGGACCTGCGGGTAAAGATGCAATAATCGACTTAAGTCTTGTAAAGGGTGAGAAAGGCGAAAAGGGAGATCGAGGTTACCCTGGTCCAGTTGGATTGAAGGGTGACCGTGGTGAGGCGGGTTTGCCTGGAATAAGTGGTTCCAAAGGTGAAATAGGTGCTAAGGGTGATAAGGGTTATGCTGGACAACCTGGTACAGATGGTACCCCTGGTAATCCCGGTCGCGACGGAATTGACGGTCTTCCAGGTATCGACATTAAGGGCGAACCAGGCCGACCAGGTCGTGACGGAATTAAGGGAGACAAGGGAACTGGAGGCTATCCTGGACAGAAGGGTGACCCGGGAACTTGTGACGCTGACGCATTGACAGTACCAGCTAAAGGAAACAAAGGTGACCGAGGAGCACCAGGAATGCCAGGACCAATGGGTCCAATTGGCGATACGGGAGATCAGGGAGAACAGGGACAAAAAGGTGAGAGAGGTCCACAAGGCCCAGTTGGTCCTGTGGGTCCACGCGGTTTGACTGGCCCTCGTGGTGAAAAAGGTAATCCTGGAGCTATGGGCGCCCCCGGTAATCCTGGCAAAGACGGTCTAAGAGGACCCCCTGGACGAAATGGAGAGCGTGGACAAAAAGGTGAACAAGGTATAGCTCTGGCTGGTCCACCTGGTCCACGAGGACGTGATGGTCTGTCTGGTGAAAAAGGAGATCGTGGTATTTCTGGTCCAATTGGGCCACGAGGTCCGGATGGAGCGATTGGTTATCCTGGTGATAAAGGTGATGCGGGTTTGCCTGGACCAACGGGACAGACTGGACCTGTTGGTCCTAAGGGTGACATGGGACCACTTGGACCAAGTGGACCTCCTGGACCACCCGGAAAACCTGGTGTAGATGGAGTTCAAGGTCGCGATGGAGCTAAAGGAGAACCTGGAAATCCTGGTTATGTTGGTATGCCTGGAATCAAAGGTGAACGTGGAGCACCAGGAAATGATGGACCTAAAGGCTTTACAGGCGCTCCTGGATCCCCAGGCAAGCGTGGTTCTCCTGGTCCAGAGGGCATTCCTGGTATGAAGGGAGACAAGGGCGAAGTTGGTTTATCTGGCAATGATGGTGCAACTGGACCTAGAGGACCTCCAGGAGCACCTGGTTTAATGGGCTCTAAAGGTGATATTGGCCCGCAAGGACCTCCTGGAACTGATGGCCGTCCTGGTTTCGATGGAGAAAAAGGTTCCACAGGCGCACCTGGTTTCGATGGTCCTCAAGGATTACCTGGTGATGCGTCTGAAAAAGGACAAAAGGGAGAACCTGGTTTACCTGGCTTGCGAGGCGAAGAAGGTCGTCCCGGTGCAGCCGGATTTCCTGGCGAGAAAGGCTTCCCTGGTATACCCATTCACGGACTTCCTGGAGCGAAGGGTGACAAAGGAGATCGTGGTCGCGATGGTATCGACGGACTTAATGGTGAACCTGGAGAAAAAGGCAATGCTGGCTTCAATGGCTTAAATGGACAAAAAGGTGATAAAGGTGAAATGGGATTACCAGGTGCCATAGGAGCTCCTGGTTTGGAAGGAAGACCTGGTGAGCCAGGCGCACCTGGTCCAATTGGCTATACAGGCGCTAAAGGAGACAAGGGAGATACTGGTCCCATAGGTGCAGAAGGTCTTAAAGGTGATAAAGGTGCTACTGGTTATCCTGGTCTAGCTGGAGCTCCCGGTCTCAAGGGTGAAAGAGGTTTTCCAGGACAAAATGGACGTGACGCAGTGCCAATTACAATTAAGGGTGATAAAGGAGAAATGGGTGAATTCGGAGTTGAAGGCTTGCAAGGTCCTATGGGTCCCAAAGGTAATCAAGGTTTACCTGGCTTAATTGGTCAAAAGGGAGAGCGTGGCTTAACTGGTGCAGTGGGTATGCCTGGTTTGAATGGCGCTCCAGGATTAAAGGGTGATCAAGGTCTTATGGGTGAACCTGGTGCACCTGGACCAGCAATCAAAGGAGAAAAGGGTCTGCCTGGAGCATCCGGAAGAAACGGACGCGAAGGAGCTCCTGGTGTACCTGGTCAGAAGGGCGAAAAGGGTCTACCTGGTCTCGCAGGTGTGCCCGGTTTAATTGGTTTACCTGGACCAGTAGGCCCATCAGGTCCTAAGGGAGATCGAGGAGTAATGGGAGTACCCGGTCGTGACGGTGCTGATGGCTTACCTGGTCAAAATGGTCAAAAAGGTGACATGGGCTTCCCCGGTCCGAAAGGTGAACGAGGCTTGGCTGGTTTTGAAGGACAAAAGGGAGACAAAGGCGAACGAGGTATGCCTGGTCCGCAAGGCTTAGTTGGTCGCAATGGAATGAAAGGTGATCGCGGCTACCCAGGTTTAGATGGAATACCTGGACCAGTAGGAGCACCTGGTGAGAAAGGTTTGACTGGACCTAAGGGTCGAGATGGACGCGATGGTATACCTGGAGCACCTGGTCAAAAGGGTGAACCAGGCTTAGTACCACCACCAGGTCCTAAAGGAGAACCAGGTCATCCCGGATACGACGGACAAAAAGGAGAACGTGGACCACCTGGCCCACGTGGTTTAACTGGTCTACAAGGTGAACGAGGCGAGAAAGGTGAAATCGGTATGACTGGTCTAATTGGTCAAACAGGACGTCCCGGACTAAAAGGTGATAGAGGTTTGACTGGTCTACCAGGACGAGATGGAGCTCCTGGCCAACCTGGACCACAAGGTCTAGCCGGTGCGGCATGCACAGCGGCACAAGATTACCTGACTGGCATATTACTTGTTAAACACAGTCAATCCGAAGAGATACCACGTTGTCCCAGCGGCCAAGTTGAACTATGGACCGGTTACTCAATGTTATATGTAGATGGTAACGATTATGCTCACAACCAAGAGCTCGGCTCAGCCGGCTCATGCGTACGCCGCTTCTCTACACTGCCAGTGATGTCATGTGGTCAGAACAACATATGCAATTACGCTTCGAGAAATGATAAAACGTTCTGGCTTTCAACATCCGCACCTATACCGATGATGCCCATCAATAACAATGAGATCAGCAAATACATATCGCGTTGCGTGGTCTGCGAGGCACCTGCGAATGTAATCGCTGTACATAGCCAATCTTTAACCATTCCTGATTGTCCCAACGGATGGGAAAGCCTATGGATAGGCTACAGTTTTGTAATGCACACTGCTGTTGGTAATGGCGGCGGTGGTCAAGCACTAGCATCGCCCGGTTCTTGTTTGGAAGATTTCCGCGCCACACCATTCATCGAATGTAATGGCGCCAAGGGTCACTGCCATTTCTACGAAACCATGACCAGTTTTTGGTTAGTCACAGTTGAGAACAACGAACAGTTCCAACGCCCCGCAATGCAAACACTCAAGGCTGGCAATTTGCTGCAACGAGTATCTAGATGTACAGTTTGTATAAAAAAT
>oleae
ATGATGGTGCCCCACTGGAAGCGGCTTATTTTTGCCGCTACGATAGCAGGAGCGTTACTAGGCGCGAATGCGCAATTTTGGAAAACTGCCGATACTGGTGCAATTTATAGTCCACCAAAACATTATAGAGATGAATCGTTGCCTCCCCGTACACCGATTGATGATAGTTATGCGATATTAGATACTGTAGGAACAAATCGAAATGGACCACCAAGAAATTGTACATCCGGCACAGTGGGTTGCATTCCGAAATGTTTTGCTGAAAAGGGTAATCGCGGTTTCCCTGGTGAAGCCGGCCCGGCCGGCCCTAAAGGTATGTCTGGATATCCAGGACCTGAAGGCCCGCCTGGCGATAAAGGACAAAAAGGCGATCCCGGTCCAATAGGTCCACGCGGTTACAAGGGTGAACGCGGAGTACCCGGTATTCCTGGTATGCCTGGTGTACCTGGTGTACAGGGTATTTCTGGAAACCCCGGTGCTACTGGTGCTCCTGGTAAAGATGGTTGTGATGGTGAAGATGGACTTACTGGTCTGCCAGGTCTTAGCGGAATGCCTGGTCCACGCGGTTATCCAGGTCAGCCAGGTGTTAAGGGTGAGAAAGGTGAGCCGGCAAAAGAAAATGGAGATTACGCTAAAGGTGAAAAGGGAGAACCTGGTTTTGCTGGTCGCTCGGGTAATCCTGGCCCCGAAGGTCAACAGGGTCCTAAAGGTGATCGTGGTGATACTGGTCCATATGGTCCATCAGGTCCACGTGGTGATCGAGGTATAAAAGGTGACAAAGGTGCACCATGTTTTGCACCACCACAGCCCGGTAAAAAGGGTGATAAAGGTGAAAAGGGTGAACCAGCTTCTGTGAAACCTTCAACCGGAGGTGAAAAGGGAGAAAGAGGTGAAAAAGGTGAACCAGGCTCATCTGGCATGAAAGGTGAAACCGGATTAAAAGGAGACATGGGACGAGACGGTGTGAAAGGTGAAAAGGGTTTACCTGGCGGTCCTGGTGACAGAGGACGGCAAGGAAATTTTGGCCCTCCCGGTCCAGCAGGCCAGAAAGGTGATCGCGGTGATACTGGTTTAAACGGTTTGCCTGGAAAACCTGGTTACAAAGGTGAGCCCGGGCGTCCTGGAAAGCCTGGTGAACGTGGATTGCTTGGTCCTCCAGGTCCTCCTGGTGGTGGCCGAGGCTCCCCAGGGGCACCAGGTCCTAAAGGTCCCCGAGGTTATACAGGTGCCCCCGGCCCTAAAGGCTTGGATGGTGTTGATGGCCTTCCAGGGCCACAAGGTTATTCTGGCCCCAAGGGCGGCCTAGGTTTACCTGGTCGTCCTGGTGTTGAAGGTCCTCCTGGAGAGAAAGGAGAAAAAGGTAATGCTGGTCGAACAGGTCCTTCAGGTCCAGTTGGTCCTATGGGCCATACTGGTCCACCAGGACCGGAAGGTCAAAAAGGTGAACCCGGTTTTCCTGGAATTGGTGAAATGGGTTCTAAAGGTGATGACGGTATTCCCGGTACTCCCGGTCTTAAAGGTCAAAAGGGCGAACGGGGCTTCAAAGGAAATGCTGGAGCGCCAGGTGATTCTAAGTATGGACGACCTGGATCTCCAGGTCGCGCTGGAGCGCCTGGTCAAAAGGGTGACCAAGGACGACCCGGTAACCCCGGACTGAAAGGAGATATGGGTTCAAAAGGAGATGCGGGAGGTAAATGCTCACAATGTCCCGCTGGCTTTAAAGGAGATAAGGGCAATCACGGCTTAGATGGTTTTCCTGGTGAACCCGGTGTGCGTGGTCCTCCTGGTGCTACTGGTGCGCCTGGAGAACGGGGTGCTGATGGTATTGCTGGTAAGGATGGACCACCTGGTGTAAAGGGTGAAGATGGCAGGGACGGTTTACCTGGTCCCGAAGGACCTGCTGGTAAAGATGCAATAATCGACTTAAGTCTTGTAAAGGGTGAGAAAGGAGAAAAAGGAGAAAGAGGTTTTCCGGGACCAGCTGGATTGAAGGGTGACCGTGGTGAGGGCGGTATGCCTGGTATAAGTGGTTCAAAGGGTGAAATCGGTACCAAGGGTGATAAGGGCTATGCTGGACAACCTGGTACAGATGGTACACCTGGTAATCCCGGTCGTGACGGAATCGATGGTCTTCCCGGTATAGACATTAAGGGCGAACCAGGCCGTTCAGGTCGTGATGGAATTAAAGGTGACAAAGGAACTGGCGGCCGTCCTGGACAAAAGGGTGACCCAGGAACTTGTGACGCTGATGCCTTGACAGTGCCGGCTAAAGGTAACAAAGGTGACCGAGGTGCACCCGGAATGCCAGGTCCAATGGGTCCAATTGGCGATAAAGGAGACCAGGGAGACCAAGGACAGAAAGGTGAGAGAGGTCCACAAGGCCCAGTGGGTCCTGTGGGTCCACGCGGTTTGACTGGTCCTCGCGGTGAAAAGGGTAATCCTGGAGGTCTGGGTGCCCCCGGAAATCCTGGTAAAGATGGTCTTAGAGGACCCCCTGGACGAATTGGAGAGCGAGGACAAAAAGGTGAACAAGGTATCGCTGTGGCTGGTCCACCTGGTCCTCAAGGACGTGATGGTCTGTCTGGCGAGAAAGGAGACCGTGGTATTCCTGGTCCAATTGGGCCTCGAGGTCCAGATGGAGCGATTGGTTATCCTGGTGAAAAAGGTGATGCGGGCTTGCCTGGACCGACGGGACAGACTGGACTTGTTGGTTCTAAGGGCGACACGGGACCACTTGGACCTCCTGGATCTCCCGGACCCCCCGGAAAACCAGGTGTGGATGGAGTTCAAGGCCGTGATGGAGCCAAAGGAGAACCTGGAAATCCCGGTTATGTTGGTATGCCTGGAATTAAGGGCGAACGTGGAGCACCTGGTAATGATGGACCTAAAGGCTTTACAGGTGCTCCTGGATCCCCAGGAAAGCGTGGTTCTCCTGGTCCAGAGGGCATACCTGGTATGAAGGGAGACAAAGGCGAAGTAGGTTTATCTGGTAATGATGGTGCAACTGGTCCTAGAGGAGCCCCTGGAGCTCCTGGTTTAATGGGATCTAAAGGTGATATTGGTCCACAAGGACCTCCTGGAACTGATGGTCGTCCTGGATTCGATGGAGAAAAAGGTTCCACAGGTGAGCCTGGTTTCGATGGTCCTCAAGGATTACCTGGTGATGCGGCTGAAAAAGGACAAAAGGGAGAACCTGGCTTATCTGGCTTGCGAGGCGAAGAAGGTCGTCCTGGTGCACCCGGATTTCCTGGTGAGAAAGGCTTCCCCGGTATACCCATTCACGGGCTTCCTGGGCAGAAGGGTGATAAAGGAGATCGTGGTCGCGATGGTATCGATGGACTTAATGGTGAGCCTGGAGAAAAGGGCAATGCTGGCTTCAATGGTTTAAATGGACAAAAAGGTGATAAAGGTGAAATGGGATTATCAGGTGCCATAGGAGCTCCTGGTTTGGAAGGAAGGCCTGGTGAGCCTGGTGCACCTGGTCCAATCGGCTATACTGGCGCAAAAGGAGACAAGGGAGATACAGGTCCCATAGGTCTGGAAGGTCTTAAAGGTGATAAAGGTGTTAAAGGTTATGCTGGTCTCTCTGGAGCCCCTGGTCTCAAGGGTGAAAGAGGTCTCCCAGGACAAAGTGGACGTGATGCAATGCCAATTACA------------------------------------------------------------GGTCCCAAAGGTAATCAAGGTTTACCCGGCTTAAATGGTCAAAAGGGAGAACGTGGCTTAACTGGTGCAGTGGGTATGCCTGGTTTGAATGGTGTTCCAGGTTTAAAAGGTGATCAAGGTCTTGTTGGTGAACCTGGTGCACCTGGACCAGCAATCAAAGGAGAAAAGGGTCTGCCTGGAAGATCTGGAAGAAACGGACGCGAAGGAGCTCCTGGTTTACATGGTCAGAAGGGTGAAAAGGGTTTACCTGGTCTCGCAGGTGTACCCGGTTTAATTGGTTTACCTGGGCCGGTGGGCCCATCCGGTCCCAAGGGAGATCGAGGAGTTATGGGACTGCCCGGTCGTGAGGGTGCTGATGGTTTACCTGGTCAAAATGGTCAAAAAGGTGACATGGGCTTCCCCGGTCCTAAAGGTGAAAGAGGCTTGGCTGGTTTTGAAGGACAAAAGGGAGAAAAGGGTGAACGAGGCATGCCTGGTCCACAAGGCTTAGTAGGTCGCAATGGATTGAAAGGTGATCGCGGCTACCCAGGTTTAGATGGAACACCTGGACCAATAGGAGCACCTGGTGAGAAAGGTTTGACTGGACCTAAGGGTCGGGATGGGCGTGATGGTATACCTGGAGCACCTGGTCAAAAGGGTGAACCAGGTTTAGTACCACCACCAGGTCCTAAAGGAGAACCCGGTCACCCGGGATATGATGGACAAAAAGGAGAACGAGGACCACCTGGTCCACGTGGTTTAACCGGCCTACAGGGTGAACGCGGTGAAAAAGGTGAAATCGGTATGACCGGTCTAATTGGTCAAACAGGACGTCCCGGACTAAAAGGTGATCGAGGTTTGATTGGTCCAGCAGGACGAGATGGAGCTCCTGGCCAACCTGGGCCACAAGGTGAATCCGGTGTGGCATGCACAGCAGCACAAGATTACCTGACTGGCATATTACTTGTCAAACACAGTCAATCCGAAGAGGTACCGCGTTGTCCTAGCGGCCAAATTGAACTATGGACCGGTTACTCAATGTTATATGTCGATGGTAACGATTATGCCCACAACCAAGAGCTCGGGTCTGCTGGGTCTTGTGTGCGCCGCTTCTCTACACTGCCAGTGATGTCATGTGGTCAAAATAATATATGCAATTACGCTTCAAGAAACGATAAAACCTTCTGGCTTTCAACATCCGCACCCATACCGATGATGCCCATCAACAACAATGAGATCAGTAAATACATATCGCGTTGCGTGGTCTGCGAGGCACCTGCGAATGTAATCGCTGTACATAGCCAATCTTTAACCATTCCAGATTGTCCCAACGGATGGGAAAGCCTATGGATAGGCTACAGTTTTGTAATGCACACTGCTGTGGGTAATGGCGGCGGTGGTCAGGCATTAGCATCGCCCGGTTCATGTTTGGAAGATTTCCGCGCCACGCCGTTCATCGAATGTAATGGCGCTAAGGGTCACTGCCATTTCTACGAAACCATGACCAGTTTTTGGTTAGTCACAGTTGAGAACAATGAACAGTTCCAACGCCCCGCAATGCAAACACTCAAAGCAGGCAATTTACTGCAACGAGTATCTAGATGTACAGTTTGTATAAAAAAT
>tryoni
ATGATGGAGCCCCACTGGAAGCGGCTTATTTTTGCCGCTACGATAGCAGGAGCGTTACTAGGCGCGAATGCGCAATTTTGGAAAACTGCCGATACTGGTGCAATTTATAGTCCACCAAAACATTATAGAGATGAATCGACGCCTCCGCGTACACCGATTGATGACAGCTATGCGATAATAGATACCGTAGGAACAAATCGAAACGGACCGCCAAGAAATTGTACATCCGGCACAGTGGGTTGCATTCCGAAATGTTTTGCTGAAAAGGGTAATCGAGGTTTCCCTGGTGAAGCGGGTCCACCCGGTCCTAAAGGTATGTCTGGATATCCAGGACCTGAAGGCCCACCTGGCGATAAAGGACAAAAAGGCGATCCCGGTCCATTAGGTCCACGCGGTTACAAGGGCGAACGCGGTGTACCCGGTATTCCTGGTATGCCTGGTGTACCTGGTGTACAAGGTATTTCTGGTAATCCCGGTGCTACGGGTGCTCCTGGTAAAGATGGTTGTGATGGTCAAGATGGACTTACTGGTCTGCCAGGTCTTAGCGGAATGCCCGGTCCACGCGGTTATCCAGGTCAGCCAGGTGTTAAGGGTGAGAAAGGTGAGCCGGCAAAAGAAAATGGAGATTACGCTAAAGGTGAAAAGGGAGAACCCGGTTTTGCTGGTCGTTCGGGCAATCCTGGTCCCGAAGGTCAACAGGGTCCTAAAGGTGATCGTGGTGATACTGGTCCATATGGTCCATCAGGTCCACGCGGTGATCGTGGTATAAAAGGTGACAAAGGTGCGCCATGTTTTGCACCACCACAGCCCGGTAAAAAGGGTGATAAAGGTGAAAAGGGTGAACCAGCTTCTGTGAAACCTTCAACCGGTGGGGAAAAGGGTGAGAGAGGTGAAAAAGGCGAACCAGGTTTACCTGGCAAGAAAGGTGAAACCGGATTAAAAGGAGACATGGGACGAGACGGTTCGAAAGGTGAAAAAGGTTTACCCGGTGGTCCTGGTGGAAGAGGACGACAAGGAAATTTCGGTCCTCCTGGTCCAACAGGCCAGAAAGGTGATCGCGGTGAGACTGGCTTAAACGGTTTGCCTGGCAAACCTGGTTACAAAGGTGAACCTGGACGTCCTGGAAAAGCTGGTGAACGTGGATTACTTGGTCCTCCAGGTCCTCCTGGTGGTGGCCGAGGCTCCCCTGGTGCACCGGGCCCTAAAGGTCCCCGAGGTTATACTGGTGCCCCCGGTCCTAAAGGGTTGGATGGTGTTGATGGCCTTCCTGGTCCACAAGGTTACCCTGGCCCAAAGGGCGGCCTAGGTTTACCTGGCCGTCCTGGTGTTGAAGGACCTCCTGGAGAGAAAGGAGAAAAAGGTAATGCCGGTCGAACAGGTCCATCAGGTCCCGTTGGTCCTATGGGGCACACTGGTCCACCAGGTCCAGAAGGTCAAAAAGGTGAACCCGGATTTCCTGGAATTGGTGAAATGGGTCCTAAAGGTGATGATGGTATTCCCGGTATTCCCGGTCTTAAAGGACAAAAGGGAGAACGGGGCTTCAAAGGAAATGCTGGAGCACCAGGTGATTCTAAATATGGACGACCTGGATCTCCAGGTCGCGCTGGGGCGCCTGGTCAAAAAGGTGACCAAGGACGACCTGGTAGTCCCGGACTGAAGGGAGATATGGGTCCAAAAGGAGATGCGGGAGGAAAATGCTCACAATGTCCTGCCGGCTTCAAAGGAGATAAGGGTGATCACGGTTTAGATGGTTTGCCTGGTGAACCCGGTTTGCGTGGTCCTCCTGGTGCTACTGGTGCGCCTGGAGAACGGGGTGCTGATGGAATTCCTGGTAAAGATGGACCACCCGGCTTAAAAGGTGAAGATGGCAGAGATGGTTTACCTGGTCCCGAAGGACCTGCGGGTAAAGATGCTATAATCGACTTAAGTCTTGTAAAGGGTGAGAAAGGAGAAAAAGGAGATAGAGGTTACCCTGGTCCAGTTGGATTGAAGGGTGACCGTGGTGAGGCGGGTTTGCCTGGAATAAGTGGTTCCAAAGGCGAAATAGGTGCTAAGGGTGATAAGGGTTACGCTGGCCAACCTGGTACAGATGGTACCCCTGGTAATCCCGGTCGCGACGGAATTGATGGTCTTCCCGGTATCGACATTAAGGGCGAACCAGGCCGACCAGGTCGTGACGGAATTAAGGGAGACAAGGGAACTGGAGGCTACCCTGGACAGAAGGGTGACCCGGGAACTTGTGACGCTGACGCATTGACAGTACCAGCTAAAGGGAACAAAGGTGACCGAGGAGCACCAGGAATGCCAGGACCAATGGGTCCAATTGGCGATACAGGAGATCAAGGAGATCAAGGACAGAAAGGTGAGAGAGGTCCACAAGGCCCAGTAGGACCTGTGGGTCCACGCGGTTTGACTGGCCCTCGTGGTGAAAAGGGTAATCCTGGAGCTATGGGTGCCCCTGGTAACCCTGGCAAAGATGGTCTAAGAGGACCCCCTGGACGAAATGGAGAGCGCGGACAAAAGGGTGAACAAGGTATAGCTCTGGCTGGTCCACCTGGTCCACGAGGACGTGATGGTCTGTCTGGTGAAAAAGGCGATCGTGGTATTTCTGGTCCAATTGGGCCTCGAGGTCCGGATGGAGCGATTGGTTATCCTGGTGATAAAGGTGATGCGGGCTTGCCTGGACCGACGGGACAGACTGGACCTGTTGGTCCTAAGGGTGACACGGGACCACTTGGACCTAATGGACCTCCTGGACCCCCCGGAAAACCTGGTGTAGATGGAGTTCAAGGTCGTGATGGAGCTAAAGGAGAACCTGGAAATCCAGGTTATGTTGGTATGCCTGGAATTAAGGGTGAACGTGGAGCACCTGGAAATGATGGACCTAAAGGCTTTACAGGCGCTCCTGGATCCCCAGGAAAGCGTGGTTCTCCTGGTCCAGAGGGCATTCCTGGTATGAAGGGAGACAAGGGCGAAGTTGGTTTATCTGGCAATGATGGTGCAACTGGGCCTAGAGGACCTCCAGGAGCACCTGGTTTAATGGGCTCTAAAGGTGATATTGGCCCGCAAGGACCTCCTGGAACTGATGGCCGTCCTGGTTTCGATGGAGAAAAAGGTTCCACAGGCGCGCCTGGTTTCGATGGTCCTCAAGGATTACCTGGTGATGCGGCTGAAAAAGGACAAAAGGGAGAACCTGGCTTACCTGGCTTGCGAGGCGAAGAAGGTCGTCCTGGTGCAGCCGGATTTCCTGGCGAGAAAGGCTTCCCTGGTATACCCATTCACGGACTTCCTGGAGCGAAGGGTGATAAAGGAGATCGTGGTCGCGATGGTATCGACGGACTTAATGGTGAACCTGGAGAAAAAGGCAATGCTGGCTTCAATGGCTTAAATGGACAAAAAGGTGATAAAGGTGAAATGGGATTACCAGGTGCCATAGGAGCTCCTGGTTTGGAAGGAAGACCTGGTGAGCCAGGTGCACCTGGTCCAATTGGCTATACTGGCGCAAAAGGAGACAAGGGAGATACTGGTCCCATAGGTGTAGAAGGTATTAAAGGTGATAAAGGTGCTACTGGTTATCCCGGTCTAGCTGGAGCCCCCGGTCTCAAGGGTGAAAGAGGTTTCCCAGGACAAAATGGACGTGATGCAGTGCCAATTACAATTAAAGGTGATAAAGGAGAAATGGGTGAATTCGGAGTTGCAGGCTTGCAAGGTCCTGTGGGTCCCAAAGGTAATCAAGGTTTACCTGGCTTAATTGGTCAAAAGGGAGAGCGCGGCTTAACTGGTGCAGTGGGTATGCCTGGTTTGAATGGCGCTCCAGGACTAAAAGGTGATCAAGGTCTTATTGGTGAACCTGGTGCACCTGGACCAGCAATCAAAGGAGAAAAGGGTCTGTCTGGAACATCTGGAAGAAACGGACGCGAAGGAGCTCCTGGTGTACCTGGTCAGAAGGGCGAAAAGGGTCTACCTGGTCTCGCAGGTGTGCCCGGTTTAATTGGTTTACCTGGGCCAGTGGGCCCATCAGGTCCTAAGGGAGATCGAGGAGTCATGGGAGTGCCCGGTCGTGACGGTGCTGATGGCTTACCTGGTCAAAATGGTCAAAAAGGTGACATGGGCTTCCCTGGTCCGAAAGGTGAACGAGGCTTGGCTGGTTTTGAAGGACAAAAGGGAGACAAAGGCGAACGAGGTATGCCTGGTCCGCAAGGCTTAGTAGGTCGCAATGGAATGAAAGGTGATCGCGGCTACCCAGGTTTAGATGGAATACCTGGACCAGTAGGAGCACCTGGTGAGAAAGGTTTGACTGGACCTAAGGGTCGAGATGGACGCGATGGTATACCTGGAGCACCTGGTCAAAAGGGTGAACCCGGCTTAGTGCCACCACCAGGTCCTAAAGGAGAACCAGGTCAACCCGGATATGACGGACAAAAAGGAGAACGTGGGCCACCTGGTCCACGTGGTTTAACTGGTCTACAGGGTGAACGAGGCGAGAAAGGTGAAATCGGTATGACTGGTCTAATTGGTCAAACAGGACGTCCCGGACCAAAAGGTGATAGAGGTTTGGCTGGTCTACCAGGACGCGATGGAGCTCCTGGTCAACCTGGACCACAAGGTCAAGCCGGTGCGGCATGCACAGCGGCACAAGATTACCTGACTGGCATATTACTTGTTAAACACAGTCAATCCGAAGAGATACCACGTTGTCCCAGCGGCCAAATTGAACTATGGACCGGTTACTCAATGTTATATGTAGATGGTAACGATTATGCTCACAACCAAGAGCTCGGCTCAGCCGGCTCTTGCGTGCGCCGCTTCTCTACACTGCCAGTAATGTCATGTGGTCAGAACAACATATGCAATTACGCTTCGAGAAACGATAAAACGTTCTGGCTTTCAACATCCGCACCAATACCGATGATGCCCATCAACAACAATGAGATCAGCAAATACATATCGCGTTGCGTGGTCTGCGAGGCACCTGCGAATGTAATCGCTGTACATAGCCAATCTTTAACCATTCCAGATTGTCCCAACGGATGGGAAAGCCTATGGATAGGCTACAGTTTTGTAATGCACACTGCTGTTGGTAATGGCGGCGGTGGTCAAGCACTAGCATCGCCCGGTTCATGTTTGGAAGATTTCCGCGCCACACCATTCATCGAATGTAATGGCGCTAAGGGTCACTGCCATTTCTACGAAACCATGACCAGTTTTTGGTTAGTCACAGTTGAGAACAACGAACAGTTCCAACGCCCCGCAATGCAAACACTCAAGGCTGGCAATTTGCTGCAACGAGTATCTAGATGTACAGTTTGTATAAAAAAT
>zonata
ATGATGGAGCCCCACTGGAAGCGGCTTATTTTTGCCGCTACAATAGCAGGAGCGTTACTAGGCGCGAATGCGCAATTTTGGAAAACTGCCGATACTGGTGCGATTTATAGTCCACCAAAACATTATAGAGATGAATCGACGCCTCCGCGAACACCGATTGATGACAGTTATGCGATATTAGATACCGTAGGAACAAATCGAAACGGACCGCCAAGAAATTGTACATCCGGCACAGTGGGTTGCATTCCGAAATGTTTTGCTGAAAAGGGTAATCGAGGTTTCCCTGGTGAAGCGGGTCCACCCGGTCCTAAAGGTATGTCTGGATATCCAGGACCTGAAGGCCCACCTGGCGATAAAGGACAAAAAGGCGATCCCGGTCCATTAGGTCCACGTGGTTACAAGGGCGAACGCGGTGTACCCGGTATTCCTGGTATGCCTGGTGTGCCTGGTGTGCAGGGTATTTCTGGTAATCCCGGTGCTACGGGTGCTCCTGGTAAAGATGGTTGTGATGGTCAAGATGGACTTACTGGTCTGCCAGGCCTTAGCGGAATGCCCGGTCCACGCGGTTATCCAGGTCAGCCAGGTGTTAAGGGTGAGAAAGGTGAGCCGGCAAAAGAAAATGGAGATTACGCTAAAGGTGAAAAAGGAGAACCTGGTTTTGCTGGTCGTTCGGGCAATCCTGGTCCCGAAGGTCAACAGGGTCCTAAAGGTGATCGTGGTGATACTGGACCATATGGTCCACCAGGTCCACGTGGAGATCGCGGTATAAAAGGTGACAAAGGTGCGCCCTGTTTTGCACCACCACAGCCCGGTAAAAAGGGTGATAAAGGTGAAAAAGGTGAACCAGCTTCTGTGAAACCTTCAACCGGTGGGGAAAAAGGTGAGAGAGGTGAAAAAGGCGAACCAGGTTTACCTGGCAAGAAAGGTGAAACCGGATTAAAAGGAGACATGGGACGAGACGGTTTGAAAGGTGAAAAAGGTTTACCTGGTGGTCCTGGCGGAAGAGGACGGCAAGGAAATTTCGGCCCTCCTGGTCCAACAGGCCAGAAAGGTGATCGCGGTGAGACCGGTTTAAATGGTTTGCCTGGCAAACCTGGTTACAAAGGTGAACCTGGACGTCCTGGAAAACCTGGTGAACGTGGATTACTTGGTCCTCCAGGTCCACCTGGTGGTGGCCGAGGCTCCCCTGGTGCACCGGGTCCTAAAGGTCCCCGAGGTTATACTGGTGCCCCCGGCCCTAAAGGGTTAGATGGTGTTGATGGCCTTCCTGGTCCACAAGGTTACCCTGGCCCAAAGGGCGGCCTAGGTTTACCTGGTCGTCCCGGTGTTGAAGGTCCTCCTGGAGAGAAAGGAGAAAAAGGTAATGCCGGTCGAACAGGTCCATCAGGTCCCGTTGGTCCTATGGGGCACACTGGTCCACCAGGTCCAGAAGGTCAAAAAGGTGAGCCCGGATTTCCTGGAATTGGTGAAATGGGTCCTAAAGGTGATGATGGTATTCCCGGTATTCCCGGTCTTAAAGGACAAAAGGGAGAACGGGGCTTCAAAGGAAATGCTGGAGCACCAGGTGATTCTAAGTATGGACGACCTGGATCTCCAGGTCGCGCTGGAGCGCCTGGTCAAAAAGGTGACCAAGGACGACCTGGTAGTCCCGGACAGAAAGGAGATATGGGTCCAAAAGGAGATGCTGGAGGCAAATGCTCACAATGTCCGGCCGGCTTTAAAGGAGATAAGGGTGATCACGGTTTAGATGGTTTGCCTGGTGAACCCGGTTTGCGTGGTCCTCCTGGTGCTACTGGTGCGCCTGGAGAACGAGGTGCTGATGGAATTCCTGGTAAAGATGGACCACCCGGTTTAAAAGGTGAAGATGGTAGAGACGGTTTACCTGGTCCCGAAGGACCTCCGGGTAAAGATGCAATAATCGACTTAAGTCTTGTAAAGGGGGAGAAAGGAGAAAAAGGAGATAGAGGTTATCCTGGTCCAGTTGGATTGAAGGGTGACCGTGGTGAGGCGGGTTTGCCTGGAATAAGTGGTTCCAAAGGTGAAATAGGTGCCAAGGGTGATAAGGGTTATGCTGGACAACCTGGTACAGATGGTACTCCTGGTAATCCCGGTCGTGACGGAATTGACGGTCTTCCCGGTATCGACATTAAGGGCGAACCAGGCCGACCAGGTCGTGACGGAATTAAGGGAGATAAGGGAACTGCAGGCTACCCTGGACAGAAGGGTGACCCAGGAACTTGTGACGCTGACGCTTTGACAGTACCCGCTAAAGGTAACAAAGGAGACCGAGGAGCACCAGGAATGCCAGGACCAATGGGTCCAATTGGCGATAAGGGAGATCAGGGAGAACAAGGACAAAAGGGTGAGAGAGGTCCACAAGGCCCAGTAGGCCCTGTGGGTCCACGCGGTTTGACTGGCCCTCGTGGTGAAAAGGGTAATCCTGGAGCTATGGGCGCCCCCGGTAACCCTGGCAAAGATGGTCTAAGAGGACCCCCTGGACGAAATGGAGAACGTGGACAAAAAGGTGAACAAGGTATAGCTCTGGCTGGTCCACCTGGTCCACGAGGACGTGATGGTCTGTCTGGTGAAAAAGGCGATCGTGGTATTCCTGGTCCAATTGGACCACGAGGTCCGGATGGAGCGATTGGTTATCCTGGTGATAAAGGTGATGCGGGTTTACCTGGACCGACGGGACAGACTGGACCTGTTGGTCCTAAGGGTGACACGGGACCACTTGGACCAAGTGGACCTCCTGGACCCCCCGGAAAACCTGGTGTAGATGGAGTTCAAGGCCGCGATGGAGCTAAAGGAGAACCTGGAAATCCTGGTTATGTTGGTATGCCTGGAATCAAGGGTGAACGTGGAGCACCTGGAAATGATGGACCTAAAGGCTTTACAGGCGCTCCTGGATCCCCAGGAAAACGTGGTTCTCCTGGTCCAGAGGGCATTCCTGGTATGAAGGGAGACAAGGGCGAAGTTGGTTTATCTGGCAATGATGGCGCAACTGGGCCTAGAGGACCTCCAGGAGCACCTGGTTTAATGGGCTCGAAAGGTGATATTGGCCCGCAAGGACCTCCTGGAACTGATGGCCGTCCTGGTTTCGATGGAGAAAAAGGATCCACAGGTGCACCTGGTTTCGATGGTCCTCAAGGATTACCTGGTGATGCGGCTGAAAAAGGACAAAAGGGAGAACCTGGCTTACCTGGCTTGCGAGGCGAAGAAGGTCGTCCCGGTGCACCCGGATTTCCTGGCGAGAAAGGCTTCCCTGGTATACCTATTCACGGACTTCCTGGAGCGAAAGGTGACAAAGGAGATCGTGGTCGCGATGGTATCGACGGACTTAATGGTGAACCTGGAGAAAAGGGCAATGCTGGCTTCAATGGCTTAAATGGACAAAAAGGTGATAAAGGTGAAATGGGATTACCAGGTGCCATAGGAGCTCCTGGTTTGGAAGGAAGACCTGGTGAGCCAGGTGCACCTGGTCCAATTGGCTATACTGGCGCTAAAGGAGACAAGGGAGATACTGGTCCCATAGGTCCAGAGGGTCTTAAAGGTGATAAAGGTGCTACTGGTTATCCTGGCCTAGCTGGAGCTCCCGGTCTCAAGGGTGAAAGAGGTTTCCCAGGACAAAATGGGCGTGACGCAGTGCCAATTACAATTAAGGGTGATAAAGGAGAAATGGGTGAATTCGGAGTTGAAGGCTTGCAAGGTCCTGTTGGTCCCAAAGGTAATCAAGGTTTACCTGGCTTAGTTGGTCAAAAGGGAGAGCGTGGCTTAACTGGTGCAGTGGGTATGCCTGGTTTGAATGGCGCTCCAGGATTAAAAGGTGATCAAGGTCTTATTGGTGAACCTGGCGCACCTGGACCAGCAATCAAAGGAGAAAAAGGTCTGCCTGGAGCATCCGGAAGAAACGGACGCGAAGGAGCTCCTGGTGTACCTGGTCAGAAGGGCGAAAAGGGTCTACCTGGTCTCGCAGGTGTGCCTGGTTTAATTGGTTTACCTGGGCCAGTGGGCCCATCAGGTCCTAAGGGAGATCGAGGAGTAATGGGAGTGCCCGGTCGTGACGGTGCTGATGGCTTACCTGGTCAAAATGGTCAAAAAGGTGACATGGGCTTCCCCGGTCCGAAAGGTGAACGAGGCTTGGCTGGTTTTGAAGGACAAAAGGGAGACAAAGGCGAACGAGGTATGCCTGGTCCGCAAGGCTTAGTAGGTCGCAATGGAATGAAAGGTGATCGCGGCTACCCAGGTTTAGATGGAATACCTGGACCAGTAGGAGCACCTGGTGAGAAAGGTTTGACTGGACCTAAGGGTCGAGATGGACGCGATGGTATACCTGGAGCACCTGGTCAAAAGGGTGAACCAGGCTTAGTACCACCACCAGGTCCTAAAGGAGAACCAGGTCATCCCGGATATGACGGACAAAAAGGAGAACGTGGACCACCTGGCCCACGTGGTTTAACTGGTCTACAGGGTGAACGAGGCGAGAAAGGTGATATCGGTATGACTGGTCTAATTGGTCAAACCGGACGTCCCGGACCAAAAGGTGATAGAGGTTTGACTGGTCTACCTGGACGAGATGGAGCTCCTGGCCAACCTGGACCACAAGGTCAAGCCGGTGCGCCATGCACAGCGGCACAAGATTACCTGACCGGCATATTACTTGTTAAACACAGTCAATCCGAAGAGATACCACGTTGTCCCAGCGGCCAAATTGAACTATGGACCGGTTACTCAATGTTATATGTAGATGGTAACGATTATGCTCACAACCAAGAGCTCGGCTCAGCCGGCTCTTGCGTGCGCCGCTTCTCTACACTGCCAGTGATGTCATGTGGTCAGAACAATATATGCAATTATGCTTCGAGAAACGATAAAACGTTCTGGCTTTCAACATCCGCCCCTATACCGATGATGCCCATCAATAACAATGAGATCAGCAAATACATATCACGTTGCGTGGTCTGCGAGGCACCTGCGAATGTAATCGCTGTACATAGCCAATCTTTAACCATTCCTGATTGTCCCAACGGATGGGAAAGCCTATGGATAGGCTACAGTTTTGTAATGCACACTGCTGTTGGTAATGGCGGCGGTGGTCAAGCACTAGCATCGCCCGGTTCATGTTTGGAAGATTTCCGCGCCACACCATTCATCGAATGTAATGGCGCTAAGGGTCACTGCCATTTCTACGAAACCATGACCAGTTTTTGGTTAGTCACAGTTGAGAACAACGAACAGTTCCAACGCCCCGCAATGCAAACACTCAAGGCAGGCAATTTGCTGCAACGAGTATCTAGATGTACAGTTTGTATAAAAAAT
