# Supplementary material for: The Impact of Fast Radiation on the Phylogeny of Bactrocera Fruit Flies as Revealed by Multiple Evolutionary Models and Mutation Rate-Calibrated Clock
Source: Insects. 2022 Jun 30;13(7):603. doi: 10.3390/insects13070603 (PMC9319077; doi:10.3390/insects13070603)
Supplement: Supplementary file 1 [file insects-13-00603-s001.zip › File S1/ceratitis_13878.fasta]

>bryoniae
ATGGATTTAGAGAATGAACGCGTGCTAAAATTGATTTTCCCGGATGGTTTGCCAGAAAACCTACGCGACAATCCAGAACTTTACAGTTATCTAGGTAATTTGGGCACCTACAAGGTGGAGCAATTGAAAAAGGAGCAAGCGCGTTTGGCCGACGAAAACAAACGTATTGTGGAGCAGACGCAGGAGTTGGCCATTTCCAATTATAGAACATTCATACATACAGCCGAGAATTCGCGTTCAATTTTCACTGAATTCAAAAATACAGAAGAGCAAGTGAGCACCTTGCTGGATAAATTGCCCGTCTTTACGGCGGAGTGTGAAAATTTTCTCGCCAAAGCGGAGGATATAAATGAGGAAAGACGCATTAATTCCATTACATTGAAAAAGAATGCACAGCTGCTGGAAATACTTGAGCTGCCGCAGCTGATGGAGCGTTGCATACGCGAGGGCCGTTATGAAGAAGCATTAGAATTGGCAAGTTATGTGCAGAAATTAGGACACAACCATAGTGATATACCGATTATAAAGAGTATTGTACACTCAGTGGAGGCGCTTTGGCACACAATGTTGGTGCAGCTGGTGGCGCAGTTGCGCACCGATCTACAGTTGCCCAAATGCTTGCAAATTGTTGGTTATCTGCGACGCATGCAGGCATTTAGCAATAATGAATTGAAGTTGAAGTTTCTGCAAGCGCGTGATACGTGGCTTAAAGGCACATTGAAAGCGATAGCCAAGGATGATGCTCAGCAACATTTGACCAAAACCATTGAGGTTACGCGCATTAATTTATTTAATATTATAACGCAGTATCGCGCGATATTTCCCGATGATGAGCCGAGCGCAATTACAGCTGCCAAACCAATGCAAGGGGTGACGTGTGAGGGTGAGCGTTTGTTTCAGGCATGGCTGCATAGAAAGATCAACGATTTTCTGCACACTTTGGAATTCGATTTGGAGCGCGGCATCAGCTCATTTGACACCGTACTCGGCCAGTGCATGTATTTCGGGCTCTCCTTCAGTCGTGTTGGTGCCGATTTTCGTGGGTTAATGGTGCCCATCTTTTTGCGTGTTATACGGCGCAATTTCGGTAATGCAATTTCAAACGTGAATCAAAATTTCGCGCAAGAACTCGAACGTTACACGCTCATTAATAAAGTGACATTACATACACGTTCACACAAAGTGGAT------ACCCCCAGCAATACTACAACACAGGACCAAGAATCGTATGCACCACCAGAAACGTTGCTAGATTTCCATCCACTAGCCTCACTCTGCAATGGCTACTTAAATGCGCTGAACGAATTGCGTCTATGTGCGCCTATCGCCTTGGCGAATGACGTCACACGCGCACTACAAACGTCAATGGAATTTGTCGCCACTAAAGTGTTGAGTTTCTATCGACAGGAGCAGCAAGCGTTCACCAGCGCCGAGCGTGAGACATTCGTTAAGTTGTGCTCCAGCTTGGCTTACGATTTAATACCATATATACAGCGTTGCATACACGCCATATTTCCGCAACAGACGCTAACCAATCATTTGGGTATCAATTTGTTGACGTTGGAACAAGAAGGGATTACTTACTTGCAACCACAAAAGATATTGGAGCCACTAAAACATTTGTTGCCCAACAAAATACCCGAAGTATTGCTTAAGCAAGAGCAGGCGCCAACTGCAGTGGAACCAGCGGCAGCACAG
>ceratitis
ATGGATATAGAAAACGAGCGTGTGCTTAAGCTGATTTTTCCTGATGGCCTTCCAGAGAATTTACACGACAATCCAGAGCTCTACACGTACTTGGCCAATTTAGGCACATACAAAGTGGATCAATTGAAGAAGGAACAAACCCGCTTGGCTGATGAAAGCAAACGTATCGTTGAGCAAACACAAGAATTGGCGATTTCCAATTATAAAACATTCATACACACAGCAGAAAATTCACGTTCCATATACACGGAATTCCAGAATACGGAAGAGCAAGTGGGCACATTATTGGAAAAATTGCCAATTTTCACGACAGAATGTGAAAGTTTTCTCAGCAAAGCGGAAGATATCAATGAAGATAGACGTATTAATACGATAACTTTGAAGAAAAATGCACAACTATTGGAAATACTAGAATTGCCGCAATTGATGGAGCGTTGCATACGCGAGGGACGTTATGAAGAAGCGCTCGAGTTGGCGAGTTATGTGCAAAAACTGGGACATAATCATAGTGATATAGCAATAATAAAGAGTATTGTACATTCCGTAGAAGCATTGTGGCATACTATGTTGGTGCAGTTGGTGGCACAGCTGCGTACAGACTTACAACTGCCCAAATGCTTGCAAATTGTAGGTTATCTCAGGCGTATGCAGGCATTCAGTAATAATGAATTGAAATTGAAGTTTCTGCAAGCGCGCGATACATGGCTAATAAACACTCTCAAAGCTATAGCCAAAGATGATGCTCAGCAACATTTGACGAAAACCATTGAGGTGACGCGTATTAATTTATTTAACATCATAACACAATATCGCGCAATTTTTCCCGATGAAGAGCCAAGTGTTGTGTCGGCCACCAAACCAATGCAAGGTGTAAGCTGTGAAGGGGAGCGTCTATTCCATGCTTGGTTGCATAAGAAGATCGATGACTTTCTGCAAACGCTCGAGTCTGACCTGTCACGCGGCGTGAGCTCTTTTGACACCGTACTCGGCCAGTGCATGTACTTTGGTTTGTCTTTTAGTCGCGTTGGCGCTGATTTTCGTGCACTTATGGTACCAATTTTCTTGCGTGTCATAAGAAGAAATTTCGATAGCGCAATTTCTACGGTTAATCAAAGCTTCGGACAGGAGCTGGAACGTTATACGCTCATCAACAAAGTGACGCTACACGCACGCGGTCATAAAGTGGATGCAACAACTGCTGGGGACACAACAACG------CAAGACTCTTACGCACCACCAGAAACCCTACTGGACTTCCATCCGCTAGCCTCACTCTGCAATGGCTACTTAAATGCCTTCAACGATTTACGGCTCTGCGCGCCCATCGCTTTGGCGAATGATGTAACGCGTGTGTTACAAACTTCTTTGGAATTTGTGGCTACCAAAGTTTTGGCATTCTATCGGCAAGAACAACAGGCTTTCACCAGTGCTGAGCGCGAAACCTTTGTGAAATTATGCTCTTGCCTGGCTTATGATCTGATACCATATGTGCAACGTTGCATACACGCTATATTTCCACAACAAACGCTCACCAATCATTTGGGCATTAATTTGCTCACGCTCGAGCAGGAGCAGATTACATATTTACAACAACAAAAGATTTTAGAGCCACTGAAGCATTTGTTACCAAGCAGAATACCAGAAGTATTGCTTAAGCAGGAGCAAACGTCCACTGTGATGGAGTCGCAGGTGGTTGTT
>correcta
ATGGATTTAGAGAATGAACGCGTGTTAAAATTGATTTTCCCGGATGGTTTGCCAGAGAATCTGCGTGACAATCCAGAACTTTACAGTTATCTAGCTAATTTGGGCACCTACAAGGTGGAGCAATTGAAAAAGGAGCAAGCGCGTTTGGCCGACGAAAACAAACGTATTGTGGAGCAGACGCAGGAGTTGGCCATTTCCAATTATAGAACATTCATACATACAGCCGAGAATTCGCGTTCAATTTTCACTGAATTCAAAAATACAGAAGAGCAAGTGAGCACCTTGTTGGATAAATTGCCCGTTTTTACGGCGGAGTGTGAAAATTTTCTAGCCAAAGCGGAGGATATAAATGAGGAAAGACGCATTAATTCGATAACATTGAAAAAGAATGCGCAGCTGCTGGAAATACTTGAGTTGCCGCAGCTGATGGAGCGTTGCATACGCGAAGGCCGTTATGAAGAAGCATTGGAATTGGCCAGTTATGTGCAGAAATTAGGACACAACCATAGTGATATACCGATTATAAAGAGTATTGTACACTCAGTGGAGGCGCTTTGGCACACCATGTTGGTGCAGTTAGTGGCGCAGTTGCGCACCGATTTACAGTTGCCCAAATGCTTGCAAATTGTTGGTTATCTACGACGCATGCAGGCATTTAGCAATAATGAATTGAAGTTGAAGTTTCTGCAAGCGCGTGATACGTGGCTTAAAGGCACATTGAAAGCGATAGCCAAGGATGATGCCCAGCAACATTTGACCAAAACCATTGAGGTTACGCGCATTAATTTATTTAATATTATAACACAATATCGCGCGATATTTCCCGATGATGAGCCGAGCGCGGTTGCAGCCGTCAAACCAATGCAAGGGGTTACGTGTGAGGGTGAGCGTTTATTTCAGGCATGGCTGCATAGGAAGATTGACGATTTTCTGCACACTTTGGAATTCGATTTGGAGCGCGGCATCAGCTCATTTGACACCGTACTCGGCCAGTGCATGTATTTCGGGCTCTCCTTTAGTCGCGTCGGAGCCGATTTTCGTGGGCTAATGGTGCCCATCTTTTTGCGTGTTATACGGCGTAATTTCAATAATGCAATTTCCAACGTGAATCAAAGTTTCGCACAAGAACTTGAACGTTACACGCTCATTAATAAAGTGACACTGCATACACGTGAACACAAAGTGGAT------ACAGCCAGCAATACTACAACACAGGAGCAGGAATCGTATGCACCGCCAGAAGCATTGCTGGATTTCCATCCGCTGGCCTCACTCTGCAATGGCTACTTAAATGCGCTGAACGAATTGCGTCTATGTGCGCCCATCGCCTTGGCGAATGACGTCACACGTGCACTACAAACGTCACTGGAATTTGTCGCCACCAAAGTGTTGAGTTTCTATCGCCAGGAGCAGCAAGCATTCACCAGCGCCGAGCGTGAGACATTCGTTAAGTTGTGTTCCAGCTTGGCTTACGATCTAATACCATATATACAGCGTTGCATACACGCCATATTTCCGCAACAGACGCTAACCAATCACTTGGGTATCAATTTGTTGACGTTGGAGCAAGAAGGGATTACTTACTTGCAGCAACAAAAGATATTGGAGCCGCTAAAACATTTGTTGCCCAACAAAATACCCGAAGTATTGCTTAAGCAAGAGCAGGCGCCAACCACA---------------------
>cucurbitae
ATGGATTTAGAGAACGAACGCGTATTAAAATTGATCTTCCCAGATGGTTTGCCAGAAAACCTACGCGACAATCCCGAACTCTACAGCTATCTGGCCAATTTGGGCACTTATAAAGTAGAGCAACTAAAGAAGGAACAAGCACGCCTGACCGATGAAAACAAACGCATTGTAGAGCAGACGCAAGAATTGGCCATTTCCAATTATAAAACCTTCATACATACCGCCGAGAACTCACGTTCGATTTTCACTGAATTTCAAAATACCGAAGAACAAGTGAGCACCTTATTGGACAAATTGCCAGTCTTTACTAAGGAATGTGAGAATTTTCTCACGAAAGCAGAAGATATCAACGAGGAAAGACGCATTAATTCGATTACATTAAAGAAGAATGCACAGTTGTTGGAAATACTTGAGCTGCCGCAACTGATGGAGCGCTGCATACGTGAGGGACGCTATGAAGAAGCTTTGGAACTGGCCAGTTATGTGCAGAAATTGGGACACAATCATAGTGATATACCAATTATAAAGAGCATTGTACACTCAGTGGAGGCTTTATGGCACACAATGTTGGTGCAGTTAGTGGCGCAGCTGCGCACCGACTTGCAGTTGCCCAAATGCTTACAAATTGTTGGTTATTTACGACGCATGCAGGCTTTTAGCAATAATGAATTGAAATTGAAGTTTCTGCAAGCGCGTGATACGTGGCTTAAAAGCACATTGAAAGCGATTGCCAAGGATGATGCGCAACAACATTTGACCAAAACAATTGAGGTTACACGCATTAATTTGTTTAATATTATAACACAATATCGAGCGATATTTCCCGATGATGAGCCGAGCGCAGTTACAACCACAAAACCAATGCAAGGTGTGATCTGTGAGGGTGAGCGTTTATTCCAAGCATGGCTACATAGGAAGATCGACGATTTTCTGCACACCTTGGAATTGGATTTGGAGCGTGGCATCAGCTCATTCGACACCGTACTCGGTCAGTGCATGTATTTTGGTCTCTCCTTCAGCCGCGTCGGCGCCGATTTTCGTGGTCTAATGGTGCCGATCTTCTTGCGCGTAATACGCAGAAATTTCGATAATGCAATTTCAACAGTGAATCAAAATTTCGCGCAAGAACTCGAACGTTATACGCTCATCAATAAAGTAACGGTGCATACGCGTGGACACAAAGTGGAT------ACTGACGCCAATACAACCGCATCGGAGCAAGAATCGTATGCGCCACCAGAAACTTTGTTGGATTTCCATCCGCTAGCCTCACTCTGCAATGGCTACTTGAATGCGCTGAATGAATTGCGTCTCTGTGCGCCCATCGCCTTGGCAAATGACGTAACACGCGCGCTACAGTCATCGCTGGAATTTGTCGCCACCAAAGTGTTGAGTTTTTATCGGCAGGAGCAGCAGGCGTTCACTAGTGCCGAGCGTGAGACATTCGTTAAATTGTGTTCTTGCTTGGCTTACGATTTGATACCTTACATACAGCGTTGCATACACGCCATATTTCCACAGCAGACGCTAACCAATCATTTGGGTATCAATTTGTTGACTTTGGAGCAAGAGAAGATTACTTACTTGCAACAACAAAAGATATTGGAGCCACTGAAAAGTTTGTTGCCACACAAAATACCCGAAGTATTGCTAAAGCAAGAGCAAACGCCAGTGACAGTGATACCAGCGGCAACGCCG
>dorsalis
ATGGATTTAGAGAATGAACGCGTGCTAAAATTGATTTTCCCGGATGGTTTGCCAGAGAACCTACGCGACAATCCAGAACTTTACAGTTATCTAGCTAATTTGGGCACCTACAAGGTGGAGCAATTGAAAAAGGAGCAAGCGCGTTTGGCCGACGAAAACAAACGTATTGTGGAGCAGACGCAGGAGTTGGCCATTTCCAATTATAGAACATTCATACATACAGCCGAGAATTCGCGTTCAATTTTCACTGAATTTAAAAATACAGAAGAACAAGTGAGCACCTTGCTGGATAAATTGCCCGTCTTTACGGCGGAGTGTGAGAATTTTCTCGCCAAAGCCGAAGATATAAATGAGGAAAGACGCATTAATTCGATTACATTGAAAAAGAATGCACAGCTGCTGGAAATACTTGAACTGCCGCAGTTGATGGAGCGTTGCATACGCGAGGGCCGGTATGAAGAAGCATTGGAATTGGCCAGTTATGTGCAGAAATTAGGACACAACCATAGTGATATACCAATTATAAAGAGTATTGTACACTCAGTGGAGGCGCTTTGGCACACCATGTTGGTGCAGTTAGTGGCGCAGTTGCGTACCGATTTACAGTTGCCCAAATGCTTGCAAATTGTTGGTTATCTGCGACGCATGCAGGCATTTAGCAATAATGAATTGAAGTTGAAGTTTCTGCAAGCGCGTGATACGTGGCTTAAAGGCACATTGAAAGCGATAGCCAAGGATGATGCCCAGCAACATTTGACCAAAACCATTGAGGTTACGCGCATTAATTTATTTAATATTATAACACAATATCGCGCTATATTTCCCGATGATGAGCCGAGCGCTGTTGCAGCCGCCAAACCAATGCAAGGTGTGACTTGTGAGGGTGAGCGACTGTTTCAGGCATGGCTGCATAGGAAGATCGACGATTTTCTGCACACCTTGGAATTCGATTTGGAGCGCGGCATCAGTTCGTTTGACACCGTACTCGGCCAGTGCATGTATTTCGGGCTCTCCTTCAGTCGCGTCGGTGCCGATTTTCGTGGGCTAATGGTGCCCATCTTTTTGCGTGTTATACGGCGTAATTTCGATAATGCAATTTCCAACGTGAATCAAAGTTTCGCACAAGAACTTGAACGTTACACACTCATTAATAAAGTGACACTGCATACACGTGGACACAAAGTGGAT------ACAGCCACCAATACTACTGCACAGGAGCAGGAATCGTATGCGCCGCCAGAAACATTGCTGGATTTCCATCCGCTAGCCTCACTCTGCAATGGCTACTTAACTGCGCTGAACGATTTGCGACTCTGTGCGCCCATCGCCTTGGCAAATGACGTCACACGCGCACTACAAACGTCACTGGAATTTGTCGCAACCAAAGTGTTGAGTTTCTATCGACAGGAGCAGCAGGCGTTCACCAGCGCCGAGCGCGAGACATTCGTTAAGTTGTGTTCCAGCTTGGCTTACGATTTAATACCATATATACAGCGTTGCATACACGCCATATTTCCGCAACAGACGCTAACCAATCATTTGGGTATCAATTTGTTGACGTTGGAGCAAGAGAGGATTACTTACTTGCAACAACAAAAGATATTGGAGCCGCTAAAACATTTATTGCCCAACAAAATACCCGAAGTATTGCTTAAGCAAGAGCCGGCGCCAACGACAGTGGAATCAGCGGCAGCGCAG
>jarvisi
ATGGATTTAGAGAATGAACGCGTGTTAAAATTGATTTTCCCGGATGGTTTGCCAGAGAACCTACGCGACAATCCAGAACTTTACAGTTATCTAGCTAATTTGGGCACCTACAAGGTTGAGCAACTGAAGAAGGAGCAAGCACGTTTGGCCGATGAAAACAAACGTATTGTGGAGCAGACGCAGGAGTTGGCCATTTCCAATTATAGAACATTTATACATACAGCCGAGAATTCGCGTTCAATTTTCACCGAATTCAAAAATACAGAAGAACAAGTGAGCACCTTGCTGGATAAATTGCCCGTCTTTACGGCGGAGTGTGAAAAATTTCTCGCCAAAGCGGAAGATATAAATGAGGAAAGACGCATTAATTCGATTACATTGAAAAAGAATGCACAGCTGCTGGAAATACTTGAGCTGCCGCAGCTAATGGAGCGTTGCATACGCGAGGGCCGTTATGAAGAAGCATTGGAACTGGCAAGTTATGTGCAGAAATTAGGACACAACCATAGTGATATCCCGATTATAAAGAGTATTGTACACTCAGTGGAGGCGCTTTGGCACACAATGTTGGTGCAGTTAGTGGCGCAGTTGCGCACCGATTTACAGTTGCCCAAATGCTTGCAAATTGTTGGTTATCTACGGCGCATGCAGGCATTTAGCAATAATGAATTGAAATTAAAGTTTCTACAAGCGCGTGATACGTGGCTTAAAGGCACTTTGAAAGCGATAGCCAAGGATGATGCTCAGCAACATTTGACCAAAACCATTGAGGTTACGCGCATTAATTTATTTAATATTATAACACAATATCGCGCGATATTTCCCGATGATGAGCCGAGTGTAGTGACAGCCGCTAAACCAATGCAAGGGGTGACTTGTGAGGGTGAGCGTTTGTTTCAAGCATGGCTGCATAGGAAGATCGACGATTTTCTGCACACTTTGGAATTCGATTTGGAACGCGGCATCAGCTCATTTGACACCGTACTCGGCCAGTGTATGTATTTCGGGCTCTCCTTCAGTCGCGTCGGTGCCGATTTTCGTGGGCTAATGGTGCCCATCTTTTTGCGTGTTATACGGCGTAATTTCGGTAATGCAATTTCAAACGTGAATCAAAGTTTCGCACAAGAACTCGAACGCTATACGCTCATTAATAAAGTGACATTGCATACTCGTACACACAAAGTGGAT------ACGGCCACCAATACTACTGCACAGGAGCAGGAATCGTATGCACCGCCCGAGACGTTGCTGGATTTCCATCCGCTAGCCTCACTCTGCAATGGCTACTTAAATGCGCTGAACGAATTGCGACTCTGTGCGCCCATCGCCTTGGCAAATGACGTCACACACGCACTACAAACGTCACTGGAATTTGTCGCCACCAAAGTATTGAGTTTCTATCGGCAAGAGCAGCAAGCGTTCACCAGTGTCGAGCGTGAGACATTCGTTAAGTTGTGTTCCAGTTTGGCTTACGATTTAATACCCTATATACAGCGTTGCATACACGCCATATTTCCGCAACAGACTCTAACCAATCATTTGGGTATCAATTTGTTGACGTTGGAGCAAGAAGGGATTACTTACTTGCAACAACAAAAGATATTGGAACCACTAAAACATTTGTTGCCCAACAAAATACCCGAAGTGCTGCTTAAACAAGAGCAGGCGCCAACGACAGTCGAACCAGCGGCAGCGCAG
>latifrons
ATGGATTTAGAGAATGAACGCGTGCTCAAATTGATTTTCCCGGATGGTTTGCCAGAGAACCTACGCGACAATCCAGAACTTTACAGTTATTTAGCTAATTTGGGCACCTACAAGGTGGAACAATTAAAAAAGGAGCAAGCGCGTTTGGCAGACGAAAACAAACGTATTGTGGAGCAGACACAGGAGTTGGCCATTTCCAATTATAGAACATTCATACATACCGCCGAGAATTCGCGTTCAATTTTCACCGAATTTAAAAATACAGAAGAACAAGTGAGCACCTTGCTAGATAAATTGCCTGTCTTTACGGCGGAGTGTGAAAATTTTCTCGCCAAAGCTGAAGATATAAATGAGGAAAGACGCATTAATTCGATAACATTGAAAAAGAATGCACAGCTGCTGGAAATACTTGAGTTGCCGCAACTGATGGAGCGTTGCATACGCGAAGGCCGTTATGAAGAAGCATTAGAACTGGCAAGTTATGTGCAGAAATTGGGACACAACCATAGCGATATACCGATTATAAAGAGTATTGTACACTCAGTGGAGGCGCTTTGGCACACAATGCTGGTGCAGTTGGTGGCGCAGTTGCGCACCGATTTACAGTTGCCCAAATGCTTGCAAATTGTTGGTTTTCTACGACGTATGCAGGCATTTAGCAATAATGAATTGAAATTGAAGTTTCTGCAAGCGCGTGATACGTGGCTTAAAGGCACATTGAAAGCGATTGCCAAGGATGATGCTCAGCAACATTTGACCAAAACCATTGAGGTTACGCGCATTAATTTATTTAATATTATAACACAATATCGCGCGATATTTCCCGATGATGAGCCGAGCGTTGTTGCAGCCCCCAAACCAATGCAAGGGGTGACGTGTGAGGGTGAGCGTTTGTTTCAGGCATGGCTGCATAGGAAGATCGACGATTTTTTGCACACTTTGGAATTCGATTTGGAGCGCGGCATCAGCTCGTTTGACACCGTACTCGGCCAGTGCATGTATTTTGGGCTCTCCTTTAGTCGCGTTGGCGCCGATTTTCGTGGGCTAATGGTGCCCATCTTTTTGCGTGTTATACGGCGAAATTTCGGTAATGCAATTTTAAACGTGAATCAAAGTTTCGCCCAAGAACTCGAACATTACACGCTTATTAATAAAGTGACATTGCATACACGCGGGCACAAAGTGGAT------ACAGCCAGCAATACTACTGCACAGGAGCAAGAATCGTATGCACCACCAGAAACGTTGCTAGATTTCCATCCACTAGCCTCACTTTGCAATGGCTACTTAAACGCGCTGAACGAATTGCGTCTATGTGCGCCGGTCGCCTTGGCAAATGACGTCACACGCGCATTACAAACGTCACTGGAATTTGTCGCCACCAAAGTGTTGAGTTTATATCGAAAGGAGCAGCAAGCGTTCACCAGCGCCGAGCGTGAGACATTCGTTAAGTTGTGCTCCAGCTTGGCTTACGATTTAATACCATATATACAGCGTTGCATACACGCCATATTTCCGCAACAGACGCTAACCAATCATTTGGGTATCAATTTGTTGACGTTGGAACAAGAAGGCATCACTTACTTGCAACAACAAAAGATATTGGAGCCACTAAAACATTTATTGCCCAACAAAATACCCGAAGTATTGCTTAAGCAAGAGCCGGCGCCAACGACAGTGGAACCAGCGGCAGCACAG
>minax
ATGGATTTAGAGAATGAACGCGTGCTAAAATTGATCTTTCCAGATGGCTTACCACAAAACCTGCGCGACAATCCAGAACTTTACAGTTATCTAGCCAATTTGGGCACCTACAAGGTTGAGCAACTGAAAAAGGAGCAGGCTCGTTTGGCTGATGAAAATAAACGCAATGTAGAGCAGACGCAGGAATTAGCCATTTCCAATTACAAAACATTCATACATACTGCCGAGAATTCCCGTTCAATATTCACTGAATTTCAAAATACCGAAGAACAAGTGAGCACCTTATTGGATAAATTGCCAGTCTTTACAGCGGAATGTGAAAATTTTCTCGCCAAAGCGGAAGATTTAAATGAGGAAAGACGCATTAATTCGATTACTTTGAAGAAGAATGCACAGCTGCTGGAAATACTTGAGCTACCGCAACTCATGGAGCGTTGCATACGCGAGGGTCGCTATGAGGAAGCTTTGGAACTGGCCAGTTATGTGCAGAAGTTAGGACACAACCATAGTGATATACCGATCATAAAGAGTATTGTACACTCAGTGGAGGCGCTGTGGCATACAATGTTGGTGCAATTAGTGGCGCAGTTGCGCACCGACTTGCAATTGCCCAAATGCTTGCAAATTGTTGGTTATTTACGACGCATGCAGGCATTTAACAATAATGAATTGAAGTTGAAGTTTCTGCAAGCGCGCGATACGTGGCTTAAAAGTACATTGAAAGCAATAGCCATCGGGGATGCTCAACAACATTTGATCAAAACAATTGAGGTTTCACGCATTAATTTATTTAATATAATAACGCAGTATCGCGCAATCTTTCCGGATGATGAGCCGAATGCAGTTACAGCCGCCAAACCGATGCAAGGTGTGATTTGTGAGGGTGAGCGTTTATTTCAGGCATGGCTGCATAGGAAGATCGACGATTTTCTGCACACATTGGAGTCTGATTTGGAGCGTGGCATCAGCTCATTTGACACCGTACTCGGCCAGTGCATGTATTTTGGGCTCTCCTTCAGTCGTGTGGGTGCCGACTTTCGTGGCCTAATGGTGCCCATCTTTTTACGTGTTATACGGAGAAATTTCGGAAATGCAATTTCAGCAGTGAATCAAAGTTTCGCACAAGAACTTGAGCGTTATACGCTCATTAACAAAGTAACATTGCATACACGTGTGCACAAAGTGGAT------ACCTCCACCAATACGACCGCACAGGAGCAGGAATCATATGCACCACCAGAAACTTTGCTGGATTTCCGTCCGCTAGCCTCACTTTGCAATGGCTACTTAAATGCGCTGAATGAATTGCGACTTTGTGCACCCATTGCTTTGGCAAACGACGTAACACGGGCACTACAGTCGTCGCTGGAATTTGTTGCAACCAAAGTGCTGAGTTTCTATCGACAGGAGCAGCAAGCATTTACTAGCGCCGAGCGCGAGACATTCGTTCAATTGTGTTCTTGCTTAGCTTACGATTTAATTCCACATATACAGCGTTGCATACACGCCGTATTTCCACAGCAGACACTAATCAATCATTTGGGTATAAACTTGTTGACGTTGGAGCAAGAACATATCACTTACTTGCAACAACAAAAGATTTTGGAGCCACTAAAACATTTGTTGCCCAACAAAATACCAGAAGTATTGCTTAAACAAGAACAGGCGCCTGCGTCAGTGGAATCAGCGACAGCGCAG
>musae
ATGGATTTAGAGAATGAACGCGTGCTAAAATTGATTTTCCCGGATGGTTTGCCAGAGAACCTACGCGACAATCCAGAACTTTACAGTTATCTAGCTAATTTGGGCACCTACAAGGTGGAGCAATTGAAAAAAGAGCAAGCGCGTTTGGCCGATGAAAACAAACGTATTGTGGAGCAGACGCAGGAGTTGGCCATTTCCAATTATAGAACATTCATACATACAGCCGAGAATTCGCGTTCAATTTTCACTGAATTCAAAAATACAGAAGAACAAGTGAGCACCTTGTTGGATAAATTGCCCGTCTTTACGGCGGAGTGTGAGAATTTTCTCGCCAAAGCCGAAGATATAAATGAGGAAAGACGCATTAATTCGATTACATTGAAAAAGAATGCACAGCTGCTGGAAATACTTGAGTTGCCGCAGCTGATGGAGCGTTGCATACGCGAAGGCCGTTATGAAGAAGCATTGGAATTGGCCAGTTATGTGCAGAAATTAGGACACAACCATAGTGATATACCGATTATAAAGAGTATTGTACACTCAGTGGAGGCGCTTTGGCACACTATGTTGGTGCAGTTAGTGGCGCAGTTGCGCACCGATTTGCAGTTGCCCAAATGCTTGCAAATTGTTGGTTATCTACGACGCATGCAGGCATTCAGCAATAATGAATTGAAGTTGAAGTTTCTGCAAGCGCGTGATACGTGGCTTAAAGGCACATTGAAAGCGATAGCCAAGGATGATGCCCAGCAACATTTGACCAAAACCATTGAGGTAACGCGCATTAATTTATTTAATATTATAACACAATATCGTGCGATATTTCCCGATGATGAACCGAGCGCAGTGACAGCCGCCAAACCAATGCAAGGGGTGACGTGTGAGGGTGAGCGTTTGTTTCAAGCATGGCCGCATAGGAAGATCGACGATTTTCTGCACACTTTGGAATTCGATTTGGAGCGCGGCATCAGCTCGTTTGACACCGTACTCGGCCAGTGCATGTATTTCGGGCTCTCCTTCAGTCGCGTCGGCGCCGATTTTCGTGGACTAATGGTGCCCATCTTTTTGCGTGTTATACGTCGTAATTTCGATAATGCAACTTCCAACGTGAATCAAAGTTTCGCGCAAGAACTCGAACGTTACACGCTCATTAATAAAGTGACACTGCATACACGTGGACGCAAAGTAGAT------ACCCCCAGCAATACTACAACACAGGAGCAGGAATCGTATGCACCGCCAGAAACATTGCTGGATTTCCATCCGCTAGCCTCACTCTGCAATGGCTACTTAAATGCGCTAAACGAATTGCGTCTATGTGCGCCCATCGCCTTGGCAAATGACGTCACACGCGCACTGCAAACGTCACTGGAATTTGTCGCAACCAAAGTGTTGAGTTTCTATCGACAGGAGCAGCAAGCGTTCACCAGCGCCGAGCGCGAGACATTCGTTAAGTTGTGCTCGAGCTTGGCTTACGATTTAATACCATATATACAGCGTTGCATACACGCCATATTTCCACAACAGACGCTAACCAATCATTTGGGTATCAATTTGTTGACGTTAGAGCAAGAGAAGATTACTTACTTGCAACAACAAAAGATATTGGAGCCACTAAAACATTTGTTGCCCAACAAAATACCCGAAGTATTGCTTAAGCAAGAGTCGGCGCCAATGACAGTGGAATCAGCGGCAGCGCCG
>oleae
ATGGATTTAGAGAATGAACGCGTGCTAAAATTGATTTTTCCGGAAGGTTTGCCAGAGAACCTGCGCGACAATCCAGAACTTTACAGTTATTTAGCTAATTTGGGCACCTACAAGGTAGAGCAACTGAAAAAGGAGCAAGCGCGTTTGGCCGACGAAAACAAACGTATTGTGGAGCAGACGCAGGAGTTGGCCATTTCCAATTATAAAACATTTATACATACAGCCGAGAATTCGCGTTCAATTTTTACGGAATTCAAAAATACGGAAGAACAAGTAAGCACCTTGCTGGATAAATTGCCCGTTTTTACGGCGGAGTGTGAAAATTTTCTCGCTAAAGCGGAAGATATAAATGAGGAAAGACGCATTAATTCGATTACATTGAAGAAGAATGCACAGCTGCTGGAAATACTTGAGCTGCCGCAGCTGATGGAGCGTTGCATACGTGAGGGTCGCTATGAAGAAGCATTGGAACTGGCAAGTTATGTGCAGAAATTAGGACACAACCATAGCGATATAGCCATTATAAAGAGTATTGTACATTCGGTGGAGGCGCTTTGGCACACAATGTTAGTGCAGTTAGTGGCGCAGTTGCGCACTGACTTACAGTTGCCTAAATGCTTACAAATTGTTGGTTATTTAAGACGCATGCAAGCATTTAGCAATAATGAATTGAAGTTGAAGTTTCTGCAAGCGCGTGATACCTGGCTTAAAAGCACACTGAAAGCGATAGCCCAGGATGATGCTCAACAGCATTTGACCAAAACCATTGAGGTTACACGCATTAATTTATTTAATATTATAACACAATATCGCGCGATATTTCCCGATGATGAACCGAGCGCAGTTACAGCCGCCAAACCAATGCAAGGGGTGACTTGTGAGGGTGAGCGTTTGTTTCAGGCATGGCTGCATAGGAAGATCGACGATTTTTTGCACACTTTAGAATCCGATCTAGAGCGTGGCATCAGCTCATTTGACACTGTACTCGGCCAGTGCATGTATTTCGGCCTCTCCTTCAGTCGCGTTGGCGCCGATTTTCGTGGCCTAATGGTGCCCATCTTTTTGCGTGTTATACGGCGAAATTTCAGTAACGCAATTTCAACAGTGAATCAAAGTTTTGCGCAACAGCTCGAACGTTATACGCTCATTAATAAAGTAACATTACATACACATGGACACAAGGTGGAT------ACAGCCAGCAATACTACTGCACAGGAGCAGGAATCGTATGCACCACCAGAAACTTTGCTGGATTTCCATCCGTTAGCCTCACTCTGCAATGGCTACTTAAATGCGTTGAATGAATTGCGGCTTTGTGCGCCCATCGCCTTGGCAAATGACGTCACACGCGCGCTACAATCGTCACTGGAATTTGTCGCCACCAAAGTATTGAGTTTCTATCGACAGGAGCAGCAGGCATTCACTAGTGCCGAGCGTGAGACATTCGTCAAGTTGTGCTGCTGCTTGGCTTACGATTTAATACCATATATACAGCGTTGCATACACGCCATATTTCCACAACAGACACTCACCAATCATTTGGGTATCAATTTGTTGACGTTGGAGCAAGAAAAGATTACTTACTTGCAGCAACAAAAGATATTGGAGCCACTTAGACATTTGTTGCCCAACAAAATACACGAAGTATTGCTTAAGCCAGAGCAGGCGCCAACGACAGTGGCAACAGCGGCAGCGCAG
>tryoni
ATGGATTTAGAGAATGAACGCGTGTTAAAATTGATTTTCCCGGATGGTTTGCCAGAGAACCTACGCGACAATCCAGAACTTTACAGTTATCTAGCTAATTTGGGCACCTACAAGGTTGAGCAACTGAAGAAGGAGCAAGCGCGTTTGGCCGACGAAAACAAACGTATTGTGGAGCAGACGCAGGAGTTGGCCATTTCCAATTATAGAACATTCATACATACAGCCGAGAATTCGCGTTCAATTTTCACCGAATTCAAAAATACAGAAGAACAAGTGGGCACCTTGCTGGATAAATTGCCCGTCTTTACGGCGGAGTGTGAAAAATTTCTCGCCAAAGCGGAGGATATAAATGAGGAAAGACGCATTAATTCGATTACATTGAAAAAGAATGCACAGCTGCTGGAGATACTTGAGCTGCCGCAGCTAATGGAGCGTTGCATACGCGAGGGCCGTTATGAAGAAGCATTGGAACTGGCAAGTTATGTGCAGAAATTAGGACACAACCATAGTGATATACCGATTATAAAGAGTATTGTACACTCAGTGGAGGCGCTTTGGCACACAATGTTGGTGCAGTTAGTGGCGCAGTTGCGCACCGATTTACAGTTGCCCAAATGCTTGCAAATTGTTGGTTATCTACGACGCATGCAGGCATTTAGCAATAATGAATTGAAGTTGAAATTTCTGCAAGCGCGTGATACGTGGCTTAAAAGCACATTGAAAGCGATAGCCAAGGATGATGCTCAGCAACATTTGACCAAAACCATTGAGGTTACGCGCATTAATTTATTTAATATTATAACACAATATCGCGCGATTTTTCCCGATGATGAGCCGAGTGTAGTGACAGCCGCCAAACCAATGCAAGGGGTGACTTGTGAGGGTGAGCGTTTGTTTCAGGCATGGCTGCATAGGAAGATCGACGATTTTCTGCACACTTTGGAATTCGATTTGGAGCGTGGCATCAGCTCATTTGACACCGTACTCGGCCAGTGCATGTATTTCGGACTCTCCTTCAGTCGCGTCGGTGCCGATTTTCGTGGGCTAATGGTGCCCATCTTTTTGCGAGTTATACGGCGTAATTTTGGTAATGCAATCTCTACCGTGAATCAAAGTTTCGCGCAAGAACTCGAACGTTACACGCTCATTAATAAAGTGACATTGCATACACGTGCACACAAAGTGGAT------ACAGCCAGCAATCCTGCTGCCCAGGAGCAGGAATCGTATGCACCGCCCGAGACGTTGCTGGATTTCCATCCGCTAGCCTCACTCTGCAATGGCTACTTAAATGCGCTGAACGAATTGCGACTTTGTGCGCCCATCGCCTTGGCGAATGACGTCACACGCGCATTACAAACTTCACTGGAATTTGTCGCCACCAAAGTGTTGAGTTTCTATCGGCAAGAGCAGCAAGCGTTCACCAGTGCCGAGCGTGAGACATTCGTTAAGTTGTGTTCCAGTTTGGCTTACGATTTAATACCATATATACAGCGTTGCATACACGCTATATTTCCGCAACAGACATTAACCAATCATTTGGGTATTAATTTGTTGACGTTGGAGCAAGAAGGGATTACTTACTTGCAACAACAAAAGATATTGGAACCACTAAAACATTTGTTGCCCAACAAAATACCCGAAGTGCTGCTTAAGCAAGAGCAGGCGCCAACGACAGTGGAACCAGCGGCAGCGCAG
>zonata
ATGGATTTAGAGAATGAACGCGTGTTAAAACTGATTTTCCCGGATGGTTTGCCAGAGAATCTGCGTGACAATCCAGAACTTTATAGTTATCTAGCTAATTTGGGCACCTACAAGGTGGAGCAATTGAAAAAGGAGCAAGCGCGTTTGGCCGACGAAAACAAACGTATTGTGGAACAGACGCAGGAGTTGGCCATTTCCAATTATAGGACATTCATACATACAGCCGAGAATTCACGTTCAATTTTCACCGAATTTAAAAATACAGAAGAGCAAGTGAGCACCTTGTTGGATAAATTGCCCGTTTTTACGGCGGAGTGTGAGAGTTTTCTAGCCAAAGCGGAGGATATAAATGAGGAAAGACGCATTAATTCGATAACATTGAAAAAGAATGCACAGCTGCTGGAAATACTTGAGTTGCCGCAGCTGATGGAGCGTTGCATACGCGAAGGCCGTTATGAAGAAGCATTGGAATTGGCCAGTTATGTGCAGAAATTAGGACACAACCATAGTGATATACCGATTATAAAGAGTATTGTACACTCAGTGGAGGCGCTTTGGCACACCATGTTGGTGCAGTTAGTGGCGCAGTTGCGCACCGATTTACAGTTGCCCAAATGCTTGCAAATTGTTGGTTATCTACGACGCATGCAGGCATTTAGCAATAATGAATTGAAGTTGAAGTTTCTGCAAGCGCGTGATACGTGGCTTAAAGGCACATTGAAAGCGATAGCCAAGGATGATGCCCAGCAACATTTGACCAAAACCATTGAGGTTACGCGCATTAATTTATTTAATATTATAACACAATATCGCGCGATATTTCCCGATGATGAGCCGAGCGCTGTTGCAGCCGTCAAACCAATGCAAGGTGTGACGTGTGAGGGTGAGCGTTTGTTTCAGGCATGGCTGCATAGGAAGATTGACGATTTTCTGCACACTTTGGAATTCGATTTGGAGCGCGGCATCAGCTCATTTGACACCGTACTCGGCCAGTGCATGTATTTCGGGCTCTCCTTCAGTCGCGTTGGTGCCGATTTTCGTGGGCTAATGGTTCCCATCTTTTTGCGTGTTATACGGCGTAATTTCGATAATGCAATTTCCAACGTGAATCAAAGTTTCGCACAAGAACTTGAACGTTACACGCTCATTAACAAAGTGACACTGCACACACGTGGACACAAAGTGGAT------ACAGCCAGCAATACTACAACACAGGAGCAGGAATCGTATGCACCGCCAGAAGCATTGCTGGATTTCCATCCGCTGGCCTCACTCTGCAATGGCTACTTAAATGCGCTGAACGAATTGCGTCTATGTGCGCCCATCGCTTTGGCGAATGACGTCACACGCGCACTACAAACGTCACTGGAATTTGTCGCCACCAAAGTGTTGAGTTTCTATCGACAGGAGCAGCAAGCGTTCACCAGCGCCGAGCGTGAGACATTCGTTAAGTTGTGTTCCAGCTTGGCTTACGATTTAATACCATACATACAGCGTTGCATACACGCCATATTTCCGCAACAGACGCTAACTAATCATTTGGGTATCAATTTGTTGACGTTGGAGCAAGAAGGGATTACTTACTTGCAGCAGCAAAAGATATTGGAGCCGCTAAAACATTTGTTGCCCAACAAAATACCCGAAGTATTGCTTAAGCAAGAGCAGGCGCCAACCACAGTGGAACCAGCGGCAGCGCAG
