# Supplementary material for: The Impact of Fast Radiation on the Phylogeny of Bactrocera Fruit Flies as Revealed by Multiple Evolutionary Models and Mutation Rate-Calibrated Clock
Source: Insects. 2022 Jun 30;13(7):603. doi: 10.3390/insects13070603 (PMC9319077; doi:10.3390/insects13070603)
Supplement: Supplementary file 1 [file insects-13-00603-s001.zip › File S1/ceratitis_13921.fasta]

>bryoniae
ATGGAAATTAATGAGACGAATTTGCAACAGTTAGGTGGCTATTTGCAGCAGACGCTCAGCCCTGATCCCAATGTGCGGCGACCAGCGGAAAAGTTATTGGAATCAATTGAAGTGCAGCGTAACTATGCGGTACTATTGTTGAATCTCATCGACAAGCAAGAGGTGGATATGACAATACGTATTGCCGGCGCCATTGCATTCAAGAACTACGTGAAACGCAATTGGGCAGCGCATGAAGATACAGATGGCCCCGACAAAATACATCAAGACGATCGCAATACGATTAAAACACTGATTGTTACGCTTATGTTACGCTCACCTACGGCATTGCAGAAACAACTTAGCGATGCTGTGAGCATAATTGGCAAACATGATTTTCCAAAGAAATGGCCACAGCTTATCGATGAGATGGTTGAAAAATTTGCTACTGGCGATTTTAATGTGATTAACGGCGTCTTGCAAACAGCACATTCGCTCTTTAAACGCTATCGTTATGAGTTCAAATCACAAAGTTTATGGGAAGAAATCAAATTGGTTTTGGACCGCATGGCTAAACCTTTGACTGATTTATTGCTTGCCACAATGCAATTAACTAAGGTGCACGAGAATAATACTGCTGCGCTGAAAGTTATTTATGGTTCTTTGGTGTTGGTTTGTAAAGTATTTTTCTCATTGAACTCCCAAGATTTACCAGAGTTCTTTGAGGATAATATGCAAACATGGATGAAATCATTCCATGAATTGCTCACAGTCGATGTACCTTGTTTGCATACGGGTGATGATGAAGATGCAGGTGTTTTAGAACACTTGCGTTCGCAAATCTGTGAGAATATCGGTTTATATGCACAGAAATACGATGAAGAGTTCGGTTCGTATATGGAGACTTTCGTGACAGCCGTTTGGGAATTGCTTGTAAAGACCGGCAATCAAACCAAATATGATGCGCTCGTTTCTAATGCATTGCAATTTTTATCGGTGGTCGCTGAGCGCAATCATTATCGCAAAATATTTGAGAACCCAGAAATACTCGCCAATATTTGTGAGAAAGTGGTCATACCAAATTTGGATTTCCGTCAATCCGACGAAGAGTTATTTGAGGACAGCCCTGAAGAGTACATACGCCGTGATATTGAAGGTTCGGATATTGATACACGTCGTCGTGCAGCCTGTGACCTCGTCAAGACTTTGAGTCAGAATTTTGAGGCGAAAATATTCGCCATCTTCGGGCAATATTTAGAAATACTCTTGGCTAAATATAAAGAGAATCCTTCAGCGAATTGGCGCGCCAAGGATACAGCCATTTATTTAGTCACGTCGTTGGCATCACGTGGCGGCACACAAAAACATGGCATTACACATATTTCCGAATTGGTGCCACTACCACAGTTTTGCGCCCAACATATTGTGCCCGAGCTGGAGCGTCCCAATGTTAATGAGTTGCCGGTTTTAAAATCTGCCTCCATTAAATTCATCATGGTATTCCGCAGTATTTTGGGCCCACAAACTCTACTAGCTTGCATTCCACACTTGATACGTCATCTGCCGGCAGAGAGCGTTGTAGTGCACAGTTATGCGGCTTGCGCCATAGAAAAAATACTGGTGATGCGTGACAGCAATCAGCAACCGTTGATTACGGCACAACATCTAGCCCCATTTACAAATGATTTGCTCACCGGACTCTTCGGTACATTGTCGCTACCCGGTTCCAATGAAAATGAATATGTGATGAAAGCTATTATGCGCAGTTTTTCCACACTGCAGGAGGCCACTATGCCATATATGGCCGTTGCATTGCCACGTCTAACGGAAATTCTCACTTTGGTTGCCAAGAATCCATCGCGTCCACATTTCAACCATTATCTCTTCGAGACGCTCTCTTTGGCCGTGAAAATTGTTTGCAAAACGGAGCCCGCTGCCGTTAGCTCCTTTGAAGAGGCCCTATTTCCCGTCTTTCAGGGCATATTACAGCAGGACATTTTGGAATTTATGCCTTATGTTTTTCAAATGCTTTCTTTGTTATTGGAAATACGCGAGGGTAGTGGCTCCATACCCGAACCGTATTGGGCGCTTTTCCCTTGTTTGTTGGTGCCTGCCCTGTGGGATCGCCCAGGCAACGTTACGCCACTTATACGTCTAATAACGGCATTTATCAAGCAAGGCTCCGCACAAATTGTAGCCTTGGGCAAATTGAACGCCGTTTTGGGTGTATTTCAGAAGATGATTGCCTCTAAATCGAACGATCACGAGGGTTTCTATCTCATGCAGAATTTACTCGCCTACTATCCCATCGAACAGCTGCAGCCCAATATGCGTCAGATATTCGCTTTGCTTTTCCAGCGTTTATCACTCTCGAAGACCACCAAATATCTGCGCGGCTTTATAGTTTTCCTTTGCTACTACACGGCCAAGATGAGCGCAGTCGCTTTGGTGGAGCTCATCGATCAAATACAAGCGAATATGTTCGGTATGGTAATCGATCGTGTCTTCATACCGGACATGGCGAAGGTCTCATCGGAGATGGATCGCAAGATCGTTGCCGTGGGTATTGCCAAAATACTCACCGAATGCCCGCCAATGCTGGCACCACCCTACGTGCAACGCTGGTCCCCACTGTTGCAGGCATTAGTTGAACTCTTCGAGCTGCCACCTGATCAGACTACTTTGGATGGCGATCATTTCGTCGAGGTCGATGATGCGCCCGGCTACCAGGCCGCCTTCTCACAACTAAGCTATGCACAGCCGAAATCACAAGATTTTCTCGCTGACATAACGGACGGCCGCAAGTACTTGGCCGAGTCATTGGCCAAGTTGGCGCAAACACGCCCGGGCGAAGTGCCCACCCTGGTGGCTGCCATCGGCGAAAATCACAAGCAGGCTTTGCAAAAGTACTGCGATCAGGCTGGCGTGCGC
>ceratitis
ATGGAAATTAACGAGACGAATTTGCAATCATTGGCCGGCTATTTGGAGCTAACGCTCAGCCCTGATCCCAATGTGAGAAAACCAGTTGAAAAATCATTGGAATCAATTGAGATGCACCGTAATTATCCAGTACTTTTATTAAATCTCATCGACAAGCAAGATATGGACATGACAATACGCGTTGCTGGCGCCATTGCTTTTAAGAACTACATCAAACGTAATTGGGCAGCACATGAAGATACAGATGGACCAGATAAAATACATCAAGATGATCGCAATACAATTAAAGCGCTTATTGTTACGCTTATGTTACGTTCACCTTCAGCAATACAAAAACAACTTAGTGATGCCGTAAGCATAATCGGCAAACATGATTTCCCAAAGAAGTGGCCACAACTTATCGATGAAATGGTGGAGAAGTTCGCCACAGGCGATTTTAATGTGATTAATGGTGTGCTACAAACAGCGCATTCACTCTTCAAACGTTATCGTTATGAATTTAAATCACAAAGTTTATGGGAAGAAATCAAATTGGTATTGGACCGCATGGCTAAGCCGTTGACTGATTTATTGATAAACACCATACAATTGGCTAAAGTACATGAAAACAACACCGAAGCGTTGAAGGTTATTTATGGATCTTTGGTGTTGGTATGTAAAGTGTTTTTCTCATTGAATTCGCAAGATTTGCCCGAGTTCTTTGAAGATAACATGTCCGTTTGGATGACGGCATTCAATGATTTACTGACTGCCGATGTGCCCTGCTTGCGCACGGGTGAGGATGAAGATGCCGGTGTTTTGGAACATTTACGTTCACAAATTTGCGAGAATATTGGTTTGTATGCGCAGAAATACGACGAAGAGTTCGGTACGTATATGCAAACATTCGTTACTGCGGTGTGGGAATTGCTTGTGAAGACTGGAATTCAGACGAAATACGATTCCCTTGTTTCAAATGCTTTGCAATTCCTCTCAGTTGTGGCTGAACGCAATCATTATAGGAAGATATTTGAAAATCCCGAAATACTTGCAAATATTTGTGAAAAGGTAGTCATACCGAATTTGGACTTTCGTCAATCGGATGAGGAATTATTCGAGGACAGCCCAGAGGAGTATATTCGCCGCGATATTGAGGGTTCTGACATTGATACTCGCCGGCGTGCAGCCTGTGATCTTGTCAAAACTTTGAGTCAGAATTTTGAAGCGAAAATATTTGCCATTTTTGGCCAATATTTGGAAATATTATTGGCCAAGTATAAGGAAAATCCCGCCGCAAATTGGCGTGCCAAAGACACAGCTGTTTATCTGGTCACCTCGTTGGCATCACGCGGCGGCACACAGAAACATGGCATAACACACGTTTCAGAATTAGTGCCCTTACCACAATTTTGTGCGCAACACATTGTGCCCGAGTTGGAGCGTCCGAATATTAATGAGTTGCCTGTGTTGAAGTCTGCAGCCATCAAATTTGTTATGGTTTTCCGTAGTCTATTGGGTCCTCAAACTCTACTCGCATGCATTCCACATTTAATACGTCATCTGCCGGCAGAAAGCGTTGTAGTGCACAGTTATGCCGCTTGCGCTATCGAGAAGATATTGGTAATGCGTGATAGCAACCAACAATTGGTGATTACGGCACAGCATCTGACGCCATTCATCAATGATTTGCTGGGTGGTCTTTTTGGCACATTGGCCTTGCCCGGTTCCAGTGAAAATGAATATGTGATGAAAGCTATCATGCGCAGTTTTTCGACATTACAAGAGGCGGCCATGCCTTATATGGCTGTAGCTTTGCCGCGTTTGACCGAAATTCTGACTTTGGTTGCGAAAAATCCATCGCGTCCGCACTTTAATCATTATCTCTTTGAAACGCTCTCATTGGCCGTGAAAATCGTTTGCAAAACCGAACCTGCAGCTGTTAGCTCCTTCGAGGAAGCCTTATTCCCCGTATTCCAAGGCATATTACAGCAGGATATTTTGGAATTCATGCCTTATGTTTTCCAAATGCTCTCATTGCTTTTGGAAATACGTGAGGGTAGTGGCTCCATACCTGAACCTTACTGGGCGCTCTTCCCTTGCTTGCTGGTGCCCGCTTTGTGGGATCGTCCCGGCAATGTTACGCCACTTATTCGGCTTATAACTGCATTTATCAGGCAAGGATCTGCGCAGATAGGCGCTTTGGGCAAATTGAATGCTGTTTTGGGCATTTTCCAAAAGATGATCGCATCCAAATCGAATGATCATGAGGGTTTCTATCTCATGCAAAATCTACTTGCCTACTATCCCAACGCTGAATTGCAACCCAATATGCGTCAGATATTCGCTTTGCTCTTCCAGCGTCTATCACTCTCGAAGACAACGAAATATGTACGTGGCATAATAGTATTCCTCTGCTATTATACGGCTAAAATGGGTGCCACACCTTTGGTGGAATTAATCGATCAAATACAGGCTAATATGTTTGGCATGGTTGTAGATCGCGTCTTCATACCGGACATGGCTAAGGTCTCGTCCGAGATGGATCGTAAAATCGTTGCTGTCGGCATAGCGAAAATACTCACAGAGTGTCCGGCAATGCTTGCGCCACCCTATTTGGAACGCTGGTCACGTTTGCTACAAGCATTGGTCGAGCTTTTCGAGCTGCCACCAGATCAAACAACGCTGGACGGCGATCATTTCATTGAGGTTGATGATGCACCCGGCTATCAGGCGGCTTTCTCACAACTAAGCTATGCCCAACCGAAATCACAAGATTTCCTTGCCGATATCTCAGACGGACGCAAATATTTGGCCGAATCCTTGGGCAAATTGGCACAAACGCGACCGGGTGAACTGCCCACATTGGTCGCTATACTTGGCGATAATCACAAGCAGGCCCTGCAGAAGTACTGCGATCAAGCGGGCGTACGC
>correcta
ATGGAAATTAATGAGACGAATTTGCAACAGTTAGGCGGCTATTTGCAGCAGACGCTCAGCCCTGATCCCAATGTGCGGCGACCAGCGGAAAAGTTATTAGAATCAATTGAAGTGCAGCGTAATTATGCCGTACTATTGTTGAATCTCATCGACAAGCAAGAGGTGGATATGACAATACGTATTGCCGGCGCCATTGCATTCAAGAACTACGTGAAACGTAATTGGGCAGCGCATGAAGATACAGATGGCCCCGACAAAATACATCAAGACGATCGTAATACGATTAAAACACTGATTGTAACGCTTATGTTACGCTCACCTACGGCATTGCAGAAACAACTTAGCGATGCCGTGAGCATAATTGGCAAACATGATTTTCCAAAGAAATGGCCACAGCTTATCGACGAGATGGTGGAAAAATTTGCTACTGGTGATTTTAATGTGATTAACGGCGTTTTGCAGACAGCGCATTCTCTCTTTAAACGCTATCGTTATGAGTTCAAATCACAAAGTTTATGGGAAGAAATCAAATTGGTTTTGGACCGCATGGCCAAGCCGTTGACTGATTTATTGCTTGCCACAATGCAATTGACTAAGGTGCACGAGAATAATACAGCAGCTCTGAAAGTTATTTATGGTTCTTTGGTGTTGGTTTGTAAAGTATTTTTCTCACTGAACTCCCAAGACTTACCAGAGTTCTTTGAGGATAATATGCAAACTTGGATGAAATCATTCCACGAGTTGCTCACAGTCGATGTACCTTGTTTGCATACGGGTGATGATGAGGATGCAGGTGTTTTAGAACACTTGCGTTCACAAATCTGTGAGAATATTGGTTTATATGCACAGAAATACGATGAAGAGTTCGGTTCGTACATGGAGACTTTCGTGACAGCCGTTTGGGAATTGCTTGTAAAGACCGGCAATCAAACCAAATATGATGCGCTCGTTTCCAATGCATTGCAATTTTTATCGGTTGTCGCTGAGCGCAATCATTATCGCAAAATATTTGAGAACCCAGAAATACTCGCCAATATTTGTGAGAAAGTGGTCATACCAAATTTGGATTTCCGTCAATCCGACGAAGAGTTATTTGAGGACAGCCCTGAAGAGTATATACGCCGTGATATCGAAGGTTCCGATATCGATACACGCCGTCGTGCAGCCTGTGACCTCGTCAAGACTTTGAGTCAGAACTTTGAGGCGAAAATATTTGCCATCTTCGGCCAATATTTGGAAATACTCTTGGCTAAATATAAAGAGAACCCTTCAGCGAATTGGCGCGCCAAGGACACAGCCATTTACTTAGTCACTTCGTTGGCATCACGTGGCGGCACACAAAAACATGGCATTACACATATTTCCGAATTGGTGCCACTACCACAATTTTGCGCTCAACATATTGTGCCCGAGCTGGAACGTCCCAATATTAATGAGTTGCCCGTCTTAAAATCTGCCTCCATCAAATTTATTATGGTATTCCGCAGTATTTTGGGCCCACAAACTCTACTAGCTTGCATTCCACACTTGATACGTCATCTGCCGGCAGAGAGCGTTGTAGTGCACAGTTATGCCGCCTGCGCTATAGAAAAAATACTGGTGATGCGCGACAGCAATCAGCAGCCGTTGATTACGGCACAACATTTGGCGCCATTTACAAATGATTTGCTCACCGGGCTCTTCGGTACATTGTCGCTACCCGGTTCCAATGAAAATGAATATGTGATGAAAGCCATTATGCGCAGTTTTTCCACACTGCAGGAGGCCACTATGCCATATATGGCCGTTGCATTGCCGCGCCTAACGGAAATTCTCACTTTGGTTGCGAAGAATCCATCGCGTCCACATTTCAACCATTATCTCTTCGAGACGCTCTCTTTGGCCGTGAAAATTGTTTGCAAAACGGAGCCCGCTGCCGTTAGCTCATTTGAAGAGGCACTATTTCCCGTCTTTCAGGGCATATTACAGCAAGACATTTTGGAATTCATGCCTTATGTTTTCCAAATGCTTTCTTTGTTATTGGAAATACGCGAGGGTAGTGGCTCCATACCCGAACCGTATTGGGCGCTTTTCCCTTGTTTGTTGGTGCCTGCCCTGTGGGATCGCCCAGGCAACGTTACGCCACTTATACGCTTAATAACGGCATTTATCAAGCAAGGCTCCGCACAAATTGTAGCCTTGGGCAAATTGAACGCCGTTTTGGGCGTATTCCAGAAAATGATTGCCTCCAAATCAAACGATCACGAGGGTTTCTATCTCATGCAGAATTTACTCGCCTACTATCCCACCGAACAGCTGCAGCCCAATATGCGTCAGATATTCGCCTTGCTCTTCCAGCGTTTATCACTTTCGAAGACCACCAAATATCTGCGTGGCATAATAGTTTTCCTCTGCTACTACACGGCCAAAATGAGCGCAGTCGCTTTGGTGGAACTCATCGATCAAATACAAGCGAATATGTTCGGTATGGTAATCGATCGTGTCTTCATACCGGACATGGCGAAGGTCTCATCGGAGATGGATCGTAAGATCGTTGCCGTGGGTATTGCCAAAATACTCACCGAATGCCCGGCAATGCTGGCACCACCCTATGTGCAACGTTGGTCGCCACTGCTGCAGGCATTAGTTGAACTCTTCGAGCTGCCACCCGATCAGACTACTTTGGATGGCGATCATTTCGTCGAGGTCGATGATGCACCCGGCTACCAGGCCGCCTTCTCACAGCTAAGCTATGCCCAGCCGAAATCACAAGATTTTCTCGCTGACATAACGGACGGCCGCAAGTACTTGGCCGAGTCATTGGCCAAGTTGGCGCAAACACGCCCGGGCGAAGTGCCCACCCTGGTGGCTGCCATCGGCGAAAATCACAAGCAGGCTTTGCAAAAGTACTGCGATCAGGCTGGTGTGCGC
>cucurbitae
ATGGAAATTAATGAGACGAATTTGCAACAGTTAGGCGGTTATTTGCAGCAGACGCTCAGCCCTGATCCCAATGTGCGGCGACCAGCGGAAAAATTATTGGAATCAATTGAAGTGCAACGTAATTATGCTGTACTGCTGTTGAATCTCATCGATAAGCAAGAGGTGGATATGACAATACGTATTGCCGGCGCAATTGCATTCAAGAACTACGTGAAACGTAATTGGGCAGCACATGAAGATACAGACGGACCAGACAAAATACATCAAGACGATCGCAATACGATTAAAACACTCATTGTTACGCTTATGTTACGTTCGCCTTCGGCATTGCAAAAACAACTTAGCGATGCTGTGAGCATAATTGGCAAGCATGATTTTCCCAAGAAATGGCCACAGCTTATCGATGAGATGGTGGAAAAGTTTGCCACGGGCGATTTTAATGTGATTAACGGTGTTTTGCAAACAGCGCATTCACTGTTTAAACGCTATCGTTATGAGTTCAAATCTCAAAGTTTATGGGAAGAAATCAAATTGGTCTTGGATCGCATGGCGAAACCATTGACTGATTTATTGCTTGCCACTATGCAATTGACTAAAGTGCATGAGAACAATACAGAGGCGCTAAAAGTTATTTATGGTTCTTTAGTGTTGGTGTGTAAAGTATTTTTCTCACTGAACTCACAAGATTTACCCGAGTTCTTTGAGGATAATATGCCAACGTGGATGAAGTCATTCCATGAGTTGCTCACAGTCGATGTGCCGTGTCTGCACACGGGCGAAGATGAGGACGCTGGTGTTTTAGAGCATTTGCGCTCACAAATCTGTGAGAATATTGGTTTATATGCGCAGAAATACGATGAAGAGTTCGGCTCGTATATGGAGACCTTCGTGACAGCTGTTTGGGAGTTGCTGGTGAAGACGGGCAATCAAACCAAATATGATGCGTTGGTTTCAAATGCTTTGCAATTTTTGTCGGTTGTCGCTGAGCGCAATCATTATCGCAAAATATTTGAAAATCCCGAAATACTCGCGAATATCTGTGAGAAAGTGGTTATACCAAATTTGGACTTTCGTCAATCGGACGAAGAGCTGTTTGAGGATAGCCCCGAAGAGTATATACGCCGTGATATAGAAGGCTCTGATATCGATACACGGCGGCGTGCCGCCTGTGACCTTGTCAAAACCTTGAGCCAGAATTTTGAGGCGAAAATATTTGCCATCTTTGGACAATATTTAGAAATACTCTTGGCGAAATATAAAGAGAATCCAGCAGCTAATTGGCGTGCCAAGGACACCGCCATCTATTTGGTCACTTCGTTGGCATCACGTGGCGGCACACAGAAACATGGCATAACACACATCTCCGAATTGGTGCCGCTACCACAATTTTGCGCGCAGCACATCATACCCGAACTGGAGCGTCCGAATATCAATGAGTTGCCTGTTTTGAAATCGGCCGCCATCAAATTTGTCATGGTATTCCGCAGTATTTTGGGTCCACAAACACTACTCGCTTGCATTCCACACTTGATACGTCATCTGCCGGCAGAAAGCGTTGTGGTGCACAGTTATGCCGCCTGCGCCATTGAGAAAATACTGGTGATGCGCGATAGCAATCAGCAACCGTTGATTACGGCACAACATTTAGCGCCATTCACAAATGATTTGCTCACCGGCCTCTTCGGCACATTGTCGCTGCCCGGCTCCAATGAAAATGAATATGTGATGAAAGCCATTATGCGCAGTTTCTCCACACTGCAAGAGGCAACCATGCCATATATGGCGGTTGCTTTGCCACGTCTAACGGAAATTCTCACTTTGGTAGCGAAGAATCCATCACGTCCACATTTCAATCACTATCTCTTCGAGACGCTCTCTCTGGCCGTAAAAATTGTTTGCAAATCGGAGCCTGCAGCTGTTAGTTCCTTTGAAGAAGCACTATTTCCCGTCTTTCAGGGCATATTACAGCAGGATATTTTGGAATTTATGCCTTATGTTTTCCAAATGCTTTCGTTGTTGTTGGAAATACGCGAGGGTAGCGGCTCCATACCCGAACCGTATTGGGCGCTCTTCCCGTGTTTGTTGGTGCCAGCGTTGTGGGATCGCCCCGGCAATGTTACGCCACTTATACGTCTAATAACGGCATTTATCAAGCAAGGCTCAGCACAGATCGTAGCTTTGGCCAAATTGAACGCCGTTTTGGGTGTATTCCAGAAAATGATCGCCTCCAAATCGAACGATCACGAGGGTTTCTATCTCATGCAGAATTTACTCGCCTACTATCCCACCGCCGAGCTGCAGCCGAATATGCGTCAGATATTCGCTTTGCTCTTCCAGCGTTTATCACTCTCGAAGACTACTAAATATCTGCGCGGCATTATAGTTTTTCTCTGCTACTATACCGCCAAAATGAGCGCAACCGCTTTGGTGGAACTAATCGATCAAATACAAGCGAATATGTTCGGTATGGTTATCGATCGTGTCTTCATACCGGACATGGCGAAGGTCACATCGGAGATGGATCGCAAGATCGTTGCAGTGGGTATGGCTAAAATACTGACAGAATGCCCGGCCATGTTGGCACCACCTTACGTGCAACGTTGGTCTGCCTTGCTGCAGGCCTTAGTCGAACTCTTCGAGCTGCCACCCGATCAGACCACTTTGGACGGCGATCATTTTGTCGAGGTCGATGATGCTCCCGGCTATCAGGCGGCTTTCTCACAACTCAGCTATGCGCAGCCGAAATCACAAGATTTTCTCGCTGACATAACGGACGGCCGCAAATACTTGGCCGAGTCGCTGGCCAAGTTGGCGCAAACACGTCCGGGCGAAGTGCCCACGCTGATCGGCGCCATTGGCGAAAATCACAAGCAGGCTTTGCAAAAGTACTGCGATCAGGCTGGTGTGCGC
>dorsalis
ATGGAAATTAATGAGACGAATTTGCAACAGTTAGGCGGCTATTTGCAGCAGACGCTCAGTCCTGATCCCAATGTGCGGCGACCAGCGGAAAAGTTATTGGAATCAATTGAAGTGCAGCGTAATTATGCTGTACTATTGTTGAATCTCATCGACAAGCAAGAGGTGGATATGACAATACGTATTGCCGGTGCCATTGCATTCAAGAACTACGTGAAACGTAATTGGGCAGCGCATGAAGATACAGATGGCCCCGACAAAATACATCAAGACGATCGTAATACGATTAAAACACTGATTGTTACGCTTATGTTACGCTCGCCTACGGCATTGCAGAAACAACTAAGCGATGCCGTGAGCATAATTGGCAAACATGATTTTCCAAAGAAATGGCCACAGCTTATCGACGAGATGGTGGAAAAATTTGCTACTGGCGATTTTAATGTGATTAACGGAGTTTTGCAAACAGCACATTCACTCTTTAAACGCTATCGTTATGAGTTCAAATCACAAAGTTTATGGGAAGAAATCAAATTGGTTTTGGACCGCATGGCCAAACCTTTGACTGATTTATTGCTTGCCACAATGCAATTGACTAAGGTGCACGAGAATAATACTGCAGCACTGAAAGTTATTTATGGTTCTTTGGTGTTGGTTTGTAAAGTATTTTTCTCACTTAACTCCCAAGACTTACCAGAGTTCTTTGAGGATAATATGCAAACATGGATGAAATCATTCCATGAGTTGCTCACAGTCGATGTACCTTGTTTGCATACGGGTGATGATGAGGATGCAGGTGTTTTAGAACACTTGCGTTCACAAATCTGTGAGAATATTGGTTTATATGCACAGAAATACGATGAAGAGTTCGGTTCGTACATGGAGACCTTCGTGACAGCCGTTTGGGAATTGCTTGTAAAGACCGGCAATCAAACCAAATATGATGCGCTCGTTTCTAATGCATTGCAATTTTTATCGGTTGTGGCTGAGCGTAATCATTATCGCAAAATATTTGAGAACCCAGAAATACTCGCCAATATTTGTGAGAAAGTGGTCATACCAAATTTGGATTTCCGTCAATCCGACGAAGAGTTATTTGAGGACAGCCCTGAAGAGTATATACGCCGTGATATTGAAGGTTCCGATATCGATACACGCCGTCGTGCAGCCTGTGACCTCGTCAAGACTTTGAGTCAGAATTTTGAGGCGAAAATATTCGCCATTTTTGGCCAATATTTAGAAATACTCTTGGCTAAATATAAAGAGAATCCTTCAGCAAATTGGCGCGCCAAGGACACAGCCATTTACTTAGTCACTTCGTTGGCATCACGTGGCGGCACACAAAAACATGGCATTACACATATTTCAGAATTGGTGCCACTACCACAATTTTGCGCTCAACATATTGTGCCCGAACTGGAGCGTCCCAATATTAATGAGTTGCCGGTTTTAAAATCTGCCGCCATTAAATTCGTCATGGTATTCCGCAGTATTTTGGGCCCACAAACTTTACTAGCTTGCATTCCACACTTGATACGTCATCTGCCGGCAGAAAGCGTTGTAGTGCACAGTTATGCAGCCTGCGCTATAGAAAAAATACTGGTGATGCGCGACAGCAATCAGCAACCGTTGATTACGGCACAACATTTGGCGCCATTTACAAATGATTTGCTTACCGGACTCTTCGGTACATTGTCGCTACCCGGTTCCAATGAAAATGAATATGTGATGAAAGCCATTATGCGTAGTTTTTCCACACTGCAGGAGGCCACTATGCCATATATGGCCGTTGCATTGCCGCGCCTAACGGAAATTCTCACTTTGGTTGCGAAGAATCCATCGCGCCCACATTTCAACCATTATCTCTTCGAAACGCTCTCTTTGGCCGTGAAAATTGTTTGCAAAACGGAGCCCGCTGCCGTTAGCTCCTTTGAAGAGGCACTATTTCCCGTCTTTCAGGGCATATTACAGCAGGACATTTTGGAATTTATGCCTTATGTTTTCCAAATGCTTTCTTTGTTATTGGAAATACGCGAGGGTAGCGGCTCCATACCCGAACCGTATTGGGCGCTTTTCCCTTGTTTGTTGGTGCCTGCCCTGTGGGATCGCCCAGGCAACGTTACGCCACTTATACGTTTAATAACGGCATTTATCAAGCAAGGCTCCGCACAAATTGTAGCTTTGGGCAAACTGAACGCCGTTTTGGGTGTATTCCAGAAAATGATTGCCTCCAAATCGAACGATCACGAGGGTTTCTATCTCATGCAGAATTTACTCGCCTACTATCCCACCGAACAGCTGCAGCCCAATATGCGTCAGATATTCGCCTTGCTCTTCCAGCGTTTATCACTCTCGAAGACCACCAAATATTTGCGCGGCATAATAGTTTTCCTCTGCTACTACACGGCCAAAATGAGCGCAGTCGCTTTGGTGGAACTCATCGATCAAATACAAGCGAATATGTTCGGTATGGTAATTGATCGTGTCTTCATACCGGACATGGCGAAGGTCTCATCGGAGATGGATCGCAAGATCGTTGCTGTGGGTATTGCCAAAATACTCACAGAATGCCCGGCAATGCTGGCACCACCCTATGTGCAACGCTGGTCGCCACTGCTGCAGGCATTAGTTGAACTCTTCGAGCTGCCACCCGATCAGACTACTTTGGATGGCGATCATTTCGTCGAGGTCGATGATGCGCCCGGCTACCAGGCCGCCTTCTCACAACTAAGCTATGCACAGCCGAAATCACAAGATTTTCTCGCTGACATAACGGACGGCCGCAAGTACTTGGCCGAGTCATTGGCCAAGTTGGCGCAAACACGCCCGGGCGAAGTGCCCACCCTGGTGGCCGCCATCGGCGAAAATCACAAGCAGGCTTTGCAAAAGTACTGCGACCAGGCTGGTGTGCGC
>jarvisi
---------------------------------------------------------------------------------------------------------------------------------------------------------------------------------------------------------------------------------------------------------------------------------------------------------------------------------------------------------------------------------------------------------------------------------------------------------------------------------------------------------------------------------------------------------------------------------------------------------------------------------------------------------------------------------------------------------------------------------------------------------------------------------------------------------------------------------------------------------------------------------------------------------------------------------------------------------------------------------------------------------------------------------------------------------------------------------------------------------------------------------------------------------------------------------------------------------------------------------------------------------------------------------------------------------------------------------------------------------------------------------------------------------------------------------------------------------------------------------------------------------AAATCTGCCGCCATTAAATTCATTATGGTATTCCGCAGCATTTTGGGCCCACAAACTCTACTAGCTTGCATTCCACACTTGATACGTCATCTGCCGGCAGAGAGCGTTGTAGTGCACAGTTATGCGGCCTGCGCTATAGAAAAAATACTGGTGATGCGCGATAGCAATCAGCAACCGTTGATTACGGCACAACATTTAGCGCCATTTACAAATGATTTGCTCGCCGGACTCTTCGGTACATTGTCGCTACCCGGTTCCAATGAAAACGAATATGTGATGAAAGCTATTATGCGCAGTTTTTCCACACTGCAGGAGGCCACTATGCCATATATGGCCGTTGCATTGCCGCGTTTAACGGAAATTCTCACTTTGGTTGCGAAGAATCCATCGCGTCCACATTTCAACCATTATCTCTTCGAGACGCTCTCTTTGGCCGTGAAAATTGTTTGCAAAACGGAGCCCGCTGCCGTTAGCTCCTTTGAAGAAGCACTATTTCCCGTCTTTCAGGGCATATTACAGCAGGACATTTTGGAGTTCATGCCTTATGTGTTCCAAATGCTTTCCTTATTGTTGGAAATACGCGAGGGTAGCGGCTCCATACCCGAACCGTATTGGGCGCTTTTCCCTTGTTTGTTGGTGCCTGCACTGTGGGATCGCCCAGGCAACGTTACGCCACTTATACGTCTAATAACGGCATTTATCAAACAAGGCTCTGCACAAATTGTAGCCTTGGGCAAATTGAACGCCGTTTTGGGTGTATTCCAGAAAATGATTGCCTCCAAATCGAACGATCACGAGGGTTTCTATCTCATGCAAAATTTACTCGCCTACTATCCCACCGAACAGCTGCAACCCAATATGCGTCAGATATTCGCCTTGCTCTTCCAGCGTTTATCACTCTCGAAGACCACCAAATATCTGCGCGGCATTATAGTTTTCCTCTGCTACTACACGGCCAAAATGAGCGCAGTCGCTTTGGTGGAACTCATCGATCAAATACAAGCGAATATGTTCGGTATGGTAATCGATCGTGTCTTCATACCGGACATGGCGAAGGTCTCATCGGAAATGGATCGTAAGATCGTTGCTGTGGGCATTGCCAAAATACTCACAGAATGCCCCGCAATGTTGGCACCACCCTATGTGCAACGCTGGTCCCCACTGCTGCAGGCATTGGTTGAACTCTTCGAGCTGCCACCCGATCAAACTACTTTGGATGGTGATCATTTCGTCGAAGTCGATGATGCACCCGGCTACCAGGCGGCTTTCTCACAACTGAGCTATGCACAGCCGAAATCACAAGATTTTCTTGCTGACATAACGGATGGCCGCAAGTACTTGGCCGAGTCATTGGCAAAGTTGGCGCAAACACGCCCGGGCGAAGTGCCCACCTTGGTGGCCGCCATCGGCGAAAATCACAAGCAGGCATTGCAAAAGTACTGCGATCAGGCTGGTGTGCGC
>latifrons
ATGGAAATTAATGAGACGAATTTGCAACAGTTAGGCGGCTATTTGCAGCAGACGCTCAGCCCTGATCCCAATGTGCGGCGACCAGCGGAAAAGTTATTGGAATCAATTGAAGTGCAGCGTAATTATGCCGTACTATTGCTGAATCTCATCGACAAGCAAGAGGTGGATATGACAATACGTATTGCCGGCGCCATTGCRTTCAAGAACTACGTGAAACGTAATTGGGCAGCGCATGAAGATACAGATGGTCCCGACAAAATACATCAAGACGATCGTAATACGATTAAAACACTGATTGTTACGCTTATGTTACGCTCACCTACGGCATTGCAGAAACAACTTAGCGATGCCGTGAGCATAATTGGCAAACATGATTTTCCAAAGAAATGGCCRCAGCTTATCGACGAAATGGTTGAAAAATTTGCTACTGGCGATTTTAATGTGATTAACGGCGTTTTGCAAACAGCACATTCACTCTTTAAACGCTATCGTTATGAGTTCAAATCACAAAGTTTATGGGAAGAAATCAAATTGGTTTTGGACCGTATGGCCAAACCTTTGACTGATTTATTGCTTGCCACAATGCAATTGGCCAAGGTGCACGAGAATAATACTGCTGCGCTGAAAGTTATTTATGGTTCTTTAGTGTTGGTTTGTAAAGTATTTTTCTCACTGAACTCGCAAGACTTACCAGAGTTCTTTGAGGATAATATGCAAACGTGGATGAAATCATTCCATGAGTTGCTCACAGTTGATGTACCTTGTTTGCATACGGGTGATGATGAGGACGCAGGTGTTTTAGAACATTTGCGTTCACAAATCTGTGAGAATATTGGTTTATATGCACAGAAATACGATGAAGAGTTCGGATCGTACATGGAGACATTCGTGACAGCCGTTTGGGAATTGCTTGTAAAGACCGGCAATCAAACCAAATATGATGCGCTCGTTTCTAATGCATTGCAATTTTTATCGGTGGTAGCTGAGCGCAATCATTATCGCAAAATATTTGAGAACCCAGAAATCCTCGCCAATATTTGTGAGAAAGTGGTCATACCAAATTTGGATTTCCGTCAATCGGACGAAGAGTTGTTTGAGGACAGTCCTGAAGAGTATATACGCCGTGATATTGAAGGTTCGGATATCGATACACGCCGTCGTGCAGCCTGTGACCTCGTGAAGACTTTGAGTCAGAATTTTGAGGCGAAAATATTCGCCATCTTCGGCCAATATTTAGAAATACTCTTGGCTAAATATAAAGAGAATCCTTCAACGAATTGGCGCGCCAAGGACACAGCCATTTACTTAGTCACTTCGTTGGCATCACGTGGCGGCACACAAAAACATGGCATTACACATATTTCCGAATTGGTGCCACTACCACAGTTTTGCGCCCAACATATTGTKCCCGAGCTGGAGCGTCCTAATATTAATGAGTTGCCAGTTTTAAAATCTGCATCCATTAAATTCATCATGGTATTCCGCAGTATTTTGGGCCCACAAACTCTACTGGCTTGCGTGCCACACTTGATACGTCATCTGCCGGCAGAGAGCGTTGTAGTGCACAGTTATGCGGCCTGCGCCATAGAAAAAGTACTGGTAATGCGCGACAGCAATCAGCAACCGTTGATAACGGCACAACATTTAGCGCCATTTACAAATGATTTGCTCACCGGACTCTTCGGTACATTGTCCCTACCCGGTTCCAATGAAAATGAATATGTGATGAAAGCAATTATGCGCAGTTTTTCCACACTGCAGGAGGCCACTATGCCATATATGGCCGTCGCATTGCCGCGGTTAACGGAAATTCTCACTTTGGTTGCCAAGAATCCATCGCGCCCACATTTCAATCATTATCTCTTCGAGACGCTCTCTTTGGCCGTGAAAATTGTTTGCAAAACGGAGCCGGCAGCCGTTAGCTCCTTTGAAGAGGCACTATTTCCCGTCTTTCAGGGCATATTACAGCAGGACATTTTGGAATTTATGCCTTATGTTTTCCAAATGCTTTCTTTGTTATTGGAAATACGCGAGGGTAGTGGCTCCATACCCGAACCSTATTGGGCGCTTTTCCCCTGTTTGTTGGTGCCTGCACTGTGGGATCGCCCAGGCAACGTTACGCCACTTATACGTCTAATAACKGCATTTATTAAGCAAGGCTCCGCACAAATTGTAGCCTTGGGGAAATTGAACGCCGTTTTGGGTATATTCCAAAAAATGATTGCCTCCAAATCGAACGATCACGAGGGTTTCTATCTCATGCAGAATTTACTCGCCTACTATCCCACCGAACAGCTGCAGCCCAATATGCGTCAGATATTCTCCTTGCTCTTCCAGCGTTTATCACTCTCGAAGACCACCAAATATCTGCGCGGCATTATAGTTTTCCTCTGCTACTACACGGCMAAAATGAGCGCAGTCGCTTTGGTGGAACTCATCGATCAAATACAAGCGAATATGTTYGGTATGGTAATCGACCGTGTCTTCATACCGGACATGGCGAAGGTCTCATCGGAGATGGATCGTAAGATCGTTGCCGTGGGTATTGCCAAAATACTCACAGAATGCCCGGCAATGTTGGCACCACCCTACGTGCAACGCTGGTCTCCACTGCTGCAGGCATTAGTTGAGCTCTTCGAGCTGCCACCCGATCAGACTACTTTGGATGGCGATCATTTTGTCGAGGTCGATGATGCGCCCGGCTACCAGGCGGCTTTCTCACAACTTAGCTATGCACAGCCGAAATCACAAGATTTTCTCGCTGACATAACGGACGGCCGCAAGTACTTGGCCGAGTCATTGGCCAAGTTGGCGCAAACACGCCCGGGCGAAGTGCCCACCCTAGTGGCCGCCATCGGCGAAAATCACAAGCAGGCTTTGCAAAAGTACTGCGATCAGGCTGGTGTGCGC
>minax
ATGGAAATTAATGAAACGAATTTGCAACAGTTAGGCGGCTATTTGCAGCAAACGCTCAGTCCTGATCCCAATGTGCGGCGACCAGCGGAAAAATTATTGGAATCAATTGAAGTGCAGCGTAATTATGCCGTACTTTTGTTGAATCTCGTCGACAAGCAAGAGGTAGATATGACAATACGCATTGCCGGGGCCATTGCATTCAAGAACTACGTAAAACGTAATTGGGTAGCGCATGAAGATACAGATGGACCAGACAAAATACATCAAGACGATCGCAATACGATTAAAACACTCATTGTTACGCTTATGTTACGATCGCCAACGGCATTGCAAAAACAACTTAGCGATGCTGTTAGCATAATAGGCAAGCACGATTTTCCAAAGAAATGGCCACAACTTATTGATGAGATGGTGGAGAAATTTGCCACTGGTGATTTTAATATGATTAACGGTGTTTTGCAAACAGCGCATTCACTTTTTAAACGCTATCGTTATGAATTCAAATCTCAAAGTTTATGGGAAGAAATCAAATTGGTGTTGGACCGCATGGCCAAACCGTTGACTGATTTATTGCTTGCCACAATGCAATTGACTAAAGTGCATGAGAATAATACGGAGGCGTTGAAAGTTATTTATGGCTCTTTAGTGTTGGTTTGTAAAGTATTTTTCTCACTGAACTCACAAGATTTACCAGAGTTCTTTGAGGATAATATGCCGACGTGGATGAAGTCATTCCACGAGTTGCTTACAGTCGATGTGCCGTGTCTGCATACGGGTGATGATGAAGACGCGGGTATTTTAGAACACTTACGTTCGCAAATCTGTGAGAATATTGGTCTATATGCACAAAAGTATGATGAAGAGTTCGGCACGTATATGGAGACTTTCGTGACTGCTGTTTGGGAATTGCTTGTGAAGACTGGCAATCAAACCAAGTATGATTCGCTGGTTTCAAATGCATTGCAATTTTTGTCGGTTGTTGCTGAGCGCAATCATTATCGCAAAATATTCGAAAACCCCGAAATACTCGCTAATATTTGTGAGAAAGTGGTTATACCAAACTTGGACTTCCGCCAATCGGACGAGGAGTTATTTGAGGATAGCCCCGAAGAGTATATACGTCGTGATATTGAAGGCTCTGATATCGATACACGCCGTCGTGCAGCTTGTGACCTTGTTAAGACTTTGAGCCAGAATTTTGAAGCGAAAATATTTGCCATTTTTGGACAATATTTGGAAATACTCTTGGCTAAGTATAAAGAGAATCCAACAGCTAATTGGCGCGCCAAGGACACCGCCATTTATTTGGTCACATCGTTGGCATCACGTGGCGGCACACAGAAAGATGGGATAACACATATTTCACAATTAGTGCCACTACCACAATTTTGTGCACAGCATATTTTACCCGAGTTGGAGCGTCCCAATATTAATGAGTTGCCGGTTTTAAAGTCTGCGGCCATCAAATTTATCATGGTATTCCGTAGTGTTTTGGGTCCACAAACTCTGCTTGCTTGCATTCCACACTTGATACGTCATCTGCCGGCAGAGAGCGTTGTGGTGCACAGTTATGCGGCTTGTGCTATCGAGAAAGTACTGGTAATGCGCGATAGCAATCAGCAACCGTTGATTACGGCACAACATTTAGCGCCATTTACAAATGATTTGCTCACCGGCCTCTTTGGCACATTGTCCTTACCCGGCTCCAATGAAAATGAATATGTGATGAAAGCAATTATGCGTAGTTTTTCCACACTGCAGGAAGCGACCATGCCATATATGGCTGTTGCTTTGCCACGTCTAACGGAAATTCTCACTATGGTTGCGAAGAATCCATCGCGTCCACATTTTAATCATTATCTATTCGAGACGCTCTCTTTGGCCGTGAAAATTGTCTGCAAATCGGAGCCTGCAGCTGTTAGTTCCTTTGAAGCGGCACTATTTCCCGTCTTTCAAGGCATATTACAACAGGACATTTTGGAATTTATGCCTTATGTTTTCCAAATGCTTTCCTTGCTATTGGAAATACGTGAGGGTAGTGGCTCCATACCAGACCCATATTGGGCGCTCTTTCCGTGTTTGTTGGTACCCGCCCTCTGGGATCGCCCAGGCAACGTTACGCCACTTATACGTCTAATAACGGCATTTATAAAGCAAGGTTCTGCACAAATTGTAGCCTTGGGCAAGTTGAATGCCGTTTTGGGCATATTCCAGAAAATGATTGCCTCCAAATCGAACGATCACGAGGGTTTCTATCTCATACAAAATTTACTCGCCTACTATCCCACCGAACAGTTGCAGCCCAACATGCGTCAGATATTCGCTTTGCTCTTCCAGCGTTTATCACTCTCGAAGACTACTAAATATGTGCGCGGCATTATAGTTTTCCTCTGCTACTACACCGCCAAAATGAGCGCAACCGCTTTGGTGGAACTAATCGATCAAATACAACCGAATATGTTCGGCATGGTTATCGATCGTGTCCTCATACCGGACATGGCGAAGGTCTCAACAGAGATGGATCGTAAGATCGTAGCTGTAGGTATTGCTAAAATACTCACAGAATGCCCGGCAATGTTGGCGCCACCCTATGTGCAACGGTGGTCTCCATTGCTACAGGCATTAGTCGAACTATTTGAGTTGCCACCTGATCAAACTACATTGGATGGCGATCATTTCATCGAAGTCGATGATGCGCCCGGCTATCAGGCGGCTTTCTCCCAACTAAGCTATGCTCAGCCGAAATCGCAAGATTTTCTCGCCGACATAACGGACGGACGTAAATATTTGGCTGAGTCATTGGGCAAGTTGGCGCAAACACGTCCGGGCGAGGTGCCCACGCTGTTGGCCGCCATCGGCGAAAATCACAAACAGGCTTTACAAAAGTACTGCGACCAGGCCGGTGTGCGC
>musae
ATGGAAATTAATGAGACGAATTTGCAACAGTTAGGCGGCTATTTGCAGCAGACACTCAGTTCTGATCCCAATGTGCGGCGACCAGCGGAAAAGTTATTGGAAACAATTGAAGTGCAGCGTAATTATGCTGTACTATTGTTGAATCTCATCGACAAGCAAGAGGTGGATATGACAATACGTATTGCCGGTGCCATTGCATTCAAGAACTACGTGAAACGTAATTGGGCAGCGCATGAAGATACAGATGGCCCCGACAAAATACATCAAGACGATCGTAATACGATTAAAACACTGATTGTTACGCTTATGTTACGTTCGCCTACGGCATTGCAGAAACAACTAAGCGATGCCGTGAGCATAATTGGCAAACATGATTTTCCAAAGAAATGGCCACAGCTTATCGACGAGATGGTGGAAAAATTTGCTACTGGCGATTTTAATGTGATTAACGGAGTTTTGCAAACAGCACATTCACTCTTTAAACGCTATCGCTATGAGTTCAAGTCACAAAGTTTATGGGAAGAAATCAAATTGGTTTTGGACCGCATGGCCAAACCTTTGACTGATTTATTGCTTGCCACAATGCAATTGACTAAAGTGCACGAGAATAATACAGCAGCGCTGAAAGTTATTTATAGTTCTTTGGTGTTGGTTTGTAAAGTATTTTTCTCACTTAACTCCCAAGACTTACCAGAGTTCTTTGAGGATAATATGCAAACATGGATGAAATCATTCCATGAGTTGCTCACAGTCGATGTACCTTGTTTGCATACGGGTGATGATGAGGATGCAGGTGTTTTAGAACACTTGCGTTCACAAATCTGTGAGAATATTGGTTTATATGCACAGAAATACGATGAAGAGTTCGGTTCGTACATGGAGACCTTCGTGACAGCCGTTTGGGAATTGCTTGTAAAGACCGGCAATCAAACCAAATATGATGCGCTCGTTTCTAATGCATTGCAATTTTTATCGGTTGTCGCTGAGCGTAATCATTATCGCAAAATATTTGAGAACCCAGAAATACTCGCCAATATTTGTGAGAAAGTGGTCATACCAAATTTGGATTTCCGTCAATCCGACGAAGAGTTATTTGAGGACAGCCCTGAAGAGTATATACGCCGTGATATTGAAGGTTCCGATATCGATACACGCCGTCGTGCAGCCTGTGACCTTGTCAAGACTTTGAGTCAGAATTTTGAAGCGAAAATATTCGCCATCTTCGGCCAATATTTAGAAATACTCTTGGCTAAATATAAAGAGAATCCTTCAGCAAATTGGCGCGCCAAGGACACAGCCATTTACTTAGTCACTTCGTTGGCATCACGTGGCGGCACACAAAAACATGGCATTACACATATTTCCGAATTGGTGCCACTACCACAATTTTGCGCTCAACATATTGTGCCCGAACTGGAGCGTCCCAATATTAATGAGTTGCCGGTTTTAAAATCTGCCGCCATTAAATTCGTCATGGTATTCCGCAGTATTTTGGGCCCACAAACTCTACTAGCTTGCATTCCACACTTGATACGTCATCTGCCGGCAGAGAGCGTTGTAGTACACAGTTATGCGGCCTGCGCTATAGAAAAAATACTGGTGATGCGCGACAGCAATCAGCAACCGTTAATTACGGCACAACATTTAGCGCCTTTTACAAATGATTTGCTTACCGGACTTTTCGGTACATTGTCGCTACCCGGTTCCAATGAAAATGAATATGTGATGAAAGCCATTATGCGCAGTTTTTCCACACTGCAGGAAGCCACCATGCCATATATGGCCGTTGCATTGCCGCGCCTAACGGAAATTCTCACTTTGGTTGCGAAGAATCCATCGCGCCCACATTTCAACCATTATCTCTTCGAAACGCTCTCTTTGGCCGTGAAAATTGTTTGCAAAACGGAACCCGCTGCCGTTAGCTCCTTTGAAGAAGCACTATTTCCCGTCTTTCAGGGCATATTACAGCAGGACATTTTGGAATTTATGCCTTATGTTTTCCAAATGCTTTCTTTGTTATTGGAAATACGCGAGGGTAGCGGCTCCATACCCGAACCGTATTGGGCGCTCTTCCCTTGTTTGTTGGTGCCTGCCCTGTGGGATCGCCCAGGCAACGTTACGCCACTTATACGTCTAATAACGGCATTTATCAAGCAAGGCTCCGCACAAATTGTAGCCTTGGGCAAATTGAATGCCGTTTTGGGTGTATTCCAGAAAATGATTGCCTCCAAATCGAACGATCACGAGGGTTTCTATCTCATGCAGAATTTACTCGCTTACTATCCCACCGAACAGCTGCAGCCCAATATGCGTCAGATATTCGCCTTGCTCTTCCAGCGTTTATCACTCTCGAAGACCACCAAATATTTGCGCGGCATTATAGTTTTCCTCTGCTACTACACGGCCAAAATGAGCGCAGTCGCTTTAGTGGAACTCATCGATCAAATACAAGCGAATATGTTCGGTATGGTAATCGATCGTGTCTTCATACCGGACATGGCGAAGGTCTCATCGGAGATGGATCGCAAGATTGTTGCCGTGGGTATTGCCAAAATACTCACAGAATGCCCGGCAATGTTGGCACCACCCTATGTGCAACGCTGGTCGCCACTGCTGCAGGCATTAGTTGAACTCTTCGAGCTGCCACCCGATCAGACTACTTTGGATGGCGATCATTTCGTCGAGGTCGATGATGCGCCCGGCTACCAGGCCGCCTTCTCACAACTAAGCTATGCACAGCCGAAATCACAAGATTTTCTCGCTGACATAACGGACGGCCGCAAGTACTTGGCCGAGTCATTGGCCAAGTTGGCGCAAACACGCCCTGGCGAAGTACCCACACTGGTGGCCGCCATCGGCGAAAATCACAAGCAGGCTTTGCAAAAGTACTGCGACCAGGCTGGTGTGCGC
>oleae
ATGGAAATTAATGAGACGAATTTGCAACAGTTAGGCGGGTATTTGCAGCAAACGCTCAGCCCTGATCCCAATGTGCGGCGACCAGCGGAAAAATTATTGGAATCCATTGAAGTGCAGCGTAATTATGCCGTACTATTGTTGAATCTCATCGACAAGCAAGATGTGGATATGACAATACGTATTGCCGGCGCCATTGCATTTAAGAACTACGTAAAACGTAATTGGGCAGCGCATGAAGATACAGATGGCCCCGACAAAATACATCAAGACGATCGGAATACGATTAAAACACTCATTGTTACGCTTATGTTACGCTCACCTACGGCATTGCAGAAACAACTTAGTGATGCTGTAAGCATAATTGGCAAACATGATTTTCCTAAGAAATGGCCACAGCTTATCGATGAGATGGTGGACAAATTTGCTACTGGCGATTTTAATGTGATTAACGGTGTTTTACAAACAGCGCATTCACTATTTAAACGGTATCGTTATGAGTTCAAATCACAAAGTTTATGGGAAGAAATCAAATTGGTTTTAGACCGCATGGCCAAACCGTTGACTGATTTATTGCTTGCCACAATGCAGTTGGCAAAGGTGCATGAGAATAATACTGCAGCGCTGAAAGTTATTTATGGTTCTTTGGTGTTGGTTTGTAAAGTATTTTTCTCACTGAACTCTCAAGATTTACCAGAGTTCTTTGAGGATAATATGCCAACGTGGATGAAATCATTCCATGAGTTGCTCACAGTCGATATACCGTGTCTGCATACGGGTGATGATGAGGATGCGGGTGTTTTAGAACACTTGCGTTCACAAATATGTGAGAATATTGGTTTATACGCACAGAAATACGATGAAGAGTTCGGCTCGTATATGGAGACCTTCGTGACAGCCGTTTGGGAATTGCTTGTGAAAACCGGCAATCAAACCAAATATGATGCGCTCGTTTCGAATGCATTGCAATTTTTATCGATTGTCGCTGAGCGCAATCACTATCGCAAAATATTTGAGAACCCCGAAATACTCGCTAATATTTGTGAGAAAGTGGTCATACCCAATTTGGACTTCCGTCAATCGGACGAAGAGTTATTTGAGGATAGCCCCGAAGAGTATATACGCCGTGATATAGAAGGTTCTGATATCGATACACGTCGTCGTGCAGCTTGTGACCTCGTCAAGACTTTAAGTCAGAATTTTGAGGCGAAAATATTTGCCATCTTCGGCCAATATTTAGAAATACTCTTAGCTAAATATAAAGAGAATCCATCAGCGAATTGGCGCGCCAAGGACACAGCCATTTATTTAGTCACCTCGTTGGCATCACGTGGCGGCACACAGAAACATGGCATAACACATATTTCCGAATTAGTGCCGCTACCACAATTTTGTGCGCAACATATTGTGCCCGAGCTGGAGCGCCTAAATATTAATGAGTTGCCCGTTTTAAAATCTGCCGCCATTAAATTTATCATGGTATTCCGTAGTATTTTGGGTCCACAAACTCTACTTGCTTGCATTCCACACTTGATACGTCATCTGCCGGCAGAGAGCGTTGTTGTGCACAGTTATGCGGCCTGCGCAATCGAAAAAGTACTGGTGATGCGCGACAGCAATCAGCAACCGTTAATTACGGCACAACATTTAGCGCCATTTACAAATGATTTGCTCACCGGTCTCTTCGGCACATTGTCGCTACCCGGTTCCAATGAAAATGAATATGTGATGAAAGCCATTATGCGCAGTTTTTCCACGCTGCAGGAGGCCACTATGCCATACATGGCCGTTGCGCTGCCGCGTCTAACGGAAATTCTTACTTTGGTTGCGAAGAATCCATCGCGTCCACATTTCAATCATTATCTCTTCGAGACGCTCTCTTTGGCAGTGAAAATTGTTTGCAAAACGGAGCCCGCTGCCGTTAGCTCCTTTGAGGAGGCACTATTTCCCGTCTTTCAGGGCATATTACAGCAGGACATTTTGGAATTTATGCCTTATGTTTTCCAAATGCTTTCTTTGTTATTGGAAATACGCGAGGGTAGTGGTTCCATACCCGAACCGTACTGGGCGCTCTTCCCTTGTTTGTTGGTGCCTGCACTGTGGGATCGCCCAGGCAACGTTACGCCACTTATACGTCTAATAACAGCATTTATCAAGCAAGGCTCTGCACAAATTGTAGCCTTGGGCAAATTGAATGCCGTTTTGGGTATATTCCAGAAAATGATTGCCTCCAAATCGAATGATCACGAGGGTTTCTATCTCATGCAGAATTTACTCGCCTACTATCCCACCGAACAGCTACAGCCCAATATGCGTCAGATATTCGCCTTGCTCTTCCAGCGTTTATCACTCTCGAAGACTACCAAATATCTGCGCGGCATTATAGTTTTCCTCTGCTACTACACCGCCAAAATGAGCGCAATCGCTTTGGTGGAACTAATCGATCAAATACAAGCGAATATGTTCGGCATGGTTATCGATCGTGTCTTCATACCGGACATGGCGAAGGTCTCATCGGAGATGGATCGTAAGATTGTTGCCGTGGGTATTGCTAAAATACTTACAGAATGCCCGGCAATGTTGGCGCCACCCTACGTGCAACGCTGGTCCCCATTGCTGCAGGCATTAGTTGAACTCTTCGAACTGCCACCCGATCAAACTACTTTGGATGGCGATCATTTCGTCGAGGTCGATGATGCGCCCGGCTACCAAGCGGCCTTCTCACAACTAAGCTATGCACAGCCGAAATCACAAGATTTTCTCGCTGACCTAACGGATGGCCGCAAATATTTGGCCGAGTCATTGGCCAAGCTGGCGCAAACACGGCCGGGCGAAGTGCCCACCCTGGTAGCCGCCATCGGCGAAAATCACAAGCAGGCTTTGCAAAAGTACTGCGATCAGGCTGGTGTGCGC
>tryoni
ATGGAAATTAATGAGACGAATTTGCAACAGTTAGGCGGCTATTTGCAGCAGACGCTCAGCCCTGATCCCAATGTGCGGCGACCAGCGGAAAAGTTATTGGAATCAATTGAAGTACAGCGTAATTATGCGGTTCTATTATTGAATCTCATCGACAAGCAAGAGGTGGATATGACAATACGTATTGCCGGCGCCATTGCATTCAAGAACTACGTGAAACGTAATTGGGCAGCGCATGAAGATACAGATGGGCCCGACAAAATACATCAAGACGATCGAAATACGATTAAAACACTGATTGTTACGCTTATGTTACGTTCACCTACGGCATTGCAGAAACAACTTAGCGACGCTGTAAGCATAATTGGCAAACATGATTTTCCAAAAAAATGGCCACAGCTTATCGACGAAATGGTGGAAAAATTTGCTACTGGCGATTTTAATGTGATTAACGGCGTTTTGCAAACGGCGCATTCACTCTTTAAACGCTATCGTTATGAGTTCAAATCACAAAGTTTATGGGAAGAAATCAAATTGGTTTTGGACCGCATGGCCAAACCTTTAACTGATTTATTGCTTGCCACAATGCAATTGACTAAGGTGCACGAGAATAATACAGCAGCGCTGAAAGTTATTTATGGTTCTTTGGTGTTGGTTTGTAAAGTATTTTTCTCATTGAACTCCCAAGACTTACCAGAGTTCTTTGAGGATAATATGCAAACGTGGATGAAATCATTCCATGAGTTGCTCACAGTTGATGTACCTTGTTTGCATACGGGTGATGACGAGGATGCAGGGGTTTTAGAACACTTGCGTTCACAAATCTGTGAGAATATTGGTTTATATGCACAGAAATACGATGAAGAGTTCGGTTCGTATATGGAGACCTTCGTGACAGCCGTTTGGGAATTACTTGTAAAGACCGGCAATCAAACCAAATATGATGCGCTCGTTTCTAATGCATTGCAATTTCTATCGGTGGTCGCTGAGCGCAATCATTATCGCAAAATTTTTGAGAACCCAGAAATACTCGCCAATATTTGTGAGAAAGTGGTCATACCTAATTTGGATTTCCGTCAATCCGACGAAGAGTTATTCGAGGACAGCCCTGAAGAGTATATACGCCGTGATATTGAAGGTTCCGATATCGATACACGCCGCCGTGCAGCTTGTGACCTCGTCAAGACTTTGAGTCAGAATTTCGAGGCGAAAATATTTGCCATATTCGGTCAATATTTAGAAATACTCTTGGCTAAATATAAAGAGAATCCTTCAACGAATTGGCGCGCCAAGGACACAGCCATTTATTTAGTCACCTCGTTGGCATCACGTGGCGGCACACAAAAACATGGCATTACACATATTTCCGAATTGGTGCCACTACCACAATTCTGCGCCCAACATATTGTGCCCGAACTGGAGCGTCCCAATATTAATGAGTTGCCGGTTTTAAAATCTGCCGCCATTAAATTCATCATGGTATTCCGCAGCATTTTGGGCCCACAAACTCTACTAGCTTGCATTCCACACTTGATACGTCATCTGCCGGCAGAGAGCGTTGTAGTGCACAGTTATGCGGCCTGCGCTATAGAAAAAATACTGGTGATGCGCGACAGCAATCAGCAACCGTTGATTACGGCACAACATTTAGCGCCATTTACAAATGATTTGCTCACCGGACTCTTCGGTACATTGTCGCTACCCGGTTCCAATGAAAATGAATATGTGATGAAAGCTATTATGCGCAGTTTTTCCACACTGCAGGAGGCCACAATGCCATATATGGCCGTTGCATTGCCGCGTCTAACGGAAATTCTCACTTTGGTTGCGAAGAATCCCTCGCGTCCGCATTTTAACCATTATCTCTTCGAGACGCTCTCTTTGGCAGTGAAAATTGTTTGCAAAACGGAGCCCGCTGCCGTTAGCTCATTTGAAGAGGCACTATTTCCCGTCTTTCAGGGCATATTACAGCAGGACATTTTGGAATTTATGCCTTATGTGTTCCAAATGCTTTCCTTATTGTTGGAAATACGCGAGGGTAGTGGCTCCATACCCGAACCGTATTGGGCGCTTTTCCCTTGTTTGTTGGTGCCTGCACTGTGGGATCGCCCAGGCAATGTTACGCCACTTATACGTCTAATAACGGCATTTATCAAGCAAGGCTCAGCACAAATTGTAGCCTTGGGCAAATTGAACGCCGTTTTGGGTGTATTCCAGAAAATGATTGCCTCCAAATCGAACGATCACGAGGGTTTCTATCTCATGCAGAATTTACTCGCCTACTATCCCACCGAACAGCTGCAGCCCAATATGCGTCAGATATTCGCCTTGCTCTTCCAGCGTTTATCACTCTCGAAGACCACCAAATATCTGCGCGGCATTATAGTTTTCCTCTGCTACTACACGGCCAAAATGAGCGCAGTCGCTTTGGTGGAACTCATCGATCAAATACAAGCGAATATGTTCGGTATGGTAATCGATCGTGTCTTCATACCGGACATGGCGAAGGTCTCATCGGAGATGGATCGTAAGATCGTTGCTGTGGGCATTGCCAAAATACTCACAGAATGCCCCGCAATGTTGGCCCCACCCTATGTGCAACGCTGGTCCCCACTGCTGCAGGCATTGGTTGAACTCTTCGAGCTGCCACCCGATCAAACTACTTTGGATGGCGATCATTTCATCGAGGTCGACGATGCGCCCGGCTACCAGGCGGCTTTCTCACAACTAAGTTATGCACAGCCGAAATCCCAAGATTTTCTCGCTGACATAACAGACGGCCGTAAGTACTTGGCCGAGTCACTGGCCAAGTTGGCGCAAACACGTCCGGGCGAAGTGCCCACCTTGGTGGCCGCCATCGGCGAAAATCACAAGCAGGCTTTGCAAAAGTACTGCGATCAGGCTGGTGTGCGC
>zonata
ATGGAAATTAATGAGACGAATTTGCAACAGTTAGGCGGCTATTTGCAGCAGACGCTCAGCCCTGATCCCAATGTGCGGCGACCAGCGGAAAAGTTATTGGAATCAATTGAAGTGCAGCGTAATTATGCCGTACTATTGTTGAATCTCATCGACAAGCAAGAGGTGGATATGACAATACGTATTGCCGGCGCCATTGCATTCAAGAACTACGTGAAACGTAATTGGGCTGCGCATGAAGATACAGATGGCCCCGACAAAATACATCAAGACGATCGTAATACGATTAAAACACTGATTGTAACGCTTATGTTACGCTCACCTACGGCATTGCAGAAACAACTTAGCGATGCCGTGAGCATAATTGGCAAACATGATTTTCCAAAGAAATGGCCACAGCTTATCGACGAGATGGTGGAAAAATTTGCTACTGGCGATTTTAATGTGATTAACGGCGTTTTGCAGACAGCGCATTCACTCTTTAAACGCTATCGTTATGAGTTCAAATCACAAAGTTTATGGGAAGAAATCAAATTGGTTTTGGACCGCATGGCCAAACCTTTGACTGATTTATTGCTTGCCACAATGCAATTGACTAAGGTGCACGAGAATAATACAGCAGCGCTGAAAGTTATTTATGGTTCTTTGGTGTTGGTTTGTAAAGTATTTTTCTCACTGAACTCCCAAGACTTACCAGAGTTCTTTGAGGATAATATGCAAACTTGGATGAAATCATTCCACGAGTTGCTCACAGTCGATGTACCTTGTTTGCATACGGGTGATGATGAGGATGCAGGTGTTTTAGAACACTTGCGTTCACAAATCTGTGAGAATATTGGTTTATATGCACAGAAATACGATGAAGAGTTTGGTTCGTACATGGAGACCTTCGTGACAGCCGTTTGGGAATTGCTTGTAAAGACCGGCAATCAAACGAAATATGATGCGCTCGTTTCTAATGCATTGCAATTTTTATCGGTTGTCGCTGAGCGGAATCATTATCGCAAATTATTTGAGAACCCAGAAATACTCGCCAATATTTGTGAGAAAGTGGTCATACCAAATTTGGATTTCCGTCAATCCGACGAAGAGTTATTTGAGGACAGCCCTGAAGAGTATATACGCCGTGATATCGAAGGTTCCGATATCGATACACGCCGTCGTGCAGCCTGTGACCTCGTCAAGACTTTGAGTCAGAACTTTGAGGCGAAAATATTTGCCATCTTCGGCCAATATTTGGAAGTACTCTTGGCTAAATATAAAGAGAATCCTTCAGCGAATTGGCGCGCCAAGGACACAGCCATTTACTTAGTCACTTCGCTGGCATCACGTGGCGGCACACAAAAACATGGCATTACACATATTTCCGAATTGGTGCCACTACCACAATTTTGCGCCCAACATATTGTGCCTGAGCTGGAACGTCCCAATATTAATGAGTTGCCGGTTTTAAAATCTGCCTCCATTAAATTTATCATGGTGTTCCGCAGTATTTTGGGTCCACAAACTCTACTAGCTTGCATTCCACACTTGATACGTCATCTGCCGGCAGAGAGCGTTGTAGTGCACAGTTATGCGGCCTGCGCCATAGAAAAAATACTGGTGATGCGCGACAGCAATCAGCAGCCGTTGATTACGGCACAACATTTGGCGCCATTTACAAATGATTTGCTCAGCGGACTTTTCGGCACATTGTCGCTACCCGGTTCCAATGAAAATGAATATGTGATGAAAGCCATTATGCGCAGTTTTTCCACACTGCAGGAGGCCACTATGCCATATATGGCCGTTGCATTGCCACGCCTAACGAAAATTCTTACTTTGGTTGCGAAGAATCCATCGCGTCCACATTTCAACCATTATCTCTTCGAGACGCTCTCTTTGGCCGTGAAAATTGTTTGCAAAACGGAGCCCGCTGCCGTTAGCTCATTTGAAGAGGCACTATTTCCCGTCTTTCAGGGCATATTACAGCAAGACATTTTGGAATTCATGCCTTATGTTTTCCAAATGCTTTCTTTGTTATTGGAAATACGCGAGGGTAGCGGCTCCATACCCGAACCGTATTGGGCGCTTTTCCCTTGCTTGTTGGTGCCTGCCCTGTGGGATCGCCCAGGCAACGTTACGCCACTTATACGCTTAATAACGGCATTTATCAAGCAAGGCTCTGCACAAATTGTAGTCTTGGGCAAATTGAACGCCGTTTTGGGCGTATTCCAGAAAATGATTGCCTCCAAATCGAACGATCACGAGGGTTTCTATCTCATGCAGAATTTACTCGCCTACTATCCCACCGAACAGCTGCAGCCCAATATGCGTCAGATATTCGCGTTGCTCTTCCAGCGTTTATCACTCTCGAAGACCACCAAATATCTGCGCGGCATAATAGTTTTCCTCTGCTACTACACGGCCAAAATGAGCGCAGTCGCTTTGGTGGAACTCATCGATCAAATACAAGCGAATATGTTCGGTATGGTAATCGATCGTGTCTTCATACCGGACATGGCGAAGGTCTCATCGGAGATGGATCGCAAGATCGTTGCCGTGGGTATTGCCAAAATACTCACCGAATGCCCGGCAATGCTGGCACCACCCTATGTGCAACGCTGGTCCCCACTGCTGCAGGCATTAGTTGAACTCTTCGAGCTGCCACCCGATCAGACTACTTTGGATGGCGATCATTTCGTCGAGGTCGATGATGCGCCCGGCTACCAGGCCGCCTTCTCACAACTAAGCTATGCACAGCCGAAATCACAAGATTTTCTCGCTGACATAACGGACGGCCGCAAGTACTTGGCCGAGTCATTGGCAAAGTTGGCGCAAACACGCCCGGGCGAAGTGCCCACCCTGGTGGCCGCCATCGGCGAAAATCACAAGCAGGCTTTGCAAAAGTACTGCGACCAGGCTGGTGTGCGC
