# Supplementary material for: The Impact of Fast Radiation on the Phylogeny of Bactrocera Fruit Flies as Revealed by Multiple Evolutionary Models and Mutation Rate-Calibrated Clock
Source: Insects. 2022 Jun 30;13(7):603. doi: 10.3390/insects13070603 (PMC9319077; doi:10.3390/insects13070603)
Supplement: Supplementary file 1 [file insects-13-00603-s001.zip › File S1/ceratitis_1416.fasta]

>bryoniae
ATGTCGCTGATGCCGGGACCATTAGTACAGAATGCTATCGAGCCGATGCAAGTAGACGCGCCCATAGAGGACAATGATAATAACGAGGAGCACCAGCTTATTGTTGAGAACCCATCTCTTGATCTCGAGGTATATGCTAATTCTTTCACGGGCTTGGCGACTTTATATCGTTTAAAATTTGTTGCTGATGTGTGCCCAACATTGCGTTTGGAAGCCCTGAAAATGGCTATAAAACATGTAATGACAACTTATAATGTTAACATGTATCAATCACTGCACAAAAAGCTCTTAGAGTTGAATGCTGGTGCAGCTAGTGGTTCGGGGCAGGCTGGCGCTGCCGGCCTACCCGATGTAGCTGCCCAATCTGGTACGTCTGCCGGT---------GGCGGAGCTAGCGCAGATGCGCTGGACTTGCCAGCTTACGACAGCAATTGGGTGGAAACGAAGGGTAAACAAGCTGCATTCAATTTGGAGAAATTAGACTCGGATTTAAAGAATTATAAATCAAATTCTATCAAAGAAAGTATACGACGTGGTCATGACGATTTGGGCGATCACTACTTAAGCTGTGGCGATCTGACTAACGCTTTGAAATGTTATTCACGCGCACGCGACTATTGCACTAGCGGTAAACATGTTATCAATATGTGTCTGAATGTTATCAAGGTGTCGTTGTACTTACAAAACTGGGCACATGTGCTTAGTTATGTAAATAAAGCAGAGAGCACTCCTGATTTTATGGAAGGTCCTAAAGAAGCCAATTTGTCGGTTGCCACACGTCTCAAATGCGCAGCGGGACTTGCTGAACTACAAACTAAAAAATATAAATCAGCAGCAAAAAAATTTTTGCAAGCCAGCTTCGATCACTGCGAATTCCCTGAGATGCTGTCACAAAACAATGTTGCTATGTATGGTGGTCTTTGTGCACTAGCCACCTTCGATCGTCAAGAATTGCAGAAAAATGTAATATCATCAAGCTCGTTTAAGCTGTTTTTGGAATTGGAACCACAGCTACGCGACATAATATTCAAATTCTATGAATCCAAATACGCATCCTGCCTAAAGTTACTTGATGAGATTCGCGACAATTTGTTGCTAGACATGTACATAGCTCCGCATGTGAACACGCTCTACACAAAGATACGGAATCGTGCACTGATACAATATTTTAGTCCTTACCTATCGGCTGATATGCGGAAAATGGCAACTGCCTTTAATCGCAGTGTGCCAGCTTTGGAGAACGAAGTTATGCAATTGATATTGGATGGTCAAATTCAAGCGCGTATCGATTCACAAAACAAAATACTATGCGCCAAGGAGGCAGATCAGCGTAACAACACATTTGAGCGTGCTGTAAGCATGGGTAGAGAATATCAAAGACGTCTGCGTATGTCCATTTTGCGTGCCGCAATGCTCAAAAGCCATATTCAAGTCAAGAATGTACCACGTGACTCTGGAAATCATGGCTCCGACTTTTGTGTCTCCGCTGGTTCGAGCACTACCGCCGCCGTC
>ceratitis
ATGTCTCTGATGCCGGGACCATTAGCGCAGAATGCCATCGAACCGATGCAAGTGGACGCGCCCGTTGAAGACAATGATAACAACGAGGAGCATCAGCTAATTGTTGAAAATCCATCACTTGATCTCGAGGTTTACGCAAATGCCTATACCGGTTTGGCGACTTTGTATCGTCTGAAATTTGTTGCCGATGTTTGTCCTACGCTCCGATTGGAAGCACTGAAGATGGCTATAAAACATGTAATGACCACGTACAATGTCAGCATGTACCAATCACTGCACAAAAAACTCTTAGAACTGACTGGTGTTGGGGCAAGCGGCTCGGGACAAGCGGCTGGTGCTGGTCTACCAGATGTAGCTGCGCAATCGGCTGCGCCAGCTGGTGCCGCTGCGGGCAGTGCTGGCGCAGATGCGTTAGACCTACCCGCTTTCGATAGTAACTGGGTAGAAACAAAGAGTAAACAGGCTGCATTCAATTTGGAAAAACTAGACTCGGATTTAAAAAATTACAAATCAAATTCAATCAAAGAGAGTATACGACGTGGACATGACGACTTAGGCGATCACTATTTGAGCTGTGGTGATTTAACCAATGCCCTGAAATGCTACTCACGCGCTCGTGATTATTGTACCAGCGGCAAGCATGTTATCAATATGTGTCTAAATGTAATAAAGGTGTCGTTATACTTACAAAATTGGGCGCACGTATTGAGCTATGTTAATAAAGCAGAGAGCACACCTGATTTTATGGATGGACCGAAAGAAGCCAATTTGTCCGTCGCTACTCGTCTCAAATGTGCAGCAGGTCTCGCTGAACTGCAAACAAAGAAATATAAATCTGCGGCTAAGAAATTTCTACAGGCCAGCTTCGACCACTGCGAATTCCCAGACATGCTATCCCAAAACAATGTAGCTATCTATGGTGGGCTCTGTGCACTAGCCACTTTCGATCGTCAAGAGTTGCAGAAAAACGTAATATCCTCAAGCTCATTTAAATTGTTTTTGGAATTGGAGCCACAGCTACGTGACATCATCTTCAAATTCTACGAATCCAAATACGCATCCTGCCTAAAGTTGCTGGACGAGATTCGCGACAATTTGTTGCTAGATATGTACATTGCACCTCATGTAAACATCCTCTACACGAAGATACGAAACCGTGCGCTTATTCAATACTTTAGTCCCTATCTCTCGGCCGATATGCGTAAAATGGCAACAGCTTTCAATCGCACAGTGCCCGCTTTAGAGAATGAAGTTATGCAACTCATACTAGATGGTCAAATTCAAGCGCGCATCGATTCTCAAAATAAAATCCTCTGCGCCAAGGAGGCCGATCAGCGAAACAACACTTTTGCACGCGCTATCAGTATGGGTAGGGAATACCAAAGACGTCTGCGTATGACAATTCTGCGTGCCGCAATGCTTAAGAGCCACATTCAAGTCAAAAATGTTCCACGTGAAACTGGAAACCATGGCACCGATTTTTGTGTATCCGCTGGATCGAGTACTACCGCTCCAGTT
>correcta
ATGTCGCTGATGCCGGGACCATTAGTACAGAATGCTATCGAGCCGATGCAAGTAGACGCGCCCATAGAGGACAATGATAATAACGAGGAGCACCAGCTTATTGTTGAGAACCCATCTCTTGATCTCGAGGTATATGCTAATTCTTTCACGGGCTTGGCGACTCTATATCGCTTAAAATTTGTTGCCGATGTGTGCCCATCATTGCGTGTGGAAGCCCTCAAAATGGCTATAAAACATGTAATGACAACTTATAATGTTAACATGTATCAATCACTGCACAAAAAGCTCTTAGAGTTGAATGCTGGTGCAGCTAGTGGTTCGGGACAGGCTGGCGCTGCCGGCCTACCCGATGTAGCTGCCCAATCTGGTACGTCTGCTGGT---------GGCGGAGCTGGCGCAGATGCGCTGGACTTGCCAGCTTACGACAGCAATTGGGTCGAAACGAAGGGTAAACAAGCTGCATTCAATTTGGAGAAATTAGACTCGGATTTAAAGAATTATAAATCTAATTCCATCAAAGAAAGTATACGACGTGGTCATGACGATTTGGGCGATCACTACTTAAGCTGTGGCGATCTGACCAACGCTTTGAAATGTTATTCACGCGCACGCGACTATTGCACTAGCGGTAAACATGTTATCAATATGTGTCTGAATGTTATCAAGGTGTCGTTGTACTTACAAAACTGGGCACATGTGCTTAGTTATGTAAATAAAGCAGAGAGCACTCCTGATTTTATGGAAGGACCCAAAGAAGCCAATTTGTCGGTTGCCACACGTCTCAAATGCGCAGCGGGCCTTGCTGAACTACAGACTAAAAAATATAAATCAGCGGCTAAAAAATTTTTGCAAGCCAGCTTCGATCACTGCGAATTCCCTGAGATGCTGTCACAAAACAATGTTGCTATGTATGGTGGACTTTGTGCACTAGCCACCTTCGATCGTCAAGAATTGCAGAAAAATGTAATATCGTCAAGCTCATTTAAGCTGTTTTTGGAATTGGAACCACAGCTACGCGACATAATATTCAAATTCTACGAATCCAAATACGCATCCTGCCTAAAGTTACTTGATGAGATTCGCGACAATTTGTTGCTAGACATGTACATAGCTCCGCATGTAAACACGCTCTACACAAAGATACGGAATCGTGCGCTAATACAATATTTTAGTCCTTACCTATCGGCTGATATGCGGAAAATGGCAACTGCCTTTAATCGCAGTGTGCCAGCTTTGGAGAACGAAGTAATGCAATTGATACTGGATGGTCAAATTCAAGCGCGTATCGATTCACAAAACAAAATACTATGCGCCAAGGAGGCAGATCAGCGTAACAACACATTTGAGCGTGCTATTAGCATGGGTAGAGAATATCAAAGACGTCTGCGTATGTCCATTTTGCGTGCCGCAATGCTCAAAAGCCACATTCAAGTCAAGAATGTACCACGTGACTCTGGAAATCATGGCACCGACTTTTGTGTCTCCGCTGGTTCGAGCACTACCGCCGCCGTC
>cucurbitae
ATGTCGCTGATGCCGGGGCCATTAGTACAGAATGCTATCGAACCAATGCAGGTGGACGCGCCCATAGAGGACAATGATAACAACGAGGAGCACCAGCTTATTGTTGAGAACCCATCTCTTGATCTCGAGGTATATGCTAATTCTTATACGGGCTTGGCGACATTGTATCGTCTAAAATTTGTCGCCGATGTATGCCCAACACTACGTTTGGAGGCACTGAAAATGGCTATAAAGCATGTAATGACCACTTACAATGTTAGCATGTACCAATCACTGCACAAAAAGCTCTTAGAGTTAAATGTTGGCGCACCTAGTGGTTCCGGACAGGGTGGCGCTGCCGGATTACCCGATGTTGCTGCACAATCAGGTGCGCCAGCTGGA---------GTCGGTGCTGGTGCAGATGCACTAGACTTGCCCATTTTCGACAGCAATTGGGTGGAAACGAAGAGTAAACAAGCTGCATTCAATTTGGAGAAATTAGACTCGGATTTAAAGAATTACAAATCAAATTCCATCAAGGAGAGTATACGACGCGGTCACGACGACTTGGGCGATCACTACTTAAGCTGTGGGGATCTGACGAACGCTCTGAAATGTTATTCACGCGCACGCGACTATTGCACTAGTGGTAAACATGTTATCAATATGTGTTTGAACGTAATCAAGGTGTCGTTGTACTTACAAAACTGGGCTCATGTGCTTAGTTATGTAAATAAAGCGGAGAGTACACCCGATTTTATGGAAGGTCCGAAAGAAGCCAATTTGTCCGTTGCCACACGTCTCAAATGCGCAGCTGGTCTCGCAGAACTGCAGACAAAAAAATATAAATCGGCGGCAAAGAAATTTTTGCAAGCCAGCTTCGATCACTGTGAGTTCCCGGAGATGCTCTCACAAAACAATGTAGCTATGTATGGTGGGCTCTGTGCCCTAGCCACTTTCGATCGTCAAGAATTGCAGAAGAATGTAATATCCTCAAGCTCGTTTAAGCTGTTTTTGGAATTGGAACCTCAGCTTCGTGACATTATATTCAAATTCTACGAATCCAAATACGCATCCTGCCTAAAACTACTCGATGAGATTCGCGACAATTTATTGCTCGACATGTACATAGCTCCCCACGTAAATACGCTCTACACAAAAATTCGGAATCGTGCACTGATTCAATACTTTAGCCCTTACTTATCGGCCGATATGCGGAAAATGGCAACTGCCTTCAATCGCAGTGTACCGGCTTTGGAGAACGAAGTTATGCAACTGATACTCGACGGTCAAATTCAGGCGCGTATCGATTCTCAGAACAAAATACTATGCGCCAAGGAGGCAGATCAGCGTAACAACACATTCGAGCGTGCTATAAGCATGGGTAGAGAGTATCAAAGACGTCTGCGTATGTCCATTTTGCGTGCCGCAATGCTCAAGAGCCACATTCAAGTTAAGAATGTGCCACGCGACTCTGGAAATCACGGTACCGACTTTTGTGTCTCCGCTGGTTCGAGCACTACCACAGCCGTC
>dorsalis
ATGTCGCTGATGCCGGGACCATTAGTACAGAATGCTATCGAGCCGATGCAAGTAGACGCGCCCATAGAGGACAATGATAATAACGAGGAGCATCAGCTTATTGTTGAGAACCCATCTCTTGATCTCGAGGTATATGCTAATTCTTTCACGGGCTTGGCGACTCTATATCGTCTAAAATTTGTTGCCGATGTATGCCCAACATTGCGTTTGGAAGCCCTAAAAATGGCTATAAAACATGTAATGACAACTTATAATGTTAACATGTATCAATCACTGCACAAAAAGCTCTTAGAGTTAAATGCTGGTGCAGCTAGTGCTTCGGGACAGGCTGGCGCTGCCGGCCTACCCGATGTAGCCGCCCAATCTGGTACGTCTGCTGGT---------GGCGGAGCTGGCGCAGATGCACTGGACTTGCCAGCTTACGACAGCAATTGGGTCGAAACGAAGGGTAAACAAGCTGCATTCAATTTGGAGAAATTAGACTCGGATTTAAAGAATTATAAATCAAATTCTATCAAAGAGAGTATACGACGTGGTCATGACGATTTAGGCGATCACTACTTAAGCTGTGGCGATCTGACCAACGCTTTGAAATGTTATTCACGCGCACGCGACTACTGCACTAGCGGTAAACATGTAATCAATATGTGTCTGAATGTTATCAAGGTGTCGTTGTACTTACAAAACTGGGCACATGTGCTGAGTTACGTAAATAAAGCAGAGAGCACTCCTGATTTTATGGAAGGTCCTAAAGAAGCCAATTTGTCGGTTGCCACACGTCTTAAATGCGCAGCGGGACTTGCTGAACTGCAAACTAAAAAATATAAATCAGCGGCTAAAAAATTTTTGCAAGCCAGCTTCGATCACTGCGAATTCCCTGAGATGCTGTCACAAAACAATGTTGCTATGTATGGTGGACTTTGTGCACTAGCCACCTTCGATCGTCAAGAATTGCAGAAAAATGTAATATCGTCAAGCTCGTTTAAGCTGTTTTTGGAATTGGAACCACAGCTACGCGACATAATATTCAAATTCTACGAATCCAAATACGCATCCTGCCTAAAGTTACTTGATGAAATTCGCGACAATTTGTTGCTAGACATGTACATAGCTCCGCATGTGAACACGCTCTACACAAAGATACGGAATCGTGCGCTAATACAATATTTTAGTCCTTACCTATCGGCTGATATGAGGAAAATGGCAACTGCCTTCAATCGCAGTGTGCCAGCTTTGGAGAACGAAGTTATGCAATTGATACTGGATGGTCAAATTCAAGCGCGTATCGATTCACAAAATAAAATTCTATGCGCCAAGGAGGCAGATCAGCGTAACAACACATTTGAGCGTGCTATAAGCATGGGTAGAGAATATCAAAGACGTCTGCGTATGTCTATTTTGCGTGCCGCAATGCTCAAAAGCCACATTCAAGTCAAGAATGTACCACGTGACTCTGGAAATCACGGCACCGACTTTTGTGTCTCCGCTGGTTCGAGCACTACCGCCGCCGTC
>jarvisi
ATGTCGCTGATGCCGGGACCATTAGTACAGAATGCTATCGAGCCGATGCAAGTTGACGCGCCCATAGAGGACAATGATAATAACGAGGAGCACCAGCTTATTGTTGAGAACCCATCTCTTGATCTCGAAGTATATGCTAATTCTTTCACGGGCTTGGCGACTTTATATCGCTTAAAATTTGTTGCCGATGTGTGCCCAACGTTGCGTTTGGAAGCCCTGAAAATGGCTATAAAACATGTAATGACAACTTATAATGTTAACATGTATCAATCATTGCACAAAAAGCTCTTAGAGTTAAATGCTGGTGCAGCTAGTGGTTCGGGTCAGGCTGGTGCTGCCGGCCTACCCGATGTAGCCGCCCAATCTGGTACGTCTGCTGGT---------GGCGGAGCTGGCGCAGATGCACTGGACTTGCCAGCTTACGACAGCAATTGGGTCGAAACGAAGGGTAAACAAGCTGCATTCAATTTGGAGAAATTAGACTCGGATTTAAAAAATTATAAATCAAATTCTATCAAAGAAAGTATACGACGTGGTCATGATGATTTGGGCGATCACTACTTAAGCTGTGGCGATCTGACCAACGCTTTGAAATGTTATTCACGCGCACGCGACTATTGCACTAGCGGCAAACATGTTATCAATATGTGTCTGAATGTTATCAAGGTGTCTTTGTACTTACAAAACTGGGCACATGTGCTTAGTTATGTAAATAAAGCAGAGAGCACTCCTGATTTTATGGAAGGTCCTAAAGAAGCCAATTTGTCGGTTGCCACACGTCTCAAATGCGCAGCGGGACTCGCTGAATTACAAACTAAAAAATATAAATCAGCGGCTAAAAAATTTTTGCAAGCCAGCTTCGATCACTGCGAATTCCCTGAGATGCTGTCACAAAACAATGTAGCTATGTACGGTGGACTTTGTGCACTAGCCACCTTCGATCGTCAAGAATTGCAGAAAAATGTAATATCGTCAAGCTCGTTTAAGCTATTTTTGGAATTGGAACCACAACTACGCGACATAATATTCAAATTCTACGAATCCAAATACGCATCCTGCCTAAAGTTACTTGATGAGATTCGCGACAATTTGTTGCTAGACATGTACATTGCTCCGCATGTGAACACGCTCTACACAAAGATACGGAATCGTGCGCTAATACAATATTTTAGTCCTTACCTATCGGCTGATATGCGGAAAATGGCAACTGCCTTCAATCGCAGTGTGCCAGCTTTGGAGAACGAAGTTATGCAATTGATACTGGATGGTCAAATTCAAGCGCGTATCGATTCACAAAACAAAATACTATGCGCCAAGGAGGCAGATCAGCGTAACAACACATTTGAGCGTGCTATAAGCATGGGTAGAGAATATCAAAGACGTCTGCGTATGTCCATTTTGCGTGCCGCAATGCTCAAAAGCCACATTCAAGTCAAGAATGTACCACGTGACTCTGGAAATCACGGCACCGACTTTTGTGTCTCCGCTGGTTCGAGCACTACCGCCGCCGTC
>latifrons
ATGTCACTGATGCCGGGACCATTAGTACAGAATGCTATCGAGCCGATGCAAGTAGACGCGCCCATAGAGGACAATGATAATAACGAGGAGCACCAGCTTATTGTTGAAAACCCATCTCTTGATCTCGAAGTATATGCTAATTCTTTCACGGGCTTGGCGACTTTATATCGCTTAAAATTTGTTGCCGATGTGTGCCCAACATTGCGTTTGGAAGCCCTGAAAATGGCTATAAAACATGTAATGACAACTTATAATGTTAACATGTATCAATCACTGCACAAAAAGCTCTTAGAGTTAAATACTGGTGCAGCTAGTGGTTCGGGACAGGCTGGCGCTGCTGGCCTACCCGATGTAGCTGCCCAATCTGGTACGTCTGCGGGT---------GGCGGAGCTGGAGCAGATGCGCTGGACTTGCCAGCTTACGACAGCAATTGGGTGGAAACGAAGGGTAAACAAGCTGCATTCAATTTGGAGAAATTAGACTCGGATTTAAAGAATTATAAATCAAATTCTATCAAAGAAAGTATACGACGTGGTCATGACGATTTGGGCGATCACTACTTAAGTTGTGGCGATCTGACCAACGCTTTGAAATGTTATTCACGCGCACGCGACTATTGCACCAGCGGTAAACATGTTATCAATATGTGTTTGAATGTTATCAAGGTGTCATTGTACTTACAAAACTGGGCACATGTGCTTAGTTATGTAAATAAAGCAGAGAGCACTCCTGACTTTATGGAAGGTCCTAAAGAAGCCAATTTGTCGGTTGCCACACGTCTCAAATGCGCAGCGGGACTTGCTGAACTACAAACTAAAAAATATAAATCGGCGGCTAAAAAATTTTTGCAAGCCAGCTTCGATCACTGCGAATTCCCTGAGATGCTGTCACAAAACAATGTTGCTATGTATGGTGGACTTTGTGCACTAGCCACCTTCGATCGTCAAGAATTGCAGAAAAATGTAATATCGTCAAGCTCGTTTAAGCTGTTTTTAGAATTAGAACCACAGCTACGCGACATAATATTCAAATTCTACGAATCCAAATACGCATCCTGCCTAAAGTTACTTGATGAGATTCGCGACAATTTGTTGCTAGACATGTACATAGCTCCGCATGTGAACACGCTCTACACAAAGATACGGAATCGTGCCCTAATACAATATTTTAGTCCTTACCTATCGGCTGATATGCGGAAAATGGCAACTGCGTTTAATCGCAGTGTGCCAGCTTTGGAGAATGAAGTTATGCAATTGATACTGGATGGTCAAATTCAAGCGCGTATCGATTCACAAAACAAAATACTATGCGCCAAGGAGGCAGATCAGCGTAACAACACATTTGAGCGTGCTATAAGCATGGGTAGAGAATATCAAAGACGTCTGCGTATGTCCATTTTGCGTGCCGCAATGCTCAAAAGCCACATTCAAGTCAAGAATGTACCACGCGACTCTGGAAATCACGGTACCGACTTTTGTGTCTCCGCTGGTTCGAGCACTACCGCCGCCGTC
>minax
ATGTCGCTGATGCCGGGACCGTTAGTACAGAATGCTATCGAACCGATGCAAGTGGACGCGCCCATAGAGGACAATGATAACAACGAGGATCACCAGCTTATTGTTGAGAACCCATCTCTTGATCTCGAGGTATATGCTAATTCATACACGGGCTTGGCGACTTTATATCGTCTGAAATTTGTTGCCGATGTATGCCCAACACTACGTTTGGAGGCCTTGAAAATGGCTATAAAGCATGTAATGACAACTTATAATGTTAGCATGTATCAATCACTGCACAAGAAACTCTTGGAGTTAAATGCTGGTGCAGCTAGTGGTTCTGGGCAGGCTGGCGCTGCCGGCCTACCAGATGTAGCTGCCCAATCAGGCACGCCAGCTGGA---------GGTGGTGCTGGCTCAGATGCACTAGATTTGCCAGCTTTCGACAGTAATTGGGTCGAAACGAAGAGTAAACAAGCTGCATTCAATTTGGAGAAATTAGACTCGGATTTAAAGAATTATAAATCAAATTCTATCAAAGAAAGTATACGACGTGGTCATGACGACTTGGGCGATCACTACTTAAGTTGTGGGGATCTGACCAACGCTTTGAAATGTTATTCACGGGCACGCGACTATTGCACTAGTGGTAAACATGTTATCAATATGTGTCTGAATGTTATCAAGGTGTCGTTGTACTTACAAAACTGGGCTCATGTGCTCAGTTATGTAAATAAAGCAGAGAGTACTCCTGACTTTATGGAAGGTCCCAAAGAAGCCAATTTGTCGGTTGCCACACGTCTCAAATGTGCAGCAGGTCTGGCGGAACTGCAGACAAAAAAGTATAAATCAGCTGCTAAAAAATTTTTGCAAGCAAGCTTCGATCACTGCGAGTTCCCAGAGATGCTGTCGCAAAACAATGTCGCTATGTACGGTGGACTTTGCGCACTCGCCACTTTCGATCGTCAAGAATTGCAGAAAAATGTAATATCCTCAAGTTCGTTTAAGTTGTTTTTGGAATTGGAGCCCCAGCTTCGTGACATAATATTCAAATTCTACGAATCCAAATACGCATCCTGCCTAAAGTTACTCGATGAGATTCGCGACAATTTGTTGCTAGACATGTACATAGCTCCTCACGTAAACACGCTCTATACAAAGATACGGAATCGTGCTCTGATTCAATACTTTAGTCCTTACCTATCTGCGGACATGCGGAAAATGGCGACTGCTTTCAATCGCAGTGTACCAGCTTTGGAGAATGAAGTTATGCAATTGATACTGGATGGTCAAATTCAAGCGCGTATCGATTCTCAAAACAAAATACTATGCGCCAAGGAGGCAGATCAGCGTAACAACACATTTGAGCGTGCTATAAGCATGGGTAGAGAATATCAAAGACGCCTGCGTATGTCCATTTTGCGGGCCGCAATGCTCAAGAGCCACATTCAAGTCAAGAATGTTCCACGTGACTCGGGAAATCATGGTACCGACTTTTGTGTCTCCGCTGGTTCGAGCACTACCGCCACCGTC
>musae
ATGTCGCTGATGCCGGGACCATTAGTACAGAATGCTATCGAGCCGATGCAAGTAGACGCGCCCATAGAGGACAATGATAATAACGAGGAGCATCAGCTTATTGTTGAGAACCCATCTCTTGATCTCGAGGTATATGCTAATTCTTTCACGGGCTTGGCGACTCTATATCGTCTAAAATTTGTTGCCGATGTATGCCCAACATTGCGTTTGGAAGCCCTGAAAATGGCTATAAAACATGTAATGACAACTTATAATGTTAACATGTATCAATCACTGCACAAAAAGCTCTTAGAGTTAAATGCTGGTGCAGCTAGTGGTTCGGGACAGGCTGGCGCTGCCGGCCTACCCGATGTAGCTGCCCAATCTGGTACGTCTGCTGGT---------GGCGGAGCTGGCGCAGATGCACTGGACTTGCCAGCTTACGACAGCAATTGGGTCGAAACGAAGGGTAAACAAGCTGCATTCAATTTGGAGAAATTAGATTCGGATTTAAAGAATTATAAATCAAATTCTATCAAAGAAAGTATACGACGTGGTCATGACGATTTAGGCGATCACTACTTAAGCTGTGGCGATCTGACCAACGCTTTGAAATGTTATTCACGCGCACGCGACTACTGCACTAGCGGTAAACATGTAATCAATATGTGTCTGAATGTTATCAAGGTGTCGTTGTACTTACAAAACTGGGCACATGTGCTTAGTTATGTAAATAAAGCAGAGAGCACTCCTGATTTTATGGAAGGTCCTAAAGAAGCCAATTTGTCGGTTGCTACACGTCTCAAATGCGCAGCGGGCCTTGCTGAACTACAGACTAAAAAATATAAATCAGCGGCTAAAAAATTTTTGCAAGCCAGCTTCGATCACTGCGAATTCCCTGAGATGCTGTCACAAAACAATGTTGCTATGTATGGTGGACTTTGTGCACTAGCCACTTTCGATCGTCAAGAATTGCAGAAAAATGTAATATCGTCAAGCTCGTTTAAGCTGTTTTTGGAATTGGAACCACAGCTACGCGACATAATATTCAAATTCTACGAATCCAAATACGCATCCTGCCTAAAGTTACTTGATGAAATTCGCGACAATTTGTTGCTAGACATGTACATAGCTCCGCATGTGAACACGCTCTACACAAAGATACGGAATCGTGCGCTAATACAATATTTTAGTCCTTACCTATCGGCTGATATGCGGAAAATGGCAACTGCCTTCAATCGCAGTGTGCCAGCTTTGGAGAACGAAGTTATGCAATTGATACTGGATGGTCAAATTCAAGCGCGTATCGATTCACAAAATAAAATTCTATGCGCCAAGGAGGCAGATCAGCGTAACAACACATTTGAGCGTGCTATAAGCATGGGTAGAGAATATCAAAGACGTCTGCGTATGTCCATTTTGCGTGCCGCAATGCTCAAAAGCCACATTCAAGTCAAGAATGTACCACGTGACTCTGGAAATCACGGCACCGACTTTTGTGTCTCCGCTGGTTCGAGCACTACCGCCGCCGTC
>oleae
ATGTCGCTGCTGCCGGGACCATTAGTACAGAATGCTATTGAACCGATGCAAGTGGACGCGCCCATAGAGGACAATGATAACAATGAAGAGCACCAGCTTATTGTTGAGAACCCATCACTTGATCTTGAGGTATATGCTAACTCTTACACGGGCTTAGCGACTTTATATCGTTTAAAATTTGTCGCCGATGTATGCCCAACACTACGTTTGGAGGCCCTGAAAATGGCTATAAAGCATGTAATGACTACTTATAATGTTAGCATGTATCAATCGCTGCACAAAAAGCTCTTAGAGTTAAATGCTGGTGCAGCTAGTGGTTCGGGACAGGCTGGTGCTGTCGGCCTACCCGATGTAGCTGCCCAATCTGGTACGTCAGCTGGT---------GGTGGTGCTGGTACAGATGCACTAGACTTGCCAGCTTTCGACAGCAATTGGGTCGAAACGAAAAGCAAACAAGCTGCATTCAATTTGGAGAAATTAGACTCGGATTTAAAGAATTATAAATCAAATTCGATCAAAGAAAGTATACGACGTGGTCATGACGACTTGGGCGATCACTACTTAAGCTGTGGTGATCTGACCAACGCTTTGAAATGTTATTCACGCGCACGCGACTATTGCACTAGCGGAAAACATGTTATCAATATGTGTCTGAATGTTATCAAGGTGTCGTTGTACTTACAAAACTGGGCTCATGTGCTTAGTTATGTAAATAAAGCAGAGAGCACTCCCGATTTTATGGAGGGTCCTAAAGAAGCCAATTTGTCCGTTGCCACACGTCTCAAATGCGCAGCAGGTCTCGCTGAGCTACAAACAAAAAAATATAAATCAGCGGCAAAAAAATTTTTGCAAGCCAGCTTCGATCACTGTGAGTTCCCAGAGATGCTATCACAAAACAATGTTGCTATGTATGGTGGACTTTGTGCACTGGCCACTTTCGATCGTCAAGAATTGCAGAAAAATGTAATATCTTCAAGTTCGTTTAAGCTGTTTTTGGAATTGGAACCCCAGCTACGCGACATAATATTCAAATTCTACGAATCCAAATACGCATCCTGCCTAAAGTTACTCGATGAGATTCGCGACAATTTGTTGCTAGACATGTACATAGCTCCGCACGTAAACACGCTCTATACAAAAATACGGAATCGTGCGCTTATTCAATACTTTAGTCCTTACCTATCTGCTGATATGCGAAAAATGGCAACTGCGTTCAATCGCAGTGTGCCCGCTTTGGAGAATGAAGTTATGCAATTGATACTAGATGGTCAAATTCAAGCGCGTATCGATTCTCAAAACAAAATACTATGCGCCAAAGAGGCGGATCAGCGTAACAACACATTTGAGCGTGCTATAAGCATGGGTAGAGAATATCAAAGACGTCTGCGTATGTCCATTTTGCGGGCCGCAATGCTTAAGAGTCACATTCAAGTCAAGAATGTCCCACGTGACTCTGGAAATCACGGTACCGACTTTTGTGTCTCCGCTGGTTCGAGCACCACCACCGCCGTC
>tryoni
ATGTCGCTGATGCCGGGACCATTAGTACAGAATGCTATCGAGCCGATGCAAGTAGACGCGCCCATAGAGGACAATGATAATAACGAGGAGCACCAGCTTATTGTTGAGAACCCATCTCTTGATCTCGAAGTATATGCTAATTCTTTCACGGGCTTGGCAACTTTATATCGCTTAAAATTTGTTGCTGATGTGTGCCCAACATTGCGTTTGGAAGCCCTGAAAATGGCTATAAAACATGTAATGACAACTTATAACGTTAACATGTATCAATCACTGCACAAAAAGCTCTTAGAGTTAAATGCCGGTGCAGCTAGTGGTTCGGGACAGGCTGGTGCTGCCGGCCTACCCGATGTAGCCGCCCAATCTGGTACGTCTGCCGGT---------GGCGGAGCTGGCGCAGATGCACTGGACTTGCCAGCTTACGACAGCAATTGGGTCGAAACGAAGGGTAAACAAGCTGCATTCAATTTGGAGAAATTAGACTCGGATTTAAAGAATTATAAATCAAATTCTATCAAAGAAAGTATACGACGTGGTCATGATGATTTGGGCGATCACTACTTAAGCTGTGGCGATCTGACCAACGCTTTGAAATGTTATTCACGCGCACGCGACTATTGCACTAGCGGCAAACATGTTATCAATATGTGTCTGAATGTTATCAAGGTGTCGTTGTACTTACAAAACTGGGCACATGTGCTTAGTTATGTAAATAAAGCAGAGAGCACTCCTGATTTTATGGAAGGTTCTAAAGAAGCCAATTTGTCGGTTGCCACACGTCTCAAATGCGCAGCGGGACTCGCTGAACTACAAACTAAAAAATATAAATCAGCGGCTAAAAAATTTTTGCAAGCCAGCTTCGATCACTGCGAATTCCCTGAGATGCTGTCACAAAACAATGTTGCTATGTATGGTGGACTTTGTGCACTAGCCACCTTCGATCGTCAAGAATTGCAGAAAAATGTAATATCGTCAAGCTCGTTTAAGCTGTTTTTGGAATTGGAACCACAGCTACGCGACATAATATTCAAATTCTACGAATCCAAATACGCATCCTGCCTAAAGTTACTTGATGAGATTCGCGACAATTTGTTGCTAGACATGTACATAGCTCCGCATGTGAATACGCTCTACACAAAGATACGGAATCGTGCGCTAATACAATATTTTAGTCCTTATCTATCGGCTGATATGCGGAAAATGGCAACTGCCTTCAATCGCAGTGTGCCAGCTTTGGAGAACGAAGTTATGCAATTGATACTGGATGGTCAAATTCAAGCGCGTATCGATTCACAAAACAAAATACTATGCGCCAAGGAGGCAGATCAGCGTAACAACACATTTGAGCGTGCTATAAGTATGGGTAGAGAATATCAAAGACGTCTGCGTATGTCCATTTTGCGTGCCGCAATGCTCAAAAGTCACATTCAAGTCAAGAATGTACCACGTGACTCTGGAAATCACGGCACCGACTTTTGTGTCTCCGCTGGTTCGAGCACTACCGCCGCCGTC
>zonata
ATGTCGCTGATGCCGGGACCATTAGTACAGAATGCTATCGAGCCGATGCAAGTAGACGCGCCCATAGAGGACAATGATAATAACGAGGAGCACCAGCTTATTGTTGAGAACCCATCTCTTGATCTCGAGGTATATGCTAATTCTTTCACGGGCTTGGCGACTCTATATCGTCTAAAATTTGTTGCCGATGTGTGCCCATCATTGCGTGTGGAAGCCCTCAAAATGGCTATAAAACATGTAATGACAACTTATAATGTTAACATGTATCAATCACTGCACAAAAAGCTCTTAGAGTTAAATGCTGGTGCAGCTAGTGGTTCGGGACAGGCTGGCGCTGCCGGCCTACCCGATGTAGCTGCCCAATCTGGTACGTCTGCTGGT---------GGCGGAGCTGGCGCAGATGCGCTGGACTTGCCAGCTTACGACAGCAATTGGGTCGAAACGAAGGGTAAACAAGCTGCATTCAATTTGGAGAAATTAGACTCGGATTTAAAGAATTATAAATCAAATTCTATCAAAGAAAGTATACGACGTGGTCATGACGATTTAGGCGATCACTACTTAAGCTGTGGCGATCTGACCAACGCTTTGAAATGTTATTCACGCGCACGCGACTATTGCACTAGCGGTAAACATGTTATCAATATGTGTCTGAATGTTATCAAGGTGTCGTTGTACTTACAAAACTGGGCACATGTGCTTAGTTATGTAAATAAAGCAGAGAGCACTCCTGATTTTATGGAAGGTCCTAAAGAAGCCAATTTGTCGGTTGCCACACGTCTCAAATGCGCAGCGGGCCTTGCTGAGCTACAGACTAAAAAATATAAATCAGCGGCTAAAAAATTTTTGCAAGCCAGCTTCGATCACTGCGAATTCCCTGAGATGCTGTCACAAAACAATGTTGCTATGTATGGTGGACTTTGTGCACTAGCCACCTTCGATCGTCAAGAATTGCAGAAAAATGTAATATCGTCAAGTTCATTTAAGCTGTTTTTGGAATTGGAACCACAGCTACGCGACATAATATTCAAATTCTACGAATCCAAATACGCATCCTGCCTAAAGTTACTTGATGAGATTCGCGACAATTTGTTGCTAGACATGTACATAGCTCCGCATGTAAACACGCTCTACACAAAGATACGGAATCGTGCGCTAATACAATATTTTAGTCCTTACCTATCGGCTGATATGCGGAAAATGGCAACTGCCTTCAATCGCAGTGTGCCAGCTTTGGAGAACGAAGTAATGCAATTGATACTGGATGGTCAAATTCAAGCGCGTATTGATTCACAAAACAAAATACTATGCGCCAAGGAGGCAGATCAGCGTAACAACACATTTGAGCGTGCTATAAGCATGGGTAGAGAATATCAAAGACGTCTGCGTATGTCCATTTTGCGTGCCGCAATGCTCAAAAGCCACATTCAAGTCAAGAATGTACCACGTGACTCTGGAAATCATGGCACCGACTTTTGTGTCTCCGCTGGTTCGAGCACCACCGCCGCCGTC
