# Supplementary material for: The Impact of Fast Radiation on the Phylogeny of Bactrocera Fruit Flies as Revealed by Multiple Evolutionary Models and Mutation Rate-Calibrated Clock
Source: Insects. 2022 Jun 30;13(7):603. doi: 10.3390/insects13070603 (PMC9319077; doi:10.3390/insects13070603)
Supplement: Supplementary file 1 [file insects-13-00603-s001.zip › File S1/ceratitis_15788.fasta]

>bryoniae
ATGACGCTAACGTCCGCCGCTGGTATCATTTCGCTATTGGATGAGCCAATGCCTGATTTGAAGGTATTTGCCCTGAAGAAGCTTGATAACATTGTAGACGAATTTTGGCCAGAGATTTCGGAATCAATAGAAAAAATTGAAATGCTCCATGAAGATCGTTCGTTTCCTGAAAACAAATTAGCCGGCATGGTAGCTTCTAAGGTATTCTATCATTTGGGATCTTTCGAAGACGCATTAACCTACGCCTTAGGCGCTGGAGACTTGTTCGACGTAAATGCTCGCAATGAATACACCGAAACGATTATTGCCAAATGTATTGATTTTTACATTGCGCAAAGAATAGCATTCATCGAAAATCCTAAAGAAGCCAAGGCTGTTGACACACGTCTAGAAGCCATTGTCAACCGTATGATCCAAAGGTGTGTAGATGACGGTCAATATCGTCAAGCTTTGGGTATTGCATTGGAAACGCGTCGTATGGATATTTTTGAACAATCCATTATGAAGTCGGATGATGTTGCTGGCATGTTAGCTTATGCATACAATGTCACTATGTCTTTGATTCAGAATCGTGGATTCCGCAATGAAGTATTGCGTTGTTTAGTAGGCTTGTATCGTGATTTGGGTGTACCGGACTACGTAAATATGTGTCAGTGCTTGATATTTTTGGAAGATCCTCTAGCTGTCGCTGAAGTACTAGACAAACTAACTCGCTCCTCAGTGGAAGGAAATAATTTAATGGCATATCAAATTGCCTTTGATTTATACGAATCAGCCACACAAGAATTTTTAGGAAAAGTTTTACAAGCACTTAAAGAAACAGCGCCAATCCCAACGGCTTTGCCGTCCACATTTAAGCCACAGGGCACAAATCCTACAAACACTGAAGATTCATCGAAAACAGCCAGTGATGATAAACCTAAATCAGAAGATTCCGCTGGTGATGCAGAAGGTGATGCAAAAATCGAGAGGACAATTGAGTCTTTAAATGACTCTGAAAAGGCTCATCAGAAAAATATCGAGAAACTTATCTCCATTTTATCCGGAGAAGTAACTATTGATCTGCAATTACAATTTTTGATTCGCAGCAATCACGCCGATTTGCAAATTCTACGTGGCACAAAGGAAGCTGTACGTGTCTCTATATGTCATACTGCTACCGTTATCGCCAATGCATTCATGCATGCTGGTACAACATCGGATCAATTTTTGCGTGACAACTTAGATTGGTTGGCAAGAGCAACTAATTGGGCAAAGTTGACAGCCACAGCTTCTCTAGGAGTGATCCACCGCGGTCACGAAAAAGATTCTTTGGGTCTTATGCAGAGTTACTTGCCAAAAGAGACTGGTCCCAGCTCTGGATATTCCGAGGGCGGTGGTCTCTATGCTTTAGGTCTGATCCACGCCAATCATGGTGCAAACATCATCGACTACCTTTTGCAACAATTAAAAGATGCTCAGAATGAGAATGTACGTCATGGTGGCTGCTTGGGGTTGGGTCTTGCAGCTATGGGCACCCATCGCCAAGATTTGTACGAGCAACTGAAATTTAATTTGTATCAAGACGATGCCGTTACCGGTGAGGCTGCAGGTATTGCCATGGGTATGGTAATGTTGGGCTCTAAGAACGCCCAAGCTATTGAAGATATGGTTTCGTATGCACAAGAAACGCAACACGAGAAGATCCTCCGTGGGTTGGCAGTTGGTATTTCATTGACTATGTTTGCTCGCTTAGAGGAGGCAGATCCCTTGGTTACCAGTTTATCCACTGACAAAGATCCTGTATTGCGTCGTTCCGGCATGTACACCATTGCGATGGCATATAATGGTACCGGCAGCAATAAAGCCATCCGACGTCTATTGCATGTCGCAGTTTCTGATGTGAACGATGATGTCCGTCGCGCTGCGGTAACTGCAATCGGGTTTATTCTTTTCCGCACGCCAGAGCAATGTCCATCCGTTGTAAGTTTGCTCGCTGAATCATACAATCCACATGTTCGCTACGGTGCTGCTATGGCTTTGGGTATTGCTTGTGCAGGCACAGGATTACGTGAGGCAATCGGTCTTCTGGAACCCATGGTTAAATTCGATCCCGTAAACTTTGTTCGTCAAGGTGCCCTTATTGCTTCTGCTATGATTCTAATACAGCATACCGACCAGACTTGCCCCAAGAATAGTTTCTTCCGTCAACTTTATGCCGAGGTGATCAGCAATAAGCACGAAGATGTCATGGCCAAGTTCGGTGCTATTTTAGCACAAGGCATTATTGATGGTGGTGGTCGCAATGCTACGCTGTCTTTGCAATCTCGCACTGGACATACCAATTTGCAAGCTGTTGTTGGAATGCTGGTTTTCACTCAATACTGGTACTGGTTCCCGTTAGCCCATTCCTTATCGTTGGCCTTTACTCCTACATGCGTTATTGGTTTGAATTCAGACCTGAAAATGCCTAAAATGGAGTTCAAATCCGCTGCAAAACCATCTCTGTATGCCTATCCGGCACCCTTGGAAGAGAAAAAATCGGAGGAGCGAGAAAAAGTGGCCACTGCCGTGCTCTCGATCGCTGCCCGTCAAAGGCGTCGTGAAATTGCTGATAAGAAGGAGGAAGATAGCAAGATGGAGATCGACGAGGACAGCAAGGACTCAAAGAAGGACGATAAGAAAATGGATGTAGATGAGAAGGTAGAGAAAAAAGATGATAAGAAGAAAAAAGAAGAGAAGGAAAAGAAAAAAGAG---------------------------------------GAAAAAGATAAGGATGTTGGTGATAAAAAGAAAGACGAA------AAAGAGAAGAAGGAAAAGAAAGAACCTGAACCGAACTTTGAGATACTGCAGAATCCAGCTCGTGTTGTTCGTCAGCAGCTAAAAGTTGTAAGCGTTGCCGAATCACAATCCTATATACCCCTCAAAGATGTTACCATTGGCGGTATTATTGTACTCCAACACACCGGCAAATCAGCAGAGCAAGAACTGGTTGAACCAGTAGCTGCCTATGGACCGAAGAATGACGATGCTAAGGAACCAGAGCCACCAGAGCCATTTGAATATATA
>ceratitis
ATGACTTTAACGTCCGCCGCTGGTATCATCTCGTTGTTGGATGAGCCAATGCCTGATTTAAAGGTATTTGCTCTGAAAAAACTCGACAACATCGTTGACGAGTTTTGGCCAGAGATTTCGGAATCCATTGAAAAAATTGAAATGTTACACGAAGATCGTGCATTCCCGGAAAATAAGTTAGCTGGCATGGTTGCTTCTAAAGTATTCTATCATTTGGGATCATTTGAAGATGCCTTGACCTACGCATTAGGTGCTGGAGATTTGTTCGATGTGAATGCACGCAACGAATACACTGAAACTATTATTGCAAAGTGTATTGACTTTTACATTGCACAACGTATCGCCTTTATTGAAAATCCGAAAGATGCAAAGACAGTAGATACGCGTCTAGAAGCCATTGTTAATCGTATGATTCAACGCTGTTTGGATGATGGTCAATACCGACAAGCTTTGGGTATTGCCCTAGAAACACGCCGCATGGATATTTTTGAACAGTCCATTATGAAGTCTGATGATGTTAGTGGCATGTTGGCTTATGCCTACAATGTCACCATGTCATTAATTCAAAATCGAGGTTTCCGTAATGAAGTACTACGTTGCTTGGTGGGTTTATATCGTGACTTGGGAGTTCCAGACTATGTAAACATGTGTCAGTGCTTGATATTTTTGGAAGACCCACTAGCAGTTGCCGAAGTGCTGGACAAACTAACACGCTCTTCCGTCGAAGGAAATAATTTAATGGCTTACCAAATTGCATTCGATTTATATGAGTCAGCAACCCAAGAATTTTTGGGTAAAGTACTCCAGGCACTTAAAGAAACAGCACCTATCCCAACCGCATTGCCGACAACCTTTAAGCCGCAAGGAACAAACCCTTCTGGCAGTGATGACGCATCAAAATCATCCAGTGAAGATAAACCAAAATCCGAAGATTCCCCAGGAGACGCTGAAGGCGATGCTAAAATCGAACGAACGATTGACTCACTAAACGATTCTGAGAAAGCTCATCAGAAAAATATTGAGAAACTTATCTCTATTTTGTCCGGCGAAGTAACAATTGATCTTCAATTACAATTCTTGATCCGCAGCAATCATGGTGATCTACAAATCTTACGTGGCACCAAAGAAGCCGTGCGGGTGTCTATTTGTCACACTGCTACCGTTATTGCAAATGCATTCATGCATGCCGGTACTACGTCCGATCAATTCTTACGTGACAATTTGGATTGGTTAGCTAGAGCTACAAACTGGGCAAAATTGACCGCCACTGCATCGTTGGGCGTCATTCATCGCGGTCACGAAAAGGATTCTTTGGGTCTTATGCAAAGCTATCTGCCTAAAGAAACTGGCCCCAGCTCCGGCTATTCCGAAGGCGGCGGTCTATACGCTTTGGGACTAATTCACGCCAATCATGGTGCGAACATTATCGATTATCTCTTGCAGCAACTTAAAGATGCACAGAATGAGAACGTACGTCATGGCGGTTGTTTGGGTTTGGGTCTGGCCGCGATGGGCACTCATCGACAAGATTTATATGAACAATTGAAATTTAACTTGTATCAAGATGACGCAGTAACTGGCGAGGCTGCCGGTATAGCGATGGGTATGGTAATGTTGGGTTCTAAGAATGCACAAGCCATTGAGGATATGGTTTCGTATGCCCAAGAAACCCAACACGAAAAGATTTTACGAGGCTTAGCTGTTGGTATTTCTTTGACTATGTTTGCTCGCTTGGAAGAGGCCGATCCATTGGTAACCAGTTTGTCTACTGACAAGGATCCGGTATTACGTCGATCTGGCATGTACACAATCGCAATGGCCTACAATGGCTCCGGAAGCAACAAAGCTATTCGTCGCTTATTACATGTTGCCGTATCCGATGTAAATGATGATGTTCGTCGCGCTGCAGTTACTGCTATCGGATTTATACTCTTCCGTACACCAGAGCAGTGCCCTTCAGTTGTTAGTTTGCTTGCTGAATCCTACAATCCTCATGTGCGTTACGGTGCCGCTATGGCTTTGGGTATTGCTTGTGCTGGTACTGGATTACGCGAGGCAATTGGTCTTTTGGAACCCATGGTCAAATTCGACCCCGTTAACTTTGTACGCCAAGGTGCACTCATCGCTTCTGCTATGATCCTAATTCAGCATACCGATCAGACTTGCCCGAAAACGACTTTCTTCCGTCAACTTTACGCCGAGGTAATCACCAACAAGCATGAAGATGTCATGGCCAAGTTTGGCGCTATTCTCGCACAAGGCATTATTGATGGGGGTGGCCGTAATGCCACACTTTCTTTACAATCGCGTACTGGACATACCAACTTGCAAGCTGTTGTGGGAATGCTTGTGTTCACTCAGTACTGGTATTGGTTCCCATTGGCGCACTCGCTTTCCTTAGCATTTACACCCACATGCGTTATTGGTTTGAACTCGGATTTGAAGATGCCTAAAATGGAATTCAAATCTGCCGCAAAACCATCTTTGTATGCCTATCCGGCACCTTTGGAAGAAAAGAAATCGGAGGAGCGCGAAAAGGTAGCTACCGCTGTGCTCTCTATAGCAGCACGTCAAAAGCGTCGTGAAATTGCTGATAAGAAGGAAGAAGAGAATAAGATGGATGTCGACGAGGACAGCAAGGATTCCAAAAAGGATGATAAGAAAATGGATGTTGATGAGAAGCCAGAGAAAAAAGAAGATAAGAAAAAGAAGGAAGAGAAAGAAAAGAAAAAGGAGGATGAGAAGGAGAAGGACAAGGAGAAGGAGAAAGAGAAAGAGAAAGATAAGGATACTGGCGATAAAAAGAAAGACGAAAAAGAAAAAGAGAAGAAAGAAAAGAAAGAACCTGAGCCTAACTTTGAGATTTTGCAGAATCCTGCACGAGTTGTACGTCAACAGCTCAAAGTTATAAGCGTTAACGAATCACAAGCTTACATACCATTAAAAGATGTTACCATTGGTGGCATTATTGTACTACAACACACCGGTAAATCTGTTGAGCAAGAACTGGTTGAACCAGTTGCCGCCTACGGTCCAAAGAATGACGATGCTAAGGAACCAGAGCCACCAGAGCCATTCGAATACATA
>correcta
ATGACGCTAACATCCGCCGCTGGTATCATCTCGCTATTGGATGAGCCAATGCCTGATTTGAAGGTATTTGCCCTGAAGAAGCTTGATAACATTGTAGACGAATTTTGGCCAGAGATTTCGGAATCGATAGAAAAAATTGAAATGCTCCATGAAGATCGTTCGTTTCCTGAAAACAAATTAGCAGGCATGGTAGCTTCTAAGGTATTCTATCATTTGGGATCTTTCGAAGACGCATTAACATACGCCTTAGGCGCTGGAGACTTGTTCGACGTAAATGCTCGCAATGAATACACCGAAACTATAATTGCCAAATGTATCGATTTTTACATTGCGCAAAGAATAGCATTCATTGAAGATCCTAAAGAAGCTAAACCCGTTGACACACGCCTAGAAGCCATTGTCAACCGTATGATCCAACGGTGCTTAGATGACGGTCAATATCGTCAAGCTTTAGGTATTGCATTGGAAACACGTCGTATGGATATTTTTGAACAATCCATTATGAAGTCGGATGATGTTGCTGGCATGTTAGCTTATGCATACAATGTCACTATGTCTTTGATTCAAAATCGTGGATTCCGCAATGAAGTACTGCGTTGTTTAGTAGGCTTGTATCGTGATTTGGGTGTACCAGACTATGTAAATATGTGTCAGTGCTTGATATTTTTGGAAGATCCTCTGGCTGTCGCTGAAGTGCTAGACAAACTAACTCGCTCCTCAGTTGAAGGAAATAATTTAATGGCATATCAAATTGCCTTCGACTTATACGAATCTGCAACACAAGAATTTTTAGGAAAAGTTCTGCAAGCACTTAAAGAAACAGCACCAATCCCAACGGCTTTGCCGTCCACATTTAAGCCACAGGGCACAAATTCTACAAACACTGAAGATTCAACGAAAACACCCAGTGATGATAAACCTAAATTAGAAGATTCCGCTGGTGATGCAGAAGGTGATGCGAAAATCGAGAGGACAATTGAGTCTTTAAATGACTCTGAAAAGGCTCATCAGAAAAATATCGAGAAACTTATCTCCATTTTATCCGGAGAAGTAACAATTGATCTGCAATTACAATTTTTGATACGCAGCAATCACGCCGATTTGCAAATTCTGCGTGGCACAAAGGAAGCTGTCCGCGTCTCTATTTGCCACACTGCTACCGTTATCGCCAATGCATTCATGCATGCGGGTACAACATCGGATCAATTTTTACGTGACAACTTAGATTGGTTGGCAAGAGCAACTAATTGGGCAAAGCTGACAGCCACAGCTTCTCTAGGAGTCATCCATCGCGGTCACGAAAAGGATTCTTTAGGCCTTATGCAGAGTTACTTGCCAAAAGAGACTGGTCCCAGCTCTGGTTATTCCGAGGGCGGTGGTCTCTATGCTTTAGGCCTGATCCACGCCAATCATGGTGCAAACATCATCGACTACCTTTTGCAACAATTAAAAGATGCTCAGAACGAGAATGTACGTCATGGTGGCTGCTTGGGCTTGGGTCTTGCAGCTATGGGCACCCATCGCCAAGATTTGTACGAGCAACTGAAATTTAATTTGTATCAAGACGATGCCGTTACCGGTGAGGCCGCGGGTATTGCCATGGGTATGGTAATGTTGGGCTCTAAGAACGCCCAAGCTATTGAAGATATGGTTTCGTATGCTCAAGAAACTCAACACGAGAAGATTCTCCGTGGGTTAGCAGTTGGTATCTCATTGACTATGTTTGCTCGCCTAGAGGAGGCAGATCCCTTGGTTACCAGTTTATCCACTGACAAAGATCCTGTATTGCGTCGTTCCGGCATGTACACCATTGCAATGGCATATAACGGTACCGGCAGCAATAAAGCTATCCGACGACTATTGCATGTTGCAGTTTCTGATGTGAACGATGATGTCCGTCGTGCTGCGGTAACTGCAATCGGTTTTATTCTTTTCCGTACACCAGAGCAATGTCCATCCGTTGTAAGTTTGCTCGCTGAATCATATAACCCACATGTCCGCTACGGTGCTGCTATGGCTTTGGGTATTGCTTGTGCAGGCACAGGATTACGTGAGGCAATCGGTCTTCTGGAACCTATGGTTAAATTCGATCCCGTTAACTTTGTTCGTCAAGGTGCCCTTATTGCTTCTGCTATGATTCTAATACAACATACCGACCAGACTTGCCCAAAGAATAGTTTCTTCCGTCAGCTGTATGCCGAGGTGATCAGCAATAAGCACGAAGATGTTATGGCCAAGTTCGGTGCTATTTTAGCACAAGGCATTATTGATGGAGGTGGCCGCAATGCAACGCTGTCTTTGCAATCTCGTACTGGACATACCAATTTGCAAGCTGTTGTTGGAATGCTGGTTTTTACTCAATACTGGTACTGGTTCCCGTTAGCCCATTCTTTGTCGTTGGCCTTTACTCCTACATGCGTTATTGGTTTGAATTCGGACCTGAAAATGCCTAAAATGGAGTTCAAATCCGCCGCAAAACCATCTCTGTATGCCTATCCGGCACCCTTGGAAGAGAAAAAATCGGAGGAGCGAGAAAAAGTGGCCACTGCCGTGCTCTCGATCGCTGCCCGTCAAAGGCGTCGTGAAATTGCTGATAAGAAGGAGGAAGATAGCAAGATGGAGATCGACGAGGACAGCAAGGATTCAAAGAAGGACGATAAGAAAATGGATGTAGATGAGAAGGTAGAGAAAAAAGATGATAAGAAGAAAAAAGAAGAGAAGGAAAAGAAAAAGGAG---------------------------------------GAAAAGGATAAGGATGTTGGGGATAAAAAGAAAGACGAA------AAAGAAAAGAAGGAAAAGAAAGAACCTGAACCGAACTTTGAGATACTGCAGAATCCAGCTCGTGTTGTTCGTCAACAGCTAAAAGTTGTAAGCGTTGCCGAGTCGCAATCCTATATACCCCTCAAAGATGTTACCATTGGTGGTATTATTGTACTACAACACACCGGCAAATCAGCAGAGCAAGAACTGGTTGAACCAGTAGCTGCCTATGGACCGAAGAATGACGATGCCAAGGAACCAGAGCCACCAGAGCCATTCGAATATATA
>cucurbitae
ATGACGCTAACGTCCGCCGCTGGTATCATCTCGCTATTGGATGAGCCAATGCCTGATTTGAAGGTATTTGCTCTGAAGAAGCTTGATAACATCGTAGACGAGTTTTGGCCCGAGATTTCGGAATCAATTGAAAAAATTGAAATGCTCCATGAGGATCGTTCGTTCCCGGAAAACAAATTAGCTGGAATGGTAGCTTCTAAAGTATTCTATCATTTGGGATCATTTGAAGATGCATTAACCTACGCCTTAGGCGCTGGAGATTTGTTCGACGTTAATGCTCGCAATGAATACACTGAAACTATAATTGCCAAATGTATCGATTTTTACATTGCACAACGTATAGCCTTCATTGAGAATCCCAAAGACGCTAAAGCGGTTGACACACGTCTAGAAGCCATTGTCAACCGCATGATCCAACGTTGCTTGGATGACGGTCAATATCGTCAAGCATTGGGAATTGCATTGGAAACCCGTCGCATGGATATTTTTGAACAATCTATTATGAAGTCTGATGATGTTGCTGGCATGTTAGCTTACGCTTACAATGTCACCATGTCATTAATTCAGAACCGTGGATTCCGCAATGAAGTGCTGCGTTGCTTGGTAGGATTGTATCGTGATTTGGGTGTACCAGACTACGTGAATATGTGTCAGTGCCTGATATTTTTGGAAGATCCTCTGGCTGTAGCTGAAGTACTAGACAAACTAACACGGTCCTCTGTGGAAGGAAATAATTTAATGGCATATCAAATTGCCTTCGACCTATACGAATCAGCCACACAAGAATTTTTGGGAAAAGTGCTCCAAGCACTTAAAGAAACAGCACCTATCCCAACGGCCTTGCCGTCCACTTTTAAGCCGCAGGGTACAAACCCTACAAGCAGTGATGATGCA---AAAGCATCCAGCGAAGATAAACCTAAATCGGAGGATTCCGCTGGAGATGCAGAAGGTGACGCAAAAATTGAGCGAACAATTGATTCTTTGAATGACTCAGAAAAGGCTCATCAGAAAAATATTGAGAAACTTATTTCGATTTTATCGGGTGAAGTAACCATTGATCTGCAGTTGCAGTTCTTGATTCGCAGCAATCACGCCGATTTGCAAATTCTCCGTGGTACAAAGGAAGCTGTACGTGTGTCGATTTGTCACACCGCCACCGTCATCGCTAATGCATTCATGCATGCTGGCACCACATCAGATCAATTTCTTCGTGACAACTTGGATTGGTTGGCAAGAGCAACCAATTGGGCGAAATTGACCGCCACAGCCTCTTTGGGAGTCATCCATCGTGGACACGAAAAGGATTCTTTGGGTCTCATGCAAAGTTACTTGCCAAAAGAGACTGGCCCTAGCTCCGGTTACTCAGAGGGTGGTGGTCTTTATGCTTTAGGTCTGATCCACGCCAATCATGGTGCAAATATCATCGACTACCTTTTACAACAACTAAAAGATGCTCAGAATGAAAATGTACGTCACGGTGGCTGCTTGGGATTGGGTCTGGCAGCCATGGGCACCCATCGTCAGGATCTGTACGAACAACTGAAATTTAATTTGTACCAAGATGACGCAGTAACTGGCGAGGCAGCAGGTATTGCCATGGGTATGGTAATGTTGGGTTCTAAAAACGCCCAAGCTATCGAGGATATGGTTTCCTATGCCCAAGAAACGCAGCACGAGAAGATCCTCCGTGGATTGGCAGTTGGTATCTCTCTAACAATGTTCGCTCGCTTAGAAGAGGCCGATCCCTTGGTTACCAGTTTGTCGACTGACAAAGATCCTGTATTGCGTCGTTCGGGAATGTATACCATTGCCATGGCATATAATGGTACCGGCAGCAACAAAGCCATCCGTCGTCTATTGCATGTCGCAGTTTCTGATGTGAATGATGATGTCCGTCGTGCTGCCGTAACTGCAATTGGTTTCATTCTCTTCCGCACCCCAGAACAATGTCCATCCGTGGTAAGTTTACTCGCTGAATCATACAACCCACACGTGCGCTATGGTGCTGCCATGGCTTTGGGTATTGCTTGCGCTGGCACCGGATTACGTGAGGCAATCGCCCTTCTGGAACCCATGGTTAAATTCGATCCTGTAAACTTTGTGCGTCAAGGCGCGCTTATTGCTTCTGCTATGATTCTAATACAACACACCGACCAGACTTGCCCCAAGAATAGTTTCTTCCGTCAACTTTATGCCGAGGTGATCAGCAACAAGCACGAAGATGTTATGGCCAAATTTGGCGCCATTTTGGCACAAGGCATCATTGATGGAGGTGGTCGCAATGCTACGCTGTCTCTGCAATCACGCACTGGACATACCAATTTGCAAGCTGTTGTTGGTATGCTCGTTTTCACCCAGTACTGGTACTGGTTCCCGTTAGCCCATTCTTTGTCGTTGGCATTTACCCCTACATGCGTGATTGGGTTGAATTCTGATCTGAAGATGCCCAAAATGGAATTCAAATCCGCTGCAAAACCATCTCTGTATGCCTATCCGGCACCATTGGAAGAAAAGAAATCGGAAGAGCGCGAAAAGGTCGCCACAGCTGTGCTCTCGATAGCTGCACGTCAAAGACGTCGTGAAATTGCTGATAAGAAGGAGGAGGATAACAAGATGGAAATCGACGAGGACAGCAAAGATTCCAAGAAGGAGGATAAGAAAATGGATGTTGATGAGAAGGTAGAGAAAAAAGATGACAAGAAGAAGAAAGAGGATAAAGAAAAGAAGAAGGAG---------------------------------------GAAAAGGATAAGGATGGTGGCGATAAGAAGAAAGATGAA------AAAGAAAAGAAGGATAAGAAAGAACCTGAACCGAACTTTGAAATACTGCAGAATCCGGCTCGTGTTGTTCGTCAGCAGCTTAAAGTTGTAAGCGTTGCCGAGTCACAAGCCTACATACCCCTCAAAGATGTTACCATTGGTGGTATTATTGTTCTACAACACACCGGCAAAGCGGCGGAACAAGAACTGGTTGAACCAGTAGCTGCCTACGGACCGAAGAATGACGATGCCAAGGAACCAGAGCCACCAGAGCCTTTCGAATACATA
>dorsalis
ATGACGCTAACATCCGCCGCTGGTATCATTTCGCTATTGGATGAGCCAATGCCTGATTTGAAGGTATTTGCCCTGAAGAAGCTTGATAACATTGTAGACGAATTTTGGCCAGAGATTTCGGAATCTATAGAAAAAATTGAAATGCTCCATGAAGATCGTTCGTTTCCTGAAAACAAATTAGCAGGCATGGTAGCTTCTAAGGTATTCTATCATTTGGGATCTTTCGAAGACGCATTAACTTACGCCTTAGGCGCTGGAGACTTGTTCGACGTAAATGCTCGCAATGAATACACCGAAACTATAATTGCCAAATGTATAGATTTTTACATTGCGCAAAGAATAGCATTCATTGAAGATCCTAAAGAAGCTAAACCCGTTGACACACGCCTAGAAGCCATTGTCAACCGTATGATCCAACGGTGCTTAGATGACGGTCAATATCGTCAAGCTTTGGGTATTGCATTGGAAACGCGTCGTATGGATATTTTTGAACAATCTATTATGAAGTCGGATGATGTTGCTGGCATGTTAGCTTATGCATACAATGTCACTATGTCTTTGATTCAAAATCGTGGATTCCGCAATGAAGTACTGCGTTGTTTAGTAGGCTTGTATCGTGATTTGGGTGTACCAGACTACGTAAATATGTGTCAGTGCTTGATATTTTTGGAAGATCCTCTGGCTGTCGCTGAAGTACTAGACAAACTAACTCGCTCCTCGGTGGAAGGAAATAATTTAATGGCATATCAAATTGCCTTCGACTTATACGAATCTGCAACACAAGAATTTTTAGGAAAAGTTCTGCAAGCACTTAAAGAAACAGCACCAATCCCAACGGCTTTGCCGTCCACATTTAAGCCGCAGGGCACAAATTCTACAAACACTGAAGATTCAACGAAAACAGCCAGTGATGATAAACCTAAATCGGAAGATTCCGCTGGTGATGCAGAAGGTGATGCAAAAATCGAGAGGACAATTGAATCTTTAAATGACTCTGAAAAGGCTCATCAGAAAAATATCGAGAAACTTATTTCCATTTTATCCGGAGAAGTAACTATTGATCTGCAACTTCAATTTTTGATTCGCAGCAATCACGCCGATTTGCAAATTCTGCGTGGCACAAAGGAAGCTGTGCGTGTCTCTATTTGTCACACTGCTACCGTTATCGCCAATGCCTTCATGCATGCTGGTACAACATCGGATCAATTTTTGCGTGACAACTTGGATTGGTTGGCAAGAGCAACTAATTGGGCAAAGTTGACAGCCACAGCTTCACTAGGAGTCATCCACCGCGGTCACGAAAAGGATTCTTTAGGCCTTATGCAGAGTTACTTGCCAAAAGAGACTGGTCCCAGCTCTGGATATTCCGAGGGAGGTGGCTTATATGCTTTAGGCCTGATCCACGCCAATCATGGTGCAAACATCATCGACTACCTTTTGCAACAATTAAAAGATGCTCAGAATGAGAATGTTCGTCATGGTGGTTGCTTGGGGTTAGGTCTTGCAGCTATGGGCACCCATCGCCAAGATTTGTACGAGCAACTGAAATTTAATTTGTATCAAGACGATGCCGTTACTGGTGAGGCCGCAGGTATTGCCATGGGTATGGTAATGTTGGGCTCTAAGAACGCCCAAGCTATTGAAGATATGGTTTCGTATGCTCAAGAAACTCAACACGAGAAGATTCTCCGTGGGTTGGCAGTTGGTATCTCATTGACTATGTTTGCTCGCTTAGAGGAGGCAGATCCCTTGGTTACCAGTTTATCCACTGACAAAGATCCTGTATTGCGTCGTTCCGGCATGTACACCATTGCGATGGCATATAACGGTACCGGCAGCAATAAAGCTATCCGACGACTATTGCATGTCGCAGTTTCTGATGTGAACGATGATGTCCGTCGTGCTGCGGTAACCGCTATCGGTTTTATTCTTTTCCGCACGCCAGAGCAATGTCCATCCGTTGTAAGTTTGCTCGCTGAATCATACAACCCACATGTCCGCTACGGTGCTGCTATGGCTTTGGGTATTGCTTGTGCAGGCACAGGATTACGTGAGGCAATCGGTCTTCTGGAACCTATGGTTAAATTCGATCCCGTAAACTTTGTCCGTCAAGGTGCCCTTATTGCTTCTGCTATGATTCTAATACAACATACCGACCAGACTTGTCCCAAGAATAGTTTCTTCCGTCAACTGTATGCCGAGGTGATCAGCAATAAGCACGAAGATGTTATGGCCAAGTTCGGTGCTATTTTAGCACAAGGCATAATTGATGGAGGTGGTCGCAATGCTACACTGTCTTTGCAATCTCGCACTGGACATACCAATTTGCAAGCTGTGGTTGGAATGCTCGTTTTCACTCAATACTGGTACTGGTTCCCGTTGGCCCATTCTTTGTCGTTGGCCTTCACTCCTACATGCGTTATTGGTTTGAACTCGGACCTGAAAATGCCTAAAATGGAGTTCAAATCCGCCGCAAAACCATCTCTGTATGCCTATCCGGCACCCTTGGAAGAGAAAAAATCGGAGGAGCGAGAAAAAGTGGCCACTGCCGTGCTCTCGATAGCTGCCCGTCAAAGGCGTCGTGAAATTGCTGATAAGAAGGAGGAAGATAGCAAGATGGAGATCGACGAGGACAGCAAGGATTCAAAGAAGGACGATAAGAAAATGGATGTTGATGAGAAGGTAGAGAAAAAAGATGATAAGAAGAAAAAAGAAGAGAAGGAAAAGAAAAAGGAG---------------------------------------GAAAAGGATAAGGATGTTGGTGATAAAAAGAAAGACGAA------AAAGAGAAGAAGGAAAAGAAAGAACCTGAACCGAACTTTGAGATACTGCAAAATCCAGCTCGTGTTGTTCGTCAGCAATTAAAAGTTGTAAGTGTTGCCGAATCACAATCCTATATACCCCTCAAAGATGTTACAATTGGCGGTATTATTGTACTGCAACACACCGGCAAATCAGCAGAGCAAGAACTGGTTGAACCAGTAGCTGCCTATGGACCGAAGAACGACGATGCCAAGGAACCAGAGCCACCAGAGCCATTCGAATATATA
>jarvisi
ATGACGCTAACATCCGCCGCTGGTATCATCTCGCTATTGGATGAGCCAATGCCTGATTTGAAGGTATTTGCCCTGAAGAAGCTTGATAACATTGTAGACGAATTTTGGCCAGAGATTTCGGAATCAATAGAAAAAATTGAAATGCTCCATGAAGATCGTTCGTTTCCTGAAAACAAATTAGCAGGCATGGTAGCTTCTAAGGTATTCTATCATTTGGGATCATTCGAAGACGCATTAACCTACGCCTTAGGCGCTGGAGACTTGTTCGACGTAAATGCTCGCAATGAATATACCGAAACTATAATTGCTAAATGTATCGATTTTTACATTGCGCAAAGAATAGCATTCATTGAAAATCCTAAAGAAGCTAAGGTCGTTGATACACGCCTAGAAGCCATTGTCAACCGTATGATCCAACGGTGCTTAGATGACGGTCAATATCGTCAAGCTCTGGGTATTGCATTGGAAACGCGTCGTATGGATATTTTTGAACAATCTATTATGAAGTCGGATGATGTTGCTGGCATGTTAGCTTATGCATACAATGTCACTATGTCTTTGATTCAGAATCGTGGATTTCGCAATGAAGTATTGCGTTGTTTAGTAGGCTTGTATCGTGATTTGGGTGTACCAGACTACGTAAATATGTGTCAGTGCTTGATATTTTTGGAAGATCCTCTGGCTGTCGCTGAAGTACTAGACAAACTAACTCGCTCCTCAGTGGAAGGAAATAATTTAATGGCATATCAAATTGCCTTCGATTTATACGAATCTGCAACACAAGAATTTTTAGGAAAAGTTTTGCAAGCACTTAAAGAAACAGCACCAATCCCAACGGCTTTGCCGTCCACATTCAAGCCACAGGGCACAAATTCTACAAACACTGAAGATTCAACTAAAACAGCCAGTGATGATAAACCAAAATCGGAAGATACCGCTGGTGATGCAGAAGGCGATGCGAAAATCGAGAGGACAATTGAGTCTTTAAATGACTCTGAAAAGGCTCATCAGAAAAATATCGAGAAACTTATCTCCATTCTGTCCGGAGAAGTAACTATTGATCTACAATTACAGTTCTTGATTCGCAGCAATCACGCCGATTTGCAAATTCTACGTGGCACAAAGGAAGCTGTACGTGTCTCTATTTGTCACACTGCTACCGTTATCGCCAATGCATTCATGCATGCTGGTACTACATCGGATCAATTTTTACGTGATAACTTAGATTGGTTGGCAAGAGCAACTAATTGGGCAAAGTTGACAGCCACAGCCTCTTTAGGTGTCATCCATCGCGGTCACGAAAAGGATTCTTTAGGCCTTATGCAGAGTTACTTGCCAAAAGAGACTGGTCCAAGCTCTGGATATTCTGAGGGCGGTGGTCTCTATGCCTTAGGCCTGATCCATGCCAATCATGGTGCAAACATCATCGACTACCTTTTGCAACAATTAAAAGATGCTCAGAATGAGAATGTACGTCATGGTGGCTGCTTGGGGTTGGGTCTTGCAGCTATGGGCACCCATCGCCAAGATTTGTACGAGCAACTGAAATTTAATTTGTATCAAGACGATGCCGTTACTGGTGAGGCCGCAGGTATTGCCATGGGTATGGTAATGTTGGGCTCTAAGAACGCCCAAGCTATTGAAGATATGGTTTCGTATGCACAAGAAACGCAACACGAGAAGATCCTCCGTGGGTTGGCAGTTGGTATCTCATTGACTATGTTTGCTCGCTTAGAGGAGGCAGATCCCTTGGTTACCAGTTTATCCACTGATAAGGATCCTGTATTGCGTCGTTCCGGCATGTACACCATTGCGATGGCATATAATGGTACCGGCAGCAATAAAGCTATCCGACGACTGTTGCATGTCGCTGTTTCTGATGTGAACGATGATGTCCGTCGTGCTGCGGTAACTGCAATCGGTTTTATTCTTTTCCGCACGCCAGAGCAATGTCCATCCGTTGTAAGTTTGCTTGCTGAATCATACAACCCACATGTTCGCTACGGTGCTGCTATGGCTTTGGGTATTGCTTGTGCAGGCACAGGATTACGTGAGGCAATCGGTCTTCTGGAACCTATGGTTAAATTCGATCCCGTAAACTTTGTTCGTCAAGGTGCCCTTATTGCTTCTGCTATGATTCTAATACAGCATACCGACCAGACTTGCCCCAAGAATAGTTTCTTCCGTCAACTGTATGCCGAGGTGATCAGCAATAAGCACGAAGATGTTATGGCCAAGTTCGGTGCTATTTTAGCACAAGGCATTATTGATGGAGGTGGCCGCAATGCAACGCTGTCTTTACAATCTCGCACTGGACATACCAATTTGCAAGCTGTTGTGGGAATGCTTGTTTTCACTCAATACTGGTACTGGTTCCCGTTAGCCCATTCTTTGTCTTTAGCCTTTACTCCTACATGCGTTATTGGTTTGAATTCGGACCTGAAAATGCCTAAAATGGAGTTCAAATCCGCTGCAAAACCATCCCTTTATGCCTATCCGGCACCCTTGGAAGAGAAAAAATCGGAGGAGCGAGAAAAAGTGGCCACTGCCGTGCTCTCGATAGCTGCCCGTCAAAGACGTCGTGAAATTGCTGACAAAAAGGAGGAAGATAGCAAGATGGAGGTCGACGAGGACAGCAAGGACTCAAAGAAGGACGATAAGAAAATGGATGTTGATGAGAAGGTAGAGAAAAAAGATGATAAGAAGAAAAAAGAAGAAAAGGAAAAGAAAAAGGAG---------------------------------------GAAAAGGATAAGGATGTTGGTGATAAAAAGAAAGACGAA------AAAGAGAAGAAAGAAAAGAAAGAACCTGAACCGAACTTTGAGATACTACAGAATCCAGCTCGTGTTGTTCGTCAGCAGCTAAAAGTTATCAGCGTTGCCGAGTCACAATCCTATATACCCCTCAAAGATGTTACCATTGGCGGCATTATTGTACTGCAACACACCGGCAAATCAGCAGAGCAAGAACTGGTTGAACCAGTGGCTGCCTATGGACCGAAGAATGACGATGCCAAGGAACCAGAGCCACCAGAGCCATTCGAATATATA
>latifrons
ATGACGCTAACATCCGCCGCTGGTATCATCTCGCTATTGGATGAGCCAATGCCTGATTTGAAGGTATTTGCCCTGAAGAAGCTTGATAACATTGTGGATGAATTTTGGCCAGAGATTTCGGAATCAATAGAAAAAATTGAAATGCTCCATGAAGATCGTTCGTTTCCTGAAAACAAATTAGCAGGCATGGTAGCTTCTAAGGTATTCTATCATTTGGGATCTTTCGAAGATGCATTAACCTACGCCTTAGGCGCTGGAGACTTGTTCGACGTAAATGCTCGCAATGAATACACCGAAACCATAATTGCCAAATGTATCGATTTTTACATTGCGCAAAGAATAGTATTCATTGAAAATCCTAAAGAAGCTAAGGCCGTTGACACACGCCTAGAAGCCATTGTCAACCGTATGATCCAACGGTGCTTAGATGACGGYCAATACCGTCAAGCTTTGGGTATTGCATTGGAAACGCGTCGTATGGATATTTTTGAACAATCTATTATGAAATCGGATGATGTTGCTGGCATGTTAGCTTATGCATACAATGTCACCATGTCTTTGATTCAGAATCGTGGATTCCGCAATGAAGTACTGCGTTGCTTAGTAGGCTTGTATCGTGATTTGGGGGTACCAGACTACGTAAATATGTGTCAGTGCTTAATATTTTTGGAAGATCCTCTGGCTGTTGCTGAAGTACTAGACAAACTAACTCGCTCCTCAGTGGAAGGAAATAATTTAATGGCATATCAAATTGCCTTCGACTTATACGAATCTGCAACACAAGAATTTTTAGGAAAAGTTTTGCAAGCACTTAAAGAAACAGCACCAATCCCAACGGCTTTGCCGTCCACATTTAAGCCACAGGGCACAAATCCTACAAACACTGAAGATTCATCGAAAACAGCTAGTGATGATAAACCTAAATCGGAAGATTCCGCTGGTGATGCTGAAGGTGATGCGAAAATCGAGAGAACAATTGAGTCCTTAAATGACTCTGAAAAGGCTCATCAGAAAAATATCGAGAAACTTATCTCCATTYTATCCGGAGAAGTAACTATTGATCTGCAATTACAATTTTTGATTCGCAGCAATCACGCCGATTTACAAATTCTGCGTGGCACAAAGGAAGCTGTCCGTGTCTCTATTTGTCACACTGCTACCGTTATCGCCAATGCCTTCATGCATGCTGGTACAACATCGGATCAATTTTTACGTGACAACTTAGATTGGTTGGCAAGAGCAACTAATTGGGCCAAGTTGACAGCCACAGCTTCTCTAGGAGTCATCCACCGCGGTCATGAAAAGGATTCTTTGGGTCTTATGCAGAGTTACTTGCCGAAAGAGACTGGTCCCAGCTCTGGATATTCCGAGGGCGGTGGTCTATATGCCTTAGGCCTGATCCACGCCAATCATGGTGCAAACATCATCGACTACCTTTTGCAACAATTAAAAGATGCTCAGAATGAGAATGTACGTCATGGTGGCTGCTTGGGGTTGGGTCTTGCGGCTATGGGCACCCATCGCCAAGATTTGTACGAGCAACTGAAATTTAATTTGTATCAAGACGATGCCGTTACCGGTGAGGCTGCAGGTATTGCCATGGGTATGGTAATGTTGGGYTCTAAGAACGCCCAAGCTATTGAAGATATGGTTTCGTATGCACAAGAAACGCAACACGAGAAGATCCTCCGTGGGTTGGCAGTTGGTATTTCTTTGACTATGTTTGCTCGCTTAGAGGAGGCAGATCCCTTGGTTACCAGTTTGTCCACTGACAAAGATCCTGTATTGCGTCGTTCCGGCATGTACACCATTGCGATGGCATATAATGGTACCGGCAGCAATAAAGCCATCCGACGGCTATTGCATGTCGCAGTTTCTGATGTGAACGATGATGTCCGTCGTGCTGCGGTAACTGCAATTGGTTTTATTCTTTTCCGCACGCCAGAGCAATGTCCATCCGTTGTAAGTTTGCTCGCTGAATCATACAACCCACATGTTCGCTACGGTGCTGCTATGGCTTTGGGTATTGCTTGTGCAGGCACAGGATTACGTGAGGCAATCGGTCTCCTGGAACCTATGGTTAAATTCGATCCCGTAAACTTTGTCCGTCAAGGTGCTCTTATTGCTTCTGCTATGATTCTAATACAGCATACCGACCAGACTTGCCCCAAGAATAGTTTCTTCCGTCAACTTTATGCCGAGGTGATCAGCAATAAGCACGAAGATGTCATGGCCAAGTTCGGTGCTATTTTAGCACAAGGCATTATTGATGGCGGTGGTCGCAATGCTACGCTATCTTTGCAATCTCGCACTGGACATACCAATTTGCAAGCTGTTGTTGGAATGCTGGTTTTCACTCAATACTGGTACTGGTTCCCGTTAGCCCATTCTTTGTCTTTGGCCTTTACTCCTACATGCGTTATTGGTTTGAATTCGGACCTGAAAATGCCAAAAATGGAGTTCAAATCCGCCGCAAAACCATCTCTGTATGCCTATCCGGCACCCTTGGAAGAGAAAAAATCGGAGGAGCGAGAAAAAGTGGCCACTGCCGTCCTCTCGATCGCTGCCCGTCAAAGGCGTCGTGAAATTGCTGATAAGAAGGAAGAAGATAACAAGATGGAGATCGACGAGGACAGCAAGGATTCAAAGAAGGACGACAAGAAAATGGATGTAGATGAGAAGGTAGAGAAAAAAGATGATAAGAAGAAAAAAGAAGAGAAGGAAAAGAAAAAGGAR---------------------------------------GAAAAGGATAAGGATGTTGGTGATAAAAAGAAAGACGAA------AAAGAGAAGAAGGAAAAGAAAGAACCTGAACCTAACTTTGAGATACTGCAGAATCCAGCACGTGTTGTTCGTCAGCAGCTAAAAGTTGTAAGCGTTGCCGAATCACAATCCTATATACCACTCAAAGATGTTACCATTGGCGGTATCATTGTACTGCAACACACCGGCAAATCARCAGAGCAAGAACTGGTTGAACCAGTAGCTGCCTATGGACCGAAGAATGACGATGCTAAGGAACCAGAGCCACCAGAGCCATTCGAATATATA
>minax
ATGACACTAACATCCGCCGCTGGTATTATCTCGCTATTGGATGAGCCGATGCCTGACTTGAAGGTATTTGCTCTGAAGAAGCTTGATAACATTGTAGACGAATTTTGGCCAGAGATTTCAGAATCTATAGAAAAAATTGAAATGCTACATGAAGATCGTTCATTTCCTGAAAACAAATTAGCAGGCATGGTAGCTTCTAAGGTATTCTATCATTTGGGATCCTTCGAAGACGCACTAACCTATGCATTAGGCGCTGGAGATTTATTCGACGTAAATTCTCGCAATGAATACACTGAAACTATAATTGCCAAATGTATCGATTTTTACATTGCACAACGAATAGTCTTTATTGAAAATCCCAAAGAAGCTAAGGCGGTTGACATACGTCTAGAAGCCATTGTCAACCGTATGATCCAACGCTGCTTGGACGACGGTCAATATCGTCAAGCATTGGGTATTGCATTGGAAACGCGTCGAATGGATATTTTTGAACAATCTATTATGAAGTCGGATGATGTTGCTGGCATGTTAGCTTATGCATACAATGTCACTATGTCTTTAATTCAGAACCGTGGATTCCGCAATGAAGTACTGCGTTGTTTAGTAGGATTGTATCATGATTTGGGTGTACCAGATTACGTAAATATGTGTCAGTGCTTGATATTTTTGGAAGATCCGCTAGCTGTTGCTGAAGTACTAGATAAACTAACTCGATCTTCAGTAGAAGGAAATAACTTGATGGCATATCAAATTGCCTTCGACTTATATGAATCAGCCACCCAAGAATTTTTAGGAAAAGTTCTCCAAGCACTTAAAGAAACAGCACCTATCCCAACGGCTTTGCCGTCCACATTTAAGCCACAGGGCACAAATCCTACAAACGGTGAAGACTCGTCGAAAACATCCAGTGATGATAAACCTAAATCAGAAGATTCCGCTGGAGATGCAGAAGGTGATGTGAAAATTGAGAGAACAATTGACTCTTTAAATGATTCTGAAAAGGCTCATCAGAAAAATATTGAGAAACTTATTTCCATTTTATCGGGTGAAGTAACCATTGATCTGCAGTTACAATTTTTGATTCGCAGCAATCACGGCGATTTGCAAATTCTTCGTGGCACTAAGGAAGCTGTCCGTGTATCTATTTGTCACACTGCTACCGTTATCGCCAATGCATTCATGCATGCTGGTACAACATCGGATCAATTTCTACGTGACAACTTAGATTGGTTGGCAAGAGCAACCAATTGGGCAAAATTGACAGCCACAGCGTCTCTAGGGGTCATCCATCGCGGTCACGAAAAGGATTCTTTAGGTCTTATGCAAAGTTACTTGCCAAAAGAAACTGGCCCCAGCTCCGGATACTCAGAGGGTGGTGGTCTATATGCTTTAGGTCTGATCCACGCCAATCATGGTGCAAACATCATCGATTACCTTTTGCAACAATTAAAAGATGCTCAAAATGAAAATGTACGTCATGGTGGCTGCTTAGGATTGGGTCTTGCAGCTATGGGCACCCATCGTCAAGATTTGTATGAACAACTGAAATTTAATTTGTATCAAGACGATGCAGTTACTGGTGAGGCAGCAGGTATTGCCATGGGTATGGTAATGTTGGGCTCTAAAAACGCGCAAGCTATCGAAGATATGGTTTCATATGCCCAAGAAACGCAACACGAGAAGATCCTCCGTGGATTGGCAGTTGGTATCTCCCTGACTATGTTCGCTCGCTTAGAAGAGGCAGATCCCTTGGTTACCAGTTTGTCCACTGACAAAGATCCGGTATTGCGTCGTTCCGGCATGTACACCATAGCAATGGCATATAATGGTACCGGCAGCAATAAAGCCATCCGCCGACTATTGCATGTCGCTGTTTCTGATGTGAATGATGATGTCCGTCGTGCTGCGGTAACTGCAATCGGTTTTATTCTCTTCCGTACTCCGGAGCAGTGTCCATCCGTTGTGAGTTTGCTCGCTGAATCATACAACCCACATGTCCGCTACGGTGCTGCTATGGCGTTGGGTATTGCTTGTGCTGGCACAGGATTACGTGAGGCTATCGGTCTTTTAGAACCCATGGTTAAATTCGACCCCGTAAATTTTGTCCGTCAAGGTGCCCTCATTGCTTCTGCTATGATTCTAATACAACATACCGACCAGACTTGTCCCAAGAACAGTTTCTTCCGTCAGCTTTATGCTGAGGTGATCACCAATAAGCACGAAGATGTTATGGCCAAGTTCGGAGCTATTTTAGCACAAGGCATCATTGATGGAGGTGGTCGCAATGCTACGCTGTCTTTGCAATCACGCACTGGTCATACCAATTTGCAAGCTGTTGTTGGAATGCTTGTTTTCACTCAATACTGGTATTGGTTCCCGTTAGCTCATTCTTTGTCGTTGGCCTTTACTCCTACATGCATTATTGGTTTGAATTCTGACCTTAAGATGCCTAAAATGGAGTTCAAATCTGGTGCAAAACCATCCCTGTATGCCTACCCGGCACCCTTGGAAGAAAAAAAATCGGAGGAGCGAGAAAAAGTTGCCACTGCTGTGCTTTCGATAGCTGCCCGTCAAAGACGTCGTGAAATTGCTGATAAGAAGGAGGAAGAGAGCAAGATGGAGATCGACGAGGACAGCAAGGATTCAAAGAAAGACAGTAAGAAGATGGATGTTGATGAGAAGGTAGAGAAAAAAGACGATAAGAAGAAGAAAGAAGAAAAAGAAAAGAAAAAAGAG---------------------------------------GAAAAGGATAAGGATGTTGGTGACAAAAAGAAAGATGAA------AAAGAAAAGAAGGAAAAGAAAGAACCTGAACCGAATTTTGAGATACTGCAGAACCCGGCTCGTGTTGTTCGTCAGCAGCTTAAAGTTATAAGCGTTGCCGAGTCCCAAGCCTACATACCCCTCAAAGATGTTACCATTGGTGGTATTATTGTACTGCAACACACCGGCAAATCGGCAGAGCAAGAACTCGTTGAACCAGTAGCTGCCTATGGGCCGAAGAATGACGATGCCAAGGAACCAGAGCCACCAGAGCCATTCGAATACATA
>musae
ATGACGCTAACATCCGCCGCTGGTATCATCTCGCTATTGGATGAGCCAATGCCTGATTTGAAGGTATTTGCCCTGAAGAAGCTTGATAACATTGTAGACGAATTTTGGCCAGAGATTTCGGAATCTATAGAAAAAATTGAAATGCTCCATGAAGATCGTTCGTTTCCTGAAAACAAATTAGCAGGCATGGTAGCTTCTAAGGTATTCTATCATTTGGGATCTTTCGAAGACGCATTAACTTACGCCTTAGGCGCTGGAGACTTGTTCGACGTAAATGCTCGCAATGAATACACCGAAACTATAATTGCCAAATGTATCGATTTTTACATTGCGCAAAGAATAGCATTCATTGAAGATCCTAAAGAAGCTAAACCCGTTGACACACGCCTAGAAGCCATTGTCAACCGTATGATCCAACGGTGCTTAGATGACGGTCAATATCGTCAAGCTTTGGGTATTGCATTGGAAACGCGTCGTATGGATATTTTTGAACAATCTATTATGAAGTCGGATGATGTTGCTGGCATGCTAGCTTATGCATACAATGTCACTATGTCTTTGATTCAAAATCGTGGATTCCGCAATGAAGTACTGCGTTGTTTAGTAGGCTTGTATCGTGATTTGGGTGTACCAGACTATGTAAATATGTGTCAGTGCTTGATATTTTTGGAAGATCCTCTGGCTGTCGCTGAAGTACTAGACAAACTAACTCGCTCCTCGGTGGAAGGAAATAATTTAATGGCATATCAAATTGCCTTCGACTTATACGAATCTGCAACACAAGAATTTTTAGGAAAAGTTCTGCAAGCTCTTAAAGAAACAGCACCAATCCCAACGGCTTTGCCGTCCACATTTAAGCCACAGGGCACAAATTCTACAAACACTGAAGATTCAACGAAAACAGCCAGTGATGATAAACCTAAATCGGAAGATTCCGCTGGTGATGCAGAAGGTGATGCGAAAATCGAGAGGACAATTGAATCTTTAAATGACTCTGAAAAGGCTCATCAGAAAAATATCGAGAAACTTATCTCCATTTTATCCGGAGAAGTAACTATTGATCTGCAATTACAATTTTTGATTCGCAGCAATCACGCCGATTTGCAAATTCTGCGTGGCACAAAGGAAGCTGTCCGTGTCTCTATTTGTCACACTGCTACCGTTATCGCCAATGCCTTCATGCATGCTGGTACAACATCGGATCAATTTTTGCGTGACAACTTAGATTGGTTGGCAAGAGCAACTAATTGGGCAAAGTTGACAGCCACAGCTTCTCTAGGAGTCATCCACCGCGGTCACGAAAAGGATTCTTTAGGCCTTATGCAGAGTTACTTGCCAAAAGAGACTGGTCCCAGCTCTGGATATTCCGAGGGAGGTGGCTTATATGCTTTAGGCCTGATCCACGCCAATCATGGTGCAAACATCATCGACTACCTTTTGCAACAATTAAAAGATGCTCAGAATGAGAATGTTCGTCATGGTGGTTGCTTGGGGTTAGGTCTTGCAGCTATGGGCACCCATCGCCAAGATTTGTACGAGCAACTGAAATTTAATTTGTATCAAGACGATGCCGTTACTGGTGAGGCCGCAGGTATTGCCATGGGTATGGTAATGTTGGGCTCTAAGAACGCCCAAGCTATTGAAGATATGGTTTCGTATGCTCAAGAAACTCAACACGAGAAGATTCTCCGTGGGTTGGCAGTTGGTATCTCATTGACTATGTTTGCTCGCTTAGAGGAGGCAGATCCCTTGGTTACCAGTTTATCCACTGACAAAGATCCTGTATTGCGTCGTTCCGGCATGTACACCATTGCGATGGCATATAACGGTACCGGCAGCAATAAAGCTATCCGACGACTATTGCATGTCGCAGTTTCTGATGTGAACGATGATGTCCGTCGTGCTGCGGTAACCGCTATCGGTTTTATTCTTTTCCGCACGCCAGAGCAATGTCCATCCGTTGTAAGTTTGCTCGCTGAATCATACAACCCTCATGTCCGCTACGGTGCAGCTATGGCTTTGGGTATTGCTTGTGCAGGCACAGGATTACGTGAGGCAATCGGTCTTCTGGAACCTATGGTTAAATTCGATCCCGTAAACTTTGTTCGTCAAGGTGCCCTTATTGCTTCTGCTATGATTCTAATACAACATACCGACCAGACTTGCCCCAAGAATAGTTTCTTCCGTCAACTTTATGCCGAGGTGATCAGCAATAAGCACGAAGATGTTATGGCCAAGTTCGGTGCTATTTTAGCACAAGGCATTATTGATGGAGGTGGTCGCAATGCTACGCTGTCTTTGCAATCTCGTACTGGACATACCAATTTGCAAGCTGTGGTTGGTATGCTGGTTTTCACTCAATACTGGTACTGGTTCCCGTTGGCCCATTCTTTGTCGTTGGCCTTTACTCCTACATGCGTTATTGGTTTGAACTCGGACCTGAAAATGCCTAAAATGGAATTCAAATCCGCTGCAAAACCATCTCTGTATGCCTATCCGGCACCCTTGGAAGAGAAAAAATCGGAAGAGCGAGAAAAAGTGGCCACTGCCGTGCTCTCGATAGCTGCCCGTCAAAGGCGTCGTGAAATTGCTGATAAGAAGGAGGAAGATAGCAAGATGGAGATTGACGAGGACAGCAAGGATTCCAAAAAGGACGATAAGAAAATGGATGTTGATGAGAAGGTAGAGAAAAAAGATGATAAGAAGAAAAAAGAAGAAAAGGAAAAGAAAAAGGAG---------------------------------------GAAAAGGATAAGGATGGTGGTGATAAAAAGAAAGACGAA------AAAGAGAAAAAGGAAAAGAAAGAACCTGAACCGAACTTTGAGATACTACAAAATCCAGCTCGTGTTGTTCGTCAGCAATTAAAAGTTGTAAGCGTTGCCGAATCACAATCCTATATACCCCTCAAAGATGTTACCATTGGCGGTATTATTGTACTGCAACACACCGGCAAATCAGCAGAGCAAGAATTGGTTGAACCAGTAGCTGCCTATGGGCCGAAGAATGACGATGCTAAGGAACCAGAGCCACCAGAGCCATTCGAATATATA
>oleae
ATGACGCTAACATCCGCCGCTGGTATCATCTCGCTATTGGATGAGCCAATGCCTGATTTGAAGGTATTTGCCCTGAAGAAGCTTGATAACATTGTAGACGAGTTTTGGCCAGAGATTTCTGAATCTATAGAAAAAATTGAAATGCTGCATGAGGACCGTTCGTTTCCTGAAAACAAATTAGCAGGCATGGTAGCTTCTAAGGTATTTTATCATTTGGGTTCCTTTGAAGACGCATTAACCTACGCATTAGGCGCTGGAGACTTGTTCGATGTAAATGCTCGCAATGAATACACTGAAACTATAATTGCCAAATGTATTGATTTTTACATTGCGCAAAGAATAACCTTCATTGAAAATCCCAAGGAAGCTAAGGCCGTTGACACACGCCTAGAAGCCATTGTAAACCGTATGATCCAACGCTGCTTAGATGACGGTCAATATCGTCAAGCTTTGGGTATTGCATTGGAAACGCGTCGTATGGATATATTTGAACAATCTATTATGAAGTCGGATGATGTTGCTGGCATGTTAGCTTATGCTTACAATGTCACCATGTCTTTGATACAGAATCGTGGATTCCGAGCCGAAGTACTACGTTGTTTAGTAGGCTTATATCGGGATTTGGGTGTACCAGACTACGTAAATATGTGTCAGTGCTTGATATTTTTGGAAGATCCTCTGGCTGTTGCTGAAGTACTAGACAAACTTACTCGTTCCTCAGTGGAAGGAAATAATTTAATGGCATATCAAATTGCCTTCGACTTATACGAATCAGCCACACAAGAATTTTTAGGAAAAGTTCTGCAAGCACTTAAAGAAACAGCACCTATACCAACAGCCTTGCCGTCCACATTTAAACCACAGGGCACAAATCCTACAAACAGTGAAGATTCATCGAAAACAGCCAGTGATGATAAACCTAAATCAGAAGATACCGCTGGTGATGCAGAAGGTGATACGAAAATTGAGAGGACAATTGAATCTTTAAATGATTCTGAAAAGGCTCATCAGAAAAATATCGAGAAACTTATTTCAATTTTGTCGGGTGAAGTAACCATTGATCTGCAATTACAATTTTTGATTCGCAGCAATCACGCCGATTTGCAAATTCTTCGTGGCACAAAGGAAGCTGTCCGTGTATCTATTTGTCACACTGCTACTGTTATAGCCAATGCATTCATGCATGCTGGTACAACATCCGATCAATTTCTACGTGACAACTTAGATTGGTTGGCAAGAGCAACCAATTGGGCAAAGTTGACAGCCACAGCTTCTCTAGGAGTCATCCATCGCGGTCACGAAAAGGATTCTTTAGGCCTTATGCAGAGTTACTTGCCAAAAGAGACTGGCCCCAGCTCCGGATACTCAGAGGGTGGTGGTCTATATGCTTTAGGCCTAATCCACGCCAATCACGGTGCAAACATCATCGACTACCTTTTGCAACAATTAAAAGATGCTCAGAATGAAAATGTACGTCATGGTGGATGCTTGGGATTGGGTCTTGCAGCTATGGGCACTCATCGCCAAGATTTGTACGAACAACTGAAATTTAATTTGTATCAAGACGATGCCGTGACTGGTGAGGCAGCAGGTATTGCCATGGGTATGGTAATGTTGGGCTCTAAAAACGCCCAAGCTATCGAAGATATGGTTTCGTATGCACAAGAAACACAACACGAGAAGATCCTCCGTGGGTTGGCAGTTGGTATCTCACTGACTATGTTTGCTCGCTTAGAAGAGGCAGATCCCTTGGTTACCAGTTTATCCACTGACAAAGATCCTGTATTGCGTCGTTCCGGCATGTACACCATTGCAATGGCATATAATGGTACCGGCAGCAATAAAGCTATCCGACGACTATTGCATGTCGCAGTTTCTGATGTGAATGATGATGTCCGCCGTGCTGCGGTAACTGCAATCGGTTTTATTCTTTTCCGCACGCCAGAGCAATGCCCATCCGTTGTAAGTTTGTTAGCTGAATCATATAACCCACATGTCCGCTACGGTGCTGCTATGGCTTTGGGTATTGCTTGTGCAGGCACAGGATTACGTGAGGCAATCGGTCTTCTGGAACCCATGGTTAAATTCGATCCTGTAAACTTTGTCCGTCAAGGTGCACTTATTGCTTCTGCTATGATTCTAATACAGCATACCGACCAGACTTGTCCCAAAAACAGTTTCTTCCGTCAACTTTATGCCGAGGTGATCAGCAATAAACACGAAGATGTGATGGCCAAGTTCGGTGCTATTTTAGCACAAGGCATTATTGATGGAGGTGGCCGCAATGCTACACTGTCTTTGCAATCTCGCACTGGGCATACCAATTTGCAAGCTGTGGTTGGAATGCTTGTTTTCACTCAATACTGGTACTGGTTCCCGTTAGCCCATTCGTTGTCGTTGGCCTTTACTCCTACATGCGTTATTGGTTTGAATTCAGACCTGAAGATGCCTAAAATGGAGTTCAAATCCGCTGCAAAACCATCTCTGTATGCCTATCCGGCACCTTTGGAAGAGAAAAAATCGGAAGAGCGAGAAAAAGTGGCCACTGCCGTGCTCTCGATTGCTGCCCGTCAAAGACGTCGTGAAATTGCTGATAAGAAGGAGGAAGATAGCAAAATGGAGATCGACGAGGATAGCAAGGATTCAAAGAAGGACGATAAGAAAATGGATGTTGATGAGAAGGTAGAGAAGAAAGATGACAAGAAGAAGAAAGAAGAAAAGGAAAAGAAAAAAGAG---------------------------------------GAAAAGGAAAAGGATGTTGGTGATAAAAAGAAAGACGAA------AAAGAAAAGAAGGAAAAAAAAGAACCTGAACCGAACTTTGAGATACTGCAGAATCCAGCTCGTGTTGTTCGTCAGCAGCTGAAAGTTATAAGCGTTGCCGACTCACAAGCCTATATACCCCTCAAAGATGTTACCATTGGCGGTATTATTGTACTGCAACACACCGGCAAATCAGCAGAGCAAGATCTGGTTGAACCAGTAGCTGCCTATGGGCCAAAGAATGACGATGCCAAGGAACCAGAGCCACCAGAGCCATTCGAATATATA
>tryoni
ATGACGCTAACATCCGCCGCTGGTATCATCTCGCTATTGGATGAGCCAATGCCTGATTTGAAGGTATTTGCCCTGAAGAAGCTTGATAACATTGTAGACGAATTTTGGCCAGAGATTTCGGAATCAATAGAAAAAATTGAAATGCTCCATGAAGATCGTTCGTTTCCTGAAAACAAATTAGCAGGCATGGTAGCTTCTAAGGTATTCTATCATTTGGGATCATTCGAAGACGCATTAACCTACGCCTTAGGCGCTGGAGACTTGTTCGACGTAAATGCTCGCAATGAATATACCGAAACTATAATTGCCAAATGTATCGATTTTTACATTGCGCAAAGAATAGCATTCATTGAAAATCCTAAAGAAGCCAAGGCCGTTGATACACGCCTAGAAGCCATTGTCAACCGTATGATCCAACGGTGCTTAGATGACGGTCAATATCGTCAAGCTTTGGGTATTGCATTGGAAACGCGTCGTATGGATATTTTTGAACAATCTATTATGAAGTCGGATGATGTTGCTGGCATGTTAGCTTATGCATACAATGTCACTATGTCTTTGATTCAGAATCGTGGATTCCGCAATGAAGTACTGCGTTGTTTAGTAGGCTTGTATCGTGATTTGGGTGTACCAGACTACGTAAATATGTGTCAGTGCTTGATATTTTTGGAAGATCCTCTGGCTGTCGCTGAAGTACTAGACAAACTAACTCGCTCCTCAGTGGAAGGAAATAATTTAATGGCATATCAAATTGCCTTCGATTTATACGAATCAGCCACACAAGAATTTTTAGGAAAAGTTCTGCAAGCACTAAAAGAAACAGCACCAATCCCAACGGCTTTGCCGTCCACATTTAAGCCACAGGGCACAAATTCTACAAACACTGAAGATTCAACTAAAACCGCCAGTGATGATAAACCAAAATCGGAAGATACCGCAGGTGATGCAGAAGGTGATGCGAAAATCGAGAGGACAATTGAGTCTTTAAATGACTCTGAAAAAGCTCATCAGAAAAATATCGAGAAACTTATCTCCATTTTATCCGGAGAAGTCACTATTGATCTGCAATTACAATTTTTGATTCGCAGCAATCACGCCGATTTGCAAATCCTACGTGGCACAAAGGAAGCTGTCCGTGTCTCTATTTGTCACACTGCTACCGTTATCGCCAATGCATTCATGCATGCTGGTACAACATCGGACCAATTTTTGCGAGACAACTTAGATTGGTTGGCAAGAGCAACTAATTGGGCAAAGTTGACAGCCACAGCCTCTCTAGGTGTCATCCATCGCGGTCACGAAAAGGATTCTTTAGGCCTTATGCAGAGTTACTTGCCAAAAGAGACTGGTCCAAGCTCTGGATATTCCGAGGGCGGTGGTCTCTATGCTTTAGGCCTGATCCATGCCAATCATGGTGCAAACATCATCGACTACCTTTTGCAACAATTAAAAGATGCTCAGAATGAGAATGTACGTCACGGTGGCTGCTTGGGGTTGGGTCTTGCAGCTATGGGCACCCATCGCCAAGATTTGTATGAGCAACTGAAATTTAATTTGTATCAAGACGATGCCGTTACTGGTGAGGCCGCAGGTATTGCCATGGGTATGGTAATGTTGGGCTCTAAGAACGCCCAAGCTATTGAGGATATGGTTTCATATGCTCAAGAAACTCAACACGAGAAGATTCTGCGTGGGTTGGCAGTTGGTATCTCATTGACTATGTTTGCTCGCTTAGAGGAGGCAGATCCCTTGGTAACCAGTTTATCCACTGATAAGGATCCTGTATTGCGTCGTTCCGGCATGTACACCATTGCGATGGCATATAATGGTACCGGCAGCAATAAAGCTATCCGACGACTATTGCATGTCGCAGTTTCTGATGTAAACGATGATGTCCGTCGTGCTGCGGTAACTGCAATCGGTTTTATTCTTTTCCGCACGCCAGAGCAATGTCCATCCGTTGTAAGTTTGCTCGCTGAATCATATAACCCACATGTCCGCTACGGTGCTGCTATGGCTTTGGGTATTGCTTGTGCAGGCACAGGATTACGTGAGGCAATCGGTCTTCTGGAACCTATGGTTAAATTCGATCCCGTTAACTTCGTTCGCCAAGGCGCCCTTATTGCATCTGCTATGATTCTAATACAGCATACCGACCAGACTTGCCCCAAGAATAGTTTCTTCCGTCAACTGTATGCCGAGGTGATCAGCAATAAGCACGAAGATGTTATGGCCAAGTTCGGTGCTATTTTAGCACAAGGCATTATTGATGGAGGTGGCCGCAATGCAACGCTGTCTTTGCAATCTCGCACTGGACATACCAATTTGCAAGCTGTTGTGGGAATGCTTGTTTTCACTCAATATTGGTACTGGTTCCCGTTGGCCCATTCTTTGTCTTTAGCCTTTACTCCTACATGCGTTATTGGCTTGAATTCGGACCTGAAAATGCCTAAAATGGAGTTCAAATCCGCTGCAAAACCATCTCTTTATGCCTATCCAGCACCATTGGAAGAGAAAAAATCGGAGGAGCGAGAAAAAGTGGCCACTGCTGTGCTCTCGATAGCTGCCCGTCAAAGACGTCGTGAAATTGCTGACAAAAAGGAGGAAGATAGCAAGATGGAGATCGACGAGGACAGCAAGGACTCAAAGAAGGACGATAAGAAAATGGATGTTGATGAGAAGGTAGAGAAAAAAGATGATAAGAAGAAAAAAGAAGAAAAGGAAAAGAAAAAGGAG---------------------------------------GAAAAGGATAAGGATGTTGGTGATAAAAAGAAAGACGAA------AAAGAGAAGAAGGAAAAGAAAGAACCTGAACCGAACTTTGAGATACTACAGAATCCAGCTCGTGTTGTTCGTCAGCAGCTAAAAGTTATCAGCGTTGCCGAGTCACAATCCTATATACCCCTCAAAGATGTTACCATTGGCGGCATTATTGTACTGCAACACACCGGCAAATCAGCGGAGCAAGAACTGGTTGAACCAGTGGCTGCCTACGGACCGAAGAATGACGATGCCAAGGAACCAGAGCCACCAGAGCCATTCGAATATATA
>zonata
ATGACGCTAACATCCGCCGCTGGTATCATCTCGCTATTGGATGAGCCAATGCCTGATTTGAAGGTATTTGCCCTGAAGAAGCTTGATAACATTGTAGACGAATTTTGGCCAGAGATTTCGGAATCAATAGAAAAAATTGAAATGCTCCATGAAGATCGTTCGTTTCCTGAAAACAAATTAGCAGGCATGGTAGCTTCTAAGGTATTCTATCATTTGGGATCTTTCGAAGACGCATTAACCTACGCCTTAGGCGCTGGAGACTTGTTCGACGTAAATGCTCGCAATGAATACACCGAAACTATAATTGCCAAATGTATCGATTTTTACATTGCGCAAAGAATAGCATTCATTGAAGATCCTAAAGAAGCTAAACCCGTTGACACACGCCTAGAAGCCATTGTCAACCGTATGATCCAACGGTGCTTAGATGACGGTCAATATCGTCAAGCTTTGGGTATTGCATTGGAAACACGTCGTATGGATATTTTTGAACAATCCATTATGAAGTCGGATGATGTTGCTGGCATGTTAGCTTATGCATACAATGTCACTATGTCTTTGATTCAAAATCGTGGATTCCGCAATGAAGTACTGCGTTGTTTAGTAGGCTTGTATCGTGATTTGGGTGTACCAGACTATGTAAATATGTGTCAGTGCTTGATATTTTTGGAAGATCCTCTGGCTGTCGCTGAAGTGCTAGACAAACTAACTCGCTCCTCAGTTGAAGGAAATAATTTAATGGCATATCAAATTGCCTTCGACTTATACGAATCTGCAACACAGGAATTTTTAGGAAAAGTTCTGCAGGCACTTAAAGAAACAGCACCAATCCCAACGGCTTTGCCGTCCACATTTAAGCCACAGGGCACAAATTCTACAAACACTGAAGATTCAACGAAAACACCCAGTGATGATAAACCTAAATCGGAAGATTCCGCTGGTGATGCAGAAGGTGATGCGAAAATCGAGAGGACAATTGAGTCTTTAAATGACTCTGAAAAGGCTCATCAGAAAAATATCGAGAAACTTATCTCCATTCTATCCGGAGAAGTAACAATTGATCTGCAATTACAATTTTTGATTCGCAGCAATCACGCCGATTTGCAAATTCTGCGTGGCACAAAGGAAGCTGTCCGCGTCTCTATTTGCCACACTGCTACCGTTATCGCCAATGCATTCATGCATGCGGGTACAACATCGGATCAATTTTTACGTGACAACTTAGATTGGTTGGCAAGAGCTACTAATTGGGCAAAGTTGACAGCCACAGCTTCTCTAGGAGTCATCCATCGCGGTCACGAAAAGGATTCTTTAGGCCTTATGCAGAGTTACTTGCCAAAAGAGACTGGTCCCAGCTCTGGATATTCCGAGGGCGGTGGTCTCTATGCTTTAGGTCTGATCCACGCCAATCATGGTGCAAACATCATCGACTACCTTTTGCAACAATTAAAAGATGCTCAGAATGAGAATGTACGTCATGGTGGCTGCTTGGGCTTGGGTCTTGCAGCTATGGGCACTCATCGCCAAGATTTGTACGAGCAACTGAAATTTAATTTGTATCAAGACGATGCCGTTACCGGTGAGGCCGCAGGTATTGCCATGGGTATGGTAATGTTGGGCTCTAAGAACGCCCAAGCTATTGAAGATATGGTTTCGTATGCTCAAGAAACTCAACACGAGAAGATTCTCCGTGGGTTGGCAGTTGGTATCTCATTGACCATGTTTGCTCGCTTAGAGGAGGCAGATCCCTTGGTTACCAGTTTATCCACTGACAAAGATCCTGTATTGCGTCGTTCCGGCATGTACACCATTGCGATGGCATATAACGGTACCGGCAGCAATAAAGCTATCCGACGACTATTGCATGTCGCTGTTTCTGATGTGAACGATGATGTCCGTCGTGCTGCGGTAACTGCAATCGGTTTTATTCTTTTCCGCACGCCAGAGCAATGTCCATCCGTTGTAAGTTTGCTCGCTGAATCATACAACCCACATGTCCGCTACGGTGCTGCTATGGCTTTGGGTATTGCTTGTGCAGGCACAGGATTACGTGAGGCAATCGGTCTTCTGGAACCTATGGTTAAATTCGATCCCGTTAACTTTGTTCGTCAAGGTGCCCTTATTGCATCTGCTATGATTCTAATACAACATACCGACCAGACTTGCCCTAAGAATAGTTTCTTCCGTCAGCTGTATGCCGAGGTGATCAGCAATAAGCACGAAGATGTTATGGCCAAGTTCGGTGCTATTTTAGCACAAGGCATTATTGATGGAGGTGGTCGCAATGCTACTCTCTCTTTGCAATCTCGTACTGGACATACCAATTTGCAAGCCGTTGTTGGAATGCTGGTTTTCACTCAATACTGGTACTGGTTCCCGTTAGCCCATTCTTTGTCGTTGGCCTTTACTCCTACATGCGTTATTGGTTTGAATTCGGACCTGAAAATGCCCAAAATGGAGTTCAAATCCGCCGCAAAACCATCTCTGTATGCCTATCCGGCACCCTTGGAAGAGAAAAAATCGGAGGAGCGAGAAAAAGTGGCCACTGCCGTGCTCTCGATCGCTGCCCGTCAAAGGCGTCGTGAAATTGCTGATAAGAAGGAGGAAGATAGCAAGATGGAGATCGACGAGGACAGCAAGGATTCAAAGAAGGACGATAAGAAAATGGATGTAGATGAGAAGGTAGAGAAAAAAGATGATAAGAAGAAAAAAGAAGAGAAGGAAAAGAAAAAGGAG---------------------------------------GAAAAGGATAAGGATGTTGGGGATAAAAAGAAAGACGAA------AAAGAGAAGAAGGAAAAGAAAGAACCTGAACCTAACTTTGAGATACTGCAGAATCCAGCTCGTGTTGTTCGTCAACAGCTAAAAGTTGTAAGCGTTGCCGAGTCGCAATCCTATATACCCCTCAAAGATGTTACCATTGGCGGTATTATTGTACTGCAACACACCGGCAAATCGGCAGAGCAAGAACTGGTTGAACCAGTAGCTGCCTATGGACCGAAGAATGACGATGCCAAGGAACCAGAGCCACCAGAGCCATTCGAATATATA
