# Supplementary material for: The Impact of Fast Radiation on the Phylogeny of Bactrocera Fruit Flies as Revealed by Multiple Evolutionary Models and Mutation Rate-Calibrated Clock
Source: Insects. 2022 Jun 30;13(7):603. doi: 10.3390/insects13070603 (PMC9319077; doi:10.3390/insects13070603)
Supplement: Supplementary file 1 [file insects-13-00603-s001.zip › File S1/ceratitis_15834.fasta]

>bryoniae
ATGACGAATATGCGTCCACCAAACAAAACCATACTCCTGAAAGTTGTCATACTGGGGGATGGTGGAGTAGGCAAATCCTGTCTGATGAATCGCTTTGTATCTAATCGTTACGACGAAAACAACTTTCACACAATTGGCGTTGAGTTCATGAATAAAAACATCGATGTGGATGGCGAGAAATACACATTACAGATCTGGGATACCGCTGGCCAGGAGCGTTTCCGCGCGCTACGCACACCCTTCTATCGCGGCTCCGATGTGTGTATGCTGTGCTATGCCGTCGATGATCGCGACAGTTTTCGCGGACTGAAGCAATGGCGTAGTGAGTTCCTCAACTATGCCGACGTAAAGGCG---------------------------------------------------------------------------------------------------------------------------------------------------------------------------------------------------------------------------------------------------------------------------------------------------------------------------------------------------------------------------------------------------------------------------------------------------
>ceratitis
ATGACGAATATGCGACCACCAAACAAAACTATTCTCTTGAAAGTTGTCATACTGGGGGATGGTGGCGTTGGAAAATCCTGTCTGATGAATCGCTTTGTTTCGAATCGTTATGATGAAAACAACTTTCACACAATTGGCGTTGAGTTTATGAATAAAAACATAGATGTAGATGGCGAGAAGTATACACTACAGATTTGGGATACAGCTGGTCAGGAGCGTTTTCGCGCACTACGCACACCCTTCTATCGTGGCTCGGATGTTTGTATGCTTTGCTATGCCGTCGATGATCGAGATAGTTTTCGTGGCCTAAAGCAATGGCGTGGTGAATTCCTCAACTATGCTGATGTTAAAGCAGATAAATTTCCTTTTATTGCAGTCGGCAATAAGCTTGATATGGCACCCAAATATCGGCAAGTGAATTATGAAGAGGTAGAACAATGGTGTCAAGAGAATGGCATTACCAGTCTCATTGAGACATCCTCGAAGGCTGCCTCCAATGTGACCGATGCATTTGTGTTGGCCGTACGTCAGTGGAAGCATATGGAACGTGTTGCCGAAATTGAATTACGACAACATAATGATACTATCGATCTAACACGTAGCATACGTTTAGCGCAAAATCGTTTCTGCTGTACTGGTGGTGGTGGCGGTAGTAGCGCTGGTAGTACAACATCTGCCGAAGCTGAAATGGAGGATGAATCGATGCGTAGTGGTAATAGTGGTAGTCGTCCATCGCCCTTACGTTTTGTAAAGCGTAACGCAGCGGCTGCCAGGCAAACACAAGCAACG
>correcta
ATGACGAATATGCGTCCACCAAACAAAACCATACTCCTGAAAGTTGTCATACTGGGAGATGGTGGTGTAGGCAAATCCTGTCTGATGAATCGCTTTGTCTCGAATCGTTACGACGAAAATAACTTTCACACAATTGGCGTTGAGTTCATGAATAAAAACATCGATGTGGATGGCGAGAAATACACGTTACAGATCTGGGACACCGCTGGCCAGGAACGTTTCCGCGCGCTGCGCACACCCTTCTATCGCGGCTCCGATGTGTGTATGCTGTGCTATGCCGTCGATGATCGCGACAGTTTTCGCGGACTGAAACAATGGCGTACTGAGTTCCTCAACTATGCCGATGTAAAAGCGGATAAGTTTCCCTTCATTGTTGTTGGCAATAAGCTCGACATGGCCGCAAAGTATCGTCAGGTGAACTACGAAGAAGTGGAACAATGGTGCCAGGACAATGGCATTACCAGTCTGATTGAGACTTCCTCGAAGGCAGCCAGCAATGTCACAGACGCATTTGTATTGGCCGTACGCCAGTGGAAGCATATGGAGCGTGTTGCCGAAATCGAGTTGCGCCAACAGAGCGATACTATCGATCTAACACGTAGCATACGTTTGGCGCAAAATCGTTTCTGTTGCATTGGCGGTGGCGGCGGCAGT------GGTAGCACCACATCAGCTGAAGCTGAATTGGAGGATGAGTCGATGCGTAGCGACCGCAGTGGTAGTCGTCCGTCGCCGCTACGTTTCGTCAAGCAGTCGAAAGCGGCTGCCAGGCAATCGCAAGCAACG
>cucurbitae
ATGACGAATATGCGTCCACCAAACAAAACCATACTCCTGAAAGTGGTCATACTGGGGGATGGTGGCGTTGGCAAATCCTGTCTGATGAATCGCTTTGTCTCGAATCGTTACGACGAAAACAACTTTCACACAATTGGCGTTGAGTTCATGAATAAAAACATTGATGTGGATGGCGAGAAATACACATTACAGATTTGGGACACCGCTGGTCAGGAGCGTTTTCGTGCGCTACGCACACCCTTCTATCGTGGCTCCGATGTGTGTATGCTGTGCTATGCCGTCGATGATCGCGATAGTTTTCGCGGACTGAAGCAATGGCGTGGTGAGTTCCTCAACTATGCCGATGTAAATGCGGATAAATTTCCCTTTATCGTCGTTGGCAATAAGCTTGACATGGCCGCCAAGTATCGCCAGGTGAATTACGAAGAAGTGGAACAATGGTGCCAGGACAATGGCATAAGCAGTCTGATTGAGACCTCCTCGAAGGCAGCCAGCAATGTAACGGACGCATTCGTGCTGGCCGTACGCCAGTGGAAACATATGGAGCGTGTTGCTGAAATAGAGCTGCGTCAACAGAGCGACACTATCGATCTAACACGTAGCATACGTTTGGCGCAAAATCGCTTTTGTTGCGTTGGCGGTGGC---GGCAGT------GGCAGCACCACATCGGCTGAAGCTGAATTGGAGGATGAATCGATGCGTAGCGACCGTAGTGGTAGTCGTCCGTCACCGCTGCGTTTCGGCAAGCAGTCGAAAGCGGCTGGCAGGCAATCGCAATCAACG
>dorsalis
ATGACGAATATGCGTCCACCAAACAAAACCATACTCCTGAAAGTTGTCATACTGGGGGATGGTGGCGTAGGCAAATCCTGTCTGATGAATCGCTTTGTCTCGAATCGTTACGACGAAAACAACTTTCACACAATTGGCGTTGAGTTCATGAATAAAAACATCGATGTGGATGGCGAGAAATACACATTACAGATCTGGGACACCGCTGGCCAGGAGCGTTTCCGCGCGCTACGCACACCCTTCTATCGCGGCTCCGATGTGTGTATGCTGTGCTATGCCGTCGATGATCGCGACAGTTTTCGCGGACTGAAGCAATGGCGCAGTGAGTTCCTCAACTATGCCGATGTAAAGGCGGATAAGTTTCCCTTCATTGTTGTTGGCAATAAGCTCGACATGGCCGCAAAGTATCGTCAGGTGAACTACGAAGAAGTGGAACAATGGTGCGAGGACAATGGCATTACCAATCTAATTGAGACTTCCTCGAAAGCAGCCAGCAATGTCACAGACGCATTCGTATTGGCCGTACGCCAGTGGAAGCATATGGAGCGTGTTGCCGAAATCGAGTTGCGCCAACAGAGCGATACTATCGATCTAACACGTAGCATACGTTTGGCGCAAAATCGTTTCTGCTGCATTGGCGGTGGTGGCGGCAGT------GGCAGCACCACATCGGCCGAAGCTGAATTGGAGGATGAGTCGATGCGTAGCGACCGCAGTGGCAGTCGTCCGTCGCCGCTACGTTTCGTCAAACAGTCGAAAGCGGCTGCCAGGCAATCGCAAGCAACG
>jarvisi
ATGACGAATATGCGTCCACCAAACAAAACCATACTCCTGAAAGTTGTCATATTGGGAGATGGTGGCGTAGGCAAATCCTGTCTGATGAATCGCTTTGTCTCGAATCGTTACGACGAAAACAACTTTCACACAATTGGCGTTGAGTTCATGAATAAAAACATCGATGTGGATGGCGAGAAATACACACTACAGATCTGGGACACCGCCGGTCAGGAGCGTTTCCGCGCGCTACGCACACCCTTCTATCGCGGCTCCGATGTGTGTATGCTTTGTTATGCCGTTGATGATCGCGACAGTTTTCGCGGACTGAAGCAATGGCGTAGTGAGTTCCTCAACTATGCCGATGTAAAGGCGGATAAGTTTCCCTTCATTGTCGTTGGCAATAAGCTCGACATGGCCGCAAAGTATCGTCAGGTGAACTACGAAGAAGTGGAACAATGGTGCCAGGACAATGGCATTACCAGTCTGATTGAGACTTCCTCGAAAGCAGCCAGCAATGTCACAGACGCATTCGTATTGGCTGTACGCCAATGGAAGCATATGGAGCGCGTTGCCGAAATCGAGTTGCGCCAACAGAGCGATACTATCGATCTAACACGTAGCATACGTTTGGCGCACAATCGTTTCTGCTGCATTGGCGGTGGCAGT---AGT------GGCAGCACCACATCAGCTGAAGCTGAATTAGAGGATGAGTCGATGCGTAGTGACCGCAGTGGCAGTCGTCCGTCGCCGCTACGTTTCGTCAAGCAGTCGAAAGCGGCTGCCAGGCAATCCCAAGCAACG
>latifrons
ATGACGAATATGCGTCCACCAAACAAAACCATACTCCTGAAAGTTGTCATACTGGGAGATGGTGGCGTAGGCAAATCCTGTCTGATGAATCGCTTTGTCTCGAATCGTTACGACGAAAACAACTTTCACACAATTGGCGTTGAGTTCATGAATAAAAACATCGATGTGGATGGCGAGAAATACACATTACAGATCTGGGACACCGCTGGCCAGGAGCGTTTCCGCGCGCTACGCACACCCTTCTATCGCGGCTCCGATGTGTGTATGCTGTGCTATGCCGTCGATGATCGCGACAGTTTTCGCGGACTGAAGCAATGGCGTAGTGAGTTCCTCAACTATGCCGATGTAAAGGCGGATAAGTTTCCCTTCATTGTTGTTGGCAATAAGCTCGACATGGCCGCAAAGTATCGCCAGGTGAACTACGAAGAGGTGGAGCAATGGTGCCAGGACAATGGCATTACGAGTTTGATTGAGACTTCCTCGAAAGCGGCCAGCAATGTCACAGACGCATTCGTATTGGCCGTACGTCAGTGGAAGCATATGGAGCGTGTTGCCGAAATCGAGTTGCGCCAACAGAGCGACACTATCGATCTAACACGTAGCATACGCTTGGCGCAAAATCGTTTCTGCTGCATTGGCGGTGGCGGCGGCAGT------GGTAGCACCACATCGGCTGAAGCTGAATTGGAGGATGAGTCGATGCGTAGCGACCGCAGTGGCAGTCGTCCGTCGCCGCTACGTTTCGTCAAACAGTCGAAAGCGGCTGCCAGGCAATCGCAAGCAACG
>minax
ATGACGAATATGCGTCCACCAAACAAAACCATTCTCCTAAAAGTTGTTATACTGGGGGATGGTGGCGTAGGCAAATCCTGTCTGATGAATCGCTTTGTCTCGAATCGTTACGACGAAAACAACTTTCACACAATTGGCGTTGAGTTCATGAATAAAAACATCGATGTGGATGGCGAGAAATATACATTACAGATTTGGGACACCGCTGGTCAGGAGCGTTTTCGCGCGCTACGCACACCCTTCTATCGTGGCTCTGATGTGTGTATGCTATGCTATGCCGTCGATGATCGCGACAGTTTTCGCGGACTGAAGCAATGGCGTGGTGAGTTCCTCAACTATGCCGACGTTAAGGTGGATAAGTTTCCCTTTATTGTTGTTGGCAATAAGCTTGACATGGCAGCAAAGTATCGTCAGGTGAACTACGAAGAGGTGGAACAATGGTGCCAGGACAATGGTATTACCAGTCTGATTGAAACTTCCTCGAAAGCAGCCAGCAACGTAACGGACGCATTCGTATTGGCCGTACGCCAGTGGAAGCATATGGAGCGTGTGGCTGAAATAGAGCTGCGCCAACAGAGCGATACTATCGATCTAACACGTAGCATACGCTTGGCGCAAAATCGTTTCTGCTGCATTGGTGGCGGC---GGTAGT------GGCAGCACAACATCGGCTGAAGCTGAATTGGAGGATGAGTCGATGCGTAGCGACCGCAGTGGCAGTCGTCCGTCGCCGCTACGTTTCGTCAAACAGTCTAAAGCGGCTGCCAGGCAATCGCAATCAACG
>musae
ATGACGAATATGCGTCCACCAAACAAAACCATACTCCTGAAAGTTGTCATACTGGGGGATGGTGGCGTAGGCAAATCCTGTCTGATGAATCGTTTTGTCTCGAATCGTTACGACGAAAACAACTTTCACACAATTGGCGTTGAGTTCATGAATAAAAACATCGATGTGGATGGCGAGAAATACACATTACAGATCTGGGACACCGCTGGCCAGGAGCGTTTCCGCGCGCTACGCACACCCTTCTATCGCGGCTCCGATGTGTGTATGTTGTGCTATGCCGTCGATGATCGCGACAGTTTTCGCGGACTGAAGCAATGGCGTAGTGAGTTCATCAACTATGCCGATGTAAAGGCGGATAAGTTTCCCTTCATTGTTGTTGGCAATAAGCTCGACATGGCCGCAAAGTATCGTCAGGTGAACTACGAAGAAGTGGAACAATGGTGCCAGGACAATGGCATTACCAGTCTGATTGAGACTTCCTCGAAAGCAGCCAGCAATGTCACAGACGCATTCGTATTGGCGGTACGCCAGTGGAAGCATATGGAGCGTGTTGCCGAAATCGAGTTGCGTCAACAGAGCGATACTATCGATCTAACACGTAGCATACGTTTGGCGCAAAATCGTTTCTGCTGCATTGGCGGTGGTGGCGGCAGT------GGCAGCACCACATCGGCCGAAGCTGAATTGGAGGATGAGTCGATGCGTAGCGACCGCAGTGGCAGTCGTCCGTCGCCGCTACGTTTCGTCAAGCAGTCGAAAGCGGCTGCCAGACAATCGCAATCAACG
>oleae
ATGACGAATATGCGTCCACCAAACAAAACCATACTCCTAAAAGTTGTTATACTGGGCGATGGTGGCGTAGGCAAATCCTGTCTGATGAATCGCTTTGTCTCGAATCGTTACGACGAAAACAACTTTCACACAATTGGCGTTGAGTTCATGAATAAAAACATCGATGTGGATGGCGAGAAATATACATTACAGATATGGGACACTGCTGGCCAGGAGCGTTTTCGCGCGCTACGCACACCTTTTTATCGTGGCTCAGATGTGTGTATGCTGTGCTATGCCGTCGATGATCGCGACAGTTTTCGCGGACTGAAGCAATGGCGTGGTGAGTTTATTAACTATGCCGACGTTAAGGCGGACAAATTTCCATTTATTGTTGTTGGCAATAAGCTCGACATGGCCGCAAAGTATCGTCAGGTGAACTACGAAGAGGTGGAACAATGGTGTCAGGACAATGGCATAACCAGTCTAATTGAGACGTCCTCGAAAGCAGCCAGCAATGTCACAGACGCATTCGTATTGGCCGTACGCCAGTGGAAGCATATGGAGCGCGTTGCTGAAATCGAGTTGCGCCAACAGAGCGATACTATCGATCTAACACGTAGCATACGTTTGGCGCAGAATCGTTTCTGTTGCATTGGTGGCGGTGGCGGCAGT------GGCAGCACCACATCGGCCGAAGCTGAATTGGAGGATGAGTCGATGCGTAGCGACCGCAGTGGCAGTCGTCCGTCGCCGCTACGTTTCATCAAGCAGTCCAAAGCGGCTGCCAGGCAATCGCAAGCAACG
>tryoni
ATGACGAATATGCGTCCACCAAACAAAACCATACTCCTGAAAGTTGTCATACTGGGGGATGGTGGCGTAGGCAAATCCTGTCTGATGAATCGCTTTGTCTCGAATCGTTACGACGAAAACAACTTTCACACAATTGGCGTTGAGTTCATGAATAAAAACATCGATGTGGATGGCGAGAAATACACATTACAGATCTGGGACACTGCTGGCCAGGAGCGTTTCCGCGCGCTACGCACACCCTTCTATCGCGGCTCGGATGTGTGTATGCTGTGCTATGCCGTCGATGATCGCGACAGTTTTCGCGGACTGAAGCAATGGCGCAGTGAGTTCCTCAACTATGCCGATGTAAAGGCGGATAAGTTTCCCTTCATTGTCGTTGGCAATAAACTCGACATGGCCGCAAAGTATCGTCAGGTGAACTACGAAGAAGTGGAACAATGGTGCCAGGACAATGGCATTACCAGTCTGATTGAGACTTCCTCGAAAGCAGCCAGCAATGTCACAGACGCATTCGTATTGGCCGTACGCCAGTGGAAGCATATGGAGCGCGTTGCCGAAATCGAGTTGCGCCAACAGAGCGATACTATCGATCTAACACGTAGCATACGTTTGGCGCACAATCGTTTCTGCTGCATTGGCGGTGGCAGT---AGT------GGCAGCACCACATCAGCTGAAGCTGAATTGGAGGATGAGTCGATGCGTAGTGACCGCAGTGGCAGTCGTCCGTCGCCGCTACGTTTCGTCAAGCAGTCGAAAGCGGCTGCCAGGCAATCGCAAGCAACG
>zonata
ATGACGAATATGCGTCCACCAAACAAAACCATACTCCTGAAAGTTGTCATACTGGGAGATGGTGGTGTAGGCAAATCCTGTCTGATGAATCGCTTTGTCTCGAATCGTTACGACGAAAATAACTTTCACACAATTGGCGTTGAGTTCATGAATAAAAACATCGATGTGGATGGCGAGAAATACACATTACAGATCTGGGACACTGCTGGCCAGGAGCGTTTCCGCGCGCTACGCACACCCTTCTATCGCGGCTCCGATGTCTGCATGCTGTGCTATGCCGTCGATGATCGCGACAGTTTTCGCGGACTGAAACAATGGCGTAGTGAGTTCCTCAACTATGCCGATGTAAAGGCGGATAAGTTTCCCTTCATTGTTGTTGGCAATAAGCTCGACATGGCCGCAAAGTATCGTCAGGTGAATTACGAAGAAGTGGAACAATGGTGCCAGGACCATGGCATTACCAGTCTGATTGAGACTTCCTCGAAAGCAGCCAGCAATGTCACAGACGCATTCGTATTGGCCGTACGCCAGTGGAAGCATATGGAGCGTATTGCCGAAATCGAGTTGCGCCAACAGAGCGATACTATCGATCTAACACGTAGCATACGTTTGGCGCACAATCGTTTCTGTTGCATTGGCGGTGGCGGCGGCAGT------GGCAGCACCACATCAGCCGAAGCTGAATTGGAGGATGAGTCGATGCGTAGCGACCGCAGTGGTAGTCGTCCGTCGCCGCTACGTTTCGTCAAGCAGTCGAAAGCGGCTGCCAGGCAATCGCAAGCAACG
