# Supplementary material for: The Impact of Fast Radiation on the Phylogeny of Bactrocera Fruit Flies as Revealed by Multiple Evolutionary Models and Mutation Rate-Calibrated Clock
Source: Insects. 2022 Jun 30;13(7):603. doi: 10.3390/insects13070603 (PMC9319077; doi:10.3390/insects13070603)
Supplement: Supplementary file 1 [file insects-13-00603-s001.zip › File S1/ceratitis_15917.fasta]

>bryoniae
------------------------------------------------ATGTCAACTGACGCACAGCCGCAACCAGCTGCGCAGGGAAATGGCGAGCTTGCACCAGCAGCTGATGGTGTTGCTGGCCCCAACAATCAAGAGCAA---------CAACAGCAACGGCAACCCACTAAAATGGAGTCTTTCTTTGCAATGACAAAATCATTGATATTACGTGCTCTTATCATTTATTTCATAAGTTCATTTTTCCGCCGACCTCAACCAGCAACTAATGAAGCAAGTGAACAAAAAGCTAAAAATCTTGCTCCGCGTGTGAACGCATGGAATTACTTCGAAAACGGTACTCTTTTTGATTTGCATGTTTGGCTGTCGGAACATTCAGATGATGTAGATTTCAAACAAACATCGAACTTAATATGGTTACAAGAAGATCTTGTATATGGCGATTGGTCATCGGGACCAAAACATGATGGTATTTATACGCATAGCTTAAAAGTAAAAGCATCCAAATCGTTAATGAACAATGGCAGCATTTATTTGCATACGTTTGTTACACGTGCTGGAGAGAGTCCTAACCCGGACGCAGATAATTATGCGAAAAAAGGAATGATGGGTTACCAACACAGGATTCTTAATAAATACAAGCGGATACGCGTTAATCGCAATTATAATCTTCTGGGAGGAGAGAAGGAAAGATTGGCTAAAGAGCTGGAACAAGCAAACATTAAAGATACCATAGTTTCACATTGGCATCCAAATATAACTATAAACTTAGTGGTAGATCAAACCAATTGGGCTGCGGGTACCGTACCACCCCCTCTAGATGAGTACGTCAAGTTTGTAGATGGTGGTAAAACGTATTTGCCAATTGTATTTATCAATGATTACTGGAATTTGCAACGTGAATATTTCCCAATAAATGAAACCACTCCCGATTTAGATTTACATATAACTTTCCAACCTTTGAGTATGTTCAAATGGCAATTATATGCCGCACAACAGATGAAAAACAAATGGGGTGGAAATATGCTCGGAGAACTAATGACAGCTGGTGCTCCTGAGGAGTCGGATGAAGATCAAGATTCATTGAAAGAAACACTCCTT---------------------------------GACACAAATATATATTTGCTGGGACTCACAATAGCTATATCAATTTTGCATTCAGTGTTCGAGTTGTTGGCTTTTAAAAACGATATACAGTTCTGGAACAACCGTAAGTCTCTAGAAGGCCTTTCAGTGCGCTCCGTCTTCTTTGGAGTATTTCAGTCGTTAATTGTGCTACTTTACGTTCTGGATAATGAAACCAATTTCATGATTCGAGTTTCATGCTTTATTGGATTAGGCATTGAAATTTGGAAAATCCACAAGGTTGTCGATATCGATTACAACACTGACCAGAAAATTTTGGGCATACTCCCGAAAATTAGTTTCCAAGATAAAGGTTCATATGCGGACAGTAATACAAAGGAATATGACAATCTTGCCTTCAAATATCTAGGCTGGGCATGTTTCCCACTGCTAATTGGATATTTCATCTACTCTTTAGTGTATAATCAGCACAAGGGATGGTATTCATTTGTGCTGAATATGCTATATGGTTACCTCCTAACATTTGGCTTCATTATGATGACGCCTCAGTTGTTTATCAACTATAAACTAAAGTCCGTAGCACATTTGCCGTGGCGTATGATGACATATAAATTCCTCAACACATTTATAGATGATATATTTGCTTTTGTGATCAAAATGCCTACTATGTATAGATTGGGATGTTTCCGTGATGATATTATATTCTTCGTATTCTTGTATCAGCGCTGGCAATATCGCGTTGATTACAAGCGTGTAAATGAATTTGGTTTCTCCGGAGAAATGGAGGAAGAAGCGTCGAAAAAGAGACTTGAAGCTGCGGCACCTGCGTCAGAGCAACAAGCAGAAAAGGCGGCTATCGAAAATACGCCGAAATCGGCTGCCGAAAAGAAG
>ceratitis
------------------------------------------------ATGTCAACCAACGCACAGCCGGAACAAGCTGCGCAGGGTAATGGAGAGGTTGCACCCGCAGCTGATGGTGTTGCTGACCCCAGCAATCAAAATCAGCAACAAGGTCAACAACAACGGCAGCCAACTAAAATGGAATCTTTCTTTGCAATGACAAAGTCACTGATATTACGTGCACTTATAATATATTTCATAAGTTCATTTTTCCGCCGACCACAGCCAGGTGCAAATGAAGCAAGTCAGCAAAAAGCTACAGATGCTGCACCGCGTGTAAACGCTTGGAATTTTTTCGAAAATGGCACACTATTTGACTTGCATGTTTGGCTGTCAGAAAACGTGGATGAAGTAGACTTCAAACAAAAATCGAATTTAATATGGCTGCAGGAAGATCTCGTCTATGGAGATTGGTCGTCGGGGCCAAAGCACGATGGCATTTATACACACAGCCTAAAGGTAAAAGCAACACAATCTTTAATGAACAATGGTAGCATATATTTGCACACATACGTTACACGTGCTGGGGAGAGCCCTGATCCGTCAGCTGAAAATTACGCTAAAAAAGGTATGATGGGTCACCAACAACGTATGTTGAATAAATATAAACGTATACGTGTGAATCGCAACTATAATTTGCTTGCCGGTGAGAAGGAGAGATTAGCTATGGAGCTGGAACAGGCAAATCTTAAAGATACAATAGTATCGCATTGGCATCCCAATTTGACTATAAATTTGGTAGTGGATCAAACTAATTGGGCAGCGGGAACAGTACCACCACCATTAGACGAATATGTCAAGTTCGTAGATGGCGGTAGAACGTATTTGCCAATTCTTTTCGTTAATGATTATTGGAATTTGCAACGTGAATATTTTCCCATTAACGAAACAACACCAGAGTTAGATTTGCATTTAACTTTCCAACCTTTGAGTATGTTCAAATGGCAATTATACGCCGCACAACAGATGAAAAACAAATGGGGTGGTAATATGCTCGGTGAATTAATGACAGCTGGTGGCCCAGAGGAATCCGATGAAGATCAAGATTCATTGAAGGAAACGCTTCTT---------------------------------GATACAAATATATATTTGCTCGGACTTACCATAGCCATATCGATTTTGCATTCAGTTTTTGAATTGCTCGCCTTCAAAAATGACATACAGTTTTGGAACAATCGTAAGTCACTTGAAGGTCTCTCGGTGCGTTCCGTATTCTTCGGCGTTTTTCAATCTTTAATTGTGTTACTCTACGTACTGGATAATGAAACCAACTTTATGATACGCGTTTCATGCTTCATTGGCTTAGGCATCGAAATATGGAAAATTCACAAAGTTGTGGACATCGATTATAACACCGATCAAAAAATTTTGGGCATATTCCCCAAAATCAGTTTCCAGGATAAGGGCTCATACGCCGACAGCAATACGAAAGAATATGACAATCTTGCATTCAAATATTTGGGTTGGGCTTGCTTCCCACTGCTCGTAGGCTATTTTATTTACTCGTTAGTATATAACCAGCACAAAGGATGGTATTCGTTCGTGTTAAATATGTTGTATGGTTACCTCTTAACATTCGGCTTCATTATGATGACGCCACAATTGTTTATCAACTATAAACTGAAGTCTGTAGCGCATTTACCATGGCGTATGATGACCTACAAATTCCTTAATACATTTATAGATGATATATTTGCCTTTGTGATCAAAATGCCCACTATGTATAGATTGGGCTGTTTCCGTGACGACATCATATTCTTCGTATTCCTGTATCAACGTTGGCAATATCGCGTTGATTACAAGCGTGTGAATGAATTTGGTTTCTCCGGCGAAATGGAGGAAGAAGCGTCGAAAAAGAGACTGGAAGCTGCTGTACCAGCGACAGGGCAGCAAGAAGATAATGCAGCTATCAAGGATACACCTAAATCGGCTGCGGAAAAGAAA
>correcta
------------------------------------------------ATGTCAACTGACGCACAGCCGCAACCAGCTGCGCAGGGAAATGGCGAGCTGGCACCAGCAGCTGATGGTGTTGCTGGCCCCAACAATCAAGAGCAA---------CAACAACAACGGCAACCCACTAAAATGGAGTCTTTCTTTGCAATGACAAAATCTTTGATATTGCGTGCTCTTATAATTTATTTCATAAGTTCATTTTTCCGCCGACCTCAACAAGCAACTAATGATGCAAGTGAGCAAAAAGCTAAAAATCTTGCTCCGCGTGTGAACGCATGGAATTACTTCGAAAACGGTACTCTTTTTGATTTGCATGTTTGGCTGTCGGAACATTCAGATGATGTCGACTTCAAACAAAAATCGAATTTAATATGGTTACAAGAAGATCTTGTATATGGCGATTGGTCGTCGGGGCCAAAACATGATGGTATTTATACGCATAGCGTGAAAGTAAAAGCATCCAAATCGTTGATGAACAATGGTAGCATTTATTTGCATACGTTTGTTACACGTGCTGGAGAGAGTCCTAACCCGGACTCAGATAATTATGCGAAAAAAGGAATGATGGGTTACCAACACAGAATTCTTAATAAATACAAGCGGATACGCCTTAATCGCAACTATAATCTTCTGGGAGGAGAGAAGGAAAGATTGGCTAAAGAGTTGGAACAAGCAAACCTTAAAGATACCATAGTTTCACATTGGCATCCAAATATAACTATAAACTTAGTGGTAGATCAAACCAATTGGGCTGCGGGTACGGTACCACCACCTTTAGATGAGTACGTCAAGTTTGTAGATGGTGGTAAAACATATTTGCCAATTGTATTTATCAATGATTACTGGAATTTGCAACGCGAATACTTCCCAATAAATGAAACCACTCCGGATTTAGATTTACATATAACTTTCCAACCTTTGAGTATGTTCAAATGGCAATTGTATGCCGCACAACAGATGAAGAACAAATGGGGTGGAAATATGCTCGGAGAACTAATGACAGCTGGTGCTCCTGAGGAGTCGGATGAAGATCAAGATTCATTGAAAGAAACACTTCTT---------------------------------GACACAAATATATATTTGCTGGGACTCACAATTGCTATATCAATTTTGCATTCAGTGTTCGAGTTGTTGGCTTTTAAGAACGATATACAGTTCTGGAACAACCGGAAGTCGCTGGAAGGGCTTTCAGTGCGCTCCGTCTTCTTTGGAGTATTTCAGTCATTAATTGTGCTACTTTATGTCCTGGACAATGAAACCAATTTCATGATTCGCGTTTCATGCTTTATTGGATTAGGCATTGAAATTTGGAAAATCCACAAGGTTGTCGATATCGATTACAACACTGACCAGAAAATTTTGGGCATACTCCCGAAAATTAGTTTCCAAGATAAAGGTTCATATGCGGACAGTAATACAAAGGAATATGACAATCTTGCCTTCAAATATCTAGGCTGGGCATGTTTCCCACTGCTAATTGGATATTTCATCTACTCATTAGTGTATAATCAGCACAAGGGATGGTATTCATTTGTGCTGAATATGCTGTATGGTTACCTCCTAACGTTTGGCTTCATTATGATGACGCCTCAGTTGTTCATCAACTATAAACTAAAGTCCGTAGCACATTTGCCGTGGCGTATGATGACATATAAATTCCTCAACACATTTATAGATGATATATTTGCTTTTGTGATCAAAATGCCTACTATGTATAGGTTGGGATGTTTCCGTGACGATATTATATTCTTCGTATTCTTGTATCAGCGCTGGCAATATCGCGTTGATTACAAGCGTGTAAATGAATTTGGTTTCTCCGGAGAAATGGAGGAAGAAGCGTCGAAAAAGAGACTTGAAGCTGCGGCACCTGCGTCAGAGCAACAAGCAGAAAAGGCGGCTATCGAAAATACGCCGAAATCGGCAACCGAAAAGAAG
>cucurbitae
------------------------------------------------ATGTCAACTGACGCACAGCCGCAACCAGCTGCGCAGGGAAATGGCGAGCTGGCACCAGCAGCTGATGGTGTTGCTGCTGGCAACAATCCAGATCAA---------CAACAACAACGGCAACCAACCAAAATGGAATCTTTCTTTGCAATGACAAAATCATTGATATTACGTGCCCTTATAATTTATTTCATAAGCTCATTTTTCCGTCGGCCGCAAACAGCAACCAATGAAACACCTGAGCAAAAAGCTGCAAATTTGGCTCCGCGTGTAAACGCTTGGAATTACTTCGAGAATGGCACGCTTTTTGATTTGCATGTTTGGTTGTCGGAACATTCAGAAGAAGTAGACTTTAAACAAAAATCGAATTTATTATGGTTACAAGAAGACCTTGTATATGGCGATTGGTCATCAGGGCCAAAACGCGATGGCATTTATACGCATAGTTTGAAGGTAAAAGCATCAAAATCGTTGATGAACAATGGCAGCATTTATATGCACACCTTCGTTACACGTGCAGGAGAAAGTCCAGATCCTGCCGCAGATAATTATGCCAAAAAGGGAATGATGGGTTCTCAGCAACGAATTCTCAATAAATACAAGCGGATACGTGTAAATCGTAACTATAATCTGCTCGGTGGAGAAAAGGAAAGATTGGCTAAAGAGCTAGAACAAGCAAACCTTAAAGATACCATAGTTTCACATTGGCATCCCAATATAACAATAAATTTAGTGGTGGATCAAACCAATTGGGCTGCGGGTACCGTGCCACCCCCACTCGATGAGTACGTAAAGTTTGTAGAAGGAGGCAAAACATATTTGCCAATTGTCTTCATTAATGATTATTGGAATTTGCAACGTGAATATTTTCCGGTAAATGAGACCACACCAGAATTAGATTTGCATATAACTTTCCAACCTTTGAGCATGTTCAAATGGCAATTGTACGCCGCGCAACAGATGAAGAACAAATGGAGTGGAAATATGTTGGGAGAATTAATGACAGCTGGCGCACCTGAGGAATCCGATGAAGATCAAGATTCTTTGAAAGAAACACTGCTT---------------------------------GATACAAATATATATTTGCTCGGACTCACAATTGCTATATCAATTTTGCATTCAGTGTTTGAGTTGTTGGCTTTCAAAAACGATATACAGTTCTGGAACAATCGTAAGTCGCTGGAAGGTCTCTCAGTACGCTCCGTCTTCTTTGGCGTATTTCAGTCGTTAATTGTGCTACTATACGTGCTGGACAATGAAACCAACTTCATGATTCGTGTCTCATGCTTTATTGGTTTGGGCATTGAAATTTGGAAAATTCACAAGGTTGTTGACATTGATTACAACACCGATCAGAAAATTTTGGGCATATTCCCGAAAATCAGTTTCCAAGACAAAGGCTCATATGCGGACAGCAATACAAAAGAATATGATAATCTCGCCTTCAAATATCTGGGTTGGGCATGTTTCCCACTGCTCATCGGATATTTCATCTACTCATTAGTGTATAACCAGCACAAGGGTTGGTATTCGTTTGTGCTGAATATGCTGTATGGTTACCTCCTAACGTTCGGCTTCATCATGATGACGCCCCAGTTGTTCATCAACTATAAACTAAAGTCCGTGGCACATTTGCCATGGCGTATGATGACATACAAATTCCTCAACACCTTTATAGATGATATATTTGCTTTTGTGATCAAAATGCCTACTATGTATAGGTTGGGCTGTTTCCGTGACGATATTATATTCTTCGTATTCCTGTATCAACGCTGGCAGTATCGCGTTGACTACAAGCGTGTCAACGAATTTGGTTTCTCCGGCGAAATGGTAGAAGAAGCGTCGAAAAAGAAACTAGAAGGTGCGGCACCTGCGTCAGAGCAACAAGCAGAAACGGCAGCTATCGAAAATACACCGAAATCGGCGGCCGATAAGAAG
>dorsalis
TGGCGAGGTAAGAAATCACTACTAATTAAAGATTATATATTATTTAAT------------------------------------------------------------------------------------------GAGCAA---------CAACAACAACGGCAACCCACTAAAATGGAATCTTTCTTTGCAATGACAAAATCATTGATATTACGTGCTCTTATAATTTATTTTATAAGTTCATTTTTCCGCCGACCTCAACAAGCAACTAATGAAGCAAGTGAGCAAAAAGCTAAAAATCTTGCACCGCGTGTTAACGCATGGAATTACTTCGAAAACGGTACTCTCTTTGATTTGCATGTTTGGCTGTCGGAACATTCAGATGATGTAGACTTCAAACAAAAATCAAATTTAATATGGTTACAAGAAGATCTTGTATATGGCGATTGGTCATCGGGACCGAAACATGATGGTATTTATACGCATAGCTTAAAAGTAAAAGCATCCAAATCGTTGATGAACAATGGTAGCATTTATTTGCATACGTTTGTTACACGTGCTGGAGAGAGTCCTGACCCGGACGCAGATAATTATGCGAAAAAAGGAATGATGGGTTACCAACACAGAATTCTTAATAAATACAAACGGATACGCCTTAATCGCAACTATAATCTTCTGGGAGGAGAAAAGGAAAGATTGGCTAAAGAGTTGGAACAAGCAAACCTTAAAGATACCATAGTTTCACATTGGCATCCAAATATAACTATAAACTTAGTGGTAGATCAAACCAATTGGGCTGCGGGAACGGTGCCACCACCTTTAGATGAGTACGTCAAATTTGTAGATGGTGGTAAAACATATTTGCCAATTGTATTTATCAATGATTACTGGAATTTGCAACGTGAATATTTCCCAATAAACGAAACCACCCCGGATTTAGATTTGCATATAACTTTCCAACCTTTGAGTATGTTCAAATGGCAATTATATGCGGCACAACAGATGAAGAACAAATGGGGTGGAAATATGCTCGGAGAACTGATGACAGCTGGTGCTCCTGAGGTAAGT---------------------------------TTGCAAATTAAAAATTTGTATATACATATGCATACTGACACAAATATATATTTGCTGGGACTCACAATTGCTATATCAATTTTGCATTCAGTGTTCGAGTTGTTGGCTTTTAAAAACGATATACAGTTCTGGAACAACCGTAAGTCGCTGGAAGGCCTTTCAGTGCGCTCCGTCTTCTTTGGAGTATTTCAGTCGTTAATTGTCCTACTTTATGTCCTGGATAATGAAACCAATTTCATGATTCGAGTTTCATGCTTTATTGGATTAGGCATTGAAATTTGGAAAATCCACAAGGTTGTCGATATTGATTACAACACTGACCAGAAAATTTTGGGCATACTACCGAAAATTAGTTTCCAAGATAAAGGTTCATATGCGGACAGTAATACAAAGGAATATGACAATCTTGCCTTCAAATATTTAGGCTGGGCATGTTTTCCACTGCTAATTGGATATTTCATCTACTCTTTAGTGTATAACCAGCACAAGGGATGGTATTCATTTGTGCTGAATATGCTGTATGGTTACCTCCTAACATTTGGCTTCATCATGATGACGCCTCAGTTGTTCATCAACTATAAACTAAAGTCCGTAGCACATTTGCCGTGGCGTATGATGACATATAAATTCCTCAACACATTTATAGATGATATATTTGCTTTTGTGATCAAAATGCCTACTATGTATAGGTTGGGATGTTTCCGTGATGATATTATATTCTTCGTATTCTTGTATCAGCGCTGGCAATATCGCGTTGATTACAAGCGTGTAAATGAATTTGGTTTCTCTGGAGAAATGGAGGAAGAAGCGTCGAAAAAGAGACTTGAAGCTGCGGCACCTGCGTCAGAGCAACAAGCAGAAAAGGCGGCTATCGAAAATACGCCGAAATCGGCAGCTGAAAAGAAG
>jarvisi
------------------------------------------------ATGTCAACTGACGCACAGCCGCAACCAGCTGCGCAGGGAAATGGCGAGCTGGCACCAGCAGCTGATGGTGTTGCTGGCCCCAACAATCAAGATCAA---------CAACAACAACGGCAACCCACTAAAATGGAGTCTTTCTTTGCAATGACAAAATCATTGATATTACGTGCTCTTATAATTTATTTCATAAGTTCATTTTTCCGCCGACCTCAACAAGCAACTAATGAAACAAGTGAGCAAAAAGCTAAAAATCTTGCTCCGCGTGTGAACGCATGGAATTACTTCGAAAACGGTACTCTTTTTGATTTGCATGTTTGGCTGTCGGAACATTCAGATGATGTAGACTTCAAACAAAAATCGAATTTAATATGGTTACAAGAAGATCTTGTATATGGCGATTGGTCATCGGGACCAAAACATGATGGTATTTATACGCATAGCTTAAAAGTAAAAGCATCCAAGTCGTTGATGAACAATGGCAGCATTTATTTGCATACGTTTGTTACACGTGCTGGAGAGAGTCCTAACCCCGACGCAGATAATTATGCGAAAAAAGGAATGATGGGTTACCAACACAAAATTCTTAATAAATACAAACGGATACGCGTTAATCGCAACTATAATCTTCTGGGAGGAGAGAAGGAAAGATTGGCTAAAGAGCTAGAACAAGCAAACCTTAAAGATACCATAGTCTCACATTGGCATCCAAATATAACTATAAACTTAGTGGTAGATCAAACCAATTGGGCTGCGGGTACGGTACCACCACCTTTAGATGAGTACGTCAAGTTTGTAGATGGTGGTAAAACGTATTTGCCAATTGTATTTATCAATGATTACTGGAATTTGCAACGTGAATATTTCCCAATAAATGAAACCACTCCGGAATTAGATTTACATATAACTTTCCAACCTTTGAGTATGTTCAAATGGCAATTATATGCCGCACAACAGATGAAAAACAAATGGGGCGGAAATATGCTCGGAGAACTTATGACAGCTGGTGCTCCTGAGGAGTCGGATGAAGATCAAGATTCATTGAAAGAAACACTCCTT---------------------------------GACACAAATATATATTTGCTGGGACTCACAATTGCTATATCAATTTTGCATTCAGTGTTCGAGTTGTTGGCTTTCAAAAACGATATACAGTTCTGGAACAACCGTAAGTCGCTGGAAGGCCTTTCAGTACGCTCCGTCTTCTTTGGTGTATTTCAGTCGTTAATTGTGCTACTTTACGTTCTGGACAATGAAACCAATTTCATGATTCGAGTTTCATGCTTTATTGGTTTAGGCATTGAAATTTGGAAAATCCACAAGGTTGTCGATATCGATTACAACACTGACCAGAAAATCTTGGGCATACTCCCGAAAATTAGTTTCCAAGACAAAGGTTCATATGCGGATAGTAATACAAAGGAATATGACAATCTTGCCTTCAAATATCTAGGCTGGGCATGTTTCCCACTGCTAATTGGATATTTCATCTACTCTTTAGTGTATAACCAGCACAAGGGATGGTATTCATTTGTGCTGAATATGCTGTATGGTTACCTCCTAACATTTGGCTTCATTATGATGACGCCTCAGTTGTTCATCAACTATAAACTAAAGTCCGTAGCACATTTGCCGTGGCGTATGATGACATATAAATTCCTGAACACATTTATAGATGATATATTTGCTTTTGTGATCAAAATGCCTACTATGTATAGGTTGGGATGTTTCCGTGATGATATTATATTCTTCGTATTCTTGTATCAGCGCTGGCAATATCGCGTTGATTACAAGCGTGTAAATGAATTTGGTTTCTCCGGAGAAATGGAGGAAGAAGCGTCGAAAAAGAGACTTGAAGCTGCGGCACCTGCGTCAGAGCAACAAGCAGAAAAGGCGGCTATCGAAAATACGCCGAAATCGGCAGCCGAAAAGAAG
>latifrons
------------------------------------------------ATGTCAACTGACGCACAGCCGCAACCAGCTGCGCAGGGAAATGGCGAGCTGGCACCAGTAGCTGATGGTGTTGCTGACCCCAACAATCAAGAGCAA---------CAACAGCAACGGCAACCCACTAAAATGGAGTCTTTCTTTGCAATGACGAAATCATTGATATTACGTGCTCTTATAATTTATTTCATAAGTTCATTTTTCCGCCGACCTCAACCAGCAACTAATGAAGCAAGTGAGCAAAAAGCTAAAAATCTTGCCCCGCGTGTGAACGCATGGAATTACTTCGAAAACGGTACTCTTTTTGATTTGCATGTTTGGCTGTCGGAACATTCAGATGATGTAGACTTCAAACAAAAATCGAATTTAATATGGTTACAAGAAGATCTTGTATATGGCGATTGGTCATCGGGACCAAAACGTGATGGTATTTATACGCATAATTTAAAAGTAAAAGCATCCAAATCGTTGATGAACAATGGCAGCATTTATTTGCATACGTTTGTTACACGTGCTGGAGAGAGTCCTAACCCGGACGCAGATAATTATGCGAAAAAAGGAATGATGGGTTACCAACACAGAATTCTTAATAAATACAAGCGAATACGCGTTAATCGCAACTATAATCTTCTTGGAGGAGAGAAGGAAAGATTGGCTAAAGAGCTGGAACAAGCAAACCTTAAAGATACCATAGTTTCACATTGGCATCCAAATATAACTATAAACTTAGTGGTTGATCAAACCAATTGGGCTGCAGGTACGGTACCACCACCTTTAGATGAGTACGTCAAGTTTGTAGATGGTGGTAAAACGTATTTGCCAATTGTATTTATCAATGATTACTGGAATTTGCAACGTGAATATTTCCCAATAAATGAAACCACTCCCGATTTAGATTTACATATAACTTTCCAACCTTTGAGTATGTTCAAATGGCAATTATATGCCGCACAACAGATGAAGAACAAATGGGGTGGAAATATGCTCGGAGAACTAATGACAGCTGGTGCTCCTGAGGAGTCGGATGAAGATCAAGATTCATTGAAAGAAACACTCCTT---------------------------------GACACAAATATATATTTGCTGGGACTCACAATTGCTATATCAATTTTGCATTCAGTGTTCGAGTTGTTGGCTTTCAAAAATGATATACAGTTCTGGAACAACCGTAAGTCGCTGGAAGGCCTTTCAGTGCGCTCCGTCTTTTTTGGAGTATTTCAGTCGTTAATTGTGCTACTTTACGTTCTGGACAATGAAACCAATTTCATGATTCGAGTTTCATGCTTTATTGGATTAGGCATTGAAATTTGGAAAATCCACAAAGTTGTCGATATCGATTACAACACTGACCAGAAAATTTTGGGCATACTCCCCAAAATTAGTTTCCAAGATAAAGGTTCATATGCGGACAGTAATACAAAGGAATATGACAATCTTGCCTTCAAATATCTGGGCTGGGCATGTTTCCCACTGCTAATTGGATATTTCATCTACTCTTTAGTATATAACCAGCACAAGGGATGGTATTCATTTGTGCTGAATATGCTGTATGGCTACCTCCTAACATTTGGCTTCATTATGATGACGCCTCAGTTGTTCATCAACTATAAACTAAAGTCCGTAGCACATTTGCCGTGGCGTATGATGACATATAAATTCCTCAACACATTTATAGATGATATATTTGCTTTTGTGATCAAAATGCCTACTATGTATAGGTTGGGATGTTTCCGTGACGATATTATATTCTTCGTATTCTTGTATCAGCGCTGGCAATATCGCGTTGATTACAAGCGTGTAAATGAATTTGGTTTCTCCGGAGAAATGGAGGAAGAAGCGTCGAAAAAGAGACTTGAAGCTGCGGCACCTGTGTCAGAGCAACAAGCGGAAAAGGCGGCTATCGAAAATACGCCGAAATCGGCAGCCGAAAAGAAG
>minax
------------------------------------------------ATGTCAGCTGAAGAACAGACGCAACCAGCTGCGCAGGGAAATGGCGAGTTGGCACCAGCAACTGATGGGGTTGCTGACCGCAACAATCAAGATCAA---------CAACAACAACGACAACCCACTAAAATGGAGTCTTTCTTTGCAATGACAAAATCATTGATATTACGTGCTCTTATAATTTATTTTATAACTTCATTTTTCCGTCGCCCGCAACAGACAGCTAATGATGCAAGTGAGCAAAAAGCAGCAAATATTGCTCCGCGTGTGAATGCTTGGAATTACTTCGAAAATGGTACTATTTTTGATTTACACGTTTGGTTATCGGAACATGCAGATGATGTAGACTTTAAACAAAAATCGAATTTAATATGGTTGCAAGAAGATCTTGTGTACGGCGATTGGTCATCAGGACCAAAACACGATGGCATTTACACGCATAGTTTAAAAGTAAAACCATCTAAATCGTTGATGAATAATGGCAGCATTTATTTGCACACTTATGTTACACGTGCTGGAGAGAGTCCAGACCCAGCTGCAGATAATTATGCCAAAAAAGGAATGATGGGTTATCAACAACGAATCCTTAATAAATACAAACGGATACGCGTTAATCGCAACTATAATCTTCTTGCGGGTGAAAAGGAAAGATTAGCTAAAGAGTTGGAACAAGCAAACCTTAAAGATACCATAGTTTCACATTGGCATCCAAATATAACCATAAATTTAGTGGTAGATCAAACTAATTGGGCTGCGGGTGCAGTACCGCAACCCTTAGATGAGTACGTAAAGTTTGTAGATGGTGGTAAAACGTATTTGCCAATTGTATTTATTAATGATTACTGGAATTTGCAACGTGAATATTTTCCGATAAATGAGACGACCGCGGAATTAGATTTGCATATAACTTTCCAACCTTTGAGTATGTTCAAATGGCAATTATATGCCGCACAGCAGATGAAGAGCAAATGGGGTGGAAATATGCTCGGAGAACTAATGACAGCTGGCGCTCCTGAGGAGTCCGATGAAGATCAAGATTCTTTGAAAGAAACACTCCTT---------------------------------GACACAAATATATATTTGCTGGGCCTCACAATTGCTATATCAATTTTGCATTCAGTGTTTGAGTTGTTGGCTTTTAAAAACGATATACAGTTCTGGAACAACCGTAAGTCTCTGGAAGGACTTTCAGTGCGCTCCGTCTTCTTTGGGGTATTTCAGTCTTTAATTGTGTTACTATACGTGCTGGACAATGAAACGAATTTCATGATTCGTGTTTCATGCTTTATTGGATTAGGGATTGAAATTTGGAAAATCAATAAGGTTGTCGACATCGATTACAACACCGATCAGAAAATTTTAGGCATATTTCCGAAAATTAGTTTCCAAGATAAAGGTTCATATGCAGACAGTAACACAAAGGAATATGACAATCTTGCCTTCAAATATCTGGGTTGGGCATGTTTCCCGTTGCTCGTTGGATATTTCATTTACTCATTGGTGTATAACCAGCACAAGGGATGGTATTCATTTGTGCTGAATATGCTATACGGTTACCTCTTAACATTTGGCTTCATTATGATGACGCCTCAGTTGTTCATCAACTATAAACTAAAGTCTGTAGCACATTTGCCATGGCGTATGATGACATATAAATTCCTCAACACATTTATAGATGATATATTTGCTTTTGTGATCAAAATGCCTACTATGTATAGGTTGGGATGTTTCCGTGATGATATTATATTCTTCGTATTCCTGTATCAGCGCTGGCAATATCGCGTTGACTACAAGCGTGTAAATGAATTTGGTTTCTCCGGAGAAATGGAGGAAGAAGCGTCGAAAAAGAGACTGGAAGCTGCGGTGCCTGCGTCAGAGAAGCAAGAAGAAACGGCAGCTATCAAAAATACGCCGAAATCGGCTGCCGAAAAGAAA
>musae
------------------------------------------------ATGTCAACTGACGCACAGCCGCAACCAGCTGCGCAGGGAAATGGCGAGCTGGCACCAGCAGCTGATGGTGTTGCTGGCCCCAACAATCAAGAGCAA---------CAACAACAACGGCAACCCACTAAAATGGAATCTTTCTTTGCAATGACAAAATCATTGATATTACGTGCTCTTATAATTTATTTTATAAGTTCATTTTTCCGCCGACCTCAACAAGCAACTAATGAAGCAAGTGAGCAAAAAGCTAAAAATCTTGCACCGCGTGTTAACGCATGGAATTACTTCGAAAACGGTACTCTCTTTGATTTGCATGTTTGGCTGTCGGAACATTCAGATGATGTAGACTTCAAACAAAAATCAAATTTAATATGGTTACAAGAAGATCTTGTATATGGTGATTGGTCATCGGGACCGAAACATGATGGTATTTATACGCATAGCTTAAAAGTAAAAGCATCCAAATCGTTGATGAACAATGGTAGCATTTATTTGCATACGTTTGTTACACGTGCTGGAGAGAGTCCTGACCCGGACGCAGATAATTATGCGAAAAAAGGAATGATGGGTTACCAACACAGAATTCTTAATAAATACAAACGGATACGCCTTAATCGCAACTATAATCTTCTGGGAGGAGAGAAGGAAAGATTGGCTAAAGAGTTGGAACAAGCAAACCTTAAAGATACCATAGTTTCACATTGGCATCCAAATATAACTATAAACTTAGTGGTAGATCAAACCAATTGGGCTGCGGGTACGGTGCCACCACCTTTAGATGAGTACGTCAAGTTTGTAGATGGTGGTAAAACATATTTGCCAATTGTATTTATCAATGATTACTGGAATTTGCAACGTGAATATTTCCCAATAAACGAAACCACCCCGGATTTAGATTTACATATAACTTTCCAGCCTTTGAGTATGTTCAAATGGCAATTATATGCGGCACAACAGATGAAGAACAAATGGGGTGGAAATATGCTCGGAGAACTGATGACAGCTGGTGCTCCTGAGGAGTCGGATGAAGATCAAGATTCATTGAAAGAAACACTCCTT---------------------------------GACACAAATATATATTTGCTGGGACTCACAATTGCTATATCAATTTTGCATTCAGTGTTCGAGTTGTTGGCTTTTAAAAACGATATACAGTTCTGGAACAACCGTAAGTCGCTGGAAGGCCTTTCAGTGCGCTCCGTCTTCTTTGGAGTATTTCAGTCGTTAATTGTGCTACTTTATGTCCTGGATAATGAAACCAATTTCATGATTCGAGTTTCATGCTTTATTGGATTAGGCATTGAAATTTGGAAAATCCACAAGGTTGTCGATATCGATTACAACACTGACCAGAAAATTTTGGGAATACTCCCGAAAATTAGTTTCCAAGATAAAGGTTCATATGCGGACAGTAATACAAAGGAATATGACAATCTTGCCTTCAAATATCTAGGCTGGGCATGTTTTCCACTGCTAATTGGATATTTCATCTACTCTTTAGTGTATAACCAGCACAAGGGATGGTATTCATTTGTGCTGAATATGCTGTATGGTTACCTCCTAACATTTGGCTTCATCATGATGACGCCTCAGTTGTTCATCAACTATAAACTAAAGTCCGTAGCACATTTGCCGTGGCGTATGATGACATATAAATTCCTCAACACATTTATAGATGATATATTTGCTTTTGTGATCAAAATGCCTACTATGTATAGGTTGGGATGTTTCCGTGATGATATTATATTCTTCGTATTCTTGTATCAGCGCTGGCAATATCGCGTTGATTACAAGCGTGTAAATGAATTTGGTTTCTCTGGAGAAATGGAGGAAGAAGCGTCGAAAAAGAGACTTGAAGCTGCGGCACCTGCGTCAGAGCAACAAGCAGAAAAGGCGGCTATCGAAAATACGCCGAAATCGGCAGCCGAAAAGAAG
>oleae
------------------------------------------------ATGTCAACTGACGCACAGCCACAACCAGCTGCGCAGGGAAATGGCGAGCTGGCACCAGCAGCTGATGGTGTTGCTGACCACACCAATCAAGATCAA---------CAACAACAACGGCAACCCTCTAAAATGGAGTCTTTCTTTGCAATGACAAAATCATTGATATTACGTGCTCTTATTATTTATTTCATTAGTTCATTTTTCCGCCGACCTCAACAGGCAACTAATGATGCAACTGAGCAAAAAGCAGCAAATCTTGCTCCGCGCGTGAACGCATGGAATTATTTTGAAAATGGTACTCTTTTTGATTTGCACGTTTGGCTGTCGGAACATGCAGAAGATGTAGACTTTAAACAAAAATCGAATTTAATATGGTTGCAAGAAGATCTTGTATATGGCGATTGGTCATCGGGACCAAAACACGATGGTATTTATACGCATAACTTAAAAGTAAAAGCATCCAAATCGTTGATGAACAATGGCAGCATTTATTTGCACACGTTTGTTACACGTGCTGGAGATAGTCCTGACCCGGACGCAGATAATTACGCTAAAAAAGGAATGATGGGTTACCAGCACAGAATTCTTAATAAATACAAGCGGATACGCGTTAATCGCAACTATAATCTTCTTGGAGGAGAAAAAGAAAGATTGGCTAAAGAACTAGAACAAGCAAACCTTAAAGATACCATAGTTTCACATTGGCATCCAAATATAACTATAAACCTAGTGGTAGATCAAACCAATTGGGCTGCGGGTACAGTGCCACCACCTTTAGATGAGTATGTCAAGTTTGTAGATGGTGGTAAAACGTATTTGCCTATTGTATTTATCAATGATTACTGGAATTTGCAACGTGAATATTTTCCGATAAATGAGACCACCCCCGATTTAGATTTGCATATAACTTTCCAACCTTTGAGTATGTTCAAATGGCAATTATATGCTGCACAACAGATGAAGAACAAATGGGGTGGAAATATGCTCGGGGAACTAATGACAGCTGGCGCTCCTGAGGAGTCTGATGAAGATCAAGATTCTTTGAAGGAAACACTCCTT---------------------------------GACACAAATATATATTTGCTGGGACTCACAATTGCTATATCAATTTTGCATTCAGTGTTTGAGTTGTTGGCTTTCAAAAACGATATACAGTTCTGGAACAACCGTAAGTCTCTGGAGGGCCTTTCAGTGCGCTCCGTCTTCTTTGGAGTATTTCAGTCGTTAATTGTGCTACTTTACGTTCTGGACAATGAAACCAATTTCATGATTCGAGTTTCATGCTTTATAGGATTAGGCATTGAAATTTGGAAAATCCATAAAGTTGTCGATATCGATTACAACACTGACCAGAAAATTTTGGGCATACTCCCGAAAATTAGTTTCCAAGATAAAGGTTCATACGCGGACAGTAATACAAAAGAATATGACAATCTTGCCTTCAAATACCTAGGTTGGGCATGTTTCCCTCTGCTAATTGGATATTTTATCTACTCATTAGTGTATAACCAGCACAAGGGATGGTATTCATTTGTGCTGAATATGCTATATGGTTACCTATTAACATTTGGCTTCATTATGATGACGCCTCAGTTGTTCATCAACTATAAACTAAAATCCGTAGCACATTTGCCGTGGCGTATGATGACATATAAATTCCTCAACACATTTATAGATGATATATTTGCTTTTGTGATCAAAATGCCTACTATGTATAGGTTAGGATGTTTCCGTGATGATATTATATTCTTTGTATTCTTGTATCAGCGCTGGCAATATCGCGTTGATTACAAGCGTGTGAATGAGTTTGGTTTCTCCGGAGAAATGGAGGAAGAAGCGTCGAAAAAGAGAGTTGAAGCTGTGGCACCTGCGTTAGAGCAGCAA------------GCAATCGAAAATACGCCGAAACCAGCAGCCGAAAAGAAG
>tryoni
------------------------------------------------ATGTCAACTGACGCACAGCCGCAACCAGCTGCGCAGGGAAATGGCGAGCTGGCACCAGCAGCTGATGGTGTTGCTGGCCCCAACAATCAAGATCAA---------CAACAACAACGGCAACCCACTAAAATGGAGTCTTTCTTTGCAATGACAAAATCATTGATATTACGTGCTCTTATAATTTATTTCATAAGTTCATTTTTCCGCCGACCTCAACAAGCAACTAATGAAGCAAGTGAGCAAAAAGCTAAAAATCTTGCTCCGCGTGTGAACGCATGGAATTACTTCGAAAACGGTACTCTTTTTGATTTGCATGTTTGGCTGTCGGAACATTCTGATGATGTAGACTTCAAACAAAAATCGAATTTAATATGGTTACAAGAAGATCTAGTATATGGCGATTGGTCATCGGGACCAAAACATGATGGTATTTATACGCATAGCTTAAAAGTAAAAGCATCCAAGTCGTTGATGAACAATGGCAGCATTTATTTGCATACGTTTGTTACACGTGCTGGAGAGAGTCCTAACCCGGACGCAGATAATTATGCGAAAAAAGGAATGATGGGTTACCAACACAAAATTCTTAATAAATACAAGCGGATACGCGTTAATCGCAACTATAATCTTCTGGGAGGAGAGAAGGAAAGATTGGCTAAAGAGCTGGAACAAGCAAACCTTAAAGATACCATAGTCTCACATTGGCATCCAAATATAACTATAAACTTAGTGGTAGATCAAACCAATTGGGCTGCGGGTACGGTACCACCACCTTTAGATGAGTACGTCAAGTTTGTAGATGGTGGTAAAACGTATTTGCCAATTGTATTTATCAATGATTACTGGAATTTGCAACGTGAATATTTCCCAATAAATGAAACCACTCCGGATTTAGATTTACATATAACTTTCCAACCTTTGAGTATGTTCAAATGGCAATTATATGCCGCACAACAGATGAAAAACAAATGGGGTGGAAATATGCTCGGAGAACTTATGACAGCTGGTGCTCCTGAGGAGTCGGATGAAGATCAAGATTCATTGAAAGAAACACTCCTT---------------------------------GACACAAATATATATTTGCTGGGACTCACTATTGCTATATCAATTTTGCATTCAGTGTTCGAGTTGTTGGCTTTCAAAAACGATATACAGTTCTGGAACAACCGTAAGTCGCTGGAAGGCCTTTCAGTGCGCTCCGTCTTCTTTGGAGTATTTCAGTCGTTAATTGTGCTACTTTACGTTCTGGACAATGAAACCAATTTCATGATTCGAGTTTCATGCTTTATTGGTTTAGGCATTGAAATTTGGAAAATCCACAAGGTTGTCGATATCGATTACAACACTGACCAGAAAATTTTGGGCATACTCCCGAAAATTAGTTTCCAAGACAAAGGTTCATATGCGGACAGTAATACAAAGGAATATGACAATCTTGCCTTCAAATATCTAGGCTGGGCATGTTTCCCACTGCTAATTGGATATTTCATCTACTCTTTAGTGTATAACCAGCACAAGGGATGGTATTCATTTGTGCTGAATATGCTGTATGGTTACCTCCTAACATTTGGCTTCATTATGATGACGCCTCAGTTGTTCATCAACTATAAACTAAAGTCCGTAGCACATTTGCCGTGGCGTATGATGACATATAAATTCCTGAACACATTTATAGATGATATATTTGCTTTTGTGATCAAAATGCCTACTATGTATAGGTTGGGGTGTTTCCGTGATGATATTATATTCTTCGTATTCTTGTATCAGCGCTGGCAATATCGCGTTGATTACAAGCGTGTAAATGAATTTGGTTTCTCCGGAGAAATGGAGGAAGAAGCGTCGAAAAAGAGACTTGAAGCTGCGGCACCTGCGTCAGAGCAACAAGCAGAAAAGGCGGCTATCGAAAATACGCCGAAATCGGCAGCCGAAAAGAAG
>zonata
------------------------------------------------ATGTCAACTGACGCACAGCCGCAACCAGCTGCGCAGGGAAATGGCGAGCTGGCACCAGCAGCTGATGGTGTTGCTGGCCCCAACAATCAAGAGCAA---------CAACAACAACGGCAACCCACTAAAATGGAGTCTTTCTTTGCAATGACAAAATCTTTGATATTACGTGCTCTTATAATTTATTTCATAAGTTCATTTTTCCGCCGACCTCAACAAGCAACTAATGATGCAAGTGAGCAAAAAGCTAAAAATCTTGCTCCGCGTGTGAACGCATGGAATTACTTCGAAAACGGTACTCTTTTTGATTTGCATGTTTGGCTGTCGGAACATTCAGATGATGTAGACTTCAAACAAAAATCGAATTTAATATGGTTACAAGAAGATCTTGTATATGGCGATTGGTCGTCGGGACCAAAACATGATGGTATTTATACGCATAGCTTGAAAGTAAAAGCATCCAAATCGTTGATGAACAATGGTAGCATTTATTTGCATACGTTTGTTACACGTGCTGGAGAGAGTCCTAACCCGGACGCAGATAATTATGCGAAAAAAGGAATGATGGGTTACCAACACAGAATTCTTAATAAATACAAGCGGATACGCCTTAATCGCAACTATAATCTTCTGGGAGGAGAGAAGGAAAGATTGGCTAAAGAGTTGGAACAAGCAAACCTTAAAGATACAATAGTTTCACATTGGCATCCAAATATAACTATAAACTTAGTGGTAGATCAAACCAATTGGGCTGCGGGTACGGTACCACCACCTTTAGATGAGTACGTCAAGTTTGTAGATGGTGGTAAAACATATTTGCCAATTGTATTTATCAATGATTACTGGAATTTGCAACGGGAATACTTCCCAATAAATGAAACCACTCCGGATTTAGATTTACATATAACTTTCCAACCTTTGAGTATGTTCAAATGGCAATTGTATGCCGCACAACAGATGAAGAACAAATGGGGTGGAAATATGCTCGGAGAACTAATGACAGCTGGTGCTCCTGAGGAGTCGGATGAAGATCAAGATTCATTGAAAGAAACACTCCTT---------------------------------GACACAAATATATATTTGCTGGGACTCACAATTGCTATATCAATTTTGCATTCAGTGTTCGAGTTGTTGGCTTTTAAAAACGATATACAGTTCTGGAACAACCGTAAGTCGCTGGAAGGGCTTTCAGTGCGCTCCGTCTTCTTTGGAGTATTTCAGTCGTTAATTGTGCTACTTTATGTCCTGGACAATGAAACCAATTTCATGATTCGCGTTTCATGCTTTATTGGATTAGGCATTGAAATTTGGAAAATCCACAAGGTTGTCGATATCGATTACAACACTGACCAGAAAATTTTGGGCATACTCCCGAAAATTAGTTTCCAAGATAAAGGTTCATATGCGGACAGTAATACAAAGGAATATGACAATCTTGCCTTCAAATATCTAGGCTGGGCATGTTTCCCACTGCTAATTGGATATTTCATCTACTCTTTAGTGTATAATCAGCACAAGGGATGGTATTCATTTGTGCTGAATATGCTGTATGGTTACCTCCTAACATTTGGCTTCATTATGATGACGCCTCAGTTGTTCATCAACTATAAACTAAAGTCCGTAGCACATTTGCCGTGGCGTATGATGACATATAAATTCCTCAACACATTTATAGATGATATATTTGCTTTTGTGATCAAAATGCCTACTATGTATAGGTTGGGATGTTTCCGTGATGATATTATATTCTTCGTATTCTTGTATCAGCGCTGGCAATATCGCGTTGATTACAAGCGTGTAAATGAATTTGGTTTCTCCGGAGAAATGGAGGAAGAAGCGTCGAAAAAGAGACTTGAAGCTGTGGCACCTGCGTCAGAGCAACAAGCAGAAAAGGCGGCTATCGAAAATACGCCGAAATCGGCAGCCGAAAAGAAG
