# Supplementary material for: The Impact of Fast Radiation on the Phylogeny of Bactrocera Fruit Flies as Revealed by Multiple Evolutionary Models and Mutation Rate-Calibrated Clock
Source: Insects. 2022 Jun 30;13(7):603. doi: 10.3390/insects13070603 (PMC9319077; doi:10.3390/insects13070603)
Supplement: Supplementary file 1 [file insects-13-00603-s001.zip › File S1/ceratitis_16241.fasta]

>bryoniae
AATATGGCGATC---GATATCTTAAAGAAACAGGAGCAAGCACGTCAAATTCGTTATTCACGATCAAAATTTCGCCGCATCAACTCTTTGGATCAAATACCCGAAGATCCTGGCCAGGAACAGCTCGCGCCTTCAACCAATGCCAATACGAATCCAAATTTCGGTCATCAATCACAACTGGTGCGCCGATCACCGCGTACGATTTCTGCTTCTTTGCGACAAGTTTTACTGTTTTGGCCACAATTGCTGATCAATTTAACTTTTACGATCATACGGTTTATCCTTTATATACCGCTCTCGATAGCGGCACCCAGTTTTTGGTTGTCAGCTTTATTGTGGATCTTTTGGAAGTTCGTTCGTATACCTGTGGCTTTTATTAAGTGGATGTTAAATGTCGACTCTTTGATGGATGTATCAACGGATGGCCCGCAACGTCATAGACGCACCGTTCTAATTAGTTGTGGAAGTACAATTCAAACATTGCATTTGGCACGTAATTTTTATTCCTCCGGTTCACGAGTGGTGGTGTTCGAGTTCGAAGGACTCTTTGGACTGGCACGTTTCTCCACCGCCGTCGACAAATTCTACATAGTCCCGCGACCAAGCCCAAATAATGTAGACAGCTATATAACTGCTTTGTGTCAAATCGTTAGCAAGGAGAAGCCTTCAGTTTATATACCAGTTTGCGCAACGAGTCCTGCCTATTATGATGCACTTGCTAAACAACATCTGGAACTACTTGGCTGTGCCAGTTTCATACCGGGTATGAATGAGACCAACGTTTTAGATGATTGTTTGGAATTTTTCAAAAAATGTACATCACATAATATTGTCGTGCCACCACACTCTGTACTCACTTCCTCAAACGATCTTCAGCAATTGTATGAGAACAATTTCATCAGCAATTTTCGAAATATCCTAATGGCGGTCGGTTTTCAAGGCTTAGTTGAACGTTTCAAATACTTACTACCAAATAATAGAGTGGAATTCAAATTTAATCATGAAATAAGTGAAAATGAAAAGTGGATTGTGATACGCGATTTGCCGGGTGAACATTATATTACTTGCACAACCGTCAAAGATTCACGAATTGTTTCGAATGTTACTTGTAAAGTAGAACATGAAACGAAAAATTTGATACCTGTAACGCCATTACATGGCAGCCCTGTAGTGTCCGACGAAGCTCAAATTGATTTTTGGTTGAAAACATTTTTCGCCAAAGTGCGCTTCCAGCGTAGCATCAATGGGCACATGAGCTTTCGTCTAATTAAGTGTCAAGGCACAACTCAGTTCATTCCACTCGGTGTACGTGTCGGTGTCTCATTGCCATATATCTGCTATAATCGATCTCATGCTCAAGTACTCTGCCGCACTATGAAATGCATACATCGAAGACAATTAAGTTTTACAAGTCCAGATGAGGAGTCGGCGCTCGGTGCGTTGACAGCCAATTTCCGCTGGAGCTCTATTGAACGCTCCACTCCGACCACAGTTCTAGATAAGAGGGAAGCTCTATTCGCCTATTGGGATCCATTGCCATATTGTGCTTACTACCATTTCCAATTGCCTCTTAAATCCGTCAAGACGTTTTTGCAACGGCGTCATCGATCGACGAAAACTTTATCGCCACGCATAACAATGCCA
>ceratitis
---ATGGCTACTATCGACATTCTAAAGAAGCAAGAACAAGCACGCCAATTGCGGTATTCACGTTCGAAATTCCGTCGAATCAATTCGTTGGACTTGATACCCGAAGATCCTGGACAGGACCCGTTTTCACAAACATCTGGCCACAATAAAAAAGTAGTTACGTTGCATAGAAGCCAAGCTTTGCGTAAACCGTCACGCACAATATCGACTACTATGCGTCAAGTGCTCTTCTTTTGGCCACAACTACTGCTCAACATAACTTTTGCCATTATACGCTTCATCTTCTTCCTTCCGCTATCTATAGCGGCGCCAAGTTTCTGGTTATCAGCTTTATTATGGATATTCTGGAAGTTCGTACGCATTCCTGTTGCACTTGTAAAATGGATATTGAATGTTGACTCATTAATGGAGGTTTCCTCAGAGGGACCGCAACGTCATAGACGCACAGTTCTGATAAGTTGTGGCAGTACAATTCAAACTTTGCATTTGGCACGTAATTTTTACGCTTCCGGTTCTCGTGTAGTTGTATTCGAATTTGAGGGCCTCTTTGGGCTGGCACGCTTCTCCACCGCCGTCGATAAATTCTATATTGTACCCAAACCAAGTCCAAATAACGTGGATAACTACATCAGTGCTTTGTGTCATATCGTCAGCAAGGAGAAGCCCTCTGTTTATATACCAGTTTGCGCAACGAGCCCGGCTTACTACGATGCGCTTGCTAAACAACATCTTGAGCTACTCGGTTGTGCTAGTTTTATACCAGGTTTCACTGAGACTAAAATATTGGACGATTGTCTGGAGTTTTTCAAAAAATGTACAGCTAACAATATTTCGGTGCCACCTTACTCTGAACTCACTTCGCCCATTGATCTTCACCAATTGTACGAGAATAATTTTATCAGCAATTTTCGAAATATATTAATGGCTGTCGGTTTTCAAGGTTTAGTCGAACGTTTCAAGTACTTATTGCCGAATAATCGAATGGATTTCAAATTTAATCATGAGATTAGTGAAAATGACAAATGGATTGTAATACGTGACCTGCCGGGTGAACACTATATTACTTGCACAACGGTCAAAGATTCACGAGTTGTTTCGAATGTTACGTGCAAAGTTGAACATGAAACGAAAAATTTAATCCCAATAACTCCAATTAACGGACCAAATATCATGTCTGACGAAGCACAAATTGATATTTGGCTTAAAACATTTTTCGCCAAAGTACGCTTTCAACGCAGCATAAATGGACATATGAGTTTTCGCCTTATTAAAAACCAAGGTACAACACAATTTATACCGTTGGGTGTACGTGTTGGCGTTTCATTACCCTACATCTGCTACAATCGCTCTCATGCTCAAATACTCTGCCGCACCATGAAATGTATACATCGACGACAACTCAGTTTCACAAGTCCTGACGAGGAGTCAGCACTCGGTGCCTTGACGGCCAGCTTCCGCTGGAGCTCTATAGAGCGTTCCACGCCAACTACCGTATTAGATAAGAGAGAAGCTCTATTTGCATATTGGGATCCATTGCCATATTGTGCTTACTATCATTTCCAATTGCCTCTTAAGTCAGTGAAGATGTTTTTGCAAAAACGTCATCGATCGTCGAAAACTTTATCGCCACGCATAACAATGCCA
>correcta
AATATGGCGATC---GATATTTTAAAGAAACAGGAACAAGCACGTCAAATTCGTTATTCGCGATCAAAATTTCGCCGCATCAACTCTTTGGATCAAATACCCGAAGATCCTGGCCAGGAACAGCTCGCGCATTCTACCAATACCAATACGAATCCAGCTTTGGGTCAACAATCACAACTGGTGCGCCGATCACCGCGTACGATTTCTGCTTCCATGCGACAAGTTTTACTCTTTTGGCCACAATTGCTGATCAATTTAACTTTTACGATTATACGGTTTATCCTTTATATACCGCTATCGATAGCGGCACCCAGTTTTTGGCTGTCAGCTTTATTGTGGATCTTTTGGAAGTTCGTTCGTATACCTGTGACTTTTATTAAGTGGATGTTAAATGTCGACTCTTTGATGGATGTGTCAACGGATGGCCCGCAACGTAATAGACGCACTGTACTAATTAGTTGTGGAAGTACAATTCAAACATTACATCTGGCACGTAATTTTTATTCCTCCGGTTCTCGTGTGGTGGTGTTCGAGTTCGAAGGACTCTTTGGACTGGCACGTTTCTCCACCGCCGTCGACAAGTTCTACATAGTCCCACGACCAAGCCCAAATAATGTAGACAGCTACATAACTGCTTTGTGTCAGATTGTTAGCAATGAGAAACCTTCAGTTTATATACCGGTTTGCGCAACGAGTCCTGCCTATTACGATGCACTTGCTAAACAACATTTGGAACTACTCGGCTGTGCCAGTTTCATACCGGGTATGAATGAGACCAACGTTTTAGACGATTGTTTGGAATTTTTCAAAAAATGTACAGCACATAATATTGTCGTGCCACCCCACTCTGTACTCACTTCCCCAAACGATCTTCAACAATTGTATGAGAACAATTTCATCAGCAATTTTCGAAATATCCTAATGGCGGTCGGTTTTCAAGGCTTAGTTGAACGTTTCAAATACTTACTACCAAATAATAGAGTGGAATTCAAGTTTAATCATGAAATAAGTGAAAATGAAAAGTGGATTGTGATACGCGATTTGCCGGGTGAACATTATATTACTTGCACAACCGTCAAAGACTCACGAGTTGTTTCGAATGTTACTTGTAAAGTAGAGCATGAAACGAAAAATTTAATACCTGTAACACCATTGCATGGTACCCCCGTAGTGTCTGACGAAGCTCAAATTGACTTTTGGCTGAAAACATTCTTCGCCAAAGTGCGCTTCCAGCGTAGCATCAATGGGCACATGAGCTTTCGTCTGATTAAGTGTCAAGGCACAACGCAGTTCATTCCACTCGGTGTACGTGTCGGTGTCTCATTGCCATATATCTGCTATAATCGATCTCATGCTCAAGTACTCTGCCGCACTATGAAATGCATACATCGAAGACAATTAAGTTTTACAAGTCCAGATGAGGAATCGGCGCTCGGTGCGTTGACAGCCAATTTCCGCTGGAGCTCTATTGAACGCTCCACTCCGACTACAGTACTAGATAAGAGGGAAGCTCTATTCGCCTATTGGGATCCATTGCCATATTGTGCTTACTACCATTTTCAATTACCTCTTAAATCCGTCAAGATGTTTTTGCAACGGCGCCATCGATCAACGAAAACTTTATCGCCACGCATAACAATGCCA
>cucurbitae
ATTATGGCGACC---GATATTTTAAAGAAACAAGAACAAGCGCGTCAAATGCGTTATTCACGTTCGAAATTTCGCCGCATCAACTCTTTGGACCAAATACCCGAAGATCCTGGCCAGGAGCAGATCGTGCACACAGCGAATACCTACAGGAATCCGGCTTTGGGTCACCAAACACAGGTGCTGCGCCGATCGCCGCGTACGATTTCGGCTTCTATGCGACAAGTTTTACTCTTTTGGCCGCAATTGCTGATCAATATAGCGTTTACGCTCATACGCTACATCCTTTATTTACCGCTATCGATAGCGGCACCCAGTTTTTGGTTGTCAGCTTTATTGTGGATCTTTTGGAAGTTCGTTCGCATACCTGTGGCGCTTATAAAGTGGATGTTAAATGTCGACTCATTGATGGATGTATCAGCGGATGGCCCGCAACGCAATAGGCGTACCGTTCTAATCAGTTGTGGTAGTACAATTCAAACATTGCACCTGGCACGTAATTTTTATTCTTCCGGTTCTCGTGTGGTTGTGTTCGAATTTGAAGGACTATTTGGATTGGCACGTTTCTCTACCGCCGTGGACAAATTCTATATTGTGCCCAGACCCAGTGCAAACAATGTAGACAGCTACATAACTGCTTTGTGTCAGATTGTTAGCAAGGAGAAGCCTTCGGTTTATATTCCCGTTTGCGCAACGAGTCCTGCCTATTACGATGCACTTGCTAAACAACATTTGGAGCTACTCGGCTGTGCCAGTTTCATACCGGGCATCAATGAGACCAACATTTTGGATGATTGTCTTGAGTTTTTCAAAAAATGTAACGTTAATAATATTACTGTGCCACCTTACTCCGTACTGACATCGTCCAGCGATCTACAGCAATTGTACGAGAACAATTTCATCAGCAATTTTCGAAATATTCTAATGGCGGTCGGTTTTCAAGGCCTAGTTGAGCGTTTCAAATATTTATTGCCAAATAATCGAATGGATTTCAAATTTAATCACGAAATAAGTGAAAATGAAAAGTGGATTGTGATACGTGATTTGCCGGGTGAACATTTTATTACTTGCACAACGGTCAAAGATTCACGAGTTGTATCGAATGTTACCTGTAAAGTAGAACATGAAACGAAAAATTTGATACCAGTAACCCCGTTACATGGCCCATCCGCCATGTCCGACGAAGCACAAATCGACATTTGGCTGAAAACGTTCTTCGCCAAAGTGCGTTTCCAGCGTAGCATCAACGGGCACATGAGCTTCCGTCTGATTAAATGTCAAGGCACATCACAATTCATACCACTCGGCGTACGTGTTGGCGTCTCATTGCCATATATCTGCTATAATCGATCTCATGCTCAAATACTCTGCCGCACTATGAAATGCATACATCGCAGACAATTAAGTTTTACAAGTCCGGACGAGGAGTCGGCACTTGGTGCATTGACAGCCAATTTTCGTTGGAGTTCTATAGAGCGCTCCACTCCGACCACAGTGTTAGATAAGAGAGAAGCTCTATTCGCCTATTGGGATCCATTGCCATATTGTGCTTACTATCATTTCCAATTGCCTCTTAAATCCGTCAAGATGTTTTTACAACGGCGTCACCGATCTACGAAAACTTTATCGCCACGCATAACAATGCCA
>dorsalis
AATATGGCGATC---GATATTTTAAAGAAACAGGAACAAGCACGTCAAATTCGTTATTCACGATCAAAATTTCGCCGCATCAACTCTTTGGATCAAATACCCGAAGATCCTGGCCAGGAACAGCTCGCGCATTCAACCAATACCAATACGAATCCAGCTTTGGGTCATCAATCACAGCTGGTGCGCCGATCACCGCGTACGATTTCTGCTTCTATGCGACAAGTTTTACTCTTTTGGCCACAATTGCTGATCAATTTAACTTTTACGATCATACGGTATATCCTTTATATACCGCTATCGATAGCGGCACCAAGTTTTTGGTTGTCAGCTTTATTGTGGATCTTTTGGAAGTTCGTTCGTATACCTGTGGCTTTTATTAAGTGGATGTTAAATGTCGACTCTTTGATGGATGTATCAACGGATGGACCGCAACGTAATAGACGCACTGTACTAATTAGTTGTGGAAGTACAATTCAAACATTACATCTGGCACGTAATTTTTATTCCTCCGGTTCTCGTGTGGTGGTTTTCGAGTTCGAAGGGCTCTTTGGACTGGCACGTTTCTCCACCGCCGTCGACAAATTCTACATAGTCCCACGACCAAGTCCAAATAATGTAGACAGCTACATAACTGCTTTGTGTCAGATTGTTAGCAAAGAGAAGCCTTCAGTTTATATACCGGTTTGCGCAACGAGTCCTGCCTATTACGATGCACTTGCTAAACAACATTTGGAACTACTTGGCTGTGCCAGTTTCATACCGGGTATGAATGAGACCAACGTTTTAGACGATTGTTTGGAATTTTTCAAAAAATGTACAGCTCATAATATTGTCGTGCCACCCCACTCTGTACTCACTTCCCCAAACGATCTTCAGCAATTGTATGAGAACAATTTCATCAGCAATTTTCGAAATATCCTAATGGCGGTCGGTTTTCAAGGCTTAGTTGAACGTTTCAAATACCTACTACCAAATAATAGAGTGGAATTCAAATTTAATCATGAAATAAGTGAAAATGAAAAGTGGATTGTGATACGCGATTTGCCGGGTGAACATTATATTACTTGCACAACCGTCAAAGACTCACGAGTTGTTTCGAATGTTACTTGTAAAGTAGAGCATGAAACGAAAAATTTGATACCTGTAACACCATTGCATGGTACCCCCGTAGTGTCCGACGAAGCTCAAATTGACTTTTGGCTAAAAACATTCTTCGCCAAAGTGCGCTTCCAGCGTAGCATCAATGGGCACATGAGCTTTCGTCTGATTAAGTGTCAAGGCACAACGCAGTTCATTCCACTCGGTGTACGTGTCGGTGTCTCATTACCATATATCTGCTATAATCGATCTCATGCTCAAGTACTCTGCCGCACTATGAAATGCATACATCGAAGACAATTAAGTTTTACAAGTCCAGATGAGGAGTCGGCGCTCGGTGCGTTGACAGCCAATTTCCGCTGGAGCTCTATTGAACGCTCCACTCCGACCACAGTACTTGATAAGAGGGAAGCTCTATTCGCCTATTGGGATCCATTGCCATATTGTGCTTACTACCATTTCCAATTGCCTCTTAAATCCGTCAAGACGTTTTTGCAACGTCGCCATCGATCGACGAAAACTTTATCGCCACGCATAACAATGCCA
>jarvisi
AATATGGCGATC---GATATTTTAAAGAAACAGGAACAAGCACGTCAAATTCGTTATTCACGATCAAAATTTCGCCGCATCAACTCTTTGGATCAAATACCCGAAGATCCTGGCCAGGAACAGCTCGCGCATTCAACCAATACCAATACGAATCCAGCTTTGGGTCATCAATCACAACTGGTGCGCCGATCACCGCGTACGATTTCTACTTCTATGCGACAAGTTTTACTCTTTTGGCCACAATTGCTGATCAATTTAACTTTTACGATCATACGGTTTATCCTTTATATACCGCTATCGATTGCGGCACCCAGTTTTTGGTTGTCAGCTTTATTGTGGATCTTTTGGAAGTTCGTTCGCATACCTGTGGCTTTTATTAAGTGGATGTTAAATGTCGACTCTTTGATGGATGTATCAACGGATGGCCCGCAACCTCATAGACGCACTGTACTAATTAGTTGTGGAAGTACAATTCAAACATTGCATCTGGCACGTAATTTTTATTCCTCCGGTTCTCGTGTGGTGGTGTTCGAGTTCGAAGGACTCTTTGGACTGGCACGTTTCTCCACCGCCGTCGACAAATTCTACATAGTCCCACGACCAAGCCCAAATAATGTAGACAGCTATATAACTGCTTTGTGTCAGATTGTTAGCAAGGAGAAGCCTTCAGTTTATATACCGGTTTGCGCAACGAGTCCTGCCTATTACGATGCACTTGCTAAACAACATTTGGAACTACTCGGCTGTGCCAGTTTCATACCGGGTATGAATGAGACCAACGTTTTAGACGATTGTTTGGAATTTTTCAAAAAATGTACAACTCATAATATTGTCGTGCCACCCCACTCTGTACTCACTTCCCCAAACGATCTACAGCAATTGTATGAGAACAATTTCATCAGCAATTTTCGAAATATCCTAATGGCGGTCGGTTTTCAAGGCTTAGTTGAACGTTTCAAATACTTACTACCAAATAATAGAGTGGAATTCAAATTTAATCATGAAATAAGTGAAAATGAAAAGTGGATTGTGATACGCGATTTGCCGGGTGAACATTATATTACTTGCACAACCGTCAAAGACTCACGAGTTGTTTCGAATGTTACTTGTAAAGTAGAGCATGAAACGAAAAATTTGATACCTGTAACGCCATTACATGGTAGCCCCATGGTGTCCGACGAAGCTCAAATTGATTTTTGGCTGAAAACATTTTTCGCAAAAGTGCGCTTTCAGCGTAGCATCAATGGACACATGAGCTTTCGTCTGATTAAGTGTCAAGGCACAACGCAGTTCATTCCACTCGGTGTACGTGTCGGTGTCTCATTGCCATATATCTGCTATAATCGATCTCACGCTCAAGTACTCTGCCGCACTATGAAATGCATACATCGAAGGCAATTAAGTTTTACAAGTCCAGATGAGGAGTCGGCGCTCGGTGCGTTGACAGCCAATTTCCGCTGGAGCTCTATTGAACGCTCCACTCCGACCACAGTACTAGATAAGAGGGAAGCTCTATTCGCCTATTGGGATCCATTGCCATATTGTGCTTACTACCATTTCCAATTGCCTCTTAAATCCGTCAAGACGTTTTTGCAACGGCGCCATCGATCAACGAAAACTTTATCGCCACGCATAACAATGCCA
>latifrons
AATATGGCGATC---GATATTTTAAAGAAACAGGAACAAGCGCGTCAAATTCGTTATTCACGATCAAAATTTCGCCGCATCAACTCTTTGGATCAAATACCCGAAGATCCTGGTCAGGAACAGCTCGCGAATTCAACCAATATCAATATGAATCCAGCTTTCGGTCATCAATCACAACTGGTGCGCCGATCACCGCGTACCATTTCTGCTTCTTTGCGACAAGTTTTACTCTTTTGGCCACAATTGCTGATCAATTTAACTTTTACGATCATACGTTTTATCCTTTATATACCGCTCTCGATAGCGGCACCCAGTTTTTGGTTGTCAGCTTTATTGTGGATCTTTTGGAAGTTCGTTCGTATACCTGTGGCTTTTATTAAGTGGATGTTAAATGTTGACTCTTTGATGGATGTATCAGCGGATGGCCCGCAACGTCATAGACGCACCGTTCTAATTAGTTGTGGAAGTACAATTCAAACATTGCATTTGGCACGTAATTTTTATTCCTCCGGTTCACGAGTGGTGGTGTTCGAGTTCGAAGGACTCTTTGGGCTAGCACGTTTCTCCACCGCCGTCGACAAATTCTACATAGTCCCCCGACCAAGCCCAAATAATGTAGACAGCTATATAACTGCTTTGTGTCAAATCGTTAGCAAGGAGAAGCCTTCAGTTTATATACCGGTTTGCGCAACGAGTCCTGCCTATTACGATGCACTTGCTAAACAACATTTGGAACTACTTGGCTGTGCCAGTTTCATACCGGGTATGAATGAGACCAACGTTTTAGATGATTGTTTGGAATTTTTCAAAAAATGTACAGCTCATAATATTGTCGTGCCACCACACTCTGTACTCACTTCCCCAAACGATCTTCAGCAATTGTATGAGAACAATTTCATCAGCAATTTTCGAAATATCCTAATGGCGGTCGGTTTTCAAGGCTTAGTTGAACGTTTCAAATACTTATTACCAAATAATAGAGTGGAATTCAAATTTAATCATGAAATAAGTGAAAATGAAAAGTGGATTGTGATACGCGATTTACCGGGTGAACATTATATTACTTGTACAACCGTCAAAGATTCACGAATTGTTTCGAATGTTACTTGTAAAGTAGAACATGAAACGAAAAATTTGATACCTGTAACGCCATTACATGGGAGCCCCGTAGTGTCCGACGAAGCTCAAATTGATTTTTGGCTGAAAACATTTTTCGCCAAAGTGCGCTTCCATCGTAGCATCAATGGGCACATGAGCTTTCGTCTAATTAAGTGTCAAGGCACAACGCAGTTCATTCCACTCGGTGTACGTGTCGGTGTCTCATTGCCATATATCTGCTATAATCGATCTCATGCTCAAGTACTCTGCCGCACTATGAAATGCATACATCGAAGACAATTAAGTTTTACAAGTCCAGATGAGGAGTCAACGCTCGGTGCGTTAACAGCAAATTTTCGCTGGAGCTCTATTGAACGCTCCACTCCGACCACAGTACTAGATAAGAGGGAAGCTCTATTCGCCTATTGGGATCCATTGCCATATTGTGCTTACTACCATTTCCAATTGCCTCTTAAATCCGTCAAGAAGTTTTTGCAACGGCGTCATCGATCGACGAAAACTTTATCGCCACGCATAACAATGCCA
>minax
ATTATGGCGACC---GATATTTTAAAGAAACAGGAACAAGCACGTCAAATGCGTTATTCACGATCGAAATTTCGCCGTATCAACTCTTTGGATCAAATACCCGAAGATCCTGGGCAGGAACATTTCGCGGACACAACGAATACCAAGAGGAATCTGGCTTTGGGTAACAACACACAATTGTTGCGCCAATCACCGCGTACGATTTCTGCTTCTATGCGACAAGTTTTACTCTTTTGGCCGCAATTGCTGATCAATTTAACATTTACGCTCATACGTTATATCCTTTATATACCGCTATCGATAGCGGCACCCAGTTTTTGGTTGTCAGCCTTATTGTGGATCTTTTGGAAGTTCGTTCGTATACCTGTGGCTCTTATTAAGTGGATGTTAAATGTCGACTCATTGATGGATGTATCAGTGGATGGCCCGCAACGTCATAGACGAACCGTTCTAATTAGTTGTGGAAGTACAATTCAAACTTTGCATCTGGCGCGAAATTTTTATTCCTCCGGCTCTCGTGTGGTTGTGTTCGAATTTGAAGGCCTCTTTGGGCTGGCACGTTTCTCCACCGCCGTCGACAAATTCTACATTGTCCCCAGACCAAGTCCAAATAATGTAGACAGCTACATAACTGCTTTGTGTCAGATCGTTAGCAAGGAGAAGCCTTCGGTTTATATTCCCGTTTGCGCAACGAGTCCTGCCTATTACGATACACTTGCTAAACAACATTTGGAGCTTCTCGGCTGTGCCAGTTTCATACCGGGCATCAATGAGACCAATGTTTTAGACGATTGTCTTGAATTTTTCAAAAAATGTACAGCTAATAATATTGCTGTGCCACCCTACTCTGCTCTGACTTCTCCTAATGATCTTCAGCAATTGTACGAGAACAATTTCATCAGCAATTTTCGAAATATCCTAATGGCGGTCGGTTTTCAAGGCTTAGTTGAACGTTTCAAATATTTACTGCCAAATAATAGAACGGATTTCAAATTTAATCACGAAATAAGTGAAAATGAAAAGTGGATTGTGATACGTGATTTGCCGGGTGAACATTATATTACTTGCACAACCGTCAAAGATTCACGAGTGGTATCGAATGTTACTTGTAAAGTAGAACATGAAACGAAAAATTTGATACCTGTAAACCCATTACATGGTTCCACCGTCATGTCCGACGAAGCTCAAATTGACTTTTGGCTGAAAACGTTCTTCGCGAAAGTGCGCTTCCAGCGTAGCATCAATGGACACATGAGCTTTCGACTGATTAAATGTCAAGGCACATCGCAGTTCATACCACTTGGTGTACGTGTCGGTGTCTCATTGCCATATATCTGCTATAATCGATCTCATGCTCAAATACTCTGCCGCACTATGAAATGCATACATAGAAGACAATTAAGTTTTACAAGCCCGGACGAGGAGTCGGCACTCGGTGCCTTAACAGCCAATTTCCGCTGGAGCTCTATAGAACGCTCTACTCCGACCACAGTGCTCGATAAGAGGGAGGCTCTATTCGCATATTGGGATCCATTACCATATTGTGCCTACTATCATTTCCAATTGCCCCTTAAATCCGTCAAAATGTTTTTACAACAGCGTCATCGATCTACGAAAACTTTATCGCCACGCATAACAATGCCA
>musae
AATATGGCGATC---GATATTTTAAAGAAACAGGAACAAGCACGTCAAATTCGTTATTCACGATCAAAATTTCGCCGCATCAACTCTTTGGATCAAATACCCGAAGATCCTGGCCAGGAACAGCTCGCGCATTCAACCAATACCAATACGAATACAGCTTTGGGTCATCAATCACAGCTGGTGCGCCGATCACCGCGTACGATTTCTGCTTCTTTGCGACAAGTTTTACTCTTTTGGCCACAATTGCTGATCAATTTAACATTTACGATCATACGGTATATCCTTTATATACCGCTATCGATAGCGGCACCAAGTTTTTGGTTGTCAGCTTTATTGTGGATCTTTTGGAAGTTCGTTCGTATACCTGTGGCTTTTATTAAGTGGATGTTAAATGTCGACTCTTTGATGGATGTATCAACGGATGGACCGCAACGTAATAGACGCACTGTACTAATTAGTTGTGGAAGTACAATTCAAACATTACATCTGGCACGTAATTTTTATTCTTCCGGTTCTCGTGTGGTGGTTTTCGAGTTCGAAGGGCTCTTTGGACTGGCACGTTTCTCCACCGCCGTCGACAAATTCTACATAGTCCCACGACCAAGTCCAAATAATGTGGACAGCTACATAACTGCTTTGTGTCAGATTGTTAGCAAAGAGAAGCCTTCAGTTTATATACCAGTTTGCGCAACGAGTCCTGCCTATTACGATGCACTTGCTAAACAACATTTGGAACTACTTGGCTGTGCCAGTTTCATACCGGGTATGAATGAGACCAACGTTTTAGACGATTGTTTGGAATTTTTCAAAAAATGTACAGCTCATAATATTGTCGTGCCACCCCACTCTGTACTCACTTCCCCAAACGATCTTCAGCAATTGTATGAGAACAATTTCATCAGAAATTTTCGAAATATCCTAATGGCGGTCGGTTTTCAAGGCTTAGTTGAACGTTTCAAATACCTACTACCAAATAATAGAGTGGAATTCAAATTTAATCATGAAATAAGTGAAAATGAAAAGTGGATTGTGATACGCGATTTGCCGGGTGAACATTATATTACTTGCACAACCGTCAAAGACTCACGAGTTGTTTCGAATGTTACCTGTAAAGTAGAGCATGAAACGAAAAATTTGATACCTGTAACACCATTGCATGGTACCCCCGTAGTGTCCGACGAAGCTCAAATTGACTTTTGGCTAAAAACATTCTTCGCCAAAGTGCGCTTCCAGCGTAGCATCAATGGGCACATGAGCTTTCGTCTGATTAAGTGTCAAGGCACAACGCAGTTCATTCCACTCGGTGTACGTGTCGGTGTCTCATTGCCATATATCTGCTATAATCGATCTCATGCTCAGGTACTCTGCCGCACTATGAAATGCATACATCGAAGACAATTAAGTTTTACAAGTCCAGATGAGGAGTCGGCGCTCGGTGCGTTGACAGCCAATTTCCGCTGGAGCTCTATTGAACGCTCCACTCCGACCACAGTACTTGATAAGAGGGAAGCTCTATTCGCCTATTGGGATCCATTGCCATATTGTGCTTACTACCATTTCCAATTGCCTCTTAAATCCGTCAAGACGTTTTTGCAACGTCGCCATCGATCGACGAAAACTTTATCGCCACGCATAACAATGCCA
>oleae
AATATGGCGACA---GATATTTTAAAGAAACAGGAACAAGCACGTCAAATTCGTTACTCACGATCGAAATTTCGCCGCATCAACTCTTTGGATCAAATACCCGAAGATCCTGGGCAGGAACAGTTCACGAACACAATGAATTCTAACAGGAATCCAGCTTTGGGTTACCACACAGAACTGGTGCGCCGATCACCGCGTACGATTTCTGCTTCTATGCGACAAATTTTACTCTTTTGGCCGCAATTGCTGATCAATTTAACATTTACGCTCATACGGTTCATCCTTTATATACCGCTATCAATAGCGGCACCTAGTTTTTGGTTATCAGCCTTATTGTGGATCTTTTGGAAGTTCGTTCGTATACCTGTAGCTCTCACTAAGTGGATGTTAAATGTCGACTCATTGATGGATGTATCAGCGGATGGCCCGCAACGTCACAGGCGCACCGTTCTAATTGGTTGTGGAAGTACAATTCAAACTTTGCATCTGGCACGTAATTTTTATTCCTCCGGTTCTCGTGTGGTGGTGTTTGAATTCGAAGGCCTGTTTGGACTGGCACGTTTCTCTACCGCCGTCGACAAATTCTACATTGTCCCCAGACCTAGCCCAAATAATATAGATAGCTACATAACTGCTTTGTGTCAGATCGTTAGCAAGGAAAAGCCTTCGGTTTATATACCCGTTTGCGCAACGAGTCCTGCCTATTACGATGCACTTGCTAAACAACATTTAGAGCTACTTGGCTGTGCCAGTTTTATACCGGGCGTCAATGAAACGAACGTATTAGATGATTGCTTGGAATTTTTCAAAAAATGTACAGCTCATAATATTGCTGTGCCACCCTACTCTGTCCTTACTTCCCCAAACAATCTACAGCAATTGTACGAGAACAATTTTATAAGCAATTTTCGAAATATCCTAATGGCGGTCGGTTTTCAAGGCCTAGTTGAACGTTTTAAATACTTATTACCAAATAATAGAATGGATTTCAAATTTAATCATGAAATAAGTGAAAATGAAAAGTGGATTGTGATACGTGATTTGCCGGGTGAACATTATATTACTTGCACAACTGTCAAGGATTCTCGAGTGGTATCGAATGTTACTTGTAAAGTAGAACATGAAACGAAAAATTTGATACCTGTAACGCCATTACATAATCCCACCGTCATGTCCGACGAAGCTCAAATTGACTTTTGGCTGAAAACATTCTTTGCCAAAGTTCGTTTCCAGCGTAGCATCAATGGGCACATGAGCTTTCGTCTGATTAAGTGTCAAGGCACAGCGCAGTTCATTCCAATCGGTGTACGTGTCGGTGTCTCATTGCCATATATCTGCTATAATCGATCTCATGCTCAAATACTTTGCCGCACTATGAAATGCATTCATCGAAGGCAATTAAGTTTTACAAGCCCGGATGAAGAGTCGGCACTCGGCGCGTTGACAGCTAATTTCCGTTGGAGCTCTATAGAACGCTCCACCCCGACCACAGTGCTAGATAAAAGGGAAGCTCTATTCGCCTATTGGGATCCATTACCATATTGTGCTTACTATCATTTCCAATTGCCTCTTAAATCCGTCAAGATGTTTTTGCAACGGCGCCATCGATCGACAAAAACTTTATCGCCACGCATAACAATGCCA
>tryoni
AATATGGCGATC---GATATTTTAAAGAAACAGGAACAAGCACGTCAAATTCGTTATTCACGATCAAAATTTCGCCGCATCAACTCTTTGGATCAAATACCTGAAGATCCTGGCCAGGAACAGCTCGCGCATTCAACCAATACCAATACGAATCCAGCTTTGGGTCATCAATCACAACTGGTGCGCCGATCACCGCGTACGATTTCTGCTTCTATGCGACAAGTTTTACTCTTTTGGCCACAATTGCTGATCAATTTAACTTTTACGATCATACGGTTTATCCTTTATATACCGCTATCGATAGCGGCACCCAGTTTTTGGTTGTCAGCTTTATTGTGGATCTTTTGGAAGTTCGTTCGTATACCTGTGGCTTTCATTAAGTGGATGTTAAATGTCGACTCTTTGATGGATGTATCAACGGATGGCCCGCAACATCATAGACGCACTGTACTAATTAGTTGTGGAAGTACAATTCAAACATTACATCTGGCACGTAATTTTTATTCCTCCGGTTCTCGTGTGGTGGTGTTCGAGTTCGAAGGACTCTTTGGACTGGCACGTTTCTCCACCGCCGTCGACAAATTCTACATAGTCCCACGACCAAGCCCAAATAATGTAGACAGCTATATAACTGCTTTGTGTCAGATTGTTAGCAAGGAGAAGCCTTCAGTTTATATACCGGTTTGCGCAACGAGTCCTGCCTATTACGATGCACTTGCTAAACAACATTTGGAACTACTCGGCTGTGCCAGTTTCATACCGGGTATGAATGAGACCAACGTTTTAGACGATTGTTTGGAATTTTTCAAAAAATGTACAGCTCATAATATTGTTGTGCCACCCCACTCTGTACTCACTTCCCCAAACGATCTTCAGCAATTGTATGAGAACAATTTCATCAGCAATTTTCGAAATATCCTAATGGCGGTGGGTTTTCAAGGCTTAGTTGAACGTTTCAAATACTTACTACCAAATAATAGAGTGGAATTCAAATTTAATCATGAAATAAGTGAAAATGAAAAGTGGATTGTGATACGCGATTTGCCGGGTGAACATTATATTACTTGCACAACCGTCAAAGACTCACGAGTTGTTTCGAATGTTACTTGTAAAGTAGAGCGTGAAACGAAAAATTTGATACCTGTAACGCCATTACATGGTAGCCCCGTAGTGTCCGACGAAGCTCAAATTGATTTTTGGCTGAAAACATTTTTCGCCAAAGTGCGCTTCCAGCGTAGCATCAATGGGCACATGAGCTTTCGTCTGATTAAGTGTCAAGGCACAACGCAGTTCATTCCACTCGGTGTACGTGTCGGTGTCTCATTGCCATATATCTGCTATAATCGATCTCACGCTCAAGTACTCTGCCGCACTATGAAATGCATTCATCGAAGACAATTAAGTTTTACAAGTCCAGATGAGGAGTCGGCACTCGGTGCGTTGACAGCTAATTTCCGCTGGAGCTCTATTGAACGCTCCACTCCGACCACAGTACTAGATAAGAGGGAAGCTCTATTCGCCTATTGGGATCCATTGCCATATTGTGCTTACTACCATTTCCAATTGCCTCTTAAATCCGTCAAGACGTTTTTGCAACGGCGCCATCGATCAACGAAAACTTTATCGCCACGCATAACAATGCCA
>zonata
AATATGGCGATC---GATATTTTAAAGAAACAGGAACAAGCACGTCAAATTCGTTATTCGCGATCAAAATTTCGCCGCATCAACTCTTTGGATCAAATACCCGAAGATCCTGGCCAGGAGCAGCTCGCGCATTCAACCAATACCAATACGAGTCCAGCTTTGGGTCATCAATCACAACTGGTGCGCCGATCACCGCGTACGATTTCTGCTTCCATGCGACAAGTTTTACTCTTTTGGCCACAATTGCTGATCAATTTAACTTTTACGATCATACGGTTTATCCTTTATATACCGCTTTCGATAGCGGCACCCAGTTTTTGGCTGTCGGCTTTATTGTGGATCTTTTGGAAGTTCGTTCGTATACCTGTGACTTTTATTAAGTGGATGTTAAATGTCGACTCTTTGATGGATGTGTCAACGGATGGCCCGCAACGTCATAGACGCACTGTACTAATTAGTTGTGGAAGTACAATTCAAACATTACATCTGGCACGTAATTTTTATTCCTCCGGTTCTCGTGTGGTGGTGTTCGAGTTCGAAGGACTCTTTGGACTGGCACGTTTCTCCACCGCCGTCGACAAATTCTACATAGTCCCACGACCAAGCCCAAATAATGTAGACAGCTACATAACTGCTTTGTGTCAGATTGTTAGCAATGAGAAGCCTTCAGTTTATATACCGGTTTGCGCAACGAGTCCTGCCTATTACGATGCACTTGCTAAACAACATTTGGAACTACTCGGCTGTGCCAGTTTCATACCGGGTATGAATGAGACCAACGTTTTAGACGATTGTTTGGAATTTTTCAAAAAATGTACAGCACATAATATTGTCGTGCCACCCCACTCTGTACTCACTTCCCCAAACGATCTTCAGCAATTGTATGAGAACAATTTCATCAGCAATTTTCGAAATATCCTAATGGCGGTCGGTTTTCAAGGCTTAGTTGAACGTTTCAAATACTTACTACCAAATAATAGAGTGGAATTCAAGTTTAATCATGAAATAAGTGAAAATGAAAAGTGGATTGTGATACGCGATTTGCCGGGTGAACATTATATTACTTGCACAACCGTCAAAGACTCACGAGTTGTTTCGAATGTTACTTGTAAAGTAGAGCATGAAACGAAAAATTTGATACCTGTAACACCATTGCATGGTACCCCCGTAGTGTCCGACGAAGCTCAAATTGACTTTTGGCTGAAAACATTCTTCGCCAAAGTGCGCTTCCAGCGTAGCATCAATGGGCACATGAGCTTTCGTCTGATTAAGTGTCAAGGCACAACGCAGTTCATTCCACTCGGTGTACGTGTCGGTGTCTCATTGCCATATATCTGCTATAATCGATCTCATGCTCAAGTACTCTGCCGCACTATGAAATGCATACATCGAAGACAATTAAGTTTTACAAGTCCAGATGAGGAGTCGGCGCTCGGTGCGTTGACAGCCAATTTCCGCTGGAGTTCTATTGAACGCTCCACTCCGACCACAGTACTAGATAAGAGAGAAGCTCTATTCGCCTATTGGGATCCATTGCCATATTGTGCTTACTACCATTTTCAATTACCTCTTAAATCCGTCAAGATGTTTTTGCAACGGCGCCATCGATCATCGAAAACTTTATCGCCACGCATAACAATGCCA
