# Supplementary material for: The Impact of Fast Radiation on the Phylogeny of Bactrocera Fruit Flies as Revealed by Multiple Evolutionary Models and Mutation Rate-Calibrated Clock
Source: Insects. 2022 Jun 30;13(7):603. doi: 10.3390/insects13070603 (PMC9319077; doi:10.3390/insects13070603)
Supplement: Supplementary file 1 [file insects-13-00603-s001.zip › File S1/ceratitis_16397.fasta]

>bryoniae
ATGTCTGCTGAACGGGAGATTCCAGCGGAGGACAGTATCAAAGTGGTATGTCGTTTTCGTCCACTGAATGACAGTGAAGAGAAGGCCGGCTCTAAATTCATCGTCAAATTTCCAAACAACACTGAAGAGAATTGCATTTCCATTGCGGGCAAAGTATATTTGTTCGACAAAGTTTTCAAACCAAAT------------------GCATCCCAAGAGAAAGTGTACAATGAGGCCGCCAAGTCTATTGTCACAGATGTGCTGGCCGGTTATAACGGCACCATATTTGCCTACGGTCAAACATCGTCAGGTAAAACACACACCATGGAGGGTGTACTAGGTGATCCGGTGAAGCAAGGTATCATACCGCGTATTGTCAATGATATTTTCAATCACATTTACACAATGGAGATGAATCTCGAGTTTCACATTAAGGTCTCATACTATGAAATCTATATGGATAAGATACGTGATTTACTTGACGTCTCGAAAGTTAACCTAAGCGTACATGAGGATAAGAACCGTGTGCCGTACGTGAAGGGCGCTACAGAGCGTTTTGTGTCGTCACCCGAGGATGTGTTCGAGGTAATTGAGGAGGGCAAATCGAATCGACACATTGCTGTGACAAACATGAACGAACATTCGTCGCGTTCGCATTCA------------------GTATTC------------TTGATTAATGTGAAACAAGAGAATTTGGAGAATCAAAAAAAACTTTCCGGTAAATTGTATTTGGTGGATTTGGCAGGTTCTGAGAAGGTTTCGAAGACCGGTGCTGAAGGTACGGTGTTGGATGAAGCCAAAAACATTAACAAATCATTGTCTGCCTTGGGTAATGTGATCTCCGCACTGGCGGACGGCAATAAAACGCATATACCGTATCGAGACTCGAAGTTGACGCGTATCTTGCAGGAATCTTTGGGCGGTAATGCACGCACCACAATCGTAATTTGTTGTTCACCAGCTAGTTTCAATGAAGCTGAGACAAAATCAACGTTAGAATTCGGTCGTCGTGCCAAGACCGTCAAGAATGTTGTATGTGTTAATGAGGAACTTACAGCCGAAGAGTGGAAGCGACGATATGAAAAGGAAAAAGAGAAGAATGCACGTCTTAAGGGTAAGATTGAGAAGTTGGAATTGGAGTTGGCACGTTGGCGCGCCGGCGAAACGGTTAATGCCGAAGAGCAAGTCAATGTGGATGATGTCATGGAGGCGAGCACACCCAACCTGGAGGTGGAGACACCGGCGACTACTGCTGGTCCAGTGCCCGCTACACCGGCGGCCGGTCTCATGGTTGGCTCAATTAGTAGCGATGAGCGCGCACGTCTCGAAGCCGAACGTGAAGGTCTCTACCAACAGCTCGACGAGAAAGATGAAGAGATCAACCAACAAAGCCAGTATGTGGAGAATCTGAAAGATCAGATTTTGGAGCAAGAAGAGCTCATTGCTAATGCGCGTCGTGAATATGAAGCGCTGCAATCAGAGATGGCACGTATTCAACAAGAAAACGAATCGGCAAAGGAAGAGGTTAAAGAGGTGCTGCAAGCACTTGAAGAATTGGCAGTTAATTATGATCAAAAATCGCAAGAAATCGAGACCAAAAACAAAGATATCGACTCACTCAATGAGGAATTGCAACAAAAGCAAACACTACTCAATTCGACAACGTCTGAGCTGCAGCAGTTGAAGGATATGTCAACGCACCAAAAGAAACGCATCAACGAAATGCTAACAAATCTGTTGCGAGATCTAGCCGAAGTCGGTCAAGCGTTGGCTACTGGAGATTCTGCTGTTGATATGAAAATGAACAGCGTGACCGGTGCTAGCGATTCGACCAAGGTGGAGGAAGACTTCACCATGGCACGCCTCTACATCAGCAAAATGAAAACGGAAGCGAAGAATATGGCACAGCGTTGTAGCAATATGGAAACGCAGCAAGTCGACTCGAACAAGAAATTGTCCGAGTACGAAAAAGACTTGGGCGAATACCGTCTACTGATCTCGCAACATGAAGCACGCATGAAGTCGTTGCAAGAATCGATGCGCGAGGCAGAAAACAAGAAACGTGCTCTGGAGGAACAAATCGATTCTTTGCGCGAAGAATGCGCCAAACTTAAGGCAGCCGAGCACGTGTCCGCCGTGAATGCCGAGGAAAAACAAAAGGCGGAGGAACTGCGATCCATGTTCGATTCGCAAATGGATGAGCTACGTGAAGCGCACACCAAACAAGTGTCCGAATTGCGTGACGAGATACTTGCCAAGCAGCATGAGATGAGCGAAATGAAGGATGTGTACCAGAAATTGATTTTGGCTCACCAACAGATGACGGTCGACTATGAAAAATTGAAGCAGGAAGAAGCGGACAAGTCCAATAAGCTGCAGGACATCATACTCACCAACGAGCGTCGCGAACAAGCACGCAAAGACTTGAAAGGTCTAGAAGATACCGTATCCAAGGAATTACAAACACTACATAACCTCAGAAAACTCTTCGTACAAGATTTACAGGCACGT------------------------ATTAAGAAGACCGTAATCAGCGAAGACAACGAGGAGGACGGCTGCTCACTGGCACAAAAACAGAAAATCTCTTTCCTCGAAAACAATCTCGATCAGTTGACAAAGGTGCATAAGCAATTGGTTCGCGACAATGCCGATCTGCGCTGTGAATTGCCCAAGCTGGAGAAACGTCTGCGCACAACAATGGAGCGCGTCAAGGCGTTAGAGTCAGCACTCAAGGAAGCGAAAGAAGGTGCGATGCGCGACCGTAAACGCTATCAATACGAAGTGGATCGCATTAAGGAGGCGGTGCGACAAAAGCATCTCGGACGCCGTGGTCCACAGGCACAAATCGCCAAACCCATACGCGCTGGCCAGGGCAACATTGCCATACGCGGTGGTGGTGGCGGCAGCGTAATGAGCGGTCAATTGCCGCAAGCAAGTGCTGTT
>ceratitis
ATGTCAGCTGAACGTGAGATTCCAGCGGAGGACAGTATCAAAGTGGTCTGTCGTTTTCGTCCGCTCAATGACAGTGAGGAGAAGGCCGGTTCCAAATTCATCGTCAAATTTCCAAACAGCACTGAAGAGAATTGCATTTCCATTGCGGGCAAAGTATATTTGTTCGACAAAGTTTTCAAACCAAAT------------------GCATCCCAAGAGAAAGTGTACAATGAGGCCGCCAAGTCGATTGTTACAGACGTGTTGGCCGGTTATAACGGTACAATTTTTGCCTACGGTCAAACATCCTCCGGTAAGACACACACCATGGAGGGTGTGCTCGGCGATCCGGTGAAGCAGGGTATCATACCGCGCATTGTCAACGATATCTTCAATCACATCTATACAATGGAGATGAATCTCGAGTTCCACATTAAGGTCTCATACTATGAAATCTATATGGATAAAATACGTGATTTACTGGACGTCTCCAAAGTGAACCTGAGCGTGCATGAGGATAAAAATCGTGTGCCGTATGTGAAGGGCGCTACAGAGCGTTTTGTTTCCTCGCCCGAAGATGTGTTCGAGGTCATTGAGGAGGGAAAATCGAACCGGCATATTGCCGTAACAAACATGAATGAGCACTCTTCACGTTCGCATTCA------------------GTATTC------------TTAATCAATGTGAAACAGGAGAATTTGGAGAATCAAAAGAAACTTTCCGGTAAATTGTATTTGGTGGATTTGGCTGGTTCGGAGAAGGTATCGAAAACCGGCGCTGAGGGTACCGTGCTGGATGAAGCCAAAAATATTAATAAATCCTTGTCGGCCTTGGGTAATGTGATCTCAGCACTGGCGGACGGCAATAAGACGCACATACCGTATCGTGATTCCAAGTTGACGCGTATCTTGCAAGAATCATTGGGTGGTAATGCACGCACCACCATTGTAATTTGTTGTTCACCAGCTAGTTTCAATGAGGCTGAAACGAAATCAACATTAGAGTTCGGTCGTCGTGCTAAGACCGTTAAGAATGTTGTCTGCGTCAATGAGGAGCTTACCGCCGAAGAGTGGAAGCGACGTTATGAAAAGGAAAAGGAGAAGAATGCACGTCTTAAGGGTAAGATTGAGAAGTTGGAATTGGAGTTGGCACGTTGGCGTGCCGGTGAAACGGTTAATGCCGAAGAACAAGTCAACGTGGATGATGTTATGGAAGCGAGCACACCCAATTTGGAGGTGGAGACGCCTGCGCCTGCTGCCGGTCCAGTGCCTGCCACACCAGCGGCTGGTCTTATGGTAGGCTCAATTAGCGGCGATGAGCGTGCACGTTTGGAGGCCGAGCGTGAACGTCTCTACCAGCAGCTAGATGAAAAGGATGAGGAGATTAACCAGCAGAGCCAATATGTTGAGAATCTGAAAGATCAGATTTTGGAGCAAGAGGAGCTCATTGCTAATGCGCGTCGCGAATATGAGGCGTTGCAATCGGAGATGGCACGTATTCAGCAGGAGAACGAATCGGCTAAGGAAGAGGTGAAAGAAGTGCTGCAAGCTCTTGAGGAATTGGCTGTCAACTACGATCAAAAGTCGCAGGAAATCGACACCAAGAACAAGGACATCGATTCTCTTAACGAGGAATTGCAACAAAAGCAGACGCTACTCAGCACCACAACGTCAGAGCTGCAGCAATTGAAGGATATGTCATCGCATCAGAAGAAACGCATCAATGAGATGTTGAGCAATCTTTTGCGTGATCTTGCCGAAGTCGGTCAAGCGTTGGCTACTGGCGACTCTGGTGTTGATATGAAAATGAATACTGTCACCGGTGCTAGCGATTCGACCAAAGTAGAGGAAGACTTTACGATGGCGCGTCTTTACATCAGTAAAATGAAGACGGAGGCCAAGAATATGGCACAACGTTGTAGTAACATGGAAACGCAACAAGTTGACTCGAACAAGAAATTATCCGAGTACGAAAAGGACTTGGGCGAATACCGTCTATTGATCTCGCAACATGAGGCACGCATGAAGTCGCTACAGGAGTCGATGCGCGAGGCTGAGAATAAGAAACGCGCGCTAGAGGAGCAAATCGATTCGTTGCGCGAGGAATGCGCCAAATTGAAGGCAGCCGAGCATGTGTCCGCTGTTAACGCCGAAGAGAAACAGAAAGCGGAGGAATTGCGTTCTATGTTCGACTCGCAAATGGATGAGCTGCGTGAAGCGCACACCAAACAAGTATCCGAATTGCGTGACGAGATACTGGCCAAGCAGCATGAGATGAACGAGATGAAGGATGTGCACCAGAAATTGATTTTGGCACATCAACAGATGACGGTCGACTATGAGAAGTTGAAGCAAGAAGAAGCGGACAAGTCCAACAAGCTACAAGACATCATCCTGACCAACGAGCGGCGCGAGCAGGCACGCAAAGACTTGAAAGGTCTCGAAGATACCGTGGCAAAGGAATTACAAACCCTACATAACCTCAGAAAACTCTTCGTACAAGATTTACAGGCACGC------------------------ATCAAGAAGACCGTAATCAACGAAGACAACGAAGAGGATGGCTGCTCATTGGCGCAAAAACAGAAAATCTCCTTCCTCGAAAATAATCTGGATCAACTGACAAAGGTGCATAAGCAATTGGTGCGCGACAATGCCGATCTGCGTTGTGAACTGCCCAAACTGGAGAAACGTCTGCGCACCACAATGGAACGTGTCAAGGCGTTAGAATCGGCGCTCAAGGAGGCCAAAGAAGGTGCGATGCGCGATCGTAAGCGCTACCAATACGAAGTGGATCGCATTAAGGAAGCGGTGCGGCAGAAGCATCTCGGACGTCGCGGCCCACAGGCACAAATCGCCAAACCTATACGCGCCGGACAGGGCAACATTTCCATACGCGGCGGTGGTGGTGGCAGTGTTATAGGCGGACAAATGCCACAAGCAAGTGCTGTT
>correcta
ATGTCTGCTGAACGGGAGATTCCAGCGGAGGACAGTATCAAAGTGGTATGTCGTTTTCGTCCACTGAATGACAGTGAAGAGAAGGCCGGCTCTAAATTCATCGTAAAATTTCCAAACAACACTGAAGAGAATTGCATTTCCATTGCGGGCAAAGTATATTTGTTCGACAAAGTTTTCAAACCAAAT------------------GCATCCCAAGAGAAAGTGTACAATGAGGCCGCCAAGTCTATTGTCACAGATGTGCTGGCCGGTTATAACGGCACCATATTTGCCTACGGTCAAACATCGTCAGGTAAAACACACACCATGGAGGGTGTACTAGGTGATCCGGTGAAGCAAGGTATCATACCGCGTATTGTCAATGATATTTTCAATCACATTTACACAATGGAGATGAATCTCGAGTTTCACATTAAGGTCTCATACTATGAAATCTATATGGATAAGATACGAGATTTACTTGACGTCTCGAAAGTTAACCTAAGCGTACATGAGGATAAGAACCGTGTGCCGTACGTGAAGGGCGCTACAGAGCGTTTTGTGTCGTCACCCGAGGATGTGTTCGAGGTAATTGAGGAGGGCAAATCGAATCGGCACATTGCTGTGACAAACATGAACGAACATTCGTCGCGTTCGCATTCA------------------GTATTC------------TTGATTAATGTGAAACAAGAGAATTTGGAGAATCAAAAAAAACTTTCTGGTAAATTGTATTTGGTGGATTTGGCAGGTTCTGAGAAGGTTTCGAAAACCGGTGCTGAAGGTACGGTATTGGATGAAGCCAAAAATATTAACAAATCATTGTCTGCCTTGGGTAATGTGATCTCCGCACTGGCGGACGGCAATAAAACGCATATACCGTATCGAGACTCGAAGTTGACGCGTATCTTGCAAGAATCTTTGGGCGGTAATGCACGCACCACAATTGTAATTTGTTGTTCACCAGCTAGTTTCAATGAGGCTGAGACAAAATCAACATTAGAATTCGGTCGTCGTGCCAAGACCGTCAAGAATGTTGTATGTGTCAACGAGGAACTTACAGCAGAAGAGTGGAAGCGACGATATGAAAAGGAAAAAGAGAAGAATGCACGTCTTAAGGGTAAAATTGAGAAGCTGGAATTGGAGTTGGCACGTTGGCGCGCCGGTGAAACGGTCAATGCCGAAGAACAAGTCAATGTGGATGATGTCATGGAGGCGAGCACACCCAACCTAGAGGTGGAGACACCGGCGACTACTGCTGGTCCAGTGCCCGCTACACCGGCGGCCGGTCTCATGGTTGGCTCAATTAGTAGCGATGAGCGCGCACGTCTCGAAGCCGAACGTGAAGGGCTCTACCAACAGCTCGACGAGAAAGATGAAGAGATCAACCAACAGAGCCAGTATGTGGAGAATCTGAAAGATCAGATTTTGGAGCAAGAAGAGCTCATTGCTAATGCGCGTCGCGAATATGAAGCGCTGCAATCGGAAATGGCACGTATTCAACAGGAGAACGAATCGGCCAAGGAAGAGGTTAAAGAGGTGCTGCAAGCACTTGAAGAATTGGCAGTTAATTATGATCAAAAATCGCAAGAAATCGAGACCAAAAACAAAGATATCGACTCACTCAATGAGGAATTGCAACAAAAGCAAACATTACTCAATTCGACAACGTCTGAGCTGCAGCAGTTGAAGGATATGTCAACGCACCAAAAGAAACGCATCAACGAAATGCTGACAAATCTGTTGCGAGATCTAGCCGAAGTCGGTCAAGCGTTGGCTACTGGCGATTCTGCTGTTGATATGAAAATGAACAGCGTGACCGGTGCTGGCGATGCGACCAAAGTGGAGGAAGACTTCACCATGGCGCGCCTCTACATCAGCAAAATGAAAACTGAGGCGAAGAATATGGCACAGCGTTGTAGCAATATGGAAACGCAGCAAGTCGACTCGAACAAGAAATTGTCCGAGTACGAAAAAGACTTGGGCGAATACCGACTACTGATCTCGCAACATGAGGCACGCATGAAGTCGCTGCAAGAATCAATGCGCGAGGCAGAAAACAAGAAGCGTGCTCTGGAGGAGCAAATCGATTCACTACGCGAAGAATGCGCCAAACTGAAGGCAGCCGAGCATGTGTCCGCTGTGAATGCCGAGGAAAAACAAAAGGCGGAGGAACTGCGTTCCATGTTCGATTCGCAAATGGATGAGCTGCGTGAAGCGCACACCAAACAAGTGTCCGAATTGCGTGACGAGATACTTGCCAAGCAGCATGAAATGAGCGAAATGAAGGATGTATACCAGAAATTGATTTTGGCACACCAGCAGATGACGGTCGACTATGAAAAATTGAAGCAGGAAGAAGCGGACAAGTCCAATAAGCTGCAGGACATCATACTCACCAACGAGCGTCGCGAACAAGCACGCAAAGACTTGAAGGGTCTAGAAGATACCGTGTCCAAGGAATTGCAAACGCTACATAACCTCAGAAAACTCTTCGTACAAGATTTACAGGCACGC------------------------ATCAAGAAGACAGTAATCAACGAAGACAACGAGGAGGACGGCTGCTCACTGGCACAAAAACAGAAAATCTCTTTCCTCGAAAACAATCTCGATCAGTTGACAAAGGTGCATAAGCAATTGGTGCGCGACAATGCCGATCTGCGCTGTGAATTGCCCAAGCTGGAGAAACGTCTGCGCACAACAATGGAGCGCGTCAAGGCGTTAGAGTCAGCACTCAAGGAAGCGAAAGAAGGTGCGATGCGCGACCGTAAACGCTATCAATATGAAGTGGATCGCATTAAGGAAGCGGTGCGACAAAAGCATCTCGGACGCCGTGGTCCACAGGCACAAATCGCCAAACCAATACGCGCTGGCCAGGGCAACATTGCCATACGCGGTGGTGGTGGCGGCAGCGTAATGAGCGGTCAATTGCCGCAAGCAAGTGCTGTT
>cucurbitae
ATGTCTGCTGAACGTGAGATTCCAGCGGAGGACAGTATCAAAGTGGTATGTCGTTTTCGTCCATTGAATGACAGTGAAGAGAAGGCCGGCTCTAAATTCATCGTCAAATTCCCAAACAGCACTGAAGAGAATTGCATTTCCATTGCGGGCAAAGTATACTTGTTCGACAAAGTTTTCAAACCAAAT------------------GCATCCCAGGAGAAAGTGTACAATGAGGCGGCCAAGTCCATTGTCACAGATGTGTTGGCCGGTTATAACGGCACAATATTTGCCTATGGTCAAACATCGTCCGGTAAGACACACACCATGGAGGGTGTACTCGGTGATCCTGTGAAACAAGGTATCATACCGCGTATCGTCAATGATATTTTCAATCACATCTACACAATGGAGATGAATCTCGAGTTTCACATTAAGGTCTCATACTACGAAATTTATATGGATAAGATACGTGATTTACTGGATGTCTCGAAAGTGAATCTGAGCGTGCATGAGGATAAGAATCGTGTGCCGTACGTGAAGGGCGCCACAGAGCGTTTTGTGTCGTCACCGGAGGATGTGTTCGAGGTAATCGAGGAGGGAAAATCGAATCGGCACATTGCTGTGACAAACATGAATGAGCATTCGTCGCGTTCGCATTCA------------------GTATTT------------TTGATTAATGTGAAACAAGAGAATTTGGAGAATCAAAAGAAACTTTCTGGCAAATTGTATTTGGTGGATTTGGCTGGTTCCGAGAAGGTTTCGAAGACTGGTGCTGAGGGTACTGTATTGGATGAAGCCAAAAACATCAACAAATCATTGTCTGCCTTGGGTAATGTGATTTCCGCACTGGCGGACGGTAATAAAACGCATATACCGTATCGAGACTCGAAGTTGACGCGTATCTTACAAGAATCTTTGGGCGGTAACGCGCGCACCACAATCGTAATTTGTTGTTCACCAGCTAGTTTCAATGAGGCTGAGACCAAATCAACATTAGAATTCGGTCGTCGTGCTAAGACCGTTAAGAATGTTGTCTGTGTCAATGAGGAACTTACCGCCGAAGAGTGGAAGCGACGTTACGAAAAGGAAAAAGAGAAGAATGCACGTCTCAAGGGTAAGATTGAGAAGTTGGAGTTGGAGTTGGCACGCTGGCGCGCCGGTGAAACGGTTAATGCTGAAGAGCAAGTCACTGTCGATGATGTCATGGAGGCGAGCACACCGAATTTGGAGGTAGAGGTGCCGGCACCTACTGCTGGTCCAGTGCCGGCAACACCGGCGGCCGGTCTCATGGTTGGCTCAATCAGTAGCGATGAGCGAGCACGTCTCGAAGCCGAGCGTGAACGCCTCTACCAGCAGCTCGATGAGAAAGATGAGGAAATCAATCAACAGAGCCAGTATGTTGAGAATCTGAAGGATCAGATTTTGGAACAAGAAGAGCTCATTGCTAATGCGCGTCGTGAATATGAAGCGCTGCAATCGGAGATGGCACGCATCCAACAGGAGAATGAATCAGCCAAGGAAGAGGTTAAAGAGGTGCTGCAAGCACTCGAAGAATTGGCTGTCAACTATGATCAAAAATCGCAAGAAATCGACACCAAGAACAAGGATATCGATTCGCTCAACGAGGAATTGCAGCAAAAGCAAACATTACTCAATACGACAACGTCGGAGCTGCAGCAGTTGAAGGATATGTCAACGCATCAGAAGAAACGCATCAACGAAATGCTGACAAATCTTTTGCGCGATCTAGCCGAGGTCGGACAAGCTCTGGCTACTGGCGATTCAGGTGTTGATATGAAAATGAACAGCGTCACCGGTGCTGGCGATTCGACCAAGGTGGAGGAAGACTTCACCATGGCGCGCCTCTACATCAGTAAAATGAAGACCGAGGCGAAGAATATGGCACAGCGTTGCAGCAACATGGAAACGCAACAAGTCGACTCGAACAAGAAATTGTCCGAGTACGAAAAAGATTTGGGCGAATACCGTCTATTGATCTCGCAGCATGAGGCACGCATGAAGTCGCTGCAAGAATCGATGCGCGAAGCCGAAAACAAGAAGCGCGCGCTAGAGGAGCAAATCGATTCATTGCGCGAAGAATGCGCCAAACTGAAGGCCGCCGAACACGTGTCCGCTGTTAATGCCGAGGAGAAACAGAAGGCCGAGGAGCTACGTTCCATGTTCGATTCGCAAATGGATGAGCTGCGTGAAGCGCACACCAAACAAGTTTCTGAACTGCGAGACGAAATACTGGCCAAGCAGCATGAGATGAGCGAAATGAAGGACGTGCACCAGAAGTTGATTTTGGCACACCAACAGATGACAGTCGATTATGAGAAATTGAAGCAGGAAGAGGCGGACAAGTCCAACAAGCTGCAGGACATCATACTCACCAACGAGCGACGCGAGCAGGCACGCAAAGACTTGAAGGGGCTCGAAGATACCGTGGCTAAGGAATTGCAAACGCTACATAACCTCAGAAAACTCTTCGTACAAGATTTACAGGCACGC------------------------ATCAAGAAGACCGTAATCAACGAAGACAACGAGGAGGACGGCTGTTCATTGGCACAAAAGCAGAAAATCTCTTTCCTCGAAAACAATCTCGATCAGTTGACAAAGGTGCATAAGCAATTGGTGCGCGACAATGCCGATCTGCGCTGTGAATTGCCCAAGCTGGAGAAACGTCTGCGCACCACAATGGAGCGCGTCAAGGCGTTAGAGTCAGCACTCAAAGAGGCGAAAGAGGGTGCGATGCGCGATCGTAAACGCTATCAATACGAAGTGGATCGCATCAAGGAGGCGGTACGACAGAAGCATCTCGGACGCCGTGGTCCACAGGCACAAATCGCCAAACCCATACGCGCCGGCCAAGGCAACATTGCCATCCGCGGTGGTGGTGGCGGCGGCGTAATGGGTGGCCAGATGCCACAAGCAAGTGCTGTT
>dorsalis
---------------------------------------AAAGTGGTATGTCGTTTTCGTCCACTGAATGACAGTGAAGAGAAGGCCGGCTCTAAATTCATCGTAAAATTTCCAAACAACACTGAAGAGAATTGCATTTCCATTGCG------------------------GTATGTAAATTTAACAAATTATTAAGACAATATGCATCCCAAGAGAAAGTGTACAATGAGGCCGCCAAGTCTATTGTCACAGATGTGTTGGCCGGTTATAACGGCACCATATTTGCCTACGGTCAAACATCGTCAGGTAAAACACACACCATGGAGGGTGTACTAGGTGATCCGGTGAAGCAAGGTATCATACCGCGTATTGTCAATGATATTTTCAATCACATTTACACAATGGAGATGAATCTCGAGTTTCACATTAAGGTCTCATACTATGAAATCTATATGGATAAGATACGAGATTTACTTGACGTCTCGAAAGTTAACCTAAGCGTACATGAGGATAAAAATCGTGTTCCGTACGTGAAGGGCGCTACAGAGCGTTTTGTGTCGTCACCTGAGGATGTGTTCGAGGTAATTGAGGAGGGCAAATCGAATCGACACATTGCTGTGACA------------------------------AGTAAGTGCATTAACGCTTTGGTTTTTTGTTGGAACCGTTTGATTAATGTGAAACAAGAGAATTTGGAGAATCAAAAGAAACTTTCTGGTAAATTGTATTTGGTGGATTTGGCAGGTTCTGAGAAGGTTTCGAAGACCGGTGCTGAAGGTACGGTATTGGACGAAGCCAAAAATATTAACAAATCATTGTCTGCCTTGGGTAATGTGATCTCCGCACTGGCGGACGGCAATAAAACGCATATACCGTATCGAGACTCGAAGTTGACGCGTATCTTACAAGAATCTTTGGGCGGTAATGCACGCACCACAATTGTAATTTGTTGTTCACCAGCTAGTTTCAATGAGGCTGAGACAAAATCAACATTAGAATTCGGTCGTCGTGCCAAGACCGTCAAGAATGTTGTATGTGTCAATGAGGAACTTACAGCAGAAGAGTGGAAGCGACGATATGAAAAGGAAAAAGAGAAGAATGCACGTCTTAAGGGTAAAATTGAGAAGCTGGAATTGGAGTTGGCACGTTGGCGCGCCGGTGAAACGGTCAATGCCGAAGAGCAAGTCAATGTGGATGATGTCATGGAGGCGAGCACACCCAACCTGGAGGTGGAGACACCGGCGACTACTGCTGGTCCAGTGCCCGCAACACCGGCGGCCGGTCTCATGGTTGGCTCAATTAGTAGCGATGAGCGCGCACGTCTCGAAGCCGAACGTGAAGGTCTCTACCAACAGCTCGACGAGAAAGATGAAGAGATCAACCAACAGAGCCAGTATGTGGAGAATCTGAAAGATCAGATTTTGGAGCAAGAAGAGCTCATTGCTAATGCGCGTCGTGAATATGAAGCGCTGCAATCGGAGATGGCACGTATTCAACAGGAGAACGAATCGGCCAAGGAAGAGGTTAAAGAGGTGCTGCAAGCACTTGAAGAATTGGCAGTTAATTATGATCAAAAATCGCAAGAAATAGAGACCAAAAACAAAGATATCGACTCACTCAATGAGGAATTGCAACAAAAGCAAACACTACTCAATTCGACAACGTCTGAGCTGCAACAGTTAAAGGATATGTCAACGCACCAAAAGAAACGCATCAACGAAATGCTGACAAATCTGTTGCGAGATCTAGCCGAAGTCGGTCAAGCGTTGGCTACTGGCGATTCTGCTGTTGATATGAAAATGAACAGCGTGACCGGTGCTGGCGATGCGACCAAAGTGGAGGAAGACTTCACCATGGCGCGCCTCTACATCAGCAAAATGAAAACCGAGGCGAAGAATATGGCACAGCGTTGTAGCAATATGGAAACGCAGCAAGTCGACTCAAACAAGAAATTGTCCGAGTACGAAAAAGACTTGGGCGAATACCGTCTACTGATCTCGCAACATGAGGCACGCATGAAGTCGCTACAAGAATCAATGCGCGAGGCAGAAAACAAGAAGCGTGCTCTGGAGGAGCAAATCGATTCACTGCGCGAAGAATGCGCCAAACTGAAGGCAGCCGAGCATGTGTCCGCTGTGAATGCCGAGGAAAAACAAAAGGCGGAGGAACTGCGTTCCATGTTCGATTCGCAAATGGATGAGCTACGTGAAGCGCACACCAAACAAGTGTCCGAATTGCGTGACGAGATACTTGCCAAGCAGCATGAAATGAGCGAAATGAAGGATGTATACCAGAAATTGATTTTGGCACACCAACAGATGACGGTCGACTATGAGAAATTGAAGCAGGAAGAAGCGGACAAGTCCAATAAGCTACAGGACATCATACTCACCAACGAGCGTCGCGAACAAGCACGCAAAGACTTGAAGGGTCTAGAAGATACCGTGTCCAAGGAATTGCAAACGCTACATAACCTCAGAAAACTCTTCGTACAAGATTTACAGGTAAGTGTGGTTTTGTGGCAATATGAATATATACATAAG------------------------GAGGACGGCTGCTCACTGGCACAAAAACAGAAAATCTCTTTCCTCGAAAACAATCTCGATCAGTTGACAAAGGTGCATAAGCAATTGGTGCGCGACAATGCCGATCTGCGCTGTGAATTGCCCAAGCTGGAGAAACGTCTGCGCACAACAATGGAGCGCGTCAAGGCGTTAGAGTCAGCACTCAAGGAAGCGAAAGAAGGTGCGATGCGCGACCGTAAACGCTATCAATACGAAGTGGATCGCATTAAGGAAGCGGTGCGACAAAAGCATCTCGGACGCCGTGGTCCACAGGCACAAATCGCCAAACCAATACGCGCTGGCCAGGGCAACATTGCCATACGCGGTGGTGGTGGCGGCAGCGTAATGAGCGGTCAATTGCCGCAAGCAAGTGCTGTT
>jarvisi
ATGTCTGCTGAACGGGAGATTCCAGCGGAGGACAGTATCAAGGTGGTATGTCGTTTTCGTCCACTGAATGACAGTGAAGAGAAGGCCGGTTCTAAATTCATCGTCAAATTTCCAAACAACACTGAAGAGAATTGCATTTCCATTGCGGGCAAAGTATATTTGTTCGACAAAGTTTTCAAACCAAAT------------------GCATCCCAAGAGAAAGTGTACAATGAGGCCGCCAAGTCTATTGTCACAGATGTGCTGGCCGGTTATAACGGCACAATATTTGCCTACGGTCAAACATCGTCAGGTAAAACACACACCATGGAGGGTGTACTAGGTGATCCGGTGAAGCAAGGTATCATACCGCGTATTGTCAATGATATTTTCAATCACATTTACACAATGGAGATGAATCTCGAGTTTCACATTAAGGTCTCATACTATGAAATCTATATGGATAAGATACGAGATTTACTTGACGTCTCGAAAGTTAACCTAAGCGTACATGAAGATAAGAACCGTGTGCCGTACGTGAAGGGCGCTACAGAGCGTTTTGTGTCGTCACCCGAGGATGTGTTCGAGGTAATTGAGGAGGGCAAATCGAATCGGCATATTGCTGTGACAAACATGAACGAACATTCGTCGCGTTCGCATTCA------------------GTATTC------------TTGATTAATGTGAAACAAGAGAATTTGGAGAATCAAAAGAAACTTTCCGGTAAATTGTATTTGGTGGATTTGGCAGGTTCTGAGAAGGTTTCGAAGACCGGTGCTGAAGGTACGGTACTGGATGAAGCCAAAAATATTAACAAATCATTGTCTGCCTTGGGTAATGTGATCTCCGCACTGGCGGACGGCAATAAAACGCATATACCGTATCGAGACTCGAAGTTGACGCGTATCTTGCAGGAATCTTTGGGCGGTAATGCACGCACCACAATCGTAATTTGTTGTTCACCAGCTAGTTTCAATGAGGCTGAGACAAAATCAACATTAGAATTCGGTCGTCGTGCCAAGACCGTCAAGAATGTTGTATGTGTCAATGAGGAACTTACAGCCGAAGAGTGGAAGCGACGATATGAAAAGGAAAAAGAGAAGAATGCACGTCTTAAGGGTAAAATTGAGAAGTTGGAATTGGAGTTGGCACGTTGGCGCGCCGGTGAAACGGTCAATGCCGAAGAGCAAGTCAATGTAGATGATGTTATGGAGGCGAGCACACCCAACCTGGAGGTGGAGGCACCGGCGACTACTGCTGGACCAGTGCCCGCTACACCGGCGGCCGGTCTCATGGTTGGCTCAATTAGTAGCGATGAGCGCGCACGTCTCGAAGCCGAACGTGAAGGTCTCTACCAACAGCTCGATGAGAAAGATGAAGAGATCAACCAACAGAGCCAATATGTGGAGAATCTGAAAGATCAGATTTTGGAGCAGGAAGAGCTCATTGCTAATGCGCGTCGTGAATATGAAGCGCTGCAATCAGAGATGGCACGCATTCAACAGGAGAACGAATCGGCCAAGGAAGAGGTTAAAGAGGTGCTGCAGGCACTTGAAGAATTGGCAGTTAATTATGATCAAAAATCGCAAGAAATCGAGACCAAAAACAAAGATATCGACTCACTCAATGAGGAATTGCAACAAAAGCAAACACTACTCAATTCGACAACGTCTGAGCTGCAGCAGTTGAAGGATATGTCAACGCACCAAAAGAAACGCATCAACGAAATGCTGACAAATCTGTTGCGAGATCTAGCCGAAGTCGGTCAAGCGTTGGCTACTGGCGATTCTGCTGTTGATATGAAAATGAACAGCGTGACCGGTGCTAGCGATTCGACCAAAGTGGAGGAAGACTTCACCATGGCGCGCCTCTACATCAGCAAAATGAAAACCGAGGCGAAGAATATGGCACAGCGTTGTAGCAATATGGAAACGCAGCAAGTCGATTCGAACAAGAAATTGTCCGAGTACGAAAAAGACTTGGGCGAATACCGTCTACTGATCTCGCAACATGAGGCACGCATGAAGTCGCTACAAGAATCAATGCGCGAGGCAGAAAACAAGAAGCGTGCTCTGGAGGAGCAAATCGATTCACTGCGCGAAGAATGCGCCAAACTGAAGGCAGCCGAACATGTGTCCGCTGTGAATGCCGAGGAAAAACAAAAGGCGGAGGAACTGCGTTCCATGTTCGATTCGCAAATGGATGAGCTGCGTGAAGCGCACACCAAACAAGTGTCCGAATTGCGTGACGAGATACTTGCCAAGCAGCATGAAATGAGCGAAATGAAGGATGTATACCAGAAATTGATTTTGGCACACCAACAGATGACGGTCGACTATGAAAAATTGAAGCAGGAAGAAGCGGACAAATCCAATAAGCTACAGGACATCATACTCACCAACGAGCGTCGCGAACAAGCACGCAAAGACTTGAAGGGTCTAGAAGATACCGTGTCCAAGGAATTGCAAACGCTACATAACCTCAGAAAACTCTTCGTACAAGATTTACAGGCACGC------------------------ATCAAGAAGACCGTAATCAACGAAGACAACGAGGAGGACGGCTGCTCACTGGCACAAAAACAGAAAATCTCTTTCCTCGAAAACAATCTCGATCAGTTGACAAAGGTGCATAAGCAATTGGTGCGCGACAATGCCGATCTGCGCTGTGAATTGCCCAAGCTGGAGAAACGTCTGCGCACAACAATGGAGCGTGTCAAGGCGTTAGAGTCAGCACTCAAGGAAGCGAAAGAAGGTGCGATGCGCGACCGTAAACGCTATCAATATGAAGTGGATCGCATTAAGGAGGCGGTGCGACAAAAGCATCTCGGACGCCGTGGTCCACAGGCACAAATCGCCAAACCCATACGCGCTGGCCAGGGCAACATTGCCATACGCGGTGGTGGTGGCGGCAGCGTAATGAGCGGTCAATTGCCGCAAGCAAGTGCTGTT
>latifrons
ATGTCTGCTGAACGGGAGATTCCAGCGGAGGACAGTATCAAAGTGGTATGTCGTTTTCGTCCACTGAATGACAGTGAAGAGAAGGCCGGCTCCAAATTCATCGTCAAATTTCCAAACAACACTGAAGAGAATTGCATTTCCATTGCGGGCAAAGTATATTTGTTCGACAAAGTTTTCAAACCAAAT------------------GCATCCCAAGAGAAAGTGTACAATGARGCCGCCAAGTCTATTGTCACAGATGTGCTGGCCGGTTATAACGGCACCATATTTGCCTACGGTCAAACCTCGTCAGGTAAAACACACACCATGGAGGGTGTACTAGGTGACCCGGTGAAACAAGGTATCATACCGCGTATTGTCAATGATATTTTCAATCACATTTACACAATGGAGATGAATCTCGAGTTTCACATTAAGGTCTCATACTATGAAATCTATATGGATAAGATACGAGATTTACTTGACGTCTCGAAAGTCAACCTAAGCGTACATGAGGATAAGAATCGTGTGCCGTACGTGAAGGGCGCTACAGAGCGTTTTGTGTCGTCACCCGAGGATGTGTTCGAGGTAATTGAGGAGGGCAAATCGAATCGGCACATTGCTGTGACAAACATGAACGAACATTCGTCACGTTCGCATTCA------------------GTATTC------------TTGATTAATGTGAAACAAGAGAATTTGGAGAATCAAAAGAAACTTTCCGGTAAATTGTATTTGGTGGATTTGGCAGGTTCTGAGAAGGTTTCGAAGACCGGTGCTGAAGGTACGGTATTGGATGAAGCCAAAAATATTAACAAATCATTGTCTGCCTTGGGTAATGTGATYTCCGCACTGGCGGACGGCAATAAAACGCATATACCGTAYCGAGACTCGAAGTTGACGCGTATCTTGCAGGAATCTTTGGGYGGTAATGCACGCACAACAATCGTTATTTGTTGTTCACCAGCTAGTTTCAATGAGGCTGAGACAAAATCAACATTAGAATTCGGTCGTCGTGCCAAGACCGTCAAGAATGTTGTATGTGTCAATGAGGAACTTACAGCCGAAGAGTGGAAGCGACGATATGAAAAGGAAAAAGAGAAGAATGCACGTCTTAAGGGTAAAATTGAGAAGCTGGAATTGGAGTTGGCACGTTGGCGCGCCGGTGAAACGGTCAATGCCGAAGAGCAAGTCAATGTGGATGATGTTATGGAGGCGAGCACACCCAACTTAGAGGTGGAGACACCGGCGACTACTGCTGGTCCAGTGCCCGCTACCCCGGCGGCCGGTCTYATGGTTGGCTCAATTAGTAGCGATGAGCGCGCACGTCTCGAAGCCGAACGTGAAGGTCTCTACCAACAGCTCGACGAGAAAGATGAAGAGATCAACCAACAGAGCCAGTATGTTGAGAATCTGAAAGATCAGATTTTGGAGCAAGAAGAGCTCATTGCTAATGCGCGTCGTGAATATGAAGCGCTGCAATCGGAGATGGCCCGTATTCAACAGGAGAACGAATCGGCCAAGGAAGAGGTTAAAGAGGTGCTGCAGGCACTTGAAGAATTGGCAGTTAATTATGATCAAAAATCACAAGAAATCGAGACCAAAAACAAAGATATCGACTCACTCAATGAGGAATTGCAACAAAAGCAAACATTACTCAATTCAACAACGTCTGAGCTGCAGCAGTTGAAGGATATGTCAACGCATCAAAAGAAACGCATCAACGAAATGCTGACAAATCTGTTGCGTGATTTAGCCGAAGTCGGACAAGCGTTGGCTACTGGAGATTCTGCTGTTGATATGAAAATGAACAGCGTGACCGGTGCTAGCGATTCGACCAAAGTGGAGGAAGACTTCACCATGGCGCGCCTCTACATCAGCAAAATGAAAACCGAGGCTAAGAATATGGCACAGCGTTGCAGCAATATGGAAACGCAGCAAGTCGACTCGAACAAGAAATTGTCCGAGTACGAAAAAGACTTGGGCGAATACCGTCTACTGATCTCGCAACATGAAGCACGCATGAAGTCGCTGCAAGAATCGATGCGCGAGGCAGAAAACAAGAAGCGTGCTTTGGAGGAGCAAATCGATTCACTGCGCGAAGAATGCGCTAAACTGAAGGCAGCCGAGCATGTGTCCGCTGTGAATGCCGAGGAAAAACAAAAGGCGGAGGAACTGCGTTCCATGTTCGATTCGCAAATGGATGAGCTACGTGAAGCGCACACCAAACAAGTGTCCGAATTGCGTGACGAGATACTTGCCAAGCAGCATGAAATGAGCGAAATGAAGGATGTGTACCAGAAACTRATTTTGGCTCACCAACAGATGACGGTCGACTATGAAAAATTGAAGCAGGAAGAAGCGGACAAGTCCAATAAGCTGCAGGACATCATACTCACCAACGAACGTCGCGAACAAGCACGCAAAGACTTGAAGGGTCTGGAAGATACCGTGTCCAAGGAATTGCAAACACTACATAACCTCAGAAAACTCTTCGTACAAGATTTACAGGCGCGC------------------------ATTAAGAAGACCGTAATCAACGAAGACAACGAGGAGGACGGCTGCTCACTGGCACAAAAACAGAAAATCTCTTTCCTCGAAAACAATCTCGATCAGTTGACAAAGGTGCATAAGCAATTGGTGCGCGACAATGCCGATCTGCGCTGTGAATTGCCCAAGCTGGAGAAACGTCTGCGCACAACAATGGAGCGCGTCAAGGCGTTAGAGTCGGCACTCAAGGAAGCGAAAGAAGGTGCGATGCGCGACCGTAAACGCTATCARTACGAAGTGGATCGCATTAAGGAGGCGGTGCGACAAAAGCATCTCGGACGCCGTGGTCCACAGGCACAAATCGCCAAACCCATACGCGCTGGCCAGGGCAACATTGCCATACGCGGTGGTGGTGGCGGCAGCGTCATGAGCGGTCAATTGCCGCAAGCAAGTACTGTT
>minax
ATGTCTGCTGAACGTGAGATTCCAGCGGAGGACAGTATCAAAGTGGTATGTCGTTTTCGTCCACTGAATGACAGTGAAGAGAAGGCCGGCTCTAAATTCATAGTCAAATTCCCAAACAGCACTGAAGAGAATTGCATTTCCATTGCGGGCAAAGTTTACTTGTTCGACAAAGTTTTCAAACCAAAT------------------GCATCCCAAGAGAAAGTGTACAATGAGGCTGCCAAGTCTATTGTCACAGATGTGTTGGCCGGATATAACGGTACAATATTTGCCTACGGTCAAACATCGTCAGGTAAGACACATACCATGGAGGGTGTACTCGGTGATCCAGTGAAGCAAGGTATCATACCACGTATCGTCAATGATATTTTCAATCACATCTACACGATGGAGATGAATCTCGAGTTTCACATTAAGGTCTCATATTACGAAATCTATATGGATAAAATACGTGATTTACTTGACGTTTCAAAAGTTAACCTGAGCGTGCATGAGGATAAGAACCGTGTGCCGTACGTGAAGGGCGCAACAGAGCGTTTTGTGTCGTCACCCGAGGATGTTTTCGAGGTAATTGAGGAGGGCAAATCGAATCGGCACATTGCTGTGACAAACATGAATGAACATTCGTCGCGTTCGCATTCA------------------GTATTC------------TTGATCAATGTGAAACAAGAGAATTTGGAGAATCAAAAGAAACTTTCCGGCAAATTGTATTTGGTGGATTTGGCTGGTTCGGAGAAGGTTTCGAAGACCGGTGCTGAAGGTACTGTATTGGATGAAGCCAAAAACATCAACAAATCATTGTCTGCCTTGGGTAATGTGATCTCCGCACTGGCGGACGGCAATAAAACGCATATACCGTATCGAGATTCGAAGTTGACACGTATCTTACAAGAATCTTTGGGCGGTAATGCACGCACCACAATCGTAATTTGTTGTTCACCAGCTAGTTTCAATGAGGCTGAGACAAAATCAACGTTAGAATTCGGTCGTCGTGCCAAGACCGTTAAGAATGTTGTATGCGTCAATGAGGAGCTTACCGCCGAAGAGTGGAAGCGACGTTACGAAAAGGAAAAAGAGAAGAATGCACGGCTTAAGGGTAAGATTGAGAAATTGGAATTGGAGTTGGCACGTTGGCGCGCCGGTGAAACGGTTAATGCCGAAGAGCAAGTCAATGTCGATGATGTCATGGAGGCGAGCACACCCAACTTGGAGGTAGAGACGCCGGCGACCACTGCTGGTCCAGTGCCTGCTACACCGGCTGCCGGTCTCATGGTGGGCTCAATTAGTAGCGATGAGCGTGCACGTCTGGAAGCCGAACGTGAACGTCTCTACCAGCAGCTGGACGAGAAAGATGAAGAGATTAACCAACAAAGCCAGTATGTGGAGAATCTGAAGGATCAGATTTTGGAGCAAGAAGAGCTCATTGCCAATGCGCGTCGTGAATATGAGGCGCTGCAATCGGAAATGGCACGCATTCAACAGGAGAATGAATCGGCCAAGGAAGAGGTTAAAGAGGTGCTACAGGCACTCGAAGAATTGGCTGTTAATTATGATCAAAAATCGCAAGAAATCGACACCAAAAACAAGGATATCGACTCGCTCAACGAGGAATTACAACAAAAGCAGACACTACTGAATACAACAACGTCAGAGCTGCAACAATTGAAGGATATGTCAACGCATCAGAAGAAACGCATCAACGAAATGCTGACAAATCTTTTGCGCGATCTAGCCGAGGTCGGTCAAGCGTTGGCTACTGGCGATTCAGCTGTTGATATGAAAATGAATAGCGTCACCGGTGCTGGCGATTCGACCAAGGTGGAGGAAGACTTCACCATGGCGCGCCTCTACATCAGTAAAATGAAGACCGAGGCGAAGAATATGGCACAGCGTTGTAGCAACATGGAAACGCAACAAGTCGACTCAAACAAGAAGTTGTCCGAGTACGAAAAAGATTTGGGCGAATACCGTCTATTGATCTCGCAACATGAGGCACGCATGAAGTCGCTGCAAGAATCGATGCGTGAGGCTGAAAACAAGAAGCGTGCACTGGAGGAGCAAATCGATTCATTGCGCGAAGAATGCGCCAAGCTGAAGGCAGCCGAACATGTGTCCGCTGTGAATGCTGAGGAGAAACAAAAGGCCGAAGAACTGCGTTCCATGTTCGATTCGCAAATGGATGAGCTGCGTGAAGCGCACACCAAACAAGTGTCCGAATTGCGTGACGAGATACTGGCCAAGCAGCATGAGATGAGCGAAATGAAGGATGTGCACCAGAAATTGATTTTGGCACATCAACAGATGACTATGGACTATGAGAAATTGAAGCAGGAAGAAGCGGACAAGTCCAACAAGTTGCAGGACATCATACTCACCAATGAGCGGCGCGAGCAGGCACGCAAAGATCTGAAGGGTCTGGAAGATACCGTGGCCAAGGAATTGCAAACGCTACATAACCTCAGAAAACTCTTCGTACAAGATTTACAGGCACGC------------------------ATCAAGAAGACCGTAATCAATGAAGACAACGAGGAGGACGGCTGCTCATTGGCACAAAAACAGAAGATCTCTTTTCTCGAAAACAATCTCGATCAGTTGACAAAGGTGCATAAGCAATTGGTGCGCGACAATGCCGATCTGCGCTGTGAATTGCCCAAGCTGGAGAAACGTCTGCGCACCACAATGGAGCGCGTCAAGGCGTTAGAGTCCGCACTCAAGGAAGCGAAAGAGGGTGCGATGCGCGACCGCAAACGCTATCAATACGAAGTGGACCGCATTAAGGAGGCGGTGCGACAAAAGCATCTCGGACGGCGTGGCCCACAGGCACAAATCGCCAAACCAATACGCGCCGGCCAGGGCAACATTGCCATCCGCGGTGGTGGTGGCGGCAGCGTAATGGGCGGCCAGTTGCCGCAAACAAGTGCTGTT
>musae
ATGTCTGCTGAACGGGAGATTCCAGCGGAGGATAGTATCAAAGTGGTATGTCGTTTTCGTCCACTGAATGACAGTGAAGAGAAAGCCGGCTCTAAATTCATCGTAAAATTTCCAAACAACACTGAAGAGAATTGCATTTCCATTGCGGGCAAAGTATATTTGTTCGACAAAGTTTTCAAACCAAAT------------------GCATCCCAAGAGAAAGTGTACAATGAGGCCGCCAAGTCTATTGTCACAGATGTGCTGGCCGGTTATAACGGCACCATATTTGCCTACGGTCAAACATCGTCAGGTAAAACACACACCATGGAGGGTGTACTAGGTGATCCGGTGAAGCAAGGTATCATACCGCGTATTGTCAATGATATTTTCAATCACATTTACACAATGGAGATGAATCTCGAGTTTCACATTAAGGTCTCATACTATGAAATCTATATGGATAAGATACGAGATTTACTTGACGTCTCGAAAGTTAACCTGAGCGTACATGAGGATAAGAATCGTGTTCCGTACGTGAAGGGCGCTACAGAGCGTTTTGTGTCGTCACCTGAGGATGTGTTCGAGGTAATTGAGGAGGGCAAATCGAATCGACACATTGCTGTGACAAACATGAACGAACATTCGTCGCGTTCGCATTCA------------------GTATTC------------TTGATTAATGTGAAACAAGAGAATTTGGAGAATCAAAAGAAACTTTCTGGTAAATTGTATTTGGTGGATTTGGCAGGTTCTGAGAAGGTTTCGAAGACCGGTGCTGAAGGTACGGTATTGGATGAAGCCAAAAATATTAACAAATCATTGTCTGCCTTGGGTAATGTGATCTCCGCACTGGCGGACGGCAATAAAACGCATATACCGTATCGAGACTCGAAGTTGACGCGTATCTTGCAAGAATCTTTGGGCGGTAATGCACGCACCACAATTGTAATTTGTTGTTCACCAGCTAGTTTCAATGAGGCTGAGACAAAATCAACATTAGAATTCGGTCGTCGTGCCAAGACCGTCAAGAATGTTGTATGTGTCAATGAGGAACTTACAGCAGAAGAGTGGAAGCGACGATATGAAAAGGAAAAAGAGAAGAATGCACGTCTTAAGGGCAAGATTGAGAAGCTGGAATTGGAGTTGGCACGTTGGCGCGCCGGTGAAACGGTCAATGCCGAAGAGCAAGTCAATGTGGATGATGTCATGGAGGCGAGCACACCCAACCTGGAGGTGGAGACACCGGCGACTACTGCTGGTCCAGTGCCCGCTACACCGGCGGCCGGTCTCATGGTTGGCTCAATTAGTAGCGATGAGCGCGCACGTCTCGAAGCCGAACGTGAAGGTCTCTACCAACAGCTCGACGAGAAAGATGAAGAGATCAACCAACAGAGCCAGTATGTGGAGAATCTGAAAGATCAGATTTTGGAGCAAGAAGAGCTCATTGCTAATGCGCGTCGTGAATATGAAGCGCTGCAATCGGAGATGGCACGTATTCAACAGGAGAACGAATCGGCCAAGGAAGAGGTTAAAGAGGTGCTGCAAGCACTTGAAGAATTGGCAGTTAATTATGATCAAAAATCGCAAGAAATCGAGACCAAAAACAAAGATATCGACTCACTCAATGAGGAATTGCAACAAAAGCAAACACTACTTAATTCGACAACGTCTGAGCTGCAACAGTTGAAGGATATGTCAACGCACCAAAAGAAACGCATCAACGAAATGCTGACAAATCTGTTGCGAGATCTAGCCGAAGTCGGTCAAGCGTTGGCTACTGGCGATTCTGCTGTTGATATGAAAATGAACAGCGTGACCGGTGCTGGCGATGCGACCAAAGTGGAGGAAGACTTCACCATGGCGCGCCTCTACATCAGCAAAATGAAGACCGAGGCGAAGAATATGGCACAGCGTTGTAGCAATATGGAAACGCAGCAAGTCGACTCGAACAAGAAATTGTCCGAGTACGAAAAAGACTTGGGCGAATACCGTCTACTGATCTCGCAACATGAGGCACGCATGAAGTCGCTACAAGAATCAATGCGCGAGGCAGAAAACAAGAAGCGTGCTCTGGAGGAGCAAATCGATTCACTGCGCGAAGAATGCGCCAAACTGAAGGCAGCCGAGCATGTGTCCGCTGTGAATGCCGAGGAAAAACAAAAGGCGGAGGAACTGCGTTCCATGTTCGATTCGCAAATGGATGAACTACGTGAAGCGCACACCAAACAAGTGTCCGAATTGCGTGACGAAATACTTGCCAAGCAGCATGAAATGAGCGAAATGAAGGATGTATACCAGAAATTGATTTTGGCACACCAACAGATGACGGTCGACTATGAAAAATTGAAGCAGGAAGAAGCGGACAAGTCCAATAAGCTGCAGGACATCATACTCACCAACGAGCGTCGCGAACAAGCACGCAAAGACTTGAAGGGTCTGGAAGATACCGTGTCCAAGGAATTGCAAACGCTACATAACCTCAGAAAACTCTTCGTACAAGATTTACAGGCACGC------------------------ATCAAGAAGACCGTAATCAACGAAGACAACGAGGAGGACGGCTGCTCACTGGCACAAAAACAGAAAATCTCTTTCCTCGAAAACAATCTCGATCAGTTGACAAAGGTGCATAAGCAATTGGTGCGCGACAATGCCGATCTGCGCTGTGAATTGCCCAAGCTGGAGAAACGTCTGCGCACAACAATGGAGCGCGTCAAGGCGTTAGAGTCAGCACTCAAGGAAGCGAAAGAAGGTGCGATGCGCGACCGTAAACGCTATCAATACGAGGTGGATCGCATTAAGGAAGCGGTGCGACAAAAGCATCTCGGACGCCGTGGTCCACAGGCACAAATCGCCAAACCAATACGCGCCGGCCAGGGCAACATTGCCATACGCGGTGGTGGTGGCGGCAGCGTAATGAGCGGTCAATTGCCGCAAGCAAGTGCTGTT
>oleae
ATGTCTGCTGAACGGGAGATTCCAGCAGAGGACAGTATCAAAGTGGTATGTCGTTTTCGTCCACTGAATGACAGTGAAGAGAAGGCCGGCTCTAAATTCATCGTCAAATTCCCAAACAACACTGAAGAGAATTGCATTTCTATTGCGGGCAAAGTATATTTGTTCGACAAAGTTTTCAAACCAAAT------------------GCATCCCAAGAGAAAGTGTACAATGAGGCCGCCAAGTCTATTGTCACAGATGTGCTGGCCGGTTATAACGGTACAATATTTGCCTACGGTCAAACATCGTCAGGTAAGACACACACCATGGAGGGTGTACTAGGTGATCCAGTGAAGCAAGGTATCATACCGCGTATCGTCAATGATATTTTCAATCACATCTACACAATGGAGATGAATCTCGAGTTTCACATTAAGGTCTCATACTACGAAATCTATATGGATAAGATACGAGATTTGCTTGATGTCTCCAAAGTTAACCTGAGCGTGCATGAAGATAAGAACCGTGTGCCGTACGTGAAGGGCGCTACAGAACGTTTTGTGTCGTCACCCGAGGATGTGTTCGAGGTAATTGAGGAGGGAAAATCGAATCGGCACATTGCTGTGACAAACATGAATGAACATTCGTCGCGTTCGCATTCA------------------GTATTT------------TTGATAAATGTGAAACAAGAGAATTTGGAAAATCAAAAGAAACTTTCCGGCAAATTGTATTTGGTGGATTTGGCTGGTTCCGAGAAGGTTTCAAAAACCGGTGCTGAAGGTACGGTATTGGATGAAGCCAAAAACATTAACAAATCATTGTCTGCCTTGGGTAATGTGATCTCCGCACTGGCGGACGGTAATAAAACGCATATACCGTATCGAGACTCGAAGTTGACGCGTATCCTGCAGGAATCTTTGGGCGGTAATGCACGCACCACAATCGTAATTTGTTGTTCACCAGCTAGTTTTAATGAGGCTGAGACAAAATCAACATTAGACTTCGGTCGTCGTGCCAAGACCGTTAAGAATGTTGTATGTGTCAATGAGGAACTTACAGCCGAAGAGTGGAAGCGACGATATGAGAAGGAAAAAGAGAAGAATGCACGTCTCAAGGGTAAGATTGAGAAGCTGGAATTGGAGTTGGCACGTTGGCGTGCCGGTGAAACGGTTAATGCCGAAGAGCAGGTCAATGTGGATGATGTTATGGAAGCGAGCACACCCAACCTAGAGGTAGAGATACCGGCGACTACTGCTGGTCCAGTGCCCGCTACCCCGGCGGCTGGCCTCATGGTTGGTTCAATTAGTAGCGATGAGCGCGCGCGTCTGGAAGCCGAACGTGAAGGTCTCTACCAACAGCTCGATGAGAAAGATGAAGAGATTAATCAACAGAGCCAGTATGTAGAGAATCTGAAGGATCAGATTTTGGAACAAGAAGAGCTCATTGCTAATGCGCGTCGTGAATATGAAGCGCTGCAATCGGAGATGGCACGCATTCAACAGGAGAACGAATCGGCCAAGGAAGAGGTTAAAGAGGTGCTGCAGGCACTTGAAGAATTGGCAGTTAATTATGATCAGAAATCGCAAGAAATCGACACCAAAAACAAAGATATCGACTCACTCAACGAGGAATTGCAACAAAAGCAAACGCTACTCAATTCGACAACATCGGAGCTGCAGCAGTTGAAGGATATGTCAACGCATCAAAAGAAACGCATTAACGAAATGCTGACAAATCTGTTGCGAGATCTAGCCGAAGTCGGTCAAGCGTTGGCTACTGGCGATTCTACTGTTGATATGAAAATGAACAGCGTGACCGGTGCTACCGATTCGACCAAGGTGGAGGAAGACTTCACCATGGCGCGCCTCTACATCAGCAAAATGAAGACCGAGGCGAAGAATATGGCACAGCGTTGTAGCAATATGGAAACGCAGCAAGTCGACTCGAACAAGAAGTTGTCCGAGTACGAAAAAGATTTGGGTGAATACCGTCTATTGATCTCGCAGCATGAGGCACGCATGAAGTCGCTGCAAGAATCAATGCGCGAGGCAGAAAACAAGAAGCGAGCTCTGGAGGAGCAAATCGATTCATTGCGCGAAGAATGCGCCAAACTGAAGGCAGCCGAGCATGTGTCCGCTGTGAATGCCGAAGAGAAACAAAAGGCGGAGGAACTGCGTTCCATGTTCGATTCGCAAATGGATGAGCTGCGTGAAGCGCACACCAAACAAGTGTCCGAATTGCGTGACGAGATATTGGCCAAGCAGCATGAGATGAGCGAAATGAAGGATGTATACCAGAAATTGATTTTGGCACACCAACAGATGACCGTCGACTATGAAAAATTGAAGCAGGAAGAAGCGGACAAGTCCAATAAGCTGCAGGATATCATACTCACCAATGAGCGTCGCGAGCAGGCACGCAAAGACTTGAAGGGTCTAGAAGATACCGTATCCAAGGAATTGCAAACGCTACATAACCTCAGAAAACTCTTCGTACAAGATTTACAGGCACGC------------------------ATCAAGAAGACCGTAATCAACGAAGACAACGAGGAAGACGGCTGCTCACTGGCACAAAAACAGAAAATCTCTTTCCTCGAAAACAATCTGGATCAGTTGACAAAGGTGCATAAGCAATTGGTGCGCGACAATGCCGATCTGCGCTGTGAATTGCCCAAGCTGGAGAAACGTCTGCGCACGACAATGGAACGCGTCAAGGCGTTAGAGTCAGCACTCAAGGAAGCGAAAGAAGGTGCGATGCGCGATCGTAAACGCTATCAATACGAAGTTGATCGCATTAAGGAGGCGGTGCGACAAAAGCATCTCGGACGCCGTGGTCCACAGGCACAAATCGCCAAACCCATACGCGCCGGTCAGGGCAACATTGCCATACGCGGTGGTGGTGGCGGCAGCGTAATGGGCGGTCAGTTGCCGCAAGCAAGTGCTGTT
>tryoni
ATGTCTGCTGAACGGGAGATTCCAGCGGAGGACAGTATCAAAGTGGTATGTCGTTTTCGTCCACTGAATGACAGTGAAGAGAAGGCCGGTTCTAAATTCATCGTCAAATTTCCAAACAACACTGAAGAGAATTGCATTTCCATTGCGGGCAAAGTATATTTGTTCGACAAAGTTTTCAAACCAAAT------------------GCATCCCAAGAGAAAGTGTACAATGAGGCTGCCAAGTCTATTGTCACAGATGTGCTGGCCGGTTATAACGGCACAATATTTGCCTACGGTCAAACATCGTCAGGTAAAACACACACCATGGAGGGTGTACTAGGTGATCCGGTGAAGCAAGGTATCATACCGCGTATTGTCAATGATATTTTCAATCACATTTACACAATGGAGATGAATCTCGAGTTTCACATTAAGGTCTCATACTATGAAATCTATATGGATAAGATACGAGATTTACTTGACGTCTCGAAAGTTAACCTAAGCGTACATGAAGATAAGAACCGTGTGCCGTACGTGAAGGGCGCTACAGAGCGTTTTGTGTCGTCACCCGAGGATGTGTTCGAGGTAATTGAGGAGGGAAAATCGAATCGGCATATTGCTGTGACAAACATGAACGAACATTCGTCGCGTTCGCATTCA------------------GTATTC------------TTGATTAATGTGAAACAAGAGAATTTGGAGAATCAAAAGAAACTTTCCGGTAAATTGTATTTGGTGGATTTGGCAGGTTCTGAGAAGGTTTCGAAGACCGGTGCTGAAGGTACGGTACTGGATGAAGCCAAAAATATTAACAAATCATTGTCTGCCTTGGGTAATGTGATCTCCGCACTGGCGGACGGCAATAAAACGCATATACCGTATCGAGACTCGAAGTTGACGCGCATCTTGCAGGAATCGTTGGGCGGTAATGCACGCACCACAATCGTAATTTGTTGTTCACCAGCTAGTTTCAATGAGGCTGAGACAAAATCAACATTAGAATTCGGTCGCCGTGCCAAGACCGTCAAGAATGTTGTTTGTGTCAATGAGGAACTTACAGCCGAAGAGTGGAAACGACGATATGAAAAGGAAAAAGAGAAGAATGCACGTCTTAAGGGTAAAATTGAGAAGTTGGAATTGGAGTTGGCACGTTGGCGCGCCGGTGAAACGGTCAATGCCGAAGAGCAAGTCAATGTAGATGATGTTATGGAGGCGAGCACACCCAACCTGGAGGTGGAGGCACCGGCGACTACTGCTGGACCAGTGCCCGCTACACCGGCGGCCGGTCTCATGGTTGGCTCAATTAGTAGCGATGAGCGCGCGCGTCTCGAAGCCGAACGTGAAGGTCTCTACCAACAGCTCGATGAGAAAGACGAAGAAATCAACCAACAGAGCCAGTATGTGGAGAATCTGAAAGATCAGATTTTGGAGCAGGAAGAGCTCATTGCTAATGCGCGTCGTGAATATGAAGCGCTGCAATCAGAGATGGCACGCATTCAACAGGAGAACGAATCGGCCAAGGAAGAGGTTAAAGAGGTGCTGCAGGCACTTGAAGAATTGGCAGTTAATTATGATCAAAAATCGCAAGAAATCGAGACCAAAAACAAAGATATCGACTCACTCAATGAGGAATTGCAACAAAAGCAAACACTACTCAATTCGACAACGTCTGAGTTGCAACAGTTAAAGGATATGTCAACGCACCAAAAGAAACGCATCAACGAAATGCTGACAAATCTGTTGCGAGATCTAGCCGAAGTCGGTCAAGCGTTGGCTACTGGCGATTCTGCTGTTGATATGAAAATGAACAGCGTGACCGGTGCTAGCGATTCGACCAAAGTGGAGGAAGACTTCACCATGGCGCGCCTCTACATCAGCAAAATGAAAACCGAGGCGAAGAATATGGCACAGCGTTGTAGCAATATGGAAACGCAGCAAGTCGATTCGAACAAGAAATTGTCCGAGTACGAAAAAGACTTGGGCGAATACCGTCTACTGATCTCGCAACATGAGGCACGCATGAAGTCGCTACAAGAATCAATGCGCGAGGCAGAAAACAAGAAGCGTGCTCTGGAGGAGCAAATCGATTCACTGCGCGAAGAATGCGCCAAACTGAAGGCAGCAGAGCATGTGTCCGCTGTGAATGCCGAGGAAAAACAAAAGGCGGAGGAATTGCGTTCCATGTTCGATTCGCAAATGGATGAGCTGCGTGAAGCGCACACCAAACAAGTGTCCGAATTGCGCGACGAGATACTTGCCAAGCAGCATGAAATGAGCGAAATGAAGGATGTATACCAGAAATTGATTTTGGCCCACCAACAGATGACGGTCGACTATGAAAAATTGAAGCAGGAAGAAGCGGACAAGTCCAATAAGCTACAGGACATCATACTCACCAACGAGCGTCGCGAACAAGCACGCAAAGACTTGAAGGGTCTAGAAGATACCGTGTCCAAGGAATTGCAAACGCTACATAACCTCAGAAAACTCTTCGTACAAGATTTACAGGCACGC------------------------ATCAAGAAGACCGTAATCAACGAAGACAACGAGGAGGACGGCTGCTCACTGGCACAAAAACAGAAAATCTCTTTCCTCGAAAACAATCTCGATCAGTTGACAAAGGTGCATAAGCAATTGGTGCGCGACAATGCCGATCTGCGCTGTGAATTGCCCAAGCTGGAGAAACGTCTGCGCACAACAATGGAGCGCGTCAAGGCGTTAGAGTCAGCACTCAAGGAAGCGAAAGAAGGTGCGATGCGCGACCGTAAACGCTATCAATACGAAGTGGATCGCATTAAGGAAGCGGTGCGACAAAAGCATCTCGGACGCCGTGGTCCACAGGCACAAATCGCCAAACCCATACGCGCTGGCCAGGGCAACATTGCCATACGCGGTGGTGGTGGCGGCAGCGTAATGAGCGGTCAATTGCCACAAGCAAGTGCTGTT
>zonata
ATGTCTGCTGAACGGGAGATTCCAGCGGAGGACAGTATCAAAGTGGTATGTCGTTTTCGTCCACTGAATGACAGTGAAGAGAAGGCCGGCTCTAAATTCATCGTAAAATTTCCAAACAACACTGAAGAGAATTGCATTTCCATTGCGGGCAAAGTATATTTGTTCGACAAAGTTTTCAAACCAAAT------------------GCATCCCAAGAGAAAGTGTACAATGAGGCCGCCAAGTCTATTGTCACAGATGTGCTGGCCGGTTATAACGGCACCATATTTGCCTACGGTCAAACATCGTCAGGTAAAACACACACCATGGAGGGTGTACTAGGTGATCCGGTGAAGCAAGGTATCATACCGCGTATTGTCAATGATATTTTCAATCACATTTACACAATGGAGATGAATCTCGAGTTTCACATTAAGGTCTCATACTATGAAATCTATATGGATAAGATACGAGATTTACTTGACGTCTCGAAAGTTAACCTAAGCGTACATGAGGATAAGAACCGTGTGCCGTACGTGAAGGGCGCTACAGAGCGTTTTGTGTCGTCACCTGAGGATGTGTTCGAGGTAATTGAGGAGGGCAAATCGAATCGGCACATTGCTGTGACAAACATGAACGAACATTCGTCGCGTTCGCATTCA------------------GTATTC------------TTGATTAATGTGAAACAAGAGAATTTGGAGAATCAAAAGAAACTTTCTGGTAAATTGTACTTGGTGGATTTGGCAGGTTCTGAGAAGGTTTCGAAAACCGGTGCTGAAGGTACGGTATTGGATGAAGCCAAAAATATTAACAAATCATTGTCTGCCTTGGGTAATGTGATCTCCGCACTGGCGGACGGCAATAAAACGCATATACCGTATCGAGACTCGAAATTGACGCGTATCTTGCAAGAATCTTTGGGCGGTAATGCACGCACCACAATTGTAATTTGTTGTTCACCAGCTAGTTTCAATGAGGCTGAGACAAAATCAACATTAGAATTCGGTCGTCGTGCCAAGACCGTCAAGAATGTTGTATGTGTCAATGAGGAACTTACAGCAGAAGAGTGGAAGCGACGATATGAAAAGGAAAAAGAGAAGAATGCACGTCTTAAGGGTAAAATTGAGAAGCTGGAATTGGAGTTGGCACGTTGGCGCGCCGGTGAAACGGTCAATGCCGAAGAGCAAGTCAATGTGGATGATGTCATGGAGGCGAGCACACCCAACCTGGAGGTGGAGACACCGGCGACTACTGCTGGTCCAGTGCCCGCTACACCGGCGGCCGGTCTCATGGTTGGCTCAATTAGTAGCGATGAGCGCGCACGTCTCGAAGCCGAACGTGAAGGTCTCTACCAACAGCTCGACGAGAAAGATGAAGAGATCAACCAACAGAGCCAGTATGTGGAGAATCTGAAAGATCAGATTTTGGAGCAAGAAGAGCTCATTGCTAATGCGCGTCGCGAATATGAAGCGCTGCAATCGGAGATGGCACGTATTCAACAGGAGAACGAATCGGCCAAGGAAGAGGTTAAAGAGGTGCTGCAAGCACTTGAAGAATTGGCAGTTAATTATGATCAAAAATCGCAAGAAATCGAGACCAAAAACAAAGATATCGACTCACTCAATGAGGAATTGCAACAAAAGCAAACACTACTCAATTCGACAACGTCTGAACTTCAGCAGTTAAAGGATATGTCAACGCACCAAAAGAAACGCATCAACGAAATGCTGACAAATCTGTTGCGAGATCTGGCCGAAGTCGGTCAAGCGTTGGCTACTGGCGATTCTGCTGTTGATATGAAAATGAACAGCGTGACCGGTGCTGGCGATGCGACCAAAGTGGAGGAAGACTTCACCATGGCGCGCCTCTACATCAGCAAAATGAAAACCGAGGCGAAGAATATGGCACAGCGTTGTAGCAATATGGAAACGCAGCAAGTCGACTCGAACAAGAAATTGTCCGAGTACGAAAAAGACTTGGGCGAATACCGTCTACTGATCTCGCAACATGAGGCACGCATGAAGTCGCTACAAGAATCAATGCGCGAGGCAGAAAACAAGAAGCGTGCTCTGGAGGAGCAAATCGATTCTCTCCGCGAAGAATGCGCCAAACTGAAAGCAGCCGAGCATGTGTCCGCTGTGAATGCCGAGGAGAAACAAAAGGCGGAGGAACTGCGTTCCATGTTCGATTCGCAAATGGATGAGCTGCGTGAAGCGCACACCAAACAAGTGTCCGAATTGCGTGACGAGATACTTGCCAAGCAGCATGAAATGAGCGAAATGAAGGATGTATACCAGAAATTGATTTTGGCACACCAACAGATGACGGTCGACTATGAAAAATTGAAGCAGGAAGAAGCGGACAAGTCCAATAAGCTGCAGGACATCATACTCACCAACGAGCGTCGCGAACAAGCACGCAAAGACTTGAAGGGTCTAGAAGATACCGTATCCAAGGAATTGCAAACGCTACATAACCTCAGAAAACTCTTCGTACAAGATTTGCAGGCTCGC------------------------ATCAAGAAGACCGTAATCAACGAAGACAACGAGGAGGACGGCTGCTCACTGGCACAAAAACAGAAAATCTCTTTCCTCGAAAACAATCTCGATCAGTTGACAAAGGTGCATAAGCAATTGGTGCGCGACAATGCCGATCTGCGCTGTGAATTGCCCAAGCTGGAGAAACGTCTGCGCACAACAATGGAGCGCGTCAAGGCGTTAGAGTCAGCACTCAAGGAAGCGAAAGAAGGTGCGATGCGCGACCGTAAACGCTATCAATACGAAGTGGATCGCATTAAGGAAGCGGTGCGACAAAAGCATCTCGGACGCCGTGGTCCACAGGCACAAATCGCCAAACCAATACGCGCTGGCCAGGGCAACATTGCTATACGCGGTGGTGGTGGCGGCAGCGTAATGAGCGGTCAATTGCCGCAAGCAAGTGCTGTT
