# Supplementary material for: The Impact of Fast Radiation on the Phylogeny of Bactrocera Fruit Flies as Revealed by Multiple Evolutionary Models and Mutation Rate-Calibrated Clock
Source: Insects. 2022 Jun 30;13(7):603. doi: 10.3390/insects13070603 (PMC9319077; doi:10.3390/insects13070603)
Supplement: Supplementary file 1 [file insects-13-00603-s001.zip › File S1/ceratitis_16465.fasta]

>bryoniae
ATGGGTTTCGTTAAAGTAGTCAAGAATAAGCAGTACTTCAAGCGGTACCAAGTCAAATTCCGCAGGCGTCGTGAGGGTAAAACTGATTACTATGCCAGAAAACGTTTGATCTTCCAAGACAAGAATAAGTACAACACACCCAAATATCGTTTGATTGTACGTCTGTCCAACAAGGATATCACCGTACAAATCGCCTATGCCAGAATTGAAGGTGATCGTGTTGTGTGCGCTGCATATTCCCATGAGTTGCCCAACTATGGCGTTAAGGTCGGTTTGACCAACTATGCTGCAGCATACTGTACTGGTTTGTTGGTTGCTCGTCGCATTCTCAACAAATTGGGGCTGGATACCCTTTACGGTGGTTGCACTGAAGTGACAGGTGAGGAATACAATGTTGAACCTGTCGATGATGGTCCAGGCGCTTTCCGTTGCTATTTGGATGTTGGTCTTGCACGTACAACCACTGGTGCTCGTGTGTTCGGTGCCATGAAGGGTGCTGTCGATGGTGGTTTGAACATCCCTCACTCCGTGAAGCGTTTCCCCGGCTACAATGCTGAGGCTAAGAACTTCAACGCTGATGTACATCGTGCACACATTTTCGGTCAACATGTTGCCGATTACATGCGCACTCTTGAAGAGAACGATGAAGAGAGCTTCAAACGCCAATTCAGCCGTTACATCAAATTGGGAATCCGTGCTGATGATCTTGAAACTATCTACAAAAAAGCCCACCAAGCTATTCGCTCTGACCCTACCCACAAGAAGAAGGACCAGAAGAGCGGTGTTGTCAAGAAACGGTGGAATGCTAAGAAACTCACAAATGAACAGCGTAAGGTTAAGGTTGCTGAACACAAGGCTGCCTATATAGCCAAGCTGAAGTCCGAGTCT
>ceratitis
ATGGGTTTCGTTAAAGTAGTCAAGAACAAGCAGTACTTCAAGCGTTATCAAGTTAAATTCCGTAGGCGTCGTGAGGGTAAAACTGATTACTATGCCCGGAAACGCTTGATCTTCCAAGACAAGAACAAGTACAACACACCCAAATATCGCCTAATTGTACGTCTGTCCAATAAGGATATCACTGTACAAATCGCTTATGCCAGAATTGAAGGTGATCGTGTTGTCTGCGCTGCTTACTCCCATGAGTTGCCCAAGTACGGCGTTAAGGTCGGTTTGACCAACTACGCTGCAGCATACTGTACTGGTTTGTTGGTTGCTCGTCGCATTCTCAACAAATTGGGTCTGGATACCCTGTATGGTGGTTGTACTGAAGTTACCGGTGAAGAATACAATGTCGAACCAGTTGATGAAGGTCCAGGTGCTTTCCGTTGTTACCTGGATGTTGGTCTTGCCCGTACAACTACTGGTGCTCGTGTATTCGGTGCCATGAAGGGTGCTGTTGATGGTGGTTTGAACATCCCTCACTCTGTGAAACGTTTCCCCGGTTACAGCGCTGAGGCCAAGAGCTTCAATGCTGATGTGCACCGTGCACATATTTTCGGTCAACATGTTGCCGATTACATGCGTACATTAGAGGAAAATGATGAGGAGAGCTTCAAGCGCCAATTCAGCCGTTACATCAAGTTGGGAATCCGTGCTGATGATCTTGAAACTATCTACAAAAAAGCCCACCAATCCATTCGCGCTGATCCTACCCACAAGAAGAAGGAACAGAAGAGCGGCGGCGTGAAGAAACGGTGGAATGCTAAGAAACTCACTAATGAACAGCGTAAGGTTAAGGTTGCTGAACACAAGGCTGCCTACGTTGCTAAGCTCAAGTCCGAATCT
>correcta
ATGGGTTTCGTTAAAGTAGTCAAGAATAAGCAGTACTTCAAGCGGTACCAAGTCAAATTCCGCAGGCGTCGTGAGGGCAAAACTGATTACTATGCCAGGAAACGTTTGATCTTCCAAGACAAGAATAAGTACAACACACCCAAATACCGTTTGATTGTACGTCTGTCCAACAAGGATATCACCGTACAAATCGCCTATGCCAGAATTGAAGGTGATCGTGTTGTGTGCGCTGCATACTCCCATGAGTTGCCCAACTATGGCGTTAAGGTCGGTTTGACCAACTATGCTGCAGCTTACTGTACTGGTTTGTTGGTTGCTCGTCGCATTCTCAACAAATTGGGTCTGGATACCCTATATGGTGGTTGCACTGAGGTGACAGGTGAGGAATACAATGTTGAACCTGTCGATGATGGTCCAGGCGCTTTCCGTTGCTACTTGGATGTTGGTCTTGCACGTACAACCACTGGTGCTCGTGTATTCGGTGCCATGAAGGGTGCTGTTGATGGTGGTTTGAACATCCCTCACTCCGTGAAGCGTTTCCCCGGCTACAATGCTGAGGCTAAGAACTTCAACGCTGATGTACATCGTGCACACATTTTCGGTCAACATGTTGCCGATTACATGCGCACTCTTGAAGAGAACGATGAAGAAAGCTTCAAACGCCAATTCAGCCGTTACATCAAATTGGGAATCCGTGCTGATGATCTTGAAACTATCTACAAAAAAGCCCACCAAGCTATTCGCTCTGACCCTACCCACAAGAAGAAGGACCAGAAGAGCGGTGTTGTCAAGAAACGGTGGAATGCTAAGAAACTCACAAATGAACAGCGTAAGGTTAAGGTTGCTGAACACAAGGCTGCCTATATTGCCAAGCTGAAGTCCGAGTCT
>cucurbitae
ATGGGTTTCGTTAAAGTAGTCAAGAACAAGCAGTACTTCAAGCGCTACCAGGTCAAATTCCGCAGGCGTCGTGAGGGTAAAACTGATTACTATGCCCGGAAACGTTTGATCTTCCAAGACAAGAACAAGTACAACACACCCAAATACCGTTTGATTGTACGTCTGTCCAATAAGGATATCACCGTACAAATCGCCTATGCCAGAATTGAAGGCGATCGTGTTGTATGCGCTGCCTATTCCCATGAGTTGCCCAAGTATGGCGTTAAGGTCGGTTTGACCAACTATGCTGCAGCTTACTGTACTGGTTTGTTGGTTGCTCGTCGCATTCTCAACAAATTGGGTCTGGATACCCTTTATGGTGGTTGCACTGAAGTGACCGGTGAGGAATACAATGTTGAACCTGTCGATGACGGTCCAGGCGCTTTCCGTTGCTACTTGGATGTCGGTCTTGCACGTACAACCACTGGTGCTCGTGTGTTCGGTGCCATGAAAGGTGCTGTCGATGGTGGTTTGAACATCCCTCACTCCGTCAAGCGTTTCCCCGGCTACAACGCTGAGGCTAAGAACTTCAACGCTGATGTGCACCGTGCTCATATTTTCGGTCAACACGTTGCCGATTACATGCGCACTCTAGAAGAGAACGATGAGGAGAGCTTCAAGCGCCAATTCAGCCGTTACATCAAATTGGGAATCCGTGCTGATGATCTTGAAACTATCTATAAGAAAGCCCACCAATCTATTCGCTCTGATCCTACCCACAAGAAGAAGGACCAGAAGAGTGGCGGTGTCAAGAAACGGTGGAATGCTAAGAAACTCACGAATGAACAGCGTAAGGTTAAGGTGGCCGAACACAAGGCTGCTTATATTGCCAAGCTGAAGTCCGAGTCT
>dorsalis
ATGGGTTTCGTTAAAGTAGTCAAGAATAAGCAGTACTTCAAGCGGTACCAAGTCAAATTCCGCAGGCGTCGTGAGGGTAAAACTGATTACTATGCCAGGAAACGTTTGATCTTCCAAGACAAGAATAAGTACAACACACCCAAATACCGTTTGATTGTACGTCTGTCCAACAAGGATATCACCGTACAAATCGCCTATGCCAGAATTGAAGGTGATCGTGTTGTGTGCGCTGCATACTCCCATGAGTTGCCCAACTATGGCGTTAAGGTCGGTTTGACCAACTATGCTGCTGCATACTGTACTGGTTTGTTGGTTGCTCGTCGCATCCTCAACAAATTGGGTCTGGATACCCTTTATGGTGGTTGCACTGAGGTGACAGGTGAGGAATACAATGTTGAACCTGTCGATGATGGTCCAGGCGCTTTCCGTTGCTACTTGGATGTTGGTCTTGCACGTACAACCACTGGTGCTCGTGTGTTCGGTGCCATGAAGGGTGCTGTTGATGGTGGTTTGAACATCCCTCACTCCGTGAAGCGTTTCCCCGGCTACAATGCTGAGGCTAAGAACTTCAACGCTGATGTACATCGTGCACACATTTTCGGTCAACATGTTGCCGATTACATGCGCACTCTTGAAGAGAACGATGAAGAAAGCTTCAAACGCCAATTCAGCCGTTACATCAAATTGGGAATCCGTGCTGATGATCTTGAAACTATCTACAAAAAAGCCCACCAAGCTATTCGCTCTGACCCTACCCACAAGAAGAAGGACCAGAAGAGCGGTGTTGTCAAGAAACGGTGGAATGCTAAGAAACTCACGAATGAACAGCGTAAGGTTAAGGTTGCTGAACACAAGGCTGCCTATATTGCCAAGCTGAAGTCCGAGTCT
>jarvisi
ATGGGTTTCGTTAAAGTAGTCAAGAATAAGCAGTACTTCAAGCGGTACCAAGTTAAATTCCGCAGGCGTCGTGAGGGTAAAACTGATTACTATGCCAGGAAACGTTTGATCTTCCAAGACAAGAATAAGTACAACACACCCAAATACCGTTTGATTGTACGTCTGTCCAACAAGGATATCACCGTACAAATCGCCTATGCCAGAATTGAAGGTGATCGTGTTGTGTGCGCTGCATACTCCCATGAGTTGCCCAATTATGGCGTTAAGGTCGGTTTGACCAACTATGCTGCAGCATACTGTACTGGTTTGTTGGTTGCTCGTCGCATTCTCAACAAATTGGGTCTGGATACCCTTTATGGTGGTTGCACTGAGGTGACAGGTGAGGAATACAATGTTGAACCTGTCGATGATGGTCCAGGCGCTTTCCGTTGCTACTTGGATGTGGGTCTTGCACGTACAACCACTGGTGCTCGTGTATTCGGTGCCATGAAGGGTGCTGTCGATGGTGGTTTGAACATCCCTCACTCTGTGAAGCGTTTCCCCGGCTACAATGCTGAGGCTAAGAACTTCAACGCTGATGTACATCGTGCACACATTTTCGGTCAACATGTTGCCGATTACATGCGCACTCTTGAAGAGAATGATGAAGAAAGCTTCAAACGCCAATTCAGCCGTTACATCAAATTGGGAATCCGTGCTGATGATCTTGAAACTATCTACAAAAAAGCCCACCAAGCTATTCGCTCTGACCCTACCCACAAGAAGAAGGACCAGAAGAGCGGTGTTGTCAAGAAACGGTGGAACGCTAAGAAACTCACAAATGAACAGCGTAAGCTTAAGGTTGCTGAGCACAAGGCTGCCTATATTGCCAAGCTGAAGTCCGAGTCT
>latifrons
ATGGGTTTCGTTAAAGTAGTCAAGAATAAGCAGTACTTCAAGCGGTACCAAGTCAAATTCCGCAGGCGTCGCGAGGGTAAAACTGATTACTATGCCAGAAAACGTTTGATCTTCCAAGACAAGAATAAGTACAACACACCCAAATACCGTTTGATTGTACGTCTGTCCAACAAGGATATCACCGTACAAATCGCCTATGCCAGAATTGAAGGAGATCGTGTTGTGTGCGCTGCATACTCCCACGAGTTGCCCAACTATGGCGTTAAGGTCGGTTTGACCAACTATGCTGCAGCTTACTGTACTGGTTTGTTGGTTGCTCGTCGCATTCTCAACAAATTGGGTCTGGATACCCTTTATGGTGGTTGCACTGAGGTAACAGGTGAGGAATACAATGTTGAACCTGTCGATGATGGTCCAGGCGCTTTCCGTTGCTACTTGGATGTTGGTCTTGCACGTACAACCACTGGTGCTCGTGTGTTCGGTGCCATGAAGGGTGCTGTCGATGGTGGTTTGAACATCCCTCACTCCGTGAAGCGTTTCCCCGGCTACAATGCTGAGGCTAAGAACTTCAACGCTGATGTACATCGTGCACACATTTTCGGTCAACATGTTGCCGATTACATGCGCACTCTTGAAGAAAACGATGAAGAGAGCTTCAAACGCCAATTCAGCCGTTACATCAAATTGGGAATCCGTGCTGACGATCTTGAAACTATCTACAAAAAAGCCCACCAAGCTATTCGCTCTGACCCTACCCACAAGAAGAAGGACCAGAAGAGCGGTGTTGTCAAGAAACGGTGGAATGCTAAGAAACTCACAAATGAACAGCGTAAGGTTAAGGTTGCTGAACACAAGGCTGCCTACATTGCCAAGCTGAAGTCCGAGTCT
>minax
ATGGGTTTCGTTAAAGTAGTCAAGAATAAGCAGTACTTCAAGCGCTATCAAGTGAAATTCCGCAGGCGTCGTGAAGGTAAAACTGATTACTATGCCAGGAAACGTTTGATCTTCCAAGACAAAAATAAGTACAACACACCCAAATACCGTTTGATTGTACGCCTGTCCAATAAGGATATCACCGTACAAATCGCTTATGCCAGAATTGAAGGCGATCGTGTTGTATGCGCTGCGTATTCCCATGAGTTGCCCAAATATGGTGTTAAGGTCGGTTTAACCAACTACGCTGCTGCATACTGTACTGGTTTGTTGGTTGCTCGCCGCATTCTCAACAAACTGGGTTTGGATACCCTTTATGGCGGTTGCACTGAGGTGACAGGTGAGCAATACAATGTTCAACCTGTTGATGATGGTCCAGGCGCTTTCCGTTGCTACTTGGATGTTGGTCTTGCACGTACAACCACTGGTGCTCGTGTATTCGGTGCAATGAAGGGTGCTGTCGATGGTGGTTTGAATATCCCACATTCGGTGAAGCGTTTCCCCGGCTACAATGCTGAAGCTGATAACTTCAACGCTGATGTACATCGTGCCCACATTTTCGGCCAACATGTTGCCGATTACATGCGCACTCTAGAGGAAAACGATGAAGAGAGCTTCAAGCGCCAATTCAGCCGCTATATCAAATTGGGAATCCGTGCTGATGATCTTGAAACTATCTACAAAAAAGCCCACCAATCCATTCGCTCTGATCCTACCCACAAGAAGAAGGAACAGAAGAGCGGTGTCGTCAAGAAACGGTGGAATGCTAAGAAACTCACGAATGAACAGCGTAAGGCTAAGATTGCTGAACACAAGGCTGCCTATATTGCTAAGCTGCAGTCCGAGTCT
>musae
ATGGGTTTCGTTAAAGTAGTCAAGAATAAGCAGTACTTCAAGCGGTACCAAGTCAAATTCCGCAGGCGTCGTGAGGGTAAAACTGATTATTATGCCAGGAAACGTTTGATCTTCCAAGACAAGAATAAGTACAACACACCCAAATACCGTTTGATTGTACGTCTGTCCAACAAGGATATCACCGTACAAATCGCCTATGCCAGAATTGAAGGTGATCGTGTTGTGTGCGCTGCATACTCCCATGAGTTGCCCAACTATGGCGTTAAGGTCGGTTTGACCAACTATGCTGCAGCATACTGTACTGGTTTGTTGGTTGCTCGTCGCATCCTCAACAAATTGGGTCTGGATACCCTTTATGGTGGTTGCACTGAGGTGACTGGTGAGGAATACAATGTTGAACCTGTCGATGATGGTCCAGGCGCTTTCCGTTGCTACTTGGATGTTGGTCTTGCACGTACAACCACTGGTGCTCGTGTGTTCGGTGCCATGAAGGGTGCTGTTGATGGTGGTTTGAACATCCCTCACTCCGTGAAACGTTTCCCCGGCTACAATGCTGAGGCTAAGAACTTCAACGCTGATGTACATCGTGCACACATTTTCGGTCAACATGTTGCCGATTACATGCGCACTCTTGAAGAGAACGATGAAGAAAGCTTCAAACGCCAATTCAGCCGTTACATCAAATTGGGAATCCGTGCTGATGATCTTGAAACTATCTACAAAAAAGCCCACCAAGCTATTCGCTCTGACCCTACCCACAAGAAGAAGGACCAGAAGAGCGGTGTTGTCAAGAAACGGTGGAATGCTAAGAAACTCACAAATGAACAGCGTAAGGTTAAGGTTGCTGAACACAAGGCTGCCTATATTGCCAAGCTGAAGTCCGAGTCT
>oleae
ATGGGTTTCGTTAAAGTAGTCAAGAATAAGCAGTACTTCAAGCGGTACCAAGTCAAATTCCGCAGGCGTCGTGAGGGTAAAACTGATTACTATGCCAGGAAACGTTTGATCTTCCAAGACAAAAATAAGTACAACACACCCAAATATCGTTTGATTGTACGTCTGTCCAACAAGGATATCACCGTACAAATCGCTTATGCTAGAATTGAAGGTGATCGTGTTGTGTGCGCTGCATATTCCCATGAGTTACCCAAGTATGGCGTTAAGGTCGGTTTGACCAACTATGCTGCATCATACTGTACTGGTTTGTTGGTTGCTCGTCGCATTCTCCACAAATTGGGTCTGGATACCCTTTATGGTGGTTGCACTGAGGTGACAGGTGAGGAATACAATGTTGAACCTGTCGATGAAGGTCCAGGCGCTTTCCGTTGCTACTTGGATGTTGGTCTTGCACGTACAACCACTGGTGCTCGTGTGTTCGGTGCCATGAAGGGTGCTGTTGATGGTGGTTTAAACATCCCACACTCCGTGAAGCGTTTCCCTGGCTACAATGCTGAGGCTAAAAACTTCAACGCTGATGTACATCGTGCCCACATTTTCGGTCAACATGTTGCCGATTACATGCGCACCCTTGAAGAAAACGATGAAGAGAGCTTCAAACGCCAATTCAGCCGTTACATCAAATTGGGAATCCGTGCTGATGATCTTGAAACTATCTACAAAAAAGCCCACCAAGCTATTCGCTCTGATCCTACCCACAAGAAGAAGGACCAGAAGAGCGGAGTTGTCAAGAAACGGTGGAATGCTAAGAAACTCACGAATGAACAGCGTAAGGTTAAGGTTGCTGAACACAAGGCCGCCTATATTGCCAAGCTGAAGTCCGAGTCT
>tryoni
ATGGGTTTCGTTAAAGTAGTCAAGAATAAGCAGTACTTCAAGCGGTACCAAGTCAAATTCCGCAGGCGTCGTGAGGGTAAAACTGATTACTATGCCAGGAAACGTTTGATCTTCCAAGACAAGAATAAGTACAACACACCCAAATACCGTTTGATTGTACGTCTGTCCAACAAGGATATCACCGTACAAATCGCCTATGCCAGAATTGAAGGTGATCGTGTTGTGTGCGCTGCATACTCCCATGAGTTGCCCAATTATGGCGTTAAGGTCGGTTTGACCAACTATGCTGCAGCATACTGTACTGGTTTGTTGGTTGCTCGTCGCATTCTCAACAAATTGGGTCTGGATACCCTTTATGGTGGTTGCACTGAGGTGACAGGTGAGGAATACAATGTTGAGCCTGTCGATGATGGTCCAGGCGCTTTCCGTTGCTACTTGGATGTTGGTCTTGCACGTACAACCACTGGTGCTCGTGTGTTCGGTGCCATGAAGGGTGCTGTCGATGGTGGTTTGAACATCCCTCACTCTGTGAAGCGTTTCCCCGGCTACAATGCTGAGGCTAAGAACTTTAACGCTGATGTACATCGTGCACACATTTTCGGTCAACATGTTGCCGATTACATGCGTACTCTTGAAGAGAACGATGAAGAAAGCTTCAAACGCCAATTCAGCCGTTACATCAAATTGGGAATCCGTGCTGATGATCTTGAAACTATCTACAAAAAAGCCCACCAAGCTATTCGCTCTGACCCTACCCACAAGAAGAAGGACCAGAAGAGCGGTGTTGTCAAGAAACGGTGGAATGCTAAGAAACTCACAAATGAACAGCGTAAGGTTAAGGTTGCTGAACACAAGGCTGCCTATATTGCCAAGCTGAAGTCCGAGTCT
>zonata
ATGGGTTTCGTTAAAGTAGTCAAGAATAAGCAGTACTTCAAGCGGTACCAAGTCAAATTCCGCAGGCGTCGTGAGGGTAAAACTGATTACTATGCCAGGAAACGTTTGATCTTCCAAGACAAGAATAAGTACAACACACCCAAATACCGTTTGATTGTACGTCTGTCCAACAAGGATATCACCGTACAAATCGCCTATGCCAGAATTGAAGGTGATCGTGTTGTGTGCGCTGCATACTCCCATGAGTTGCCCAACTATGGCGTTAAGGTCGGTTTGACCAACTATGCTGCAGCATACTGTACTGGTTTGTTGGTTGCTCGTCGCATTCTCAACAAATTGGGTCTGGATACCCTTTATGATGGTTGCACTGAGGTGACAGGTGAGGAATACAATGTTGAACCTGTCGATGATGGTCCAGGCGCTTTCCGTTGCTACTTGGATGTTGGTCTTGCACGTACAACCACTGGTGCTCGTGTATTCGGTGCCATGAAGGGTGCTGTTGATGGTGGTTTGAACATCCCTCACTCCGTGAAGCGTTTCCCCGGCTACAATGCTGAGGCTAAGAACTTCAACGCTGATGTACATCGTGCACACATTTTCGGTCAACATGTTGCCGATTACATGCGCACTCTTGAAGAGAACGATGAAGAAAGCTTCAAACGCCAATTCAGCCGTTACATCAAATTGGGAATCCGTGCTGATGATCTTGAAACTATCTACAAAAAAGCCCACCAAGCTATTCGCTCTGACCCTACCCACAAGAAGAAGGACCAGAAGAGCGGTGTTGTCAAGAAACGGTGGAATGCTAAGAAACTCACAAATGAACAGCGTAAGGTTAAGGTTGCTGAACACAAGGCTGCCTATATTGCCAAGCTGAAGTCCGAGTCT
