# Supplementary material for: The Impact of Fast Radiation on the Phylogeny of Bactrocera Fruit Flies as Revealed by Multiple Evolutionary Models and Mutation Rate-Calibrated Clock
Source: Insects. 2022 Jun 30;13(7):603. doi: 10.3390/insects13070603 (PMC9319077; doi:10.3390/insects13070603)
Supplement: Supplementary file 1 [file insects-13-00603-s001.zip › File S1/ceratitis_16592.fasta]

>bryoniae
ATGGATAAGGCAGAAACATTGGATGCTACAAACAGCTTAGCCGATAAAAGTGCAACTAAAAACGCCAGCACTAATTCTCTGGATACAGCGGACTCAAAGTCTAGTTCAATTGGTTCGAAGCAGGGGGTAGACGTCGGTGTAACACGCGACACGCCCTTTGTTTATCTCGATGGCGAGGAAGACCAAGATCTAAAAAATGATGTTACATATGTTTGCCCATTTAGGGGTCCAGCATTTGGTGCTTTAACAATTACCAATTATCGCTTATATTTTCGTTCT---------CGGGACCATGATCCACCTGTTGTTGTCGACGTGCCATTGGGTGTAATTGCACGGGTGGAAAAGATTGGAGGTGCAACATCTCGTGGTGAAAACTCATATGGAATTGAAATATTCTGTAAGGATATGCGTAATTTACGTTTCGCGCATAAACAACAAAATCACTCACGACGTACCGTATTTGAAAAGTTACAGTCGTATGCTTTCCCACTATCTTTCAGTGGTAGGCTGTTTGCGTTTGCTCATGCTGCAGCATCTGGACCATCACCGTCACCGGCGGAAAATGGTTGGGCTGTCTATGAACCATTGGCAGAGTTACGTCGTATGGGTGTACCAAATGATATGTGGCGCATAACAAAATTGAACGAAGCTTACGGTGTTTGCGATAGTTATCCCGTAGTATGGGCTGTTCCCAAAGCAGCGTCTGATGAATTTTTGCGCCGTGTAGCTCAATTTCGTTCACGTTGCCGTTTGCCGGTACTATCTTGGATACATCCACGTTCACAAGCAACTATAACACGATGTTCACAACCCTTGGTCGGGGTAGGAGGCAAGCGCAGTGCAGATGATGAACTTTACCTTAGTTATATTATGGAGGCAAACGTACAATCGGATAAATTGGCAATCATAGATGCACGACCCAGTGCTAATGCTATAGCTAATAAAGCCAAAGGTGGTGGCTATGAGTCGGAAGAAGCATATAAAAATGTGGAAATCCACTTTCTCGATATACACAACATACATGTGATGCGTGAAAGTTTACGAAAAGTAAAAGAGGCGTGCTATCCAACCATAGACGATTCTAAATGGCTTTCAGCGATTGATGGCACATTATGGTTGAAGCACATTAAATGCATATTAGCCGGAGCAGTGCGTATTGTTGACAAAGTAGAGACAATGAGTACATCGGTAGTGGTGCATTGTTCAGATGGTTGGGATAGAACTGCTCAGCTCACAGCACTATCTATGCTATTGTTGGATCCATATTATCGCACCTTGCGCGGCTTTGAGGTATTAATTGAGAAAGAGTGGCTTTCTTTTGGCCACAAATTTCAACAACGAATTGGTCACGGTGATAATCGCCATTCGGATGCGGATCGTTCACCAGTTTTCTTGCAATTCATCGATTGTGTTTGGCAAGTTAGTCAACAATTTCCAAATGCTTTCGAATTCAATGAACACTTTCTGATAACGATCATAGATCATTTGTATTCTTGTCGCTTTGGCACTTTCTTGTACAACACAGAAGCTGAGCGCGTAGCGGAAGATCTTAAACACAAGACTGTTTCACTTTGGACATATATTAATGGCTCACTGAATCAGTATTTAAATCCGCTAGCTTTTTCGCATGGAGCTCAAACTGTACTGCGTCCAATTGCGAGTATGCGTTACGTAAAATTATGGAAAGGTCTATATTGTCGTTGGAATCCAAGCATACGACCGCAAAATCGAATATACCATCGTACACGTGAATTGCTCGCTTTACAGGATCAGCTCATTAAGCAAGTGAGCGATTTACGTATGAAGACAAGTTCTCGTCAAGCGGGGCAAACTTCGACGCGACTGGCTTCACCA
>ceratitis
ATGGACAAAGCAGAAACTTTAGATGTTTCAAATAACATAGCTGATAAGATTGCGACAAAAAATGCCAGTACGAATTCACTGGATACAGCTGATTCGAAATCAAGTTCAATAGGTTCGAAACAAGGAGTTGACGTGGGTGCAACCCGCGACACGCCCTTTGTTTATCTCGATGGTGAAGAAGATCAGGATCAGAAAAATGATGTCACTTACGTGTGTCCGTTTCGGGGACCCGCTTTTGGAGCTTTAACAATAACCAACTACCGCTTATATTTCCGTTCGTTGCCATTGCGTGATCATGATCCACCTGTTGTTGTCGATGTGCCATTGGGTGTAATTGCGCGAGTTGAAAAAATTGGCGGAGCAACATCACGAGGCGAAAACTCTTATGGCATAGAAATATTTTGCAAGGATATGCGTAACTTACGTTTTGCGCATAAGCAACAAAATCATTCTCGTCGTACTGTGTTTGAGAAGTTGCAATCATATGCATTCCCCCTTTCTTTTAGTGGACGGTTATTTGCATTTGCACATGCCGGCGCATCCGGACCAGCACCACCTGCAGCTGAAAATGGTTGGGCTGTTTACGAACCTTTGGCTGAATTACGCCGTATGGGTGTACCAAATGATATGTGGCGTATAACCAAGTTGAATGATGCTTACGGTGTTTGCGATAGCTATCCCGTTGTTTGGGCCGTACCCAAAGCGGCATCTGATGAATTTTTGCGTCGTGTAGCACAATTTCGATCTCGTTGCCGTTTACCCGTGTTATCGTGGATACATCCAAGATCTCAAGCTACAATTACACGCTGTTCGCAGCCATTAGTTGGCGTAGGTGGTAAACGTAGCGCAGATGATGAACTCTACCTAAGCTATATAATGGAAGCAAATGTGCAATCAGACAAGTTAGCTATTATTGATGCGCGTCCAAGTGCCAATGCTATTGCAAACAAAGCGAAGGGGGGCGGTTATGAATCGGAGGAAGCATATAAGAATGTGGAAATACATTTTCTTGACATACATAACATACATGTAATGCGTGAAAGCTTGCGAAAGGTGAAGGAAGCATGTTATCCATCAATAGATGATTCTAAATGGCTTTCAGCCATCGATGGTACATTGTGGTTGAAGCATATTAAATGCATTTTAGCAGGAGCTGTACGAATTGTAGATAAAGTAGAGACAATGAGTACCTCTGTAGTGGTACACTGCTCGGATGGTTGGGATAGGACGGCACAACTAACTGCACTGTCCATGCTCTTGCTAGATCCATATTATCGCACATTACGCGGCTTCGAAGTGCTCATTGAGAAAGAGTGGCTGTCTTTTGGACATAAATTTCAGCAACGCATCGGACATGGTGATAATCGTCATTCGGATGCCGATCGCTCGCCGGTTTTCTTACAATTCATTGATTGTGTGTGGCAAGTTAGTCAACAATTTCCAAACGCTTTCGAATTTAATGAACATTTTTTGATAACAATTATCGATCATTTGTACTCCTGCCGTTTCGGTACATTCCTGTGTAACACCGAAGCTGAGCGTGTGGCAGAAGATCTTAAACATAAGACTGTTTCGCTGTGGACATATATTAACGGCTCATTAAATCAGTATTTAAATCCGTTGGCCTTTTCGCATGGCGCACAAACTGTATTACGCCCCATTGCTAGCATGAGGTATGTCAAATTGTGGAAAGGTCTTTATTGCCGTTGGAATCCGAGCATACGACCACAAAATCGTATATACCACCGCACACGGGAATTGCTGGCATTACAGGATCAGCTCATAAAGCAGGTCAGCGATTTACGTATGAAGACGACTTCACGGCAAACAGCACAAACTTCGACTCGGCTTGCATCACCG
>correcta
ATGGATAAGGCAGAAACATTAGATGCTTCAAACAGCTTAGCTGATAAAATTGCAACTAAAAACGCCAGCACTAATTCTTTGGATACAGCTGACTCAAAGTCTAGTTCAATTGGTTCGAAGCAGGGGGTAGACGTAGGTGCAACACGCGACACGCCCTTTGTTTATCTCGATGGCGAGGAGGACCAAGATCTAAAAAACGATGTTACATATGTTTGCCCATTTAGGGGTCCAGCATTTGGTGCTTTAACAATTACCAATTATCGCTTATATTTTCGTTCT---------CGGGACCATGATCCACCTGTTGTTGTCGACGTGCCATTGGGTGTAATTGCACGAGTGGAAAAAATTGGAGGTGCAACATCTCGTGGTGAAAACTCATATGGAATTGAAATATTTTGTAAGGATATGCGTAATTTACGTTTCGCGCATAAACAACAAAATCACTCAAGACGTACCGTATTTGAAAAGTTACAGTCGTATGCTTTCCCACTGTCGTTCAGCGGTAGGCTGTTTGCGTTCGCTCATGCTGCAGCATCTGGACCACCACCGTCACCAGCGGAAAATGGTTGGGCTGTCTATGAACCATTAGCAGAGTTACGTCGTATGGGTGTACCAAATGATATGTGGCGAATAACAAAATTGAACGAAGCTTACAGTGTTTGCGATAGTTATCCGGTAGTATGGGCTGTTCCCAAAGCAGCGTCAGATGAATTTTTGCGCCGTGTAGCTCAATTTCGTTCACGTTGCCGTTTGCCCGTACTATCTTGGATACATCCACGCTCACAAGCAACTATAACACGATGTTCACAACCCTTGGTCGGGGTAGGAGGCAAGCGCAGTGCAGATGATGAACTTTACCTTAGTTATATTATGGAGGCAAACGTACAATCAGATAAATTGGCAATCATAGATGCACGGCCCAGTGCCAATGCTATAGCTAATAAAGCCAAAGGTGGTGGCTATGAGTCAGAAGAAGCATATAAAAATGTGGAAATCCATTTTCTCGATATACACAACATACATGTGATGCGTGAAAGTTTACGAAAAGTAAAAGAGGCGTGCTATCCAACCATAGACGATTCTAAATGGCTTTCAGCGATTGATGGCACATTATGGTTGAAACACATTAAATGTATATTAGCCGGAGCAGTGCGTATTGTTGACAAAGTAGAGACAATGAGTACATCGGTAGTGGTGCATTGTTCAGATGGTTGGGATAGAACTGCTCAGCTCACAGCACTATCTATGCTATTGTTGGATCCATATTATCGCACCTTGCGCGGCTTTGAGGTACTAATTGAGAAAGAGTGGCTTTCTTTTGGCCACAAATTTCAACAACGTATTGGTCATGGTGATAATCGCCATTCGGATGCGGATCGTTCACCAGTTTTCTTGCAATTCATCGATTGTGTTTGGCAAGTTAGTCAACAATTTCCAAATGCTTTCGAATTCAATGAACACTTTTTGATAACGATCATAGATCATTTGTATTCTTGTCGCTTTGGCACTTTCTTGTACAACACAGAAGCAGAGCGCGTAGCGGAAGATCTTAAACACAAGACTGTTTCGCTTTGGACATATATTAATGGCTCACTGAATCAGTATTTAAATCCGCTAGCTTTTTCGCATGGAGCTCAAACTGTACTGCGTCCAATTGCGAGTATGCGTTACGTAAAATTATGGAAAGGTTTATATTGTCGTTGGAATCCAAGCATACGACCGCAAAATCGCATATACCATCGTACACGTGAATTGCTCGCTTTACAGGATCAGCTTATTAAGCAAGTGAGCGATTTACGTATGAAGACAAGTTCTCGTCAAACGGCGCAAACTTCGACGCGACTGGCTTCACCA
>cucurbitae
ATGGATAAGGCAGAAACATTAGATGCTACAAATAGCTTAGCTGATAAGATTGGCACTAAAAACGCCAGCACTAATTCTCTTGATACAGCTGATTCAAAGTCCAGTTCAATTGGTTCGAAGCAGGGTGTCGACGTAGGTGCAACACGCGACACGCCCTTTGTTTATCTTGATGGCGAGGAAGATCAGGATCAAAAAAATGATGTTACATATGTTTGCCCATTTAGGGGACCAGCTTTTGGTGCTTTAACCATAACCAATTATCGCCTATATTTTCGTTCATTACCATTACGGGATCATGATCCACCTGTTGTTGTCGACGTACCATTGGGTGTAATAGCAAGAGTGGAGAAAATTGGTGGTGCAACATCGCGCGGTGAGAATTCTTATGGAATTGAAATATTCTGCAAGGATATGCGTAATTTACGTTTCGCACATAAACAACAAAATCACTCTCGACGAACTGTTTTTGAAAAGTTACAATCCTATGCTTTTCCACTTTCGTTCAGTGGTAGGCTATTTGCATTTGCACATGCTTCAGCTTCTGGACCATCGCCACCACCAGCGGAAAATGGTTGGGCAGTATACGAACCGCTAGCAGAATTACGCCGTTTGGGTGTACCAAATGATATGTGGCGTATAACTAAATTGAATGAAGCCTACAGTGTTTGCGATAGTTATCCAGTAGTTTGGGCTGTACCTAAGGCTGCGTCTGATGAATTTTTGCGGCGCGTAGCACAATTTCGTTCGCGTTGCCGTTTACCGGTACTATCTTGGATACACCCACGTTCGCAAGCTACTATAACGAGATGTTCACAGCCTTTGGTCGGTGTGGGTGGCAAACGTAGTGCAGATGATGAACTCTATCTTAGTTATATTATGGAAGCGAACGTGCAATCAGATAAATTGGCTATCATAGATGCACGCCCTAGTGCCAATGCTATAGCTAATAAAGCCAAGGGAGGTGGCTATGAGTCGGAGGAAGCGTATAAGAATGTGGAAATCCATTTTCTCGATATACACAACATACATGTGATGCGTGAAAGTTTACGTAAAGTAAAGGAGGCTTGCTATCCAACAATAGATGATTCTAAATGGCTTTCAGCCATTGATGGCACATTGTGGTTGAAGCATATTAAATGCATATTGGCAGGTGCTGTGAGAATTGTAGATAAAGTTGAGACAATGAGTACATCGGTAGTCGTACACTGTTCGGATGGCTGGGATAGAACCGCACAGTTAACTGCATTATCTATGCTATTGTTTGATCCATATTATCGCACCTTGCGGGGCTTTGAGGTACTGATTGAGAAAGAGTGGCTTTCGTTTGGCCACAAATTTCAACAACGTATAGGACACGGTGATAACCGCCATTCAGATGCGGATCGTTCACCAGTTTTCTTACAATTCATCGATTGCGTTTGGCAAGTCAGTCAACAATTTCCGAACGCCTTCGAATTCAATGAACACTTTCTAATAACGATCATAGATCATTTGTATTCATGCCGCTTTGGCACTTTCTTATACAACACGGAAGCCGAGCGTGTTGCAGAAGATCTTAAACACAAGACTGTTTCGCTTTGGACATACATTAACGGCTCGCTAAATCAGTATTTAAATCCGCTAGCCTTTTCGCATGGCGCTCAAACCGTACTGCGTCCAATTGCGAGTATGCGTTACGTAAAATTATGGAAAGGTCTTTATTGCCGTTGGAATCCCAGCATACGACCACAAAATCGTATATACCATCGTACACGTGAATTGCTCGCACTGCAAGATCAACTCATTAAGCAAGTGAGTGACTTACGTATGAAGACTAGTTCACGTCAAACGGCACAAACATCGACGCGGTTGGCTTCACCT
>dorsalis
ATGGATAAGGCAGAAACATTAGATGCTTCAAACAGCTTAGCTGATAAAATTGCAACTAAAAACGCCAGCACTAATTCTTTGGATACAGCTGACTCAAAGTCTAGTTCAATTGGTTCGAAGCAGGGGGTAGACGTAGGTGCAACACGCGACACGCCCTTTGTTTATCTTGATGGCGAGGAAGACCAAGATCTAAAAAATGATGTTACATATGTGTGCCCATTTAGGGGTCCAGCATTTGGTGCTTTAACAATTACCAATTATCGCTTATATTTTCGTTCT---------CGTGACCATGATCCACCTGTTGTTGTCGACGTGCCATTGGGTGTAATTGCACGAGTGGAAAAAATTGGAGGTGCAACATCTCGTGGTGAAAACTCATATGGAATTGAAATATTCTGTAAGGATATGCGTAATTTACGTTTCGCGCATAAACAACAAAATCACTCACGACGTACCGTATTTGAAAAGTTACAGTCTTATGCTTTCCCATTGTCGTTCAGTGGTAGGCTGTTTGCGTTTGCTCATGCTGCAGCATCTGGACCATCACCGTCACCAGCGGAAAATGGTTGGGCTGTCTATGAACCATTGGCAGAGTTACGTCGTATGGGTGTACCAAATGATATGTGGCGCATAACAAAATTGAACGAAGCTTACAGTGTTTGCGATAGTTATCCGGTAGTATGGGCAGTTCCCAAAGCAGCGTCTGATGAATTTTTGCGCCGTGTAGCTCAATTTCGTTCACGTTGCCGTTTGCCGGTACTATCTTGGATACATCCACGTTCACAAGCAACTATAACACGATGTTCACAACCCTTGGTCGGGGTAGGAGGCAAGCGCAGTGCAGATGATGAACTTTACCTCAGTTATATTATGGAGGCAAACGTACAATCAGATAAATTGGCAATCATAGATGCACGGCCCAGTGCCAATGCTATAGCTAATAAAGCTAAGGGTGGTGGCTATGAGTCGGAAGAAGCATATAAAAATGTGGAAATCCACTTTCTCGATATACACAACATACATGTGATGCGTGAAAGTTTACGAAAAGTAAAAGAGGCGTGCTATCCAACCATAGACGATTCTAAATGGCTTTCAGCGATTGATGGCACATTATGGTTGAAGCACATTAAATGCATATTAGCCGGAGCAGTGCGTATTGTTGACAAAGTAGAGACAATGAGTACATCGGTAGTGGTGCATTGTTCAGATGGTTGGGATAGAACTGCTCAGCTCACAGCACTATCTATGCTATTGTTGGATCCATATTATCGCACCTTGCGCGGCTTTGAGGTACTAATTGAGAAAGAGTGGCTTTCTTTTGGCCACAAATTTCAACAACGCATTGGCCATGGTGATAATCGCCATTCGGATGCGGATCGTTCACCAGTTTTCTTGCAATTCATCGATTGTGTTTGGCAAGTTAGTCAACAATTCCCAAATGCTTTCGAATTCAATGAACACTTTCTGATAACGATCATAGATCACTTGTATTCTTGTCGCTTTGGCACTTTCTTGTACAACACAGAAGCTGAGCGCGTAGCGGAAGATCTTAAACACAAGACTGTTTCACTTTGGACATATATTAATGGCTCACTGAATCAGTATTTAAATCCGCTAGCTTTTTCGCATGGAGCTCAAACTGTACTGCGTCCAATTGCGAGTATGCGTTACGTAAAATTATGGAAAGGTCTATATTGTCGTTGGAATCCAAGCATACGACCGCAAAATCGCATATACCATCGTACACGTGAATTGCTCGCTTTACAGGATCAGCTCATTAAGCAAGTGAGCGATTTACGTATGAAGACAAGTTCTCGTCAAACGGCGCAAACTTCGACGCGACTGGCTTCACCA
>jarvisi
ATGGATAAGGCAGAAACATTAGATGCTTCAAACAGCTTAGCTGATAAAATTGCAACTAAAAACGCCAGCACAAATTCTTTGGATACAGCTGACTCAAAGTCTAGTTCAATTGGTTCGAAGCAGGGGGTAGACGTAGGTACAACACGCGACACGCCCTTTGTTTATCTCGATGGCGAGGAAGACCAAGATCTAAAAAATGATGTTACATATGTTTGCCCATTTAGGGGTCCAGCATTTGGTGCTTTAACAATTACCAATTATCGCTTATATTTTCGTTCT---------CGGGACCATGATCCACCTGTTGTTGTCGATGTGCCATTGGGTGTAATTGCAAGAGTGGAAAAAATTGGAGGTGCAACATCTCGTGGTGAAAACTCATATGGAATTGAAATATTCTGTAAGGATATGCGTAATTTACGTTTCGCGCATAAACAACAAAATCACTCACGACGTACCGTATTTGAAAAGTTACAGTCGTATGCTTTCCCACTGTCGTTCAGTGGTAGGCTGTTTGCGTTTGCTCATGCTGCAGCATCTGGACCATCGCCGCCTCCAGCGGAAAATGGTTGGGCTGTTTATGAACCATTAGCAGAGTTACGTCGTATGGGTGTACCAAATGATATGTGGCGCATAACAAAATTGAATGAAGCTTACGGTGTTTGCGATAGTTATCCGGTAGTATGGGCTGTTCCCAAAGCAGCGTCTGATGAATTTTTGCGCCGTGTAGCTCAATTTCGTTCACGTTGCCGTTTGCCGGTCCTATCTTGGATACATCCACGCTCACAAGCAACTATAACACGATGTTCACAACCCTTGGTCGGGGTAGGAGGCAAGCGCAGTGCAGATGATGAACTTTATCTTAGTTATATTATGGAGGCAAACGTACAATCAGATAAATTGGCAATTATAGATGCACGGCCCAGTGCCAATGCTATAGCTAATAAAGCCAAAGGTGGTGGCTATGAGTCGGAAGAAGCATATAAAAATGTGGAAATCCACTTTCTCGATATACACAACATACATGTGATGCGTGAAAGCTTACGAAAAGTAAAAGAGGCGTGCTATCCAACCATAGACGATTCTAAATGGCTTTCAGCGATTGATGGCACATTATGGTTAAAGCACATTAAATGCATATTAGCCGGAGCAGTGCGTATTGTTGACAAAGTAGAGACAATGAGTACATCGGTAGTGGTGCATTGTTCAGATGGTTGGGATAGAACTGCTCAGCTCACAGCACTATCTATGCTATTGTTGGATCCATATTATCGCACCTTGCGCGGATTTGAGGTACTAATTGAGAAAGAGTGGCTTTCTTTTGGCCACAAATTTCAACAACGAATTGGTCATGGTGATAATCGCCATTCGGATGCTGATCGTTCGCCAGTTTTCTTACAATTCATCGATTGTGTTTGGCAAGTTAGTCAACAATTTCCAAATGCTTTCGAATTCAATGAACACTTTCTGATAACGATCATAGATCATTTGTATTCTTGTCGTTTTGGCACTTTCTTGTACAACACAGAAGCTGAGCGCGTAGCGGAAGATCTTAAACACAAGACTGTTTCACTTTGGACATATATTAATGGCTCACTGAATCAGTATTTAAATCCGCTAGCTTTTTCGCATGGAGCTCAAACTGTACTGCGTCCAATTGCGAGTATGCGTTACGTAAAATTATGGAAAGGCCTATATTGTCGTTGGAATCCAAGCATACGACCTCAAAATCGAATATACCATCGTACACGTGAATTGCTCGCTTTACAGGATCAGCTCATTAAGCAAGTGAGCGATTTACGTATGAAGACAAGTTCTCGTCAAACGGCGCAAACTTCGACGCGACTGGCTTCACCA
>latifrons
ATGGATAAGGCAGAAACATTAGATGCTACAAACAGCTTAGCTGATAAAATTGCAACAAAAAATGCCAGCACTAATTCTCTGGATACAGCTGACTCAAAGTCTAGTTCAATTGGTTCGAAGCACGGCGTAGACGCAGGTGCAACACGCGACACGCCCTTTGTTTATCTCGATGGCGAGGAAGACCAAGATCTAAAAAATGATGTTACATATGTTTGCCCATTTAGGGGTCCAGCATTTGGTGCTTTAACAATTACCAATTATCGCTTATATTTTCGTTCT---------CGGGACCATGATCCACCTGTTGTTGTCGATGTGCCATTGGGTGTAATTGCACGGGTGGAAAAGATTGGAGGTGCAACATCACGTGGTGAAAACTCATATGGAATTGAAATATTCTGTAAGGATATGCGAAATCTACGTTTCGCGCATAAACAACAAAATCACTCACGACGTACCGTTTTTGAAAAGTTACAGTCGTATGCTTTTCCACTGTCGTTCAGTGGTAGGCTGTTTGCGTTTGCTCATGCTGCCGCATCTGGACCATCACCGTCACCGGCGGAAAATGGTTGGGCTGTCTATGAACCATTAGCAGAGTTACGTCGTATGGGTGTGCCAAATGATATGTGGCGCATAACAAAATTGAACGAAGCTTACGGTGTTTGCGATAGTTATCCCGTAGTGTGGGCTGTTCCCAAAGCAGCCTCTGATGAATTTTTGCGTCGTGTAGCTCAATTTCGTTCACGTTGCCGTTTGCCGGTACTATCTTGGATACATCCACGCTCACAAGCAACTATAACACGATGTTCACAACCCTTGGTCGGGGTAGGAGGCAAGCGCAGTGCAGATGATGAACTTTACCTTAGTTATATTATGGAGGCAAACGTACAATCGGATAAATTGGCAATCATAGATGCACGGCCGAGTGCTAATGCTATAGCTAATAAAGCCAAAGGTGGTGGCTATGAGTCGGAAGAAGCATATAAAAATGTGGAAATCCACTTTCTTGATATACACAACATACATGTGATGCGTGAAAGTTTACGAAAAGTAAAAGAGGCCTGCTATCCAACCATAGACGATTCTAAATGGCTTTCAGCGATTGATGGCACATTATGGTTGAAGCACATTAAATGCATATTAGCCGGAGCAGTGCGTATTGTTGACAAAGTAGAGACAATGAGTACATCGGTGGTGGTGCATTGTTCAGATGGTTGGGATAGAACTGCTCAGCTCACAGCACTATCTATGCTATTGTTGGATCCATATTATCGCACCTTGCGCGGCTTTGAGGTACTAATTGAGAAAGAGTGGCTTTCTTTTGGCCACAAATTTCAACAACGAATTGGTCATGGTGATAATCGCCATTCGGATGCGGATCGTTCACCAGTTTTCTTGCAATTCATCGATTGTGTTTGGCAAGTTAGTCAACAATTTCCAAATGCTTTCGAATTCAATGAACACTTTTTGATAACGATTATAGACCATTTGTATTCTTGTCGCTTTGGCACTTTCTTGTACAACACAGAAGCTGAGCGCATAGCGGAAGATCTTAAACACAAGACTGTTTCACTTTGGACATATATTAATGGCTCACTGAATCAGTATTTAAATCCGCTAGCTTTTTCGCATGGAGCTCAAACTGTACTGCGTCCAATTGCGAGTATGCGTTACGTAAAATTATGGAAAGGTCTATATTGTCGTTGGAATCCAAGCATACGACCGCAGAATCGAATATACCATCGTACACGTGAATTGCTCGCTTTGCAGGATCAGCTCATTAAGCAAGTGAGCGATTTACGTATGAAGACAAGTTCTCGTCAAACGGCGCAAACTTCGACACGACTGGCTTCACCA
>minax
ATGGATAAGGCAGAAACATTAGATGCTTCAAACAGCTTAGCTGACAAAATTGCAACTAAAAACGCCAGCACTAACTCTCTTGATACAGCTGATTCAAAGTCTAGTTCAATTGGATCGAAGCAGGGGGCTGACGTAGGTGTAACACGCGACACGCCCTTTGTTTATCTCGATGGCGAGGAAGATCAGGATCAAAAGAATGATGTTACATATGTTTGCCCATTTAGAGGTCCAGCATTTGGTGCTTTAACAATTACCAATTATCGTCTATATTTTCGTTCATTACCACTACGGGATCACGATCCACCTGTTGTTGTCGACGTGCCATTGGGTGTGATAGCGCGTGTAGAAAAAATTGGCGGAGCAACATCTCGCGGTGAAAACTCATATGGAATTGAAATATTCTGTAAGGATATGCGTAATTTACGTTTCGCGCATAAACAACAAAATCACTCGCGACGTACTGTTTTTGAAAAGTTACAATCCTATGCTTTCCCACTTTCATTCAGTGGTAGGCTGTTTGCATTTGCTCATGCTGCAGCGTCTGGACTATCGCCGTCCCCTGCGGAAAATGGTTGGGCTGTATACGAACCACTAGCAGAATTACGTCGTATGGGTGTGCCAAATGATATGTGGCGTATAACAAAATTGAACGATGCTTACAGTGTTTGCGATAGTTATCCAGTAGTTTGGGCTGTCCCTAAAGCGGCTTCTGATGAATTTTTGCGCCGTGTAGCTCAGTTTCGTTCGCGTTGCCGTTTACCGGTGCTATCTTGGATACATCCACGCTCCCAAGCTACTATAACGCGATGTTCACAACCTCTGGTCGGAGTAGGTGGCAAGCGTAGTGCAGATGATGAACTTTACCTTAGTTATATTATGGAAGCGAATGTACAGTCAGATAAATTGGCTATCATAGATGCACGCCCTAGTGCCAATGCCATAGCTAATAAAGCAAAGGGTGGTGGTTATGAGTCGGAGGAAGCATATAAGAATGTGGAAATCCATTTTCTCGATATACATAACATACATGTTATGCGTGAAAGTTTAAGAAAAGTAAAGGAGGCATGCTATCCAACAATAGATGATTCAAAATGGCTGTCAGCCATTGATGGCACATTATGGTTGAAGCACATTAAATGCATCTTGGCAGGAGCAGTGCGAATTGTAGACAAAGTAGAGACAATGAGTACATCGGTAGTCGTGCACTGCTCTGATGGCTGGGACAGAACCGCCCAATTGACAGCACTATCTATGCTATTGTTGGACCCATATTATCGCACTTTGCGTGGCTTTGAGGTACTGATTGAGAAAGAGTGGCTTTCTTTTGGCCACAAGTTTCAACAACGAATAGGTCATGGTGATAACCGTCATTCAGATGCGGATCGTTCACCGGTTTTCTTGCAATTCATCGATTGTGTTTGGCAAGTTAGTCAACAATTTCCGAATGCTTTCGAATTCAATGAACACTTTCTGATAACGATCATAGATCATTTGTATTCATGCCGCTTTGGTACCTTCTTATATAATACAGAAGCAGAGCGCGTTGCAGAAGATCTTAAACATAAGACTGTTTCACTTTGGACATACATTAATGGCTCGCTGAATCAGTATTTAAATCCGTTAGCTTTTTCGCATGGAGCTCAAACCGTACTGCGTCCAATTGCGAGCATGCGATACGTAAAATTATGGAAAGGTCTATATTGTCGTTGGAATCCCAGCATACGACCACAAAATCGAATATACCATCGTACACGTGAATTGCTCGCGTTACAGGATCAGCTCATTAAGCAAGTTGGCGATTTGCGTATGAAAACAAGTTCACGTCAAACGGCGCAAACTTCGACGCGACTGGCTTCACCA
>musae
ATGGATAAGGCAGAAACATTAGATGCATCAAACAGCTTAGCTGATAAAATTGCAACTAAAAACGCCAGCACTAATTCTCTGGATACAGCTGACTCAAAGTCTAGTTCAATTGGTTCGAAGCAGGGGGTAGACGTAGGTGCAACACGCGACACGCCCTTTGTTTATCTTGATGGCGAGGAAGACCAAGATCTAAAAAATGATGTTACATATGTTTGCCCATTTAGGGGTCCAGCATTTGGTGCTTTAACAATTACCAATTATCGCTTATATTTTCGTTCT---------CGTGACCATGATCCACCTGTTGTTGTCGACGTGCCATTGGGTGTAATTGCACGAGTGGAAAAAATTGGAGGTGCAACATCTCGTGGTGAAAACTCATATGGAATTGAAATATTCTGTAAGGATATGCGTAATTTACGTTTCGCGCATAAACAACAAAATCACTCACGACGTACCGTATTTGAAAAGTTACAGTCTTATGCTTTCCCACTGTCGTTCAGTGGTAGGCTGTTTGCGTTTGCTCATGCTGCAGCATCTGGACCATCACCGTCACCAGCGGAAAATGGTTGGGCTGTCTATGAACCATTGGCAGAGTTACGTCGTATGGGTGTACCAAATGATATGTGGCGCATAACAAAATTGAACGAAGCTTACAGTGTTTGCGATAGTTATCCGGTAGTATGGGCTGTTCCCAAAGCAGCGTCTGATGAATTTTTGCGCCGTGTAGCTCAATTTCGTTCACGTTGCCGTTTGCCGGTACTATCTTGGATACATCCACGCTCACAAGCAACTATAACACGATGTTCACAACCCTTGGTCGGGGTAGGAGGCAAGCGCAGTGCAGACGATGAACTTTACCTCAGTTATATTATGGAGGCAAACGTACAATCAGATAAATTGGCAATCATAGATGCACGGCCCAGTGCCAATGCTATAGCTAATAAAGCTAAAGGTGGTGGCTATGAGTCGGAAGAAGCATATAAAAATGTGGAAATCCACTTTCTCGATATACACAACATACATGTGATGCGTGAAAGTTTACGAAAAGTAAAAGAGGCGTGCTATCCAACCATAGACGATTCTAAATGGCTTTCAGCGATTGATGGCACATTATGGTTGAAGCACATTAAATGCATATTAGCCGGAGCAGTGCGTATTGTTGACAAAGTAGAGACAATGAGTACATCGGTAGTGGTGCATTGTTCAGATGGTTGGGATAGAACTGCTCAGCTCACAGCACTATCTATGCTATTGTTGGATCCATATTATCGCACCTTGCGCGGCTTTGAGGTACTAATTGAGAAAGAGTGGCTTTCTTTTGGCCACAAATTTCAACAACGCATTGGTCATGGTGATAATCGCCATTCGGATGCGGATCGTTCACCAGTTTTCTTGCAATTCATCGATTGTGTTTGGCAAGTTAGTCAACAATTTCCAAATGCTTTCGAATTCAATGAACACTTTCTGATAACGATCATAGATCACTTGTATTCTTGTCGCTTTGGCACTTTCTTGTACAACACAGAAGCAGAGCGCGTAGCGGAAGATCTTAAACACAAGACTGTTTCACTTTGGACATATATTAATGGCTCACTGAATCAGTATTTAAATCCGCTAGCTTTTTCGCATGGAGCTCAAACTGTACTGCGTCCAATTGCTAGTATGCGTTACGTAAAATTATGGAAAGGCCTATATTGTCGTTGGAATCCAAGCATACGACCGCAAAATCGCATATACCATCGTACACGTGAATTACTCGCTTTACAGGATCAGCTCATTAAGCAAGTGAGCGATTTACGTATGAAGACAAGTTCTCGTCAAACGGCGCAAACTTCGACGCGACTGGCTTCACCA
>oleae
ATGGATAAGACAGAAACATTAGATGCTTCAAACAGTTTAGCTGATAAAATTGCAACTAAAAATGCCAGCACTAATTCTCTGGATACAGCTGATTCAAAGTCTAGTTCAATTGGTTCGAAGCAGGGAGTAGACGTAGGTGCGACCCGCGACACGCCCTTTGTTTATCTCGATGGCGAGGAAGACCAGGATCAAAAAAATGATGTTACATATGTTTGTCCATTTAGGGGTCCAGCATTTGGTGCTTTAACAATTACCAATTATCGCTTATATTTTCGTTCTTTACCATTGCGGGACCATGATCCACCTGTTGTTGTTGACGTGCCATTGGGTGTAATAGCTCGAGTGGAAAAAATTGGAGGTGCAACATCTCGTGGTGAAAACTCATATGGAATTGAAATATTCTGTAAGGATATGCGTAATTTACGTTTTGCGCATAAACAACAAAATCACTCACGACGTACCGTATTTGAGAAGTTACAGTCCTATGCTTTCCCACTGTCGTTTAGTGGTAGGCTGTTTGCGTTTGCTCATGCTGCAGCATCTGGACCATCACCGCCACCAGCGGAAAATGGTTGGGCTGTCTATGAACCATTAGCAGAATTACGTCGTATGGGTGTACCAAATGATATGTGGCGCATAACAAAATTGAACGAAGCATACAGTGTTTGCGATAGTTATCCAGTCGTTTGGGCTGTTCCTAAAGCAGCGTCTGATGAATTTTTGCGCCGTGTAGCTCAATTTCGTTCACGTTGCCGTTTACCGGTACTATCTTGGATACATCCACGCTCACAAGCAACAATAACCCGATGTTCACAACCACTGGTCGGGGTGGGTGGCAAGCGTAGCGCAGATGACGAACTTTACCTTAGTTATATTATGGAGGCAAACGTACAATCAGATAAATTGGCAATCATAGATGCACGTCCTAGTGCCAATGCCATAGCTAATAAAGCTAAAGGTGGTGGCTATGAGTCGGAGGAAGCATATAAGAATGTGGAAATCCATTTTCTCGATATACACAACATACATGTGATGCGTGAAAGTTTACGAAAAGTAAAAGAGGCGTGTTATCCAACAATAGACGATTCTAAATGGCTTTCAGCGATTGATGGCACATTGTGGTTGAAGCACATTAAATGTATATTAGCTGGAGCAGTGCGTATTGTTGACAAAGTAGAGACAATGAGTACATCGGTAGTCGTGCATTGTTCCGATGGTTGGGACAGAACTGCTCAGCTGACAGCACTATCTATGTTATTGTTGGATCCATATTATCGCACTTTGCGCGGCTTTGAGGTATTGATTGAGAAAGAATGGCTCTCTTTTGGCCACAAATTTCAACAACGAATAGGTCATGGTGATAACCGACATTCGGATGCGGATCGTTCTCCGGTTTTCTTGCAATTCATTGATTGTGTTTGGCAAGTTAGTCAACAATTTCCAAACGCTTTTGAATTCAATGAACACTTTCTGATAACTATCATAGATCATTTGTATTCGTGCCGCTTTGGCACTTTCTTGTACAACACAGAAGCTGAGCGTGTTGCGGAAGATATTAAACACAAGACGGTTTCACTTTGGACATATATTAATGGCTCGCTGAATCAGTATTTAAATCCGTTAGCTTTTTCGCACGGAGCTCAAACTGTACTGCGTCCAATTGCGAGTATGCGTTACGTAAAATTATGGAAAGGTCTCTATTGTCGTTGGAATCCAAGCATACGACCACAAAATCGTATATACCATCGTACACGTGAATTGCTCGCTTTACAGGATCAGCTCATTAAGCAAGTGAGCGATTTACGTATGAAAACAAATTCACGTCAAACGGCGCAAACTTCGACGCGACTGGCTTCACCA
>tryoni
ATGGATAAGGCAGAGACATTAGATGTTTCAAACAGCTTAGCTGATAAAATTGCAACTAAAAACGCCAGCACTAATTCTCTGGATACAGCTGACTCAAAGTCTAGTTCAATTGGTTCGAAGCAGGGGGTAGACGTAGGTGCAACCCGCGACACGCCCTTTGTTTATCTCGATGGCGAGGAAGACCAAGATCTAAAAAATGATGTTACATATGTTTGCCCATTTAGGGGTCCAGCATTTGGTGCTTTAACAATTACCAATTATCGCCTATATTTTCGTTCT---------CGGGACCATGATCCACCTGTTGTTGTCGATGTGCCATTGGGTGTAATTGCACGAGTGGAAAAAATTGGAGGTGCAACATCTCGTGGTGAAAACTCATATGGAATTGAAATATTCTGTAAGGATATGCGTAATTTACGTTTCGCGCATAAACAACAAAATCACTCACGACGCACCGTATTTGAAAAGTTACAGTCGTATGCTTTCCCACTGTCGTTCAGTGGTAGGCTGTTTGCGTTTGCTCATGCTGCAGCATCTGGACCATCGCCGTCTCCAGCGGAAAATGGTTGGGCTGTTTATGAACCATTAGCAGAGTTACGTCGTATGGGTGTACCAAATGATATGTGGCGCATAACAAAATTGAACGAAGCTTACAGTGTTTGCGATAGTTATCCGGTAGTATGGGCTGTTCCCAAAGCAGCGTCTGATGAATTTTTGCGCCGTGTAGCTCAATTTCGTTCACGTTGCCGTTTGCCGGTACTATCTTGGATACATCCACGCTCCCAAGCAACTATAACACGATGTTCACAACCCTTGGTCGGGGTAGGAGGCAAGCGCAGTGCAGATGATGAACTTTACCTTAGTTATATTATGGAGGCAAACGTACAATCAGATAAATTGGCAATTATAGATGCACGACCCAGTGCCAATGCTATAGCTAACAAAGCCAAAGGTGGTGGCTATGAGTCGGAAGAAGCATATAAAAATGTGGAAATCCACTTTCTCGATATACACAACATACATGTGATGCGTGAAAGCTTACGAAAAGTAAAAGAGGCGTGCTATCCAACCATAGACGATTCTAAATGGCTTTCAGCGATTGATGGCACATTATGGTTGAAGCACATTAAATGCATATTAGCCGGAGCAGTGCGTATTGTTGACAAAGTTGAGACAATGAGTACATCGGTAGTGGTGCATTGTTCAGATGGTTGGGATAGAACTGCTCAGCTCACAGCACTATCCATGCTATTGTTGGATCCATATTATCGCACCTTGCGCGGGTTTGAGGTACTAATTGAGAAAGAGTGGCTTTCTTTTGGCCACAAATTTCAACAACGAATTGGTCATGGTGATAATCGCCATTCGGATGCGGATCGTTCACCAGTTTTCTTGCAATTCATCGATTGTGTTTGGCAAGTTAGTCAACAATTTCCAAATGCTTTCGAATTCAATGAACACTTTCTGATAACGATCATAGATCATTTGTATTCTTGTCGTTTTGGCACTTTCTTGTACAACACAGAAGCTGAGCGCGTAGCGGAAGATCTTAAACACAAGACTGTTTCACTTTGGACATATATTAATGGCTCACTGAATCAGTATTTAAATCCGCTAGCTTTTTCGCATGGAGCTCAAACTGTACTGCGCCCAATTGCGAGTATGCGTTACGTAAAATTATGGAAAGGTCTATATTGTCGTTGGAATCCAAGCATACGACCTCAAAATCGAATATACCATCGTACACGTGAATTGCTCGCTTTACAGGATCAGCTCATTAAGCAAGTCAGCGATTTACGTATGAAGACAAGTTCTCGTCAAACGGCGCAAACTTCGACGCGACTGGCTTCACCA
>zonata
ATGGATAAGGCAGAAACATTAGATGCTTCAAACAGCTTAGCTGATAAAATTGCAACTAAAAACGCCAGCACTAATTCTTTGGATACAGCTGACTCAAAGTCTAGTTCAATTGGTTCGAAGCAGGGGGTAGATGTAGGTGCAACACGCGACACGCCCTTTGTTTATCTCGATGGCGAGGAAGACCAAGATCTAAAAAACGATGTTACATATGTTTGCCCATTTAGGGGTCCAGCATTTGGTGCTTTAACAATTACCAATTATCGCTTATATTTTCGTTCT---------CGGGACCATGATCCACCTGTTGTTGTCGACGTGCCATTGGGTGTAATTGCACGAGTGGAAAAAATTGGAGGTGCAACATCTCGTGGTGAAAACTCATATGGAATTGAAATATTCTGTAAGGATATGCGTAATTTACGTTTCGCGCATAAACAACAAAATCACTCAAGACGTACCGTATTTGAAAAGTTACAGTCGTATGCTTTCCCACTGTCGTTCAGCGGTAGGCTGTTTGCGTTCGCTCATGCTGCAGCATCTGGACCACCACCGTCACCAGCGGAAAATGGTTGGGCTGTCTATGAACCATTAGCAGAGTTACGTCGTATGGGTGTACCAAATGATATGTGGCGCATAACAAAATTGAACGAAGCTTACAGTGTTTGCGATAGTTATCCGGTAGTATGGGCTGTTCCCAAAGCAGCGTCTGATGAATTTTTGCGCCGTGTAGCTCAATTTCGTTCACGTTGTCGTTTGCCGGTACTATCTTGGATACATCCACGCTCACAAGCAACTATAACACGATGTTCACAACCCTTGGTCGGGGTAGGAGGCAAGCGCAGTGCAGATGATGAACTTTACCTTAGTTATATTATGGAGGCAAACGTACAATCAGATAAATTGGCAATCATAGATGCACGGCCCAGTGCCAATGCTATAGCTAATAAAGCCAAAGGTGGTGGCTATGAGTCAGAAGAAGCATATAAAAATGTGGAAATCCACTTTCTCGATATACACAACATTCATGTGATGCGTGAAAGTTTACGAAAAGTAAAAGAGGCGTGCTATCCAACCATAGACGATTCTAAATGGCTTTCAGCGATTGATGGCACATTATGGTTGAAGCACATTAAATGCATATTAGCCGGAGCAGTGCGTATTGTTGACAAAGTAGAGACAATGAGTACATCGGTAGTGGTGCATTGTTCAGATGGTTGGGATAGAACTGCTCAGCTCACAGCACTATCTATGCTATTGTTGGATCCATATTATCGCACCTTGCGCGGCTTTGAGGTACTAATTGAGAAAGAGTGGCTTTCTTTTGGTCACAAATTTCAACAACGTATTGGTCATGGTGATAATCGCCATTCGGATGCGGATCGTTCGCCAGTTTTCTTGCAATTCATCGATTGTGTTTGGCAAGTTAGTCAACAATTTCCAAATGCTTTCGAATTCAATGAACACTTTTTGATAACGATCATAGATCATTTGTATTCTTGTCGCTTTGGCACTTTCTTGTACAACACAGAAGCAGAGCGCGTAGCGGAAGATCTTAAACACAAGACTGTTTCGCTTTGGACATATATTAATGGCTCACTGAATCAGTATTTAAATCCGCTAGCTTTTTCGCATGGAGCTCAAACTGTACTGCGTCCAATTGCGAGTATGCGTTACGTAAAATTATGGAAAGGTTTATATTGTCGTTGGAATCCAAGCATACGACCGCAAAATCGCATATACCATCGTACACGTGAATTGCTCGCTTTACAGGATCAGCTCATTAAGCAAGTGAGCGATTTACGTATGAAGACAAGTTCTCGTCAAACGGCGCAAACTTCGACGCGACTGGCTTCACCA
