# Supplementary material for: The Impact of Fast Radiation on the Phylogeny of Bactrocera Fruit Flies as Revealed by Multiple Evolutionary Models and Mutation Rate-Calibrated Clock
Source: Insects. 2022 Jun 30;13(7):603. doi: 10.3390/insects13070603 (PMC9319077; doi:10.3390/insects13070603)
Supplement: Supplementary file 1 [file insects-13-00603-s001.zip › File S1/ceratitis_16605.fasta]

>bryoniae
ATGTCCGATAATGAGGATGATTTTATGTGTGAAGATGACGAGGATTATGGATTGGAGTACTCGGAAGACAGCAACTCGGAACCAGATGTGGATCTAGAAAATCAATATTACAATAGCAAAGCCTTAAAAGAAGAAAATCCAAATGGCGCGCTGGCATCATTTCAGAAGGTGCTGGACTTAGAGGGTGGAGAAAAGGGGGAATGGGGTTTCAAAGCGCTTAAGCAAATGATTAAAATAAATTTTAAATTGAATAATTATAATGAAATGATGGAGCGTTACAAACTTCTATTGACTTACATTAAAAGTGCCGTCACGCGTAATCATTCGGAAAAGTCAATAAATTCCATTTTGGACTATATTTCCACTTCCAAAAATATGGAGATTTTGCAAAAGTTCTATGAAACTACATTAGATGCGTTAAAGGATGCCAAAAATGACCGCCTTTGGTTCAAAACTAACACCAAATTAGGGAAACTATATTTTGATCTTGGTGATTTTATCAAATTGCAAAAGATATTAAAGCAACTACACCTGTCGTGTCAAACTGATGATGGTGAGGATGACTTAAAGAAAGGCACACAATTACTCGAGATATATGCACTAGAGATTCAAATGTATACCGTGCAGAAAAACAACAAAAAGCTAAAAGCTTTATATGAACAATCCTTACATATTAAATCAGCAATACCACATCCATTAATAATGGGTGTAATACGTGAGTGTGGCGGAAAAATGCATTTGAGAGAAGGTGAATTCGAAAAAGCACATACAGATTTCTTTGAAGCGTTCAAAAATTATGATGAATCCGGTTCTCCACGACGCACAACTTGCTTGAAATATTTGGTTTTGGCAAACATGTTAATGAAGTCCGGCATAAATCCCTTTGATTCGCAAGAGGCCAAACCATATAAACAAGATCCCGAAATAGTGGCCATGACGAAACTGGTTGTTTCGTATCAAAATAATGATATTACAGAATTCGAGTCCATACTAAAGACTAATCACAAAAGCATTATGGATGACCAATTTATACGTGAACATATTGAAGATCTGCTACGCAATATACGCACACAGGTACTGATCAAACTGATACGACCCTATAAAAATATTGGCATACCATTTATAGCGACAAAGTTGAAAATAGAGGCAGCAGAAGTCGAAAGTCTATTAGTATCGTGCATACTAGATAACACGATCCAAGGACGCATCGATCAAATTAATCAAGTGCTACAACTTGATAAAGAAAATAGTAATGCAGCGCGTTACAATGCCGTGGACGGTTGGGCGAATCAAATCTCGTCGCTGCATCAGGCTGTGGTCAACAAA
>ceratitis
ATGTCTGATAACGAGGATGATTTCATGTGCGAAGATGATGAGGATTATGGATTGGAGTATTCGGAAGATAGCAACTCAGAGCCTGATGTGGATTTAGAAAATCAATATTACAATAGCAAAGCTTTGAAGGAAGAGAATCCAAATGGCGCGTTGGCTTCATTTCAAAAGGTGCTTGATCTTGAAGGCGGTGAAAAGGGCGAGTGGGGATTTAAGGCGCTTAAACAGATGATTAAAATTAATTTCAAATTGAATAATTACAATGAAATGATGGAGAGATATAAATTGCTATTAACTTATATTAAAAGTGCTGTAACGCGTAATCACTCGGAAAAATCTATTAATTCCATTTTGGATTATATATCCACATCTAAAAATATGGAGATTTTGCAAAAGTTCTATGAAACAACTTTAGATGCATTGAAGGATGCCAAAAATGACCGTCTCTGGTTTAAAACTAATACAAAATTAGGCAAACTCTACTTTGATCTTGGTGATTTTATCAAATTGCAAAAAATTCTCAAACAATTACATCAATCTTGTCAAACGGACGACGGTGAGGATGATTTGAAGAAAGGCACACAACTACTTGAGATATACGCATTGGAAATACAAATGTACACAGTGCAAAAGAATAATAAAAAGCTGAAAGCATTATATGAACAATCATTACATATTAAATCCGCCATACCGCATCCACTTATTATGGGTGTAATACGTGAGTGCGGCGGAAAAATGCATTTGAGAGAAGGAGAGTTTGAGAAAGCGCACACCGACTTTTTTGAGGCGTTCAAGAATTATGATGAATCAGGCTCGCCACGGCGCACAACTTGTTTGAAATACCTAGTTTTGGCTAATATGTTAATGAAATCCGGCATAAATCCATTTGATTCACAAGAAGCCAAACCCTATAAACAAGATCCTGAGATTGTGGCTATGACAAAATTAGTTATATCCTATCAAAATAACGATATTACCGAGTTTGAATCTATATTAAAAACTAATCACAAAAGCATTATGGATGATCAATTTATACGCGAACACATTGAAGATCTACTGCGGAATATACGTACACAGGTGCTAATTAAATTGATAAGGCCATACAAAAATATTGGCATACCATTTATAGCGACCAAACTGAAAATAGAAGCGGCTGAAGTTGAAAGTCTGTTAGTTTCGTGCATATTAGATAACACAATTCAAGGACGCATCGACCAAATGAATCAAGTGCTGCAACTCGATAAGGAAAATAGCAATGCAGCACGTTACAATGCCGTTGATGGCTGGGCGAACCAAATCTCTTCGCTGCACCAGGCTGTGGTAAACCGA
>correcta
ATGTCCGATAATGAGGATGATTTTATGTGTGAAGATGACGAGGATTATGGATTGGAGTACTCGGAAGACAGCAACTCCGAACCAGATGTGGATCTCGAAAATCAATATTACAATAGCAAAGCCTTAAAAGAAGAAAATCCAAATGGCGCGCTGGCATCATTTCAGAAGGTGCTGGACTTAGAGGGTGGAGAAAAAGGGGAATGGGGTTTCAAAGCGCTTAAGCAAATGATTAAAATAAATTTTAAATTGAATAATTATAATGAAATGATGGAGCGTTACAAACTTCTATTGACTTATATTAAAAGTGCCGTCACGCGCAATCATTCGGAAAAGTCAATAAATTCCATTTTGGACTATATTTCCACTTCTAAAAATATGGAGATTTTGCAAAAGTTTTATGAAACTACATTAGATGCGTTAAAGGATGCCAAAAATGACCGCCTTTGGTTCAAAACTAACACCAAATTAGGGAAACTATATTTTGATCTTGGTGATTTTATCAAATTGCAAAAAATATTAAAACAACTACACCTGTCGTGTCAAACTGATGATGGTGAGGATGACTTAAAGAAAGGCACACAGTTACTCGAGATATACGCACTAGAGATTCAAATGTATACCGTGCAGAAAAACAACAAAAAGCTAAAAGCTTTATATGAACAATCATTACATATTAAATCAGCAATACCACATCCATTAATCATGGGTGTTATACGTGAGTGTGGTGGAAAAATGCATTTGAGAGAAGGTGAATTCGAAAAAGCACATACAGACTTCTTTGAAGCGTTCAAGAACTATGATGAATCCGGTTCTCCACGACGCACAACTTGCTTGAAATATTTGGTTTTGGCAAACATGTTAATGAAGTCCGGCATAAATCCCTTTGATTCGCAAGAGGCCAAGCCATATAAACAAGATCCCGAAATTGTGGCCATGACGAAATTGGTTATTTCGTATCAAAATAATGATATTACCGAATTTGAGTCCATACTAAAGACTAATCACAAAAGCATTATGGATGATCAATTTATACGTGAACATATTGAAGATCTGCTACGCAATATACGCACACAGGTACTGATCAAACTGATACGGCCCTATAAAAATATTGGCATACCATTTATAGCGACAAAGTTGAAAATAGAGGCAGCAGAAGTCGAAAGTCTATTAGTATCGTGCATACTAGATAACACGATCCAAGGACGCATCGATCAAATTAATCAAGTGCTACAACTTGATAAAGAAAATAGCAATGCAGCGCGTTACAATGCCGTGGACGGTTGGGCGAATCAAATCTCGTCGCTGCATCAGGCTGTGGTCAACAAA
>cucurbitae
ATGTCCGATAATGAAGATGATTTTATGTGCGAAGATGATGAGGATTATGGATTGGAGTACTCGGAGGATAGTAACTCAGAGCCAGATGTGGATTTAGAAAATCAATATTACAATAGTAAAGCCTTAAAGGAAGAAAATCCAAATGGCGCGTTGGCATCATTTCAAAAGGTGCTGGATCTAGAGGGTGGCGAAAAAGGCGAGTGGGGATTCAAAGCGCTCAAGCAAATGATAAAAATAAATTTTAAATTGAATAATTATAATGAAATGATGGAGCGTTACAAACTGCTGTTGACTTACATTAAAAGCGCCGTCACGCGCAATCACTCCGAGAAGTCAATTAATTCCATTTTGGATTATATTTCCACTTCAAAGAATATGGAGATTTTGCAAAAGTTTTACGAAACAACATTGGATGCGTTGAAGGATGCCAAAAATGACCGCCTCTGGTTCAAAACTAACACCAAATTAGGGAAACTATATTTCGATCTTGGCGATTTTATCAAGTTGCAAAAAATTCTTAAGCAATTACATTTGTCATGCCAAACAGATGATGGCGAGGATGACTTAAAGAAGGGCACACAATTGCTCGAAATCTACGCGCTAGAAATTCAAATGTATACCGTGCAGAAAAACAACAAAAAGCTAAAGGCGTTATATGAACAATCATTACATATTAAATCAGCAATACCACATCCACTTATTATGGGTGTAATACGTGAGTGTGGCGGCAAAATGCATTTGAGAGAAGGTGAATTCGAAAAGGCACATACAGACTTCTTTGAAGCGTTCAAGAATTACGATGAATCCGGCTCACCACGACGCACAACATGCTTGAAGTATTTAGTTTTGGCTAACATGTTAATGAAATCCGGCATAAATCCCTTTGATTCGCAAGAAGCCAAACCCTACAAACAGGATCCCGAAATCGTGGCCATGACGAAACTGGTTATTTCGTATCAAAATAACGATATTACAGAATTCGAGTCCATATTGAAAACGAATCACAAGAGCATTATGGATGATCAATTTATACGTGAACACATTGAAGATCTGCTACGCAATATACGCACACAGGTGCTTATCAAACTGATACGACCATATAAGAATATTGGCATACCATTCATAGCGACAAAATTGAAAATCGAGGCAGCAGAAGTTGAAAGCCTATTAGTCTCGTGCATACTAGATAACACAATCCAAGGACGCATCGATCAAATCAATCAAGTGCTACAGCTGGATAAGGAGAATAGCAATGCAGCTCGCTACAATGCCGTGGACGGTTGGGCGAATCAAATCTCGTCGCTGCATCAAGCTGTGGTCAACAAA
>dorsalis
ATGTCTGATAATGAGGATGATTTTATGTGTGAAGATGACGAGGATTATGGATTGGAGTACTCGGAAGACAGCAACTCAGAACCAGATGTGGATCTAGAAAATCAATATTACAATAGCAAAGCCTTAAAAGAAGAAAATCCAAATGGCGCGCTGGCATCATTTCAGAAGGTGCTGGACTTAGAGGGTGGAGAAAAAGGGGAATGGGGTTTCAAAGCGCTTAAGCAAATGATTAAAATAAATTTTAAATTGAATAATTATAATGAAATGATGGAGCGTTACAAACTTCTATTGACTTATATTAAAAGTGCCGTCACGCGCAATCATTCGGAAAAGTCAATAAATTCCATTTTGGACTATATTTCCACTTCCAAAAATATGGAGATATTGCAAAAGTTTTATGAAACTACATTAGATGCGTTAAAGGATGCCAAAAATGACCGGCTTTGGTTCAAAACTAACACCAAATTAGGAAAACTATATTTTGATCTTGGCGATTTTATTAAATTGCAAAAAATATTAAAGCAACTACACCTGTCGTGTCAAACTGATGATGGTGAGGATGACTTAAAGAAAGGCACACAGTTACTCGAGATATATGCACTAGAGATTCAAATGTATACCGTGCAGAAAAACAACAAAAAGCTAAAAGCTTTATATGAACAATCATTACATATTAAATCAGCAATACCACATCCATTAATCATGGGTGTAATACGTGAGTGTGGCGGAAAAATGCATTTGAGAGAAGGTGAATTCGAAAAAGCACATACAGACTTCTTTGAAGCGTTCAAGAATTATGATGAATCCGGTTCTCCACGACGCACAACTTGCTTGAAATATTTGGTTTTGGCAAACATGTTAATGAAGTCCGGCATAAATCCCTTTGACTCGCAAGAGGCCAAACCATATAAACAAGATCCCGAAATTGTGGCCATGACGAAACTGGTTATTTCGTATCAAAATAATGATATTACAGAATTCGAGTCCATACTAAAGACTAATCACAAAAGCATTATGGATGATCAATTTATACGTGAACATATTGAAGATCTGCTACGCAATATACGCACACAGGTACTGATTAAACTGATACGGCCCTATAAAAATATTGGTATACCATTCATAGCGACAAAGTTGAAAATAGAGGCAGCAGAAGTCGAAAGTCTCTTAGTATCGTGCATACTGGATAACACGATCCAAGGACGCATCGATCAAATTAATCAAGTGCTACAACTTGATAAAGAAAATAGCAATGCAGCGCGTTACAATGCCGTGGACGGTTGGGCGAATCAAATCTCGTCGCTGCATCAGGCTGTGGTCAACAAA
>jarvisi
ATGTCCGATAATGAGGATGATTTTATGTGTGAAGATGACGAGGATTATGGATTGGAGTACTCGGAAGACAGCAACTCGGAACCAGATGTGGATTTAGAAAATCAATATTACAATAGCAAAGCCTTAAAAGAAGAAAACCCAAATGGCGCGCTGGCATCATTTCAGAAGGTGCTGGACTTAGAAGGTGGAGAAAAAGGGGAATGGGGTTTCAAAGCGCTTAAGCAAATGATTAAAATAAATTTTAAATTGAATAATTACAATGAAATGATGGAGCGTTACAAACTTCTATTGACTTATATTAAAAGTGCCGTCACGCGCAATCATTCGGAAAAGTCAATAAATTCCATTTTGGACTATATTTCCACTTCCAAAAATATGGAGATTTTGCAAAAGTTTTATGAAACTACATTAGATGCGTTAAAGGATGCCAAAAATGACCGCCTCTGGTTCAAAACTAACACCAAATTAGGGAAACTATATTTTGATCTTGGTGATTTTATCAAATTACAAAAAATATTAAAGCAACTACACTTGTCGTGTCAAACTGATGATGGTGAGGATGACTTAAAGAAAGGCACACAGTTACTCGAGATATATGCACTAGAGATTCAAATGTATACCGTGCAGAAAAACAACAAAAAGCTAAAAGCTTTATATGAACAATCATTACATATTAAATCAGCAATACCACATCCATTAATCATGGGTGTAATACGTGAGTGTGGCGGAAAAATGCATTTGAGAGAAGGTGAATTCGAAAAAGCACATACAGACTTCTTTGAAGCGTTTAAGAATTATGATGAATCCGGTTCTCCACGACGCACAACTTGCTTGAAATATTTGGTTTTGGCTAACATGTTAATGAAGTCCGGCATAAATCCCTTTGATTCGCAAGAGGCCAAACCATATAAACAAGATCCCGAAATTGTGGCCATGACGAAACTGGTTATTTCGTATCAAAATAATGATATTACAGAATTCGAGTCCATACTAAAGACTAATCACAAAAGCATTATGGATGATCAATTTATACGTGAACATATTGAAGATCTGCTTCGCAATATACGCACACAGGTACTGATCAAGCTGATACGGCCCTATAAAAATATTGGCATACCATTTATAGCGACAAAGTTGAAAATAGAGGCAGCAGAAGTCGAAAGTCTATTAGTATCGTGCATACTAGATAACACGATCCAAGGACGCATCGATCAAATTAATCAAGTGCTACAACTTGATAAAGAAAATAGCAATGCAGCGCGTTACAATGCCGTGGACGGTTGGGCGAATCAAATCTCGTCGCTGCATCAGGCTGTGGTCAACAAA
>latifrons
ATGTCCGATAATGAGGATGATTTTATGTGTGAAGATGACGAGGATTATGGATTGGAGTACTCGGAAGACAGCAATTCGGAACCAGATGTGGATCTAGAAAATCAATATTACAATAGCAAAGCCTTAAAAGAAGAAAATCCAAATGGCGCGCTGGCATCATTTCAGAAGGTGCTGGACTTAGAGGGTGGAGAAAAAGGGGAATGGGGTTTCAAAGCGCTTAAGCAAATGATTAAAATAAATTTTAAATTGAATAATTATAATGAAATGATGGAGCGTTACAAACTTCTATTGACGTACATTAAAAGTGCCGTCACGCGTAATCATTCAGAAAAGTCAATAAATTCCATTTTGGACTATATTTCCACTTCCAAAAATATGGAGATTTTGCAAAAGTTTTATGAAACTACATTAGATGCGTTAAAGGATGCCAAAAATGACCGCCTTTGGTTCAAAACTAACACCAAATTAGGGAAACTATATTTTGATCTTGGTGATTTTATCAAATTGCAAAAGATATTAAAGCAACTACACCTGTCATGTCAAACTGATGATGGTGAGGATGACTTAAAGAAAGGCACACAATTACTCGAGATATATGCACTAGAGATTCAAATGTATACCGTGCAGAAAAACAACAAAAAGCTAAAAGCTTTATATGAACAATCATTACATATTAAATCAGCAATACCACATCCATTAATAATGGGTGTAATACGTGAGTGCGGCGGAAAAATGCATTTGAGAGAAGGTGAATTCGAAAAAGCACATACAGATTTCTTTGAAGCGTTCAAGAATTATGATGAATCCGGGTCTCCACGACGCACAACTTGCTTGAAATATTTGGTTTTGGCAAACATGTTAATGAAGTCCGGCATAAATCCCTTCGATTCGCAAGAGGCCAAACCATATAAACAAGATCCCGAAATTGTGGCCATGACGAAACTGGTTATTTCGTATCAAAATAATGATATTACAGAATTCGAGTCCATACTAAAGACTAATCACAAAAGCATTATGGATGACCAATTTATACGTGAACATATTGAAGATCTGCTACGCAATATACGCACACAGGTACTGATCAAACTGATACGGCCCTATAAAAATATTGGCATACCATTTATAGCGACAAAGTTGAAAATAGAGGCAGCAGAAGTCGAAAGTCTATTAGTATCGTGCATACTAGATAACACGATCCAAGGACGCATTGATCAAATTAATCAAGTGCTACAACTTGATAAAGAAAATAGTAATGCAGCGCGTTACAATGCCGTGGACGGTTGGGCGAATCAAATCTCGTCGCTGCATCAGGCTGTGGTCAACAAA
>minax
ATGTCCGATAACGAAGATGATTTTATGTGTGAAGATGATGAGGATTATGGATTGGAGTACTCGGAAGATAGCAACTCGGAACCTGATGTGGATCTAGAAAATCAATATTACAATAGCAAAGCCTTAAAGGAAGATAATCCGAATGGGGCGCTGGCATCATTTCAAAAGGTGCTAGATCTAGAGGGCGGTGAAAAGGGAGAATGGGGATTCAAAGCGCTCAAGCAAATGATCAAAATAAATTTCAAATTGAATAATTATAATGAAATGATGGAGCGTTACAAATTGCTATTGACTTATATTAAAAGCGCAGTCACGCGCAATCACTCGGAGAAGTCAATTAATTCCATTTTAGATTATATTTCCACTTCTAAGAATATGGAGATTTTGCAAAAATTTTATGAAACAACATTAGATGCGTTAAAGGATGCCAAAAATGACCGCCTCTGGTTCAAAACTAATACAAAATTGGGAAAACTGTATTTTGATCTTGGTGATTTTATCAAATTGCAAAAAATTCTTAAGCAACTACATCTGTCATGTCAAACGGACGATGGTGAGGATGACTTAAAGAAAGGCACACAATTGCTTGAGATATACGCATTAGAGATTCAAATGTATACCGTGCAGAAAAATAACAAAAAGTTAAAAGCCTTATATGAACAATCATTACATATTAAATCAGCAATACCACATCCACTTATAATGGGTGTAATACGTGAGTGCGGCGGGAAAATGCATTTGAGAGAAGGCGAATTTGAAAAGGCTCACACAGACTTCTTTGAGGCGTTCAAGAATTATGACGAATCGGGTTCTCCACGACGCACAACTTGTTTGAAGTATTTAGTTTTGGCTAACATGTTAATGAAATCCGGCATAAACCCCTTTGATTCACAAGAGGCCAAACCTTACAAACAAGATCCCGAAATTGTGGCAATGACGAAATTAGTTATTTCGTATCAAAATAACGATATTACAGAATTCGAGTCCATATTAAAAACTAATCACAAAAGCATTATGGATGACCAATTTATACGTGAACATATTGAAGATCTGCTTCGCAATATACGCACACAAGTGCTAATCAAACTGATACGACCATATAAAAATATTGGCATACCGTTTATAGCAACAAAGTTGAAAATAGAGGCAGCAGAAGTTGAAAGTCTGTTGGTATCGTGCATATTAGATAACACAATCCAAGGACGCATCGATCAAATCAATCAAGTGTTACAGCTTGATAAAGAAAATAGCAATGCGGCACGTTACAATGCCGTGGACGGTTGGGCGAATCAAATCTCGTCACTGCATCAGGCTGTGGTCAACAAA
>musae
ATGTCTGATAATGAGGATGATTTTATGTGTGAAGATGACGAGGATTATGGATTGGAGTACTCGGAAGACAGCAACTCAGAACCAGATGTGGATCTAGAAAATCAATATTACAATAGCAAAGCCTTAAAAGAAGAAAATCCAAATGGCGCGCTGGCATCATTTCAGAAGGTGCTGGACTTAGAGGGTGGAGAAAAAGGGGAATGGGGTTTCAAAGCGCTTAAGCAAATGATTAAAATAAATTTTAAATTGAATAATTATAATGAAATGATGGAGCGTTACAAACTTCTATTGACTTATATTAAAAGTGCCGTCACGCGCAATCATTCGGAAAAGTCAATAAATTCCATTTTGGACTATATTTCCACTTCCAAAAATATGGAGATATTGCAAAAGTTTTATGAAACTACATTAGATGCGTTAAAGGATGCCAAAAATGACCGCCTTTGGTTCAAAACTAACACCAAATTAGGAAAACTATATTTTGATCTTGGCGATTTTATTAAATTGCAAAAAATATTAAAGCAACTACACCTGTCGTGTCAAACTGATGATGGTGAGGATGACTTAAAGAAAGGCACACAGTTACTCGAGATATATGCACTAGAGATTCAAATGTATACCGTGCAGAAAAACAACAAAAAGCTAAAAGCTTTATATGAACAATCATTACATATTAAATCAGCAATACCACATCCATTAATCATGGGTGTAATACGTGAGTGTGGCGGAAAAATGCATTTGAGAGAAGGTGAATTCGAAAAAGCACATACAGACTTCTTTGAAGCGTTCAAGAATTATGATGAATCCGGTTCTCCACGACGTACAACTTGCTTGAAATATTTGGTTTTGGCAAACATGTTAATGAAGTCCGGCATAAATCCCTTTGACTCGCAAGAGGCCAAACCATATAAACAAGATCCCGAAATTGTGGCCATGACGAAACTGGTTATTTCGTATCAAAATAATGATATTACAGAATTCGAGTCCATACTAAAGACTAATCACAAAAGCATTATGGATGATCAATTTATACGTGAACATATTGAAGATCTGCTACGCAATATACGCACACAGGTACTGATTAAACTGATACGGCCCTATAAAAATATCGGGATACCATTTATAGCGACAAAGTTGAAAATAGAGGCAGCAGAAGTGGAAAGTCTATTAGTATCGTGCATACTGGATAACACGATCCAAGGACGCATCGATCAAATTAATCAAGTGCTACAACTTGATAAAGAAAATAGCAATGCAGCGCGTTACAATGCCGTGGACGGTTGGGCGAATCAAATCTCGTCGCTGCATCAGGCTGTGGTCAACAAA
>oleae
ATGTCCGATAATGAAGATGATTTTATGTGTGAAGATGATGAGGATTATGGATTGGAGTACTCCGAAGACAGCAACTCGGAACCAGATGTGGATCTAGAAAATCAATATTACAATAGCAAAGCCTTAAAGGAAGAAAATCCAAATGGCGCGCTGGCATCATTTCAGAAGGTGTTGGATTTAGAGGGCGGCGAAAAAGGAGAATGGGGTTTCAAAGCGCTCAAGCAAATGATAAAAATAAATTTTAAATTGAATAATTATAATGAAATGATGGAGCGTTACAAACTTCTATTGACTTATATTAAAAGCGCCGTCACGCGCAATCATTCGGAAAAGTCAATAAATTCCATTTTGGACTATATTTCCACTTCTAAGAATATGGAGATTTTGCAAAAGTTTTATGAAACTACATTAGATGCGTTAAAGGATGCCAAAAATGACCGCCTTTGGTTCAAAACTAATACCAAATTAGGGAAACTATATTTTGATCTTGGTGATTTTATCAAGTTGCAAAAAATTCTAAAGCAACTACATCTGTCATGTCAAACAGACGATGGTGAGGATGACTTAAAGAAAGGCACACAATTGCTCGAGATATATGCACTAGAGATTCAAATGTATACCGTACAGAAAAACAACAAAAAGCTAAAGGCTTTATATGAACAATCATTACATATTAAATCAGCAATACCACATCCACTTATAATGGGTGTAATACGTGAGTGCGGCGGAAAGATGCATTTGAGAGAAGGTGAATTCGAAAAGGCACATACAGACTTCTTTGAAGCGTTCAAGAATTATGATGAATCCGGTTCTCCGCGACGCACAACTTGCTTGAAGTATTTAGTTTTGGCAAACATGTTAATGAAGTCCGGCATAAATCCCTTTGATTCGCAAGAGGCCAAACCATATAAACAAGATCCCGAAATTGTGGCCATGACGAAACTTGTTATTTCGTATCAAAATAATGACATTACAGAATTCGAGTCCATACTAAAAACAAATCACAAAAGCATTATGGATGACCAATTTATACGTGAACACATTGAAGATCTGCTACGCAATATACGCACACAGGTGTTGATCAAACTGATACGGCCGTATAAAAATATTGGCATACCATTTATAGCGACAAAATTGAAAATAGAGGCAGCAGAAGTTGAGAGTCTCTTGGTGTCGTGCATACTAGATAACACAATCCAGGGGCGTATCGATCAAATTAATCAAGTGCTACAACTTGATAAAGAAAATAGCAATGCAGCACGTTACAATGCCGTAGACGGTTGGGCGAATCAAATCTCGTCGCTGCATCAGGCTGTGGTCAACAAA
>tryoni
ATGTCCGATAATGAGGATGATTTTATGTGTGAAGATGACGAGGATTATGGATTGGAGTACTCGGAAGACAGCAACTCGGAACCAGATGTGGATCTAGAAAATCAATATTACAATAGCAAAGCCTTAAAAGAAGAAAACCCAAATGGCGCGTTGGCATCATTTCAGAAGGTGCTGGACTTAGAAGGTGGAGAAAAAGGGGAATGGGGTTTCAAAGCGCTTAAGCAAATGATTAAAATAAATTTTAAATTGAATAATTACAATGAAATGATGGAGCGTTACAAACTTCTATTGACTTATATTAAAAGTGCCGTCACGCGCAATCATTCGGAAAAGTCAATAAATTCTATTTTGGACTACATTTCCACTTCCAAAAATATGGAGATTTTGCAAAAGTTTTATGAAACTACATTAGATGCGTTAAAGGATGCCAAAAATGACCGCCTTTGGTTCAAAACTAACACCAAATTAGGGAAACTATATTTTGATCTTGGTGATTTTATCAAATTGCAAAAAATATTAAAGCAACTACACTTGTCGTGTCAAACTGATGATGGTGAGGATGACTTAAAGAAAGGCACACAGTTACTCGAGATATATGCACTAGAGATTCAAATGTATACCGTGCAGAAAAACAACAAAAAGCTAAAAGCTTTATATGAACAATCATTACATATTAAATCAGCAATACCACATCCATTAATCATGGGTGTAATACGTGAGTGTGGCGGAAAAATGCATTTGAGAGAAGGTGAATTCGAAAAAGCACACACAGACTTCTTTGAAGCGTTCAAGAATTATGATGAATCCGGTTCTCCACGACGCACAACTTGCTTGAAGTATTTGGTTTTGGCAAACATGTTAATGAAGTCCGGCATAAATCCCTTTGATTCGCAAGAGGCCAAACCATATAAACAAGATCCCGAAATTGTGGCCATGACGAAACTGGTTATTTCGTATCAAAATAATGATATAACAGAATTCGAGTCTATACTAAAGACTAATCACAAAAGCATTATGGATGATCAATTTATACGTGAACATATTGAAGATCTGCTTCGCAATATACGCACACAGGTACTGATCAAACTGATACGGCCTTATAAAAATATTGGCATACCCTTTATAGCGACAAAGTTGAAAATAGAGGCAGCAGAAGTCGAAAGTCTATTGGTATCGTGTATACTAGATAACACGATCCAAGGACGCATCGATCAAATTAATCAAGTGCTACAACTTGATAAAGAAAATAGCAATGCAGCGCGTTACAATGCCGTGGACGGTTGGGCGAATCAAATTTCGTCGCTGCATCAGGCTGTGGTCAACAAA
>zonata
ATGTCCGATAATGAGGATGATTTTATGTGTGAAGATGACGAGGATTATGGATTGGAGTACTCGGAAGACAGCAACTCCGAACCAGATGTGGATCTCGAAAATCAATATTACAATAGCAAAGCCTTAAAAGAAGAAAATCCAAATGGCGCGCTGGCATCATTTCAGAAGGTGCTGGACTTAGAGGGTGGAGAAAAAGGGGAATGGGGTTTCAAAGCGCTTAAGCAAATGATTAAAATAAATTTTAAATTGAATAATTATAATGAAATGATGGAGCGTTACAAACTTCTATTGACTTATATTAAAAGTGCCGTCACGCGCAATCATTCGGAAAAGTCAATAAATTCCATTTTGGACTATATTTCCACTTCCAAAAATATGGAGATTTTGCAAAAGTTTTATGAAACTACATTAGATGCGTTAAAGGATGCCAAAAATGACCGCCTTTGGTTCAAAACTAACACCAAATTAGGAAAACTCTATTTTGATCTTGGTGATTTTATCAAATTGCAAAAAATATTAAAGCAACTACACCTGTCGTGTCAAACTGATGATGGTGAGGATGACTTAAAGAAAGGCACACAATTACTAGAGATATACGCACTAGAGATTCAAATGTATACCGTGCAGAAAAACAACAAAAAGCTAAAAGCTTTATATGAACAATCATTACATATTAAATCAGCAATACCACATCCATTAATCATGGGTGTTATACGTGAGTGCGGTGGAAAAATGCATTTGAGAGAAGGTGAATTCGAAAAAGCACATACAGACTTCTTTGAAGCGTTCAAGAATTATGATGAATCTGGTTCTCCACGCCGCACAACTTGCTTGAAATATTTGGTTTTGGCAAACATGTTAATGAAGTCCGGCATAAATCCCTTTGATTCGCAAGAGGCCAAGCCATATAAACAAGATCCCGAAATTGTGGCCATGACGAAACTTGTTATTTCGTATCAAAATAATGATATTACCGAATTTGAGTCCATACTAAAGACTAATCACAAAAGCATTATGGATGATCAATTTATACGTGAACATATTGAAGATCTGCTACGCAATATACGCACACAGGTACTGATCAAACTGATACGGCCCTATAAAAATATTGGCATACCATTTATAGCGACAAAGTTGAAAATAGAGGCAGCAGAAGTCGAAAGTCTATTAGTATCGTGCATATTAGATAACACGATCCAAGGACGCATCGATCAAATTAATCAAGTGCTACAACTTGATAAAGAAAATAGCAATGCAGCGCGTTACAATGCCGTGGACGGTTGGGCGAATCAAATCTCGTCTCTGCATCAGGCTGTGGTCAACAAA
