# Supplementary material for: The Impact of Fast Radiation on the Phylogeny of Bactrocera Fruit Flies as Revealed by Multiple Evolutionary Models and Mutation Rate-Calibrated Clock
Source: Insects. 2022 Jun 30;13(7):603. doi: 10.3390/insects13070603 (PMC9319077; doi:10.3390/insects13070603)
Supplement: Supplementary file 1 [file insects-13-00603-s001.zip › File S1/ceratitis_16744.fasta]

>bryoniae
ATGATGTACGAAGATGATGAAATGTACGAAGAAGAAAATGCGGAGGAAATCTCCCACGAGTTGTGGCAGGAAGCTTGCTGGATTGTAATTAACGCCTATTTCGATGAAAAAGGCTTGGTACGACAGCAATTGGACAGTTTTGATGAATTTATACAAATGTCTGTGCAACGCATTGTAGAAGACTCGCCGGCAATTGATTTGCAAGCTGAAGCCCAACACACATCTGGTGAAATTGAAACACCCCCTCGCTTTCTACTCAAATTTGAGCAAATTTACCTATCTAAACCAACACATTGGGAAAAAGATGGTTCTCCAAGTCCTATGATGCCAAACGAAGCACGTTTACGCAATCTTACATATTCTGCTCCACTCTATGTGGACATAACGAAAACCAAAATTGTAGAAGGTGCCGATCCTGTAGAGACGCAGCACCAGAAGACTTTTATTGGAAAGATCCCTATTATGTTACGTTCCACTTACTGTCTCCTTTCTCAACTGACCGATCGTGATTTAACAGAATTGAATGAATGCCCTCTCGATCCAGGCGGTTATTTCATTATTAACGGTTCAGAAAAAGTATTGATCGCCCAAGAAAAAATGGCAACAAATACTGTATATGTATTCAGCATGAAAGACGGCAAATACGCCTTCAAATCAGAAATTCGTTCATGTCTTGAACACAGCTCCAGACCGACTTCCACTTTGTGGGTAAACATGATGGCACGTGGTTCACAGAATATCAAGAAATCTGCCATTGGTCAGCGCATAATCGCTATCTTACCATACATTAAACAGGAAATTCCAATTATGATAGTTTTCCGAGCTTTAGGTTTTGTAGCCGATCGCGATATTTTGGAGCACATCATCTATGATTTTGATGATCCTGAAATGATGGAAATGGTAAAACCATCACTTGACGAAGCGTTCGTTGTGCAAGAACAAAATGTAGCCCTAAATTTTATTGGCGCTCGTGGCGCTCGACCGGGTGTGACAAAAGATAAGCGTATAAAATACGCAAAAGAAATTTTACAAAAGGAAATGTTGCCTCATGTAGGCGTATCCGATTTTTGTGAAACAAAGAAAGCATACTTTTTGGGTTACATGGTACATCGTTTGCTGCTTGCTTCGCTCGGTCGTCGGGAGTTAGACGATCGTGATCACTACGGCAACAAACGTTTGGATCTTGCCGGACCCCTATTGGCCTTCCTTTTCCGAGGGCTATTCAAAAACCTTATGAAAGAAGTCCGCATGTATACACAAAAATTCATCGATCGTGGAAAGGATTTCAACTTAGAATTAGCCATCAAAACGAATATAATCACAGATGGCTTGCGTTACTCTCTGGCCACTGGTAATTGGGGCGATCAAAAGAAGGCACATCAGGCCCGCGCTGGTGTATCTCAGGTGTTGAATCGTCTAACTTTTGCATCTACATTGTCACATTTACGACGTGTCAACTCACCCATTGGTCGCGATGGTAAATTGGCCAAACCACGTCAATTGCACAATACACTATGGGGCATGTTGTGCCCCGCCGAGACGCCAGAGGGAGCTGCTGTCGGTCTGGTAAAGAATTTGGCTCTTATGGCGTACATTTCCGTTGGTTCGCAGCCTTCGCCCATTTTAGAGTTCTTGGAAGAATGGTCCATGGAAAATCTTGAAGAAATCGCCCCCTCTGCCATCGCAGATGCAACAAAAATTTTCGTCAATGGCTGCTGGGTCGGCATACATCGTGATCCCGAACAGTTGATGGCGACATTGCGTAAATTGCGTCGTCAGATGGATATCATTGTCTCGGAAGTGTCAATGATCCGAGATATTCGCGATCGTGAAATAAGAATTTACACAGATGCCGGCCGTATTTGCCGTCCGCTATTGATTGTTGAGAATGGCTCACTGCTGTTAAAGAAAACTCATGTGGACATGTTAAAGGAGCGTGATTATAATAACTATAGTTGGCAAGTTCTAGTCGCATCGGGTGTAGTAGAATACATTGACACTTTGGAAGAGGAGACTGTGATGATTGCGATGTCGCCATATGATTTGAAACAAGACAAGGACTATGCATATTGTACAACTTACACACACTGCGAAATCCATCCCGCGATGATTTTAGGCGTATGCGCCTCCATTATTCCATTCCCCGATCACAATCAGAGTCCGCGTAACACATATCAAAGCGCTATGGGTAAACAAGCTATGGGTGTCTACATTACCAATTTCCACGTACGGATGGACACACTAGCACACGTACTCTACTATCCCATGAAACCGTTAGTCACTACACGATCTATGGAGTATTTGCGCTTCAGAGAGCTACCAGCTGGCATTAATTCAATTGTTGCAATTTTATGTTACACCGGATACAATCAGGAGGATTCTGTCATCTTGAATGCTTCGGCAGTGGAGCGTGGCTTTTTCCGTTCAGTTTTCTACCGCTCATATAAGGATTCCGAGAACAAGCGTATTGGCGACCAAGAAGAGAACTTCGAGAAGCCCAATCGCCAGACTTGTCAAGGCATGCGCAATGCTCATTACGACAAATTGGACGATGACGGTATTATTGCGCCTGGTATTCGTGTATCAGGTGATGATGTAGTTATTGGAAAAACAATTACTCTGCCTGAAAACGACGATGAGCTCGATAGCACTACAAAGCGTTTCAGCAAGAGAGATGCTTCGACTTTCCTACGTAACTCCGAAACGGGTATCGTTGATCAAGTCATGTTAACTCTGAATAGCGAGGGTTATAAGTTCTGCAAAATTCGTGTGCGCTCAGTGCGTATACCACAAATTGGCGATAAGTTTGCCTCACGTCACGGACAGAAGGGTACTTGTGGTATCCAGTATCGCCAAGAGGACATGGCATTTACATGTGAAGGGCTTGCTCCAGACATTATTATCAATCCCCACGCAATTCCATCTCGTATGACAATTGGCCATTTAATCGAGTGTTTGCAAGGAAAGTTGGGCTCCAACAAAGGTGAAATTGGTGATGCTACGCCCTTCAACGATGCGGTCAACGTACAAAAAATATCCACGTTCTTACAAGAGTATGGCTATCATTTGCGTGGTAACGAGGTGATGTACAACGGTCATACCGGTCGCAAAATCAATGCCCAAGTATTCTTGGGACCTACCTATTATCAACGTCTCAAGCACATGGTGGATGACAAAATTCACTCTCGAGCACGTGGTCCCGTACAGATTTTAGTGCGCCAACCTATGGAGGGTAGGGCACGTGATGGTGGTCTACGTTTCGGTGAGATGGAACGTGATTGTCAGATATCTCACGGAGCAGCACAATTTCTACGCGAACGTCTTTTTGAGGTTTCCGATCCATATCGTATACATGTGTGCAATTTCTGTGGCCTCATTGCCATTGCTAATTTGCGTAATAACACTTTTGAATGCAAGGGTTGCAAAAACAAAACTCAAATATCACAAGTTCGTTTACCGTATGCCGCAAAGTTGCTGTTCCAGGAGCTAATGTCGATGAACATTGCTCCGCGACTGATGGTT
>ceratitis
ATGATGTACGAAGAAGATGAAATGTACGAGGAGGAGAATGCGGAGGAAATCTCCCATGAATTGTGGCAGGAGGCTTGTTGGATCGTAATTAACGCATATTTCGATGAAAAAGGTTTGGTGCGTCAACAGCTGGACAGTTTCGATGAATTTATACAAATGTCGGTACAGCGTATTGTGGAAGACTCGCCGGCAATCGATTTACAAGCGGAGGCGCAACATACATCTGGCGAAATAGAGACTCCCCCGCGTTTTCTACTCAAATTTGAGCAAATTTATCTTTCAAAACCCACACATTGGGAGAAAGATGGTTCGCCAAGTCCTATGATGCCGAACGAAGCACGTTTGCGCAATCTAACATATTCTGCGCCACTATATGTGGATATAACAAAAACAAAAATCGTAGAAGGTGCCGATCCAGTTGAAACGCAGCATCAGAAAACTTTTATTGGGAAAATTCCTATTATGTTGCGTTCAACATACTGTCTGCTGTCACAACTAACAGATCGTGATTTAACAGAATTAAATGAATGTCCATTGGATCCCGGCGGTTATTTCATTATTAACGGCTCGGAAAAAGTACTGATCGCTCAAGAGAAAATGGCTACAAATACTGTATATGTATTCAGCATGAAAGATGGCAAATACGCATTCAAATCTGAAATTCGTTCTTGTCTTGAACACAGCTCCAGACCAACTTCAACGCTTTGGGTGAATATGATGGCGCGTGGTTCACAAAACATCAAAAAATCAGCTATTGGTCAGCGTATAATTGCCATTTTGCCGTATATCAAGCAGGAGATACCAATTATGATTGTATTTCGGGCTTTGGGCTTTGTGGCAGACAGAGATATTTTAGAGCATATCATTTACGATTTTGATGATCCTGAAATGATGGAAATGGTTAAACCATCACTTGATGAAGCTTTCGTCGTTCAAGAGCAAAATGTTGCCTTGAATTTCATTGGTGCGCGTGGTGCACGACCAGGTGTAACAAAAGATAAACGTATTAAATACGCAAAGGAAATTTTACAAAAAGAAATGTTGCCACATGTAGGCGTCTCCGATTTTTGCGAAACAAAGAAGGCATACTTTCTGGGTTACATGGTTCATCGCCTGCTGCTTGCTTCGCTCGGTCGTCGAGAATTAGATGATCGGGATCACTACGGTAACAAACGTTTGGATCTCGCCGGTCCACTACTGGCTTTCCTCTTCCGTGGCCTCTTTAAAAACTTAATGAAAGAAGTACGGATGTACACACAGAAGTTCATCGACCGTGGAAAGGACTTCAACTTGGAATTGGCCATTAAAACGAACATCATTACTGATGGTTTGCGTTACTCTTTGGCCACAGGCAATTGGGGTGATCAGAAGAAGGCACATCAAGCCCGTGCAGGCGTATCTCAGGTGTTGAATCGTCTAACCTTTGCTTCAACCTTATCGCATTTACGTCGCGTCAACTCGCCAATCGGTCGCGATGGTAAATTGGCCAAACCACGTCAATTGCACAATACACTTTGGGGCATGTTGTGTCCAGCCGAGACACCAGAAGGTGCTGCTGTAGGTCTGGTAAAGAACTTGGCTCTTATGGCATATATTTCGGTCGGCTCGCAGCCTTCCCCGATTTTGGAGTTCTTGGAAGAGTGGTCTATGGAAAATTTAGAAGAAATTGCACCATCAGCCATTGCAGATGCAACTAAGATTTTCGTCAATGGCTGTTGGGTTGGCATACATCGAGATCCTGAACAATTGATGGCAACCCTTCGGAAATTGCGCCGTCAAATGGATATCATTGTCTCGGAGGTATCTATGATTCGTGATATCCGCGATCGTGAAATTAGAATTTACACTGATGCTGGACGCATTTGTCGTCCGCTGTTGATTGTTGAGAATGGTTCACTGCTATTGAAGAAAACTCATGTGGACATGTTAAAGGAACGTGATTACAATAACTATAGCTGGCAAGTATTAGTCGCATCCGGCGTAGTGGAGTACATTGATACATTGGAAGAAGAGACTGTGATGATAGCAATGTCACCGTACGATTTGAAGCAGGACAAGGATTACGCATATTGTACCACATATACGCATTGTGAAATTCACCCAGCTATGATTTTAGGCGTTTGCGCCTCCATTATTCCATTCCCCGATCACAACCAGAGTCCACGTAACACCTATCAAAGCGCTATGGGTAAACAAGCTATGGGTGTCTACATTACCAATTTCCATGTGCGGATGGACACTTTGGCTCATGTGCTCTACTATCCTATGAAGCCTTTGGTCACAACACGTTCTATGGAGTATCTACGTTTCAGAGAACTGCCAGCTGGCATTAACTCAATTGTAGCCATTTTATGTTACACTGGATACAACCAAGAAGATTCTGTTATCTTGAATGCATCGGCTGTGGAACGTGGATTCTTCCGCTCTGTTTTCTACCGTTCATATAAGGACTCAGAAAATAAACGTATTGGCGATCAAGAAGAAAACTTTGAAAAGCCCAATCGTCAAACTTGTCAGGGCATGCGTAATGCTCACTACGACAAGTTAGATGATGACGGTATAATTGCACCTGGCATTCGTGTATCAGGCGACGACGTGGTTATCGGCAAAACTATAACTTTGCCCGAAAATGATGATGAGCTTGACAGCACCACAAAACGCTTTACCAAGCGAGACGCATCTACCTTCCTACGTAATTCCGAAACTGGTATTGTAGATCAGGTGATGTTGACGCTTAATAGCGAGGGTTACAAGTTCTGTAAGATTCGTGTGCGCTCGGTGCGTATACCACAAATTGGTGACAAGTTTGCTTCACGTCACGGACAAAAGGGTACATGTGGTATCCAATATCGACAGGAAGATATGGCCTTCACATGCGAGGGCTTGGCACCAGATATTATTATTAACCCTCACGCTATTCCATCTCGTATGACAATTGGCCATTTAATCGAGTGTCTACAAGGAAAATTGGGTTCCAACAAGGGTGAAATCGGTGATGCTACGCCCTTCAATGACGCAGTAAACGTACAAAAAATCTCTACTTTCCTACAAGAGTACGGCTATCATTTGCGTGGCAATGAAGTAATGTACAATGGACATACCGGACGCAAAATCAATGCCCAAGTCTTCTTGGGGCCCACATATTATCAACGTTTAAAGCACATGGTGGATGACAAAATTCACTCGCGAGCTCGTGGACCCGTACAGATTTTGGTGCGCCAACCTATGGAGGGTAGGGCACGTGACGGCGGTCTACGTTTCGGCGAGATGGAACGTGATTGCCAAATTTCTCATGGCGCTGCACAATTTCTTCGTGAACGTCTCTTCGAAGTTTCCGATCCATATCGTATACACGTTTGTAATTTCTGTGGTCTTATCGCTATAGCCAATTTGCGTAATAATACATTTGAATGCAAAGGCTGCAAGAACAAAACTCAAATATCACAAGTGCGTTTGCCGTATGCCGCAAAGTTACTTTTCCAGGAGCTAATGTCCATGAATATCGCGCCACGTTTGATGGTT
>correcta
ATGATGTACGAAGATGATGAAATGTACGAAGAAGAGAATGCGGAGGAAATCTCCCACGAGTTGTGGCAGGAAGCTTGCTGGATTGTAATTAACGCCTATTTCGATGAAAAAGGTTTGGTACGACAGCAATTGGACAGTTTTGATGAATTTATACAAATGTCTGTGCAACGCATTGTTGAAGACTCGCCGGCAATTGACTTGCAAGCTGAAGCCCAACACACATCTGGTGAAATTGAAACACCCCCTCGCTTTCTACTCAAATTTGAGCAAATTTACCTATCTAAACCAACACATTGGGAAAAAGATGGTTCTCCAAGTCCTATGATGCCAAACGAAGCACGTTTGCGCAATCTTACATATTCTGCTCCACTCTATGTGGACATAACGAAAACAAAAATTGTAGAAGGAGCCGATCCAGTAGAAACACAGCACCAGAAGACATTTATTGGAAAGATCCCTATTATGTTGCGTTCCACCTACTGTCTCCTTTCTCAGCTGACCGATCGTGATTTAACAGAATTGAATGAATGCCCTCTCGATCCAGGCGGTTATTTCATTATTAACGGTTCAGAGAAAGTATTGATCGCCCAAGAAAAAATGGCCACAAATACTGTATACGTATTCAGCATGAAAGACGGCAAATATGCTTTCAAGTCGGAAATCCGTTCATGTCTTGAACACAGCTCCAGACCGACTTCCACTTTGTGGGTAAACATGATGGCACGTGGTTCACAGAATATCAAAAAATCTGCCATTGGCCAGCGCATAATCGCTATCTTACCATACATTAAACAGGAAATTCCAATTATGATAGTTTTTCGCGCTTTGGGTTTTGTAGCTGATCGCGATATTTTGGAGCACATCATCTATGATTTTGATGATCCTGAAATGATGGAAATGGTAAAACCATCACTTGACGAAGCGTTCGTTGTGCAAGAACAAAATGTAGCCCTCAATTTTATTGGCGCTCGTGGCGCCCGACCGGGTGTGACAAAAGACAAACGTATAAAATACGCAAAAGAAATTTTACAAAAGGAAATGTTGCCTCATGTAGGCGTATCTGATTTTTGTGAAACAAAGAAAGCATACTTCTTGGGTTACATGGTACATCGTTTGCTGCTTGCTTCGCTCGGTCGTCGTGAGTTAGACGATCGTGATCACTACGGCAACAAACGTTTGGATCTTGCCGGACCCCTATTGGCCTTCCTTTTCCGTGGGCTATTCAAAAACCTTATGAAAGAAGTCCGCATGTATACACAAAAATTCATCGATCGTGGAAAGGATTTCAACTTAGAATTAGCCATCAAAACGAATATAATCACAGACGGCCTGCGTTACTCTCTGGCCACTGGTAATTGGGGTGATCAAAAGAAGGCACATCAGGCCCGCGCTGGCGTGTCTCAGGTGTTGAATCGTCTAACTTTTGCATCTACATTGTCACATTTACGACGTGTCAACTCACCCATTGGTCGCGATGGTAAATTAGCCAAACCACGTCAATTGCACAATACCCTCTGGGGCATGTTGTGCCCCGCCGAGACACCAGAGGGTGCTGCTGTCGGTCTGGTAAAGAATTTGGCTCTTATGGCGTACATTTCCGTTGGTTCGCAGCCTTCGCCAATTTTGGAGTTCTTGGAAGAATGGTCCATGGAAAATCTTGAAGAAATCGCCCCCTCCGCCATCGCAGACGCAACAAAAATTTTCGTCAATGGCTGTTGGGTCGGCATACATCGTGATCCCGAGCAGTTAATGGCTACATTGCGTAAATTGCGTCGTCAGATGGATATCATTGTCTCGGAAGTTTCAATGATCCGCGATATTCGCGATCGTGAAATAAGAATTTACACAGACGCCGGTCGTATTTGTCGTCCGTTATTGATTGTTGAGAATGGCTCACTGCTGTTGAAGAAAAGTCATGTGGACATGTTAAAGGAACGTGATTATAATAATTATAGTTGGCAAGTTCTGGTCGCATCGGGTGTAGTGGAGTACATTGACACTTTGGAAGAGGAAACTGTCATGATTGCGATGTCGCCATATGACTTGAAACAAGACAAGGACTATGCATATTGTACAACCTACACACACTGCGAAATCCATCCGGCGATGATTTTAGGCGTATGCGCCTCCATTATTCCATTCCCCGATCACAATCAGAGTCCGCGTAACACATATCAAAGCGCTATGGGTAAACAAGCTATGGGGGTCTACATTACCAATTTCCATGTACGGATGGACACACTAGCACACGTACTCTACTATCCCATGAAACCGTTGGTCACTACACGATCTATGGAGTATCTTCGCTTCAGAGAACTACCAGCTGGCATTAATTCAATTGTTGCCATTTTATGTTACACCGGATACAACCAGGAGGATTCTGTCATCTTGAATGCTTCAGCAGTGGAGCGTGGCTTTTTCCGTTCAGTTTTCTACCGTTCATATAAGGATTCTGAGAACAAGCGTATTGGCGACCAAGAAGAGAACTTCGAGAAGCCCAATCGCCAGACTTGTCAAGGCATGCGCAATGCTCATTACGACAAATTGGACGATGACGGTATTATTGCGCCTGGAATTCGTGTATCCGGTGATGATGTGGTTATAGGAAAAACAATTACTCTGCCTGAAAACGACGATGAGCTTGATAGCACTACAAAGCGTTTCAGCAAGCGAGATGCTTCGACTTTCCTACGTAACTCCGAAACGGGTATTGTTGATCAAGTCATGTTGACTCTAAATAGCGAGGGTTATAAATTCTGCAAAATTCGTGTGCGCTCAGTGCGCATACCGCAAATTGGTGATAAGTTTGCCTCGCGTCACGGGCAGAAGGGTACTTGTGGTATCCAGTATCGCCAAGAGGACATGGCATTTACATGTGAAGGGCTTGCTCCGGACATTATTATCAATCCCCACGCCATTCCATCTCGTATGACAATTGGCCATTTAATCGAGTGTTTGCAAGGAAAGTTGGGCTCCAACAAAGGTGAAATTGGTGATGCTACGCCCTTCAACGATGCAGTCAACGTACAAAAAATATCCACGTTCTTACAAGAGTACGGCTATCATTTGCGTGGTAACGAGGTGATGTACAACGGTCATACCGGACGCAAAATCAATGCCCAAGTATTCTTGGGACCTACCTATTATCAACGTCTCAAGCACATGGTGGATGACAAAATTCACTCTCGTGCACGTGGTCCCGTACAGATTTTAGTGCGTCAACCTATGGAGGGTAGGGCACGTGATGGTGGTCTACGTTTCGGTGAGATGGAACGTGATTGTCAGATATCTCATGGAGCTGCACAATTTCTGCGCGAACGTCTTTTTGAGGTTTCCGATCCATATCGTATACATGTGTGCAATTTCTGTGGCCTCATTGCCATTGCTAATTTGCGTAATAACACTTTTGAATGCAAGGGTTGCAAAAACAAAACTCAAATATCACAAGTTCGTTTACCGTATGCCGCAAAGTTGCTGTTCCAGGAGCTAATGTCGATGAACATTGCTCCGCGACTGATGGTT
>cucurbitae
ATGATGTACGAAGATGATGAAATGTTCGAAGAAGAGAATGCGGAGGAAATCTCCCACGAGTTGTGGCAGGAAGCTTGCTGGATTGTAATTAACGCCTATTTCGACGAAAAAGGTTTGGTACGACAACAGCTGGACAGTTTCGATGAATTTATACAAATGTCTGTGCAACGCATTGTAGAAGACTCCCCGGCAATTGATTTGCAAGCCGAAGCCCAACACACATCTGGTGAAATCGAAACACCCCCACGCTTTTTGCTTAAATTTGAGCAAATTTATTTATCCAAACCTACACATTGGGAAAAAGATGGTTCTCCAAGCCCCATGATGCCGAACGAAGCCCGTTTACGAAATCTGACATATTCTGCTCCACTGTATGTGGACATAACAAAAACAAAAATTGTGGAAGGAGCCGATCCAGTAGAAACACAGCATCAGAAAACCTTTATTGGAAAAATTCCTATTATGTTGCGTTCTACGTACTGCCTGCTTTCGCAGCTAACAGATCGTGATTTAACAGAATTAAATGAGTGTCCCCTAGATCCAGGTGGTTATTTCATTATCAACGGATCTGAAAAAGTTCTGATCGCTCAAGAGAAAATGGCAACCAATACTGTATACGTATTCAGCATGAAAGACGGCAAATATGCTTTCAAATCGGAAATCCGTTCTTGCCTTGAACACAGCTCCAGACCCACCTCCACTTTGTGGGTAAATATGATGGCACGTGGTTCACAGAACATCAAAAAGTCTGCCATTGGCCAGCGCATAATCGCGATCTTACCATATATCAAACAGGAAATTCCAATTATGATAGTTTTTCGTGCTTTGGGCTTTGTAGCTGATCGCGATATTTTGGAGCACATCATTTATGATTTCGATGATCCCGAAATGATGGAAATGGTAAAACCATCACTTGACGAGGCATTCGTTGTGCAAGAACAAAATGTAGCCTTAAATTTTATTGGTGCCCGCGGTGCTCGACCGGGTGTAACCAAAGACAAGCGTATAAAATACGCAAAGGAAATTTTACAAAAGGAAATGTTGCCGCATGTAGGCGTATCCGATTTCTGTGAAACCAAGAAAGCATACTTTTTGGGTTATATGGTGCATCGTTTGCTGCTTGCTTCGCTCGGTCGTCGTGAATTAGATGATCGCGATCACTACGGCAACAAACGTTTGGATCTCGCCGGTCCGCTATTGGCCTTCCTCTTCCGTGGGCTATTCAAAAATCTCATGAAAGAAGTCCGCATGTACACACAGAAATTCATCGATCGTGGAAAGGATTTCAACTTGGAATTAGCCATCAAAACAAATATTATCACTGACGGTTTGCGTTACTCTTTGGCTACTGGTAACTGGGGTGACCAAAAGAAAGCGCATCAGGCGCGTGCTGGCGTGTCTCAGGTGTTGAATCGTCTAACTTTTGCATCCACATTGTCACATTTACGGCGTGTCAACTCGCCCATCGGTCGCGATGGTAAATTGGCCAAACCACGTCAATTGCACAACACATTGTGGGGCATGTTATGCCCCGCCGAGACACCAGAGGGTGCCGCTGTAGGTCTGGTAAAGAACTTGGCTCTGATGGCGTACATTTCTGTTGGTTCCCAACCTTCGCCAATTTTAGAGTTCTTGGAAGAATGGTCCATGGAAAATCTTGAAGAAATTGCACCCTCTGCCATCGCAGATGCCACAAAAATTTTCGTCAATGGCTGCTGGGTTGGCATACATCGTGACCCTGAGCAACTTATGGCTACACTACGTAAATTGCGTCGGCAGATGGATATCATTGTCTCGGAAGTATCCATGATCCGTGATATTCGCGATCGTGAAATACGAATTTACACAGACGCCGGTCGCATTTGCCGTCCGCTATTGATTGTTGAGAATGGCTCACTTCTGTTGAAGAAGACTCATGTGGACATGTTGAAGGAACGTGATTACAATAATTATAGTTGGCAAGTTTTGGTCGCTTCGGGTGTCGTGGAATACATTGACACCTTGGAAGAGGAGACTGTAATGATTGCGATGTCGCCATACGACTTGAAACAGGACAAGGACTACGCGTATTGTACGACCTACACACATTGTGAAATTCATCCGGCTATGATTTTAGGCGTATGTGCCTCTATTATACCATTCCCCGATCACAATCAAAGTCCGCGTAACACATATCAAAGCGCTATGGGTAAACAAGCTATGGGTGTCTACATTACCAACTTCCACGTACGGATGGACACTCTGGCACACGTACTCTATTATCCCATGAAACCATTGGTCACTACACGTTCCATGGAATATCTGCGTTTCAGAGAGCTACCAGCTGGCATTAATTCAATTGTTGCCATCTTATGTTACACTGGTTACAACCAGGAAGATTCTGTCATCTTAAATGCTTCGGCTGTGGAACGTGGTTTCTTCCGATCGGTTTTCTACCGTTCGTATAAGGATTCCGAGAACAAGCGTATTGGCGATCAAGAGGAGAACTTCGAAAAGCCCAATCGTCAGACTTGTCAAGGAATGCGCAATGCTCACTACGACAAATTGGATGATGACGGTATTATTGCGCCTGGTATTCGTGTCTCTGGTGACGATGTGGTTATTGGAAAAACAATTACTCTCCCCGAAAACGACGATGAGCTCGACAGTACCACGAAACGTTTCTCTAAACGAGATGCCTCCACTTTCCTACGTAATTCCGAAACTGGTATTGTTGATCAAGTGATGTTGACGCTGAATAGCGAAGGTTATAAGTTTTGCAAAATTCGTGTGCGTTCAGTGCGTATACCGCAAATTGGTGACAAGTTCGCCTCGCGTCACGGACAGAAGGGTACTTGTGGTATCCAGTATCGTCAAGAAGACATGGCGTTTACATGTGAGGGGCTTGCGCCTGACATTATTATCAACCCTCACGCCATTCCATCTCGTATGACAATTGGCCATTTAATCGAGTGTTTGCAAGGAAAGTTGGGCTCAAACAAAGGTGAAATTGGTGACGCTACACCCTTCAACGATGCTGTCAACGTACAAAAGATATCCACCTTCCTGCAAGAGTATGGCTATCATTTGCGTGGCAACGAGGTGATGTACAACGGTCATACAGGTCGCAAAATCAATGCCCAAGTATTCTTGGGACCAACCTATTACCAACGTCTCAAGCACATGGTGGACGACAAAATTCACTCCCGTGCTCGTGGTCCTGTCCAGATTTTGGTGCGTCAACCTATGGAGGGTAGGGCACGTGATGGTGGTCTACGGTTCGGTGAGATGGAACGTGATTGTCAGATATCTCATGGCGCTGCACAATTTCTGCGCGAACGTCTTTTTGAGGTTTCCGATCCATACCGTATACATGTGTGCAATTTCTGTGGTCTCATTGCTATAGCTAATTTGCGTAATAACACTTTTGAATGCAAGGGTTGCAAAAACAAAACTCAAATATCACAAGTCCGTTTGCCGTATGCCGCAAAGTTGCTGTTCCAGGAACTTATGTCGATGAATATTGCACCGCGACTGATGGTT
>dorsalis
ATGATGTACGAAGATGATGAAATGTACGAAGAAGAGAATGCGGAGGAAATCTCCCACGAGTTGTGGCAGGAAGCTTGCTGGATTGTAATTAACGCCTATTTCGATGAAAAAGGTTTGGTACGACAGCAATTGGACAGTTTTGATGAATTTATACAAATGTCTGTGCAACGCATTGTAGAAGACTCGCCGGCAATTGACTTGCAAGCTGAAGCCCAACACACATCTGGTGAAATTGAAACACCCCCTCGCTTTCTACTCAAATTTGAGCAAATTTACCTATCTAAACCAACACATTGGGAAAAAGATGGTTCTCCAAGTCCTATGATGCCAAACGAAGCACGTTTACGCAATCTTACATATTCTGCTCCACTCTATGTGGACATAACGAAAACAAAAATTGTAGAAGGTGCCGATCCAGTAGAAACGCAGCACCAGAAGACATTTATTGGAAAGATCCCTATTATGTTGCGTTCCACCTACTGTCTCCTTTCTCAGCTGACCGATCGTGATTTAACAGAATTGAATGAATGCCCTCTCGATCCAGGCGGTTATTTCATTATTAACGGTTCAGAGAAAGTATTGATCGCCCAAGAAAAAATGGCAACAAATACTGTATACGTATTCAGCATGAAAGACGGCAAATATGCTTTCAAATCGGAAATCCGTTCATGTCTTGAACACAGCTCCAGACCGACTTCCACTTTATGGGTAAACATGATGGCTCGTGGTTCACAGAATATCAAAAAATCTGCCATTGGCCAGCGCATAATCGCTATCTTACCATACATTAAACAGGAAATTCCAATTATGATAGTTTTTCGAGCTTTGGGTTTTGTAGCCGATCGCGATATTTTGGAGCACATAATCTATGATTTTGATGATCCTGAAATGATGGAAATGGTAAAACCATCACTTGACGAAGCGTTTGTTGTGCAAGAACAAAATGTAGCCTTAAATTTTATTGGTGCTCGTGGCGCACGACCGGGTGTAACAAAAGACAAACGTATAAAATACGCAAAAGAAATTTTGCAAAAGGAAATGTTGCCTCATGTAGGCGTTTCCGATTTTTGTGAAACAAAGAAAGCATACTTTTTGGGTTACATGGTACATCGTTTGTTGCTTGCTTCGCTTGGTCGTCGTGAGTTAGACGATCGTGATCACTACGGCAACAAACGTTTGGATCTGGCCGGACCCCTATTGGCCTTCCTTTTCCGTGGGCTATTCAAAAACCTTATGAAAGAAGTCCGCATGTATACACAAAAATTCATCGATCGTGGAAAGGATTTCAACCTAGAATTAGCCATCAAAACGAATATAATCACAGACGGACTGCGTTACTCTCTGGCCACTGGTAATTGGGGTGATCAAAAGAAGGCACATCAGGCCCGCGCTGGCGTGTCTCAGGTGTTGAATCGTCTAACTTTTGCATCTACATTGTCACATTTACGACGTGTCAACTCACCAATTGGTCGCGATGGTAAATTAGCCAAACCACGTCAATTGCACAATACTCTCTGGGGCATGTTGTGCCCCGCCGAGACACCAGAGGGAGCTGCTGTCGGTCTGGTAAAGAATTTGGCTCTTATGGCGTACATTTCCGTTGGTTCGCAGCCTTCGCCAATTTTGGAGTTCTTGGAAGAATGGTCCATGGAAAATCTTGAAGAAATCGCCCCCTCTGCCATCGCAGATGCAACCAAAATTTTCGTCAATGGCTGCTGGGTCGGCATACATCGTGATCCCGAGCAGTTGATGGCTACATTGCGTAAATTGCGTCGTCAGATGGATATCATTGTCTCGGAAGTGTCAATGATCCGCGATATTCGCGATCGTGAAATAAGAATTTACACAGACGCCGGTCGTATTTGTCGTCCGCTATTGATTGTTGAGAATGGCTCACTGCTGTTGAAGAAAACTCATGTGGACATGTTAAAGGAGCGTGATTATAATAACTATAGTTGGCAAGTTCTGGTCGCATCGGGTGTAGTAGAATACATTGACACTTTGGAGGAGGAGACTGTGATGATTGCGATGTCGCCATATGATTTGAAGCAAGACAAGGACTATGCATATTGTACAACCTACACACACTGCGAAATCCATCCGGCGATGATCTTAGGCGTTTGCGCCTCCATTATTCCATTCCCCGATCACAATCAGAGTCCGCGTAACACATATCAAAGCGCTATGGGTAAACAAGCTATGGGGGTCTACATTACCAATTTCCACGTACGGATGGACACACTGGCACACGTACTCTACTATCCCATGAAACCGTTGGTCACTACACGATCTATGGAGTACCTTCGCTTCAGAGAGCTACCAGCTGGCATTAATTCAATTGTTGCCATTTTATGTTACACCGGATACAATCAGGAGGATTCTGTCATCTTGAATGCTTCGGCAGTAGAGCGTGGCTTTTTCCGTTCAGTTTTCTACCGCTCATATAAGGATTCTGAGAACAAGCGTATTGGCGACCAAGAAGAGAACTTCGAGAAGCCCAATCGCCAGACTTGTCAAGGCATGCGCAATGCTCATTACGACAAATTGGACGATGACGGTATTATTGCGCCTGGTATTCGTGTATCAGGTGATGATGTGGTTATTGGAAAAACAATTACTCTGCCTGAAAACGACGATGAGCTCGATAGCACCACAAAGCGTTTCAGCAAGCGAGATGCTTCGACTTTCCTACGTAACTCTGAAACGGGTATTGTTGATCAAGTCATGTTGACTCTGAATAGCGAGGGTTATAAGTTCTGCAAAATTCGTGTGCGCTCAGTGCGTATACCGCAAATTGGTGATAAATTTGCCTCACGTCACGGGCAGAAGGGTACTTGTGGTATCCAGTATCGCCAAGAGGACATGGCATTTACATGTGAAGGGCTTGCTCCGGACATTATTATCAATCCCCACGCCATTCCATCTCGTATGACAATTGGCCATTTAATCGAGTGTTTGCAAGGAAAGTTGGGCTCAAACAAAGGTGAAATTGGTGATGCTACGCCCTTCAACGATGCGGTCAACGTACAAAAAATATCCACGTTCTTACAAGAGTACGGCTATCATTTGCGTGGTAACGAGGTGATGTACAACGGTCATACCGGTCGAAAAATCAATGCCCAAGTATTCTTGGGACCTACCTATTATCAACGTCTCAAGCACATGGTGGATGACAAAATTCACTCTCGTGCACGTGGTCCCGTACAGATTTTAGTGCGTCAACCTATGGAGGGTAGGGCACGTGATGGTGGTCTACGTTTCGGTGAGATGGAACGTGATTGTCAGATATCTCATGGAGCTGCGCAATTTCTGCGCGAACGTCTTTTTGAGGTTTCCGATCCATATCGTATACATGTGTGCAATTTCTGTGGCCTCATTGCCATTGCCAATTTGCGTAATAATACTTTTGAATGCAAGGGTTGCAAAAACAAAACTCAAATATCACAAGTTCGTTTACCGTATGCCGCAAAGTTGCTGTTCCAGGAGCTAATGTCGATGAACATTGCTCCGCGACTGATGGTT
>jarvisi
ATGATGTACGAAGATGATGAAATGTACGAAGAAGAGAATGCGGAGGAAATCTCCCACGAGCTGTGGCAGGAAGCTTGCTGGATTGTAATTAACGCCTATTTCGATGAAAAAGGTTTAGTACGACAGCAATTGGACAGTTTTGACGAGTTTATACAAATGTCTGTGCAACGCATTGTAGAAGACTCACCGGCAATTGATTTGCAAGCTGAAGCCCAACACACATCTGGTGAAATTGAAACACCCCCTCGCTTTCTACTTAAATTTGAGCAAATTTATCTATCTAAACCAACACATTGGGAAAAGGATGGTTCTCCAAGTCCTATGATGCCAAACGAAGCACGTTTACGCAATCTTACATATTCTGCTCCACTATATGTTGACATAACTAAAACAAAAATTGTAGAGGGCGCCGATCCAGTAGAAACGCAGCACCAGAAGACGTTTATTGGAAAGATCCCTATTATGTTGCGTTCCACCTACTGTCTCCTATCTCAGCTGACCGATCGTGATTTAACAGAATTGAATGAATGCCCTCTCGATCCAGGCGGTTATTTCATTATTAACGGTTCAGAAAAAGTATTGATCGCCCAAGAAAAAATGGCAACAAATACTGTATACGTATTCAGCATGAAAGACGGCAAATATGCTTTCAAATCGGAAATTCGTTCATGTCTTGAACACAGCTCCAGACCGACTTCCACTTTGTGGGTAAACATGATGGCTCGTGGTTCACAGAATATTAAAAAATCTGCCATTGGCCAGCGCATAATCGCTATTTTGCCATACATTAAACAGGAAATTCCAATAATGATAGTGTTCCGAGCTTTAGGTTTTGTGGCTGATCGCGATATTTTGGAGCACATCATCTATGATTTTGATGATCCTGAAATGATGGAAATGGTAAAACCATCACTTGACGAAGCGTTCGTTGTGCAAGAACAAAATGTAGCCCTAAATTTTATTGGCGCTCGTGGTGCACGACCGGGTGTAACAAAAGACAAACGTATAAAATACGCAAAAGAAATTTTACAAAAGGAAATGTTGCCTCATGTAGGCGTATCCGATTTCTGTGAAACAAAGAAAGCATACTTTTTGGGTTACATGGTACATCGTTTGCTGCTTGCTTCACTCGGTCGTCGTGAGTTAGACGATCGTGATCACTACGGCAACAAACGTTTGGATCTTGCCGGACCCTTATTGGCCTTTCTTTTCCGTGGGCTATTCAAAAACCTTATGAAAGAAGTCCGCATGTATACACAAAAATTCATCGATCGTGGAAAGGATTTCAACTTGGAATTAGCTATCAAAACGAATATAATCACAGACGGCCTGCGTTACTCTCTGGCCACTGGTAATTGGGGAGACCAAAAGAAGGCACATCAGGCCCGCGCTGGCGTGTCTCAGGTGTTGAATCGTCTAACTTTTGCATCTACATTGTCACATTTACGACGAGTCAACTCACCCATTGGTCGTGATGGTAAATTAGCCAAACCACGTCAACTGCACAATACACTCTGGGGCATGTTGTGCCCCGCCGAGACACCAGAGGGAGCTGCTGTCGGTCTGGTAAAGAATTTGGCTCTTATGGCGTACATTTCCGTTGGTTCGCAGCCTTCGCCAATTTTGGAGTTCTTGGAAGAATGGTCCATGGAAAATCTTGAAGAAATCGCTCCCTCTGCCATAGCAGATGCAACCAAAATTTTCGTCAATGGCTGCTGGGTCGGCATACATCGTGATCCGGAGCAGTTGATGGCTACATTGCGTAAATTGCGTCGTCAGATGGATATCATTGTCTCGGAAGTGTCAATGATCCGCGATATTCGCGATCGTGAAATAAGAATTTACACAGACGCCGGTCGTATTTGTCGTCCGCTATTGATTGTTGAGAATGGCTCACTGCTGTTGAAAAAAACTCATGTTGACATGTTAAAGGAGCGTGATTATAATAACTATAGTTGGCAAGTTCTGGTCGCATCGGGTGTAGTGGAGTACATTGACACTTTGGAAGAGGAGACTGTGATGATTGCGATGTCGCCATATGATTTGAAACAAGACAAGGACTATGCATATTGTACAACTTACACACACTGCGAAATTCATCCCGCGATGATTTTGGGCGTATGCGCCTCCATTATTCCATTCCCCGATCACAATCAGAGTCCGCGTAATACATATCAAAGCGCTATGGGTAAACAAGCTATGGGTGTCTACATTACCAATTTCCACGTACGGATGGACACACTGGCACACGTACTCTACTATCCCATGAAACCGTTGGTCACTACACGATCTATGGAGTATCTGCGCTTCAGAGAGTTACCAGCTGGCATTAATTCAATTGTTGCCATTTTGTGTTACACCGGCTACAACCAGGAGGATTCTGTCATCTTGAATGCTTCGGCAGTGGAGCGTGGCTTCTTCCGTTCAGTTTTCTACCGCTCATATAAGGATTCTGAGAACAAGCGTATTGGCGACCAAGAAGAGAACTTCGAGAAGCCCAATCGCCAGACTTGTCAAGGCATGCGCAATGCTCACTACGACAAATTGGATGATGACGGTATTATTGCGCCTGGTATTCGTGTATCAGGTGATGATGTGGTTATTGGAAAAACAATTACTCTGCCTGAAAATGACGATGAGCTCGATAGCACTACAAAGCGTTTCAGTAAGCGAGATGCTTCGACTTTCCTCCGTAACTCCGAAACGGGAATTGTTGATCAAGTCATGTTGACTCTGAATAGCGAGGGTTATAAGTTCTGCAAAATTCGTGTGCGCTCAGTGCGTATACCCCAAATTGGTGATAAGTTTGCCTCACGTCACGGACAGAAGGGTACTTGTGGTATCCAATATCGTCAAGAGGACATGGCATTTACATGTGAAGGGCTTGCTCCAGACATTATTATCAATCCTCACGCCATTCCATCTCGTATGACAATTGGCCATTTAATCGAGTGTTTGCAAGGAAAGTTGGGCTCAAACAAAGGTGAAATTGGTGATGCTACACCCTTCAACGATGCGGTCAACGTACAAAAAATATCCACGTTCTTACAAGAGTACGGCTATCATTTGCGTGGTAACGAGGTGATGTATAACGGTCATACCGGTCGCAAAATCAATGCCCAAGTATTCTTGGGACCTACCTATTATCAACGTCTCAAGCACATGGTGGATGACAAAATTCACTCTCGTGCACGTGGTCCCGTACAGATTTTAGTGCGCCAACCTATGGAGGGTAGGGCACGTGATGGTGGTCTACGTTTCGGTGAGATGGAACGTGATTGTCAGATATCTCATGGAGCTGCACAATTTCTGCGCGAACGTCTTTTTGAGGTCTCCGATCCATATCGTATACATGTGTGCAATTTCTGTGGCCTCATTGCCATTGCTAATTTGCGTAATAACACTTTTGAGTGCAAGGGTTGCAAAAACAAAACTCAGATATCACAAGTTCGTTTACCGTATGCCGCAAAGTTGCTGTTCCAGGAACTTATGTCGATGAACATTGCTCCGCGACTGATGGTT
>latifrons
ATGATGTACGAAGATGATGAAATGTACGAAGAAGAAAATGCGGAGGAAATCTCCCACGAGTTGTGGCAGGAAGCTTGCTGGATTGTAATTAACGCCTATTTCGATGAAAAAGGTTTGGTCCGACAGCAATTGGACAGTTTTGATGAATTTATACAAATGTCTGTGCAACGTATTGTAGAAGACTCGCCGGCCATTGACTTGCAAGCTGAAGCCCAACACACATCTGGTGAAATTGAAACACCCCCTCGCTTTCTACTCAAATTTGAGCAAATTTACCTATCTAAACCAACACATTGGGAAAAAGATGGTTCTCCAAGTCCTATGATGCCAAACGAAGCACGCTTACGCAATCTTACATATTCTGCTCCACTCTATGTGGACATAACGAAAACAAAAATTGTAGAAGGTGCTGATCCAGTAGAAACGCAGCACCAGAAGACATTTATTGGAAAGATCCCCATTATGTTGCGTTCCACCTACTGTCTCCTTTCTCAGCTGACCGATCGTGATTTAACAGAATTGAATGAATGCCCTCTCGATCCAGGCGGTTATTTCATTATTAATGGTTCAGAGAAAGTATTGATCGCCCAAGAAAAAATGGCAACAAATACTGTATACGTATTCAGCATGAAAGACGGCAAATATGCTTTCAAATCGGAAATCCGTTCATGTCTTGAACATAGCTCCAGACCGACTTCCACTTTGTGGGTAAACATGATGGCTCGTGGCTCACAGAATATCAAAAAATCTGCAATTGGCCAACGCATAATCGCTATCTTACCATATATTAAACAGGAAATTCCAATTATGATAGTTTTTCGAGCTTTGGGTTTTGTAGCCGATCGCGATATTTTGGAGCACATCATCTATGATTTTGATGATCCTGAAATGATGGAAATGGTAAAACCATCACTTGACGAAGCGTTCGTTGTACAAGAACAAAATGTAGCCCTAAATTTTATTGGTGCTCGTGGCGCACGACCGGGTGTAACAAAAGACAAACGTATAAAATACGCAAAAGAAATTTTACAAAAGGAAATGTTGCCTCATGTAGGCGTATCCGATTTTTGTGAAACAAAGAAAGCATACTTTTTGGGTTACATGGTACATCGTTTGCTGCTTGCGTCGCTCGGTCGTCGTGAGTTAGACGATCGTGATCACTACGGCAACAAACGTTTGGATCTTGCCGGACCCCTATTGGCCTTCCTTTTCCGTGGGCTATTCAAAAACCTTATGAAAGAAGTCCGCATGTATACACAAAAATTCATCGATCGTGGAAAGGATTTCAACTTAGAATTAGCCATCAAAACGAATATAATCACTGACGGACTGCGTTACTCTCTGGCCACTGGTAACTGGGGTGACCAAAAGAAGGCACATCAGGCCCGCGCTGGCGTGTCTCAGGTGTTGAATCGTCTAACTTTTGCATCTACATTATCACATTTACGACGTGTCAACTCACCCATTGGTCGTGATGGTAAATTGGCCAAACCACGTCAATTGCACAATACACTCTGGGGCATGTTGTGCCCCGCCGAGACACCAGAGGGAGCTGCTGTCGGTCTGGTAAAGAATTTGGCTCTTATGGCGTACATTTCCGTTGGTTCACAGCCTTCACCAATTTTGGAGTTCTTGGAAGAATGGTCTATGGAAAATCTTGAAGAAATCGCCCCCTCTGCCATCGCAGATGCAACCAAAATTTTCGTCAATGGCTGTTGGGTCGGCATACATCGTGATCCCGAGCAGTTGATGGCAACATTGCGTAAATTGCGTCGTCAGATGGATATCATTGTCTCGGAAGTGTCTATGATCCGCGATATTCGCGATCGTGAAATAAGAATTTACACAGACGCCGGTCGTATTTGTCGTCCGCTATTGATTGTCGAGAATGGCTCACTGCTGTTGAAGAAAACTCATGTGGACATGTTAAAGGAGCGTGATTATAATAACTATAGTTGGCAAGTTCTGGTCGCATCGGGTGTAGTGGAATACATTGACACTTTGGAAGAGGAGACTGTGATGATTGCGATGTCGCCATATGATTTGAAACAAGATAAGGACTATGCATATTGTACAACATACACACACTGCGAAATCCACCCGGCGATGATTTTAGGCGTATGCGCCTCCATTATTCCATTCCCCGATCACAATCAGAGTCCGCGTAACACATATCAAAGCGCTATGGGTAAACAGGCAATGGGGGTCTACATTACCAATTTTCACGTACGGATGGACACACTGGCTCACGTACTCTACTATCCCATGAAACCGTTGGTCACTACACGATCTATGGAGTATCTGCGCTTCAGAGAGCTACCAGCTGGCATTAATTCAATTGTTGCCATTTTATGTTACACCGGATACAATCAGGAGGATTCTGTCATTTTGAACGCTTCGGCAGTGGAGCGTGGCTTTTTCCGTTCAGTTTTCTACCGCTCATATAAGGATTCTGAGAACAAGCGTATTGGCGACCAAGAAGAGAACTTCGAGAAGCCCAATCGCCAGACTTGTCAAGGCATGCGCAATGCTCACTACGACAAACTGGACGATGACGGCATTATTGCGCCTGGTATTCGTGTATCAGGTGATGATGTGGTTATTGGAAAAACAATTACTCTGCCTGAAAACGACGATGAGCTCGATAGCACTACAAAGCGTTTCAGCAAGCGAGATGCTTCGACTTTCCTACGTAACTCCGAAACGGGTATTGTTGATCAAGTCATGTTGACTCTGAATAGCGAGGGTTATAAGTTCTGCAAAATTCGTGTGCGTTCAGTGCGTATACCGCAAATTGGCGATAAGTTTGCCTCACGTCACGGACAGAAGGGTACTTGTGGTATTCAGTATCGCCAAGAGGACATGGCATTTACATGTGAAGGGCTTGCTCCGGACATTATTATCAATCCTCACGCCATTCCATCTCGTATGACAATTGGTCATTTAATCGAGTGTTTGCAAGGAAAGTTGGGCTCCAACAAAGGTGAAATTGGTGATGCTACGCCCTTCAACGATGCGGTCAACGTACAAAAAATATCCACGTTCTTACAAGAGTATGGCTATCACTTGCGTGGTAATGAGGTGATGTATAACGGTCATACCGGTCGCAAAATCAATGCCCAAGTATTCTTGGGACCTACCTATTATCAACGTCTCAAGCACATGGTGGATGACAAAATTCACTCTCGGGCACGTGGTCCCGTACAGATTTTAGTGCGTCAACCTATGGAGGGTAGGGCACGTGATGGTGGTCTACGTTTCGGTGAGATGGAACGTGATTGTCAGATATCTCATGGAGCTGCACAATTTCTGCGCGAACGTCTTTTTGAAGTTTCCGATCCATATCGTATACATGTGTGCAATTTCTGTGGCCTCATTGCCATTGCTAATTTGCGTAATAACACTTTTGAGTGCAAGGGTTGCAAAAACAAAACTCAAATATCACAAGTTCGTTTACCGTATGCCGCAAAGTTGCTGTTCCAGGAGCTAATGTCGATGAACATTGCTCCCCGACTGATGGTT
>minax
ATGATCTACGAAGATGATGAAATGTACGAAGAAGAAAATGCGGAAGAAATATCCCACGAGTTGTGGCAGGAAGCTTGCTGGATTGTAATTAATGCCTATTTCGATGAGAAAGGTTTAGTACGTCAGCAACTGGACAGTTTTGACGAATTCATACAAATGTCTGTGCAACGCATTGTGGAAGACTCACCAGCAATTGATTTGCAAGCAGAAGCCCAACACACATCTGGTGAAATTGAAACACCCCCTCGATTTCTACTAAAATTTGAACAAATTTATTTATCCAAACCAACACATTGGGAAAAAGATGGTTCTCCAAGCCCTATGATGCCGAACGAAGCCCGTTTACGCAATCTAACATATTCTGCTCCGCTCTATGTGGATATAACAAAAACAAAAATTGTAGAGGGTGCCGATCCAGTAGAAACACAGCACCAGAAGACCTTTATTGGAAAGATCCCTATTATGTTGCGCTCCACATATTGTCTTCTTTCGCAGCTAACAGATCGTGATTTAACAGAATTAAATGAATGCCCTCTAGATCCAGGCGGATATTTTATTATTAACGGATCAGAAAAAGTACTGATCGCCCAAGAAAAAATGGCAACCAATACGGTATATGTATTCAGCATGAAAGACGGCAAATATGCTTTCAAATCGGAAATTCGTTCATGTCTTGAACACAGCTCCAGACCGACTTCCACTCTATGGGTAAACATGATGGCGCGTGGTTCACAGAATATCAAAAAATCTGCCATTGGCCAACGTATAATCGCGATCTTACCATACATTAAACAGGAGATTCCAATTATGATTGTTTTCCGAGCTTTGGGTTTTGTAGCCGATCGCGATATTTTGGAGCACATCATTTACGATTTTGATGATCCCGAAATGATGGAAATGGTAAAACCATCACTCGACGAAGCGTTCGTCGTGCAAGAACAAAACGTAGCCTTAAATTTTATTGGTGCTCGTGGTGCACGACCTGGAGTAACAAAAGACAAACGTATAAAATACGCAAAAGAAATTTTACAAAAAGAAATGTTGCCCCATGTAGGTGTATCAGATTTTTGTGAAACAAAGAAAGCTTACTTTTTGGGTTATATGGTACATCGTTTGCTGCTTGCTTCGCTTGGTCGTCGTGAGTTAGACGATCGCGATCACTACGGCAACAAACGTTTAGATCTCGCCGGACCCCTTTTGGCCTTCCTCTTTCGTGGGCTCTTCAAAAATCTAATGAAAGAAGTCCGCATGTATACACAGAAATTCATCGATCGTGGAAAGGATTTCAACTTAGAATTAGCCATCAAAACGAATATAATCACAGACGGTTTGCGTTATTCTTTGGCCACTGGTAATTGGGGTGACCAAAAGAAGGCACATCAGGCCCGGGCTGGCGTGTCTCAAGTGTTGAACCGTCTAACTTTTGCATCCACGTTGTCACATTTACGACGTGTCAACTCGCCCATCGGTCGTGATGGTAAATTGGCCAAACCACGTCAATTACACAACACACTCTGGGGCATGTTGTGTCCCGCTGAGACACCAGAGGGAGCTGCTGTCGGTCTGGTAAAGAATTTGGCACTCATGGCTTATATTTCTGTGGGTTCGCAGCCTTCGCCAATTTTAGAGTTCTTGGAAGAATGGTCAATGGAAAATCTTGAAGAAATTGCACCCTCTGCCATCGCAGATGCGACAAAAATTTTCGTCAATGGCTGCTGGGTAGGCATACATCGCGATCCTGAGCAACTGATGGCTACACTGCGTAAGCTGCGTCGGCAGATGGATATCATTGTCTCGGAAGTATCAATGATCCGTGATATCCGCGATCGTGAAATAAGAATTTACACAGACGCCGGTCGTATTTGTCGTCCGCTATTGATTGTTGAGAATGGTTCATTGTTGTTGAAAAAAACTCATGTGGACATGTTAAAGGAGCGTGATTATAATAACTATAGTTGGCAAGTACTGGTAGCGTCGGGTGTAGTGGAATATATTGACACTTTGGAAGAGGAAACTGTGATGATTGCGATGTCACCATACGATTTGAAACAAGACAAGGACTACGCGTATTGTACGACCTACACACACTGCGAAATTCATCCAGCGATGATTTTGGGCGTATGCGCCTCTATTATTCCATTCCCCGATCACAATCAGAGTCCGCGAAACACATATCAAAGCGCTATGGGTAAACAAGCTATGGGTGTCTACATTACGAATTTCCACGTACGGATGGACACATTGGCACACGTACTTTATTATCCCATGAAACCGTTGGTCACTACACGTTCAATGGAGTACCTGCGTTTCAGAGAACTACCAGCTGGCATTAATTCGATTGTAGCCATTTTGTGTTACACTGGGTACAACCAAGAAGATTCTGTCATCTTGAATGCTTCTGCAGTAGAGCGCGGCTTTTTCCGTTCAGTTTTCTACCGCTCATATAAGGATTCTGAGAACAAGCGTATTGGCGATCAGGAAGAGAACTTCGAGAAGCCCAATCGTCAGACATGCCAAGGCATGCGCAATGCTCACTACGACAAATTGGATGATGACGGCATTATTGCGCCTGGTATTCGTGTATCAGGTGATGATGTGGTTATTGGAAAAACAATTACTCTGCCCGAAAATGACGATGAGCTCGATAGTACGACAAAGCGTTTCAGTAAACGAGATGCTTCCACTTTTCTACGTAACTCCGAAACGGGTATTGTTGATCAAGTCATGTTGACTCTGAATAGTGAGGGTTATAAGTTCTGCAAAATTCGAGTGCGCTCTGTGCGTATACCGCAAATTGGTGATAAGTTTGCCTCACGTCACGGGCAGAAAGGTACTTGTGGTATCCAGTATCGTCAAGAAGACATGGCATTTACGTGTGAAGGGCTTGCTCCGGACATTATTATCAATCCACACGCCATTCCATCTCGTATGACAATTGGCCATTTAATCGAGTGTTTGCAAGGAAAGTTGGGATCAAATAAAGGCGAAATTGGTGATGCTACGCCCTTCAACGATGCTGTGAACGTACAAAAAATATCCACATTCTTGCAAGAGTACGGCTATCATTTGCGTGGTAACGAGGTGATGTACAATGGTCATACAGGTCGCAAAATCAATGCCCAAGTATTCTTGGGACCCACTTATTACCAACGTCTCAAGCACATGGTGGATGACAAGATTCACTCTCGTGCACGTGGTCCCGTACAGATTTTGGTGCGTCAACCTATGGAGGGTAGGGCACGTGATGGTGGTCTGCGTTTCGGTGAGATGGAACGTGATTGTCAGATATCTCATGGAGCTGCACAATTTCTGCGCGAACGTCTTTTCGAGGTTTCCGATCCATATCGTATACATGTATGCAATTTCTGTGGTCTCATTGCCATAGCTAATTTGCGTAATAACACTTTTGAGTGCAAGGGTTGCAAAAACAAAACTCAAATATCGCAAGTTCGTTTGCCGTATGCCGCAAAGTTGTTGTTCCAGGAGCTAATGTCAATGAATATTGCTCCGCGATTAATGGTT
>musae
ATGATGTACGAAGATGATGAAATGTACGAAGAAGAGAATGCGGAGGAAATCTCCCACGAGTTGTGGCAGGAAGCTTGCTGGATTGTAATTAACGCCTATTTCGATGAAAAAGGTTTGGTACGACAGCAATTGGACAGTTTTGATGAATTTATACAAATGTCTGTACAACGAATTGTAGAAGACTCGCCGGCAATTGACTTGCAAGCTGAAGCCCAACACACATCTGGTGAAATTGAAACACCCCCTCGCTTTCTACTCAAATTTGAGCAAATTTACCTATCTAAACCAACACATTGGGAAAAAGATGGTTCTCCAAGTCCTATGATGCCAAACGAAGCCCGTTTACGCAATCTTACATATTCTGCTCCACTCTATGTGGACATAACGAAAACAAAAATTGTAGAAGGTGCCGATCCAGTAGAAACGCAGCACCAGAAGACATTTATTGGAAAGATCCCTATTATGTTGCGTTCCACCTACTGTCTCCTTTCTCAGCTGACCGATCGTGATTTAACAGAATTGAATGAATGCCCTCTCGATCCAGGCGGTTATTTCATTATTAACGGTTCAGAGAAAGTATTGATCGCCCAAGAAAAAATGGCAACAAATACTGTATACGTATTCAGCATGAAAGACGGCAAATATGCTTTCAAATCGGAAATCCGTTCATGTCTTGAACACAGCTCCAGACCGACTTCCACTTTATGGGTAAACATGATGGCTCGTGGTTCACAGAATATCAAAAAATCTGCCATCGGCCAGCGCATAATCGCTATCTTACCATACATTAAACAGGAAATTCCAATTATGATAGTTTTTCGAGCTTTGGGTTTTGTAGCCGATCGCGATATTTTGGAGCACATAATCTATGATTTTGATGATCCTGAAATGATGGAAATGGTAAAACCATCACTTGACGAAGCGTTTGTTGTGCAAGAACAAAATGTAGCCTTAAATTTTATTGGTGCTCGTGGCGCACGACCGGGTGTAACAAAAGACAAACGTATAAAATACGCAAAAGAAATTTTGCAAAAGGAAATGTTGCCTCATGTAGGCGTTTCCGATTTTTGTGAAACAAAGAAAGCATACTTTTTGGGTTACATGGTACATCGTTTGTTGCTTGCTTCGCTTGGTCGTCGTGAGTTAGACGATCGTGATCACTACGGCAACAAACGTTTGGATCTGGCCGGACCCCTACTGGCCTTCCTTTTCCGTGGGCTATTCAAAAACCTTATGAAAGAAGTGCGCATGTATACACAAAAATTCATCGATCGTGGAAAGGATTTCAACTTAGAGTTAGCCATCAAAACGAATATAATCACAGACGGCCTGCGTTACTCTCTGGCCACTGGTAATTGGGGTGATCAAAAGAAGGCACATCAGGCCCGCGCTGGCGTGTCTCAGGTGTTGAATCGTCTAACTTTTGCATCTACATTGTCACATTTACGACGTGTCAACTCACCAATTGGTCGCGATGGTAAATTAGCCAAACCACGTCAATTGCACAATACTCTCTGGGGCATGTTGTGCCCCGCCGAGACACCAGAGGGAGCTGCTGTCGGTCTGGTCAAGAATTTGGCTCTTATGGCGTACATTTCCGTTGGTTCGCAGCCTTCGCCAATTTTGGAGTTCTTGGAAGAATGGTCCATGGAAAATCTTGAAGAAATCGCCCCCTCTGCCATCGCAGATGCAACCAAAATTTTCGTCAATGGCTGCTGGGTCGGCATACATCGTGATCCCGAACAGTTGATGGCTACATTGCGTAAATTGCGTCGTCAGATGGATATCATTGTCTCGGAAGTGTCAATGATCCGCGATATTCGCGATCGTGAAATAAGAATTTACACAGACGCCGGTCGTATTTGTCGTCCGCTATTGATTGTTGAAAATGGCTCACTGCTGTTGAAGAAAACTCATGTGGACATGTTAAAGGAGCGTGATTATAATAACTATAGTTGGCAAGTTCTGGTCGCATCGGGTGTAGTGGAATACATTGACACTTTGGAAGAGGAGACTGTGATGATTGCGATGTCGCCATATGATTTGAAGCAAGACAAGGACTATGCATATTGTACAACCTATACACACTGCGAAATCCATCCGGCGATGATCTTAGGCGTTTGCGCCTCCATTATTCCATTCCCCGATCACAATCAGAGTCCGCGTAACACATATCAAAGCGCTATGGGTAAACAAGCTATGGGGGTCTACATTACCAATTTCCACGTACGGATGGACACACTGGCACACGTACTCTACTATCCCATGAAACCGTTGGTCACTACACGATCTATGGAGTACCTTCGCTTCAGAGAGCTACCAGCTGGCATTAATTCAATTGTTGCCATTTTATGTTACACCGGTTACAATCAGGAGGATTCTGTCATCTTGAATGCTTCGGCAGTAGAGCGTGGCTTTTTCCGTTCAGTTTTCTACCGCTCATATAAGGATTCTGAGAACAAGCGTATTGGCGACCAAGAAGAGAACTTCGAGAAGCCCAATCGCCAGACTTGTCAAGGCATGCGCAATGCTCATTACGACAAATTGGACGATGACGGTATTATTGCGCCTGGTATACGTGTATCAGGTGATGATGTGGTTATTGGAAAAACAATTACTCTGCCTGAAAACGACGATGAGCTCGATAGCACTACAAAGCGTTTCAGCAAGCGAGATGCTTCGACTTTCCTACGTAACTCTGAAACGGGTATTGTTGATCAAGTCATGTTGACTCTGAATAGCGAAGGTTATAAGTTCTGCAAAATTCGTGTGCGCTCAGTGCGTATACCGCAAATTGGTGATAAGTTTGCCTCACGTCACGGGCAGAAGGGTACTTGTGGTATCCAGTATCGCCAAGAGGACATGGCATTTACATGTGAAGGGCTTGCTCCGGACATTATTATCAATCCCCACGCCATTCCATCTCGTATGACAATTGGCCATTTAATCGAGTGTTTGCAAGGAAAGTTGGGCTCAAACAAAGGTGAAATTGGTGATGCTACGCCCTTCAACGATGCGGTCAACGTACAAAAAATATCCACGTTCTTACAAGAGTACGGCTATCATTTGCGTGGTAACGAGGTGATGTACAACGGTCATACCGGTCGCAAAATCAATGCCCAAGTATTCTTGGGACCTACCTATTATCAACGTCTCAAGCACATGGTGGATGACAAAATTCACTCTCGTGCACGTGGTCCCGTACAGATTTTAGTGCGTCAACCTATGGAGGGTAGGGCACGTGATGGTGGTCTACGTTTCGGTGAGATGGAACGTGATTGTCAGATATCTCATGGAGCTGCGCAATTTCTGCGCGAACGTCTTTTTGAGGTTTCCGACCCATATCGTATACATGTGTGCAATTTCTGTGGCCTCATTGCCATTGCCAATTTGCGGAATAATACTTTTGAATGCAAGGGTTGCAAAAACAAAACTCAAATATCACAAGTTCGTTTACCGTATGCCGCAAAGTTGCTATTCCAGGAGCTAATGTCGATGAACATTGCTCCGCGACTGATGGTT
>oleae
ATGATGTACGAAGATGATGAAATGTACGAAGAAGAGAATGCGGAGGAAATCTCCCACGAATTGTGGCAGGAAGCTTGCTGGATTGTAATCAACGCCTATTTCGATGAAAAGGGTTTAGTACGACAGCAATTGGACAGTTTTGACGAATTTATACAAATGTCTGTGCAACGCATTGTAGAAGACTCGCCGGCAATTGATTTGCAAGCAGAAGCCCAACACACATCTGGTGAAATTGAAACACCCCCTCGCTTTTTACTAAAGTTTGAGCAAATTTATCTTTCCAAACCAACACATTGGGAAAAAGATGGTTCTCCAAGTCCAATGATGCCAAACGAAGCACGTTTACGCAATCTTACATATTCCGCTCCACTCTATGTGGACATAACAAAAACAAAAATTATAGAAGGTGCCGATCCAGTAGAAACTCAGCACCAGAAGACCTTTATTGGAAAGATTCCTATTATGTTGCGTTCCACCTACTGTCTCCTTTCACAGCTGACAGATCGTGATTTAACAGAATTAAATGAATGCCCTCTAGATCCGGGCGGTTATTTCATTATTAACGGATCAGAAAAAGTACTCATCGCCCAGGAAAAAATGGCAACAAATACTGTATACGTTTTCAGCATGAAAGATGGTAAATACGCTTTCAAATCGGAAATCCGTTCATGTCTCGAACACAGCTCCAGACCGACTTCTACCTTATGGGTAAATATGATGGCTCGTGGTTCACAGAATATCAAAAAATCTGCCATTGGCCAGCGCATAATCGCGATCTTACCATACATTAAACAAGAAATTCCTATAATGATAGTTTTCCGAGCTTTGGGTTTTGTAGCCGATCGCGATATTTTGGAGCACATCATCTATGATTTTGATGATCCCGAAATGATGGAAATGGTAAAACCATCACTTGATGAAGCGTTCGTCGTGCAAGAGCAAAATGTAGCCTTAAATTTTATTGGTGCTCGTGGCGCACGACCGGGTGTAACAAAAGACAAACGTATAAAATACGCAAAAGAAATTTTACAAAAGGAAATGTTGCCCCATGTAGGCGTATCCGATTTTTGTGAAACAAAGAAAGCATATTTTTTGGGTTACATGGTACATCGTTTACTGCTTGCTTCGCTCGGTCGTCGTGAGTTAGACGATCGTGATCACTACGGTAACAAACGTTTAGATCTTGCCGGACCCCTATTGGCCTTCCTTTTCCGTGGGTTATTCAAGAATCTTATGAAAGAAGTCCGTATGTACACACAAAAGTTCATCGATCGTGGAAAGGATTTCAACTTAGAATTAGCCATCAAAACGAATATAATAACAGACGGTCTGCGTTACTCTTTGGCCACTGGTAATTGGGGTGATCAAAAGAAGGCACATCAGGCCCGCGCTGGCGTGTCTCAGGTGTTGAATCGTTTAACTTTTGCATCTACATTGTCACATTTACGGCGTGTCAACTCACCTATCGGACGCGATGGTAAATTGGCCAAACCACGTCAATTGCACAATACACTCTGGGGCATGTTGTGCCCGGCCGAGACACCAGAGGGGGCGGCTGTCGGTCTGGTAAAGAATTTAGCACTTATGGCATACATTTCTGTTGGTTCCCAGCCTTCGCCTATTTTGGAATTCTTGGAAGAATGGTCCATGGAAAATCTTGAAGAAATCGCCCCCTCTGCCATCGCAGATGCAACAAAAATTTTCGTTAATGGCTGCTGGGTCGGCATACATCGTGATCCAGAGCAGTTGATGGCTACACTGCGTAAATTGCGTCGTCAGATGGATATCATTGTCTCGGAAGTATCAATGATCCGTGATATTCGCGATCGTGAAATAAGAATATACACAGATGCCGGTCGTATTTGTCGTCCGCTATTGATTGTTGAGAATGGCTCACTGTTGTTGAAAAAAACTCATGTGGACATGTTAAAGGAACGTGATTATAATAACTATAGTTGGCAAGTTCTGGTCGCATCGGGTGTAGTGGAATACATTGACACTTTGGAGGAGGAGACTGTGATGATTGCGATGTCGCCATATGATTTGAAACAAGACAAGGACTATGCATATTGTACGACCTACACACACTGCGAAATCCATCCGGCGATGATTTTAGGGGTATGTGCCTCCATTATTCCATTCCCCGATCACAATCAGAGTCCGCGTAACACATATCAAAGCGCTATGGGTAAACAAGCTATGGGTGTCTACATTACCAATTTCCACGTACGAATGGACACACTGGCACACGTACTCTATTATCCAATGAAACCGTTGGTCACTACACGATCCATGGAGTATCTGCGCTTCAGAGAGCTACCAGCTGGCATAAATTCAATTGTTGCCATTTTATGTTACACCGGATACAACCAGGAAGATTCTGTCATTTTGAATGCTTCGGCAGTGGAGCGTGGCTTTTTCCGTTCAGTTTTCTACCGCTCATATAAAGATTCTGAGAACAAGCGTATTGGCGACCAAGAAGAGAACTTCGAGAAGCCCAATCGTCAGACTTGTCAGGGCATGCGGAATGCTCACTACGACAAATTGGATGATGACGGTATTATTGCGCCTGGTATTCGTGTATCAGGTGATGATGTGGTTATTGGGAAAACAATTACTCTGCCTGAAAATGACGATGAGCTCGATAGTACCACAAAGCGTTTCAGTAAGCGAGATGCTTCGACTTTTCTACGTAACTCCGAAACGGGTATTGTTGATCAAGTCATGTTAACACTGAATAGCGAGGGTTATAAATTCTGTAAAATTCGTGTGCGCTCAGTGCGTATACCGCAAATTGGCGATAAGTTTGCCTCACGTCACGGGCAGAAGGGTACTTGTGGCATCCAGTATCGACAAGAAGACATGGCGTTTACATGTGAAGGGCTTGCTCCAGACATTATTATCAATCCTCACGCCATTCCATCTCGTATGACAATTGGCCATTTAATCGAGTGTTTGCAAGGAAAGTTGGGCTCAAACAAAGGTGAAATTGGTGATGCTACGCCATTCAACGATGCTGTGAACGTACAAAAAATATCCACGTTCCTACAGGAGTATGGCTATCATTTGCGTGGTAACGAGGTGATGTACAACGGTCATACGGGTCGCAAAATCAATGCACAAGTATTCTTGGGACCTACCTATTACCAACGTCTCAAGCACATGGTGGATGACAAAATTCACTCTCGCGCACGTGGTCCCGTACAGATTTTGGTGCGTCAACCCATGGAGGGTAGGGCACGCGATGGAGGTCTACGTTTCGGTGAGATGGAGCGAGATTGTCAGATATCTCATGGAGCTGCACAATTTCTACGCGAACGTCTCTTTGAGGTTTCCGATCCATATCGTATACATGTGTGTAATTTCTGTGGTCTTATTGCCATAGCTAATTTGCGTAATAATACTTTTGAGTGCAAGGGTTGCAAAAATAAAACCCAAATATCACAAGTTCGTTTGCCGTATGCCGCGAAGTTGCTGTTCCAGGAGCTAATGTCGATGAACATTGCTCCGCGACTGATGGTT
>tryoni
ATGATGTACGAAGATGATGAGATGTACGAAGAAGAAAATGCGGAGGAAATCTCCCACGAGCTGTGGCAGGAAGCTTGCTGGATTGTAATTAACGCCTATTTCGATGAAAAAGGTTTAGTACGACAGCAATTGGACAGTTTTGACGAATTTATACAAATGTCTGTGCAACGCATTGTAGAAGACTCACCGGCAATTGATTTGCAAGCTGAAGCCCAACACACATCTGGTGAAATCGAAACACCCCCTCGCTTTCTACTTAAATTTGAGCAAATTTATCTATCTAAACCAACACATTGGGAAAAAGATGGTTCTCCAAGTCCTATGATGCCAAACGAAGCACGTTTACGCAATCTTACTTATTCTGCTCCCCTCTATGTTGACATAACTAAAACAAAAATTGTAGAGGGTGCCGATCCAGTAGAAACGCAGCACCAGAAGACGTTTATTGGAAAGATCCCTATTATGTTGCGTTCCACCTACTGTCTCCTATCTCAGCTGACCGATCGTGATTTAACAGAATTGAATGAATGCCCTCTCGATCCAGGCGGTTATTTCATTATTAACGGTTCAGAAAAAGTATTGATCGCCCAAGAAAAAATGGCAACAAATACTGTATACGTATTCAGCATGAAAGACGGCAAATATGCTTTCAAATCGGAAATTCGTTCATGTCTTGAACACAGCTCCAGACCGACTTCCACTTTGTGGGTAAACATGATGGCTCGTGGTTCACAGAATATCAAAAAATCTGCCATTGGCCAGCGCATAATCGCTATCTTACCATACATTAAACAGGAAATTCCAATAATGATAGTGTTCCGAGCTTTAGGTTTTGTGGCCGATCGCGATATTTTGGAGCACATCATCTATGATTTTGATGATCCTGAAATGATGGAAATGGTAAAACCATCACTTGACGAAGCGTTCGTTGTGCAAGAACAAAATGTAGCCCTAAATTTTATTGGCGCTCGTGGCGCACGACCGGGTGTAACAAAAGACAAACGTATAAAATACGCAAAAGAAATTTTACAAAAGGAAATGTTGCCTCATGTAGGCGTATCCGATTTCTGTGAAACAAAGAAAGCATACTTTTTGGGTTACATGGTACATCGTTTGCTGCTTGCTTCACTCGGTCGTCGTGAGTTAGACGATCGTGATCACTACGGCAACAAACGTTTGGATCTTGCCGGACCCCTATTGGCCTTCCTTTTCCGTGGGCTATTCAAAAACCTTATGAAAGAAGTCCGCATGTATACACAAAAATTCATCGATCGTGGAAAGGATTTCAACTTGGAATTAGCTATCAAAACGAATATAATCACAGACGGCCTGCGTTACTCTCTGGCCACTGGTAATTGGGGTGACCAAAAGAAGGCACATCAAGCCCGCGCTGGCGTGTCTCAGGTGTTGAATCGTCTAACTTTTGCATCTACATTGTCACATTTACGACGAGTGAACTCACCCATTGGTCGTGATGGTAAATTAGCCAAACCACGTCAATTGCACAATACACTCTGGGGCATGTTGTGCCCCGCCGAGACACCAGAGGGAGCTGCTGTCGGCCTGGTAAAGAATTTGGCTCTTATGGCGTACATTTCCGTTGGTTCGCAGCCTTCGCCAATTTTGGAGTTTTTGGAAGAATGGTCCATGGAAAATCTTGAAGAAATCGCCCCCTCTGCCATCGCAGATGCAACCAAAATTTTCGTCAATGGCTGCTGGGTCGGCATACATCGTGATCCGGAGCAGTTGATGGCTACATTGCGTAAATTACGTCGTCAGATGGATATCATTGTCTCGGAAGTGTCAATGATCCGCGATATTCGCGATCGTGAAATAAGAATTTACACAGACGCCGGTCGTATTTGTCGTCCGCTATTGATTGTTGAGAATGGCTCACTGCTGTTGAAAAAAACTCATGTTGACATGTTAAAAGAGCGTGATTATAATAACTATAGTTGGCAAGTTCTGGTCGCATCGGGTGTAGTGGAATACATTGACACTTTGGAAGAGGAGACCGTGATGATTGCGATGTCGCCATATGATTTGAAACAAGATAAGGACTATGCATATTGTACAACTTACACACACTGCGAAATTCATCCCGCGATGATTTTGGGCGTATGCGCCTCTATTATTCCATTCCCCGATCACAATCAGAGTCCGCGTAATACATATCAAAGCGCTATGGGTAAACAAGCTATGGGTGTCTACATTACCAATTTCCACGTACGTATGGACACACTGGCACACGTACTCTACTATCCCATGAAACCGTTGGTCACTACACGATCTATGGAGTATCTGCGCTTCAGAGAGTTACCAGCTGGCATTAATTCAATTGTTGCCATTTTGTGTTACACCGGATACAACCAGGAGGATTCTGTCATCTTGAATGCTTCGGCAGTGGAGCGTGGCTTCTTCCGTTCAGTTTTCTACCGCTCATATAAGGATTCTGAGAACAAGCGTATTGGCGACCAAGAAGAGAACTTCGAGAAGCCCAATCGCCAGACTTGTCAAGGCATGCGCAATGCTCACTACGACAAATTGGACGATGACGGAATTATTGCGCCTGGTATTCGTGTATCAGGTGATGACGTGGTTATTGGAAAAACAATTACTCTGCCTGAAAATGACGATGAGCTCGATAGCACTACAAAGCGTTTCAGCAAGCGAGATGCTTCGACTTTCCTCCGTAACTCGGAAACGGGTATTGTTGATCAAGTCATGTTGACTCTGAATAGCGAGGGTTATAAGTTCTGCAAAATTCGGGTGCGCTCAGTGCGTATACCCCAAATTGGTGATAAGTTTGCCTCACGTCACGGACAGAAGGGTACTTGTGGTATCCAGTATCGGCAAGAGGACATGGCATTTACCTGTGAAGGGCTTGCTCCGGACATTATTATCAATCCTCACGCCATTCCATCTCGTATGACAATTGGCCATTTAATCGAGTGTTTGCAAGGAAAGTTGGGCTCAAACAAAGGTGAAATTGGTGATGCTACGCCCTTCAACGATGCGGTCAACGTACAAAAAATATCCACGTTCTTACAAGAGTACGGCTATCATTTGCGTGGTAACGAGGTGATGTATAACGGTCATACCGGTCGCAAAATCAATGCCCAAGTATTCTTGGGACCTACCTATTATCAACGTCTCAAGCACATGGTGGATGACAAAATTCACTCTCGTGCACGTGGTCCCGTACAGATTTTAGTGCGCCAACCTATGGAGGGTAGGGCACGTGATGGTGGTCTACGTTTCGGTGAGATGGAACGTGATTGTCAGATATCTCATGGAGCTGCACAATTTCTGCGCGAACGTCTTTTTGAGGTCTCCGATCCATATCGTATACATGTGTGCAATTTCTGTGGCCTCATTGCCATTGCTAATTTGCGTAATAACACTTTTGAGTGTAAGGGTTGCAAAAACAAAACTCAGATATCACAAGTTCGTTTACCGTATGCCGCAAAGTTGCTGTTCCAGGAGCTAATGTCGATGAACATTGCTCCGCGACTGATGGTT
>zonata
ATGATGTACGAAGATGATGAAATGTACGAAGAAGAGAATGCGGAGGAAATCTCCCATGAGTTGTGGCAGGAAGCTTGCTGGATTGTAATTAACGCCTATTTCGATGAAAAAGGTTTGGTACGGCAGCAATTGGACAGTTTTGATGAATTTATACAAATGTCTGTGCAACGCATTGTAGAAGACTCGCCGGCAATTGACTTGCAAGCTGAAGCCCAACACACATCTGGTGAAATTGAAACACCCCCTCGCTTTCTACTCAAATTTGAGCAAATTTACCTATCTAAACCAACACATTGGGAAAAAGATGGTTCTCCAAGTCCTATGATGCCAAACGAAGCACGTTTGCGCAATCTTACATATTCTGCTCCACTCTATGTGGACATAACGAAAACAAAAATTGTAGAAGGAGCCGATCCAGTAGAAACGCAGCACCAGAAGACATTTATTGGAAAGATCCCTATTATGTTGCGTTCCACCTACTGTCTCCTTTCTCAGCTGACCGATCGTGATTTAACAGAATTGAATGAATGCCCTCTCGATCCAGGCGGTTATTTCATTATTAACGGTTCAGAGAAAGTATTGATCGCCCAAGAAAAAATGGCCACAAATACTGTATACGTATTCAGCATGAAAGATGGCAAATATGCTTTCAAGTCGGAAATCCGTTCATGCCTTGAACACAGCTCCAGACCGACTTCCACTTTGTGGGTAAACATGATGGCTCGTGGTTCACAGAATATCAAAAAATCTGCCATTGGCCAACGCATAATCGCTATCTTACCATACATTAAACAGGAAATTCCAATTATGATAGTTTTTCGAGCTTTGGGTTTTGTAGCTGATCGCGATATTTTGGAACACATCATCTATGATTTTGATGATCCTGAAATGATGGAAATGGTAAAACCATCACTTGACGAAGCGTTCGTTGTGCAAGAACAAAATGTAGCCCTAAATTTTATTGGCGCTCGTGGCGCTCGACCGGGTGTGACAAAAGACAAACGTATAAAATACGCAAAAGAAATTTTACAAAAGGAAATGTTGCCTCATGTAGGCGTATCCGATTTTTGTGAAACAAAGAAAGCATACTTCTTGGGTTACATGGTACATCGTTTGCTGCTTGCTTCGCTCGGTCGTCGTGAGTTAGACGATCGTGATCACTACGGCAACAAACGTTTGGATCTTGCCGGACCCCTATTGGCCTTCCTTTTCCGTGGGCTATTCAAAAACCTTATGAAGGAAGTCCGCATGTATACACAAAAATTCATCGATCGTGGAAAGGATTTCAACTTAGAATTAGCCATCAAAACGAATATAATCACAGACGGTCTGCGTTACTCTCTGGCCACTGGTAATTGGGGTGATCAAAAGAAGGCACATCAGGCCCGCGCTGGCGTGTCTCAGGTGTTGAATCGTCTAACTTTTGCATCTACATTGTCACATTTACGACGTGTCAACTCACCCATTGGTCGCGATGGTAAATTAGCCAAACCACGTCAATTGCACAATACTCTCTGGGGCATGTTGTGCCCCGCCGAGACACCAGAGGGTGCTGCTGTCGGCCTGGTAAAGAATTTGGCTCTTATGGCGTACATTTCCGTTGGTTCGCAGCCTTCGCCAATTTTGGAGTTCTTGGAAGAATGGTCCATGGAAAATCTTGAAGAAATCGCCCCCTCTGCCATCGCAGATGCAACAAAAATTTTCGTCAATGGCTGTTGGGTCGGCATACATCGTGATCCCGAGCAGTTGATGGCTACATTGCGTAAATTGCGTCGTCAGATGGATATCATTGTCTCGGAAGTTTCAATGATCCGCGATATTCGCGATCGTGAAATAAGAATTTACACAGACGCCGGTCGTATTTGTCGTCCGTTATTGATTGTTGAGAATGGCTCACTGCTGTTGAAGAAATCTCATGTGGACATGTTAAAGGAACGTGATTATAATAACTATAGTTGGCAAGTTCTGGTCGCATCGGGTGTAGTGGAGTACATTGACACTTTGGAAGAGGAAACTGTCATGATTGCGATGTCGCCATATGACTTGAAACAAGACAAGGACTATGCATATTGTACAACCTACACACACTGCGAAATCCACCCGGCGATGATTTTAGGCGTATGCGCCTCCATTATTCCATTCCCCGATCACAATCAGAGTCCGCGTAACACATATCAAAGCGCTATGGGTAAACAAGCTATGGGGGTCTACATTACCAATTTCCATGTACGGATGGACACACTAGCACACGTACTCTACTATCCCATGAAACCGTTGGTCACTACACGATCTATGGAGTATCTTCGCTTCAGAGAACTACCAGCTGGCATTAATTCAATTGTTGCCATTTTATGTTACACCGGATACAACCAGGAGGATTCTGTCATCTTGAATGCTTCAGCAGTGGAGCGTGGCTTTTTCCGTTCAGTTTTCTACCGTTCATATAAGGATTCTGAGAACAAGCGTATTGGCGACCAAGAAGAGAACTTCGAGAAGCCCAATCGCCAGACTTGTCAAGGCATGCGCAATGCTCATTACGACAAATTGGACGATGACGGTATTATTGCGCCTGGTATTCGTGTATCAGGTGATGATGTGGTTATTGGAAAAACAATTACTCTGCCTGAAAACGACGATGAGCTCGATAGCACTACAAAGCGTTTCAGCAAGCGAGATGCTTCGACTTTCCTACGTAACTCCGAAACGGGTATTGTTGATCAAGTCATGTTGACTCTAAATAGCGAGGGTTATAAATTCTGCAAAATTCGTGTGCGCTCAGTGCGCATACCGCAAATTGGTGATAAGTTTGCCTCACGTCACGGGCAGAAGGGTACTTGTGGTATCCAGTATCGCCAAGAGGACATGGCATTTACATGTGAAGGGCTTGCTCCGGACATTATTATCAATCCCCACGCCATTCCATCTCGTATGACAATTGGCCATTTAATCGAGTGTTTGCAAGGAAAGTTGGGCTCCAACAAAGGTGAAATTGGTGATGCTACGCCCTTCAACGATGCGGTCAACGTACAAAAAATATCCACGTTCTTACAAGAGTACGGCTATCATTTGCGTGGTAACGAGGTGATGTACAACGGTCATACCGGTCGCAAAATCAATGCCCAAGTATTCTTGGGACCTACCTATTATCAACGTCTCAAGCACATGGTGGATGACAAAATTCACTCTCGTGCACGTGGTCCCGTACAGATTTTAGTGCGCCAACCTATGGAGGGTAGGGCACGTGATGGTGGTCTACGTTTCGGTGAGATGGAACGTGATTGTCAGATATCTCATGGAGCTGCACAATTTCTGCGCGAACGTCTTTTTGAGGTTTCCGATCCATATCGTATACATGTGTGCAATTTCTGTGGCCTCATTGCCATTGCTAATTTGCGTAATAACACTTTTGAATGCAAGGGTTGCAAAAACAAAACTCAAATATCACAAGTTCGTTTACCTTATGCCGCAAAGTTGCTGTTCCAGGAGCTAATGTCGATGAACATTGCTCCGCGACTGATGGTT
