# Supplementary material for: The Impact of Fast Radiation on the Phylogeny of Bactrocera Fruit Flies as Revealed by Multiple Evolutionary Models and Mutation Rate-Calibrated Clock
Source: Insects. 2022 Jun 30;13(7):603. doi: 10.3390/insects13070603 (PMC9319077; doi:10.3390/insects13070603)
Supplement: Supplementary file 1 [file insects-13-00603-s001.zip › File S1/ceratitis_16806.fasta]

>bryoniae
---------------------------------------------------------------------------------------------------CTACTCGACATGGCTTCCATGTTCGTACAGGAGGCGTTGCACCGCCAAACGGGTAATGGTGGT---------GGAGGTGGCGCTGGTGGCGGCGCTGGTCTAGCCGGTGTCGCCTCGCTCATTGGCAGTTTCATGAATGCGAATGCTGGCGGCGCTGGTCAGGGTAAGGCGTCCGCAGCCGGCGCTATGCAAATACTATCCGGTATCGGCAGTTTGTTGGCTAACGCGGGCCAAAATGGTGCA---------------GGTAGTGGTGGTGGTTTCGATCCTGCCATCATTGGTAATGTACTGGAAATGTTTACCAACAGTGATTCCGACGCAGATGCGGCAGGTGCTAGCGCACGCAGTAACGGTGGCGGCGATGCCGGCATTGGCTTGGATTCCATAATGCAAATCGCTTCGGTCTTCATGAATGCCAACAGCGGTGGC---AGC---CAGCAGCAGCCGCATCAACATCATCAGCAGCGACGCTTCGCGCATGCGAATGTGCGCGAGAATGAAGTTGAC------TCGGAGGATAATGGTGGTTTCATGAGCCTGCTGCCGTTTGTCATGCAGGCTGTAAGCTCGTTTGCCGGTCCTGAGGGACAAGAGACGCAAGAGAAACACAAAGGTCACGCATGGGTGTTGCCGCCCTTCTTGGAGCACATGCACGTCGTGTGGGATCACTTCTCGAACTCCGAACTTGCCGATGCACTCTACGAAAAGTCGGGTGTGAATAAGATATTGAAGGGATTCAGGGGGCGCGACGGTAAGTTGGATTATGACAAACTCTTCGATTCGCTGAACAATCAATCGTTCCGCAGACGTTGGATCAAGTCGGCGACGCTCTATTTGGCCGATTGGGCGAGTTATTTGGCAAATCCGGAAGTCTATCTCAAATACATCCAGACGGCGCAACTGATGTTCAACGGTTTTCTCAAGTCTCAAGGTTATCCAAAGAGCACCTACTTCGACCCCAGCCGCGCCAGCGAGACTATCTCAAATCTGTGCGATCATGTGGCCAAGCAACATCTCAATGTGAAGATCGACTCGCGCCAATATGTCAAACCGGCTGTCGGCTATGCCAGAGAATTGCTGAAATTGGGTCAAGCGCGAGGTCTGCTGCAGTTCAATGCTACCGAACTGAGTGACAAACTAACCGATACGCTCAATTTGGAGGTCATCGAGCCGGTGCTCAAAGTACATCGTGCCTACAGATTTATCTCGAAATCTCCACAATGTGATCGCTATGTGCTCTGTGAATTGAATTCGCCCGAAGAAAGTGCGGCTGGCAATGTGAGTGCCCTAATTTCTGGTGTGAGTCCGAAAATCGTGAAGATCGGCAGCATGGGAGCGGCCATATTCATTAGCACCGAAACTGGCACACCGTTCTGGACATTGTTTGGCGTCATAAATGCGCCCTACAACTGTGAGGTCAAATATCCAGTCGATTGTAGTGGCTTCCATGAGGGCGAGGCCAAAGTGACCACAGAATATGTGCACAAT
>ceratitis
ATGTTGTTGCTGCGAAAGACTGTATTACTGCTCGCGCTGCTCTGTGTGAACGTCTCCTTCACCCGTTCGGCGAGCCAACAGCAGGATGATTCAAATCCACTGCTCGATATGGCCTCTATGTTCATACAGGAAGCGTTGAACAGCCAAACGGGTAGTGCAGGTTCCGACGCGGCTGGTGGCGTTGGCGGTGGCGCTGGTTTAGCTGGTGTGGCGTCACTCATAGGCAATTTAATGCAGGCAAATGCTGGCGGCGCCGGTCAAGGAAAGGCATCTGCTTCTGGCGCCATGCAAATCTTATCCGGCATCGGTAGTCTGCTGGCTACTGCTGGACAAAATGGAGCACGCTCTGGTGCTGGCGGTAGCGGTGGTGGTTTCGATCCAGCGCTAATCGGCAATGTACTGGAAATGTTTACCAACAGCGACGCGGATTCAGATGATGGCGGTGCTGGAGCGCGCAGTAATAGCGGCAGTGAGTCGGGTATTGGTCTGGATTCCATTCTACAGATTGCCTCGGTTTTTATGAATGCCAACAATGGTGGTGGTAAA---CAACAGCCGCAGCCGCATCATCACCAACAGCGCCGTTCGGTACATAATAATGTGCGCGAGAATGAGGTTGACGGGGATTCGGAGGAAAATGGCGGTTTTATGAGCCTTTTGCCATTGGTCATGCAGGCGGTCACTTCATTTGCTGGTCCCGAGGGGCAACACACACAAGAGAAACACAAAGGCCACGCATGGGTGCTGCCACCATTCTTGGAGCACTTGCACGTGGTATGGGATCACTTCTCAAATTCGGAACTTGCCGATGCACTGTACGAAAAGTCGGGTGTCAATAAGATAATGAAGGGCTTCAAGAGTCGTGATGGCAAATTGGATTATGACAAACTCTTCGATTCGCTGAATAATCAATCGTTCCGCAGGCGTTGGATTAAGTCGGCGACATTGTACTTGGCCGATTGGGCGAGCTATTTGGCGAATCCGGAGGTTTATCTGAAATATATCCAAACGGCACAACTGATGTTCAACGGCTTTCTCAAATCTCAAGGTTATCCAAAGAGCACATACTTCGATCCCAGTCGCGCCAGTGAGACCATCTCAAATCTCTTCGATCATGTGGCCAAACATCATCTCAACGTGAAGATCGACTCGCGTCAATATGTGAAACCGGCTGTTGGCTATGCTAAAGAATTGCTGAAACTGGGTCAAGCGCGAGGCCTGTTGCAGTTTAATGCTACCGAATTGAGTGACAAACTCACAGACACACTCAATTTGGAGGTCATTGAACCCGTGCTCAAAGTACATCGTGCCTACCGATTCATCTCCAAATCGCCACAATGTGACCGTTACGTGCTCTGTGAATTGAATTCTCCCGAACAAGATGCGGCTGGCAATGCGCGTGGACTTATTTCCGGTGTTAGTCCGAAAATCGTGAAAATCGGCAGCATGGGAGCTGCCATATTCATTAGCACCGAAACTGGCACACCGTTCTGGACATTGTTTGGCGTCATAAATGCGCCCTACCAATGTGAGGCCAAATATCCAGTTGATTGCAGTGGCTTCCATGAGGGCGAGGCCAAAGTGACCACTGAATATATGCACAAT
>correcta
------------------------------------------------------------------------------------------------------------------------------------------------------------------------------------------------------------------------------------------------------------------------------------------------------------------------------------------------------------------------------------------------------------------------------------------------------------------------------------------------------------------------------------------------------------------------CAGCAGCAGCATCAGCATCATCAGCAGCGACGCTCCGCGCATGCGAATGTGCGCGAGAATGAAGTTGAC------GCGGAGGATAATGGTGGTTTCATGAGCCTGCTGCCGTTGGTTATGCAGGCTGTAAGCTCGTTTGCCGGTCCTGAGGGACAACAGACCCAGGAGAAACACAAAGGTCACGCTTGGGTCTTGCCGCCCTTTTTGGAGCACTTGCACGTCGTTTGGGACCACTTTTCGAATTCAGAACTTGCCGATGCACTGTACGAAAAGTCGGGTGTGAATAAGATATTGAAGGGATTCAAGGGACGCGACGGCAAGTTGGATTATGACAAACTCTTCGATTCGCTGAACAATCAATCGTTCCGCAGACGTTGGATCAAGTCGGCGACGCTCTATTTGGCCGATTGGACGAGTTATTTGGCAAATCCGGAAGTCTATCTCAAATACATCCAGACGGCGCAACTGATGTTTAACGGTTTTCTCAAGTCTCAAGGTTATCCAAAGAGCACCTACTTCGACCCCAGCCGCGCCAGCGAGACCATCTCAAATCTGTGCGATTATGTGGCCAAGCAACATCTCAATGTGAAGATCGACTCGCGCCAATATGTCAAACCGGCTGTCGGCTATGCCAGAGAATTGCTGAAATTGGGTCAAGCGCGAGGTCTGCTGCAGTTCAATGCTACCGAATTGAGTGACAAACTAACCGATACGCTCAATTTGGAGGTCATCGAGCCGGTGCTAAAAGTACATCGTGCCTACAGATTTATTTCGAAATCTCCACAATGTGATCGCTATGTGCTCTGTGAATTGAATTCGCCAGAAGAAAGTGCGGCTGGCAATGCGCGTGGCCTAATTTCTGGTGTGAGTCCGAAAATCGTGAAGATCGGTAGCATGGGAGCGGCAATATTCATTAGCACCGAAACTGGCACACCGTTCTGGACATTGTTTGGCGTCATAAATGCGCCCTACAACTGTGAGGTCAAATATCCAGTCGATTGTAGTGGCTTCCACGAGGGCGAGGCCAAAGTGACCACGGAATATGTGCACAAT
>cucurbitae
ATGTTATTGCTGCGAAAGGCGGTTTTCCTGTTGGCGCTGCTTTGCGTCAACTTGTCCCCCATCCACTCAGCGAACCAG------GATGATTCGAATCCACTGCTCGACATGGCTTCCATGTTCATACAGGAGGCGTTGAATAGCCAAACAGGTAATGGTGGT---------GGTGGTGGGGCTGGCGGTGGTGCTGGTCTCGCCGGTGTCGCTTCGCTCATTGGCACTTTCATGAATGCGAATGCAGGTGGC---------GGCAAAGCGGGCTCAACCGGCGCTATGCAAATACTATCCGGTCTTGGCAGCTTGTTGGCTAGCGCTGGTCAAAATGGTGCGCAGTCAGGCGGTGCGGGTAGTGGT---GGTTTTGATCCTGCCATCATCGGTAATGTGCTCGAAATGTTTACCAACAGCGATTCCGATTCAGATGCCGCGGGAGCTGGTGCACGTAGTAACGGTGGCAGCGATTCGGGCATTGGTTTGGATTCCATACTACAAATCGCATCGGTCTTCATGAATGCTAACAATGGTGGCGGCGAG---CAGCAGCAGCAGCACCAACATCATCAGCAGCGACGCTCCACGCATGCGAATGTGCGCGAGAATGAAGTTGTC------TCCGAGGATAATGGTGGTTTGATGAGCCTACTGCCGTTGGTCATGCAGGCTGTGAGCTCCTTCGCCGGTCCTGAGGGTCAACATACACAGGAGAAGCACAAGGGACACGCTTGGGTGTTGCCGCCATTCTTGGAGCACTTGCACGTCGTATGGGATCACTTCTCGAACTCAGAACTTGCCGATGCACTCTACGAGAAGTCGGGTGTGAATAAGATATTGAAGGGATTCAAGGGTCGCGATGGCAAGTTGGACTATGACAAACTCTTCGATTCGCTGAACAATCAATCGTTCCGCAGACGTTGGATCAAATCGGCGACACTCTATTTGGCCGATTGGACGAGTTATTTGGCAAATCCGGAAGTCTATCTCAAATATATTCAGACGGCGCAACTGATGTTCAACGGTTTTCTCAAGTCTCAAGGTTACCCGAAGAGCACCTACTTCGATCCCAGCCGCGCCAGCGAGACCATCTCCAATCTGTTCGATCATGTGGCCAAGCAGCATCTCAATGTGAAGATCGACGCACGTCAATATGTCAAACCGGCTGTGGGCTATGCCAGAGAATTGCTGAAATTGGGTCAAGCGCGCGGTCTCTTGCAGTTCAACGCTACCGAACTGAGTGACAAACTAACCGATACGCTCAATTTGGAGGTCATCGAGCCGGTGCTTAAAGTACATCGCGCCTACAGATTTATCTCGAAATCTCCACAATGCGATCGCTATGTGCTCTGTGAGTTGAATTCTCACGAAGAAAGTGCGGCCGGCAATGCGCGTGGCCTGATTTCCGGTGTAAGCCCGAAAATCGTGAAAATCGGCAGCATGGGAGCGGCCATATTCATTAGCACCGAAACTGGCACACCGTTCTGGACACTGTTTGGCGTTATAAATGCGCCCTACAACTGTGAGGCCAAATATCCAGTCGATTGCAGTGGTTTCCACGAGGGCGAGGCCAAAGTGACCACGGAGTATGTACACAAT
>dorsalis
ATGTTGCTGCTGCGAAAGGCTGTCTTCCTGTTGGCGCTGCTTTGCGTCAACTTGTCCGCCATTCACTCAGCGAATCAACAGCAAGATGATTCGAATCCACTGCTCGACATGGCTTCCATGTTCATACAGGAGGCGTTGAACAGTCAAACGGGTAATGGT------------GGTGGTGGCGCCGGTGGCGGCGCTGGTCTTGCCGGTGTCGCCTCGCTCATTGGCAGTTTCATGAATGCGAATGCAGGCGGCGCTGGCCAAGGCAAGGCGTCCGCAGCCGGCGCTATGCAAATACTATCCGGTATCGGCAGTTTGTTGGCTAACGCGGGACAAAATGGTGCGCGCTCTGGTGGCGGCGGTAGTGGTGGTGGTTTCGATCCTGCCATCATCGGTAATGTGCTCGAAATGTTTACCAACAGCGATTCCGACGCAGATGCGGCAGGCGCTGGCGCACGCAATAATGGTGGCGGCGATGCCGGCATTGGTTTGGATTCCATACTGCAAATTGCTTCGGTCTTCATGAATGCCAATAGCGGTGGC---AGC---CAGCAGCAGCAGCATCAGCATCATCAGCAGCGACGCTCCGCGCATGCGAATGTGCGCGAGAATGAAGTTGAC------TCGGAGGATAATGGTGGTTTCATGAGCCTGCTGCCGTTGGTTATGCAGGCTGTAAGCTCGTTTGCCGGTCCTGAGGGACAACAGACGCAGGAGAAACACAAAGGACACGCATGGGTGTTGCCGCCCTTCTTGGAGCACTTGCACGTCGTGTGGGATCACTTTTCGAATTCAGAACTTGCCGATGCACTGTACGAAAAGTCGGGTGTGAATAAGATATTGAAGGGATTCAAGGGACGCGACGGCAAGTTGGATTATGACAAACTCTTCGATTCGCTGAACAATCAATCGTTCCGCAGACGTTGGATCAAGTCGGCGACGCTCTATTTGGCCGATTGGACGAGTTATTTGGCAAATCCGGAAGTCTATCTCAAATACATCCAGACGGCGCAACTGATGTTCAACGGTTTTCTCAAGTCTCAAGGTTATCCAAAGAGCACCTACTTCGACCCCAGCCGCGCCAGCGAGACCATCTCAAATCTGTGCGATCATGTGGCCAAGCAACATCTCAATGTGAAGATCGACTCGCGCCAATATGTCAAACCGGCTGTCGGCTATGCCAGAGAATTGCTGAAATTGGGTCAAGCGCGAGGTCTGCTGCAGTTCAATGCTACCGAATTGAGTGACAAACTAACCGATACGCTCAATTTGGAGGTCATCGAGCCGGTGCTAAAAGTACATCGTGCCTACAGATTTATCTCGAAATCTCCACAATGCGATCGCTATGTGCTCTGTGAATTGAATTCGCCCGAAGAAAGTGCGGCTGGCAATGCGCGTGGCCTAATTTCTGGTGTGAGTCCGAAAATCGTGAAGATCGGCAGCATGGGAGCGGCCATATTCATTAGCACCGAAACTGGCACACCGTTCTGGACATTGTTTGGCGTCATAAATGCGCCCTACAACTGTGAGGTCAAATATCCAGTCGATTGTAGTGGCTTCCACGAGGGCGAGGCCAAAGTGACCACGGAGTATGTGCACAAT
>jarvisi
ATGTTGCTGCTGCGAAAGGCTACCTTCCTGTTGGCGCTGCTTTGCGTTAACTTGTCCGCCATTCACTCAGCGAATCAACAGCAAGATGATTCGAATCCACTGCTCGACATGGCTTCCATGTTCATACAGGAGGCGTTGAACAGTCAAACGGGTAATGGT------------GGTGGTGGCGCCGGTGGCGGCGCTGGTCTTGCCGGTGTCGCCTCGCTCATTGGTAGTTTCATGAATGCGAATGCAGGCGGCGTTGGTCAGGGCAAGGCGTCCACAGCCGGCGCCATGCAAATACTATCCGGTATTGGCAGTTTGTTGGCTAACGTGGGACAAAATGGTGCGCGCTCTGCTGGCGGCGGTAGTGGTGGTGGTTTCGATCCTGCCATCATCGGTAATGTGCTAGAAATGTTTACCAACAGCGATTCCGACGCTGATGCGGCAGGCGCTGGTGCACGCAGTAATGGTGGCGGCGATGCCGGCATTGGTTTGGATTCCATACTGCAAATTGCTTCGGCCTTCATGAATGCCAACAGCGGTGGC---AGCGAGCAGCAGCAGCAGCATCAGCATCATCAGCAGCGACGTTCCGCGCATGCGAATGTGCGCGAGAATGAAGTTGAC------TCGGAGGATAATGGTGGTTTCATGAGCCTGCTGCCGTTGGTTATGCAGGCTGTAAGCTCGTTTGCCGGTCCTGAGGGACAACAGACCCAGGAGAAACACAAGGGTCACGCATGGGTGTTGCCGCCCTTCTTGGAGCACTTGCACGTTGTGTGGGACCACTTCTCGAATTCAGAACTTGCCGATGCACTGTACGAAAAGTCGGGTGTGAATAAGATATTGAAGGGATTCAAGGGACGCGACGGCAAGTTGGATTATGACAAACTCTTCGATTCGCTGAACAATCAATCGTTCCGCAGACGTTGGATCAAGTCGGCGACGCTCTATCTGGCCGATTGGGCGAGTTATTTGGCAAATCCAGAAGTCTATCTCAAATACATCCAGACGGCGCAACTGATGTTCAACGGTTTTCTCAAGTCTCAAGGTTATCCAAAGAGCACCTACTTCGACCCCAGCCGCGCCAGCGAGACCATCTCGAATCTGTGCGATTATGTGGCCAAGCAACATCTCAATGTGAAGATCGACTCGCGCCAATATGTCAAACCGGCTGTCGGCTATGCCAGAGAATTGCTGAAATTGGGTCAAGCGCGAGGTCTGCTGCAGTTCAATGCTACCGAATTGAGTGACAAACTAACCGATACGCTCAATTTGGAGGTCATCGAGCCGGTGCTAAAAGTACATCGTGCCTACAGATATATCTCGAAATCTCCACAATGCGATCGCTATGTGCTCTGTGAATTGAATTCGCCCGAAGAAAGTGCGGCTGGCAATGCGCGTGGCCTAATTTCTGGTGTGAGTCCGAAAATCGTGAAGATCGGCAGCATGGGAGCGGCCATATTCATTAGCACCGAAACTGGCACACCATTCTGGACATTGTTTGGCGTCATAAATGCGCCCTACAACTGTGAGGTCAAATATCCAGTCGATTGTAGTGGATTCCACGAGGGCGAGGCCAAAGTGACCACAGAGTATGTGCACAAT
>latifrons
ATGTTGCTGCTGCGAAAGGCTGTCTTCCTGTTGGCGCTGCTTTGCGTCAACTTGTCCACCATTTACTCGGCGAATCAGCAGCAAGATGATTCGAATCCACTGCTCGACATGGCTTCCATGTTCATACAGGAGGCGTTGAACAGCCAAACGGGTAATGGTGGT---------GGTGGTGGCGCCGGTGGCGGTGCTGGTCTTGCCGGTGTCGCCTCGCTTATTGGCACTTTCATGAATGCAAATGCAGGCGGTGCTGGTCAGGGCAAGGCGTCCGCAGCCGGCGCTATGCAAATACTCTCCGGTATCGGCAGTTTGTTGGCTAACGCGGGGCAAAATGGTGCA------------GGTGGTAGTGGTGGTGGTTTCGATCCTGCCATCATCGGCAATGTGCTGGAAATGTTTACCAACAGCGATTCCGACGCAGATGCGGCAGGTGTTGGTGCACGTAGTAGTGGTGGCAGTGATGCCGGCATTGGTTTGGATTCCATAATGCAAATTGCTTCGGTCTTCATGAATGCCAACAGCGGTGGC---AGT---CAGCAGCAGCAGCATCAACATCATCAGCAGCGACGCTTCGCGCATGCGAATGTGCGCGAGAATGAAGTTAAC------ACGGGGGATAATGGTGGTTTAATGAGCCTGCTGCCGTTGGTCATGCAGGCTGTAAGCTCGTTTGCCGGTCCTGAGGGACAACAGACGCAAGAGAAGCACAAAGGTCACGCATGGGTGTTGCCGCCCTTCTTGGAGCACATACACGTCGTGTGGGATCACTTCTCGAACTCGGAACTTTCCGATGCACTCTACGAAAAGTCGGGTGTGAATAAGATATTGAAGGGTTTCAAAGGACGCGACGGCAAGTTGGATTATGACAGACTCTTCGATTCGCTGAACAATCAATCGTTCCGCAGACGTTGGATCAAGTCGGCGACGCTCTATTTAGCCGATTGGGCGAGTTATTTGGCAAATCCGGAAGTCTATCTCAAATACATCCAGACGGCGCAATTAATGTTCAACGGTTTTCTCAAGTCTCAAGGTTATCCAAAGAGCACCTACTTCGACCCCAGCCGCGCCAGCGAGACCATCTCAAATCTGTGCGATCATGTGGCCAAGCAACATCTCAATGTGAAGATCAACTCGCGCCAATATGTCAAACCGGCTGTCGGCTATGCCAGAGAATTGCTGAAATTGGGTCAAGCGCGAGGTCTACTGCAGTTCAATGCTACCGAACTGAGTGACAAACTAACCGATACGCTCAATTTGGAGGTCATCGAGCCGGTGCTCAAAGTACATCGTGCCTACAGATTTATCTCGAAATCTCCACAATGTGATCGCTATGTGCTCTGTGAATTGAATTCGCACGAAGAAAGTGCGGCTGGCAATGCGCGTGGCCTTATTTCTGGTGTGAGTCCGAAAATCGTGAAGATCGGCAGCATGGGAGCGGCCATATTCATTAGCACCGAAACTGGCACACCGTTCTGGACATTGTTTGGCGTCATAAATGCGCCCTACAACTGTGAGGTCAAATATCCAGTCGATTGTAGTGGCTTCCATGAGGGCGAGGCTAAAGTGACCACGGAGTATGTGCACAAT
>minax
---------------------------------------------------------------------------------------------------------------------------------------------------------------------------------------------------------------------------------------------------------------------------------------------------------------------------------------------------------------------------------------------------------------------------------------------------------------------------------------------------------------------------------------------------------------AGC---CAGCAGCAGAAGCATCAGCATCATCATCAGCGTCGCTCTACGCATGCGAATGTGCGCGAGAATGAAGTTGAT------TCGAAAGATAATGATGGTTTGATGAGTCTCCTGCCGTTGGTCATGCAGGCTGTTAGCTCGTTTGCTGGCCCTGAGGGACAGCAGACCCAGGAGAAACACAAAGGTCATGCATGGGTGTTGCCGCCATTCTTGGAGCACCTGCACGTCGTTTGGGACCACTTCTCAAATTCAGAACTTGCCGACGCACTCTACGAGAAGTCGGGTGTGAATAAGATATTTAAGGGATTCAAGGGGCGCGACGGCAAATTGGATTACGACAAACTCTTCGATTCGCTGAACAATCAATCGTTCCGCAGACGTTGGATCAAATCGGCGACACTCTATTTGGCCGATTGGACTAGTTATTTGGCAAATCCGGAAGTCTTTCTCAAATATATTCAGACGGCGCAACTGATGTTCAACGGTTTTCTCAAGTCTCAAGGTTATCCAAAGAGCACATACTTCGACCCCAGCCGCGCCAGTGAGACCATCTCAAATCTGTTCGATCATGTGGCCAAGCAACATCTCAATGTGAAAATCGACTCGCGCCAATATGTCAAGCCGGCTGTGGGCTACGCCAGAGAATTGCTAAAATTGGGTCAAGCGCGAGGTCTCTTGCAGTTCAATGCTACCGAACTGAGTGACAAACTGACCGATACGCTCAATTTGGAGGTCATCGAGCCGGTACTCAAGGTACATCGTGCCTATAGATTCATCTCGAAATCTCCACAATGCGATCGCTATGTGCTTTGTGAATTAAATTCGCCCGAAGAAAGCGTGTCTGGCAATGCGCGTGGTCTGATTTCAGGTGTGAGTCCGAAAATCGTGAAGATCGGCAGCATGGGAGCGGCCATATTCATTAGCACCGAAACTGGCACACCGTTCTGGACATTGTTTGGCGTAATTAATTCGCCCTACAACTGTGAGGTCAAATATCCAGTCGATTGCAGTGGCTTCCACGAGGGTGAGGCCAAAGTGACCACTGAGTATGTACACAAT
>musae
------------------------------------------------------------------------------------------------------------------------------------------------------------------------------------------------------------------------------------------------------------------------------------------------------------------------------------------------------------------------------------------------------------------------------------------------------------------------------------------------------------------------------------------------------------------------------------------------CAGCGACGCTCCGCGCATGCGAATGTGCGCGAGAATGAAGTTGAC------TCGGAGGATAATGGTGGTTTCATGAGCCTGCTGCCGTTGGTTATGCAGGCTGTAAGCTCGTTTGCCGGTCCTGAGGGACAACAGACCCAGGAGAAACACATAGGTCACGCATGGGTGGTGCCGCCCTTCTTTGAGCACTTGCACGTCGTGTGGGACCACTTCTCGAATTCAGAACTGGCCGATGCACTGTACGAAAAGTCGGGTGTGAATAAGATATTGAAGGGATTCAAGGGACGCGACGGCAAGTTGGATTATGACAAACTCTTCGATTCGCTGAACAATCAATCGTTCCGCAGACGTTGGATCAAGTCGGCGACGCTCTATCTGGCCGATTGGACGAGTTATTTGGCAAATCCGGAAGTCTATCTCAAATACATCCAGACGGCGCAACTGATGTTCAACGGTTTTCTCAAGTCTCAAGGTTATCCAAAGAGCACCTACTTCGACCCCAGCCGCGCCAGCGAGACCATCTCAAATCTGTGCGATCATGTGGCCAAGCAACATCTCAATGTAAAGATCGACTCGCGCCAATATGTCAAACCGGCTGTCGGCTATGCCAGAGAATTGCTGAAATTGGGTCAAGCGCGAGGTCTGTTGCAGTTCAATGCTACCGAATTGAGTGACAAACTAACCGATACGCTCAATTTGGAGGTCATCGAGCCGGTGCTAAAAGTACATCGTGCCTACAGATTTATCTCGAAATCTCCACAATGCGATCGCTATGTGCTCTGTGAATTGAATTCGCCCGAAGAAAGTGCGGCTGGCAATGCGCGTGGCCTAATTTCTGGTGTGAGTCCGAAAATCGTGAAGATCGGTAGCATGGGAGCGGCCATATTCATTAGCACCGAAACTGGCACACCGTTCTGGACATTGTTTGGCGTCATAAATGCGCCCTACAACTGTGAGGTCAAATATCCAGTCGATTGTAGTGGCTTCCACGAGGGCGAGGCCAAAGTGACCACGGAGTATGTGCACAAT
>oleae
ATGTTGCTATTGCGAAAGACTGTCTTCCTGTTGGCGTTGCTTTGCGTCAACTTGTCCTCTATCCACTCAGCAAAGCAACAGCAAGATGATTCGAATCCACTGCTCGACATGGCTTCCATGTTCATACAGGAGGCGTTGAATAGCCAAACGGGTAATGATGGT---------GGTGGTAGCGCCGGTGGCGGCGCTGGTCTTGCTGGCGTCGCCTCGCTTATAGGCAGTTTCATGAATGCGAATGCAGGTGGTGCTGGACAGGGCAAAGCGTCTGCAGCCGGCGCTATGCAAATACTCTCCGGTATCGGCAGTTTGTTGGCTAACGCTGGCCAAAATGGTGCACGCTCTGGCGGCGGCGTTAGTGGTGGTGGTTTCGATCCAGCTATTATCGGTAATGTGCTCGAAATGTTTACCAACAGCGATTCGGATTCAGATGCGGCAGGCGCTGGCGCACGTAGTAACGGTGGCAGCGATTCCGGCATTGGTTTGGATTCGATACTGCAAATTGCATCGGTCTTCATGAATGCCAACAACGGTGGC---AAC---AACCAGCAGCAGCATCAGCATCATCAGCAGCGACGCGCTGCGCATGCGAATGTGCGCGAAAATGAAGTTGAC------TCGGAAGATAATGGTGGTTTCATGAGCCTGCTGCCGTTGGTCATGCAGGCTGTTAGCTCGTTTGCCGGTCCTGAGGGACAACAGACCCAGGAGAAACACAAAGGTCACGCATGGGTGTTGCCGCCATTCTTGGAGCATCTGCACGTTGTATGGGATCACTTTTCGAATTCAGAACTTGCCGATGCACTTTACGAAAAATCGGGTGTGAATAAGATTTTGAAGGGATTCAAGGGGCGCGACGGCAAGTTGGATTATGACAAACTTTTCGATTCGCTGAACAATCAATCGTTCCGCAGACGTTGGATCAAGTCGGCGACGCTCTATTTAGCCGATTGGACGAGTTATTTGGCAAATCCGGAAGTCTATCTCAAATATATTCAGACAGCGCAACTGATGTTCAACGGTTTTCTCAAATCTCAAGGTTATCCAAAAAGCACTTTCTTCGACCCCAGTCGCGCCAGCGAGACCATCTCAAATCTGTGTGATTATGTCGCCAAGCAACATCTTAATGTTAAGATCGACTCGCGCCAATATGTCAAACCGGCTGTCGGCTATGCCAAAGAATTGCTGAAATTGGGTCAAGCGCGAGGCCTGCTGCAGTTCAATGCTACCGAATTGAGTGACAAACTAACCGATACGCTCAATTTGGAGGTCATCGAGCCGGTGCTTAAAGTACATCGTGCCTACAGATTTATCTCGAAATCTCCACAATGCGATCGCTATGTGCTCTGTGAATTAAATTCGCCCGAAGAAAGTGCGACTGGCAATGCGCGTGGCCTCATTTCTGGTGTGAGTCCGAAAATCGTGAAGATCGGTAGCATGGGAGCGGCCATATTCATTAGCACCGAAACTGGCACACCGTTCTGGACATTGTTTGGCGTCATAAATGCGCCCTACAACTGTGAGGTCAAATATCCAGTTGATTGTAGTGGCTTCCACGAGGGCGAGGCCAAAGTGACCACAGAGTATGTACACAAT
>tryoni
------------------------------------------------------------------------------------------------------------------------------------------------------------------------------------------------------------------------------------------------------------------------------------------------------------------------------------------------------------------------------------------------------------------------------------------------------------------------------------------------------------------------------------------------------------------------------------------------------------------------------------------------------------------------ATGAGCCTGCTGCCGTTGGTTATGCAGGCTGTAAGCTCGTTTGCCGGTCCTGAGGGACAACAGACCCAGGAGAAACACAATGGTCACGCATGGGTGTTGCCGCCCTTCTTGGAGCACTTGCACGTCGTGTGGGACCACTTCTCGAATTCAGAACTTGCCGATGCACTGTACGAAAAGTCGGGTGTGAATAAGATATTGAAGGGATTCAAGGGACGTGACGGCAAGTTGGATTATGACAAACTCTTCGATTCGCTGAACAATCAATCGTTCCGCAGACGTTGGATCAAGTCGGCGACGCTCTATCTGGCCGATTGGACGAGTTATTTGGCAAATCCAGAAGTCTATCTCAAATACATTCAGACGGCGCAACTGATGTTCAACGGTTTTCTCAAGTCTCAAGGTTATCCAAAGAGCACCTACTTCGATCCCAGCCGCGCCAGCGAGACCATCTCAAATCTGTGCGATCATGTGGCCAAGCAACATCTCAATGTGAAGATCGACTCGCGCCAATATGTCAAACCGGCTGTCGGCTATGCCAGAGAATTGCTGAAATTGGGTCAAGCGCGAGGTCTGCTGCAGTTCAATGCTACCGAATTGAGTGACAAACTAACCGATACGCTCAATTTGGAGGTCATCGAGCCGGTGCTCAAAGTACACCGTGCCTACAGATTTATCTCGAAATCTCCACAATGCGATCGCTATGTGCTCTGTGAATTGAATTCGCCCGAAGAAAGTGCGGCTGGCAATGCGCGTGGCCTAATTTCTGGTGTGAGTCCGAAAATCGTGAAGATCGGCAGCATGGGAGCGGCCATATTCATTAGCACCGAAACTGGCACACCGTTCTGGACATTGTTTGGCGTCATAAATGCGCCCTACAACTGTGAGGTCAAATATCCAGTCGATTGTAGTGGTTTCCACGAGGGCGAGGCCAAAGTGACCACGGAGTATGTGCACAAT
>zonata
ATGTTGCTGCTGCGAAAGGCTGTCTTCCTGTTGGCGCTGCTTTGCGTCAACTTGTCCGCCATTCACTCAGCGAATCAACAGCAAGATGATTCGAATCCACTGCTCGACATGGCTTCCATGTTCATACAGGAGGCGTTGAACAGTCAAACGGGTAATGGT------------GGTGGTGGCGCCGGCGGCGGCGCTGGTCTTGCCGGTGTCGCCTCGCTCATCGGCAGTTTCATGAATGCGAATGCAGGCGGCGCTGGCCAGGGCAAGGCGTCCGCAGCCGGCGCTATGCAAATACTATCCGGTATCGGCAGTTTGTTGGCTAATGCGGGACAAAATGGTGCGCGCTCTGGTGGCGGCGGTAGTGGTGGTGGTTTCGATCCTGCCATCATCGGTAATGTGCTCGAAATGTTTACCAACAGCGATTCCGACGCGGATGCGGCAGGCGCTGGCGCACGCGGTAATGGTGGCGGCGATGCCGGCATTGGTTTGGATTCCATACTGCAAATTGCTTCGGTCTTCATGAATGCCAACAGCGGTGGC---AGC---CAGCAGCAGCAGCATCAGCATCATCAGCAGCGACGCTCCGCGCATGCGAATGTGCGCGAGAATGAAGTTGAC------TCGGAGGATAACGGTGGTTTCATGAGCCTGCTGCCGTTGGTTATGCAGGCTGTAAGCTCGTTTGCCGGTCCTGAGGGACAACAGACGCAGGAGAAACACAAAGGTCACGCATGGGTGTTGCCGCCCTTCTTGGAGCACTTGCACGTCGTGTGGGACCACTTTTCGAATTCAGAGCTTGCCGATGCACTGTACGAAAAATCGGGTGTGAACAAGATATTGAAGGGATTCAAGGGGCGCGACGGCAAGTTGGATTATGACAAACTCTTCGATTCGCTGAACAATCAATCGTTCCGCAGACGTTGGATCAAGTCGGCGACGCTCTATTTGGCCGATTGGGCGAGTTATTTGGCAAATCCGGAAGTCTATCTCAAATACATCCAGACGGCGCAACTGATGTTTAACGGTTTTCTCAAGTCTCAAGGTTATCCAAAGAGCACCTACTTCGACCCCAGCCGCGCCAGCGAGACCATCTCAAATCTGTGCGATTATGTGGCCAAGCAACATCTCAATGTGAAGATCGACTCGCGCCAATATGTCAAACCGGCTGTCGGCTATGCCAAAGAATTGCTGAAATTGGGTCAAGCGCGAGGTCTGCTGCAGTTCAATGCTACCGAATTGAGTGACAAACTAACCGATACGCTCAATTTGGAGGTCATCGAGCCGGTACTCAAAGTACATCGTGCCTACAGATTTATTTCGAAATCTCCACAATGCGATCGCTATGTGCTCTGTGAATTGAATTCGCCCGAAGAAAGTGCGGCTGGCAATGCGCGTGGCCTAATTTCTGGTGTGAGTCCGAAAATCGTGAAGATCGGCAGCATGGGAGCGGCCATATTCATTAGCACCGAAACTGGCACACCGTTCTGGACATTGTTTGGCGTCATAAATGCGCCCTACAACTGTGAGGTCAAATATCCAGTCGATTGTAGTGGCTTCCACGAGGGCGAGGCCAAAGTGACCACGGAGTATGTGCACAAT
