# Supplementary material for: The Impact of Fast Radiation on the Phylogeny of Bactrocera Fruit Flies as Revealed by Multiple Evolutionary Models and Mutation Rate-Calibrated Clock
Source: Insects. 2022 Jun 30;13(7):603. doi: 10.3390/insects13070603 (PMC9319077; doi:10.3390/insects13070603)
Supplement: Supplementary file 1 [file insects-13-00603-s001.zip › File S1/ceratitis_1685.fasta]

>bryoniae
ATGAGCCGCTGGCCGTTGTTCGGCGTGTGTTTCATCTGCTTGACATTTAACGGAGAGCGTTATGAACCGAATTGGGCTAGTCTCGACAAGCGTCCGTTGCCCCGCTGGTATGATGAGGCGAAAGTCGGCATCTTCATACATTGGGGCGTATATTCGGTGCCCAGTTTCGGTTCCGAGTGGTTCTGGCAGGACTGGTTAAATTTGCACTATCCCAACTATTTGAGTTTTATGAAAAACAACTACAAGCCGAATTTCTCTTATCAGGAGTTTGCTCATGAATTCACAGCTGAATTGTTCAATGCTACAAAGTGGGCGCTGCTCTTTCGCGACAGTGGAGCAAAATACGTCGTCTTAACCAGCAAGCATCATGACGGTTACACACTTTGGCCTTCCACATCGTCTTTTAGCTGGAATTCCATGGATATTGGACCAAAACGGGACATAATTCGTGAACTTTCGTCCGCCATACGCAAACAGACCTCACTTAAGTTCGGCTTATACTATTCGCTCTTCGAATGGTTCAATCGTCTATATATCAATGACAAATTGCATATATTTTTGGAACAAAATTATGTGAATAGAAAAATGCGTCCGGAACAAATGGAATTGGTCAATGAATATCTGCCAGAGATCTTATGGTCCGACGGTGATTGGGAAGCGCCAGCCAAATATTGGAAAGCGGAAGAATTTATAGCTTGGTTATATAATGATAGTCCGGTGCGCGACACCATTGTCACCAATGATCGTTGGGGTTTCGGCACAGCGTGTCATCATGGCGACTTTTATAACTGTCAAGATCGCTATAATCCCGGCATTTTGCAGCCGCACAAGTGGGAAAATGCATTTACGCTGGACAAAAGTAGCTGGGGACAGCGTTTCGATGTTGAACTAAATGATTTTATGACGTCGGAGGAACTTATTGGCGAAATTGTGAAAACCGTTAGCTGCAATGGCAATGTCCTCATCAATGTGGGTCCCACGAAATATGGCACAATTTTGCCCATCTTCGAGGAACGTTTACGTGATATGGGCAAATGGTTGAGCGTTAACGGTGAGGCTATTTATGGCAGCAAGCCTTGGGTGTACCAAAACGACAGCATCACGCCCAATGTATGGTACACACAACAGTTGGATCCAACCAATTCAACGTCGATAATATATGCGATAGTTTTGGATTATCCCTACGATACGAATGAAATAGATTTGCATCCGATCGGTAATTTGGCGAAAGATACCAAATCGAATGTACTGTTGTTCGGCTATGAGGAG------ATGAGTGACATCGGCAATGGCGATATGTCCGTTACGCTTTTGGGCATGGAGCATGCGCAAATCGATTGGTCTCTGAACGGCAATAAATTACACATTGTATTCCCGCCAAAGCATCATATCGACAAAAATGGACTGAGGTTCGCGTGGACCTTTAAGATTTCTAAACATGGC
>ceratitis
ATGTTACGTTGGCTGCTTCTCAGCGCCGCTTTCATTTGTCTGATCTGCCCGTTGGAGCGTTATGAACCGAATTGGGCGAGCCTGGATGAACGACCATTGCCCAGCTGGTATGATGAAGCGAAAATTGGCATCTTTATACATTGGGGCGTGTACTCAGTGCCGAGTTTTGGCTCGGAATGGTTTTGGGAGGATTGGTTAAATTTACGATATCCCAATTATTTGAGTTTTATGAAAAACAACTACAAGCCAAGCTTCGCTTATCAAGAATTCGCACATGAATTCACCGCTGAGTTATTTAATGCCACAAAGTGGGCGCTACTCTTTCGCGACAGTGGCGCAAAATATGTGGTTTTAACCAGCAAGCACCATGATGGCTATACACTTTGGCCATCAACGTCATCTTTCAGTTGGAATTCCATGGATGTGGGACCGAAAAGAGATATTATTCGTGAGCTTTCAACTGCCATACGTCAAGAGAGTTCACTCAAATTCGGACTTTACTACTCACTCTTCGAGTGGTTCAATCGTTTGTATATAAATGATAAATTGCATTTATTTTTACAACAAAATTATGTTGAACGGAAAATGCGACCCGAGCAAATGGAATTGATAAATGAGTATTTACCGGAAATTCTGTGGTCCGATGGTGATTGGGAGGCGCCTGCAAAGTACTGGAAGGCGGAGGAATTTATAGCTTGGCTATACAATGACAGTCCCGTGCGCGATACCATAGTGACGAACGATCGCTGGGGTTTTGGCACCGCTTGTCATCACGGCGATTTTTATAATTGTCAAGATCGTTATAATCCCGGTATTTTACAGCCGCATAAATGGGAGAATGCTTTTACGCTGGACAAAAGTAGTTGGGGACAGCGTTTCGATGTAGAGTTGAATGATTTTATGACCTCAGAAGAATTGATTGGCGAAGTTGTTAAAACCGTTAGTTGTAACGGTAATGCGCTCATTAATGTGGGTCCGACGAAGTATGGCACCATATTGCCCATCTTCGAGGAGCGCCTGCGTGATATGGGCAAATGGTTGAGCGTTAACGGTGAAGCTATATATGGCTCCAAGCCATGGATTTATCAAAATGACAGCGTCACACCCAATGTGTGGTATACACAAAAGTTAGATCCAACTAATTCATCCGCTATCATATACGCTATCGTTTTGGAATATCCTTACGATACGAATGAAATCGATTTGTATCCGATTGGCAATTTGTCGAAAGACACCAAGTCCAACGTAATCCTCTTTGGCTATGAGGATGAAATTACTACCGATGTGAGTGTGGCCGATATGTCGGTTAGTCTTGTGGGCATGGAGAGTGCACAACTTGATTGGTCTCTCAACGGCAACAGATTACATATTGTCTTACCCCCAAAAAATCATATTGATAAAAATGGGCTGAAATTCGCTTGGACCTTTAAGATCACAAAGAAAGGT
>correcta
ATGAGCCGCTGGCCGCTGTTCGGCGTGTGTTTCATCTGCTTGACCTTTAACGGAGAGCGTTATGAACCGAATTGGGCTAGTCTCGACAAGCGTCCATTGCCCAGCTGGTATGATGAGGCGAAAGTCGGCATCTTCATACATTGGGGCGTATATTCGGTGCCCAGTTTCGGTTCCGAGTGGTTCTGGCAGGACTGGTTAAATTTGCATTATCCCAACTATTTGAGTTTTATGAAAAACAACTACAAGCCGAATTTCTCTTATCAGGAGTTTGCTCATGAATTCACAGCTGAATTGTTCAATGCTACAAAGTGGGCGCTGCTCTTTCGCGACAGTGGGGCAAAATATGTCGTCTTAACCAGCAAGCATCATGACGGTTACACACTTTGGCCCTCCACATCGTCTTTTAGCTGGAATTCCATGGATATTGGGCCAAAGCGAGATATAATTCGTGAACTTTCGTCCGCCATACGCAAAGAGACCTCACTTAAGTTCGGCCTATACTATTCGCTCTTCGAATGGTTCAATCGTCTATATATCAATGATAAATTGCATATATTTTTGGAACAAAATTATGTGAATAGAAAAATGCGTCCGGAACAAATGGAATTGGTCAATGAATATCTGCCGGAGATATTATGGTCCGATGGTGATTGGGAAGCGCCAGCCAAATATTGGAAAGCGGAAGAGTTTATAGCATGGTTATATAATGACAGTCCGGTGCGCGACACCATTGTCACCAATGATCGTTGGGGTTTCGGCACAGCGTGTCATCATGGCGACTTCTATAACTGTCAAGATCGCTATAATCCCGGCATTTTGCAGGCGCACAAGTGGGAAAATGCATTTACGCTGGACAAAAGTAGCTGGGGACAGCGCTTCGATGTCGAACTAAATGATTTTATGACGTCGGAGGAACTTATTGGCGAAATTGTGAAAACCGTTAGCTGCAATGGCAACGCCCTCATCAATGTGGGTCCCACGAAATATGGCACAATTTTGCCCATTTTCGAGGAACGTTTACGTGACATGGGCAAATGGTTGAGCGTTAACGGTGAGGCTATTTATGGCAGCAAGCCTTGGGTGTACCAAAATGACAGCATCACGCCCAATGTGTGGTACACACAACAGTTGGATCCAACCAATTCATCGTCGATTATATATGCGATCGTTTTGGATTATCCCTACGACACGAATGAAATAGATTTGCATCCGATCGGTAATTTGGCGAAAGATACCAAATCGAATGTACTGTTATTCGGCTATGAGGAG------ATGAGTGACATCGGCAACGCCGATATGACTGTTACACTGCTAGGCATGGAGCACGCGCAAATCGATTGGTCTCTGAGCGGCAATAAATTGCACATCGTATTCCCGCCAAAGCATCATATCGACAAGAATGGACTGAGGTTCGCGTGGACCTTTAAAATTTCTAAACATGGC
>cucurbitae
ATGAGTCGCTGGCTGCTGTACGGCGTGTGTTTTATCTGTTTGACCTTTAACGGGGAGCGTTACGAGCCGAATTGGGCCAGTCTCGATACACGTCCATTGCCCAGCTGGTATGATGAGGCGAAAATCGGCATTTTCATACATTGGGGCGTATATTCGGTGCCCAGTTTTGGTTCGGAGTGGTTCTGGCAGGATTGGTTAAATTTACACTACCCCAATTATCTGAGTTTTATGAAAAACAACTACAAGCCGAATTTCTCTTATCAGGAGTTTGCTCATGAATTCACCGCTGAATTGTTCAATGCTACAAAGTGGGCGTTGCTCTTTCGCGACAGTGGAGCAAAATACGTCGTTCTAACCAGCAAGCATCATGACGGCTATACTCTCTGGCCCTCCACGTCGTCTTTCAGTTGGAATTCAATGGATGTTGGACCAAAACGAGATATAATTCGTGAACTTTCGTCGGCCATACGCAAAGAGACCTCACTGAAATTCGGTCTCTACTATTCACTCTTCGAATGGTTCAATCGTTTATATATAAATGATAAATTGCATATATTTTTGGAGCAAAACTATGTCAATAGAAAGATGCGTCCCGAACAAATGGAACTGATCAATGAATATCTGCCGGAGATCTTATGGTCCGATGGTGATTGGGAGGCGCCAGCCAAATATTGGAAGGCGGAGGAGTTTATAGCTTGGTTATATAATGACAGTCCCGTGCGCGACACCATTGTCACCAATGATCGTTGGGGTTTCGGCACTGCATGTCATCATGGCGATTTCTATAATTGTCAAGACCGTTATAATCCCGGAATTCTGCAGTCTCACAAATGGGAAAATGCATTCACATTGGACAAGAGTAGTTGGGGACAGCGTTTCGATGTCGAACTCAATGATTTTATGACGTCGGAGGAACTCATAGGCGAAATTGTGAAAACCATTAGCTGCAATGGCAATGCACTCATCAATGTGGGTCCCACGAAATATGGCACTATTCTGCCCATCTTCGAAGAACGTTTGCGCGATATGGGCAAATGGTTGAGCGTTAATGGTGAAGCTATTTACGGCAGTAAGCCTTGGGTTTATCAGAACGACAGCATTACGCCCAATGTCTGGTACACACAAAAGCTAGATCCAACTAATTCATCGTCGACTATCTATGCGATCGTTTTGGATTATCCTTACGATACGAATGAAATAGATTTGCATCCGATTGGCAATGTGGCGAAAGACAGCAAATCGAATGTGCTGTTATTCGGCTATGAGGAG------ATGAGTGTAGTGAGCAATGTCGATATGTCTGTTACGCTTTTGGGCATGGAACACACGCAAATCGATTGGTCTCTCAACGGCAATAAATTACACATTGTATTCCCGCCAAAGCATCATATTGACAAGAATGGACTGAAGTTCGCGTGGACTTTTAAAATTTCAAAACATGGA
>dorsalis
ATGAGCCGCTGGCCGTTGTTCGGCGTGTGTTTCATCTGCTTGACCTTTAACGGCGAGCGTTATGAACCGAATTGGGCCAGTCTCGACAAGCGTCCATTGCCTAGCTGGTATGATGAGGCGAAAGTCGGCATCTTCATACATTGGGGCGTATATTCGGTGCCCAGTTTCGGTTCCGAGTGGTTCTGGCAGGACTGGTTAAATTTGCACTATCCCAACTATTTGAGTTTTATGAAAAACAACTACAAGCCGAATTTCTCTTATCAGGAGTTTGCTCATGAATTCACAGCTGAATTGTTCAATGCTACAAAGTGGGCGCTGCTCTTTCGCGACAGTGGAGCAAAATACGTCGTCTTAACCAGCAAGCATCATGACGGTTACACACTTTGGCCCTCCACATCGTCATTTAGCTGGAATTCCATGGATGTGGGACCGAAACGAGACATAATTCGTGAACTTTCGTCCGCCATACGCAAGGAGACCTCACTTAAGTTCGGCCTATACTATTCACTCTTCGAATGGTTCAATCGTCTATATATCAATGATAAATTGCATATATTTTTGGAACAAAATTATGTGAATAGAAAAATGCGTCCGGAACAAATGGAATTGGTCAATGAATATCTGCCGGAGATCTTATGGTCCGATGGTGATTGGGAAGCGCCAGCCAAATATTGGAAGGCGGAAGAGTTTATAGCATGGTTATATAATGACAGTCCGGTGCGCGACACCATTGTCACCAATGATCGTTGGGGTTTCGGCACAGCGTGTCATCACGGCGACTTCTATAACTGTCAAGATCGCTATAATCCCGGCATTTTGCAGGCGCACAAATGGGAAAATGCATTTACGCTGGACAAAAGTAGCTGGGGACAGCGCTTCGATGTCGAACTAAATGACTTTATGACGTCGGAGGAACTTATTGGCGAAATTGTGAAAACCGTTAGCTGCAATGGCAATGCCCTCATCAATGTGGGTCCCACGAAATATGGCACAATATTGCCCATCTTTGAGGAACGTTTACGTGATATGGGCAAATGGTTGAGCGTTAACGGTGAGGCGATTTATGGCAGCAAGCCTTGGGTGTACCAAAATGATAGCATCACGCCCAATGTGTGGTACACACAACAGTTGGATCCAACCAATTCATCGTCAATTATATATGCCATCGTTTTGGATTATCCTTACGACACGAATGAAATAGATTTACATCCGATCGGTAATTTGGCGAAAGATACCAAATCGAACGTACTGTTATTCGGCTATGAGGAG------ATGAGTGACATAGGCAACGCCGATATGTCTGTTACGCTTTTGGGCATGGAGCATGCGCAAATCGATTGGTCTCTGAGTGGCAATAAATTGCACATTGTATTCCCGCCAAAGCATCATATCGACAAGAATGGACTGAGGTTCGCGTGGACCTTTAAAATTTCTAAACATGGC
>jarvisi
ATGAGCCGCTGGCCGCTGTTCGGCGTGTGTTTCATCTGCTTGACCTTTAACGGAGAGCGTTATGAACCAAATTGGGCTAGTCTCGACAAGCGTCCACTGCCCAGCTGGTATGATGAAGCGAAAGTCGGCATCTTCATACATTGGGGCGTTTATTCGGTGCCCAGTTTCGGTTCCGAGTGGTTCTGGCAGGACTGGTTAAATTTGCATTATCCCAACTATTTGAGTTTTATGAAAAACAACTACAAGCCGAATTTCTCTTATCAAGAGTTTGCTCATGAATTCACAGCTGAATTGTTCAATGCTACAAAGTGGGCGCTGCTCTTTCGCGACAGTGGGGCAAAATATGTCGTCTTAACCAGCAAGCATCATGACGGCTATACACTTTGGCCCTCAACATCATCTTTTAGCTGGAATTCCATGGATATTGGGCCAAAGCGGGACATAATTCGTGAACTTTCGTCCGCCATACGCAAAGAGACCTCACTTAAGTTCGGCTTATACTATTCGCTCTTCGAATGGTTCAATCGTTTATATATCAATGATAAATTGCATATATTTTTGGAACAAAATTATGTGAATAGAAAAATGCGTCCGGAACAAATGGAATTGGTCAATGAATATCTGCCGGAGATTTTATGGTCCGATGGTGATTGGGAAGCGCCAGCCAAATATTGGAAGGCGGAGGAGTTTATAGCTTGGTTATATAATGACAGTCCGGTGCGCGACACCATTGTCACCAATGATCGTTGGGGTTTCGGCACAGCGTGTCATCATGGCGACTTCTATAACTGTCAAGATCGCTATAATCCCGGCATTTTGCAGGCGCACAAGTGGGAAAATGCATTTACGCTGGACAAAAGTAGTTGGGGACAGCGCTTCGATGTCGAACTAAATGATTTTATAACGTCGGAGGAACTTATTGGCGAAATTGTGAAAACCGTTAGCTGCAATGGCAACGCACTCATCAATGTGGGTCCCACGAAATATGGCACAATTTTGCCCATCTTCGAGGAACGTTTACGTGATATGGGCAAATGGTTGAGCGTTAATGGTGAGGCTATTTATGGCAGCAAACCTTGGGTGTACCAAAACGACAGCATCACGCCCAATGTGTGGTACACACAACAGTTGGATCCTACCAATTCAACGTCGATTATATATGCGATCGTTTTGGATTATCCCTACGATACGAATGAAATAGATTTGTATCCGATCGGTAATTTGGCAAAAGATACCAAATCGAATGTACTGTTATTCGGCTATGAGTAT------ATGAGTGACATCGGCAACGCCGATATGTCTGTTACGCTTTTGGGCATGGAGCATGCGCAAATCGATTGGTCTCTGAGCGGCAATAAATTGCACATCGTATTCCCGCCAAAGCATCATATCGACAAGAATGGACTGAGGTTCGCGTGGACCTTTAAAATTTCTAAACATGGC
>latifrons
ATGAGCCGCTGGCCGCTGTTCGGTGTGTGTTTCATTTGCTTGACCTTTAACGGAGAGCGTTATGAACCGAATTGGGCTAGTCTCGACAAGCGTCCATTGCCCAGCTGGTATGATGAGGCGAAAGTCGGCATCTTCATACATTGGGGTGTATATTCAGTGCCCAGTTTCGGGTCGGAGTGGTTTTGGCAGGACTGGTTAAATTTGCACTATCCCAACTATTTGAGTTTTATGAAAAACAACTACAAGCCGAATTTCTCTTATCAGGAGTTTGCTCATGAATTCACAGCTGAATTGTTCAATGCTACAAAGTGGGCGCTGCTCTTTCGCGACAGTGGAGCAAAATACGTTGTCTTAACCAGCAAGCATCATGACGGTTACACACTTTGGCCCTCCACATCGTCTTTTAGCTGGAATTCCATGGATATTGGGCCAAAGCGGGACATAATTCGTGAACTTTCGTCCGCCATACGCAAAGAGACCTCACTCAAGTTCGGCCTCTACTATTCGCTCTTCGAATGGTTCAATCGTCTATATATCAATGATAAATTGCATATATTTTTGGAACAAAATTATGTCAACAGAAAAATGCGTCCGGAACAAATGGAATTGGTCAATGAATATCTGCCGGAGATCTTATGGTCCGACGGTGATTGGGAAGCGCCAGCCAAATATTGGAAAGCGGAAGAGTTTATAGCTTGGTTATATAATGACAGTCCTGTGCGCGACACCATTGTCACCAATGATCGTTGGGGTTTCGGCACAGCGTGTCATCATGGCGACTTCTATAACTGTCAAGATCGCTATAATCCCGGCATTTTGCAGGCGCACAAGTGGGAAAATGCATTTACGCTGGACAAAAGTAGCTGGGGACAGCGTTTCGATGTCGAACTAAATGATTTCATGACGTCGGAGGAACTTATTGGCGAAATTGTGAAAACCGTTAGCTGCAATGGCAACGCCCTCATTAATGTGGGTCCAACGAAATATGGCACAATTTTGCCCATCTTCGAGGAACGTTTACGTGATATGGGCAAATGGTTGACCGTTAACGGTGAGGCTATTTATGGCAGCAAGCCTTGGGTGTACCAAAACGACAGCATCACGCCGAATGTATGGTACACACAACAGTTGGAGACAACCAATTCATCGTCGACTATATATGCAATCGTTTTGGATTATCCCTACGATACGAATGAAATAGATTTGCATCCGATCGGTAATTTGGCAAAAGATACCAAATCGAATGTACTGTTGTTCGGCTATGAGGAG------ATGAGTGACATCGGCAACGCCGATATGTCCGTTACGCTTTTGGGCATGGAGCATGCGCAAATCGATTGGTCTCTGAGCGGCAATAAATTACACATCGTATTCCCGCCAAAGCATCATATCGACAAGAATGGACTGAGGTTCGCGTGGACCTTTAAAATTTCTAAACATGGC
>minax
ATGAGCCGTTGGCTACTGTTCGGTGTGTGTTTTATCTGCTTGATCATCAATGGAGAGCGTTATGAACCGAATTGGGCTAGTCTCGATAAGCGTCCATTACCCAGCTGGTATGATGAGGCGAAAGTTGGCATCTTCATACATTGGGGCGTATATTCGGTGCCCAGTTTTGGCTCCGAGTGGTTCTGGCAGGACTGGTTAAATTTGCATTATCCCAACTATTTGAGTTTTATGAAAAACAACTACAAGCCGAATTTCTCCTATCAGGAGTTCGCTCATGAATTCACCGCTGAATTATTCAATGCTACGAAGTGGGCGCTGCTCTTTCGCGACAGTGGAGCAAAATACGTCGTTTTAACCAGCAAGCATCATGACGGCTACACACTTTGGCCCTCTACGTCGTCTTTCAGCTGGAACTCAATGGATGTTGGACCGAAACGAGATATAATTCGTGAACTTTCGTCCGCCATTCGCAAAGAAACCTCACTTAAGTTTGGTCTTTACTATTCACTCTTCGAATGGTTCAATCGTTTATATATAAATGATAAATTGCATATATTTTTGGAACAAAACTATGTGAAAAGAAAGATGCGCCCCGAACAAATGGAGTTGATCAATGAATATCTGCCGGAGATCTTATGGTCCGATGGTGATTGGGAGGCGCCGGCCAAATATTGGAAGGCGGAAGAGTTTATAGCTTGGTTATATAATGACAGCCCCGTGCGCGACACTATTATCACCAATGATCGTTGGGGTTTCGGCACTGCGTGTCATCATGGCGACTTCTATAATTGTCAAGACCGTTATAATCCCGGAATTTTGCAGGCGCATAAGTGGGAAAACGCGTTTACTTTAGACAAAACCAGCTGGGGACAACGCTTCGATGTCGAACTCAACGATTTTATGACGTCGGAGGAACTCATTGGCGAAATTGTGAAAACCGTTAGCTGTAATGGTAACGCTCTCATCAATGTGGGTCCTACGAAATATGGCACAATTTTGCCCATCTTCGAGGAACGTTTGCGTGACATGGGTAAATGGTTGAGCATTAATGGTGAGGCTATTTATGGCAGCAAACCTTGGGTTTACCAAAACGACAGCATCACGCCCAATGTGTGGTACACACAAAATCTGGATCCAACTAATTCGTCATCCACCATTTATGCGATCGTTTTGGAATATCCCTACGATACGAATGAATTAGATTTGCATCCTATCGGCAATTTGACAAAAGATGCTCAATCGAATGTACTATTATTCGGCTACGAGGAT------ATGAGTGACATAAGCAACGGTGATATGTCTGTCACGCTTTTGGGCATGGAGCATGCGCAAATCGATTGGTCTCTAAGCGGTAATAGACTACATATTGTATTCCCGCCAAAGCATCATATCGATAAAAATGGACTGAAGTTCGCGTGGACCTTTAAAATTTCAAAACGTGGA
>musae
ATGAGCCGTTGGCCGCTGTTCGGTGTGTGTTTCATCTGCTTGACCTTTAACGGCGAGCGTTATGAACCGAATTGGGCCAGTCTCGACAAGCGTCCATTGCCCAGCTGGTATGATGAGGCGAAAGTCGGCATCTTCATACATTGGGGCGTATATTCGGTGCCCAGTTTCGGTTCCGAGTGGTTCTGGCAGGATTGGTTAAATTTGCACTATCCAAACTATTTGAGTTTTATGAAAAACAACTACAAGCCGAATTTCTCTTATCAGGAGTTTGCTCATGAATTCACAGCTGAATTGTTCAATGCTACAAAGTGGGCGCTGCTCTTTCGCGACAGTGGAGCAAAATACGTCGTCTTAACCAGCAAGCATCATGACGGTTACACACTTTGGCCCTCCACATCGTCTTTTAGCTGGAATTCCATGGATGTGGGACCGAAACGAGACATAATTCGTGAACTCTCGTCCGCCATACGCAAAGAGACCTCACTCAAGTTCGGCCTATACTATTCGCTCTTCGAATGGTTCAATCGTCTCTATATCAATGATAAATTGCATATATTTTTGGAACAAAATTATGTGAATAGAAAAATGCGTCCGGAACAAATGGAATTGGTCAATGAATATCTGCCGGAGATCTTATGGTCCGATGGTGATTGGGAAGCGCCAGCCAAATATTGGAAAGCGGAAGAGTTTATAGCTTGGTTATATAATGACAGTCCGGTGCGCGACACCATTGTCACCAATGATCGTTGGGGTTTCGGCACAGCGTGTCATCACGGCGACTTCTATAACTGTCAAGATCGCTATAATCCCGGCATTTTGCAGGCGCACAAGTGGGAAAATGCATTTACACTGGACAAAAGTAGCTGGGGACAGCGCTTCGATGTCGAACTAAATGATTTTATGACGTCGGAGGAACTTATTGGCGAAATTGTGAAAACCGTTAGCTGCAATGGCAATGCCCTCATCAATGTGGGTCCCACGAAATATGGCACAATATTGCCCATCTTCGAGGAACGTTTGCGTGATATGGGCAAGTGGTTGAGCGTTAACGGTGAGGCTATTTATGGCAGCAAACCCTGGATGTACCAAAACGACAGCATCACACCCAATGTGTGGTACACACAACAGTTGGATCCAACCAATTCATCGTCGATTATATATGCGATCGTTTTGGATTATCCTTACGACACGAATGAAATAGATTTGCATCCGATCGGTAATTTGGCGAAAGATACCAAATCGAATGTACTGTTATTCGGCTATGAGGAG------ATGAGTGACGTAGGCAACGCCGATATGTCCGTTACGCTGCTGGGCATGGAGCATGCGCAAATCGACTGGTCTCTGAGCGGCAATAAATTACACATCGTATTCCCGCCAAAGCATCATATCGACAAGAATGGACTGAGGTTCGCGTGGACCTTTAAAATTTCTAAACATGGC
>oleae
ATGAGCCGCTGGCTGCTGTTCGGTGTGTGTTTCATCTGCTTGACCTTAAACGGAGAGCATTACGAACCGAATTGGGCTAGTCTCGATAAGCGTCCACTGCCCAGCTGGTATGATGAGGCGAAAGTCGGCATCTTCATACATTGGGGCGTATATTCGGTGCCCAGTTTCGGTTCCGAATGGTTCTGGCAGGACTGGTTAAATTTACATTATCCGAACTATTTGAGTTTTATGAAAAACAACTACAAGCCGAAATTCTCTTATCAAGAGTTCGCTCATGAGTTCACCGCTGAATTATTCAATGCTACAAAGTGGGCGCTGCTCTTTCGCGACAGTGGAGCAAAATATGTTGTTCTAACCAGCAAGCATCATGACGGCTACACACTTTGGCCCTCCACATCATCTTTTAGCTGGAATTCGATGGATGTGGGACCGAAACGAGACATAATACGTGAACTCGCGTCTGCCATACGCAAAGAGACTTCACTTAGGTTCGGTCTATACTATTCGCTCTTCGAATGGTTCAATCGTCTATATATCAATGATAAATTGCATATATTTTTGGAACAAAATTATGTTAATAGAAAAATGCGTCCAGAACAAATGGAATTGGTCAATGAATATCTGCCGGAAATTTTATGGTCCGATGGTGATTGGGAAGCGCCAGCCAAATATTGGAAGGCGGAGGAGTTTATTGCTTGGTTATATAATGACAGTCCCGTACGCGACACTATTGTGACCAATGATCGTTGGGGTTTCGGCACTGCGTGTCATCATGGCGACTTCTACAATTGTCAAGATCGCTACAATCCCGGTATTTTGCAGGCGCACAAATGGGAAAATGCATTTACGCTGGACAAAAGTAGCTGGGGACAACGCTTCGATGTGGAACTCAATGATTTTATGACTTCGGAGGAACTCATTGGCGAAATTGTGAAAACCGTTAGCTGCAATGGCAACGCTCTCATCAATGTGGGTCCCACAAAATATGGCACAATTTTACCCATCTTCGAGGAGCGTTTGCGTGACATGGGTAAATGGTTGAGCGTTAATGGTGAAGCTATTTATGGCAGCAAGCCTTGGGTCTACCAAAACGACAGCATTACGCCCAACGTCTGGTACACACAACAGTTGGATCCCACTAATTCATCATCGATTATTTATGCTATCGTTTTGGACTATCCCTACGATACGAATGAAATAGATTTGCATCCGCTCGGTAGCGTGTCAAAAGATACCAAATCGAATGTACTGTTATTCGGTTATGAGGAG------ATGAGTGACATAAGCTACGACGATATGTCGGTTACGCTTTTGGGCATGGAGCATGCGCAAATCGATTGGTCTCTGAACGGCAATAAATTACACATTGTATTCCCGCCAAAGCATCATATCGACAAGAATGGACTGAAGTTCGCATGGACCTTTAAAATTTCGAAACATGGA
>tryoni
ATGAGCCGCTGGTCGCTGTTCGGCGTGTGTTTCATCTGCTTGACCTTTAACGGAGAGCGTTATGAACCGAATTGGGCCAGTCTCGACAAGCGTCCATTGCCCAGCTGGTATGATGAGGCGAAAGTCGGCATCTTCATACATTGGGGCGTATATTCGGTGCCCAGTTTCGGTTCCGAGTGGTTCTGGCAGGACTGGTTAAATTTGCATTATCCCAACTATTTGAGTTTTATGAAAAACAACTACAAGCCGAATTTCTCTTATCAGGAGTTTGCTCATGAATTCACAGCTGAATTGTTCAATGCTACAAAGTGGGCGCTGCTCTTTCGCGACAGTGGAGCAAAATATGTCGTCTTAACCAGCAAGCATCATGACGGTTACACACTTTGGCCCTCCACATCATCTTTTAGCTGGAATTCCATGGATATTGGGCCAAAGCGGGACATAATTCGTGAACTTTCGTCCGCCATACGCAAAGAGAGCTCACTTAAGTTCGGCCTATACTATTCGCTCTTCGAATGGTTCAATCGTCTATATATCAATGATAAATTGCATATATTTTTGGAACAAAATTATGTGAATAGAAAAATGCGTCCGGAACAAATGGAATTGGTCAATGAATATTTGCCGGAGATTTTATGGTCCGACGGTGATTGGGAAGCGCCAGCCAAATATTGGAAAGCGGAAGAGTTTATAGCTTGGTTATATAATGACAGTCCGGTACGTGACACCATTGTCACCAATGATCGTTGGGGTTTCGGCACAGCGTGTCATCATGGCGACTTCTATAACTGTCAAGATCGCTATAATCCCGGCGTTTTGCAGGCGCACAAGTGGGAAAATGCATTTACGCTGGACAAAAGTAGCTGGGGACAGCGCTTCGATGTCGAACTAAATGATTTTATGACGTCGGAGGAACTTATTGGCGAAATTGTGAAAACCGTTAGCTGCAATGGCAACGCACTCATCAATGTGGGTCCCACGAAATATGGCACAATTTTGCCCATCTTCGAGGAACGTTTACGTGATATGGGCAAATGGTTGAGCGTTAACGGCGAGGCTATTTATGGCAGCAAACCTTGGGTGTACCAAAACGACAGCATCACGCCCAATGTGTGGTACACACAACAGTTGGATCCAACGAATTCAACGTCGATTATTTATGCGATCGTTCTGGATTATCCCTACGATACGAATGAAATAGATTTGCATCCGATCGGTAATTTGGCAAAAGATACCAAATCGAATGTACTGTTATTCGGCTATGAGGAG------ATGAGTGACATCGGCAACGCCGATATGTCTGTTACGCTTTTGGGCATGGAGCATGCGCAAATCGATTGGTCTCTGAGCGGCAATAAATTACACATCGTATTCCCGCCAAAGCATCATATCGACAAGAATGGACTGAGGTTCGCGTGGACCTTTAAAATTTCTAAACATGGC
>zonata
ATGAGCCGCTGGCCGCTGTTCGGCGTGTGTTTCATCTGCTTGACCTTTAACGGAGAGCGTTATGAACCGAATTGGGCTAGTCTCGACAAGCGTCCATTGCCCAGCTGGTATGATGAGGCGAAAGTCGGCATCTTCATACATTGGGGCGTATATTCGGTGCCCAGTTTCGGTTCCGAGTGGTTCTGGCAGGACTGGTTAAATTTGCACTATCCCAACTATTTGAGTTTTATGAAAAACAACTACAAGCCGAATTTCTCTTATCAGGAGTTTGCTCATGAATTCACAGCTGAATTGTTCAATGCTACAAAGTGGGCGCTGCTCTTTCGCGACAGTGGAGCAAAATACGTCGTCTTAACCAGCAAGCATCATGACGGTTACACACTTTGGCCCTCCACATCGTCTTTTAGCTGGAATTCCATGGATATTGGGCCAAAGCGAGACATAATTCGTGAACTTTCGTCCGCCATACGCAAAGAGACTTCACTAAAGTTTGGTCTATACTATTCGCTCTTCGAATGGTTCAATCGTCTATATATCAATGATAAATTGCATATATTTTTGGAACAAAATTATGTGAATAGAAAAATGCGTCCGGAACAAATGGAATTGGTCAATGAATATCTGCCGGAGATCTTATGGTCCGACGGTGATTGGGAAGCGCCAGCCAAATACTGGAAGGCGGAAGAGTTTATAGCTTGGTTATATAATGACAGTCCGGTGCGCGACACCATTGTCACCAATGATCGTTGGGGTTTCGGCACAGCGTGTCATCATGGCGACTTCTATAACTGTCAAGATCGCTATAATCCCGGCATTTTGCAGGCGCACAAGTGGGAAAATGCATTTACGCTGGACAAAAGTAGCTGGGGACAGCGCTTCGATGTCGAACTAAATGATTTTATGACGTCGGAGGAACTTATTGGCGAAATTGTGAAAACCGTTAGCTGCAATGGCAACGCCCTCATCAATGTGGGTCCCACGAAATATGGCACAATTTTGCCCATCTTCGAGGAACGTTTGCGTGATATGGGCAAATGGTTGAGCGTTAACGGTGAGGCTATTTATGGCAGCAAGCCTTGGGTGTACCAAAACGACAGCATCACGCCCAATGTGTGGTACACACAACAGTTGGATCCAACCAATTCATCGTCGATTATATATGCGATCATTTTGGATTATCCCTACGACACGAATGAAATAGATTTGCATCCGATCGGTAATTTGGCGAAAGATACCAAATCGAATGTACTGTTATTCGGCTATGAGGAG------ATGAGTGACATCGGCAACGCCGATATGTCTGTTACGCTGTTGGGCATGGAGCATGCGCAAATCGATTGGTCTCTGAGCGGCAATAAATTGCACATTGTATTCCCGCCAAAGCATCACATCGACAAGAATGGACTGAGGTTCGCGTGGACCTTTAAAATTTCTAAACATGGC
