# Supplementary material for: The Impact of Fast Radiation on the Phylogeny of Bactrocera Fruit Flies as Revealed by Multiple Evolutionary Models and Mutation Rate-Calibrated Clock
Source: Insects. 2022 Jun 30;13(7):603. doi: 10.3390/insects13070603 (PMC9319077; doi:10.3390/insects13070603)
Supplement: Supplementary file 1 [file insects-13-00603-s001.zip › File S1/ceratitis_17071.fasta]

>bryoniae
ATGTTTGTCAACGAAGTGAATGATGTGAAAATATACAACCTAAGCGCTGGCAAATCTGTGCCAGAATGGCTTACAGATCGCCGCAAGCGTTCCCAATTAATGAAGAAGGTCGATTCACGTCGACAAATTGAGCTTATACAGGATTTTGATATGCCAGGTGTTTGTACATCGATACGCATGAGCCCCGATCAACAGTATATATTAGCGACAGGCACCTATAAGCCACGAGTTAAATGCTTTGAAGTCAGTAATTTATCTATTAAGTTTGAGCGTTGCTTTGATTCTGAGGTGACAACATTTGAGGCCATCAGTGATGATTACAGTAAATTAGTTTTTTTGCAATGTGACCGGTTTGTTGAAGTTCATTCTGCCTCCGGCCGACACTACCGTTTGCGTATACCACGCTTTGGACGTGACATGAAATACCACAAACCATCTTGTGATCTCTTCGTTGTGGGAACAACGCGTGACATTTATCGTTTGAACTTAGAACGTGGACAATTTTTGCAACCATTTGAAACGGACGCAAGTTGTAATAATGCTTGCGATATTAATCCCGAACATCAATTACTTATTGTTGGTAGTAAAGAGGGCACGGTAGAAGCATGGGATCCACGTAGCAAATCACGTGTGGGCAGCTTGGACGTAGCGATAAAATTGCCAGGCACGAAAACGTTTCCCTCCGTATCCGCTTTGAAATTTAAGAATGGTTTGCAAATGGGCGTAGGCACAGCTTCGGGACATGTGTTACTCTATGATATACGTGCACAAGCACCATTGCTGGTTAAAGATCATTTAAATAAAGTGCCGGTAAAACGTATAGCTTTCAATCCGAGTCATCAAACAGTATATTCGCTGGATGATGCCATGCTAAAGTTATGGGATGAAAATACAGGCAAACAAGTGGCATACATTGAAACCGCTACCACTTTTAATGATTTCTGTACCATACCCGAGACAGGAATGGTATTCCTTGCCCAAGAAGATGTCAAAATGTTAACCTATTATGTGCCATCAATGGGTCCCGCGCCGCGTTGGTGTTCATTCTTAGATAACCTCACCGAGGAAATAGAATCTGAAGTGGTGGAGAATATGTATGACGACTACCAGTTTATAACACAAAAGGAATTGGAAGAACTAGGCTTGGAACACTTAATTGGAAGCAATTTACTAAAGGGTTACATGCATGGTTACTTCATCGACGCTCGTTTGTACAAAAAGGCTAAAGCAGTGGCTGATCCATTTGCTTTCGAACGCTTCCGCAAAGAGAAGATACGCAAAGAAATCGAAATTGAACGTAAGTCACGATTGCAGATCAAAACGAAACTACCAAAAGTCAATCAAGAATTGGCACTCAAGATTATGGACGAACAAACAAATAATGCAAAAGCAGCCAAAACCACAAATCTACTTGAGGATACACGTTTCAAGGCAATGTTCGAAAATCCTGAATTTGCTATTAACAAAGGTGCCGAAGAATACAAATTACTGGCTCCTGTTTTGAATCGCCTGGAAAAATCCAAAATCAAAGATATTAAGAAACGCATTGAAGTGGCCCGTGTTGCGGAGTTGCATGCGGAAGAGGCGAAACCACACGAGGAAAGTGACAACGATGAAGATCTGTTCGGCTTTGAGAAAAGCGATGACGATAACGAAAAATCGCCAGACGAAGAATCTTCAGATGAAGAAGGTATGCGCGATTTTGCGAAGGAAATGAAGAGAGCCTACAAAGATGTTAAAAAACAACGTGAAGAAGAAGTCGAAGCAATGGAAAATGAAGAAGAAGGTGCA---------CATAGTGAAAATGAGCAGGTAATTAAATCAGCTAATGCAAATAAGTCGGAAACCAGTAAAGTCAAAATGACCTCTTTAGAAGACAGCAACCTGAAGCTGAGCGAAATGCGTTCGAAAATAATGAAAATAAGTCTAAAAGATCGCGTGAGATTCAATGAAGCTACCAGTGCGAACGTGACCACGATTGGACGTAATTTGGGCAACCGACAGATGACGTTCGACTTAAAAAAGAAACCCACGAAAGATGAAAAGAAGCGTGAATACTTAATGAAAAAACATCGGGAAGAAAGAAAAAAGGTTATACGACCTATAAATGCGCTGAAACTTAAGAAA
>ceratitis
ATGTTTGTCAACGAAGTGAATGATGTGAAAATATACAATTTAAGCGCTGGAAAATCTGTGCCAGAATGGCTTACAGATCGCCGAAAGCGTTCCCAGTTGATGAAAAAGGTTGATTCCCGTCGACAAATAGAGCTGATACAAGATTTTGATATGCCCGGCGTTTGTACCTCGATACGCATGAGTCCAGATCAGCAGTACATTTTGGCAACTGGTACTTATAAACCACGCGTTAAATGCTTTGAAGTATGTAATTTATCTATAAAATTCGAACGTTGTTTTGACTCGGAGGTCACAACATTTGAAGCAATTAGCGATGATTACAGTAAATTGGTCTTTCTGCAATGTGATCGTTTTGTAGAAATACATTCTGCTTCTGGGCGTCATTACCGTTTGCGTATACCACGCTTTGGACGTGATATGAAGTACCATAAACCAACTTGTGATCTCTTCATTGTGGGCACAACTCGTGACATTTATCGTTTAAACTTAGAGAGGGGCCAGTTCTTGCAGCCATATGAAACGGAAGCCAGTTGCATAAACGCATGTGATATAAATCCTGAACACCAATTACTCATGGTTGGCAGCAAAGAGGGCATTGTAGAGTCTTGGGATCCACGTAGTAAAACGCGTGTAGGCACACTAGACGTCGCTATCAAATTGCCCGGCTCTAAGACGTTTCCTTCAGTATCAGCAATGAAATTTAAAAATGGTTTACAAATGGGCGTTGGCACAGCTTCAGGGCATGTCTTGCTCTATGATATACGTTCACGCGATCCGCTTTTAATTAAAGATCATTTAAATAAGGTGGCAGTAAAGCGCATAGCTTTCAATCCCAGTCATCAGACAGTGTATTCTCTGGATGATGCAATGTTAAAGTTGTGGGATGAAAATACGGGCAAACAAGTTGCGTATATCGAATCCACTACATCTTTCAATGATTTTTGTACAATACCCGATACGGGTATGTTCTTCCTTGCACAAGAAGATGTCAAAATGCTAACTTACTACGTACCCTCAATGGGTCCGGCACCACGTTGGTGTTCATTCTTAGATAACCTAACAGAAGATATTGAATCTGAGGTAGTGGAAAACATGTACGACGATTACCAGTTTGTGACGCAAAAGGAATTGGCCGAATTGGGTTTGGACCACTTGATTGGCAGCAATCTATTGAAAGGCTACATGCATGGCTATTTCATGGATGCACGTTTGTATAATAAAGCTAAATCTGCGGCTGATCCATTTGCATTCGAACGCTTCCGTAAAGAGAAAATACGTAAAGAAATCGAAAGTGAACGCAAATCACGTCTACAAATTAAATCAAATCTTCCCAAAGTCAATCAAGAACTGGCACTTAAAATTATGGACGAACAAAGCAATGCCGCGAAAGCAGCAAAAACACCCAATCTTCTCAATGATACACGTTTCAAAGCAATGTTCGAAAATCCGGAATTCGCTATTAATAAGGGTGCGGAGGAGTATAAATTGTTGGCACCTGTGTTGAATCGCCTCGAAAAGTCTAAACTCAAGGATATTAAAAAACGCGTTGAGGTCGCACGAGTTGCCGAACTGCATGCAGACGAGGCGAAACCGCATGAGGAGAGTGACAACGATGAGGATCTTTTCGGCTTCGAAAAGAGTGATGTTGATAGTGAAAAATCTGCTGGTGAAGAATCTTCAGACGATGAAGGTATGCGTGATTTTGCGAAAGAAATGAAGAAAGCCTACAAAGATGTTAGAAAGCAACGCGAAGCGGAGGAAGAAGCTGCAGAAAATGAGCACGAAGATGATGGAATGGATAACAGTGATAATGAGCAGGATAATAAAATGTCTAATACGACTACCTTGCTGCAACATAAGGTTCAAATGACAGCGTTAGAGGACAATAACTTTAAATTAAGTGAAATGCGTAATAAAATAATGAAAATAAGTCTAAAAGATCGTATCCGATTTAATGAGGCCACTAGCGCTAATGTTTCTACCATTGGACGCTCGCTTGGCAATCGACAAATGACATTCGATCTGAAAAAGAAGCCCACGAAAGATGAGAAAAAACGCGAGTATTTGATGAAGAAACACCGCGAAGAGCGGAAAAAGGTCATACGACCGATAAATGCGCTAAAACTGAAAAAA
>correcta
ATGTTTGTCAACGAAGTGAACGATGTGAAAATCTACAACCTAAGCGCTGGCAAATCTGTGCCAGAATGGCTTACAGATCGCCGCAAGCGTTCCCAGTTAATGAAAAAGGTCGATTCACGTCGACAAATTGAGCTTATACAGGATTTTGATATGCCAGGTGTTTGTACATCGATACGCATGAGTCCCGACCAACAGTATATATTAGCTACAGGCACCTACAAACCAAGAGTTAAATGCTTTGAAGTCAGTAATTTATCTATTAAGTTTGAGCGTTGTTTTGATTCGGAGGTAACAACATTTGAGCCCATCAGTGATGATTACAGTAAATTAGTTTTTTTACAATGTGATCGGTTTGTTGAAGTTCATTCTGCCTCCGGCCGACACTACCGTTTGCGTATACCACGCTTTGGACGTGACATGAAGTACCACAAACCATCCTGTGACCTCTTTGTTGTGGGAACAACGCGTGACATTTATCGTTTGAACTTAGAGCGTGGGCAATTTTTGCAACCATTTGAAACGGATGCAAGTTGTAACAATGCTTGCGATATTAATCCCGAACATCAATTACTTATTGTTGGTAGTAAAGAGGGCACGGTAGAAGCATGGGATCCACGTAGCAAAACACGTGTGGGCACTTTGGACGTAGCGATAAAATTGCCAGGCACGAAAACGTTTCCGTCCGTATCCGCTTTGAAATTTAAGAATGGCTTGCAAATGGGCGTAGGCACAGCTTCGGGACATGTGTTACTCTATGATATACGTGCACAGGCACCATTGCTGGTAAAAGATCATTTAAATAAAGTGCCGGTAAAACGTATAGCTTTCAATCCGAGTCATCAAACAGTGTATTCGCTGGATGATGCCATGCTAAAGTTATGGGATGAAAATACGGGCAAACAAGTGGCATACATTGAATCCGCTACCAATTTTAATGATTTCTGTACCATACCCGAGACTGGAATGGTTTTCCTTGCTCAAGAAGATGTCAAAATGCTAACCTATTATGTGCCATCGATGGGTCCAGCGCCGCGTTGGTGTTCATTCTTAGATAACCTCACCGAGGAAATAGAATCTGAAGTGGTGGAGAATATGTATGACGACTACCAGTTTATAACACAAAAGGAATTGGAAGAACTAGGCTTGGAACACTTAATTGGAAGCAATCTACTAAAAGGCTACATGCATGGCTATTTTATCGATGCTCGTTTGTACAATAAGGCTAAAGCGGTGGCTGATCCATTTGCTTTCGAACGTTTCCGCAAAGAGAAGATACGCAAAGAAATCGAAAGTGAACGTAAGTCACGTTTACAGCTCAAAACGAATCTACCAAAAGTCAATCAAGAGCTGGCACTCAAGATTATGGACGAACAAACAAATAAAGCAAAAGCAGCCAAAACTACAAATCTACTTGAGGATACACGTTTCAAGGCAATGTTCGAAAATCCTGAATTTGCTATTAACAAAGGTGCCGAAGAGTACAAATTACTGGCACCTGTTTTGAATCGCCTGGAGAAATCCAAAATCAAGGATATTAAAAAACGCATTGAAGTGGCACGTGTTGCGGAGTTGCATGCTGAAGAGGCGAAACCACACGAGGAAAGTGACAACGATGAAGATCTGTTCGGCTTTGAGAAAAGCGATGACGATAACGACAAATCGCCTGACGAAGAATCTTCAGATGAAGAAGGTATGCGCGATTTTGCGAAGGAAATGAAGAGAGCCTACAAAGACGTTAGAAAGCAACGTGAGGAAGAGGTCGAAGCAATGGAAAATGAAGAAGAAGGCGAA---------CATATTGAAAATGAGCAGACAATTAAATCAGCTAACGCAAATAATACGGAAAAGGCTAAAGTCAAAATGACATCTTTAGAAGACAACAACCTGAATCTGAGCGAAATGCGCTCTAAAATAATGAAAATAAGTCTAAAATATCGTGTGAGATTTAATGAAGCCACCAGTGCGAACGTGACTACGATTGGACGTAATTTGGGCAACCGCCAAATGACGTTCGACTTAAAAAAGAAGCCCACAAAAGATGAAAAGAAGCGCGAATACTTGATGAAAAAACATCGAGAAGAAAGAAAAAAGGTTATACGACCTATAAATGCGCTGAAACTTAAAAAA
>cucurbitae
ATGTTTGTCAACGAAGTGAATGATGTGAAAATATACAACTTGAGCGCCGGCAAATCTGTGCCAGAATGGCTTACAGATCGCCGTAAGCGTTCGCAGTTAATGAAGAAAGTCGATTCGCGGCGACAAATCGAGCTTATACAAGATTTTGATATGCCCGGAGTTTGTACGTCGATACGCATGAGTCCCGATCAGCAGTATATATTAGCCACAGGAACCTACAAGCCACGCGTTAAATGCTTTGAAGTCTGTAATTTGTCTATAAAATTTGAGCGTTGTTTTGATTCTGAGGTGACAACATTTGAGGCCATCAGTGATGATTACAGTAAATTGGTTTTTCTACAATGTGATAGATTTGTTGAAGTTCATTCTGCCTCCGGACGTCACTACCGTCTGCGTATACCACGCTTTGGACGTGATATGAAATATCACAAACCATCTTGCGATCTCTTCGTTGTGGGAACAACGCGTGATATTTATCGTTTGAACTTGGAGCGTGGCCAATTTTTGCAACCATACGAAACGGAAGCAAGTTGTATTAACGCTTGCGATATTAACCCTGAGCATCAATTACTCTTAGTTGGTAGTAAAGAGGGTACCGTAGAAGCTTGGGATCCACGCAGTAAAGCGCGTGTGGGTACTTTGGATGTGGCGATTAAATTGCCAGGCACCAAAACGTTTCCTTCCGTATCCGCACTGAAATTTAAGAATGGCTTGCAAATGGGAGTGGGCACAGCTTCGGGACATGTGTTACTTTATGATATACGTTCACAAGCGCCATTGCTGGTGAAGGATCATTTAAATAAAGTGCCGGTAAAACGTATAGCTTTTAATCCCAGTCATCAAACGGTCTATTCACTGGACGATGCTATGCTAAAGTTGTGGGACGAAAATACGGGCAAACAAGTGGCATACATTGAAGCGTCTACATCTTTTAATGATTTTTGCACCATTCCGGAGACAGGAATGTTTTTCCTTGCACAAGAAGATGTCAAAATGCTCACCTACTATGTGCCATCAATGGGTCCGGCGCCGCGTTGGTGTTCATTCTTAGATAACCTCACCGAGGAAATAGAATCCGAAGTGGTGGAGAATATGTACGATGACTACCAGTTCATAACACAAAAGGAATTGGAAGAACTGGGTTTGGAGCACTTAATTGGCAGCAATCTACTAAAGGGCTACATGCATGGCTACTTCATCGATGCCCGTTTGTACAATAAGGCGAAAGCCGTCGCAGATCCATTTGCTTTTGAACGCTTCCGCAAAGAGAAGATACGTAAAGAAATTGAAAGTGAACGCAAGTCACGCCTACAGATCAAATCGAATCTTCCAAAAGTCAATCAAGATCTGGCACTCAAGATTATGGATGAACAAGCAAACAATGCAAAAGCTGCCAAAACCACAAATCTACTTGAGGATTCACGTTTCAAGGCAATGTTCGAAAATCCAGAGTTTTCTATTAACAAAGGCGCTGAAGAGTACAAATTGCTGGCACCTGTTTTGAATCGCCTGGAAAAATCCAAACTCAAGGATATTAAAAAACGTATTGAGGTTGCACGCGTCACTGAATTACACGCTGATGAGGCGAAACCACATGAAGAAAGTGACAACGATGAGGATCTGTTCGGCTTCGAGAAGAGTGACGATGATAACGAAAAATCGTCTGGCGAAGAGTCTACAGATGATGAGGGTGTGCGCGATTTCGCTAAGGAAATGAAGAAAGCCTACAAAGATGTGAAAAAGCAACGTGCCGAAGAGTACGAAGCAATGGAAAATGAAAACGAAGGCGAA---------AACAGTGATAATGAGCAAAAAATTAAATTATCTAATGCCACTAACGCGGAAACGAGCAATGTCAAAATGACCGCTTTGGAAGACAACAATTTAAAACTCAGCGAAATGCGTTCTAAAATTATGAAAATAAGTCTAAAGGATCGTGTAAGATTTAATGAAGCTACCAGTGCTAATGTGACCACAATTGGACGCTCGCTGGGTAACCGACAGATGACATTTGACTTGAAGAAGAAGCCGACAAAGGATGAAAAGAAGCGTGAATATTTAATGAAAAAGCATCGCGAAGAAAGGAAACAGGTTATACGACCGATAAATGCGCTGAAACTTAAAAAA
>dorsalis
ATGTTTGTCAACGAAGTGAACGATGTGAAAATATACAACCTAAGCGCTGGCAAATCTGTGCCGGAATGGCTCACAGATCGCCGCAAGCGTTCCCAGTTAATGAAGAAGGTCGATTCACGTCGACAAATTGAGCTTATACAGGATTTTGATATGCCAGGTGTTTGTACATCGATTCGCATGAGTCCGGATCAACAGTATATATTAGCTACAGGCACCTATAAGCCACGAGTTAAGTGCTTTGAAGTCAGTAACTTATCTATTAAGTTTGAGCGTTGCTTTGATTCGGAGGTCACCACATTTGAACCTATCAGTGATGATTACAGTAAATTAGTTTTTTTACAATGTGATCGGTTTATTGAAGTTCATTCTGCCTCCGGCCGACACTACCGTTTGCGTATACCACGCTTTGGACGTGATATGAAGTACCACAAACCGTCTTGTGATCTTTTCGTTGTGGGAACAACGCGTGACATTTATCGTTTGAACTTAGAGCGTGGGCAATTTTTGCAACCCTTTGAAACGGATGCAAGTTGTAACAATGCTTGCGATATTAATCCCGAACATCAATTACTTATTGTTGGTAGTAAAGAGGGCACGGTAGAGGCATGGGATCCACGTAGCAAAACACGTGTGGGCACTTTGGACGTAGCGATAAAATTGCCAGGCACGAAAACTTTTCCGTCCGTATCCGCTTTGAAATTTAAGAATGGCTTGCAAATGGGCGTAGGCACAGCTTCGGGACATGTGTTACTCTATGATATACGTGCACAAGCACCATTGCTGATTAAAGATCATTTAAATAAAGTGCCGGTAAAACGTATAGCTTTCAATCCGAGTCATCAAACAGTATATTCGCTGGATGATGCCATGCTAAAGTTATGGGATGAAAATACGGGCAAACAAGTGGCATACATTGAATCCGCTACCACTTTTAATGATTTCTGTACCATACCCGAGACAGGAATGGTCTTCCTTGCTCAAGAAGATGTCAAAATGCTAACCTATTATGTGCCATCGATGGGTCCAGCGCCGCGTTGGTGTTCATTCTTAGATAACCTCACTGAGGAAATAGAATCTGAAGTGGTGGAGAATATGTATGACGACTACCAGTTTATAACACAAAAGGAATTGGAGGAACTAGGCTTGGAACACTTAATTGGAAGCAATCTACTAAAGGGCTACATGCATGGTTACTTTATCGATGCTCGTTTGTACAATAAGGCTAAAGCGGTGGCTGATCCATTTGCTTTCGAACGCTTCCGTAAAGAGAAGATACGCAAAGAAATCGAAAGTGAACGTAAGTCACGTTTACAGATCAAAACGAATCTACCAAAAGTCAATCAAGAACTGGCACTCAAGATTATGGACGAACAAACAAATAATGCAAAGGCAGCCAAAACTACAAATCTACTTGAGGATACACGTTTCAAGGCAATGTTCGAAAATCCTGAATTTGCTATTAACAAAGGTGCCGAAGAATACAAATTACTGGCACCTGTTTTGAATCGCCTGGAAAAATCCAAAATCAAGGATATTAAAAAACGCATTGAAGTGGCGCGAGTTGCGGAGTTGCATGCTGAAGAGGCGAAACCACACGAGGAAAGTGATAACGATGAAGATCTGTTCGGCTTCGAGAAAAGCGATGACGATAACGAAAAATCGCCTGACGAAGAATCTTCAGATGAAGAAGGTATGCGCGATTTTGCGAAGGAAATGAAGAGAGCCTACAAAGACGTTAGAAAGCAACGTGAGGAAGAGATCGAAGCAATGGAAAATGAAGAAGAAGGCGAA---------CATATTGAAGATAAGCAGACAATTAAATCAGCTAACGCAAATAATTTGGAAAAGACTAAAGTCAAAATGACCTCTTTAGAGGACAACAACCTGAAGCTGAGCGAAATGCGCTCTAAAATAATGAAAATAAGTCTAAAAGATCGTGTGAGATTCAATGAAGCCACCAGTGCGAACGTGACCACGATTGGGCGTAATTTGGGCAACCGCCAGATGACGTTCGACTTAAAAAAGAAACCCACGAAAGATGAAAAGAAGCGTGAATATTTAATGAAAAAACATCGGGAAGAAAGAAAAAAGGTTATACGACCTATAAATGCGCTGAAACTTAAAAAA
>jarvisi
ATGTTTGTCAACGAAGTGAATGATGTGAAAATATACAACTTAAGCGCTGGCAAATCTGTGCCAGAATGGCTTACAGATCGCCGCAAGCGTTCCCAGTTAATGAAGAAGGTCGATTCACGTCGACAAATTGAGCTTATACAGGATTTTGATATGCCAGGTGTTTGTACATCGATACGCATGAGCCCCGATCAACAGTATATATTAGCTACAGGCACCTATAAGCCACGAGTTAAGTGCTTTGAAGTCAGTAATTTGTCTATTAAGTTTGAGCGTTGCTTTGATTCGGAGGTGACAACATTTGAGGCCATCAGTGATGATTACAGTAAATTAGTTTTTTTACAATGTGATCGGTTTGTTGAAATTCATTCTGCCTCCGGCCGACACTACCGTTTGCGTATACCACGCTTTGGACGTGATATGAAGTACCACAAACCATCTTGTGATCTCTTCGTTGTGGGAACAACGCGTGACATTTATCGTTTGAACTTAGAGCGTGGGCAATTTTTGCAACCATTTGAAACGGATGCAAGTTGTAACAATGCTTGCGATATTAATCCCGAACATCAATTACTTATTGTTGGTAGTAAAGAGGGCACGGTAGAAGCATGGGATCCACGTAGCAAAACACGTGTGGGCACTTTGGACGTAGCGATAAAATTGCCAGGCACAAAAACGTTTCCGTCCGTATCCGCTTTGAAATTTAAGAATGGTTTGCAAATGGGCGTCGGCACAGCTTCGGGACATGTGTTACTGTATGATATACGTGCACAAGCACCATTGCTGGTTAAAGATCATTTAAATAAAGTACCGGTAAAACGTATAGCTTTCAATCCGAGTCATCAAACAGTATATTCGCTGGATGATGCTATGCTAAAGTTATGGGATGAAAATACGGGCAAACAAGTGGCATACATTGAATCCGCTACCACTTTTAATGATTTCTGTACCATACCCGAGACAGGAATGGTATTCCTTGCTCAAGAAGATGTCAAAATGCTAACCTATTATGTGCCATCAATGGGTCCAGCTCCGCGTTGGTGTTCATTCTTAGATAACCTCACCGAGGAAATAGAATCTGAAGTGGTGGAGAATATGTATGACGACTACCAGTTTATAACACAAAAGGAATTGGAAGAACTAGGCTTGGAACACTTAATTGGAAGCAATCTACTAAAAGGCTACATGCATGGTTACTTTATCGATGCTCGTTTGTACAATAAGGCTAAAGCGGTGGCTGATCCATTTGCTTTCGAACGCTTCCGCAAAGAGAAGATACGCAAAGAAATCGAAAGTGAACGTAAGTCACGCTTGCAAATCAAAACGAATCTACCAAAAGTCAATCAAGAATTGGCACTCAAGATTATGGACGAACAAACCAATAATACAAAAGCAGCCAAAACCCCTAATCTACTTGAGGATACACGTTTCAAGGCAATGTTCGAAAATCCTGAATTTGCTATTAACAAAGGTGCCGAAGAATACAAATTACTGGCACCTGTTTTGAATCGCCTGGAAAAATCCAAAATCAAGGATATTAAGAAACGTATTGAAGTGGCGCGTGTTGCGGAGTTGCATGCTGAAGAGGCGAAACCACATGAGGAAAGTGACAACGATGAAGATCTGTTCGGCTTTGAGAAAAGCGATGACGATAACGAAAAATCGCCTGACGAAGAATCTTCAGATGAAGAAGGTATGCGCGATTTTGCGAAGGAAATGAAAAAAGCGTACAAAGATGTTAAAAAACAACGTGAGGAAGAGTTCGAAGCAATGGAAAACGAAGAAGAAGGCGAA---------CATAGAGAAAATGAGCAGATAATTAAATCAGCTAACTCAAGTAATTTGGAAAAGACTAAAGTCAAAATGACCTCTTTAGAAGACAACAACCTGAAACTTAGCGAAATGCGCTCTAAAATAATGAAAATAAGTCTAAAAGATCGTGTCAGATTCAATGAAGCCACCAGTGCGAACGTGACCACGATTGGACGTAATTTGGGCAACCGGCAGATGACGTTCGACTTAAAAAAGAAACCCACGAAAGATGAAAAGAAGCGCGAATATTTAATGAAAAAACATCGGGAAGAAAGAAAAAAGGTTATTCGACCTATAAATGCTCTGAAACTAAAAAAA
>latifrons
ATGTTTGTCAACGAAGTGAATGATGTGAAAATATATAATCTAAGCGCTGGAAAATCTGTGCCAGAATGGCTTACAGATCGTCGCAAGCGTTCCCAATTAATGAAGAAGGTCGATTCACGTCGACAAATTGAGCTTATACAGGATTTTGATATGCCAGGTGTTTGTACATCGATACGCATGAGCCCCGATCAACAGTATATATTAGCGACAGGCACCTATAAGCCACGAGTTAAATGCTTTGAAGTCAGTAATTTATCTATTAAGTTTGAGCGTTGCTTTGATTCGGAGGTGACAACATTTGAGGCCATCAGTGATGATTACAGTAAATTAGTTTTTTTACAGTGTGATCGGTTTGTTGAAGTTCATTCTGCCTCCGGCCGACACTACCGTTTGCGTATACCACGCTTTGGACGTGATATGAAGTACCACAAACCATCTTGTGATCTCTTCGTTGTGGGAACAACGCGTGACATTTACCGTTTGAACTTAGAGCGTGGGCAATTTTTGCAACCATTTGAAACGGATGCAAGTTGTAACAATGCTTGCGATATTAATCCCGAACATCAATTACTTATTGTTGGTAGTAAAGAGGGCACGGTAGAAGCTTGGGATCCACGTAGCAAATCACGTGTGGGCACTTTGGACGTAGCGATAAAATTGCCAGGCACAAAAACGTTTCCGTCCGTATCCGCTTTGAAATTTAAGAATGGCTTGCAAATGGGCGTAGGCACAGCTTCGGGACATGTGTTACTCTATGATATACGTGCACAAGCACCATTGCTGGTAAAAGATCATTTAAATAAAGTGCCGGTAAAACGTATATCTTTCAATCCGAGTCATCAAACAGTATATTCGTTGGATGATGCCATGCTAAAGTTATGGGATGAAAATACGGGCAAACAAGTGGCATACATTGAATCCGCTACCACTTTTAATGATTTCTGTACCATACCCGAGACAGGAATGGTATTCCTTGCTCAAGAAGATGTCAAAATGTTAACCTATTATGTGCCATCAATGGGTCCCGCGCCGCGTTGGTGTTCATTCTTAGATAACCTCACCGAGGAAATAGAATCTGAGGTGGTGGAGAATATGTATGACGACTACCAGTTTATAACACAAAAGGAGTTGGAAGAACTAGGCTTGGAACACTTAATTGGAAGCAATCTACTAAAGGGTTACATGCATGGTTACTTTATCGATGCTCGTTTGTACAATAAGGCTAAAGCGGTGGCTGATCCATTTGCTTTCGAACGCTTCCGCAAAGAGAAGATACGTAAAGAAATCGAAAGCGAACGGAAGTCACGTTTGCAGATCAAAACGAAACTACCAAAAGTCAATCAAGAATTGGCACTCAAAATTATGGACGAACAAACAAATAATGCAAAAGCAGCCAAAACCACAAATCTACTTGAGGATACACGTTTCAAGGCAATGTTCGAAAATCCTGAATTTGCTATTAACAAAGGTGCCGAGGAATACAAATTACTGGCACCAGTATTGAATCGCCTGGAAAAATCCAAAATCAAGGATATTAAAAAACGTATCGAAGTGGCGCGTGTTGCGGAGTTGCATGCTGAAGAGGCGAAACCACACGAGGAAAGTGACAACGATGAAGATCTGTTCGGCTTTGAGAAAAGCGATGACGATAACGAAAAATCGCCTGACGAAGATTCTTCCGATGAAGAAGGTATGCGCGATTATGCGAAGGAAATGAAGAGAGCCTACAAAGATGTTAGAAAGCAACGTGAGGAAGAGGTCGAAGCAATGGAAAATGAAAAAGAAGGCGCA---------CATAGTGAAAATGAGCAGATAATTAAATCAGCTAATGCAAATAATTCGGAAAACAGTAAAGTCAAAATGACCTCTTTAGAAGATCACAACATGAAGCTGAGCGAAATGCGCTCTAAAATAATGAAAATAAGTCTAAAAGATCGTGTCAGATTCAATGAAGTCACCAAAGCGAACGTGACCACGATTGGACGTAATTTGGGCAACCGACAAATGACGTTCGACTTAAAAAGGAAACCCACGAAAGATGAAAAGAAGCGCGAATACTTAATGAAAAAACATAGGGAAGAAAGAAAAAAGGTTATACGACCTATAAATACGCTGAAACTTAAAAAA
>minax
ATGTTTGTAAACGAAGTGAATGATGTGAAAATATACAACCTAAGCGCTGGCAAATCTGTACCAGAATGGCTTACAGATCGTCGTAAGCGTTCACAGTTAATGAAGAAAGTCGATTCACGTCGACAAATCGAACTTATACAGGATTTTGATATGCCAGGAGTTTGTACATCGATACGCATGAGCCCCGATCAGCAGTATATATTAGCTACCGGCACCTATAAGCCACGAGTTAAATGCTTTGAAGTCAGTAATTTATCTATAAAGTTTGAGCGTTGTTTTGATTCGGAAGTAACAACATTTGAAGCCATCAGTGAAGATTACAGTAAATTAATTTTTCTACAATGTGATCGGTTTGTTGAAATCCATTCTGCCTCCGGCCGGCATTACCGTTTGCGTATACCACGCTTTGGACGTGATATGAAATACCACAAACCATCTTGTGATCTCTTCGTTGTAGGAACAACGCGTGACATTTATCGTTTGAACTTAGAGCGTGGACAATTTTTGCAACCATATGAAGCGGACGCAAGTTGTATCAATGCTTGCGATATTAACCCCGAACATCAATTACTTTTAGTTGGAAGTAAAGAGGGTACGGTCGAAGCATGGGATTCGCGTAGCAAAACACGTGTGGGTACTTTGGACGTCGCGATAAAATTGCCAGGCACGAAAGCATTTCCTTCCATATCCACTTTGAAATTTAAGAATGGTTTGCAAATGGGAGTAGGCACAGCTTCGGGGCATGTGTTACTCTATGATATACGTTCACAAGCACCATTGGTGGTTAAAGATCATTTAAATAAAGTGCCGGTAAAACGTATAGCTTTTAATCCCAATCATCAAACAGTATATTCGTTGGATGAAGCTATGCTGAAGTTGTGGGATGAAAATACGGGCAAACAAGTGGCATACATTGAATCATCCACATCTTTTAATGATTTCTGTACCATACCCGATACAGGAATGCTTTTCCTTGCTCAAGAAGATGTCAAAATGCTAACCTATTATGTGCCATCAATGGGTCCGGCACCACGTTGGTGTTCATTCTTAGATAACCTCACCGAGGAAATAGAATCTGAGGTGGTAGAGAATATGTATGATGACTACCAGTTTATAACACAGAAGGAATTGCAAGAACTGGGTTTGGAGCACTTAATTGGAAGCAATCTACTAAAGGGCTACATGCACGGTTACTTTATCGATGCTCGTTTGTATAATAAGGCTAAAGCGGTGGTTGATCCATTTGCTTTTGAACGATTCCGCAAAGAGAAAATACGTAAGGAAATTGAAAGTGAACGTAAGTCGCGTTTACACATCAAAACGAATCTTCCAAAAGTCAATCAAGAACTGGCACTTAAAATTATGGACGAACAAGCAAACAATGCAAAAGCTGCCAAAACCACAAATCTACTTGAGGATTCACGTTTCAAGGCAATGTTCGAAAATCCAGAATTTGCTGTAAACAAAGGGGCTGAAGAATATAAATTACTGGCACCTGTTTTGAATCGCCTAGAAAAATCCAAACTCAAGGATATTAGAAAACGTATTGAAGTTGCGCGTGTTACGGAGTTGCATGCTGATGAGGCGAAACCACATGAGGAAAGTGACAACGATGAGGATCTTTTCGGCTTCGAAAAAAGTGATGATGATAACGACAAATCCCCTGATGAAGAATCTTCAGATGATGAAGGTATGCGCGATTTTGCGAGGGAAATGAAGAAAGCCCACAAAGATGTGAGAAAGCAACGCGAAGAAGAGGTTGAAGCAATGGAAAATGAAAAAGAAGCCGAA---------AATAGTAAAAATGAGCAGAAAATTAATTCAGCTAACGCAACTAATTTGGAAAGGAATAATGTGAAAATGACCTCTTTGGAAGACAACAACCTGAAACGTAGCGAAATGCGTACTAAAATAATGAAAATAAGTCTAAAAGATCGTGTGAGATTCAATGAAGCCACCAGTGCTAACGTGACCACGATTGGACGTAATCTGGGTAACCGACAGATGATATTCGACTTAAAAAAGAAACCCACAAAAGATGAAAAGAAGCGGGAATACTTAATGAAAAAACACCGAGAAGAAAGGAAAAGGGTTATACGACCTATA---------------------
>musae
ATGTTTGTCAACGAAGTGAACGATGTAAAAATATACAACCTAAGCGCTGGCAAATCTGTGCCAGAATGGCTCACAGACCGCCGCAAGCGTTCCCAGTTAATGAAGAAGGTCGATTCACGTCGACAAATTGAGCTTATACAGGATTTTGATATGCCAGGTGTTTGTACATCGATACGTATGAGCCCCGATCAACAGTATATATTAGCTACTGGCACCTATAAGCCACGAGTTAAGTGCTTTGAAGTCAGTAACTTATCTATTAAGTTTGAGCGTTGCTTTGATTCTGAGGTGACAACATTTGAGCCCATCAGTGATGATTACAGTAAATTAGTTTTTTTACAATGTGATCGCTTTGTTGAAGTTCATTCTGCCTCCGGCCGACACTACCGTTTGCGTATACCACGCTTTGGACGTGATATGAAGTACCACAAACCATCTTGTGACCTCTTTGTTGTGGGAACAACGCCTGACATTTATCGTTTGAACTTAGAGCGTGGGCAATTTTTGCAACCATTTGAAACGGATGCAAGTTGTAACAATGCTTGCGACATTAATCCCGAACATCAATTACTTATTGTTGGTAGTAAAGAGGGCACGGTAGAGGCATGGGATCCACGTAGCAAAACACGTGTGGGCACTTTGGACGTAGCGATAAAATTGCCAGGCACGAAAACGTTTCCGTCCGTATCCGCTTTGAAATTTAAGAATGGCTTGCAAATGGGCGTAGGCACAGCTTCGGGACATGTGTTACTCTATGATATACGTTCACAAACACCATTGCTGGTTAAAGATCATTTAAATAAAGTGCCGGTAAAACGTATAGCTTTCAATCCGAGTCATCAAACAGTATATTCGCTGGATGATGCCATGCTAAAGTTATGGGATGAAAATACGGGCAAACAAGTGGCATACATTGAATCCGCTACCACTTTTAATGATTTCTGTACCATACCCGAGACCGGAATGGTCTTCCTTGCTCAAGAAGATGTCAAAATGCTAACCTATTATGTGCCATCGATGGGTCCAGCGCCGCGTTGGTGTTCATTCTTAGATAACCTCACCGAGGAAATAGAATCTGAAGTGGTGGAAAATATGTATGACGACTACCAGTTTATAACACAAAAGGAATTGGAAGAACTAGGCTTGGAACACTTAATTGGAAGCAATCTACTAAAGGGCTACATGCATGGTTACTTTATCGATGCTCGTTTGTACAATAAAGCTAAAGCGGTGGCTGATCCATTTGCTTTCGAACGCTTCCGTAAAGAGAAGATACGCAAAGAAATAGAAAGTGAACGTAAGTCACGTTTACAGATCAAAACGAATCTACCAAAAGTCAATCAAGAACTGGCACTCAAGATTATGGACGAACAAACAAATAATGCAAAGGCAGCCAAAACTACAAATCTACTTGAGGATACACGTTTCAAGGCAATGTTCGAAAATCCTGAATTTGCTATTAACAAAGGTGCCGAAGAATACAAATTACTGGCACCTGTTTTGAATCGCTTGGAAAAATCCAAAATCAAGGATATTAAAAAACGCATTGAAGTGGCGCGTGTTGCGGAGTTGCACGCGGAAGAGGCGAAACCACACGAAGAAAGTGATAACGATGAAGATCTGTTCGGCTTCGAGAAAAGCGATGACGATAACGAAAAATCGCCTGATGAAGAATCTTCAGATGAAGAAGGTATGCGCGATTTTGCGAAGGAAATGAAGAGAGCCTATAAAGACGTTAGAAAGCAACGTGAGGAAGAGATCGAAGCAATGGAAAATGAAGAGGAAGGCGAA---------CATATTGGAGATGAGCAGACAATTAAATCAGCTAACGCAAATAATTTGGAAAAGACTAAAGTCAAAATGACCTCTTTAGAGGACAACAACCTGAAGCTGAGCGAAATGCGCTCTAAAATAATGAAAATAAGCCTAAAAGATCGTGTGAGATTCAATGAAGCCACCAGTGCGAACGTGACCACGATTGGGCGTAACTTGGGCAACCGCCAGATGACGTTCGACTTAAAAAAGAAACCCACGAAAGATGAAAAGAAGCGTGAATTCTTAATGAAAAAACATCGGGAAGAAAGAAAAAAGGTTATACGACCTATAAATGCGCTGAAACTTAAAAAA
>oleae
ATGTTTGTCAACGAAGTGAATGATGTGAAAATATACAACCTAAGCGCTGGCAAATCTGTGCCAGAATGGCTTACAGATCGCCGTAAGCGTTCCCAGTTAATGAAAAAAGTCGATTCACGTCGACAAATCGAGCTTATACAGGATTTTGATATGCCAGGAGTTTGTACATCGATACGCATGAGCCCCGATCAGCAGTATATATTAGCTACAGGCACCTATAAGCCACGAGTTAAATGCTTCGAAGTCAGTAATTTATCTATAAAGTTTGAGCGTTGTTTTGATTCAGAGGTGACAACATTTGAGGCTATCGGCGATGATTACAGTAAATTAGTTTTTTTACAATGTGATCGGTTTGTTGAAATTCATTCTGCCTCCGGCCGACACTACCGTTTGCGTATACCACGCTTTGGACGTGATATGAAATACCACAAACCATCTTGTGATCTCTTCGTTGTGGGAACAACGCGTGACATTTATCGTTTGAACTTAGAGCGTGGACAATTTTTGCAACCATTTGAAACGAATGCAAGTTGTAACAATGCTTGTGATATAAATCCTGAACATCAATTACTTATCGTTGGTAGTAAAGAGGGCACGGTAGAAGCATGGGATCCACGCAGCAAAACACGTGTGGGCAATTTAGACGTAGCGATAAAATTGCCAGGCACGAAAACGTTTCCTTCCGTATCCGCTTTGAAATTTAAAAATGGTTTACAAATGGGCGTAGGCACAGCTTCGGGACATGTGCTACTCTATGATATACGTGCACAAGCACCATTGCTGGTTAAAGATCATTTAAATAAAGTGCCGGTGAAACGTATAGCTTTCAATCCGAGTCATCAAACAGTATATTCGCTGGATGATGCCATGCTAAAGTTATGGGATGAAAATACGGGCAAACAAGTGGCATACATTGAAACATCTACCACTTTTAATGATTTCTGTACTATACCCGAGACAGGAATGTTTTTCCTTGCTCAAGAAGATGTCAAAATGCTAACCTATTATGTGCCATCGATGGGTCCAGCGCCGCGTTGGTGTTCGTTCCTGGATAACCTCACCGAGGAAATAGAATCTGAAGTGGTGGAGAATATGTATGACGACTACCAGTTTATAACACAAAAGGAATTGGATGAACTAGGCTTGGAACACTTGATTGGCAGTAATCTACTAAAGGGCTACATGCACGGTTACTTCATCGATGCACGTTTGTACAATAAGGCTAAATCGGTGGCTGATCCATTTGCTTTTGAACGCTTCCGCAAAGAGAAAATACGTAAAGAAATCGAAAGTGAACGTAAGTCTCGTTTACAGATCAAAACAACTCTACCAAAAGTCAATCAAGAATTGGCACTTAAGATTATGGACGAACAAGCAAATAAGGCAAAAACAACCAAAACCACAAATCTACTTGCGGATACACGTTTCAAGGCAATGTTCGAAAATCCTGAATTTGCTATTAACAAAGGTGCCGAAGAATACAAATTACTGGCACCGGTTTTGAACCGCCTGGAAAAATCTAAAATCAAGGATATTAAGAAACGTATTGAAGTGGCGCGTGTTACGGAGTTGCATGCTGAAGAGGCGAAACCACATGAGGAAAGTGACAACGATGAAGATCTGTTCGGCTTCGAAAAAAGTGATGATGACAACGAAAAATCTTCTGCCGATGAATCTTCAGATGATGAAGGTATGCGCGATTTTGCGAAGGAAATGAAGAGAGCCTACAAAGATGTGAGAAAGCAACGTGAGGAAGAGATCGAGGCACAGGAAAATGAAGAAGAAGGCGAG---------CACAGTGAAAATGAGCAGAAAATTATATCAGCTAACGTAAATCGTGCGGAAGAGAGTACAGTCAAAATGACCTCTTTAGAAGACAACAACTTGAAACTTAGCGAAATGCGTACTAAAATCATGAAAATAAGTCTAAAAGATCGTGTGAGATTCAATGAAGCCACCAGCGCTAACGTGACTACGATTGGACGTAATCTAGGCAACCGGCAGATGACGTTCGACTTAAAAAAGAAACCCACGAAAGATGAAAAGAAGCGCGAATATTTAATGAAGAAACATCGGGAAGAAAGGAAAAAGTTTATACGACCTATAAATGCGCTAAAACTTAAAAAA
>tryoni
ATGTTTGTCAACGAAGTGAATGATGTGAAAATATACAACCTAAGCGCTGGCAAATCTGTGCCAGAATGGCTTACAGATCGCCGCAAGCGTTCCCAGTTAATGAAGAAGGTCGATTCACGTCGACAAATTGAGCTTATACAGGATTTTGATATGCCAGGTGTTTGTACATCGATACGCATGAGCCCCGATCAACAGTATATATTAGCTACAGGCACCTATAAGCCACGAGTTAAGTGCTTTGAAGTCAGTAATTTGTCTATTAAGTTTGAGCGTTGCTTTGATTCGGAGGTGACAACATTTGAGGCCATCAGTGATGATTACAGTAAATTAGTTTTTTTACAATGTGATCGGTTTGTTGAAATTCATTCTGCCTCCGGCCGACACTACCGTTTGCGTATACCACGCTTTGGACGTGATATGAAGTACCATAAACCATCTTGTGATCTCTTCGTTGTGGGAACAACGCGTGACATTTATCGGTTGAACTTAGAGCGTGGGCAATTTTTGCAACCATTTGAAACGGATGCAAGTTGTAACAATGCTTGCGATATTAATCCCGAACATCAATTACTTATTGTTGGTAGTAAAGAGGGCACGGTAGAAGCATGGGATCCACGTAGCAAAACACGTGTGGGCACTTTGGACGTAGCGATAAAATTGCCAGGCACGAAAACGTTTCCCTCCGTATCCGCTTTGAAATTTAAGAATGGATTGCAAATGGGCGTAGGCACAGCTTCGGGACATGTTTTACTCTATGATATACGTGCACAAGCACCATTGCTGGTTAAAGATCATTTAAATAAAGTACCGGTAAAACGTATAGCTTTCAATCCGAGTCATCAAACAGTATATTCGCTGGATGATGCCATGCTAAAGTTATGGGATGAAAATACGGGCAAACAAGTGGCATATATTGAATCCGCTACCACTTTTAATGATTTCTGTACCATACCCGAGACAGGAATGGTATTCCTTGCTCAAGAAGATGTCAAAATGCTAACCTATTATGTGCCGTCAATGGGTCCAGCTCCGCGTTGGTGTTCATTCTTAGATAACCTCACCGAGGAAATAGAATCTGAAGTGGTGGAGAATATGTATGACGACTACCAGTTTATAACACAAAAGGAATTGGAAGAACTAGGCTTGGAACACTTAATTGGAAGCAATCTACTGAAAGGCTACATGCATGGTTACTTTATCGATGCTCGCTTGTACAATAAGGCTAAAGCGGTGGCTGATCCATTTGCTTTCGAACGCTTCCGCAAAGAGAAGATACGCAAAGAAATCGAAAGTGAACGTAAGTCACGCTTGCAGATCAAAACGAATCTACCAAAAGTCAATCAAGAGTTGGCACTCAAGATTATGGACGAACAAACAAATAATACAAAAGCAGCCAAAACCACTAATCTACTTGAGGATACACGTTTCAAAGCAATGTTCGAAAATCCTGAATTTGCTATTAACAAAGGTGCTGAAGAATACAAATTACTGGCACCTGTTTTGAATCGCCTGGAAAAATCCAAAATCAAGGATATTAAGAAACGTATTGAAGTGGCGCGTGTTGCGGAGTTGCATGCTGAAGAGGCGAAACCACATGAGGAAAGTGACAACGATGAAGATCTGTTCGGCTTTGAGAAAAGCGATGACGATAACGAAAAATCGCCTGACGAAGAATCTTCAGATGAAGAAGGTATGCGTGATTTTGCGAAGGAAATGAAGAGAGCCTACAAAGATGTTAGAAAACAACGTGAGGAAGAGGTCGAAGCAATGGAAAACGAAGAAGACGGCGAA---------CATAGTGAAAATGAGCAGATGATTAAATCAGCTAACTCAAGTAATTTGGAAAAGACTAAAGTCAAAATGACCTCGTTAGAAGACAACAACCTGAAACTTAGCGAAATGCGCTCTAAAATAATGAAAATAAGTCTAAAAGATCGTGTGAGATTCAATGAAGCCACCAGTGCGAACGTGACCACGATTGGACGTAATTTGGGCAACCGGCAGATGACGTTCGATTTAAAAAAGAAACCCACGAAAGATGAGAAGAAGCGCGAATATTTAATGAAAAAACATCGGGAAGAAAGAAAAAAGGTTATACGACCTATAAATGCGCTGAAACTTAAAAAA
>zonata
---------------------------------------------------------------------------------------------------------------------------------------------------------------------------------------------------------------------------------------------------------------------------------------------------------------------------------------------------------------------------------------------------------------------------------------------------------------------------------------------------------------------------------------------------------------------------------------------------------------------------------------------------------------------------------------------------------------------TTGAAATTTAAGAATGGCTTGCAAATGGGTGTAGGCACAGCTTCAGGACATGTGTTACTCTATGATATACGTGCACAGGCACCATTGCTGGTAAAAGATCATTTAAATAAAGTGCCGGTAAAACGTATAGCTTTCAATCCGAGTCATCAAACAGTATATTCACTGGATGATGCCATGCTAAAGTTATGGGATGAAAATACGGGCAAACAAGTGGCATACATTGAATCCGCTACCACTTTTAATGATTTCTGTACCATACCCGAGACAGGAATGGTTTTCCTTGCTCAAGAAGATGTCAAAATGCTAACCTATTACGTGCCGTCGATGGGTCCAGCGCCGCGTTGGTGTTCATTCTTAGATAACCTCACCGAGGAAATAGAATCTGAAGTGGTGGAGAATATGTATGACGACTACCAGTTTATAACACAAAAGGAATTGGAAGAACTAGGCTTGGAACACTTAATTGGAAGCAATCTACTAAAGGGCTACATGCATGGTTACTTTATCGATGCTCGTTTGTACAATAAGGCTAAAGCGGTGGCTGATCCATTTGCTTTCGAACGCTTCCGTAAAGAGAAGATACGGAAAGAAATCGAAAGTGAACGTAAGTCACGTTTACAGATCAAAACGAATCTACCAAAAGTCAATCAAGAACTGGCACTCAAGATTATGGACGAACAAACAAATAATGCAAAAGCAGCCAAAACTACAAATCTACTTGAGGATACACGTTTCAAGGCAATGTTCGAAAATCCTGAATTTGCTATTAACAAAGGTGCCGAAGAATACAAATTACTGGCACCTGTTTTGAATCGCCTGGAGAAATCCAAAATCAAGGATATTAAAAAACGCATTGAAGTGGCGCGTGTTGCGGAGTTGCATGCTGAAGAGGCGAAACCACACGAGGAAAGTGACAACGATGAAGATCTGTTCGGCTTCGAGAAAAGCGATGACGATAGCGAAAAATCGCCTGACGAAGAATCTTCAGATGAAGAAGGTATGCGCGATTTTGCGAAGGAAATGAAGAGAGCCTACAAAGACGTTAGAAAGCAACGTGAGGAAGAGGTCGAAGCAATGGAAAATGAAGAAGAAGGCGAA---------CATATTGAAAATGAGCAGACAATTAAATCAGCTAACGCCAATAATTCGGAAAAGAATAAAGTCAAAATGACCTCTTTAGAAGACAACAACCTGAAGCTGAGCGAAATGCGCTCTAAAATAATGAAAATAAGTCTAAAAGATCGTGTCAGATTCAATGAAGCCACCAGTGCGAACGTGACCACGATTGGACGTAATTTGGGCAACCGCCAGATGACGTTCGACTTAAAAAAGAAACCTACAAAAGATGAAAAGAAGCGCGAATACTTGATGAAAAAACATCGAGAGGAAAGAAAAAAGGTTATACGACCTATAAATGCGCTGAAACTTAAAAAA
