# Supplementary material for: The Impact of Fast Radiation on the Phylogeny of Bactrocera Fruit Flies as Revealed by Multiple Evolutionary Models and Mutation Rate-Calibrated Clock
Source: Insects. 2022 Jun 30;13(7):603. doi: 10.3390/insects13070603 (PMC9319077; doi:10.3390/insects13070603)
Supplement: Supplementary file 1 [file insects-13-00603-s001.zip › File S1/ceratitis_17095.fasta]

>bryoniae
ATGTCTAATTTTGAATTGCTTAGCGAGCAGGGTTTACGTCTTGATGGTCGTCGTCCTCATGAACTCCGTTGTATCAAATGTAAACTCGGTGTATTTGAACAACCTGACGGTAGCGCCTATTTGGAACAAGGCAACACAAAAGTGCTTGCCGCAGTTTATGGCCCTCATCAGGCGCAAAGTAACAAACTCGATCTTAACGAAGTGGTTATAAATTGTCAATATAGTATGGCGACATTTTCTACTGCGGAACGTAAGAACAGACCACGTGGGGATCGTAAATCTCAAGAAATTACACTTTATCTACGACAAGCATTGAGGGCTGCCATAAAGACTGAGTTATACCCACGTTCACAAATTGATGTATACGTGGAAGTGTTACAAGCAGATGGTGCTAATTATGCCGTTGCTCTAAATGCCGCCACCCTTGCGCTTGTCGATGCTGGTATTTGTCTTAAAGAATACGTTGTGGCATGTACAGCGTCATTGAGTAAAAGCAACATACCCCTTACGGATGTTTCGCACGTGGAAGAGATGTCTGGAGGACCTACATTAACAGTCGCATCTTTACCAACATCTAATAAGATCGCATTCATGGAAATGTCACAAAGATTCCATCTTGATAACTTACCAGCTGTCATGGAGCAGGCGTTGAACGGTTGCCGTGAAATACAAGCTATAATGGAAAAGGAAGTACGAAAACATTTGATGCAAATGGGTTCTGCTGGAGACTGGAGT
>ceratitis
ATGTCCAACTTTGAACTGCTTAGCGAGCAAGGATTACGTTTAGATGGCCGTAGGCCACATGAACTTCGTTGTATTAAATGTAAACTTGGTGTATTTGAGCAACCTGATGGCAGCGCATATTTAGAGCAGGGCAATACAAAAGTACTTGCTGCTGTATATGGGCCACATCAAGCACAAAGCAATAAACTAGATCTTAATGAAGTAGTTATTAATTGTCAATATAGTATGGCGACATTTTCAACTGCGGAACGTAAGAATAGACCACGCGGTGACCGAAAATCACAAGAAATCACTCTATACCTAAGACAGGCTTTACGTGCGGCCATTAAAACGGAACTTTATCCACGTTCACAGATTGATGTATATGTAGAAGTGTTACAAGCAGATGGTGCTAATTATGCAGTTGCTCTTAATGCCGCCACATTAGCACTAGTGGATGCCGGTATATGTCTTAAAGAATATGTTGTGGCATGTACTGCTTCGTTAAGTAAAAATAATATTCCCCTCACCGATGTATCACATGTTGAAGAAATGTCTGGTGGACCAACATTAACAGTGGCATCTTTACCAACATCAAATAAAATTGCATTCATGGAAATGTCACAGCGTTTCCATCTCGATAACTTACCGGCTGTTATGGAGCAGGCGTTAAATGGCTGCCGTGAAATACAGGCTATTATGGAGAAAGAAGTGCGTAAACATCTCATGCAGATGGGTTCAGCTGGAGACTGGAGT
>correcta
ATGTCTAATTTTGAATTACTTAGCGAGCAGGGTCTACGTCTTGATGGTCGACGTCCTCATGAACTCCGTTGTATCAAATGTAAGCTCGGTGTATTTGAACAACCTGACGGTAGCGCCTATTTGGAACAAGGCAACACAAAAGTGCTTGCCGCAGTTTATGGCCCTCATCAAGCGCAAAGTAACAAACTAGATCTTAACGAAGTGGTTATAAATTGTCAATATAGTATGGCGACATTTTCTACGGCGGAACGTAAGAACAGACCACGTGGGGATCGTAAATCACAAGAAATTACACTTTACCTACGACAAGCATTGAGGGCTGCCATAAAGACTGAGTTATACCCACGTTCACAAATTGATGTATACGTGGAAGTGTTACAAGCAGATGGTGCTAATTATGCCGTTGCTCTAAATGCCGCTACCCTTGCGCTTGTCGATGCTGGTATTTGTCTTAAGGAATATGTTGTGGCATGTACCGCGTCATTGAGTAAAAACAACATACCCCTTACGGATGTTTCGCACGTGGAAGAGATGTCAGGAGGACCCACATTAACAGTCGCATCTTTACCAACATCTAATAAGATCGCATTCATGGAAATGTCACAAAGATTCCATCTTGATAACTTACCAGCTGTCATGGAGCAGGCGTTGAACGGTTGCCGTGAAATACAAGCGATAATGGAAAAAGAAGTACGAAAACATTTGATGCAAATGGGTTCTGCCGGAGACTGGAGT
>cucurbitae
ATGTCTAATTTTGAATTGCTTAGCGAGCAGGGTTTACGCCTAGATGGTCGTCGACCACATGAACTTCGTTGCATCAAGTGTAAACTTGGTGTATTTGAGCAACCTGATGGTAGTGCCTATTTGGAACAAGGCAATACAAAAGTGCTCGCCGCTGTTTATGGCCCACATCAGGCACAGAGTAACAAACTGGACCTTAATGAAGTGTTTATAAATTGTCAATATAGTATGGCGACATTTTCTACAGCCGAACGGAAGAATCGACCACGTGGAGATCGTAAATCTCAAGAGATCACACTTTACCTACGCCAAGCACTTAGGGCTGCCATAAAGACTGAACTATATCCACGCTCACAAATTGATGTGTTCGTGGAAGTGTTACAAGCTGATGGCGCTAATTACGCTGTTGCTTTAAATGCCGCCACACTTGCGCTTGTTGATGCTGGCATTTGTCTGAAGGAATACGTTGTGGCATGCACGGCATCATTGAGTAAAAATAACATACCACTTACGGATGTCTCACACGTGGAAGAGATGTCGGGTGGACCCACATTAACGGTCGCATCGTTGCCGACATCTAACAAGATCGCATTCATGGAGATGTCACAACGCTTTCATCTCGATAATTTACCAGCTGTCATGGAGCAGGCGTTGAACGGTTGCCGTGAAATTCAAGCGATAATGGAAAAAGAAGTGCGGAAGCATCTAATGCAAATGGGTTCTGCCGGAGATTGGAGT
>dorsalis
ATGTCTAATTTTGAATTACTTAGCGAGCAGGGTTTACGTCTTGATGGTCGTCGCCCTCATGAACTCCGTTGTATCAAATGTAAACTCGGTGTATTTGAACAACCTGACGGTAGCGCCTATTTGGAACAAGGCAACACAAAAGTGCTTGCCGCAGTTTATGGCCCTCATCAGGCGCAAAGTAACAAACTTGATCTTAATGAAGTGGTTATAAATTGTCAATATAGTATGGCGACATTTTCTACTGCGGAACGTAAGAACAGACCACGTGGGGATCGTAAATCACAAGAAATTACACTTTACCTACGACAAGCATTGAGGGCTGCCATAAAGACTGAGTTATACCCACGTTCACAAATTGACGTATACGTAGAAGTGTTACAAGCAGATGGTGCTAATTATGCCGTTGCTCTAAATGCCGCCACCCTTGCGCTTGTCGATGCTGGTATTTGTCTTAAGGAATACGTTGTGGCATGTACCGCGTCATTGAGTAAAAACAACATACCCCTTACGGATGTTTCGCACGTGGAAGAGATGTCAGGAGGACCCACATTAACCGTCGCATCTTTACCAACATCTAATAAGATCGCATTCATGGAAATGTCACAAAGATTCCATCTTGATAACTTACCAGCTGTCATGGAGCAGGCGTTGAACGGTTGCCGTGAAATACAAGCGATAATGGAAAAAGAAGTACGAAAGCATTTGATGCAAATGGGTTCTGCTGGAGACTGGAGT
>jarvisi
ATGTCTAATTTTGAATTACTTAGCGAGCAGGGTTTACGTCTTGATGGTCGTCGTCCGCATGAACTCCGGTGTATCAAATGTAAACTCGGTGTATTTGAACAACCTGACGGTAGCGCCTATTTGGAACAAGGCAACACAAAAGTGCTTGCCGCAGTTTATGGCCCTCATCAGGCGCAAAGTAACAAACTCGATCTTAACGAAGTGGTTATAAATTGCCAATATAGTATGGCGACATTTTCTACGGCGGAACGTAAGAACAGACCACGTGGAGATCGTAAATCACAAGAAATTACACTTTACCTACGGCAAGCATTGAGAGCTGCCATAAAGACTGAGTTATACCCACGTTCACAAATTGATGTATACGTTGAAGTTTTACAAGCAGATGGTGCTAATTATGCCGTTGCTCTAAATGCCGCCACCCTTGCGCTTGTCGATGCTGGTATTTGTGTTAAGGAATACGTTGTGGCATGTACCGCATCATTGAGTAAAAACAACATACCCCTTACGGATGTTTCGCACGTGGAAGAGATGTCAGGAGGACCCACATTAACAGTCGCATCTTTACCAACATCTAATAAGATCGCATTCATGGAAATGTCACAAAGATTCCATCTTGATAACTTACCAGCTGTCATGGAGCAGGCGTTGAACGGTTGCCGTGAAATACAAGCGATAATGGAAAAGGAAGTACGAAAACATTTGATGCAAATGGGTTCAGCTGGAGACTGGAGT
>latifrons
ATGTCTAATTTTGAATTGCTTAGTGAGCAGGGTCTACGTCTAGATGGTCGTCGTCCTCATGAACTCCGTTGTATCAAATGTAAACTCGGTGTATTTGAACAACCTGACGGTAGCGCCTATTTGGAACAAGGCAACACAAAAGTGCTTGCCGCAGTTTATGGCCCTCATCAGGCGCAAAGTAACAAACTCGATCTTAACGAAGTGGTTATAAATTGTCAATATAGTATGGCGACATTTTCTACTGCGGAACGTAAGAACAGACCACGTGGGGATCGGAAATCACAAGAAATTACACTCTACTTACGACAAGCATTGAGGGCTGCCATAAAGACTGAGTTATACCCACGTTCACAAATTGATGTATACGTGGAAGTGTTACAAGCAGATGGTGCTAATTATGCCGTTGCTCTAAATGCCGCCACTCTTGCGCTTGTCGATGCTGGTATTTGTCTTAAAGAATACGTTGTGGCATGTACAGCGTCATTGAGTAAAAACAACATACCCCTTACGGATGTTTCGCATGTGGAAGAAATGTCTGGAGGACCTACATTAACAGTCGCATCTTTACCAACATCTAATAAGATCGCATTCATGGAAATGTCACAAAGATTCCATCTTGATAATTTACCAGCTGTCATGGAGCAGGCGTTGACCGGTTGCCGTGAAATACAAGCGATAATGGAAAAGGAAGTACGAAAACATTTGATGCAAATGGGTTCTGCTGGAGACTGGAGT
>minax
------------------------------------------------CGTCGGCCGCATGAACTCCGTTGTATCAAATGTAAACTTGGTGTATTTGAGCAACCTGACGGCAGTGCCTATTTGGAGCAAGGGAATACAAAAGTACTCGCCGCAGTTTATGGCCCACATCAGGCGCAAAGTAACAAACTAGACCTTAATGAAGTGGTTATAAATTGTCAATATAGTATGGCGACATTTTCTACAGCCGAACGGAAGAACAGACCACGTGGGGATCGTAAATCTCAAGAAATCACACTTTATCTACGGCAAGCACTCAGGGCTGCAATAAAGACTGAACTATATCCACGTTCCCAAATTGATGTGTACGTGGAAGTGTTACAAGCCGATGGTGCCAATTATGCCGTTGCTCTAAATGCCGCCACCCTTGCTCTTGTGGATGCTGGAATTTGCCTTAAGGAATACGTTGTGGCATGTACGGCATCATTGAGCAAAAGTAACATACCGCTTACGGATGTTTCGCACGTGGAGGAGATGTCCGGTGGGCCCACATTAACCGTCGCATCTTTGCCAACGTCTAACAAGATCGCATTCATGGAAATGTCACAACGATTCCATCTTGATAATTTACCAGCTGTCATGGAGCAGGCGTTGAACGGTTGCCGTGAAATACAAGCGATAATGGAAAAAGAAGTGCGGAAGCATCTGATGCAAATGGGTTCT---------------
>musae
ATGTCTAATTTTGAATTACTTAGTGAGCAGGGTTTACGTCTTGATGGTCGTCGCCCTCATGAACTCCGTTGTATCAAATGTAAACTCGGTGTATTTGAACAACCTGACGGTAGCGCCTATTTGGAACAAGGCAACACAAAAGTGCTTGCCGCAGTTTATGGCCCTCATCAGGCGCAAAGTAACAAACTTGATCTTAATGAAGTGGTTATAAATTGTCAATATAGTATGGCGACTTTTTCTACTGCGGAACGTAAGAACAGACCACGTGGGGATCGTAAATCACAAGAAATTACACTTTACCTACGACAAGCATTGAGGGCTGCCATAAAGACTGAGTTATACCCACGTTCACAAATTGACGTATACGTGGAAGTGTTACAAGCAGATGGTGCTAATTATGCCGTTGCTCTAAATGCCGCCACCCTTGCGCTTGTCGATGCTGGTATTTGTCTTAAGGAATACGTTGTGGCATGTACCGCGTCATTGAGTAAAAACAACATACCCCTTACGGATGTTTCGCACGTGGAAGAGATGTCAGGAGGACCCACGTTAACAGTCGCATCTTTACCAACATCTAATAAGATCGCATTCATGGAAATGTCACAAAGATTCCATCTTGATAATTTACCAGCTGTCATGGAGCAGGCGTTAAACGGTTGCCGTGAAATACAAGCGATAATGGAAAAAGAAGTACGAAAACATTTGATGCAAATGGGTTCTGCTGGAGACTGGAGT
>oleae
ATGTCTAATTTTGAGTTATTAAGCGAGCAGGGCCTGCGTCTAGATGGTCGTCGACCTCATGAACTCCGTTGTATAAAATGTAAACTTGGTGTATTTGAACAACCTGACGGTAGCGCCTATTTGGAACAAGGCAATACAAAAGTGCTCGCCGCTGTTTATGGCCCACATCAGGCGCAAAGTAACAAACTCGATCTTAACGAAGTGGTTATAAATTGCCAATATAGTATGGCGACATTTTCTACGGCGGAACGTAAGAACAGACCACGTGGGGATCGTAAATCACAAGAAATCACACTTTACCTACGGCAAGCACTGAGGGCTGCCATAAAGACTGAGCTATACCCACGTTCACAAATTGATGTGTACGTGGAAGTGTTACAAGCGGATGGTGCCAATTATGCCGTTGCTCTAAATGCCGCCACGCTTGCACTTGTGGATGCTGGTATTTGTCTAAAGGAATACGTTGTGGCATGTACCGCATCTTTGAGTAAAAATAACATACCCCTTACGGATGTTTCTCACGTGGAAGAGATGTCCGGTGGACCCACATTAACAGTCGCATCTTTACCAACATCTAATAAGATCGCGTTCATGGAAATGTCACAACGCTTCCATCTTGATAATTTACCAGCTGTAATGGAGCAGGCGTTAAACGGTTGCCGTGAAATACAAGCGATAATGGAGAAAGAAGTGCGGAAACATCTGATGCAAATGGGTTCTGCTGGAGACTGGAGT
>tryoni
ATGTCTAATTTTGAATTACTTAGCGAGCAGGGTCTACGTCTTGATGGTCGTCGTCCTCATGAACTCCGTTGTATCAAATGTAAACTCGGTGTATTTGAACAACCTGACGGTAGCGCCTATTTGGAACAAGGCAACACAAAAGTGCTTGCCGCAGTTTATGGCCCTCATCAGGCACAAAGTAACAAACTCGATTTGAACGAAGTGGTTATAAATTGCCAATATAGTATGGCGACATTTTCTACGGCGGAACGTAAGAACAGACCACGTGGGGATCGTAAATCACAAGAAATTACACTTTACCTACGGCAAGCATTGAGAGCTGCCATAAAGACTGAGTTATACCCACGTTCACAAATTGATGTATACGTGGAAGTTTTACAAGCAGATGGTGCTAATTATGCCGTTGCTCTAAATGCCGCCACCCTTGCGCTTGTCGATGCTGGTATTTGTCTTAAGGAATACGTTGTGGCATGTACCGCATCATTGAGTAAAAACAACATACCCCTTACGGATGTTTCACACGTGGAAGAGATGTCCGGAGGACCCACATTAACAGTCGCATCTTTACCAACATCTAATAAGATCGCATTCATGGAAATGTCACAAAGATTCCATCTTGATAATTTACCAGCTGTCATGGAGCAGGCGTTGAACGGTTGCCGTGAAATACAAGCGATAATGGAAAAGGAAGTACGAAAACATTTGATGCAAATGGGTTCTGCTGGAGACTGGAGT
>zonata
ATGTCTAATTTTGAATTACTTAGCGAGCAGGGTCTACGTCTTGATGGTCGTCGTCCTCATGAACTCCGTTGTATCAAATGTAAGCTCGGTGTATTTGAACAACCTGACGGTAGCGCCTATTTGGAACAAGGCAACACAAAAGTGCTTGCCGCAGTTTATGGCCCTCATCAAGCGCAAAGTAACAAACTCGATCTTAACGAAGTGGTTATAAATTGTCAATATAGTATGGCGACATTTTCTACGGCGGAACGTAAGAACAGACCACGTGGGGATCGTAAATCACAAGAAATTACACTTTACCTACGACAAGCATTGAGGGCTGCCATAAAGACTGAGTTATACCCACGTTCACAAATTGATGTATACGTGGAAGTGTTACAAGCAGATGGTGCTAATTATGCCGTTGCTCTAAATGCCGCTACCCTTGCGCTTGTCGATGCTGGTATTTGTCTTAAGGAATATGTTGTGGCGTGTACGGCATCATTGAGTAAAAACAATATACCCCTTACGGATGTTTCGCACGTGGAAGAAATGTCAGGAGGACCTACATTAACAGTCGCATCTTTACCAACATCTAATAAGATCGCATTCATGGAAATGTCACAAAGATTCCATCTTGATAACTTACCAGCTGTCATGGAGCAGGCGTTGAACGGTTGCCGTGAAATACAAGCGATAATGGAAAAAGAAGTACGAAAACATTTGATGCAAATGGGTTCTGCTGGAGACTGGAGT
