# Supplementary material for: The Impact of Fast Radiation on the Phylogeny of Bactrocera Fruit Flies as Revealed by Multiple Evolutionary Models and Mutation Rate-Calibrated Clock
Source: Insects. 2022 Jun 30;13(7):603. doi: 10.3390/insects13070603 (PMC9319077; doi:10.3390/insects13070603)
Supplement: Supplementary file 1 [file insects-13-00603-s001.zip › File S1/ceratitis_17096.fasta]

>bryoniae
ATGGGAATAAAATTCCTCGAAGTTATTAAGCCATTCTGCAGCATACTCCCGGAGATCGCCAAGCCGGAGCGAAAGATTCAATTCAGGGAGAAGGTGCTATGGACAGCTATAACACTATTCATCTTCTTGGTTTGTTGCCAAATCCCGCTTTTCGGCATTATGAGCTCAGACTCAGCTGATCCATTCTACTGGATTCGTGTGATCTTGGCTTCTAACCGTGGTACACTTATGGAACTTGGTATTTCACCAATTGTGACGTCTGGTTTGATTATGCAGCTGCTGGCGGGTGCCAAAATCATTGAGGTCGGTGATACGCCCAAAGATCGTGCATTGTTCAACGGTGCACAAAAATTGTTCGGCATGGTTATCACAATTGGCCAAGCTATTGTGTACGTCATGACTGGCATGTACGGAGATCCTTCAGAAATTGGCGCCGGTGTTTGTTTGTTGATTATCATTCAACTGTTTGCTGCCGGTTTGATTGTGCTATTGCTTGATGAATTGCTGCAAAAAGGTTACGGTTTGGGATCCGGTATTTCACTCTTCATTGCTACCAATATTTGCGAGACAATTGTGTGGAAGGCATTCTCACCAACAACAGTCACAACAGGACGTGGCACTGAATTTGAAGGCGCCGTAATTGCTTTATTCCATTTGATGGCCACACGCAACGATAAAGTGCGTGCTTTGCGCGAAGCTTTCTATCGTCAGAATTTGCCAAATTTGATGAATTTATTGGCTACAATCTTGGTGTTCGCAGTTGTCATATACTTCCAAGGTTTCCGCGTGGATTTGCCCGTGAAATCGGCACGTTACCGTGGACAATACAGCAGTTACCCCATTAAGCTTTTCTACACTTCCAACATTCCAATCATTCTACAATCAGCCTTAGTTTCTAACTTGTATGTAATCTCCCAAATGTTGGCTGTCAAGTTCCAAGGCAATGTCTTCATCAATTTACTCGGCGTATGGGCTGATGTTGGTGGTGGCGGCCCAGCTCGCTCCTACCCAATTGGTGGTCTGTGCTACTACCTGTCGCCACCGGAGAGTGTAGGACACATCTTAACCGATCCGATACACGCTATTTTGTACATTGTCTTCATGTTGGGATCTTGTGCCTTCTTCTCGAAAACATGGATCGATGTGTCTGGTAGCTCAGCCAAGGATGTTGCCAAACAATTGAAAGAACAACATATGGTAATGCGTGGTCATCGTGAAAACTCCATGATCCACGAATTGAACCGTTATATCCCAACAGCGGCCGCGTTTGGTGGTCTCTGCATTGGTGCGCTGTCTGTCATGGCTGACTTTTTGGGTGCCATTGGCTCAGGTACCGGTATTCTGCTGGCTGTAACCATCATCTATCAATACTTCGAAATCTTCGTTAAGGAGCAATCTGAAATGGGTGGCATGGGCACTTTA
>ceratitis
ATGGGAATAAAATTCCTTGAAGTTATTAAACCGTTTTGTAGCATACTCCCGGAAATTGCAAAGCCGGAAAGGAAGATTCAATTCAGGGAGAAGGTGCTATGGACCGCTATAACACTATTCATCTTCTTGGTTTGTTGCCAAATCCCGCTTTTCGGTATTATGAGCTCAGACTCAGCTGATCCATTCTACTGGATTCGTGTGATCTTGGCCTCTAATCGTGGTACACTTATGGAACTTGGTATTTCGCCAATTGTGACGTCCGGTTTGATTATGCAGCTGCTGGCAGGTGCTAAAATCATTGAAGTCGGTGACACACCAAAGGATCGTGCATTGTTTAATGGTGCCCAAAAACTCTTCGGTATGGTAATCACAATCGGTCAAGCTATTGTGTATGTTATGACTGGCATGTATGGCGATCCATCAGAAATTGGCGCCGGTGTATGTTTGTTGATCATCATACAATTGTTTGCTGCTGGTTTAATTGTGTTATTGCTTGATGAGTTGCTGCAGAAAGGTTATGGCTTAGGCTCGGGTATTTCCCTCTTCATTGCTACCAACATCTGCGAGACCATTGTGTGGAAAGCTTTCTCACCCACCACAGTAACAACTGGTCGTGGTACAGAATTCGAAGGTGCCGTAATTGCCTTATTCCATTTGATGGCTACTCGTAACGATAAAGTACGTGCTCTGCGTGAAGCTTTCTATCGTCAGAATTTGCCAAATTTGATGAATTTATTGGCGACCATCCTGGTATTCGCTGTTGTCATATACTTCCAAGGTTTCCGTGTGGATTTGCCCATCAAATCGGCACGTTACCGTGGCCAGTACAGCAGCTATCCAATCAAACTTTTCTACACCTCAAACATACCTATCATATTGCAATCAGCTTTGGTATCTAACTTGTACGTCATCTCACAAATGCTGGCTGTTAAATTCCAAGGAAACGTATTCATTAACTTGCTCGGTGTTTGGGCTGATGTTGGTGGTGGCGGCCCAGCTCGCTCATATCCAATTGGCGGTCTTTGCTACTATTTATCACCACCAGAGAGTGTAGGGCATATTTTAACTGATCCAATACACGCTATACTGTACATTGTCTTCATGTTGGGCTCGTGCGCTTTCTTCTCGAAAACATGGATCGACGTTTCTGGCAGCTCAGCCAAGGATGTTGCCAAACAATTGAAGGAACAACACATGGTTATGCGTGGTCATCGTGAAAACTCGATGATTCACGAATTGAACCGTTACATCCCAACAGCGGCTGCGTTTGGTGGTCTCTGCATAGGTGCGTTATCTGTAATGGCTGACTTTTTGGGCGCCATTGGTTCAGGTACCGGTATTTTGTTGGCTGTAACCATCATCTACCAATACTTCGAGATCTTTGTGAAAGAACAATCCGAAATGGGTGGCATGGGCACCTTA
>correcta
ATGGGAATAAAATTCCTCGAAGTTATTAAGCCATTCTGCAGCATACTCCCGGAAATCGCCAAGCCGGAGCGAAAGATTCAATTCAGGGAGAAGGTGCTATGGACTGCTATAACACTATTCATCTTCTTGGTTTGTTGCCAAATCCCGCTTTTCGGCATTATGAGCTCAGACTCAGCTGATCCATTCTACTGGATTCGTGTGATCTTGGCTTCTAACCGTGGTACTCTTATGGAACTTGGTATTTCACCAATTGTGACGTCTGGTTTGATTATGCAGCTGCTGGCGGGTGCCAAAATCATTGAGGTCGGCGATACGCCCAAAGATCGTGCATTGTTCAACGGTGCACAAAAATTGTTCGGCATGGTTATCACAATTGGCCAAGCTATTGTGTACGTCATGACTGGCATGTACGGAGATCCTTCAGAAATTGGCGCTGGTGTTTGTTTGTTGATTATCATTCAACTCTTTGCTGCCGGTTTGATTGTGCTGTTGCTTGATGAATTGCTGCAAAAAGGTTACGGTTTGGGATCCGGTATTTCACTCTTCATTGCTACCAATATTTGCGAGACCATTGTGTGGAAGGCATTCTCACCGACCACAGTCACAACAGGACGTGGCACTGAATTTGAAGGCGCCGTAATTGCTTTATTCCATTTGATGGCCACACGCAACGATAAAGTGCGTGCTTTGCGCGAAGCTTTCTATCGTCAGAATTTGCCAAATTTGATGAATTTATTGGCTACAATTTTGGTGTTCGCCGTTGTCATATACTTCCAAGGTTTCCGCGTGGATTTACCCGTGAAATCAGCACGTTACCGTGGACAATACAGCAGTTACCCCATTAAGCTTTTCTACACCTCCAACATTCCAATCATTCTACAATCGGCCTTAGTTTCTAACTTGTATGTCATCTCCCAAATGTTGGCTGTCAAGTTCCAAGGTAATGTCTTCATCAATCTACTCGGCGTATGGGCTGATGTTGGTGGTGGCGGCCCAGCTCGCTCCTACCCAATTGGCGGTCTGTGCTACTACCTGTCGCCACCAGAGAGTGTAGGACACATCTTAACCGATCCAATCCACGCTATTTTGTACATTGTCTTCATGTTGGGATCTTGTGCCTTCTTCTCGAAAACATGGATCGATGTGTCTGGTAGCTCAGCCAAGGATGTTGCCAAACAATTGAAGGAACAACACATGGTAATGCGTGGCCATCGTGAAAACTCCATGATCCACGAACTGAACCGTTACATCCCAACAGCGGCAGCGTTTGGTGGTCTCTGCATTGGTGCGCTGTCTGTCATGGCTGACTTTTTGGGTGCCATTGGCTCAGGTACCGGTATTCTGCTGGCTGTAACCATCATCTATCAATACTTCGAAATCTTCGTTAAGGAGCAATCTGAAATGGGTGGCATGGGCACTTTA
>cucurbitae
ATGGGAATAAAATTCCTCGAAGTAATCAAACCATTCTGCAGCATACTCCCGGAAATCGCCAAGCCGGAGCGAAAGATTCAATTCAGGGAGAAGGTGCTATGGACTGCTATAACACTATTCATCTTCTTGGTTTGTTGCCAAATCCCGCTTTTCGGCATTATGAGCTCAGACTCAGCTGATCCATTCTACTGGATTCGTGTGATCTTGGCCTCTAACCGTGGTACGCTTATGGAACTTGGTATTTCGCCAATTGTGACGTCTGGTTTGATTATGCAGCTGCTGGCAGGTGCCAAAATCATTGAGGTCGGTGATACGCCCAAGGATCGTGCATTATTCAATGGTGCACAAAAACTATTCGGCATGGTTATCACAATTGGTCAAGCTATTGTCTATGTGATGACTGGCATGTATGGCGATCCATCAGAAATTGGCGCTGGTGTCTGCTTGTTGATTATCATTCAGCTTTTCGCTGCCGGTTTGATTGTGCTGTTGCTCGATGAATTGTTGCAGAAAGGTTACGGTTTGGGTTCGGGTATTTCACTCTTCATTGCCACCAATATTTGCGAGACAATCGTGTGGAAAGCATTCTCACCAACAACAGTGACAACAGGACGTGGCACTGAATTCGAAGGCGCCGTAATTGCCTTGTTCCACTTGATGGCCACACGTAATGATAAAGTGCGTGCGTTGCGTGAAGCTTTCTACCGTCAGAATTTGCCCAATTTGATGAATTTGTTGGCTACCATCTTGGTGTTCGCCGTTGTCATATACTTCCAAGGTTTCCGTGTGGATTTGCCCGTCAAATCGGCCCGTTACCGTGGACAATACAGCAGCTACCCCATTAAGCTATTCTACACCTCCAACATTCCAATCATTCTGCAATCTGCTTTGGTTTCCAACTTGTATGTCATCTCACAAATGTTGGCCGTTAAATTCCAAGGAAATGTCTTCATCAATTTACTCGGCGTGTGGGCTGATGTTGGTGGTGGCGGCCCAGCTCGCTCATACCCAATTGGCGGTCTGTGCTACTATCTATCGCCACCAGAGAGTGTAGGACACATCTTAACCGATCCGATACACGCTATTTTGTATATTGTCTTCATGTTGGGATCTTGTGCCTTCTTCTCGAAAACATGGATCGATGTGTCTGGTAGCTCAGCCAAGGATGTTGCCAAACAATTGAAGGAACAACACATGGTTATGCGTGGCCATCGTGAAAACTCCATGATCCACGAATTGAACCGATACATCCCAACAGCGGCTGCATTTGGTGGTCTCTGTATCGGCGCGCTGTCTGTCATGGCTGACTTTTTGGGTGCCATTGGCTCAGGTACCGGTATCTTGTTGGCTGTAACCATCATCTATCAATACTTCGAGATCTTCGTTAAGGAGCAATCCGAAATGGGTGGCATGGGCACTTTA
>dorsalis
ATGGGAATAAAATTCCTCGAAGTTATTAAGCCATTCTGCAGCATACTCCCGGAAATCGCCAAGCCGGAGCGAAAGATTCAATTCAGGGAGAAGGTGCTATGGACTGCTATAACACTATTCATCTTCTTGGTTTGTTGCCAAATCCCGCTTTTCGGCATTATGAGCTCAGACTCAGCTGATCCATTCTACTGGATTCGTGTGATCTTGGCTTCTAACCGTGGTACTCTTATGGAACTTGGTATTTCACCAATTGTGACGTCTGGTTTGATTATGCAGCTGCTGGCGGGTGCCAAAATCATTGAGGTCGGTGATACGCCCAAAGATCGTGCATTGTTCAACGGTGCACAAAAATTGTTCGGCATGGTTATCACAATTGGTCAAGCTATTGTGTACGTCATGACTGGCATGTACGGAGATCCTTCAGAAATTGGCGCTGGTGTTTGTTTGTTGATTATCATTCAACTCTTTGCTGCCGGTTTGATTGTGCTGTTACTTGATGAATTGCTGCAAAAAGGCTATGGTTTGGGATCCGGTATTTCACTTTTCATTGCTACCAATATTTGCGAGACAATTGTGTGGAAGGCATTCTCACCGACAACAGTCACAACAGGACGTGGCACTGAATTTGAAGGCGCCGTAATTGCTTTATTCCATTTGATGGCCACACGCAACGATAAAGTGCGTGCTTTGCGCGAAGCTTTCTATCGTCAGAATTTGCCAAATTTGATGAATTTATTGGCTACAATCTTGGTGTTCGCCGTTGTCATATACTTCCAAGGTTTCCGCGTGGATTTGCCCGTGAAGTCGGCACGTTACCGTGGGCAATACAGCAGTTACCCCATTAAGCTTTTCTACACCTCCAACATTCCAATCATTCTACAATCGGCCTTAGTTTCTAACTTGTATGTCATCTCTCAAATGTTGGCTGTCAAGTTCCAAGGTAATGTCTTCATCAATCTACTCGGCGTATGGGCTGATGTTGGTGGTGGCGGCCCAGCTCGCTCCTACCCAATTGGCGGTCTGTGCTACTACCTGTCGCCACCAGAAAGTGTAGGACACATCTTAACCGATCCGATACACGCTATTTTGTACATTGTCTTCATGTTGGGATCTTGTGCCTTCTTCTCGAAAACATGGATCGATGTGTCTGGTAGCTCAGCCAAGGATGTTGCCAAGCAATTGAAGGAACAACACATGGTAATGCGTGGCCATCGTGAAAACTCCATGATCCACGAACTGAACCGTTATATCCCAACAGCGGCCGCGTTTGGTGGTCTCTGCATTGGTGCGCTGTCTGTCATGGCTGACTTTTTGGGTGCCATTGGCTCAGGTACCGGTATTCTGCTGGCTGTAACCATCATCTATCAATACTTCGAAATCTTCGTTAAGGAGCAATCTGAAATGGGTGGCATGGGCACTTTA
>jarvisi
ATGGGAATAAAATTCCTCGAAGTTATTAAGCCATTCTGCAGCATACTCCCGGAAATCGCCAAGCCGGAGCGAAAGATTCAATTCAGGGAGAAGGTGCTATGGACTGCTATAACGCTATTCATCTTCTTGGTTTGTTGCCAAATCCCGCTTTTCGGCATTATGAGCTCAGACTCAGCTGATCCATTCTATTGGATTCGTGTGATCTTAGCTTCTAACCGTGGTACTCTTATGGAACTTGGTATTTCACCAATTGTGACGTCTGGTTTGATTATGCAGCTGCTGGCGGGTGCCAAAATCATTGAGGTCGGTGATACGCCCAAAGATCGTGCATTGTTCAACGGTGCACAAAAATTGTTCGGCATGGTTATCACAATTGGCCAAGCTATTGTGTATGTCATGACTGGCATGTACGGAGATCCTTCAGAAATTGGCGCTGGTGTTTGTTTGTTGATTATCATTCAACTTTTTGCTGCCGGTTTGATTGTGCTGTTGCTTGATGAATTGTTGCAGAAAGGATATGGTTTGGGATCGGGTATTTCACTTTTCATTGCTACCAATATTTGCGAGACAATTGTGTGGAAGGCATTCTCACCGACAACAGTCACAACGGGACGTGGTACTGAATTTGAAGGCGCCGTGATTGCTTTATTCCATTTGATGGCCACACGCAATGACAAAGTGCGTGCGTTGCGCGAAGCTTTCTATCGTCAGAATTTGCCAAATTTGATGAATTTATTGGCCACGATCTTGGTGTTCGCCGTTGTCATATACTTCCAAGGCTTCCGCGTGGATTTGCCCGTGAAATCGGCACGTTACCGTGGACAATACAGCAGTTACCCCATTAAGCTTTTCTACACCTCCAACATTCCAATCATTCTACAATCAGCCTTAGTTTCTAACTTGTATGTCATCTCTCAAATGTTGGCTGTCAAATTCCAAGGCAATGTCTTCATCAATTTACTCGGCGTATGGGCTGATGTTGGTGGTGGCGGCCCAGCTCGATCCTACCCAATTGGCGGTCTGTGCTACTACCTATCGCCACCAGAGAGTGTAGGACATATCTTAACCGATCCTATTCACGCTATTTTATACATTGTCTTCATGTTGGGATCTTGTGCCTTCTTCTCGAAAACATGGATCGATGTGTCTGGTAGCTCAGCCAAGGATGTTGCCAAACAATTGAAGGAACAACACATGGTAATGCGTGGCCATCGTGAAAACTCTATGATTCACGAATTGAACCGTTACATCCCAACAGCGGCCGCGTTTGGTGGTCTCTGCATTGGTGCGCTGTCTGTCATGGCTGACTTTTTGGGTGCCATTGGCTCAGGTACCGGTATTCTGCTGGCTGTAACCATCATCTATCAATACTTCGAAATCTTCGTTAAGGAGCAATCTGAAATGGGTGGCATGGGCACTTTA
>latifrons
ATGGGAATAAAATTCCTCGAAGTTATTAAGCCATTCTGCAGCATACTCCCGGAAATCGCCAAGCCGGAGCGAAAAATTCAATTCAGGGAGAAGGTGCTATGGACTGCTATAACACTATTCATCTTCTTGGTTTGTTGCCAAATCCCGCTTTTCGGCATTATGAGCTCAGACTCAGCTGATCCATTCTACTGGATTCGTGTGATCTTGGCTTCTAACCGTGGTACACTTATGGAACTTGGTATTTCACCAATTGTGACGTCTGGTTTGATTATGCAGCTGCTGGCGGGTGCCAAAATCATTGAGGTCGGTGATACGCCCAAAGATCGTGCATTGTTCAACGGTGCACAAAAATTGTTCGGCATGGTTATCACAATTGGCCAAGCTATTGTGTACGTCATGACTGGCATGTACGGAGATCCTTCAGAAATTGGCGCTGGTGTTTGTTTGTTGATTATCATTCAACTATTTGCTGCCGGTTTGATTGTGCTATTGCTTGATGAATTGCTGCAAAAAGGTTACGGTTTGGGATCCGGTATTTCACTCTTCATTGCTACCAATATTTGCGAGACAATTGTGTGGAAGGCATTCTCACCAACAACAGTCACAACAGGACGTGGCACTGAATTTGAAGGCGCCGTAATTGCTTTATTCCATTTGATGGCCACACGCAACGATAAAGTGCGTGCTTTGCGCGAAGCTTTCTATCGTCAGAATTTGCCAAATTTGATGAATTTATTGGCTACAATCTTGGTGTTCGCCGTTGTCATATACTTCCAAGGTTTCCGCGTGGATTTACCCGTGAAATCGGCACGTTACCGTGGACAATACAGCAGTTACCCCATTAAGCTTTTTTACACCTCCAACATTCCAATCATTCTACAATCGGCCTTAGTTTCTAACTTGTATGTCATCTCCCAAATGTTGGCTGTCAAGTTCCAAGGCAATGTCTTCATCAATTTACTCGGCGTATGGGCTGATGTTGGTGGTGGCGGCCCAGCTCGCTCCTACCCAATTGGCGGTCTCTGCTACTACCTGTCGCCACCAGAGAGTGTAGGACATATCTTAACCGATCCGATACACGCTATTTTGTACATTGTCTTCATGTTGGGGTCTTGTGCCTTCTTCTCGAAAACATGGATCGATGTGTCTGGCAGCTCAGCCAAGGATGTTGCCAAACAATTGAAGGAACAACATATGGTAATGCGTGGCCATCGTGAAAACTCCATGATCCACGAATTGAACCGTTACATCCCAACAGCGGCCGCGTTTGGTGGTCTCTGCATTGGTGCGCTGTCTGTTATGGCTGACTTTTTGGGTGCCATTGGCTCAGGTACTGGTATTCTGCTGGCTGTAACCATCATCTATCAATACTTCGAAATCTTCGTTAAGGAGCAATCTGAAATGGGTGGCATGGGCACTTTG
>minax
ATGGGAATAAAATTCCTCGAAGTTATTAAACCATTTTGCAGCATACTACCGGAAATCGCTAAACCGGAGCGAAAGATCCAATTCAGGGAGAAGGTGCTATGGACTGCTATAACACTATTCATCTTCTTGGTTTGTTGCCAAATCCCGCTTTTCGGCATTATGAGCTCAGACTCAGCTGATCCATTCTACTGGATTCGTGTGATCTTGGCTTCTAACCGTGGTACGCTTATGGAACTTGGTATTTCGCCAATTGTGACGTCTGGTTTGATTATGCAGCTGCTGGCGGGTGCCAAAATCATTGAGGTCGGTGATACGCCCAAAGATCGTGCATTGTTTAACGGTGCGCAAAAATTATTCGGCATGGTTATCACAATTGGCCAAGCTATTGTGTATGTCATGACTGGCATGTACGGAGATCCTTCGGAAATTGGAGCTGGTGTTTGTTTGCTGATTATTATTCAGCTTTTTGCGGCCGGCTTAATTGTACTGTTGCTTGATGAATTGTTGCAGAAAGGTTACGGTTTGGGGTCGGGTATTTCGCTTTTCATTGCTACCAATATTTGCGAGACAATCGTGTGGAAAGCATTCTCACCAACAACAGTAACAACAGGACGTGGTACTGAATTCGAAGGCGCAGTAATTGCCTTATTCCATTTGATGGCTACACGCAATGATAAAGTGCGCGCGTTGCGTGAAGCTTTCTATCGTCAGAATTTACCAAATTTGATGAATTTATTAGCTACCATCTTGGTGTTTGCTGTTGTCATATACTTCCAGGGTTTCCGCGTGGATTTGCCCGTCAAATCTGCACGCTACCGTGGACAATACAGCAGCTATCCGATTAAGCTTTTCTACACCTCCAACATTCCAATAATTCTACAATCAGCTTTAGTTTCTAACTTGTATGTCATCTCCCAAATGTTGGCCGTTAAGTTCCAAGGTAATGTCTTCATCAATCTACTTGGTGTATGGGCTGATGTTGGTGGTGGCGGCCCAGCTCGCTCTTACCCAATTGGCGGGCTATGCTACTATCTATCGCCACCAGAAAGTGTAGGACACATCTTAACCGATCCGATACACGCTATTTTGTACATTGTGTTCATGTTGGGATCTTGTGCCTTCTTCTCGAAAACATGGATCGATGTGTCTGGTAGCTCAGCCAAGGATGTTGCCAAACAATTGAAAGAACAACATATGGTTATGCGTGGTCATCGTGAAAACTCCATGATCCATGAATTGAACCGATACATCCCAACAGCGGCCGCTTTCGGTGGTCTCTGCATTGGTGCGCTGTCTGTTATGGCTGACTTTTTGGGTGCCATTGGCTCAGGTACCGGTATTCTACTGGCTGTAACCATCATCTATCAATACTTCGAGATCTTCGTTAAAGAGCAATCTGAAATGGGTGGCATGGGCACTTTA
>musae
ATGGGAATAAAATTCCTCGAAGTTATTAAGCCATTCTGCAGCATACTCCCGGAAATCGCCAAGCCGGAGCGAAAGATTCAATTCAGGGAGAAGGTGCTATGGACTGCTATAACACTATTCATCTTCTTGGTTTGTTGCCAAATCCCGCTTTTCGGCATTATGAGCTCAGACTCAGCTGATCCATTCTACTGGATTCGTGTGATCTTGGCTTCTAACCGTGGTACTCTTATGGAACTTGGTATTTCACCAATTGTGACGTCTGGTTTGATTATGCAGCTGCTGGCGGGTGCCAAAATCATTGAGGTCGGTGATACGCCCAAAGATCGTGCATTGTTCAACGGTGCACAAAAATTGTTCGGCATGGTTATCACAATTGGCCAAGCTATTGTGTACGTCATGACTGGCATGTACGGAGATCCTTCAGAAATTGGCGCTGGTGTTTGTTTGTTGATAATCATTCAGCTCTTTGCTGCCGGTTTGATTGTGCTGTTACTTGATGAATTGCTGCAAAAAGGTTACGGCTTGGGATCTGGTATTTCACTTTTCATTGCTACCAATATTTGCGAGACAATTGTGTGGAAGGCATTCTCACCGACAACAGTCACAACAGGACGTGGCACTGAATTTGAAGGCGCCGTAATTGCTTTATTCCATTTGATGGCCACACGCAACGATAAAGTGCGTGCTTTGCGCGAAGCTTTCTATCGTCAGAATTTGCCAAATTTGATGAATTTATTGGCTACAATCTTGGTGTTCGCTGTTGTCATATACTTCCAAGGTTTCCGCGTGGATTTACCCGTGAAGTCGGCACGTTACCGTGGACAATACAGCAGTTATCCCATTAAACTTTTCTACACCTCCAACATTCCAATCATTCTACAATCGGCCTTAGTTTCTAACTTGTATGTCATCTCCCAAATGTTGGCTGTCAAATTCCAAGGTAATGTCTTCATCAATCTACTCGGCGTATGGGCTGATGTTGGTGGTGGCGGCCCAGCTCGCTCCTACCCAATTGGCGGTCTGTGCTACTACCTGTCGCCACCAGAAAGTGTAGGACACATCTTAACCGATCCGATACACGCTATTTTGTACATTGTCTTCATGTTGGGATCTTGTGCCTTCTTCTCGAAAACATGGATCGATGTGTCTGGTAGCTCAGCCAAGGATGTTGCCAAGCAATTGAAGGAACAACACATGGTAATGCGTGGCCATCGTGAAAACTCCATGATCCACGAACTGAACCGTTACATCCCAACAGCGGCCGCGTTTGGTGGTCTCTGCATTGGTGCGCTGTCTGTCATGGCTGACTTTTTGGGTGCCATTGGCTCAGGTACCGGTATTTTGCTGGCTGTAACTATCATCTATCAATACTTCGAAATCTTCGTTAAGGAGCAATCTGAAATGGGTGGCATGGGCACTTTA
>oleae
ATGGGAATAAAATTCCTCGAAGTTATTAAACCATTCTGCAGCATACTCCCGGAAATCGCCAAGCCGGAGCGAAAGATTCAATTCAGGGAGAAGGTGCTATGGACTGCTATAACACTATTCATCTTCTTGGTTTGTTGCCAAATCCCGCTTTTCGGCATTATGAGCTCAGACTCAGCTGATCCATTCTACTGGATTCGTGTGATCTTGGCTTCTAACCGTGGTACGCTTATGGAGCTTGGTATATCGCCAATTGTGACGTCCGGTTTGATTATGCAGCTGCTGGCGGGTGCCAAAATCATTGAGGTCGGTGATACGCCCAAGGATCGTGCGTTGTTTAACGGTGCACAAAAATTATTCGGCATGGTTATCACAATTGGCCAGGCTATTGTGTACGTCATGACTGGCATGTACGGAGATCCTTCAGAAATTGGCGCTGGTGTTTGTTTGTTGATCATCATTCAGCTATTTGCTGCTGGTTTGATTGTGCTATTGCTTGATGAATTGCTCCAAAAAGGTTACGGTCTGGGATCGGGTATTTCACTTTTCATTGCTACCAATATTTGTGAGACAATTGTGTGGAAGGCATTCTCACCAACAACAGTTACAACAGGACGTGGAACTGAATTCGAAGGCGCCGTGATTGCTTTATTCCACTTGATGGCCACACGAAATGATAAAGTTCGTGCGTTGCGCGAAGCTTTCTATCGTCAGAATTTGCCAAATTTGATGAATTTATTGGCTACCATCTTGGTATTTGCCGTTGTCATATACTTCCAAGGCTTCCGTGTGGATTTGCCCGTGAAATCGGCACGTTACCGTGGTCAATACAGCAGTTATCCCATTAAGCTTTTCTACACCTCCAACATTCCAATCATTCTGCAATCGGCTTTAGTTTCTAACTTGTATGTCATCTCTCAAATGTTGGCCGTCAAGTTCCAGGGTAATGTCTTCATCAATCTTCTTGGCGTATGGGCTGATGTTGGTGGTGGCGGCCCAGCTCGCTCGTACCCAATTGGCGGTCTTTGCTACTATCTATCGCCACCAGAGAGTGTAGGACACATCTTAACCGATCCGATACACGCTATTCTGTACATTGTCTTCATGTTGGGATCATGTGCCTTCTTCTCGAAAACATGGATTGATGTGTCTGGTAGCTCAGCCAAGGATGTTGCCAAACAATTGAAGGAGCAACACATGGTTATGCGTGGTCATCGTGAAAACTCCATGATCCACGAACTGAACCGTTACATCCCAACAGCGGCTGCGTTTGGTGGTCTCTGTATTGGTGCGCTGTCTGTCATGGCTGACTTTTTGGGCGCCATAGGCTCAGGCACCGGTATTCTGCTGGCTGTAACCATCATCTATCAATACTTCGAGATCTTCGTTAAGGAGCAATCTGAAATGGGTGGCATGGGCACTTTA
>tryoni
ATGGGAATAAAATTCCTCGAAGTTATTAAGCCATTCTGCAGCATACTCCCGGAAATCGCCAAGCCGGAACGAAAGATTCAATTCAGGGAGAAGGTGCTATGGACTGCTATAACACTATTCATCTTCTTGGTTTGTTGCCAAATCCCGCTTTTCGGCATTATGAGCTCAGACTCCGCTGATCCATTCTACTGGATTCGTGTGATCTTGGCTTCTAACCGTGGTACTCTTATGGAACTTGGTATTTCACCAATTGTGACGTCTGGTTTGATTATGCAGCTGCTGGCGGGTGCCAAAATCATTGAGGTCGGTGATACGCCCAAAGATCGTGCATTGTTCAACGGTGCGCAAAAATTGTTCGGCATGGTTATTACAATTGGCCAAGCTATTGTGTACGTCATGACTGGCATGTACGGAGATCCTTCAGAAATTGGCGCTGGTGTTTGTTTGTTGATTATCATTCAACTCTTTGCTGCCGGTTTGATTGTGCTGTTGCTTGATGAATTGCTGCAGAAAGGATACGGTTTGGGATCTGGTATTTCACTTTTCATTGCTACCAATATTTGCGAGACCATTGTGTGGAAGGCATTCTCACCAACCACAGTCACAACAGGACGTGGCACTGAATTTGAAGGCGCCGTGATTGCTTTATTCCATTTGATGGCCACACGCAATGACAAAGTGCGTGCGTTGCGCGAAGCTTTCTATCGTCAGAATTTGCCAAATTTGATGAATTTATTGGCCACGATCTTGGTGTTCGCCGTTGTCATATACTTCCAAGGCTTCCGCGTGGATTTGCCCGTGAAATCGGCACGTTACCGTGGACAATATAGCAGTTACCCCATTAAGCTTTTCTACACCTCCAACATTCCAATCATTCTACAATCAGCCTTAGTTTCTAACTTATATGTCATCTCTCAAATGTTGGCTGTCAAATTCCAAGGCAATGTCTTCATCAATTTACTCGGCGTATGGGCTGATGTTGGTGGTGGCGGCCCAGCTCGTTCCTACCCAATTGGCGGTCTGTGCTACTACCTATCGCCACCAGAGAGTGTAGGACATATCTTAACCGATCCTATCCACGCTATTTTATACATTGTCTTCATGTTGGGATCTTGTGCCTTCTTCTCGAAAACATGGATCGATGTGTCTGGTAGCTCAGCCAAGGATGTTGCCAAACAATTGAAGGAACAACACATGGTAATGCGTGGCCATCGTGAAAACTCTATGATCCACGAATTGAACCGTTACATCCCAACAGCGGCCGCGTTTGGTGGTCTCTGCATTGGTGCGCTGTCTGTTATGGCTGACTTTTTGGGTGCCATTGGCTCAGGCACCGGTATTCTGCTGGCTGTAACCATCATCTATCAATACTTCGAAATCTTCGTTAAGGAGCAATCTGAAATGGGTGGCATGGGCACTTTA
>zonata
ATGGGAATAAAATTCCTCGAAGTTATTAAGCCATTCTGCAGCATACTCCCGGAAATCGCCAAGCCGGAGCGAAAGATTCAATTCAGGGAGAAGGTGCTATGGACTGCTATAACACTATTCATCTTCTTGGTTTGTTGCCAAATCCCGCTTTTCGGCATTATGAGCTCAGACTCAGCTGATCCATTCTACTGGATTCGTGTGATCTTGGCTTCTAACCGTGGTACTCTTATGGAACTTGGTATTTCACCAATTGTGACGTCTGGTTTGATTATGCAGCTGCTGGCGGGTGCCAAAATCATTGAGGTCGGTGATACGCCCAAAGATCGTGCATTGTTCAACGGTGCACAAAAATTGTTCGGCATGGTTATCACAATTGGCCAAGCTATCGTTTACGTCATGACTGGCATGTACGGAGATCCTTCAGAAATTGGCGCTGGTGTTTGTTTGTTGATTATCATTCAACTTTTTGCTGCCGGTTTGATTGTGCTGTTGCTTGATGAATTGCTGCAAAAAGGTTACGGTTTGGGATCCGGTATTTCACTCTTCATTGCTACCAATATTTGCGAGACAATTGTGTGGAAGGCATTCTCACCGACCACAGTCACAACAGGACGTGGCACTGAATTTGAAGGCGCCGTAATTGCTTTATTCCATTTGATGGCCACACGCAACGATAAAGTGCGTGCTTTGCGCGAAGCTTTCTATCGTCAGAATTTGCCAAATTTGATGAATTTATTGGCTACAATATTGGTGTTCGCCGTTGTCATATACTTCCAAGGTTTCCGCGTGGATTTGCCCGTGAAATCGGCACGTTACCGTGGACAATACAGCAGTTACCCCATTAAGCTTTTCTACACCTCCAACATTCCAATCATTCTACAATCGGCCTTAGTTTCTAACTTGTATGTCATCTCCCAAATGTTGGCTGTCAAGTTCCAAGGTAATGTCTTCATCAATCTACTCGGCGTATGGGCTGATGTTGGTGGTGGCGGCCCAGCTCGCTCCTACCCAATTGGTGGTCTGTGCTACTACCTGTCACCACCAGAGAGTGTAGGACACATCTTAACCGATCCTATCCACGCTATTTTGTACATTGTCTTTATGTTGGGATCTTGTGCCTTCTTCTCGAAAACATGGATCGATGTGTCTGGTAGCTCAGCCAAGGATGTTGCCAAACAATTGAAGGAACAACACATGGTAATGCGTGGCCATCGTGAAAACTCCATGATCCACGAACTGAACCGTTACATCCCAACAGCGGCAGCGTTTGGTGGTCTCTGCATTGGTGCGCTGTCTGTCATGGCTGACTTTTTGGGTGCCATTGGCTCAGGTACCGGTATTCTGCTGGCTGTAACCATCATCTATCAATACTTCGAAATCTTCGTTAAGGAGCAATCTGAAATGGGTGGCATGGGCACTTTA
