# Supplementary material for: The Impact of Fast Radiation on the Phylogeny of Bactrocera Fruit Flies as Revealed by Multiple Evolutionary Models and Mutation Rate-Calibrated Clock
Source: Insects. 2022 Jun 30;13(7):603. doi: 10.3390/insects13070603 (PMC9319077; doi:10.3390/insects13070603)
Supplement: Supplementary file 1 [file insects-13-00603-s001.zip › File S1/ceratitis_17368.fasta]

>bryoniae
ATGGCATTAACAAAGCGGATTAAATGTTTTAAATATTTAGTTTACAGCTACGTCGTGCTCTTAATGGTAACTGGTGCTGCCCAAATATTAGTTGGTACAATTCTGTTATGGGGTCATTCTGGTTATTACGGTATTGTCCAAAATAAATTATGGGCTCCAGCTGCCATTCTATTGTGTTTAGGGCCAATTACATTTCTTCTCTGTTGGATGGGATGTCAAGCTACAAATCAAAGAAAACGATGTCTACTAGGAACGTTCATAGCGGCATTGGTGGCGTGCATTTGCATTCAATTCTTCATATGTGGCTGGTCGTTGGCAATGCGTGAGAGCCTTCCAACATCAGTGGAAATTTTTATAGATGATTCGTTTGTTGAATTTCTTGACAAATTTTCTAGGACAAAGGTTGACAATTTGCATTTATGGAACCGTATGCAATCGCAGTTACAGTGTTGCGGAGTAGACGGACCCTTGGATTACCGTCGACTTTCCCTGCCGTGGTCTTGTTGCTCCCGACCAGAACATGCTTATGAATCTGCATGTGACACTCATTATAAAAGAGGTTGTTTATCGGTTGTATCTGAGCAAATTAGAAATCGATTACTTTTTACTTCATTAGGTTCTGCAACCATAGCTGTTGTGCAGAGCTTGGGTTTATTTTGTGCGGTTCATTTAGCTATCCTCTTTGGGAAAAGTGAAAATAATCACAATATAAGCAACTTGAATAAGAAGCGCCAACAACAATTTCTTCCTTTATCAATACAAGATAAACGTCATGATATGCCCTCCCCACTGAGTCTCTCACCCTCAGCACCAGGCCATCGGATTATTAAATCCTCTAAGCCACCAACTATG
>ceratitis
ATGGCATTAACAAAGCGGATAAAATGTTTTAAATATTTAGTTTACAGCTACGTTGTGCTCTTAATGGTAACTGGTGCTGCCCAAATACTAGTTGGCACAATTTTGTTATGGGGTCATTCTGGTTATTACGGCATTGTCCAAAATAAATTATGGGCTCCAGCCGCGATACTGTTATGCCTAGGACCAATTACATTTCTTCTGTGCTGGATGGGATGCCAAGCTACAAATCAAAGAAAACGATGTCTACTAGGAACGTTCATAGCAGCACTGGTGGCATGCATATGCTTTCAATTCTTTATATGTGGCTGGTCCTTGGCAATGCGCGAAAGCCTTCCGACTTCTGTAGAGATTTTTATAGATGATTCGTTCGTTGAATTTCTGGATAAATTTTCTAGGACGAAGGTTGATAATTTGCATTTATGGAATCGAATGCAATCGCAGCTGCAATGTTGTGGAGTGGACGGCCCCTTGGATTATCGTCGGCTATCCCTACCATGGTCTTGTTGCTCGAGACCAGAACATGCTTACGAATCCGCATGTGACACTCACTACAAGCGAGGTTGTTTATCCGTTGTATCTGAGCAAATTAGATATCGTTTATTACTTACTTCATTGGGTGCGGCAACCATAGCTGTTGTACAGAGCTTGGGTCTATTCTGCGCCGTTCATTTAGCGATCCTTTTTGGAAAGAGCGAGAATAATCACAATATAAACAATTTGAGCAAAAAACGTCAACAACAATTTCTTCCTTTGTCTATTCAAGATAAACGCCATGATATGCCCTCCCCTCTTAGCCTTTCACCTTCAGCACCTGGCCATCGGATTATCAAATCTTCAAAGCCACCAACTATG
>correcta
ATGGCATTAACAAAGCGGATTAAATGTTTTAAATATTTAGTTTACAGCTACGTCGTGCTCTTAATGGTAACTGGTGCTGCCCAAATACTAGTTGGTACAATTCTGTTATGGGGTCATTCTGGTTATTACGGTATTGTCCAAAATAAATTATGGGCTCCAGCTGCCATTCTATTGTGTTTAGGACCAATTACATTTCTCCTCTGTTGGATGGGATGTCAAGCTACAAATCAAAGAAAACGATGTCTACTAGGAACGTTCATAGCGGCATTGGTGGCGTGCATTTGCATTCAATTCTTCATATGTGGCTGGTCGTTGGCAATGCGTGAGAGCCTCCCAACATCAGTGGAAATTTTTATAGATGATTCGTTTGTTGAATTTCTTGACAAATTTTCTAGGACAAAGGTTGACAATTTGCATTTATGGAACCGTATGCAATCGCAGTTACAGTGTTGCGGAGTAGACGGACCCTTGGATTACCGTCGGCTTTCCCTGCCGTGGTCTTGTTGCTCCCGACCAGAACATGCTTATGAATCTGCATGTGACACTCATTATAAAAGAGGTTGTTTATCGGTTGTATCTGAGCAAATTAGAAATCGATTACTTTTTACTTCATTAGGTTCTGCAACTATAGCTGTTGTGCAGAGCTTAGGTTTATTTTGTGCGGTTCATTTAGCTATCCTCTTTGGGAAAAGTGAAAATAATCACAATATAAGCAACTTGAACAAAAAGCGTCAACAACAATTTCTTCCTTTATCAATACAAGATAAACGTCATGATATGCCCTCCCCACTGAGTCTCTCACCCTCAGCACCAGGCCATCGGATTATTAAATCCTCTAAGCCACCAACTATG
>cucurbitae
ATGGCATTAACAAAGCGGATTAAATGTTTTAAATATTTAGTTTACAGCTACGTCGTGCTCTTAATGGTAACTGGTGCTGCCCAAATACTAGTTGGTACAATTCTGTTATGGGGTCATTCTGGCTATTACGGCATTGTCCAAAATAAATTATGGGCTCCAGCTGCTATTCTATTGTGTTTAGGACCTATAACATTTCTTCTCTGTTGGATGGGATGTCAAGCTACAAATCAAAGAAAACGATGCCTACTAGGAACGTTTATAGCGGCGTTGGTGGCATGCATTTGCATTCAGTTCTTCATTTGTGGCTGGTCTTTGGCAATGCGTGAAAGCCTCCCAACTTCTGTGGAAATTTTTATAGATGATTCGTTCGTTGAATTTCTTGATAAATTTTCTAGGACAAAGGTTGACAATTTGCATTTATGGAATCGTATGCAATCGCAGTTACAATGTTGTGGAGTGGACGGACCTTTGGATTACCGTCGACTTTCCCTTCCGTGGTCTTGCTGCTCCCGACCAGAGCATGCTTATGAGTCTGCATGTGACACTCATTATAAAAGAGGTTGTTTATCGGTTGTATCTGAGCAAATTAGAAATCGTTTACTGCTCACTTCATTAGGCTCTGCAACCATAGCTGTTGTACAGAGCTTGGGCTTATTTTGTGCGGTTCATTTAGCTATCCTGTTTGGCAAAAGTGAAAATAATCACAATATAAGCAACTTGAACAAAAAGCGACAACAACAATTTCTTCCTTTATCAATACAAGATAAACGTCATGATATGCCCTCCCCACTTAGTCTTTCACCCTCAGCCCCAGGCCATCGGATTATTAAATCTTCTAAGCCACCAACTATG
>dorsalis
ATGGCATTAACAAAGCGGATTAAATGTTTTAAATATTTAGTTTACAGCTACGTCGTGCTCTTAATGGTAACTGGTGCTGCCCAAATACTAGTTGGTACAATTCTGTTATGGGGTCATTCTGGTTATTACGGTATTGTCCAAAATAAATTATGGGCTCCAGCTGCCATTCTATTGTGTTTAGGGCCAATTACATTTCTCCTCTGTTGGATGGGATGTCAAGCTACAAATCAAAGAAAACGATGTCTACTAGGAACGTTCATAGCGGCATTGGTGGCGTGCATTTGCATTCAATTCTTCATATGTGGCTGGTCGTTGGCAATGCGTGAGAGCCTTCCAACATCAGTGGAAATTTTTATAGATGATTCGTTCGTTGAATTTCTTGACAAATTTTCTAGGACAAAGGTTGACAATTTGCATTTATGGAACCGTATGCAATCGCAGTTACAGTGTTGCGGAGTAGACGGACCCTTAGATTACCGTCGGCTGTCCCTGCCGTGGTCTTGTTGCTCTCGACCAGAACATGCTTATGAATCTGCATGTGACACTCATTATAAAAGAGGTTGTTTATCGGTTGTATCTGAGCAAATTAGAAATCGATTACTTTTTACTTCATTAGGTTCTGCAACCATAGCTGTTGTGCAGAGCTTGGGTTTATTTTGTGCGGTTCATTTAGCTATCCTCTTTGGGAAAAGTGAAAATAATCACAATATAAGCAACTTGAACAAGAAGCGTCAACAACAATTTCTTCCTTTATCAATACAAGATAAACGTCATGATATGCCCTCCCCACTGAGTCTCTCACCCTCAGCACCAGGCCATCGGATTATTAAATCCTCTAAGCCACCAACTATG
>jarvisi
ATGGCATTAACAAAGCGGATTAAATGTTTTAAATATTTAGTTTACAGCTACGTCGTGCTCTTAATGGTAACTGGTGCTGCCCAAATACTAGTTGGTACAATTCTGTTATGGGGTCATTCTGGTTATTACGGTATTGTCCAAAATAAATTATGGGCTCCAGCTGCCATTCTATTGTGTTTAGGGCCAATTACATTTCTTCTCTGTTGGATGGGATGTCAAGCTACAAATCAAAGAAAACGATGTCTACTAGGAACGTTCATAGCGGCATTGGTGGCGTGCATTTGCATTCAATTCTTCATATGTGGCTGGTCGTTGGCAATGCGTGAGAGCCTCCCAACATCAGTGGAAATTTTTATAGATGATTCGTTTGTTGAATTTCTTGACAAATTTTCTAGGACAAAGGTTGACAATTTGCATTTATGGAACCGTATGCAATCGCAGTTACAGTGTTGCGGAGTAGACGGACCCTTGGATTACCGTCGGCTTTCCCTGCCGTGGTCTTGTTGCTCCCGACCAGAACATGCTTATGAATCTGCATGTGACACTCATTATAAAAGAGGTTGTTTATCGGTTGTATCTGAGCAAATTAGAAATCGATTACTTTTTACTTCATTAGGTTCTGCAACCATAGCTGTTGTGCAGAGCTTGGGTTTATTTTGTGCGGTTCATTTAGCTATCCTCTTTGGGAAAAGTGAAAATAATCACAATATAAGCAACTTGAACAAGAAGCGTCAACAACAATTTCTTCCTTTATCAATACAAGATAAACGTCATGATATGCCCTCCCCACTGAGTCTCTCACCCTCAGCACCAGGCCACCGGATTATTAAATCCTCTAAGCCACCAACTATG
>latifrons
ATGGCATTAACAAAGCGGATTAAATGTTTTAAATATTTAGTTTACAGCTATGTCGTGCTCTTAATGGTAACTGGTGCTGCCCAAATACTAGTTGGTACAATTCTGTTATGGGGTCATTCTGGTTATTACGGTATTGTCCAAAATAAATTATGGGCTCCAGCTGCTATTCTATTGTGTTTAGGGCCAATTACATTTCTCCTCTGTTGGATGGGATGTCAAGCTACAAATCAAAGAAAACGATGCCTACTAGGAACGTTTATAGCGGCATTGGTGGCGTGCATTTGCATTCAATTCTTCATATGTGGCTGGTCGTTGGCAATGCGTGAGAGCCTCCCAACATCTGTGGAAATTTTTATAGATGATTCCTTTGTTGAATTTCTTGACAAATTTTCTAGGACAAAGGTGGACAATTTGCATTTATGGAACCGTATGCAATCGCAGTTACAGTGTTGCGGAGTAGACGGACCCTTGGATTACCGTCGACTTTCCCTGCCGTGGTCTTGTTGCTCCCGACCAGAACATGCTTATGAATCTGCATGTGACACTCATTATAAAAGAGGTTGTTTATCGGTTGTATCTGAGCAAATTAGAAATCGATTACTTTTTACGTCATTAGGTTCTGCAACCATAGCTGTTGTGCAGAGCTTGGGTTTATTTTGTGCAGTTCATTTAGCTATTCTCTTTGGGAAAAGCGAAAATAATCACAATATAAGCAACTTGAACAAGAAGCGCCAACAACAATTTCTTCCTTTATCAATACAAGATAAACGTCATGATATGCCCTCCCCACTGAGTCTCTCACCCTCAGCACCAGGCCATCGGATTATTAAATCCTCTAAGCCACCAACTATG
>minax
------------------------------------------------------------------------------------------------ACAATTCTGCTATGGGGTCATTCTGGTTATTACGGTATTGTCCAAAATAAATTATGGGCTCCAGCTGCTATCCTATTGTGTTTAGGGCCAGTAACATTTCTTCTCTGCTGGATGGGATGTCAAGCTACTAATCAAAGAAAACGATGCTTACTAGGAACGTTCATAGCGGCATTGGTGACATGTATTTGCATTCAGTTCTTCATATGTGGCTGGTCGTTGGCAATGCGTGAGAGCCTCCCGACATCTGTGGAAATTTTTATAGATGATTCGTTTGTTGAATTTCTTGACAAATTTTCGAGGACAAAGGTTGACAATTTGCATTTATGGAATCGTATGCAATCGCAGCTACAGTGTTGTGGAGTGGACGGACCCTTGGATTACCGTCGGCTTTCCCTTCCGTGGTCTTGCTGCTCCCGGCCAGAACATGCTTATGAATCTGCATGTGACACTCATTATAAAAGAGGCTGTTTATCGGTTGTATCTGAACAAATTAGAAATCGCTTACTCCTCACTTCTTTAGGTTCTGCAACCATAGCTGTTGTACAGAGTTTGGGTTTATTTTGTGCAGTTCATTTAGCTATCCTATTTGGAAAAAGTGAAAATAATCACAATATAAGCAACTTGAACAAGAAGCGTCAACAACAATTTCTTCCTTTATCAATACAAGATAAACGTCATGATATGCCCTCCCCACTTAGTCTTTCACCCTCAGCTCCAGGCCATCGGATTATTAAATCCTCTAAGCCACCAACTATG
>musae
ATGGCATTAACAAAGCGGATTAAATGTTTTAAATATTTAGTTTACAGCTACGTCGTGCTCTTAATGGTAACTGGTGCTGCCCAAATACTAGTTGGTACAATTCTGTTATGGGGTCATTCTGGTTATTACGGTATTGTCCAAAATAAATTATGGGCTCCAGCTGCCATTCTATTGTGTTTAGGGCCAATTACATTTCTCCTCTGTTGGATGGGATGTCAAGCTACAAATCAAAGAAAACGATGTCTACTAGGAACGTTCATAGCGGCATTGGTGGCGTGCATTTGCATTCAATTCTTCATATGTGGCTGGTCGTTGGCAATGCGTGAGAGCCTCCCAACATCAGTGGAAATTTTTATAGATGATTCGTTTGTTGAATTTCTTGACAAATTTTCTAGGACAAAGGTTGACAATTTGCATTTATGGAACCGTATGCAATCGCAGTTACAGTGTTGCGGAGTAGACGGACCCTTAGATTACCGTCGGCTATCCCTGCCGTGGTCTTGTTGCTCTCGACCAGAACATGCTTATGAATCTGCATGTGACACTCATTATAAAAGAGGTTGTTTATCGGTTGTATCTGAGCAAATTAGAAATCGATTGCTTTTTACTTCATTAGGTTCTGCAACCATAGCTGTTGTGCAGAGCTTGGGTTTATTTTGTGCGGTTCATTTAGCTATCCTCTTTGGGAAAAGTGAAAATAATCACAATATAAGCAACTTGAACAAGAAGCGTCAACAACAATTTCTTCCTTTATCAATACAAGATAAACGTCATGATATGCCCTCCCCACTGAGTCTCTCACCCTCAGCACCAGGCCATCGGATTATTAAATCCTCTAAGCCACCAACTATG
>oleae
ATGGCATTAACAAAGCGGATTAAATGTTTTAAATATTTAGTTTACAGCTACGTCGTGCTCTTAATGGTAACTGGTGCTGCCCAAATACTAGTTGGTACAATTTTGTTATGGGGTCATTCTGGTTATTACGGTATTGTCCAAAATAAATTATGGGCTCCAGCTGCCATCCTATTGTGTTTAGGGCCAGTTACATTTCTTCTCTGTTGGATGGGATGTCAAGCTACAAATCAAAGAAAACGATGTCTACTAGGAACGTTCATAGCGGCATTGGTGGCATGCATTTGCATTCAATTCTTCATATGCGGCTGGTCGTTGGCAATGCGTGAGAGCCTCCCAACATCAGTGGAAATTTTTATAGATGATTCGTTTGTTGAATTTCTTGACAAATTTTCTAGGACAAAAGTTGACAATTTGCATTTATGGAACCGTATGCAATCGCAGTTACAGTGTTGCGGAGTAGACGGACCCTTGGATTACCGTCGGCTTTCCCTCCCGTGGTCTTGTTGCTCCCGACCAGAACATGCTTATGAATCTGCATGTGACACTCATTATAAAAGAGGTTGTTTATCGGTTGTATCTGAGCAAATTAGAAATCGATTACTCTTTACTTCATTAGGCTCTGCAACCATTGCTGTTGTGCAGAGTTTGGGTTTATTTTGTGCGGTTCATTTAGCTATCCTCTTTGGGAAAAGTGAAAATAATCACAATATAAGCAACTTGAACAAGAAGCGTCAACAACAATTTCTTCCTTTATCAATACAAGATAAACGTCATGATATGCCCTCCCCACTTAGTCTTTCACCCTCAGCACCAGGCCATCGGATTATTAAATCCTCTAAGCCACCAACTATG
>tryoni
ATGGCATTAACAAAGCGGATTAAATGTTTTAAATATTTAGTTTACAGCTACGTCGTGCTCTTAATGGTAACTGGTGCTGCCCAAATACTAGTTGGTACAATTCTGTTATGGGGTCATTCTGGTTATTACGGTATTGTCCAAAATAAATTATGGGCTCCGGCTGCTATTCTATTGTGTTTAGGGCCAATTACATTTCTTCTCTGTTGGATGGGATGTCAAGCTACAAATCAAAGAAAACGATGTCTACTAGGAACGTTCATAGCGGCATTGGTGGCGTGCATTTGCATTCAATTCTTCATATGTGGCTGGTCGTTGGCAATGCGTGAGAGCCTCCCAACATCAGTGGAAATTTTTATAGATGATTCGTTTGTTGAATTTCTTGACAAATTTTCTAGGACAAAGGTTGACAATTTGCATTTATGGAACCGTATGCAATCGCAGTTACAGTGTTGCGGAGTAGACGGACCCTTAGATTACCGTCGGCTTTCTCTGCCGTGGTCTTGTTGCTCCCGACCAGAACATGCTTATGAATCTGCATGTGACACTCATTATAAAAGAGGTTGTTTATCGGTTGTATCTGAGCAAATTAGAAATCGATTACTTTTTACTTCATTAGGTTCTGCAACCATAGCTGTTGTGCAGAGCTTGGGTTTATTTTGTGCGGTTCATTTAGCTATCCTCTTTGGAAAAAGTGAAAATAATCACAATATAAGCAACTTGAACAAGAAGCGTCAACAACAATTTCTTCCTTTATCAATACAAGATAAACGTCATGATATGCCCTCCCCACTGAGTCTCTCACCCTCAGCACCAGGCCATCGGATTATTAAATCCTCTAAGCCACCAACTATG
>zonata
ATGGCATTAACAAAGCGGATTAAATGTTTTAAATATTTAGTTTACAGCTACGTCGTGCTCTTAATGGTAACTGGTGCTGCCCAAATACTAGTTGGTACAATTCTGTTATGGGGTCATTCTGGTTATTACGGTATTGTCCAAAATAAATTATGGGCTCCAGCTGCCATTCTATTGTGTTTAGGACCAATTACATTTCTCCTCTGTTGGATGGGATGTCAAGCTACAAATCAAAGAAAACGATGTCTACTAGGAACGTTCATAGCGGCATTGGTGGCGTGCATTTGCATTCAATTCTTCATATGTGGCTGGTCGTTGGCAATGCGTGAGAGCCTCCCAACATCAGTGGAAATTTTTATAGATGATTCGTTTGTTGAATTTCTTGACAAATTTTCTAGGACAAAGGTTGACAATTTGCATTTATGGAACCGTATGCAATCGCAGTTACAGTGTTGCGGAGTAGACGGACCCTTGGATTACCGTCGGCTTTCCCTGCCGTGGTCTTGTTGCTCCCGACCAGAACATGCTTATGAATCTGCATGTGACACTCATTATAAAAGAGGTTGTTTATCGGTTGTATCTGAGCAAATTAGAAATCGATTACTTTTTACTTCATTAGGTTCTGCAACTATAGCTGTTGTGCAGAGCTTGGGTTTATTTTGTGCGGTTCATTTAGCTATCCTCTTTGGGAAAAGTGAAAATAATCACAATATAAGCAACTTGAACAAAAAGCGTCAACAACAATTTCTTCCTTTATCAATACAAGATAAACGTCATGATATGCCCTCCCCACTGAGTCTCTCACCCTCAGCACCAGGCCATCGGATTATTAAATCCTCTAAGCCACCAACTATG
