# Supplementary material for: The Impact of Fast Radiation on the Phylogeny of Bactrocera Fruit Flies as Revealed by Multiple Evolutionary Models and Mutation Rate-Calibrated Clock
Source: Insects. 2022 Jun 30;13(7):603. doi: 10.3390/insects13070603 (PMC9319077; doi:10.3390/insects13070603)
Supplement: Supplementary file 1 [file insects-13-00603-s001.zip › File S1/ceratitis_17594.fasta]

>bryoniae
ATGAAAGTTAAAATGATAAGTAGAAATCCGGACCAATACGTCCGCGAAACCAAATTACAAAATCATAGAATGCCGAGGAATTTCGATCCTGAATTGCATCCTATGGAAACCGCTCGAGAATACGTTCGTGCGTTAAATGCCACGAAGCTAGAACGTGTATTTGCTAAACCCTTCGTAGGTAATTTAAGTGGCCACCGAGATGGTGTTGCATGTTTCGGAAAGCATCCAAAGCATCTTTCTACACTTGTCACTGGCGCTTATGATGGCGAAATTCGCATATGGGATTTAGCGAATCGTGCTAGTATACGAAATTTCGTTGCTCATGATGGTTTCGTTCGTGGTATTGTTTACTCGGTAAATGGTGATCGCTTTTTCACAGTCGGCGATGACAAAACTATTAAAGTATGGAAGAATGATATGCCGGATGTGGATGAAGAGGAAGAACCAGTAAATACTATTTTGTCACGCACAATTCTTACTGGCATTTCCCATCATCGAAATGAGTCGATTTATGCAACATGTGGAGAGGTATGTGCTATTTGGGATGAAAATCGGAATGATCCACTAAAAACTCTTAAATGGGGTGTAGACACATTACACACAGTTGCATTTAATCAAGTTGAAACATCCCTACTTTCGTGCTGTGCCAGCGATAGAAGCATTATACTTTATGACCAACGAGAAGCTCTACCATTACGAAAAATCGTTTTAACAATGAAAAGCAATAAACTTGCTTGGAACCCAATGGAAGCATTCAATTTCACTGTTGCGAATGAGGACTGCAACCTTTATACGTTCGATACACGCCAGCTTAAGAACCCTCTCAAAATTCATTTTGATCACGTATCTGCAGTAACGGATGTGGATTATTCACCCACAGGGAAAGAATTCGTTTCAGGAAGTTACGATAAAACTATACGTATTTACAATGTCCATCATAGTCATTCGAGGGAAATCTACCATACAAAACGTATGCAGCATGTGGTTTGCATTGCTTGGTCCCTAGATAATCGTTATATATTCTCCGGTTCTGATGAAATGAACATACGTATGTGGAAGTCAAATGCGTCCGAAAAATTGGGTGTGATAAGACCACGAGAGCGTGTCGCTTTCAACTATCAAGAGAAATTAAAAGAGAAATTTGCCGCTCACCCCCAAATAAAGCGTATTGCTCGTCATCGCCAAGTCCCGAAACACGTGTTGAACGCACAACGCAAAATGCGCGCTATCAAGGACAAAGAAAAGGTGAAGGAGGCAAACGTTCGAAAGCACTCCAAACCCGGAAAAGTACCTTTTGTATCAGAAAAGGAGAAGCCGGTTTTGCGAGAA
>ceratitis
ATGAAAGTTAAAATGATAAGTAGAAATCCGGACCATTACGTTCGCGAAACAAAATTACAGAATCATAGAATGCCGCGCAATTTCGATCCTGAATTACATCCAATGGAAACGGCCCGGGAATATGTGCGAGCGTTGAATGCCACTAAATTAGAGCGAGTATTCGCTAAACCATTTGTGGGTAATTTAAGTGGCCATCGAGATGGCGTAGCATGCTTCGGAAAACATCCAAAATATCTATCCACTCTTGCTACTGGTGCCTACGATGGAGAGATTCGAATATGGGATTTGGCGAATCGTATCAGTGTGCGCAATTTCGTTGCTCATGATGGTTTTGTTCGTGGTATTGTTTACTCATCAAACGGTGATCGTTTCTTCACTGTAGGAGATGATAAAACTATTAAAGTATGGAAAAATGCCGTGCCAGACCTAGGTGAGGAAGAGGAACCAGTTAATACAATTTTATCGCGCACAATTCTGACCGACATTTCACATCATCGAAATGAACAAATTTATGCTACCTGTGGTGAGGTTTGTGCAATTTGGGATGAAAATCGGAATGATCCCTTAAAAACACTTAAATGGGGCGTAGACACATTGCATTCTGTTGCTTTTAACCAAGTTGAAACTTCATTACTCTCGTGTTGTGCCAGCGATAGAAGTATTATATTATACGATCAGAGAGAAGCACAACCTCTGCGAAAAATCGTTTTAACTATGAAAAGTAATAAGCTTGCTTGGAATCCTATGGAAGCCTTTAATTTCACTGTAGCAAATGAGGATTGCAACCTTTATACGTTCGATACGCGTCAACTCCGAAATCCTCTAAAGATACACTTTGATCACGTATCTGCAGTAACAGATGTGGACTACTCCCCAACCGGCAAAGAATTCGTTACCGGCAGTTATGATAAAACAATACGCATATACAATGTTCATCAAAGTCATTCGAGGGAAATTTACCACACTAAACGTATGCAACATGTTGTTTGCATCGCTTGGTCATTAGACAATCGTTACATATTCTCCGGTTCGGATGAAATGAATATACGCATGTGGAAGGCCAATGCCTCAGAAAAATTAGGTGTTATAAAACCTCGCGAACGTGTCGCTTTCAACTATCAAGAAAAATTAAAGGAAAAGTTTGCCGCTCACCCTCAAATAAAACGTATTGCTCGCCATCGTCAAGTGCCGAAGCATGTGTTGAATGCGCAACGCAAAATGCGCGCCATCAAGAACAAGGAGAAGGTGAAAGAGGCAAATGTAAGAAAACACTCTAAGCCCGGGAAAGTACCATTTGTATCAGAAAAGAAAAAGCCGGTACTACGAGAG
>correcta
ATGAAAGTTAAAATGATAAGTCGAAATCCGGACCAATATATCCGCGAAACCAAATTACAGAATCATAGAATGCCGAGGAATTTCGATCCTGAATTGCATCCTATGGAAACAGCTCGAGAATACGTTCGTGCGTTAAATGCCACGAAGCTAGAACGTGTATTTGCTAAACCCTTCGTTGGTAATTTAAGTGGTCACCGAGATGGTGTTGCATGTTTCGGAAAGCATCCAAAGCATCTTTCTACACTTGTCACTGGCGCTTATGATGGCGAAATTCGAATTTGGGATTTAGCGAATCGTGCTAGTATACGAAATTTCGTTGCTCATGATGGTTTCGTTCGAGGTATTGTTTACTCGGTAAATGGTGATCGCTTTTTCACAGTTGGCGATGACAAAACTATTAAAGTATGGAAGAATGATATGCCGGATGTGGATGAAGAGGAAGAACCAGTAAACACTATTTTGTCACGCACAATTCTTACTGGCATTTCCCATCATCGAAATGAGTCGATTTATGCAACATGTGGGGAGGTATGTGCTATTTGGGATGAAAATCGGAATGATCCACTAAAAACACTTAAATGGGGTGTAGACACATTACACACAGTTGCATTTAATCAAGTTGAAACATCGCTACTTTCGTGCTGTGCCAGCGATAGAAGCATTATACTTTATGACCAACGAGAAGCTCTACCATTGCGAAAAATCGTTTTAACTATGAAAAGCAATAAACTTGCTTGGAACCCAATGGAAGCATTCAATTTCACTGTTGCGAATGAGGACTGCAACCTTTATACGTTCGATACACGCCAGCTTAAGAATCCTCTCAAAATTCATTTTGATCACGTATCTGCAGTAACAGATGTGGATTATTCACCCACAGGCAAAGAATTCGTTTCAGGAAGTTACGATAAAACTATACGTATTTACAATGTTCATCATAGTCATTCGAGAGAAATTTACCATACAAAACGTATGCAGCATGTTGTTTGCATTGCTTGGTCGCTAGATAATCGTTATATATTCTCCGGTTCTGATGAAATGAATATACGCATGTGGAAGTCAAATGCGTCCGAAAAATTGGGTGTCATAAGACCACGCGAACGTGTCGCCTTCAACTATCAAGAGAAATTAAAAGAGAAATTTGCCGCTCACCCCCAAATAAAGCGTATTGCTCGTCATCGCCAAGTGCCGAAACACGTGTTGAACGCACAACGCAAAATGCGCGCTATCAAGGACAAAGAAAAGGTGAAGGAGGCAAATGTTCGAAAGCACTCCAAACCCGGAAAAGTACCGTTTGTATCAGAAAAGGAGAAGCCGGTTTTGCGAGAA
>cucurbitae
ATGAAAGTTAAGATGATAAGTAGAAATCCGGATCAATATGTCCGCGAAACCAAATTACAGAATCACAGAATGCCAAGGAATTTCGATCCTGAATTGCATCCTATGGAAACAGCACGAGAATATGTTCGAGCGTTAAATGCCACCAAGCTAGAACGTGTATTTGCAAAACCTTTTGTCGGTAATTTAAGTGGTCATCGAGATGGTGTTGCATGCTTCGGAAAGCATCCAAAGCATCTTTCTACACTTGTCACTGGCGCTTATGACGGCGAGATTCGTATTTGGGATTTAGCGAATCGTACTAGTATACGAAATTTCGTAGCACATGATGGTTTTGTACGTGGTGTTGTTTACGCGGCAAATGGTGATCGGTTTTTCACAGTCGGTGATGACAAAACTATTAAAGTGTGGAAGAACGAAATGCCAGATGTGGATGAAGAGGAAGAACCAGTAAACACCATTTTATCTCGCACAATTCTTACTGGCATTTCACATCATCGAAATGAGTCGATTTACGCTACATGTGGAGAGGTTTGTGCTATCTGGGATGAAAATCGAAATGACCCATTGAAAACACTTAAATGGGGCGTAGACACATTACATTCAGTTGCATTTAATCAAGTTGAAACATCCTTACTCTCGTGTTGTGCCAGCGACAGAAGTATTATACTTTATGACCAACGCGAAGCTCTGCCATTGCGAAAGATTGTTTTAACTATGAAAAGCAATAAACTTGCTTGGAATCCAATGGAAGCATTCAATTTCACTGTTGCAAATGAGGATTGCAACCTATATACATTCGATACACGCCAGCTAAAGAACCCACTCAAAATTCACTTTGATCACGTATCGGCCGTCACAGATGTGGACTATTCGCCCACCGGCAAAGAATTCGTTTCAGGAAGTTATGATAAAACAATACGTATATACAACGTACATCAAAGTCATTCGAGAGAAATTTACCACACAAAACGTATGCAGCATGTGGTTTGTATCGCTTGGTCCCTTGACAATCGTTACATATTCTCTGGTTCTGATGAGATGAACATACGCATGTGGAAGGCAAATGCGTCCGAAAAATTGGGTGTAATAAGACCACGTGAACGTGTCGCTTTCAATTATCAAGAGAAGTTAAAGGAGAAATTCGCCGCTCACCCACAAATAAAGCGTATTGCCCGGCATCGTCAAGTGCCGAAACACGTGTTGAACGCGCAACGCAAAATGCGTGCTATCAAGGACAAAGAGAAGGTGAAGGAGGCGAACGTTCGCAAGCACTCCAAACCCGGAAAAGTACCGTTCGTATCAGAAAAGAAGAAGCCGGTATTGCGTGAA
>dorsalis
ATGAAAGTTAAAATGATAAGTAGAAATCCGGACCAATATGTCCGCGAAACCAAATTACAGAATCATAGAATGCCAAGGAATTTCGATCCTGAATTGCATCCTATGGAAACCGCTCGAGAATACGTTCGTGCCTTAAATGCCACGAAGCTAGAACGTGTATTTGCTAAACCCTTCGTAGGTAATTTAAGTGGTCACCGAGATGGTGTCGCATGTTTCGGAAAGCACCCAAAGCAGCTTTCTACGCTTGTCACTGGCGCTTATGATGGCGAAATTCGAATTTGGGATTTAGCGAATCGTGCTAGTATACGAAATTTCGTTGCTCATGATGGTTTCGTTCGTGGAATTGTTTACTCGGTAAATGGTGATCGCTTTTTCACAGTCGGCGATGACAAAACTATTAAAGTATGGAAGAATGATATGCCGGATGTGGATGAAGAGGAAGAACCAGTAAATACTATTTTATCACGCACAATTCTTACTGGCATTTCCCATCATCGAAATGAGTCGATTTATGCAACATGTGGAGAGGTATGTGCTATTTGGGATGAAAATCGGAATGATCCACTAAAAACTCTTAAATGGGGTGTAGACACATTACACACAGTTGCATTTAATCAAGTTGAAACATCCCTTATTTCGTGCTGTGCCAGCGATAGAAGCATTATACTTTATGACCAACGAGAAGCTCTACCATTGCGAAAAATCGTTTTAACTATGAAAAGCAATAAACTTGCTTGGAACCCAATGGAAGCATTCAATTTCACTGTTGCGAATGAGGACTGCAACCTTTATACGTTCGACACACGCCAGCTTAAGAACCCTCTCAAAATTCATTTTGATCACGTATCTGCAGTAACGGATGTGGATTATTCACCCACAGGCAAAGAATTCGTTTCAGGAAGTTACGATAAAACTATACGTATTTACAATGTCCATCATAGTCATTCGAGAGAAATTTACCATACAAAACGTATGCAGCATGTGGTTTGCATTGCTTGGTCGCTAGATAATCGTTATATATTCTCCGGTTCTGATGAAATGAACATACGCATGTGGAAGTCAAATGCGTCCGAAAAATTAGGTGTCATAAGACCACGCGAACGTGTCGCTTTCAACTATCAAGAGAAATTAAAAGAGAAATTTGCCGCTCACCCCCAAATAAAGCGTATTGCTCGTCATCGCCAGGTGCCGAAACACGTGTTGAACGCACAACGCAAAATACGGGCTATCAAGGACAAAGAAAAGGTGAAGGAGGCAAATGTTCGAAAGCACTCCAAACCCGGAAAAGTGCCGTTTGTATCAGAAAAGGAGAAGCCGGTTTTGCGAGAA
>jarvisi
ATGAAAGTTAAAATGATAAGTAGAAATCCGGACCAATATGTCCGCGAAACCAAATTACAGAATCATAGAATGCCGAGGAATTTCGATCCTGAATTGCATCCTATGGAAGCCGCTCGAGAATATGTTCGTGCGTTAAATGCCACGAAGCTAGAACGTGTATTTGCTAAACCCTTCGTTGGTAATTTAAGTGGTCACCGAGATGGTGTTGCATGTTTCGGAAAGCATCCAAAGCATCTTTCTACATTTGTCACTGGTGCTTATGATGGCGAAATTCGAATTTGGGATTTAGCGAATCGTGCTAGTATACGAAATTTCGTTGCTCATGATGGCTTCGTTCGAGGTATTGTTTATTCGGTAAATGGTGATCGTTTTTTCACAGTCGGCGATGACAAAACTATTAAAGTATGGAAGAATGATATGCCGGATGTGGATGAAGAGGAAGAACCAGTAAATACTATTTTGTCACGCACAATTCTTACTGGCATTTCCCATCATCGAAATGAGTCGATTTATGCAACATGTGGAGAGGTATGTGCTATTTGGGATGAAAATCGGAATGATCCACTAAAAACTCTTAAATGGGGTGTAGACACATTACACACAGTTGCATTTAATCAAGTTGAAACATCCCTACTTGCGTGTTGTGCCAGCGATAGAAGCATTATACTCTATGACCAACGAGAAGCTCTACCATTGCGAAAAATCGTTTTAACTATGAAAAGCAATAAACTTGCTTGGAATCCAATGGAAGCATTCAATTTCACTGTTGCGAATGAGGACTGCAACCTTTATACGTTCGATACACGCCAGCTTAAGAACCCTCTTAAAATTCATTTTGATCACGTATCTGCAGTAACGGATGTGGATTATTCACCCACAGGCAAAGAATTCGTTTCAGGAAGTTACGATAAAACTATACGTATTTACAATGTCCATCATAGTCATTCGAGAGAAATTTATCATACAAAACGTATGCAGCATGTGGTTTGCATTGCTTGGTCCCTAGATAATCGTTATATATTCTCCGGTTCTGATGAAATGAACATACGCATGTGGAAGTCAAATGCGTCCGAAAAATTGGGTGTCATAAGACCACGCGAACGTGTCGCTTTCAACTATCAAGAGAAATTAAAAGAGAAATTTGCCGCTCACCCCCAAATAAAGCGTATTGCTCGTCATCGCCAAGTGCCGAAACACGTGTTGAACGCACAACGCAAAATGCGCGCTATCAAGGACAAAGAAAAGGTGAAGGAGGCAAATGTACGAAAGCACTCCAAACCCGGAAAAGTACCGTTTGTATCAGAAAAGGAGAAGCCGGTTTTGCGAGAA
>latifrons
ATGAAAGTTAAAATGATAAGTAGAAATCCGGACCAATATGTTCGCGAAACCAAATTACAGAATCATAGAATGCCGAGGAATTTCGATCCTGAATTGCATCCTATGGAAACCGCTCGAGAATACGTGCGTGCGTTAAATGCCACGAAGCTGGAACGTGTATTTGCTAAGCCCTTCGTAGGTAATTTAAGTGGTCACCGAGATGGTGTTGCATGTTTCGGAAAGCATCCAAAGCATCTTTCTACACTTGTCACTGGCGCTTATGATGGCGAAATTCGAATTTGGGATTTAGCGAATCGTGCTAGTATACGAAATTTCGTTGCTCATGATGGTTTCGTTCGTGGTATTGTTTACTCGGTAAATGGTGATCGCTTTTTTACAGTCGGCGATGACAAAACTATTAAAGTATGGAAAAATGTTATGCCGGATGTGGATGAAGAGGAAGAACCAGTAAATACTATTTTGTCACGCACAACTCTTACTGGCATTTCTCATCATCGAAATGAGTCGATTTATGCAACATGTGGAGAGGTATGTGCTATTTGGGATGAAAATCGGAATGACCCACTAAAAACTCTTAAATGGGGTGTAGACACATTACACACAGTTGCATTTAATCAAGTTGAAACATCCCTACTTTCGTGCTGTGCCAGCGATAGAAGCATTATACTTTATGACCATCGAGAAGCTCTACCATTGCGAAAAATCGTTTTAACAATGAAAAGTAATAAACTTGCTTGGAACCCAATGGAAGCATTCAATTTCACTGTTGCGAATGAGGACTGCAACCTTTATACGTTCGATACCCGCCAACTTAAGAATCCTCTCAAAATTCATTTTGATCACGTATCTGCAGTAACGGATGTGGATTATTCACCCACAGGCAAAGAATTCGTATCAGGAAGTTACGATAAAACTATACGTATTTACAATGTCCATCATAGTCATTCGAGGGAAATTTACCATACAAAACGTATGCAGCATGTGGTTTGCATTGCTTGGTCGCTAGATAATCGTTATATATTCTCTGGTTCTGATGAAATGAACATACGCATGTGGAAGTCAAATGCGTCCGAAAAATTGGGTGTGATAAGACCACGCGAACGTGTTGCTTTCAACTATCAAGAGAAATTAAAAGAGAAATTTGCCGCTCACCCCCAAATAAAGCGTATTGCTCGTCATCGCCAGGTGCCGAAGCACGTGTTGAACGCACAACGCAAAATGCGCGCTATCAAGGACAAAGAAAAGGTGAAGGAGGCTAATGTTCGAAAGCACTCCAAACCCGGAAAAGTACCTTTTGTATCAGAAAAGGAGAAGCCGGTTTTGCGAGAA
>minax
ATGAAAGTTAAAATGATAAGTAGAAATCCGGACCAATATGTCCGCGAAACTAAATTACAGAATCACAGAATGCCAAGGAATTTCGATCCTGAATTGCATCCCATGGAAACGGCTCGAGAATATGTTCGAGCGTTAAATGCCACCAAGTTAGAACGTGTATTTGCCAAACCATTTGTCGGTAATTTAAGTGGTCATCGAGATGGCGTTGCATGCTTCGGAAAGCATCCAAAGCACCTTTCTACACTTGTTACTGGCGCGTACGATGGCGAAATTCGAATTTGGGATTTAGCGAATCGTGCTAGTATACGAAATTTCGTTGCTCATGATGGATTCGTTCGTGGTATTGTTTATTCGGTAAATGGTGATCGTTTTTTCACAGTCGGTGATGACAAAAGTATTAAAGTATGGAAGAACGATATGCCGGATGTAGACGAAGAGGAAGAACCAGTAAATACTATTTTATCACGCACAATCCTTACTGGCATTTCGCATCATCGAAGTGAGGCTATTTACGTAACATGTGGAGAGGTTTGTGCTATTTGGGATGAAAGTCGGAATGATCCATTAAAAACTCTTAAATGGGGAGTAGACACATTACATTCAGTTGCATTTAATCAAGTTGAAACCTCCCTACTCTCGTGCTGTGCCAGCGATAGAAGCATTATACTATACGACCAACGAGAAGCACTACCATTGCGAAAAATCGTTTTAACTATGAAAAGCAATAAACTTGCTTGGAATCCAATGGAAGCATTCAATTTCACTGTTGCCAATGAGGACTGCAACTTATATACATTCGATACACGCCAGCTAAAAAATCCTCTCAAAATTCACTTTGATCACGTATCTGCAGTAACGGATGTGGACTATTCACCCACCGGCAAGGAATTCGTTTCAGGAAGTTATGATAAAACTATACGTATATACAATGTGCATCATAGCCATTCGAGGGAAATTTACCATACAAAACGTATGCAGCATGTGGTTTGCATCGCTTGGTCCCTAGATAATCGTTATTTATTCTCTGGTTCTGATGAAATGAACATACGTATGTGGAAGTCAAATGCATCCGAGAAATTGGGTGTGATACGACCACGCGAACGTGTCGCTTTCAACTATCAAGAGAAATTAAAGGAGAAATTTGCCGCTCACCCCCAAATAAAGCGTATTGCTCGGCATCGCCAAGTGCCGAAACACGTGTTAAACGCACAACGCAAAATGCGCGCTATCAAGAACAAAGAAAAGGTGAAGGAGGCGAACATTCGAAAACACTCCAAACCCGGAAAAGTACCGTTCGTATCAGAAAAGAAGAAGCCAGTATTGCGAGAA
>musae
ATGAAAGTTAAAATGATAAGTAGAAATCCGGACCAATATGTCCGCGAAACCAAATTACAGAATCATAGAATGCCAAGGAATTTCGATCCTGAATTGCATCCTATGGAAACCGCGCGAGAATACGTTCGTGCGTTAAATGCCACGAAGCTAGAACGTGTATTTGCTAAACCCTTCGTAGGTAATTTAAGTGGTCACCGAGATGGTGTCGCATGTTTCGGAAAGCACCCAAAGCATCTTTCTACGCTTGTCACTGGCGCTTATGATGGCGAAATTCGAATTTGGGATTTAGCGAATCGTGCTAGTATACGAAATTTCGTTGGTCATGATGGTTTCGTTCGTGGAATTGTTTACTCGGTAAATGGTGATCGCTTTTTCACAGTCGGCGATGACAAAACTATTAAAGTATGGAAGAATGATATGCCGGATGTGGATGAAGAGGAAGAACCAGTAAATACTATTTTATCACGCACAATTCTTACTGGCATTTCCCATCATCGAAATGAGTCGATTTATGCAACATGTGGAGAGGTATGTGCTATTTGGGATGAAAATCGGAATGATCCACTAAAAACTCTTAAATGGGGTGTAGACACATTACACACAGTTGCATTTAATCAAGTTGAAACATCCCTACTTTCGTGCTGTGCCAGCGATAGAAGCATTATACTTTATGACCAACGAGAAGCTCTACCATTGCGAAAAATCGTTTTAACTATGAAAAGCAATAAACTTGCTTGGAACCCAATGGAAGCATTCAATTTCACTGTTGCGAATGAGGACTGCAACCTTTATACGTTCGACACACGCCAGCTTAAGAACCCTCTCAAAATTCATTTTGATCACGTATCTGCAGTAACGGATGTGGATTATTCACCCACAGGCAAAGAATTCGTTTCAGGAAGTTACGATAAAACTATACGTATTTACAATGTCCATCATAGTCATTCGAGAGAAATTTACCATACAAAACGTATGCAGCATGTGGTTTGCATTGCTTGGTCGCTAGATAATCGTTATATATTCTCCGGTTCTGATGAAATGAACATACGCATGTGGAAGTCAAATGCGTCTGAAAAATTGGGTGTCATAAGACCACGCGAACGTGTCGCTTTCAATTATCAAGAGAAATTAAAAGAGAAATTTGCCGCTCACCCCCAAATAAAGCGTATTGCTCGTCATCGTCAAGTGCCGAAACACGTGTTGAATGCACAACGCAAAATGCGCGCTATCAAGGACAAAGAAAAGGTGAAGGAGGCAAATGTTCGAAAGCACTCCAAACCCGGAAAAGTACCGTTTGTATCAGAAAAGGAGAAGCCGGTTTTGCGAGAA
>oleae
ATGAAAGTTAAAATGATAAGTAGAAATCCGGACCAATATGTCCGCGAAACCAAATTACAGAATCATAGAATGCCAAGGAATTTCGATCCTGAATTGCATCCCATGGAAACGGCTCGAGAGTACGTTCGTGCGTTAAATGCCACCAAGTTAGAACGTGTATTTGCCAAACCCTTCGTAGGTAATTTAAGTGGTCATCGAGATGGTGTTGCATGCTTCGGAAAGCATCCAAAGCATCTTTCTACATTTGTCACTGGTGCATATGATGGCGAGATTCGAATTTGGGATTTAGCGAATCGTACTAGTATACGAAATTTTGTTGCTCATGATGGTTTCGTTCGAGGTATTGTTTACTCGGTAAATGGTGATCGTTTTTTCACAGTTGGTGATGACAAAACTATTAAAGTATGGAAGAATGATATGCCGGATGTGGATGAAGAGGAAGAACCAGTAAATACTATTTTGTCACGAACAATTCTTACCGGCATTTCTCATCATAGAAATGAGTCGATTTATGCAACATGTGGAGAGGTCTGTGCTATTTGGGATGAAAATCGGAATGATCCATTAAAAACTCTTAAATGGGGTGTAGACACATTACATTCAGTTGCATTTAATCAAGTTGAAACATCCCTACTTTCGTGCTGCGCCAGCGATAGAAGCATTATACTTTATGACCAACGAGAAGCTCTGCCATTGCGTAAAATCGTTTTAACCATGAAAAGCAATAAACTTGCTTGGAACCCAATGGAAGCATTCAATTTCACTGTTGCCAATGAGGACTGCAACCTCTATACGTTCGATACACGCCAGCTTAAAAACCCTCTCAAAATTCACTTTGATCACGTATCTGCAGTAACGGATGTGGACTATTCACCCACCGGCAAAGAATTCGTTTCAGGAAGTTACGATAAAACTATACGTATTTACAATGTACATCATAGTCATTCGAGGGAAATTTACCATACAAAACGTATGCAGCATGTGGTTTGCATTGCTTGGTCCCTAGATAATCGTTATATATTCTCCGGTTCTGATGAAATGAACATACGCATGTGGAAGTCAAATGCGTCCGAGAAATTGGGTGTGATAAGACCACGCGAACGTGTCGCTTTCAACTATCAAGAGAAATTAAAAGAGAAATTTGCCGCACACCCCCAAATAAAGCGTATTGCGCGTCATCGCCAAGTGCCGAAACACGTGTTGAACGCACAACGCAAAATGCGCGCTATCAAGGACAAAGAAAAGGTGAAGGAGGCAAACGTTCGAAAGCACTCCAAACCCGGAAAAGTACCGTTTGTATCAGAAAAGACAAAGCCGGTATTGCGGGAA
>tryoni
ATGAAAGTTAAAATGATAAGTAGAAATCCGGACCAATATGTCCGCGAAACCAAACTACAGAATCATAGAATGCCGAGGAATTTCGATCCTGAATTGCATCCTATGGAAACCGCTCGAGAATATGTTCGTGCGTTAAATGCCACGAAGCTAGAACGTGTATTTGCTAAACCCTTCGTAGGTAATTTAAGTGGTCACCGAGATGGTGTTGCATGTTTCGGAAAGCATCCAAAGCATCTTTCTACACTTGTCACTGGCGCTTATGATGGCGAAATTCGAATTTGGGATTTAGCGAATCGTGCTAGTATACGAAATTTCGTTGCTCATGATGGTTTCGTTCGTGGTATTGTTTACTCGGTAAATGGTGATCGCTTTTTCACAGTCGGCGATGACAAAACTATTAAAGTATGGAAGAATGATATGCCGGATGTGGATGAAGAGGAAGAACCAATAAATACTATTTTGTCACGCACAATTCTTACTGGCATTTCCCATCATCGAAATGAGTCGATTTATGCAACATGTGGAGAGGTATGTGCTATTTGGGATGAAAATCGGAATGATCCACTTAAAACTCTTAAATGGGGTGTAGACACATTACACACAGTTGCATTTAATCAAGTTGAAACATCCCTACTTGCGTGCTGTGCCAGCGATAGAAGCATTATACTTTATGACCAACGAGAGGCTCTACCATTGCGAAAAATCGTTTTAACTATGAAAAGCAATAAACTTGCTTGGAATCCAATGGAAGCATTCAATTTCACTGTTGCGAATGAGGACTGCAACCTTTATACGTTCGATACACGCCAGCTTAAGAACCCTCTCAAAATTCATTTTGATCACGTATCTGCAGTAACGGATGTGGATTATTCACCCACAGGCAAAGAATTCGTTTCAGGAAGTTACGATAAGACTATACGTATTTACAATGTCCATCATAGTCATTCGAGGGAAATATACCATACAAAACGTATGCAGCATGTGGTTTGCATTGCTTGGTCCCTAGATAATCGATATATATTCTCCGGTTCTGATGAAATGAACATACGCATGTGGAAGTCAAATGCGTCCGAAAAATTGGGTGTCATAAGACCACGCGAACGTGTCGCTTTCAACTATCAAGAGAAATTAAAAGAGAAATTTGCCGCTCACCCCCAAATAAAGCGTATTGCTCGTCATCGCCAAGTGCCGAAACACGTGTTGAACGCACAACGCAAAATGCGCGCTATCAAGGACAAAGAAAAGGTGAAGGAGGCAAATGTACGAAAGCACTCCAAACCCGGAAAAGTACCGTTTGTATCAGAAAAGGAGAAGCCGGTTTTGCGAGAA
>zonata
ATGAAAGTTAAAATGATAAGTAGAAATCCGGACCAATATATCCGCGAAACCAAATTACAGAATCATAGAATGCCGAGGAATTTCGATCCTGAATTGCATCCTATGGAAACCGCTCGAGAATACGTTCGTGCGTTAAATGCCACGAAGCTAGAACGTGTATTTGCTAAACCCTTCGTAGGTAATTTAAGTGGTCACCGAGATGGTGTTGCATGTTTCGGAAAGCATCCAAAGCATCTTTCTACACTTGTCACTGGCGCTTATGATGGCGAAATTCGAATTTGGGATTTAGCGAATCGTGCTAGTATACGAAATTTCGTTGCTCATGATGGTTTCGTTCGAGGTATTGTTTACTCGGTAAATGGTGATCGCTTTTTCACAGTTGGCGATGACAAAACAATTAAAGTATGGAAGAATGATATGCCGGATGTGGATGAAGAGGAAGAACCAGTAAACACTATTTTGTCACGCACAATTCTTACTGGCATTTCCCATCATCGAAATGAGTCGATTTATGCAACATGTGGAGAGGTATGTGCTATTTGGGATGAAAATCGGAATGATCCACTAAAAACACTTAAATGGGGTGTAGACACATTACACACAGTTGCATTTAATCAAGTTGAAACATCCCTACTTTCGTGCTGTGCCAGCGATAGAAGCATTATACTTTATGACCAACGAGAAGCTCTACCATTGCGAAAAATCGTTTTAACTATGAAAAGCAATAAACTTGCTTGGAACCCAATGGAAGCATTCAATTTCACTGTTGCGAATGAGGACTGCAACCTTTATACGTTCGATACACGCCAGCTTAAGAACCCTCTCAAAATTCATTTTGATCACGTATCTGCAGTAACAGATGTGGATTACTCGCCCACAGGCAAAGAATTCGTATCAGGAAGTTACGATAAAACTATACGTATTTACAATGTCCATCATAGTCATTCGAGAGAAATTTACCATACAAAACGTATGCAGCATGTGGTTTGCATTGCTTGGTCCCTAGATAATCGTTATATATTCTCCGGTTCTGACGAAATGAACATACGCATGTGGAAGTCAAATGCGTCCGAAAAATTGGGTGTCATAAGACCACGCGAACGTGTCGCCTTCAACTATCAAGAGAAATTAAAAGAGAAATTTGCCGCTCATCCCCAAATAAAGCGTATTGCTCGTCATCGCCAAGTGCCGAAACACGTGTTGAACGCACAACGCAAAATGCGCGCTATCAAGGACAAAGAAAAGGTGAAGGAGGCAAATGTTCGAAAGCACTCCAAACCCGGAAAAGTACCGTTTGTATCAGAAAAAGAGAAGCCGGTTTTGCGAGAA
