# Supplementary material for: The Impact of Fast Radiation on the Phylogeny of Bactrocera Fruit Flies as Revealed by Multiple Evolutionary Models and Mutation Rate-Calibrated Clock
Source: Insects. 2022 Jun 30;13(7):603. doi: 10.3390/insects13070603 (PMC9319077; doi:10.3390/insects13070603)
Supplement: Supplementary file 1 [file insects-13-00603-s001.zip › File S1/ceratitis_17675.fasta]

>bryoniae
ATGGAAAATATTCCGCGAACACACGAAGATATTGAGGCTCAAATTGCCGATATTCAAACCAAGAAAAAGGAAATTCAAAAAAATGCGTCGACTGGAGTTGGCTTATTGGACAGTGGTGGATTTTATGATACAGAATTATATGATGAAGGCGGCGGAAAAGGAAAGAATCGTTATGAGGGCTATAACACTTCAATTGCAGCAAATGACGAAATGGATGAAGACGAAGATGATGGATTCCCCGTACCCCAAAAGCGTACAACTTATACGGCACCCATATCCGTTTTAAAAGATGTCACTCAGGGTAAGGAAGATGTTGATCCAATGGCGGATAGACGTCGACCAACTATAGCAGATAGAGAGGATGAATACAGGCAAAAAAGACGTCGTATTATTATATCTCCTGAGCGTGCTGATCCCTTTGCTGATGGTGGAAAGACTCCTGATATTGGATCCAGAACATATCCCGATATAATGCGTGAGCAAATGCTCAAAGGGGAGGAAAGTGAGCTTCGCAGAAAAATACAAGAGAAATCTAAGGAGGGCACGTTGGTAAAAACTTCGAATGGGGAGGCGAATAAAGAACCGACAACGCGTAAGCGAGGTCGTTGGGATCAAACAGTTAGTGAAAGTTTTGTACCTGCAAAGGTATCTGCAACACCTAATAGTGCAGCAACGCCTACTTGGGAAGATAAAACACCAGGTGATCATCGATGGGATGAAACACCTGGCCACAAAGGTAGTGAAACACCTGGGGCCACCCCAGGTTTGGGCACACGAATTTGGGACGCGACTCCGGCACATCCAATGACGCCAAGCCATGAGACACCTGGCCAAGAAAAATCAGCTCGTCGTAATCGTTGGGATGAAACTCCAAAAACGGAACGTGAAACTCCCGGTCACAGTGGTTGGGCTGAGACCCCAAAACCAGACCGCGGTACAAGTGATAATGTTGTTGCTGAATCAACACCAGGTGCTTCAAAAAGAAGATCACGTTGGGATGAAACTCCATCAAATGCGACACCGTCAATG------CCTTCTGCAATGACACCTAGCCTTACACCAAGTATGACTCCACATACCACGCCAGGTCACGTCACACCACTCTTAACACCGGGTGGTACCACACCCATTGGAGTAAAGGCAATGGCCATGGCAACTCCAACTCCAGGCGCATTAGCCGCAATGACTCCAGAGCAACTTCAGGCATACCGTTGGGAAAAAGAAATTGATGAACGTAATCGGCCACTAACAGATGAGGAACTCGATCAAATGTTTCCACCTGGGTATAAAATATTACCACCGCCTGCTGGTTATGTGCCATTACGCACACCTGGGCGCAAGTTAATGGCCACACCCACACCAATTGCTGGTACCCCTGCTGGATTTTTTATTCAAGTCGAAGATAAAAATGCCAAATTTATGGACAACCAACCAAAAGGTCAAAATTTACCATTTATGAAACCAGAAGATGCTCAATATTTCGATAAACTGCTTGTGGACGTAGACGAAGACAGTCTTTCTCCAGAAGAAGCTAAGGAGCGAAAAATAATGAAGTTGCTTTTAACTATTAAAAATGGTTCACCTCCAATGCGTAAATCTTCACTTCGACAAATAACAGACAAGGCACGTGAATTTGGAGCTGGACCACTATTCAATCAAATTCTTCCGCTACTTATGTCTCCAACGCTTGAAGATCAAGAACGACATTTACTTGTAAAAGTTATCGATCGTGTCCTATATAAGTTAGATGATTTAGTGCGTCCTTATGTTCATAAAATTCTTGTCGTTATTGAACCATTGCTAATTGATGAAGATTACTATGCCCGTGTAGAAGGCCGAGAAATAATTTCGAATCTAGCCAAAGCGGCAGGCCTTGCCACTATGATTTCGACAATGCGTCCTGATATCGACAACATCGATGAATATGTCCGTAATACAACGGCACGAGCATTCGCCGTTGTGGCGTCGGCGTTAGGTATTCCATCCTTACTACCGTTTCTTAAAGCCGTGTGTAAGTCGAAAAAATCATGGCAAGCTCGTCACACCGGTATAAAAATCGTGCAACAAATTGCCATATTAATGGGCTGTGCTATTTTACCGCATTTAAAAGCTTTAGTGGAAATTATCGAACATGGATTAGTGGATGAACAACAAAAAGTGCGAACGATCACAGCCTTGGCCATTGCTGCATTGGCTGAAGCAGCTACGCCTTATGGCATTGAATCTTTTGATTCCGTTTTGAAGCCCTTATGGAAGGGTATTCGTACACATCGCGGTAAAGGTTTAGCTGCATTTTTAAAAGCTATTGGTTATTTAATTCCATTAATGGATGCCGAGTATGCCAACTATTATACCCGTGAAGTGATGTTGATTTTGATTCGTGAATTTCAGTCACCCGATGAAGAAATGAAAAAGATCGTATTAAAGGTAGTAAAACAGTGTTGCGCTACTGACGGTGTGGAGGCACAATATATTAAAGAAGAGATTTTGCCACACTTCTTTAAGTTCTTCTGGAATCACCGAATGGCTTTGGATCGTCGCAATTATAGGCAGTTGGTAGACACCACGGTAGAAATTGCCAATAAAGTTGGCGCTTCTGAAATCATTAATCGAGTTGTTGATGATTTAAAGGATGAAAACGAACAGTACCGGAAAATGGTAATGGAAACCGTAGAGAAAATCATGGGTAATCTAGGAGCTGCAGACATTGATTCACGTTTAGAGGAACAACTTATTGATGGTATACTATATGCTTTTCAAGAACAAACCACCGAAGACGTGGTCATGTTAAATGGTTTTGGTACAATTGTCAATCAGCTAGGCAAACGAGTTAAACCATATTTACCACAAATTTGTGGAACAATTCTTTGGCGTTTAAATAATAAGTCTGCGAAAGTGCGTCAACAAGCAGCAGATTTAATATCCCGCATTGCCATAGTTATGAAAACCTGTCAAGAAGAAAAATTAATGGGACATTTAGGTGTTGTATTATACGAGTATTTGGGTGAGGAATACCCAGAGGTTTTGGGGAGTATTTTGGGTGCGCTTAAGGCAATCGTTAATGTTATTGGTATGACTAAAATGACACCGCCCATTAAAGATTTACTCCCACGACTGACCCCTATCCTTAAGAATCGTCATGAGAAAGTACAAGAGAACTGTATTGATTTAGTCGGAAGAATTGCGGATCGCGGACCAGAATACGTTTCGGCGCGTGAATGGATGCGTATATGCTTTGAGTTACTTGAACTTCTTAAAGCGCATAAAAAAGCTATTCGTCGCGCTACAGTGAACACATTTGGTTATATAGCTAAAGCAATCGGTCCACATGATGTGCTTGCAACGTTGTTGAATAATTTGAAAGTACAAGAACGACAGAATCGTGTATGTACTACAGTAGCTATTGCTATAGTGGCTGAAACTTGTCGACCATTTACAGTACTCCCTGCATTAATGAATGAGTACCGCGTTCCAGAACTGAACGTGCAAAATGGAGTACTCAAATCACTTTCTTTTCTCTTTGAGTACATAGGTGAAATGGGAAAAGACTACATTTATGCCGTATGTCCCTTGTTGGAAGACGCATTAATGGACCGCGATTTAGTGCATCGACAAACTGCTTGTGCTGCTATTAAACATATGGCACTCGGCGTTTATGGTTTTGGATGTGAGGATGCATTGATTCATTTGCTGAATTACGTTTGGCCAAATATTTTTGAAACATCACCTCATTTAGTTCAGGCATTTATGGATGCTGTTGATGGCCTTCGTGTTTCACTCGGTCCTATAAAAATTTTGCAATATACACTCCAGGGACTATTTCATCCGGCACGCAAAGTCCGAGATGTGTATTGGAAAATTTACAACTCTCTTTACATTGGTGGACAAGACGCATTAATAGCTGGTTATCCAAGGATTACTAACGATCCAAAGAATCAATATGAACGATATGAGCTGGACTAT
>ceratitis
ATGGAAAATATTCCTCGTACTCACGAAGATATTGAGGCACAGATTGCCGATATACAAACCAAAAAGAAAGAAATTCAAAAAAGTTCCGTAACTGGAGTTGGATTATTGGACACTGGGGGCTTCTATGATACTGATTTATACGATGAAAGCGGAGGTAAAGGCAAAAATCGCTATGAAGGTTATAACACATCGATTGCCGCTAACGATGAAATGGATGAAGATGAAGATGATGGCTTTCCTGTACCACAAAAACGTACCACTTATACAGCACCTTCTTCTGTTCTGAAAGATGTTACTCAGGGAAAAGAAGATGTTGATCCAATGGCTGATAGGCGCCGACCAACTATAGCGGATAGGGAAGATGAATATCGGCAGAAAAGGCGACGCATTATTATATCTCCAGAACGTGCAGATCCATTTGCTGATGGTGGAAAAACTCCCGATATCGGTTCTAGAACTTACCCTGATATCATGCGGGAGCAAATGCTCAAAGGAGAAGAGAGTGAGTTACGTAGGAAAATACAAGAAAAGTCCAAGGACGGTACATTGTTAAAATCATCAAATGGAGAAGTACCTAAAGAGACTACTACGCGTAAGCGAGGACGTTGGGATCAAACAGTAAGCGAAAGTTTTGTACCTGCGAAAGTATCTGCAACGCCTAACAGTGCCGCAACACCTACTTGGGAAGATAAAACACCAGGCGATCATCGTTGGGATGAAACACCAGGTCATAAGGGAAGCGAAACTCCTGGTGCAACCCCAGGTCTGGGAACACGCATTTGGGACGCTACACCCGCACACCCTATGACGCCTAGCCATGAGACTCCAGGCCATGAGAAATCAGCAAGGCGCAACCGTTGGGATGAAACTCCTAAAACGGAGCGTGAAACTCCTGGTCATAGTGGTTGGGCCGAAACACCTAAGCCCGATCGCGGTACAAGTGACAATGTTGTTGCTGAATCTACGCCTGGCGCTTCAAAGCGACGATCACGCTGGGATGAAACTCCTTCAAATGCGACTCCTTCAATGACACCCTCTTCGGCTATGACACCTAGCCTAACGCCCAGTATGACCCCACATACCACTCCAGGTCACATTACACCACTGCTAACTCCGGGTGGCACTACGCCAATTGGAGTCAAAGCGATGGCAATGGCCACTCCTACACCGGGTGCGCTGGCAGCAATGACACCGGAGCAACTACAAGCTTACCGCTGGGAAAAAGAAATTGATGAACGCAACAGGCCGTTAACAGATGAAGAGCTTGATCAAATGTTTCCGCCTGGCTATAAAATACTACCACCACCTGCTGGTTACGTACCCTTACGCACGCCTGGGCGTAAATTGATGGCAACACCCACACCAATAGCCGGTACGCCCGCAGGATTTTTCATTCAAGTTGAGGATAAAAATGCCAAATTTATGGATAACCAACCGAAAGGCCAAAATTTGCCTTTCATGAAACCCGAGGATGCCCAATATTTCGATAAGCTACTTGTTGACGTGGATGAAGATAGTCTTTCGCCTGAAGAAGCTAAGGAGCGTAAAATAATGAAATTGCTTTTAACTATCAAAAACGGCTCGCCTCCAATGCGTAAATCATCATTAAGACAAATAACAGACAAGGCACGTGAATTTGGCGCTGGACCTCTTTTTAACCAAATTCTCCCTTTACTTATGTCCCCAACCTTAGAAGATCAAGAGCGTCATTTACTTGTAAAAGTTATCGATCGAGTGCTTTATAAGTTGGATGATTTAGTTCGGCCTTACGTTCATAAAATTCTCGTCGTTATTGAACCATTGCTTATTGATGAAGATTATTATGCTCGCGTGGAAGGAAGAGAAATTATTTCGAACCTCGCTAAGGCGGCAGGGCTTGCCACTATGATTTCCACAATGCGTCCAGATATTGACAACATTGATGAATATGTGCGTAATACAACAGCGCGAGCATTTGCAGTTGTGGCTTCAGCATTGGGGATCCCATCCTTACTACCTTTTCTCAAAGCAGTATGCAAGTCGAAAAAATCTTGGCAAGCTCGTCACACAGGTATAAAGATCGTCCAACAAATAGCTATTTTAATGGGTTGTGCAATTCTGCCCCATCTAAAGGCTTTAGTGGAAATTATAGAGCATGGTCTAGTAGATGAGCAGCAGAAGGTGCGGACAATTACGGCCTTAGCTATTGCTGCTCTGGCTGAAGCAGCTACACCTTATGGTATTGAATCTTTTGATTCGGTACTGAAACCTCTCTGGAAGGGTATTCGAACTCATCGTGGTAAAGGTTTGGCTGCATTTTTGAAAGCCATCGGATACCTGATACCACTTATGGATGCTGAATATGCCAACTACTATACACGTGAAGTCATGTTGATTTTGATTCGTGAATTTCAATCGCCCGATGAAGAAATGAAAAAAATCGTATTAAAGGTCGTGAAGCAATGTTGTGCAACTGATGGTGTAGAGGCTCAATACATCAAAGAAGAAATTTTACCTCATTTCTTTAAATTCTTCTGGAATCACCGTATGGCTTTAGATCGCCGCAATTATAGACAACTGGTAGATACGACCGTGGAGATTGCGAACAAAGTGGGTGCTTCGGAAATTATAAATCGGGTTGTAGATGATCTGAAAGACGAGAATGAACAATATCGTAAAATGGTAATGGAAACAATAGAGAAAATTATGGGAAATTTGGGAGCTGCAGACATTGACTCCCGTCTGGAGGAGCAGCTAATTGATGGTATCTTATACGCTTTCCAAGAACAAACCACCGAGGATGTAGTCATGTTGAATGGATTTGGTACGATTGTTAATCAACTTGGCAAGAGAGTAAAGCCATATTTACCACAAATTTGCGGAACTATTCTTTGGCGTCTTAATAATAAATCAGCCAAAGTTCGTCAACAAGCTGCTGATTTAATATCCCGCATTGCCATTGTCATGAAGACCTGTCAAGAAGAGAAGTTGATGGGTCACTTAGGTGTTGTATTATATGAGTATTTGGGTGAGGAATACCCAGAGGTTTTGGGAAGTATTTTGGGTGCTCTCAAAGCAATTGTAAATGTTATTGGTATGACTAAAATGACACCGCCCATAAAGGATTTGCTGCCGCGCCTCACACCAATTTTAAAGAATAGGCATGAAAAAGTACAAGAAAACTGCATTGATTTAGTCGGAAGAATTGCGGATCGTGGGCCAGAATATGTTTCAGCACGTGAATGGATGCGTATATGCTTCGAGTTACTTGAGTTACTTAAAGCTCATAAAAAGGCTATTCGTCGTGCTACTGTGAACACTTTTGGGTATATAGCCAAAGCAATTGGTCCTCACGATGTACTAGCAACACTTCTTAATAATTTGAAAGTGCAAGAACGTCAGAATCGTGTATGTACTACAGTTGCAATTGCTATTGTAGCTGAGACTTGTCGACCATTTACAGTACTACCGGCGTTAATGAATGAGTACCGTGTACCCGAATTGAACGTGCAAAACGGTGTACTCAAATCACTTTCTTTTCTCTTCGAATATATTGGTGAAATGGGCAAAGACTATATTTATGCTGTATGTCCCTTATTGGAAGACGCATTAATGGATCGCGATTTAGTACATCGGCAAACTGCCTGCGCTGCTATTAAGCACATGGCACTTGGCGTATACGGTTTCGGATGCGAGGATGCGTTAATTCATTTACTAAATTATGTTTGGCCCAATATTTTTGAAACTTCACCACATTTAGTACAAGCATTTATGGACGCTGTTGATGGACTGCGTGTTTCGTTAGGGCCCATAAAAATTTTGCAATATACTTTACAGGGCCTATTTCATCCGGCACGCAAAGTCCGTGATGTATATTGGAAAATTTACAACTCGCTTTATATAGGTGGTCAAGATGCATTAATAGCGGGATACCCAAGGATTACTAATGATCCCAAAAATCAATATGAACGATACGAGTTGGATTAT
>correcta
ATGGAAAATATTCCGCGAACACACGAAGATATTGAGGCTCAAATTGCCGATATTCAAACCAAGAAAAAGGAAATTCAAAAAAATTCATCGACTGGAGTTGGGTTGTTGGATAGTGGTGGATTTTACGATACAGAATTATATGATGAAGGCGGCGGAAAAGGAAAGAATCGTTATGAGGGCTATAACACTTCAATTGCAGCAAACGACGAAATGGATGAAGACGAAGATGATGGATTTCCGGTACCTCAAAAGCGTACAACTTATACGGCACCCATATCTGTTTTAAAAGATGTCACCCAGGGTAAGGAAGATGTTGATCCGATGGCGGATAGACGTCGACCAACCATAGCAGATAGAGAGGATGAATATAGGCAAAAAAGACGTCGTATTATTATATCTCCTGAGCGTGCTGATCCCTTTGCTGATGGTGGAAAGACGCCTGATATTGGATCCAGGACATATCCCGATATAATGCGTGAGCAAATGCTCAAAGGGGAGGAAAGTGAGCTTCGAAGAAAAATACAAGAAAAATCTAAGGAAGGCACATTGGTAAAAACTTCGAATGGGGAGGCGACTAAAGAACCGACAACGCGTAAGCGAGGACGTTGGGATCAAACAGTTAGCGAAAGTTTTGTACCTGCAAAGGTATCTGCAACACCTAATAGTGCTGCAACGCCTACTTGGGAAGATAAAACACCAGGTGATCATCGATGGGATGAAACACCTGGCCATAAAGGTAGTGAAACACCTGGGGCCACCCCAGGTTTGGGGACACGAATTTGGGACGCGACTCCGGCACATCCAATGACGCCAAGCCATGAGACACCTGGCCAAGAAAAATCAGCTCGTCGTAATCGTTGGGATGAAACTCCAAAGACAGAACGTGAAACTCCCGGTCACAGTGGTTGGGCTGAGACCCCAAAACCAGACCGCGGTACAAGTGATAATGTTGTTGCTGAATCAACACCAGGTGCTTCAAAAAGAAGATCACGTTGGGACGAAACTCCGTCAAATGCGACACCGTCAATGACACCCTCTTCTGCAATGACGCCTAGCCTTACACCAAGTATGACTCCACATACCACGCCAGGTCACGTCACACCACTTTTAACACCGGGTGGTACCACACCCATTGGAGTAAAGGCAATGGCCATGGCAACTCCAACTCCGGGCGCATTAGCCGCAATGACACCAGAGCAACTTCAAGCATACCGTTGGGAAAAAGAAATTGATGAACGCAATCGGCCACTAACAGATGAGGAACTCGATCAAATGTTTCCACCTGGGTATAAAATATTACCACCGCCTGCTGGTTATGTGCCATTACGCACACCTGGGCGCAAGTTAATGGCCACACCCACACCAATTGCTGGTACCCCTGCTGGATTTTTTATTCAAGTCGAAGATAAAAATGCCAAATTTATGGACAACCAACCAAAAGGTCAAAACTTACCATTTATGAAACCAGAAGATGCTCAATATTTCGATAAACTGCTTGTGGACGTAGACGAAGACAGTCTTTCTCCAGAAGAGGCTAAGGAGCGAAAAATAATGAAGTTGCTTTTAACTATTAAAAATGGTTCACCTCCAATGCGTAAATCATCACTTCGGCAAATAACAGACAAGGCACGTGAGTTTGGAGCTGGACCACTATTTAATCAAATTCTTCCGCTACTTATGTCTCCAACGCTTGAAGATCAAGAACGACATTTACTTGTAAAAGTTATCGATCGTGTTCTATATAAGTTAGATGATTTAGTGCGTCCTTATGTACATAAAATTCTTGTCGTTATTGAGCCATTGCTAATTGATGAAGATTACTATGCCCGTGTAGAAGGCCGAGAAATAATTTCGAATCTAGCCAAAGCGGCAGGCCTTGCCACTATGATTTCGACAATGCGTCCTGATATCGACAACATCGATGAATATGTCCGTAATACAACGGCACGAGCATTCGCCGTTGTAGCGTCGGCGTTAGGTATTCCATCCTTACTACCGTTTCTCAAAGCCGTGTGTAAGTCGAAAAAGTCGTGGCAAGCTCGTCATACCGGTATAAAAATCGTACAACAAATTGCCATTTTAATGGGCTGTGCTATTTTACCGCATTTAAAAGCGTTAGTGGAAATCATCGAACATGGATTAGTGGATGAACAACAAAAAGTGCGAACGATCACAGCCTTGGCCATTGCTGCATTGGCTGAAGCAGCTACGCCTTATGGCATTGAATCTTTTGATTCCGTTTTGAAGCCCTTATGGAAGGGTATTCGTACACATCGCGGTAAAGGTTTAGCTGCATTTTTAAAAGCTATTGGTTATTTAATTCCATTAATGGATGCCGAGTATGCCAACTATTATACCCGTGAAGTGATGTTGATTTTGATTCGTGAATTTCAGTCACCCGATGAAGAAATGAAAAAGATCGTATTAAAGGTAGTAAAACAGTGTTGCGCTACTGACGGTGTGGAGGCACAATATATTAAAGAAGAGATTTTGCCACACTTCTTTAAGTTCTTTTGGAATCACCGAATGGCTTTGGATCGACGCAATTATAGGCAGTTGGTAGACACCACGGTAGAAATTGCTAATAAAGTTGGCGCTTCTGAAATCATTAATCGAGTTGTTGATGATTTAAAGGATGAAAACGAACAGTATCGGAAAATGGTAATGGAAACCATAGAGAAGATCATGGGTAATCTAGGAGCTGCAGACATTGATTCACGTTTAGAGGAGCAACTTATTGATGGTATCCTATATGCTTTTCAAGAACAAACCACCGAAGACGTGGTCATGTTGAATGGTTTTGGTACAATTGTCAATCAGCTAGGCAAACGAGTTAAACCATATTTACCACAAATTTGTGGAACGATTCTTTGGCGTTTAAATAATAAGTCTGCGAAAGTGCGTCAACAAGCAGCAGATTTAATATCCCGCATTGCCATAGTTATGAAGACCTGTCAAGAAGAAAAATTAATGGGACATTTAGGTGTTGTATTATACGAGTATTTGGGAGAGGAATATCCAGAGGTTTTGGGGAGTATTTTGGGTGCGCTTAAGGCAATCGTTAATGTTATTGGTATGACTAAAATGACACCGCCCATTAAAGATTTGCTCCCACGACTGACACCTATCCTTAAGAATCGTCATGAGAAAGTACAAGAGAACTGCATTGATTTAGTCGGAAGAATTGCGGATCGGGGACCAGAATACGTTTCAGCGCGTGAATGGATGCGTATATGCTTTGAGTTACTTGAACTTCTTAAAGCGCATAAAAAAGCTATTCGTCGCGCTACAGTGAACACATTTGGTTATATAGCTAAAGCAATCGGTCCACATGATGTGCTCGCAACTTTATTGAATAATTTGAAAGTACAAGAACGACAGAATCGTGTATGTACTACAGTAGCTATTGCTATAGTGGCTGAAACTTGTCGACCCTTTACAGTACTCCCTGCATTGATGAATGAGTACCGCGTCCCAGAACTGAACGTGCAAAATGGAGTACTCAAATCACTTTCTTTTCTCTTTGAGTACATAGGTGAAATGGGAAAAGACTACATTTATGCCGTATGTCCCTTGTTGGAAGATGCATTAATGGACCGCGATTTAGTGCATAGACAAACTGCTTGTGCTGCTATTAAACATATGGCACTCGGCGTTTATGGTTTTGGATGTGAGGACGCATTGATTCATTTGCTGAATTACGTTTGGCCAAATATTTTTGAAACATCGCCTCATTTAGTTCAGGCATTTATGGATGCTGTTGATGGATTACGTGTTTCACTCGGTCCCATAAAAATCTTGCAATATACACTACAGGGCCTATTTCATCCGGCACGTAAAGTCCGAGATGTGTATTGGAAAATTTACAACTCTCTTTATATTGGTGGACAAGACGCATTAATAGCTGGTTATCCAAGGATTACTAACGATCCAAAGAATCAATATGAACGATATGAGCTGGACTAT
>cucurbitae
ATGGAAAATATTCCGCGAACGCACGAAGACATTGAGGCTCAAATTGCCGACATTCAAACCAAGAAAAAGGAGATTCAGAAAAGCACAACGACTGGTGTCGGCTTACTGGACAGCGGTGGATTTTACGATACAGAATTATACGACGAGGGCGGCGGTAAAGGAAAGAATCGCTATGAGGGCTATAACACTTCTATTGCGGCTAATGACGAAATGGATGAAGACGAAGATGATGGATTCCCGGTACCGCAAAAGCGTACAACTTATACGGCACCCATTTCCGTTTTAAAAGATGTCACTCAGGGCAAGGAAGATGTTGATCCAATGGCCGATAGACGTCGGCCAACCATAGCAGATAGGGAAGATGAATATAGACAGAAAAGACGTCGTATTATTATATCTCCTGAGCGTGCAGATCCCTTTGCGGATGGCGGAAAGACTCCCGATGTTGGATCAAGAACATACCCCGATATAATGCGTGAACAAATGCTGAAAGGTGAAGAAAGTGAGCTTCGCAGAAAAATACAAGAAAAATCTAAAGAAGGCACCTTGGTTAAAACTTCCAATGGGGAGGCGGCTAAAGAAACAACAACACGTAAGCGTGGACGTTGGGATCAAACAGTAAGCGAAAGTTTTGTACCCGCAAAGGTATCTGCCACACCTAATAGTGCAGCAACTCCTACTTGGGAAGATAAAACACCAGGCGATCATCGCTGGGATGAAACACCTGGTCATAAAGGTAGTGAAACACCAGGGGCCACCCCAGGTTTGGGGACAAGAATTTGGGATGCAACTCCGGCACATCCAATGACGCCAAGCCATGAGACCCCAGGACACGAAAAATCAGCTCGTCGCAATCGTTGGGATGAAACTCCAAAAACAGAACGTGAAACTCCCGGTCATAGTGGTTGGGCAGAGACGCCAAAACCAGATCGTGGCACAAGCGACAATGTTGTCGCCGAATCAACACCAGGTGCTTCAAAAAGAAGATCGCGTTGGGATGAGACTCCATCGAATGCGACACCGTCAATGACACCCTCTTCAGCAATGACGCCTAGCCTTACACCAAGTATGACGCCACATACCACGCCAGGTCACATAACACCACTTCTAACACCGGGCGGTACCACACCCATTGGGGTCAAAGCAATGGCAATGGCCACACCAACTCCGGGCGCATTAGCCGCCATGACACCAGAGCAACTTCAGGCATACCGCTGGGAAAAAGAAATTGATGAACGCAATCGGCCACTAACAGATGAGGAACTAGATCAAATGTTCCCACCTGGTTATAAAATATTACCACCGCCTGCTGGGTATGTGCCATTACGCACACCTGGTCGCAAATTGATGGCTACTCCCACACCAATTGCCGGTACCCCAGCTGGATTTTTTATTCAAGTCGAAGATAAAAATGCCAAATTTATGGACAACCAACCAAAAGGTCAAAATCTACCCTTTATGAAACCGGAAGATGCTCAATATTTCGATAAATTGCTTGTTGACGTAGACGAAGATAGTCTTTCACCAGAAGAAGCAAAGGAGCGAAAAATCATGAAGTTGCTCCTCACTATCAAAAATGGTTCACCGCCAATGCGAAAATCATCACTTCGACAGATAACAGACAAGGCACGTGAGTTTGGAGCTGGTCCATTATTTAATCAAATTCTTCCGTTGCTTATGTCTCCAACGCTTGAAGATCAGGAACGACATTTACTTGTTAAAGTTATCGATCGAGTCCTATATAAGTTGGATGACTTAGTGCGTCCTTATGTACATAAAATTCTTGTCGTTATTGAGCCATTGCTTATTGATGAAGATTACTATGCACGTGTAGAGGGCCGTGAAATAATTTCAAATCTCGCCAAGGCGGCAGGTCTTGCCACTATGATTTCAACAATGCGTCCTGATATCGACAACATAGATGAATATGTCCGTAATACAACAGCACGTGCGTTCGCCGTTGTAGCGTCAGCGTTGGGTATTCCATCCCTATTACCTTTTCTCAAAGCCGTGTGCAAGTCGAAAAAATCCTGGCAAGCTCGTCATACCGGTATAAAGATCGTGCAACAAATTGCCATATTAATGGGCTGTGCTATTCTGCCACATTTAAAAGCTTTGGTCGAAATCATTGAACATGGACTAGTGGATGAGCAACAAAAAGTACGTACGATCACAGCCTTGGCCATTGCTGCTTTAGCTGAAGCAGCTACGCCTTATGGCATTGAATCCTTTGATTCGGTTTTAAAGCCCTTGTGGAAGGGTATTCGTACACATCGTGGAAAAGGTTTGGCTGCGTTTTTAAAAGCAATTGGCTATTTAATTCCACTGATGGATGCCGAATATGCCAACTATTATACGCGTGAAGTGATGTTGATTTTGATTCGTGAATTTCAGTCGCCCGATGAAGAAATGAAAAAGATCGTATTAAAGGTAGTAAAACAGTGTTGCGCTACCGATGGTGTGGAGGCACAGTATATTAAGGAAGAGATTTTGCCACACTTCTTTAAGTTCTTTTGGAATCACCGCATGGCTTTAGATCGCCGTAATTATAGGCAGTTGGTAGACACCACTGTAGAAATTGCCAATAAAGTTGGCGCTTCGGAAATAATAAATCGTGTCGTTGATGATCTAAAAGATGAAAACGAACAGTATCGGAAAATGGTAATGGAAACCATAGAGAAAATTATGGGAAATCTAGGCGCTGCAGACATTGATTCACGTTTAGAAGAGCAACTTATCGATGGTATCCTATACGCTTTCCAAGAACAAACCACCGAAGATGTGGTCATGCTGAACGGTTTTGGTACAATTGTCAATCAGCTGGGCAAGCGTGTGAAACCATATTTACCACAAATTTGCGGTACCATCCTTTGGCGTTTAAATAATAAATCGGCCAAAGTGCGTCAACAGGCTGCAGATTTAATATCCCGCATTGCAATCGTTATGAAGACATGTCAAGAAGAAAAGTTAATGGGACATTTAGGTGTTGTGTTATACGAGTATTTGGGTGAGGAATATCCAGAGGTTTTGGGCAGTATTTTGGGTGCTCTGAAGGCAATCGTTAATGTTATTGGTATGACAAAGATGACACCACCCATTAAAGATTTACTACCACGGCTAACACCTATCCTTAAGAATCGTCATGAGAAAGTACAGGAGAACTGTATTGATTTAGTCGGAAGAATTGCAGATCGTGGACCTGAATACGTTTCAGCGCGTGAATGGATGCGTATATGCTTTGAGTTACTTGAACTACTCAAAGCACATAAGAAGGCTATTCGACGTGCCACTGTGAACACATTTGGTTATATAGCTAAAGCAATCGGTCCGCATGACGTACTCGCAACTTTACTAAACAATTTGAAAGTACAAGAACGTCAAAATCGTGTCTGTACTACCGTAGCTATTGCTATAGTGGCTGAAACTTGTCGACCCTTTACAGTGCTCCCAGCTTTAATGAATGAGTACCGCGTACCAGAGTTGAACGTGCAAAATGGAGTGCTCAAATCGCTTTCTTTTCTTTTTGAATACATAGGCGAAATGGGCAAAGACTACATTTATGCCGTATGTCCGCTGTTGGAAGACGCGTTAATGGACCGTGATTTAGTGCATCGACAAACTGCTTGTGCTGCTATTAAACACATGGCTCTCGGCGTTTATGGTTTTGGATGTGAGGACGCATTGATTCATTTGCTGAATTACGTTTGGCCAAATATTTTTGAAACATCACCGCATTTAGTTCAGGCATTTATGGATGCTGTTGATGGTCTGCGTGTCTCACTTGGTCCCATCAAAATTTTGCAATATACACTGCAGGGCCTATTTCATCCGGCTCGGAAAGTCCGAGATGTATATTGGAAAATTTACAACTCTCTTTACATTGGTGGGCAAGATGCGTTAATAGCAGGTTATCCAAGGATTACCAACGATCCCAAGAATCAATATGAACGATATGAACTGGACTAC
>dorsalis
ATGGAAAATATTCCGCGAACACACGAAGATATTGAGGCTCAAATTGCCGATATTCAAACCAAGAAAAAGGAAATTCAAAAAAATTCATCGACTGGAGTTGGCTTATTGGACAGTGGTGGATTTTATGATACAGAATTATATGATGAAGGCGGCGGAAAAGGAAAGAATCGTTATGAGGGCTATAACACTTCAATTGCAGCAAACGACGAAATGGATGAAGACGAAGATGATGGATTCCCGGTACCTCAAAAGCGTACAACTTATACGGCACCCATATCCGTTTTAAAAGATGTCACTCAGGGTAAGGAAGATGTTGATCCAATGGCGGATAGACGTCGACCAACCATAGCAGATAGAGAGGATGAATATAGGCAAAAAAGACGTCGTATTATTATATCTCCTGAGCGTGCTGATCCCTTTGCTGATGGTGGAAAGACTCCTGATATTGGATCCAGAACATATCCCGATATAATGCGTGAGCAAATGCTCAAAGGGGAGGAAAGTGAGCTTCGAAGAAAAATACAAGAGAAATCTAAGGAAGGCACATTGGTAAAAACTTCGAATGGGGAGGCGACTAAAGAACCGACAACGCGTAAGCGAGGACGTTGGGATCAAACAGTTAGCGAAAGTTTTGTACCTGCAAAGGTATCTGCAACACCTAATAGTGCAGCAACGCCTACTTGGGAAGATAAAACACCAGGTGATCATCGATGGGATGAAACACCTGGCCATAAAGGTAGTGAAACACCTGGGGCCACCCCAGGTTTGGGGACACGAATTTGGGACGCTACTCCGGCACATCCAATGACGCCAAGCCATGAGACACCTGGCCAAGAAAAATCAGCTCGTCGTAATCGTTGGGATGAAACTCCAAAGACAGAACGTGAAACTCCCGGTCACAGTGGTTGGGCTGAGACCCCAAAACCAGACCGCGGTACAAGTGATAATGTTGTTGCTGAATCAACACCAGGTGCTTCAAAAAGAAGATCGCGTTGGGATGAAACTCCATCAAATGCGACACCGTCAATGACACCCTCTTCTGCAATGACGCCTAGCCTTACACCAAGTATGACTCCACATACCACGCCAGGTCACGTCACACCACTTTTAACACCGGGTGGTACCACACCCATTGGAGTAAAGGCAATGGCCATGGCAACTCCAACTCCGGGCGCATTAGCTGCAATGACACCAGAGCAACTTCAAGCATACCGTTGGGAAAAAGAAATTGATGAACGCAATCGGCCACTAACAGATGAGGAACTCGATCAAATGTTTCCACCTGGGTATAAAATATTACCACCGCCTGCTGGTTATGTGCCATTACGCACACCTGGGCGCAAATTAATGGCCACACCCACACCAATTGCTGGTACCCCCGCTGGATTTTTTATTCAAGTCGAAGACAAAAATGCCAAATTTATGGACAACCAACCAAAAGGTCAAAACTTACCATTTATGAAACCAGAAGATGCTCAATATTTCGATAAACTGCTTGTGGACGTAGATGAAGACAGTCTTTCTCCAGAAGAGGCCAAGGAGCGAAAAATAATGAAGTTGCTTTTAACTATTAAAAATGGTTCACCTCCAATGCGTAAATCATCACTTCGACAAATAACAGACAAGGCACGTGAATTTGGAGCTGGACCACTATTTAACCAAATTCTTCCGCTACTTATGTCTCCAACGCTTGAAGATCAAGAACGACATTTACTTGTAAAAGTTATCGATCGTGTCTTATATAAGTTAGATGATTTAGTGCGTCCTTATGTGCATAAAATTCTTGTCGTTATTGAGCCATTGCTAATTGATGAAGATTACTATGCCCGTGTAGAAGGCCGAGAAATAATTTCGAATCTAGCCAAAGCGGCAGGCCTTGCCACTATGATTTCGACAATGCGTCCTGATATCGACAACATCGATGAATATGTCCGTAATACAACGGCACGAGCATTCGCCGTTGTAGCGTCGGCATTAGGTATTCCATCCTTACTACCGTTTCTCAAAGCCGTGTGTAAGTCGAAAAAGTCATGGCAAGCTCGTCATACCGGTATAAAAATCGTGCAACAAATTGCCATTTTAATGGGCTGTGCTATTTTACCGCATTTAAAAGCTTTAGTGGAAATTATCGAACATGGATTAGTGGATGAACAACAAAAAGTGCGAACGATCACAGCCTTGGCCATTGCTGCATTGGCTGAAGCAGCGACGCCTTATGGCATTGAATCTTTTGATTCCGTTTTGAAGCCCTTATGGAAGGGTATTCGTACACATCGCGGTAAAGGTTTAGCTGCATTTTTAAAAGCTATTGGTTATTTAATTCCATTAATGGATGCCGAGTATGCCAACTATTATACCCGTGAAGTGATGTTGATTTTGATTCGTGAATTTCAGTCACCCGATGAAGAAATGAAAAAAATTGTATTAAAGGTAGTAAAACAGTGCTGCGCCACTGACGGTGTGGAGGCACAATATATTAAAGAAGAGATTTTGCCACACTTCTTTAAGTTCTTTTGGAATCACCGAATGGCTTTGGATCGACGCAATTATAGGCAATTGGTAGACACCACGGTAGAAATTGCCAATAAAGTTGGCGCTTCTGAAATCATTAATCGAGTTGTTGATGATTTAAAGGATGAAAACGAACAGTATCGGAAAATGGTAATGGAAACCATAGAGAAGATCATGGGTAATCTAGGAGCTGCAGACATTGATTCACGTTTAGAGGAGCAACTTATTGATGGTATCCTATATGCTTTTCAAGAACAAACCACCGAAGACGTGGTCATGTTGAATGGTTTTGGTACAATTGTCAATCAGCTAGGCAAACGAGTTAAACCATATTTACCACAAATTTGTGGAACGATTCTTTGGCGTTTAAATAATAAGTCTGCGAAAGTGCGTCAACAGGCAGCAGATTTAATATCCCGCATTGCCATAGTTATGAAGACCTGTCAAGAAGAAAAATTAATGGGACATTTAGGTGTTGTATTATACGAGTATTTGGGAGAGGAATACCCAGAGGTTTTGGGGAGTATTTTGGGTGCGCTTAAGGCAATCGTTAATGTTATTGGTATGACTAAAATGACACCGCCCATTAAAGATTTACTCCCACGACTGACACCTATACTTAAGAATCGTCATGAGAAAGTACAAGAGAACTGTATTGATTTAGTCGGAAGAATTGCGGATCGTGGACCAGAATACGTTTCAGCGCGTGAATGGATGCGTATTTGCTTTGAGTTACTCGAACTTCTTAAAGCGCATAAAAAAGCTATTCGTCGCGCTACAGTGAACACATTTGGTTATATAGCTAAAGCAATCGGTCCACATGATGTGCTCGCAACTTTGTTGAATAATTTGAAAGTACAAGAACGACAGAATCGTGTATGTACTACAGTAGCTATTGCTATAGTGGCTGAAACTTGTCGACCTTTTACAGTACTCCCTGCATTGATGAATGAGTATCGCGTCCCAGAACTGAACGTGCAAAATGGAGTACTCAAATCACTTTCTTTTCTCTTTGAGTACATAGGTGAAATGGGAAAAGACTACATTTATGCCGTATGTCCTTTGTTGGAAGACGCATTAATGGACCGCGATTTAGTGCATAGACAAACTGCTTGTGCTGCTATTAAACATATGGCACTCGGCGTTTATGGTTTTGGATGTGAGGATGCATTGATTCATTTGCTGAATTACGTTTGGCCAAATATTTTTGAAACATCACCTCATTTAGTTCAGGCATTTATGGATGCTGTTGATGGTCTACGTGTTTCACTCGGTCCCATAAAAATTTTGCAATATACACTGCAGGGCCTATTTCATCCGGCACGTAAAGTCCGAGATGTGTATTGGAAAATTTACAACTCTCTTTACATTGGTGGACAAGACGCATTAATAGCTGGTTATCCAAGGATTACTAACGATCCAAAGAATCAATATGAACGATATGAGCTGGACTAT
>jarvisi
ATGGAAAATATTCCGCGAACACACGAAGATATTGAGGCTCAAATTGCCGATATTCAAACCAAGAAAAAGGAAATTCAAAAAAATTCATCGACTGGAGTTGGCTTATTGGACAGTGGTGGATTTTATGATACAGAATTATATGATGAAGCTGGCGGAAAAGGAAAGAATCGTTATGAGGGCTATAACACGTCAATTGCAGCAAACGACGAAATGGATGAAGATGAAGATGATGGATTCCCGGTACCTCAAAAGCGTACAACTTATACGGCACCTATATCCGTTTTAAAAGATGTCACTCAGGGTAAGGAAGATGTTGATCCAATGGCGGATAGACGTCGACCAACCATAGCAGATAGAGAGGATGAATATAGGCAAAAAAGACGTCGTATTATTATATCTCCTGAGCGTGCTGATCCCTTTGCTGATGGTGGAAAGACTCCTGATATTGGATCCAGAACATATCCCGATATAATGCGTGAGCAAATGCTCAAAGGGGAGGAAAGTGAGCTTCGCAGAAAAATACAAGAGAAATCTAAGGAAGGCACTTTGGTAAAAACTTCGAATGGGGAGGCGACTAAAGAATCGACAACACGTAAGCGAGGACGTTGGGATCAAACCGTTAGCGAAAGTTTTGTCCCTGCAAAGGTATCTGCAACACCTAATAGTGCAGCAACGCCTACTTGGGAAGATAAAACACCAGGTGATCATCGATGGGATGAAACACCTGGCCATAAAGGTAGTGAAACACCTGGGGCCACCCCAGGTTTGGGAACACGAATTTGGGACGCGACTCCGGCACATCCAATGACGCCAAGCCATGAGACACCTGGGCAAGAAAAATCAGCTCGTCGTAATCGTTGGGATGAGACTCCAAAGACGGAACGTGAAACTCCCGGTCACAGTGGTTGGGCTGAGACCCCAAAACCAGACCGGGGTACAAGTGACAATGTTGTTGCTGAATCAACACCAGGTGCTTCAAAAAGAAGATCACGTTGGGATGAAACTCCGTCAAATGCGACACCGTCAATGACACCCTCTTCTGCAATGACGCCTAGCCTTACACCAAGTATGACTCCACATACCACTCCAGGTCACGTCACACCACTCTTAACACCGGGTGGTACCACACCAATTGGAGTAAAGGCAATGGCCATGGCAACTCCAACTCCGGGCGCATTAGCCGCAATGACGCCAGAGCAACTTCAGGCATACCGTTGGGAAAAAGAAATTGATGAGCGCAATCGGCCACTAACAGATGAGGAACTCGATCAAATGTTTCCCCCTGGGTATAAAATATTACCACCGCCTGCTGGTTATGTGCCATTACGCACACCTGGGCGTAAGTTAATGGCCACACCAACACCAATTGCTGGTACCCCTGCTGGATTTTTTATTCAAGTCGAAGATAAAAATGCCAAATTTATGGACAACCAACCAAAAGGTCAAAACTTACCGTTTATGAAACCAGAAGATGCTCAATATTTTGATAAACTGCTTGTGGACGTAGACGAAGACAGTCTTTCTCCAGAAGAGGCTAAGGAGCGAAAAATAATGAAGTTGCTTTTAACTATTAAAAATGGTTCACCTCCAATGCGTAAGTCATCACTTCGACAAATAACAGACAAGGCACGTGAGTTTGGAGCTGGGCCACTATTTAATCAAATTCTTCCGTTACTTATGTCTCCAACGCTTGAAGATCAAGAACGACATTTACTTGTAAAAGTTATCGATCGTGTCCTATATAAGTTAGATGATTTAGTGCGTCCTTATGTACATAAAATTCTTGTCGTTATTGAGCCATTGCTAATTGATGAAGATTACTATGCCCGTGTAGAAGGTCGAGAAATAATTTCGAATCTAGCCAAAGCGGCAGGTCTTGCCACTATGATTTCGACAATGCGTCCTGATATCGACAACATCGATGAATATGTCCGTAATACAACGGCACGAGCATTCGCCGTTGTGGCGTCGGCATTAGGTATTCCATCCTTACTACCGTTTCTCAAAGCCGTGTGTAAGTCGAAAAAGTCATGGCAAGCTCGTCATACCGGTATAAAAATCGTGCAACAAATTGCCATATTAATGGGCTGTGCTATTTTACCGCATTTAAAAGCTTTAGTGGAAATTATCGAACATGGATTAGTGGATGAACAACAAAAAGTGCGAACGATCACAGCCTTGGCCATTGCTGCATTGGCTGAAGCAGCTACGCCTTATGGCATTGAATCTTTTGATTCCGTTTTGAAGCCCTTATGGAAGGGTATTCGTACACATCGCGGTAAAGGTTTAGCTGCATTTTTAAAAGCTATTGGTTATTTAATTCCATTAATGGATGCCGAGTATGCTAACTATTATACCCGTGAAGTGATGTTGATTTTGATTCGTGAATTTCAGTCACCCGATGAAGAAATGAAAAAGATCGTATTAAAGGTAGTAAAACAGTGTTGCGCTACTGACGGTGTGGAGGCACAATATATAAAAGAAGAGATTTTGCCACACTTTTTTAAGTTCTTTTGGAATCACCGAATGGCTTTGGATCGTCGCAATTATAGGCAGTTGGTAGACACCACGGTAGAAATTGCCAACAAAGTTGGCGCTTCTGAAATCATTAATCGAGTTGTTGATGATTTAAAGGATGAAAACGAACAGTATCGCAAAATGGTAATGGAAACCATAGAGAAGATTATGGGTAATCTAGGAGCTGCAGACATTGATTCACGTTTAGAGGAGCAACTTATTGATGGTATCCTATATGCTTTTCAAGAACAAACCACCGAAGACGTGGTCATGTTGAATGGTTTTGGTACAATTGTCAATCAGCTAGGCAAACGAGTTAAGCCATATTTACCACAAATTTGTGGAACGATCCTTTGGCGTTTAAATAATAAGTCTGCGAAAGTGCGTCAACAAGCAGCAGATTTAATATCCCGCATTGCCATAGTTATGAAGACCTGTCAAGAAGAAAAATTAATGGGGCATTTAGGTGTTGTATTATACGAGTATTTGGGAGAGGAATATCCAGAGGTTTTGGGGAGTATTTTGGGTGCGCTTAAGGCAATCGTTAATGTTATTGGTATGACTAAAATGACACCGCCCATTAAAGATTTACTCCCACGATTGACTCCTATCCTTAAGAATCGTCATGAGAAAGTACAAGAGAACTGTATTGATTTAGTGGGAAGAATTGCGGATCGTGGACCAGAATACGTTTCAGCGCGTGAATGGATGCGTATATGCTTTGAGTTACTTGAACTTCTTAAAGCGCATAAAAAAGCTATTCGTCGCGCTACAGTGAACACATTTGGTTATATAGCTAAAGCAATCGGTCCACATGATGTGCTCGCGACTTTGTTGAATAATTTGAAAGTACAAGAACGACAGAATCGTGTATGTACTACAGTAGCTATTGCTATAGTGGCTGAAACTTGTCGACCCTTTACAGTACTCCCTGCATTAATGAATGAGTACCGCGTCCCAGAACTGAACGTGCAAAATGGAGTACTCAAATCACTTTCTTTTCTTTTTGAGTACATAGGTGAAATGGGAAAAGACTACATTTATGCCGTATGTCCCTTATTGGAAGACGCATTAATGGACCGCGATTTAGTGCATCGACAAACTGCTTGTGCTGCTATTAAACATATGGCACTCGGCGTTTATGGTTTTGGATGTGAGGATGCATTGATTCATTTGCTGAATTACGTTTGGCCAAATATTTTTGAAACATCACCTCATTTAGTTCAGGCATTTATGGATGCTGTTGATGGTCTACGTGTTTCACTCGGACCCATAAAAATTTTGCAATATACACTGCAGGGACTATTTCATCCGGCGCGTAAAGTCAGAGATGTGTATTGGAAAATTTACAACTCTCTTTATATTGGTGGACAAGACGCATTAATAGCTGGTTATCCAAGGATTACAAATGACCCAAAGAATCAATATGAACGATATGAGCTGGACTAT
>latifrons
ATGGAAAATATTCCGCGAACACACGAAGATATTGAGGCTCAAATTGCCGATATTCAAACCAAGAAAAAGGAAATTCAAAAAAATTCATCGACTGGAGTTGGCTTATTGGACAGTGGTGGATTTTATGATACAGAATTATATGATGAAGGCGGCGGAAAAGGAAAGAATCGTTATGAGGGCTATAACACTTCAATTGCAGCAAATGACGAAATGGATGAAGACGAAGATGATGGATTCCCGGTACCCCAAAAGCGTACAACTTATACGGCACCCATATCCGTTTTAAAAGATGTCACTCAGGGTAAGGAAGATGTTGATCCAATGGCGGATAGACGTCGACCAACCATAGCAGATAGAGAGGATGAATATAGGCAAAAAAGACGTCGTATTATTATATCTCCTGAGCGTGCTGATCCCTTTGCTGATGGTGGAAAGACTCCTGATATTGGATCCAGAACATATCCCGATATAATGCGTGAGCAAATGCTGAAAGGAGAGGAAAGTGAGCTTCGCAGAAAAATACAAGAGAAATCTAAGGAAGGCACATTGGTAAAAACTTCGAATGGGGAGGCGACTAAAGAACCGACAACGCGTAAGCGAGGACGTTGGGATCAAACAGTTAGCGAAAGTTTTGTACCTGCAAAGGTATCTGCAACACCTAATAGTGCAGCAACGCCTAATTGGGAAGATAAAACACCAGGTGATCATCGATGGGATGAAACACCTGGCCATAAAGGTAGTGAAACACCTGGGGCCACGCCAGGTTTGGGGACACGAATTTGGGATGCGACTCCGGCACATCCAACGACGCCGAGCCATGAGACACCTGGTCAAGAAAAATCAGCTCGTCGTAATCGTTGGGATGAAACTCCTAAGACGGAACGTGAAACTCCCGGTCACAGTGGTTGGGCTGAGACCCCAAAACCAGACCGCGGTACAAGTGATAATGTTGTTGCTGAATCAACACCAGGTGCTTCAAAAAGAAGATCACGTTGGGATGAAACTCCATCAAATGCGACACCGTCAATGACACCCTCTTCTGCAATGACGCCTAGCCTTACACCAAGTATGACTCCACATACCACGCCAGGTCACGTCACACCACTCTTAACACCAGGTGGTACCACACCAATTGGAGTAAAGGCAATGGCCATGGCAACTCCAACTCCGGGCGCATTAGCCGCAATGACACCAGAGCAACTTCAGGCATACCGTTGGGAAAAAGAAATTGATGAACGCAATCGGCCACTAACAGATGAGGAACTCGATCAAATGTTTCCACCTGGGTATAAAATATTACCACCGCCTGCTGGTTATGTGCCATTACGCACACCTGGGCGCAAGTTAATGGCCACACCCACACCAATTGCTGGTACCCCTGCTGGATTTTTTATTCAAGTCGAAGATAAAAATGCCAAATTTATGGACAACCAACCAAAAGGACAAAACTTACCATTTATGAAACCAGAAGATGCTCAATATTTCGATAAACTGCTTGTGGACGTAGACGAAGACAGTCTTTCTCCAGAAGAAGCTAAAGAGCGAAAAATAATGAAGTTGCTTTTAACTATTAAAAATGGTTCACCTCCAATGCGTAAATCATCACTTCGACAAATAACAGACAAGGCACGTGAATTTGGAGCTGGACCACTATTTAATCAAATTCTTCCGCTACTTATGTCTCCAACGCTTGAAGATCAAGAACGACATTTACTTGTAAAAGTTATCGATCGTGTCCTATATAAGTTAGATGATTTAGTGCGTCCTTATGTACATAAAATTCTTGTCGTTATTGAGCCATTGCTAATTGATGAAGATTACTATGCCCGTGTAGAAGGCCGAGAAATAATTTCGAATCTAGCTAAAGCGGCAGGCCTTGCCACTATGATTTCGACAATGCGTCCTGATATCGACAACATCGATGAATATGTCCGTAATACAACGGCACGAGCATTCGCCGTTGTGGCGTCGGCGTTAGGTATTCCATCCTTACTACCGTTTCTCAAAGCCGTGTGTAAGTCGAAAAAGTCATGGCAAGCTCGTCATACCGGTATAAAAATCGTGCAACAAATTGCCATATTAATGGGCTGTGCTATTTTACCGCATTTAAAAGCTTTAGTGGAAATTATCGAACATGGATTAGTGGATGAACAACAAAAAGTGCGAACAATCACAGCCTTGGCCATTGCTGCATTGGCTGAAGCAGCTACGCCTTATGGCATTGAATCTTTTGATTCCGTTTTGAAGCCTTTATGGAAGGGTATTCGTACACATCGTGGTAAAGGTTTAGCTGCGTTTTTAAAAGCTATTGGTTACTTAATTCCATTAATGGATGCCGAGTATGCCAATTATTATACCCGTGAAGTGATGTTGATTTTGATTCGTGAATTTCAATCACCAGATGAAGAAATGAAAAAGATCGTATTGAAGGTAGTAAAACAATGTTGCGCTACTGACGGTGTGGAAGCACAATATATTAAAGAAGAGATTTTGCCACACTTCTTTAAGTTCTTTTGGAATCACCGAATGGCTTTGGATCGTCGCAATTATAGGCAGTTGGTAGACACCACGGTAGAAATTGCCAATAAAGTTGGCGCTTCTGAAATCATTAATCGAGTTGTTGATGATTTAAAGGATGAAAACGAACAGTACCGGAAAATGGTAATGGAAACCATAGAGAAGATTATGGGCAATCTAGGAGCTGCAGACATTGATTCACGTTTAGAGGAACAACTTATTGATGGTATACTATATGCTTTTCAAGAACAAACCACCGAAGACGTGGTCATGTTGAATGGTTTTGGTACAATTGTTAATCAGCTAGGCAAACGAGTTAAACCATATTTACCACAAATTTGTGGAACAATTCTTTGGCGTTTAAATAATAAGTCTGCGAAAGTGCGTCAACAAGCAGCAGATTTAATATCCCGCATTGCCATAGTTATGAAGACTTGTCAAGAAGAAAAATTAATGGGACATTTAGGTGTTGTATTATACGAGTATTTGGGAGAGGAATACCCAGAGGTTTTGGGGAGTATTTTGGGTGCGCTTAAGGCAATCGTTAATGTTATTGGTATGACTAAAATGACACCGCCCATTAAAGATTTACTACCACGACTGACACCTATCCTTAAGAATCGTCATGAGAAAGTACAAGAGAACTGTATTGATTTAGTCGGAAGAATTGCGGATCGTGGACCAGAATACGTTTCAGCGCGTGAATGGATGCGTATATGCTTTGAGTTACTTGAACTTCTTAAAGCGCATAAAAAAGCTATTCGTCGCGCTACAGTGAACACATTTGGTTATATAGCTAAAGCAATCGGTCCACATGATGTCCTCGCAACTTTGTTGAATAATTTGAAAGTACAAGAACGACAGAATCGTGTATGTACTACAGTAGCTATTGCTATAGTGGCTGAAACTTGTCGACCCTTTACAGTACTCCCTGCATTAATGAATGAGTACCGCGTCCCAGAACTGAACGTGCAAAATGGAGTACTCAAATCACTTTCTTTTCTCTTTGAGTACATAGGTGAAATGGGAAAAGACTACATTTATGCCGTATGTCCCTTGTTGGAAGACGCATTAATGGACCGCGATTTAGTACATCGACAAACTGCTTGTGCTGCTATTAAACATATGGCACTTGGCGTTTATGGTTTTGGATGTGAGGATGCATTGATTCATTTGCTGAATTACGTTTGGCCAAATATTTTTGAAACATCACCTCATTTAGTTCAGGCATTTATGGATGCTGTTGATGGCCTTCGTGTTTCACTCGGTCCTATAAAAATTTTGCAGTATACACTCCAGGGACTATTTCATCCGGCTCGTAAAGTCCGAGATGTGTATTGGAAAATTTACAACTCTCTTTACATTGGTGGACAAGACGCATTAATAGCTGGTTATCCAAGGATTACTAACGATCCAAAGAATCAATATGAACGATATGAGCTGGACTAT
>minax
ATGGAAAATATTCCGCGAACACACGAAGATATCGAGGCTCAAATTGCCGATATTCAAACCAAGAAAAAGGAAATACAAAAAAACTCGACGACTGGTGTTGGTTTATTAGATAGTGGTGGATTTTATGATTCAGAATTATACGACGAGGGCGGCGGAAAAGGAAAGAATCGCTATGAGGGTTATAACACTTCTATTGCAGCTAACGACGAAATGGATGAAGATGAAGATGATGGAATCCCCGTACCTCAAAAGCGTACTACTTATACGGCACCCATTTCCGTTTTAAAAGATGTCACACAGGGCAAGGAGGATGTTGATCCAATGGCGGATAGACGTCGGCCTACCATAGCAGATAGAGAAGATGAATATAGACAAAAAAGACGTCGTATTATTATATCTCCTGAGCGAGCTGACCCCTTTGCCGACGGCGGAAAGACCCCTGATATTGGATCAAGAACATATCCCGATATAATGCGTGAGCAAATGCTCAAAGGGGAGGAAAGTGAGCTTCGCAGAAAAATACAAGAGAAATCTAAGGAAGGCACGTTGGTTAAAACTTCTAATGGGGAGGCTACCAAAGAGCCGACAACACGAAAACGTGGACGTTGGGATCAAACAGTAAGCGAAAGTTTTGTACCTGCAAAGGTATCTGCAACACCTAATAGTGCAGCAACGCCTACTTGGGAAGATAAAACACCAGGAGATCATCGCTGGGATGAAACACCTGGTCATAAAGGTAATGAAACACCTGGTGCTACCCCCGGTTTGGGGACACGAATTTGGGACGCAACTCCGGCACATTCAATGACGCCAAGCCATGAAACCCCTGGACACGAAAAATCAGCTCGTCGCAATCGTTGGGATGAAACTCCAAAAACGGAACGTGAAACTCCGGGTCACAGTGGTTGGGCAGAGACCCCAAAACCCGATCGTAGTACAAGTGACAACGTTGTTGCCGAATTGACACCAGGTGCTTCAAAAAGAAGATCACGTTGGGACGAGACTCCATCAAATGCGACACCGTCGATGACGCCCTCTTCTGCAATGACGCCTAGCCTTACACCAAGTATGACTCCACATACCACGCCAGGTCACATAACACCACTCTTAACACCAGGTGGTACCACACCCATTGGAGTAAAGGCAATGGCTATGGCCACTCCAACTCCAGGCGCATTAGCCGCTATGACACCAGAACAACTTCAGGCATACCGTTGGGAAAAAGAAATTGATGAACGCAACCGACCGCTAACAGATGAAGAACTCGATCAAATGTTTCCACCTGGGTATAAAATATTACCACCTCCTGCTGGTTATGTGCCTTTGCGCACACCCGGGCGTAAGTTAATGGCAACACCCACACCAATTGCGGGTACCCCTGCTGGATTTTTTATTCAAGTCGAAGATAAAAATGCCAAATTTATGGATAACCAACCAAAAGGTCAAAACTTACCCTTTATGAAACCAGAAGATGCTCAATATTTCGATAAGCTGCTTGTTGACGTGGATGAAGACAGTCTTTCTCCAGAAGAGGCTAAGGAGCGAAAAATCATGAAGTTGCTTTTAACTATTAAAAATGGTTCACCTCCAATGCGTAAGTCATCACTTCGACAAATAACAGACAAGGCACGTGAGTTTGGAGCTGGACCACTATTTAATCAAATTCTTCCACTACTTATGTCTCCAACGCTTGAAGATCAAGAACGGCATTTGCTTGTTAAAGTTATCGATCGTGTCCTATATAAGTTGGATGACTTAGTGCGTCCTTATGTACATAAAATTCTTGTTGTTATTGAGCCATTGCTTATTGATGAAGATTATTATGCACGTGTAGAAGGTCGAGAAATAATTTCGAATCTCGCCAAAGCGGCAGGTCTTGCCACTATGATTTCGACAATGCGTCCTGATATTGACAACATCGATGAATATGTCCGTAATACAACAGCAAGAGCGTTCGCAGTTGTGGCATCGGCATTAGGTATTCCATCCTTACTACCTTTCCTCAAAGCCGTGTGCAAGTCAAAGAAATCATGGCAAGCTCGTCACACCGGTATAAAGATCGTGCAACAAATTGCCATATTAATGGGCTGTGCTATTTTACCACATTTAAAAGCTTTGGTGGAAATTATTGAACATGGACTAGTAGATGAACAACAAAAAGTGCGAACGATTACAGCCTTGGCCATTGCTGCTTTAGCGGAAGCAGCTACGCCTTATGGCATTGAATCTTTCGATTCAGTTTTAAAGCCCTTATGGAAGGGTATTCGTACACATCGTGGAAAAGGTTTAGCTGCATTTTTAAAAGCAATTGGGTATTTAATTCCATTAATGGATGCCGAATATGCCAACTACTATACCCGTGAAGTGATGCTGATTTTGATTCGTGAATTTCAGTCACCCGATGAAGAAATGAAAAAAATCGTATTGAAGGTAGTAAAACAGTGTTGCGCTACTGACGGTGTGGAGGCACAATATATTAAGGAAGAGATTTTGCCACACTTCTTTAAGTTCTTTTGGAATCATCGAATGGCTTTAGATCGTCGTAATTACAGGCAGTTGGTAGACACCACTGTAGAAATTGCCAATAAAGTTGGCGCTTCTGAAATAATTAATCGTGTAGTTGATGATTTAAAAGATGAAAACGAGCAATACCGTAAAATGGTAATGGAAACCATAGAGAAGATAATGGGTAATCTAGGGGCTGCAGACATTGATTCACGTTTAGAGGAGCAACTTATTGATGGTATCCTATACGCTTTCCAAGAACAAACCACAGAAGACGTGGTCATGTTGAATGGTTTTGGTACAATTGTTAATCAGCTAGGAAAACGAGTTAAGCCATATTTACCACAAATTTGCGGAACAATTCTTTGGCGTTTAAATAATAAATCAGCCAAAGTACGTCAACAAGCTGCAGATTTAATATCTCGCATTGCCATCGTTATGAAGACGTGTCAAGAAGAAAAGTTAATGGGACATTTAGGTGTTGTATTATATGAGTATTTGGGTGAGGAATACCCAGAGGTTTTGGGCAGCATTTTGGGTGCTCTTAAAGCAATCGTTAATGTTATTGGTATGACTAAAATGACACCGCCCATTAAAGATTTACTCCCACGACTGACACCTATCCTTAAAAATCGTCATGAGAAAGTACAGGAGAACTGTATTGATTTAGTTGGAAGAATTGCAGATCGTGGACCAGAATACGTTTCAGCACGTGAATGGATGCGTATATGCTTTGAGTTACTTGAACTGCTTAAAGCACATAAAAAGGCTATCCGTCGCGCTACAGTGAATACATTTGGTTATATAGCTAAAGCAATCGGTCCACATGATGTACTCGCAACTTTGCTAAATAATTTGAAAGTACAAGAACGTCAGAATCGTGTATGTACTACAGTAGCAATTGCTATAGTGGCTGAAACTTGTCGACCCTTTACTGTGCTCCCGGCATTAATGAATGAGTACCGCGTCCCAGAACTGAACGTGCAAAATGGAGTACTTAAATCGCTTTCTTTTCTCTTTGAATACATAGGCGAAATGGGAAAAGACTACATTTATGCCGTATGTCCCCTGTTGGAAGACGCGTTAATGGACCGCGATTTGGTGCATCGGCAAACTGCTTGTGCTGCTATTAAGCATATGGCTCTCGGCGTTTATGGTTTTGGATGTGAGGACGCATTGATTCATTTGCTGAATTACGTTTGGCCAAATATTTTTGAAACATCCCCTCATTTAGTTCAGGCATTTATGGATGCTGTTGATGGGCTACGTGTTTCACTAGGACCCATAAAAATTTTGCAATACACACTGCAGGGTCTATTTCATCCGGCACGTAAAGTCCGAGATGTATATTGGAAAATATACAACTCTCTTTACATTGGCGGACAAGATGCATTAATAGCAGGTTATCCAAGGATTACTAACGATCCAAAGAATCAATATGAACGCTATGAACTGGACTAC
>musae
ATGGAAAATATTCCGCGAACACACGAAGATATTGAGGCTCAAATTGCCGATATTCAAACCAAGAAAAAGGAAATTCAAAAAAATTCATCGACTGGAGTTGGCTTATTGGACAGTGGTGGATTTTATGATACAGAATTATATGATGAAGGCGGCGGAAAAGGAAAGAATCGTTATGAGGGCTATAACACTTCAATTGCAGCAAACGACGAAATGGATGAAGACGAAGATGATGGATTCCCGGTACCTCAAAAGCGAACAACTTATACGGCACCCATATCGGTTTTAAAAGATGTCACTCAGGGTAAGGAAGATGTTGATCCAATGGCGGATAGACGTCGACCAACCATAGCAGATAGAGAGGATGAATATAGGCAAAAAAGACGTCGTATTATTATATCTCCTGAGCGTGCTGATCCCTTTGCTGATGGTGGAAAGACTCCTGATATTGGATCCAGAACATATCCCGATATAATGCGTGAGCAAATGCTCAAAGGGGAGGAAAGTGAGCTTCGAAGAAAAATACAAGAGAAATCTAAGGAAGGCACATTGGTAAAAACTTCGAATGGGGAGGCGACTAAAGAACCGACAACGCGTAAGCGAGGACGTTGGGATCAAACAGTTAGCGAAAGTTTTGTACCTGCAAAGGTATCTGCAACACCTAATAGTGCAGCAACGCCTACTTGGGAAGATAAAACACCAGGTGATCATCGATGGGATGAAACACCTGGCCATAAAGGTAGTGAAACACCTGGGGCCACCCCAGGTTTGGGGACACGAATTTGGGACGCTACTCCGGCACATCCAATGACGCCAAGCCATGAGACACCTGGCCAAGAAAAATCAGCTCGTCGTAATCGCTGGGATGAAACTCCAAAGACAGAACGTGAAACTCCCGGTCATAGTGGTTGGGCTGAGACCCCAAAACCAGACCGCGGTACAAGTGATAATGTTGTTGCTGAATCAACACCAGGTGCTTCAAAAAGAAGATCGCGTTGGGATGAAACTCCATCAAATGCGACACCGTCAATGACACCCTCTTCTGCAATGACGCCTAGCCTTACACCAAGTATGACTCCACATACCACGCCAGGTCACGTCACACCACTTTTAACACCGGGTGGTACCACACCCATTGGAGTAAAGGCAATGGCCATGGCAACTCCAACTCCGGGCGCATTAGCTGCAATGACACCAGAACAACTTCAAGCATACCGTTGGGAAAAAGAAATTGATGAACGCAATCGGCCACTAACAGATGAGGAACTCGATCAAATGTTTCCACCTGGGTATAAAATATTACCACCGCCTGCTGGTTATGTGCCATTACGCACACCTGGGCGCAAGTTAATGGCCACACCCACACCAATTGCTGGTACCCCTGCTGGATTTTTTATTCAAGTCGAAGATAAAAATGCCAAATTTATGGACAACCAACCAAAAGGTCAAAACTTACCATTTATGAAACCAGAAGATGCTCAATATTTCGATAAACTGCTTGTGGACGTAGACGAAGACAGTCTTTCTCCAGAAGAGGCTAAGGAGCGAAAAATAATGAAGTTGCTTTTAACTATTAAAAATGGTTCACCTCCAATGCGTAAATCATCACTTCGACAAATAACAGACAAGGCACGTGAATTTGGAGCTGGACCACTATTTAACCAAATTCTTCCGCTACTTATGTCTCCAACGCTTGAAGATCAAGAACGACATTTACTTGTAAAAGTTATCGATCGTGTCTTATATAAGTTAGATGATTTAGTGCGTCCTTATGTACATAAAATTCTTGTCGTTATTGAGCCATTGCTAATTGATGAAGATTACTATGCACGTGTAGAAGGCCGAGAAATAATTTCGAATCTAGCCAAAGCGGCAGGCCTTGCCACTATGATTTCGACAATGCGTCCTGATATCGACAACATCGATGAATATGTCCGTAATACAACGGCACGAGCATTCGCCGTTGTGGCGTCGGCATTAGGTATTCCATCCTTACTACCGTTTCTCAAAGCCGTGTGTAAGTCGAAAAAGTCATGGCAAGCTCGTCATACCGGTATAAAAATCGTGCAACAAATTGCCATTTTAATGGGCTGTGCTATTTTACCGCATTTAAAAGCTTTAGTGGAAATTATCGAACATGGATTAGTGGATGAACAACAAAAAGTGCGAACGATCACAGCCTTGGCCATTGCTGCATTGGCTGAAGCAGCTACGCCTTATGGCATTGAATCTTTTGATTCTGTTTTGAAGCCCTTATGGAAGGGTATTCGTACACATCGCGGTAAAGGTTTAGCTGCATTTTTAAAAGCTATTGGTTATTTAATTCCATTAATGGATGCCGAGTATGCCAACTATTATACCCGTGAAGTGATGTTGATTTTGATTCGTGAATTTCAGTCACCCGATGAAGAAATGAAAAAGATTGTTTTAAAGGTAGTAAAACAGTGTTGCGCCACTGACGGTGTGGAGGCACAATATATTAAAGAAGAGATTTTGCCACACTTCTTTAAGTTCTTTTGGAATCACCGAATGGCTTTGGATCGACGCAATTATAGGCAGTTGGTAGACACCACGGTAGAAATTGCCAATAAAGTTGGCGCTTCTGAAATCATTAATCGAGTTGTTGATGATTTAAAGGATGAAAACGAACAGTATCGGAAAATGGTAATGGAAACCATAGAGAAGATCATGGGTAATCTAGGAGCTGCAGACATTGATTCACGTTTAGAGGAGCAACTTATTGATGGTATCCTATATGCTTTTCAAGAACAAACCACCGAAGACGTGGTCATGTTGAATGGTTTTGGTACAATTGTCAATCAGCTAGGCAAACGAGTTAAACCATATTTACCACAAATTTGTGGAACGATTCTATGGCGTTTAAATAATAAGTCTGCGAAAGTGCGTCAACAAGCAGCAGATTTAATATCCCGCATTGCCATAGTTATGAAGACCTGTCAAGAAGAAAAATTAATGGGACATTTAGGTGTTGTATTATACGAGTATTTGGGAGAGGAATACCCAGAGGTTTTGGGGAGTATTTTGGGTGCGCTTAAGGCAATCGTTAATGTTATTGGTATGACTAAAATGACACCGCCCATTAAAGATTTACTCCCACGACTGACACCTATACTTAAAAATCGTCATGAGAAAGTACAAGAGAACTGTATTGATTTAGTCGGAAGAATTGCGGATCGTGGACCAGAATACGTTTCAGCGCGTGAATGGATGCGTATTTGCTTTGAGTTACTTGAACTTCTTAAAGCGCATAAAAAAGCTATTCGTCGCGCTACAGTGAACACATTTGGTTATATAGCTAAAGCAATCGGTCCACATGATGTGCTCGCAACTTTGTTGAATAATTTGAAAGTACAAGAACGACAGAATCGTGTATGTACTACAGTAGCTATTGCTATAGTGGCTGAAACTTGTCGACCTTTTACAGTACTCCCTGCATTGATGAATGAGTACCGCGTCCCAGAATTGAACGTGCAAAATGGAGTACTCAAATCACTTTCTTTTCTTTTTGAGTACATAGGTGAAATGGGAAAAGACTACATTTATGCCGTATGTCCTTTGTTGGAAGACGCATTAATGGACCGCGATTTAGTGCATAGACAAACTGCTTGTGCTGCTATTAAACATATGGCACTCGGCGTTTATGGTTTTGGATGTGAGGATGCATTGATTCATTTGCTGAATTACGTTTGGCCAAATATTTTTGAAACATCACCTCATTTAGTTCAGGCATTTATGGATGCTGTTGATGGACTACGTGTTTCACTCGGTCCCATAAAAATTTTGCAATATACACTGCAGGGCCTATTTCATCCGGCACGTAAAGTCCGAGATGTGTATTGGAAAATTTACAACTCTCTTTACATTGGTGGACAAGACGCATTAATAGCTGGTTATCCAAGGATTACTAACGATCCAAAGAATCAATATGAACGATACGAGCTGGACTAT
>oleae
ATGGAAAATATTCCCCGAACACAAGAAGATATTGAGGCTCAAATTGCCGATATTCAAACCAAGAAAAAGGAAATTCAAAAAAATGCATCGACTGGAGTTGGCTTATTAGACACTGGTGGATTTTATGATACAGAATTATACGATGAGGGCGGCGGTAAAGGAAAGAATCGCTATGAGGGCTATAACACCTCAATTGCAGCTAACGACGAAATGGATGAAGACGAAGATGATGGATTCCCTGTACCCCAAAAGCGTACAACTTATACGGCACCCATATCCGTTTTAAAAGATGTCACTCAGGGTAAGGAAGATGTTGATCCCATGGCGGATAGACGACGGCCGACCATAGCAGATAGAGAGGATGAATATAGACAAAAAAGACGTCGTATTATTATATCTCCTGAGCGTGCAGATCCCTTTGCTGATGGCGGAAAGACACCTGATATTGGATCAAGAACATATCCCGATATAATGCGTGAGCAAATGCTCAAAGGGGAGGAAAGTGAGCTTCGCAGAAAAATACAAGAGAAATCTAAGGAAGGTACATTGGTAAAAACTTCGAATGGGGAGGCGACCAAAGAACCGACAACACGTAAGCGTGGACGTTGGGATCAAACTGTTAGCGAAAGTTTTGTACCTGCAAAGGTATCTGCCACACCTAATAGTGCAGCAACCCCTACTTGGGAAGATAAAACACCAGGTGATCATCGCTGGGATGAAACACCTGGCCATAAAGGTAGTGAAACACCTGGGGCTACCCCAGGTTTAGGGACACGCATTTGGGACGCAACTCCGGCACATCCAATGACGCCAAGCCATGAGACACCTGGGCACGAAAAATCAGCTCGTCGCAATCGTTGGGATGAAACTCCAAAAACGGAACGTGAAACTCCCGGTCATAGCGGTTGGGCAGAGACCCCAAAGCCAGATCGGGGTACAAGTGATAATGTTGTTGCCGAATCAACACCAGGCGCTTCAAAAAGAAGATCACGTTGGGACGAGACTCCATCAAATGCAACACCGTCAATGACACCCTCTTCTGCAATGACGCCTAGCCTTACACCAAGTATGACTCCACATACCACGCCAGGTCACGTAACACCACTCTTAACACCGGGTGGTACCACACCCATTGGAGTAAAGGCAATGGCCATGGCCACTCCAACTCCGGGCGCATTAGCCGCTATGACACCAGAGCAACTCCAGGCTTACCGTTGGGAAAAAGAAATAGATGAACGCAATCGACCACTAACTGATGAGGAGCTTGATCAAATGTTTCCGCCTGGGTATAAAATATTACCACCGCCTGCTGGTTATGTGCCATTACGCACACCTGGCCGTAAGTTAATGGCCACACCGACACCAATTGCGGGTACCCCTGCTGGATTTTTTATTCAAGTCGAAGATAAAAATGCCAAATTTATGGACAACCAACCAAAAGGTCAAAACTTACCCTTTATGAAACCAGAAGATGCTCAATATTTCGATAAACTACTTGTGGACGTGGATGAAGATAGTCTTTCTCCAGAAGAGGCTAAGGAGCGAAAAATAATGAAGTTGCTTCTAACTATTAAAAATGGTTCACCTCCAATGCGTAAGTCATCACTTCGTCAAATAACAGACAAGGCACGTGAGTTTGGAGCGGGACCACTATTTAATCAAATTCTTCCGCTACTTATGTCTCCAACGCTTGAAGATCAAGAACGACATTTACTTGTAAAAGTTATCGATCGTGTCTTATATAAGTTGGATGACTTAGTTCGTCCTTATGTACATAAAATTCTTGTCGTTATTGAGCCATTGCTAATTGATGAAGATTACTATGCCCGTGTAGAAGGCCGAGAAATAATTTCGAATCTCGCCAAAGCGGCAGGTCTTGCCACTATGATTTCGACAATGCGTCCTGATATCGACAACATCGATGAATATGTCCGTAATACAACAGCACGAGCGTTCGCTGTTGTGGCGTCGGCATTAGGTATTCCATCCTTACTACCGTTTCTCAAAGCTGTGTGTAAGTCGAAAAAATCATGGCAAGCTCGTCATACCGGTATAAAAATCGTGCAACAAATTGCTATTTTAATGGGCTGTGCTATTTTACCGCATTTAAAAGCTTTGGTAGAAATTATCGAACATGGATTAGTGGATGAACAACAAAAAGTTCGAACCATTACAGCCTTGGCCATTGCTGCATTGGCGGAAGCAGCTACGCCTTATGGCATTGAATCTTTTGATTCTGTTTTGAAGCCCTTATGGAAGGGTATTCGTACACATCGCGGTAAAGGTTTAGCTGCTTTTTTAAAAGCTATTGGTTATTTAATTCCATTAATGGATGCTGAGTATGCCAACTATTATACCCGTGAAGTGATGTTGATTTTGATTCGTGAATTTCAGTCGCCCGATGAAGAAATGAAAAAGATTGTATTGAAGGTAGTAAAACAGTGTTGCGCTACTGACGGTGTGGAGGCGCAATATATTAAAGAAGAGATTTTACCACACTTCTTTAAGTTCTTTTGGAATCACCGAATGGCTTTGGATCGTCGCAATTATAGACAGTTGGTAGACACCACGGTAGAAATTGCCAATAAAGTTGGCGCTTCTGAAATCATTAATCGTGTTGTTGATGATCTAAAAGATGAAAACGAACAGTATCGCAAAATGGTAATGGAAACCATAGAGAAGATTATGGGTAATCTAGGGGCTGCAGACATTGATTCACGTTTAGAGGAGCAACTTATTGATGGTATCCTATATGCTTTTCAAGAACAAACCACCGAAGACGTGGTCATGTTAAATGGTTTTGGTACAATTGTCAATCAGTTAGGCAAACGAGTTAAGCCATATTTACCACAAATTTGCGGAACGATTCTTTGGCGTTTAAATAATAAGTCGGCGAAAGTGCGTCAACAAGCTGCAGATTTAATATCACGCATTGCCATAGTTATGAAGACCTGTCAAGAAGAAAAATTAATGGGACATTTAGGTGTTGTATTATACGAGTATTTGGGAGAGGAATACCCAGAGGTTTTGGGTAGTATTTTGGGTGCGCTTAAAGCAATCGTTAATGTTATTGGTATGACTAAAATGACACCACCCATTAAAGATTTACTCCCACGACTGACACCTATCCTGAAGAATCGTCATGAGAAAGTACAAGAGAACTGTATTGATTTAGTCGGAAGAATTGCGGATCGTGGACCCGAATACGTTTCAGCACGTGAATGGATGCGTATATGCTTTGAGTTACTTGAATTGCTTAAAGCGCATAAAAAAGCTATTCGTCGCGCTACAGTGAACACATTTGGTTACATAGCTAAAGCAATCGGTCCACATGATGTACTCGCAACTCTGTTGAATAATTTGAAAGTACAAGAACGTCAGAATCGTGTATGTACTACAGTAGCTATTGCTATTGTGGCTGAAACTTGTCGACCCTTTACAGTGCTCCCAGCATTAATGAATGAGTACCGCGTCCCAGAACTGAACGTGCAAAATGGAGTACTTAAATCGCTTTCTTTTCTCTTTGAGTACATAGGTGAAATGGGAAAAGACTACATTTATGCCGTATGTCCCCTATTGGAAGACGCGTTAATGGACCGCGATTTAGTGCATCGACAAACTGCTTGTGCTGCTATAAAGCATATGGCACTCGGGGTTTATGGTTTCGGATGTGAGGACGCATTAATTCATTTGCTGAATTACGTTTGGCCAAATATTTTTGAAACATCACCTCATTTAGTTCAGGCATTTATGGATGCTGTTGATGGACTACGTGTTTCACTCGGTCCCATCAAAATTTTGCAATATACACTGCAGGGCCTATTTCATCCGGCACGTAAGGTCCGAGATGTGTATTGGAAAATTTACAACTCTCTTTATATTGGCGGGCAAGATGCATTAATAGCAGGTTATCCAAGGATTACTAACGATCCAAAGAATCAATATGAACGATATGAGCTGGACTAT
>tryoni
ATGGAAAATATTCCGCGAACACACGAAGATATTGAGGCTCAAATTGCCGATATTCAAACCAAGAAAAAGGAAATTCAAAAAAATTCATCGACTGGAGTTGGCTTATTGGACAGTGGTGGATTTTATGATACAGAATTATATGATGAAGGCGGCGGAAAAGGAAAGAATCGTTATGAGGGCTATAACACTTCAATTGCAGCAAACGACGAAATGGATGAAGACGAAGATGATGGATTCCCGGTACCTCAAAAGCGTACAACTTATACGGCACCCATATCCGTTTTAAAAGATGTCACTCAAGGTAAGGAAGATGTTGATCCAATGGCGGATAGACGTCGACCAACCATAGCAGATAGAGAGGATGAATATAGGCAAAAAAGACGTCGTATTATTATATCTCCTGAGCGTGCTGATCCCTTTGCTGATGGTGGAAAGACTCCTGATATTGGATCCAGAACATATCCCGATATAATGCGTGAGCAAATGCTCAAAGGGGAGGAAAGTGAGCTTCGCAGAAAAATACAAGAGAAATCTAAGGAAGGCACATTGGTAAAAACTTCGAATGGGGAGGCGACTAAAGAATCGACAACACGTAAGCGAGGACGTTGGGATCAAACCGTTAGCGAAAGTTTTGTACCTGCAAAGGTATCTGCAACACCTAATAGTGCAGCAACGCCTACTTGGGAAGATAAAACACCAGGTGATCATCGATGGGATGAAACACCTGGCCATAAAGGTAGTGAAACACCTGGGGCCACCCCAGGTTTGGGGACACGAATTTGGGACGCGACTCCGGCACATGCAATGACGCCAAGCCATGAGACACCTGGGCAAGAAAAATCAGCTCGTCGTAATCGTTGGGATGAGACTCCAAAGACGGAACGTGAAACTCCCGGTCACAGTGGTTGGGCTGAGACCCCAAAACCAGACCGGGGTACAAGTGACAATGTTGTTGCTGAATCAACACCAGGTGCTTCAAAAAGAAGATCACGTTGGGATGAAACTCCATCAAATGCGACACCGTCAATGACACCCTCTTCTGCAATGACGCCTAGCCTTACACCAAGTATGACTCCACATACCACTCCAGGTCACGTCACACCACTCTTAACACCGGGTGGTACCACACCCATTGGAGTAAAGGCAATGGCCATGGCAACTCCAACTCCGGGCGCATTAGCCGCAATGACACCAGAGCAACTTCAAGCATACCGTTGGGAAAAGGAAATTGATGAACGCAATCGGCCACTAACAGATGAGGAACTCGATCAAATGTTTCCCCCTGGGTATAAAATATTACCGCCGCCTGCTGGTTATGTGCCATTACGCACACCTGGGCGTAAGTTAATGGCCACACCGACACCAATTGCTGGTACCCCTGCGGGATTTTTTATTCAAGTCGAAGATAAAAATGCCAAATTTATGGACAACCAACCAAAAGGTCAAAACTTACCGTTTATGAAACCAGAAGATGCTCAATATTTCGATAAACTGCTTGTGGACGTAGACGAAGACAGTCTTTCTCCAGAAGAGGCTAAGGAGCGAAAAATAATGAAGTTGCTTTTAACTATTAAAAATGGTTCACCTCCAATGCGTAAGTCATCACTTCGACAAATAACTGACAAGGCACGTGAGTTTGGAGCTGGGCCACTATTTAATCAAATTCTTCCCTTACTTATGTCTCCAACGCTTGAAGATCAAGAACGACATTTACTTGTAAAAGTTATCGATCGTGTCCTATATAAGTTAGATGATTTAGTGCGTCCTTATGTACATAAAATTCTTGTCGTTATTGAGCCATTGCTAATTGATGAAGATTACTATGCCCGTGTAGAAGGTCGAGAAATAATTTCGAATCTAGCCAAAGCGGCAGGCCTTGCCACTATGATTTCGACAATGCGTCCTGATATCGACAACATCGATGAATATGTCCGTAATACAACGGCACGAGCATTCGCCGTTGTGGCGTCGGCATTAGGTATTCCATCCTTACTACCGTTTCTTAAAGCCGTGTGTAAGTCGAAAAAGTCATGGCAAGCTCGTCATACCGGTATAAAAATCGTGCAACAAATTGCCATATTAATGGGCTGTGCTATTTTACCGCATTTAAAAGCTTTAGTGGAAATTATCGAACATGGATTAGTGGATGAACAACAAAAAGTGCGAACGATCACAGCCTTGGCCATTGCTGCATTGGCTGAAGCAGCTACGCCTTATGGCATTGAATCTTTTGATTCCGTTTTGAAGCCCTTATGGAAGGGTATTCGTACACATCGCGGTAAAGGCTTAGCTGCATTTTTAAAAGCTATTGGTTATTTAATTCCATTAATGGATGCCGAGTATGCCAACTATTATACCCGTGAAGTGATGTTGATTTTGATTCGTGAATTTCAGTCACCCGATGAAGAAATGAAAAAGATCGTATTAAAGGTAGTAAAACAGTGTTGCGCTACAGACGGTGTGGAGGCACAATATATTAAAGAAGAGATTTTGCCACACTTCTTTAAGTTCTTTTGGAATCACCGAATGGCTTTGGATCGTCGCAATTATAGGCAGTTGGTAGACACCACGGTAGAAATTGCCAATAAAGTTGGCGCTTCTGAAATCATTAATCGAGTTGTTGATGATTTAAAGGATGAAAACGAACAGTATCGCAAAATGGTAATGGAAACCATAGAGAAGATTATGGGTAATCTAGGAGCTGCAGACATTGATTCACGTTTAGAGGAGCAACTTATTGATGGTATCCTATATGCTTTTCAAGAACAAACCACCGAAGACGTGGTCATGTTGAATGGTTTTGGTACGATTGTCAATCAGCTAGGCAAACGAGTTAAGCCATATTTACCTCAAATTTGTGGAACGATTCTTTGGCGTTTAAACAATAAGTCTGCGAAAGTGCGTCAACAAGCAGCAGATTTAATATCCCGCATTGCCATAGTTATGAAGACCTGTCAAGAAGAAAAATTAATGGGGCATTTAGGTGTTGTATTATACGAGTATTTGGGAGAGGAATATCCAGAGGTATTGGGGAGTATTTTGGGTGCGCTTAAGGCAATCGTTAATGTTATTGGTATGACTAAAATGACACCGCCCATTAAAGATTTACTCCCACGACTGACTCCTATCCTTAAGAATCGTCATGAGAAAGTACAAGAGAACTGTATTGATTTAGTCGGAAGAATTGCGGATCGTGGACCAGAATACGTTTCAGCGCGTGAATGGATGCGTATATGCTTTGAGTTACTTGAACTTCTCAAAGCGCATAAAAAAGCTATTCGTCGCGCTACAGTGAACACATTTGGTTACATAGCTAAAGCAATCGGTCCGCATGATGTGCTCGCGACTTTGTTGAATAATTTGAAAGTACAAGAACGACAGAATCGTGTATGTACTACAGTAGCTATTGCTATAGTGGCTGAAACTTGTCGACCCTTTACAGTACTCCCTGCATTAATGAATGAGTACCGCGTCCCAGAACTGAACGTGCAAAATGGAGTACTCAAATCACTTTCTTTTCTTTTTGAGTACATAGGTGAAATGGGAAAAGACTACATTTATGCCGTATGTCCCTTGTTGGAAGACGCATTAATGGACCGCGATTTGGTGCATCGACAAACTGCTTGTGCTGCTATTAAACATATGGCACTCGGCGTTTATGGTTTTGGATGTGAGGATGCATTGATTCATTTGCTGAATTACGTTTGGCCAAATATTTTTGAAACATCACCTCATTTAGTTCAGGCATTTATGGATGCTGTTGATGGTCTACGTGTTTCACTCGGACCCATAAAAATTTTGCAATATACACTGCAGGGACTATTTCATCCGGCACGTAAAGTCCGAGATGTGTATTGGAAAATTTACAATTCTCTTTATATTGGTGGACAAGACGCATTAATAGCTGGTTATCCAAGGATTACTAACGACCCAAAGAATCAATATGAACGATATGAGTTGGACTAT
>zonata
ATGGAAAATATTCCGCGAACACACGAAGATATTGAGGCTCAAATTGCCGATATTCAAACCAAGAAAAAGGAAATTCAAAAAAATTCATCGACTGGAGTTGGGTTGTTGGACAGTGGTGGATTTTATGATACAGAATTATATGATGAAGGCGGCGGAAAAGGAAAAAATCGTTATGAGGGCTATAACACTTCAATTGCAGCAAACGACGAAATGGATGAAGACGAAGATGATGGATTCCCGGTACCTCAAAAGCGTACAACTTATACGGCACCCGTATCCGTTTTAAAAGATGTCACCCAGGGTAAGGAAGATGTTGATCCGATGGCGGATAGACGTCGACCAACCATAGCAGATAGAGAGGATGAATATAGGCAAAAAAGACGTCGTATTATTATATCTCCTGAGCGTGCTGATCCCTTTGCTGATGGTGGAAAGACTCCTGATATTGGATCCAGGACATATCCCGATATAATGCGTGAGCAAATGCTCAAGGGGGAGGAAAGTGAGCTTCGAAGAAAAATACAAGAGAAATCTAAGGAAGGCACATTGGTAAAAACTTCGAATGGGGAGGCGACTAAAGAACCGACAACGCGTAAGCGAGGACGTTGGGATCAAACAGTTAGCGAAAGTTTTGTGCCTGCAAAGGTATCTGCAACACCTAATAGTGCAGCAACGCCTACTTGGGAAGATAAAACACCAGGTGATCATCGATGGGATGAAACACCTGGCCATAAAGGTAGTGAAACACCTGGGGCCACCCCAGGTTTGGGGACACGAATTTGGGACGCGACTCCGGCACATCCAATGACGCCAAGCCATGAGACACCTGGCCAAGAAAAATCAGCTCGTCGTAATCGTTGGGATGAAACTCCAAAGACAGAACGTGAAACTCCCGGTCACAGTGGTTGGGCTGAGACCCCAAAACCAGACCGCGGTACAAGTGATAATGTTGTTGCTGAATCAACACCAGGTGCTTCAAAAAGAAGATCACGGTGGGATGAAACTCCATCAAATGCGACACCGTCAATGACACCCTCTTCTGCAATGACGCCTAGCCTTACACCAAGTATGACTCCACATACCACACCAGGTCACGTCACACCACTTTTAACACCGGGTGGTACCACACCCATTGGAGTAAAGGCAATGGCCATGGCAACTCCAACTCCGGGCGCATTAGCCGCAATGACACCAGAGCAACTTCAAGCATACCGTTGGGAAAAAGAAATTGATGAACGCAATCGGCCACTAACAGATGAGGAACTCGATCAAATGTTTCCACCTGGGTATAAAATATTACCACCGCCTGCTGGTTATGTGCCGTTACGCACACCTGGGCGCAAATTAATGGCCACACCCACACCAATTGCTGGTACCCCTGCTGGATTTTTTATTCAAGTCGAAGATAAAAATGCCAAATTTATGGACAACCAACCAAAAGGTCAAAACTTACCATTTATGAAACCAGAAGATGCTCAATATTTCGATAAACTGCTTGTGGACGTAGACGAAGACAGTCTTTCTCCAGAAGAGGCTAAGGAGCGAAAAATAATGAAATTGCTTTTAACTATTAAAAATGGTTCACCTCCAATGCGTAAATCATCACTTCGACAAATAACAGACAAGGCACGTGAGTTTGGAGCTGGACCACTATTTAATCAAATTCTTCCGCTACTTATGTCTCCAACGCTTGAAGATCAAGAACGACATTTACTTGTAAAAGTTATCGATCGTGTCCTATATAAGTTAGATGATTTAGTGCGTCCTTATGTACATAAAATTCTTGTCGTTATTGAGCCATTGCTAATTGATGAAGATTACTATGCCCGTGTAGAAGGCCGAGAAATAATTTCGAATCTAGCCAAAGCGGCAGGCCTTGCCACTATGATTTCGACAATGCGTCCTGATATCGACAACATCGATGAATATGTCCGTAATACAACGGCACGAGCATTCGCCGTTGTGGCGTCGGCGTTAGGTATTCCATCCTTACTACCGTTTCTCAAAGCCGTGTGTAAGTCGAAAAAGTCATGGCAAGCTCGTCATACCGGTATAAAAATCGTGCAACAAATTGCCATTTTAATGGGCTGTGCTATTTTACCGCATTTAAAAGCTTTAGTGGAAATTATCGAACATGGATTAGTGGATGAACAACAAAAAGTGCGAACGATCACAGCCTTGGCCATTGCTGCATTGGCTGAAGCAGCTACGCCTTATGGCATTGAATCTTTTGATTCCGTTTTGAAGCCCTTATGGAAAGGTATTCGTACACATCGCGGTAAAGGTCTAGCTGCATTTTTAAAAGCTATTGGTTATTTAATTCCATTAATGGATGCCGAGTATGCCAACTATTATACCCGTGAAGTGATGTTGATTTTGATTCGTGAATTTCAGTCGCCCGATGAAGAAATGAAAAAAATCGTATTAAAGGTAGTAAAACAGTGTTGTGCTACTGACGGTGTGGAGGCACAATATATTAAAGAAGAAATTTTGCCACACTTCTTTAAGTTCTTTTGGAATCACCGAATGGCTTTGGATCGACGCAATTATAGGCAGTTGGTAGACACCACGGTAGAAATTGCTAATAAAGTTGGCGCTTCTGAAATCATTAATCGAGTTGTTGATGATTTAAAGGATGAAAACGAACAGTATCGGAAAATGGTAATGGAAACCATAGAGAAGATCATGGGTAATCTAGGAGCTGCAGACATTGATTCACGTTTAGAGGAGCAACTTATTGATGGTATCCTATATGCTTTTCAAGAACAAACCACCGAAGACGTGGTCATGTTGAATGGTTTTGGTACAATTGTCAATCAGCTAGGCAAACGAGTTAAACCATATTTACCACAAATTTGTGGAACGATTCTTTGGCGTTTAAATAATAAGTCTGCGAAAGTACGTCAACAAGCAGCAGATTTAATATCCCGCATTGCCATAGTTATGAAGACCTGTCAAGAAGAAAAATTAATGGGACATTTAGGTGTTGTATTATACGAGTATTTGGGAGAGGAATACCCAGAGGTTTTGGGGAGTATCTTGGGTGCGCTTAAGGCAATCGTTAATGTTATTGGTATGACTAAAATGACGCCGCCCATTAAAGATTTACTCCCACGACTGACACCTATCCTTAAGAATCGTCATGAGAAAGTACAAGAGAACTGTATTGATTTAGTCGGAAGAATTGCGGATCGTGGTCCAGAATACGTTTCAGCGCGTGAATGGATGCGTATATGCTTTGAGTTACTTGAACTTCTTAAAGCGCATAAAAAAGCTATTCGTCGAGCTACAGTGAACACATTTGGTTATATAGCTAAAGCAATCGGTCCACATGATGTGCTCGCAACTTTACTGAATAATTTGAAAGTACAAGAACGACAGAATCGTGTATGTACTACAGTAGCTATTGCTATAGTGGCTGAAACTTGTCGACCCTTTACAGTACTCCCTGCATTGATGAATGAATACCGCGTCCCAGAACTGAACGTGCAAAATGGAGTACTCAAATCACTTTCTTTTCTCTTTGAGTACATAGGTGAAATGGGAAAGGACTACATTTATGCCGTATGTCCCTTGTTGGAAGACGCATTAATGGACCGCGATTTAGTGCATAGACAAACTGCTTGTGCTGCTATTAAACATATGGCACTCGGCGTTTATGGTTTTGGATGTGAGGACGCATTGATTCATTTGCTGAATTACGTTTGGCCAAATATTTTTGAAACATCACCTCATTTAGTTCAGGCATTTATGGATGCTGTTGATGGACTACGTGTTTCACTCGGTCCCATAAAAATTTTGCAATATACACTGCAGGGCCTATTTCATCCAGCACGTAAAGTCCGAGATGTATATTGGAAAATTTACAACTCTCTTTACATTGGTGGACAAGACGCATTAATAGCTGGTTATCCAAGGATTACTAACGATCCAAAGAATCAATATGAACGATATGAGCTGGACTAT
