# Supplementary material for: The Impact of Fast Radiation on the Phylogeny of Bactrocera Fruit Flies as Revealed by Multiple Evolutionary Models and Mutation Rate-Calibrated Clock
Source: Insects. 2022 Jun 30;13(7):603. doi: 10.3390/insects13070603 (PMC9319077; doi:10.3390/insects13070603)
Supplement: Supplementary file 1 [file insects-13-00603-s001.zip › File S1/ceratitis_17698.fasta]

>bryoniae
ATGTCGTCCGGCGCGGGTGATGAGCTTGTAAAAGAGCCACGCGTGGCAGAAATAGCCGCCTCCAGTATTCGTTCAGGTCTAGCTGAACTCGAATTGAAGTCAGCGCAAGTGCTACGCGGTTTGGAAAATGTCAAA------GCGCCAGTTGCTGAAGCTGCCGCACAG------------------CTGGAAGTTGGCGTCGCA---GATGCAGTT------GGTCACAATGCTAACTTAGGAAATATCGCTGACACACCACTCGACATGCCGACTGCGGCAAAGCACACAACACTATTGCATGGCGATTGTATACCACCAGCCGACATATTGAATTCACTAGAAAATCTCATAGCCTATTCAGACTCTAATAATGATCCAGTATTTCCGCTACCCGGCCTTGATGATGTAGCACAATTGGCGCTCATCTCACACAGCATTGTCGCCTATCTGACACATTTGGATCGCCAGCATTTGGTACGTGTTTCGAGCAGCATTGCCGGCGATACCACACGCTGGTTGGGTGCGCTCTTCCGTTTTCTCGATCCGGCCAGTAGTTTTCACACAGACAACGCTGACGCTATACTACGCGCTGTGCGCTTAGCGATAGTGGCTCGTTGT---------------------------------CCTGGCTATCTCGAGGGTGGCATACCAGCATTGGCGCATCCCTGTTTCTACATTTCCGAAAATATAACACCAATACGTCTGCAATAT---------------------------------------------------------------GCTTGCCGTCAGCTGGGTATACCATTGGATGCGATACGTCTAATACCGACCAATAGCACGTTCGGCACAATGGATTTGTCATTGCTGCTCAAACAAGTGCAAGTTGATTTGAGTGCCAAT------CATACACCATTAATGGTGGTAGCCGATGTCGGTGCATCAATAAGTGGTTATGTGGATAATTTGCAACGCATGAGTGATATCTGCCGAACGCACAATATATGGTTACATGCCACCGGGCATGCTTTAGCGGCGTTGGCATGTGCACAGGGACCAAATACGATCAGTGACATTGTTGACTCAATTGTTTTGAATTTGGGCAGTTGGTTGGGCGTACCAAGCCTACCGATAGTGCTGCTACATCGTCAATTGCAAAATTCTGCATTGACCGCCTTCGAATTGGATCCAATTTTATCGCGTCGCCTACATTCACTGTCACTATGGACTAGTCTACAAGCGCTTGGACGTGATGCGATAGCGGAACGTATACATGTTGCATTCCAAACGTGCAGCATTCTCTTCGAAATCACGTCCAAGTGTGAGGGTATGCGTGTAGTGAGTCGTGCCCCGGGCGGCCAATCAGGCACTACACTTAACGATGTCATCAATAAGCCGCTAGACGCTAATTTGCTTTTCGAGACCGTTGCACCTGTAGTCGTATTTCAATTTGATGGCAGTACATCTATAGCGACA------GTGGGAAAAACCGATAACGAACCTTTGAAAACAATAGAGAGCAGAGAGAAGGCGTTGGAGAAGGTTGACAATGCCACATACTTTGATCGCTTGAATTCGTGGTTGGGCCAATTAATGCAGCGTGATTGTCCAATGTTCGATTTCGAAATAATTGAACATCCTACACAAGGCACATGCGTACGTTATTGCCCGTTGGAATTGGGATTAGGTCAGCAACCACCAACTTCAGAAAATTTGGAGGGTTTCGCACATTATCTCGAAGGCAACGTTGATATTTTACGTGCAACCATAAAGCATAAAGCGACATTTATCGAATGGGTTGGGAAGAGCGATGTGTTGCGTTTGGTGGATCTGCCAGAGTGGGCCGGTATGGGTGGAGTGCGTTTTGTACCCGAGGGTTGGGAGTCTATACTCACAGATCAAGCCAAAACTGAATTAAATAAGCTAAATGCCGATCTCGTGGAAGCATTGAAATCGACTGACAATGCCTTCTCGCTGGGCGAAAGTGCAGATGGTCTGATTTGTGTGCGCTTCGGTATGGTTACGCATGAAACGGAGGTGGAAGAGCTGTTGGATTTAGTCGTTTCGGTGGGTCAGAGTGTACAAGAAAATTCTAGAGTACTCGATACAATGTCGGAAATTGTAAAGAAGGGCATAGAGGCTGCCACTGCCGATTTAATGCGCGAAACCGAGGAAAAAATGTGGCAAGAAGGCATATTGAGGCATGTACCAGTTGTAGGGCGTGTGTTTAATTGGTGGTCACCACCACCAAAAGATGCTGGCGGTATTAAAGGTCGCAGTCTAAATCTAACACAAGGCGTCGTCGAAAGCACAGAAAATATTTATAGATATCACATGCAAATGTCGGGTTCGCCACATCAAATGGGACGTTCGCCGCCCACACCAATGGTACAAACACCTGTTATTTCGACAGCCAATACGGTACCGCCCGTCTTTCCGGAGCCAACATCACAAGTACAAGCGCCA------------CAACAACAA------------------GCGCAATATTCAAATTCGAATAGTGTCAATGAGGACAGCGACAAGCATACACGCAACATAAGTCAAAGTAGTAATCATTCATCGGTGCCTGAGTTAGTGCCCGTTAATGCGAATGTTATTGTGAAT---GCAAATCCAATTAATAGC
>ceratitis
ATGTCGTCCGGCGCCGGTGATGAGTTGTTGAAAGAGCCACGCGTAGCAGAAATTGCCGCATCCAGTATTCGTTCCGGCCTCGCTGAACTTGAATTGCGCTCTTCACAGGTGTTACGTGGTTTGGAAAATGTTAAAACTGCAGCGCCGATT---------ATTGAAAATCATGATGGACTACCACCACCAGAGGGCGGTGCCGCCACAGATGCGGTTGATGGCGGCGGCAATGCACATATAGCAAATGGCGTTCACACATCACTTGACATGCCGACAACACCAAAACATACAACTCTATTGCATGGTGACTGTAAGCCACCAGCCGACATACTCAAATCATTGGAAACTCTTATAGCTTACTCCGACTCTGAGGATGATCCGGAATTTCCTCTACCCGGTCTAGATGACGTTGCACAACTAGCACTTATCTCACACAGTATTGTCGCTTATCTAACACATTTAGATCGCCAACATTTGGTGCGCGTCTCGAGCAGCATTGCCGGCGACACCACACGCTGGCTGGGTGCACTCTTCCGCTTTTTCGATCCGGCCAGTAGTTTTCACACAGACAACGCTGACGCTATACTACGCGCTGTGCGCTTAGCGATAGTGGCACGTTGT---------------------------------CCTGGCTATCTTGAGGGCGGCATACCAGCATTGGCGCATCCATGCTTTTATATTTCGGAAAATACGACGCCACTACGTCTACAATAT---------------------------------------------------------------GCTTGCCGTCAATTGGGCATACCATTGGATGCGATACGTCTGATACCGGCCAATAGCACATTCGGCACAATGGATTTGTCGCTGCTACAGAAGCAGGTGCAAACCGATTTGAGTGCAAAT------CGCACGCCTCTACTGGTGGTGGCCGATGTAGGCGCTTCGCTTAGCGGTTATGTGGACAATTTACAGCGCATGAGTGACATTTGTCGGGCGCACAACATTTGGCTACATGCCACCGGTCATGGTTTGGCAGCATTAGCGTGTGCACAGGGACCGAATACGATCAGCGATATTGTTGACTCAATTGTTTTGAATTTGGGCAGTTGGTTAGGCGTACCAAGTCTACCAATAGTGCTTCTACATCGTCAACTGCAAAATTCCGCTTTAACCGCCTTCGAATCGGATCCAATGCTTTCACGTCGCCTACATTCGCTTTCATTGTGGACCAGTCTGCAGGCATTGGGACGCGATGCTATCGCGGAACGTATTCATGTTGCATTCCAAACGTGTAGTATTCTCTTCGAGATCACATCCAAATGTGATGGTGTACGTGTGGTGAGTCGTGCCCCTGGCGGCCAATCTGGTACTACACTCAACGATGTCATTAATAAGCCGCTTGACGTTAATTTACTTTTCGAAACCGTTGCACCTGTGGTTGTATTTCAATTTGATGGCAGCACATCAATCACAATACAGGGCGTTAGTAAAACCGATAGCGAGCATATGGCTGCATTGGAAGGCGCTAGTAAGTCGTTGGAGAAGATTAGCAATGCATCATACTTCGATCGATTGAACTCCTGGTTGGGCCAAATACTGCAACGTGATTGCCCTAATTTCGATTTCGAAATCATTGAACATCCCACACATGGCACTTGCATACGTTATTGCCCACTTGAGCTGGGGCTAGGTGAACAGCCACCGACGTCTGAAAATTTAGAAGGCTTTGCACAAAATCTCGAGGGAAATGTGGATATTTTACGCGCTACGATTAAGCATAAGGCAACATTTATTGAATTAGTTGAGAAGAGTGATGTATTGCGGCTGGTTAATTTGCCTGAATGGGCTGGTATGGGTGGTGTACGCTTTGTGCCCGAAGGTTGGGAGTCACTACTCACTGATCAAGCCAAAACGGAGTTGAATAAGCTCAATGCGGATCTTGTTGACGCATTGAAATCCACAGATAATGCTTTCTCGTTGGGCGAGGGCACAGATGGTTTGATTTGTGTGCGTTTCGGTATGGTTACGCATGAGACCGATGTGGAGGAGCTATTGGATTTAGTTGTTTCGGTGGGTAAGAGTGTGCAGGAAAATTCGCGTGTATTGGATACAATGTCGGAAATTGTTAAGAAGGGCATCGAAGCAGCTACTGCCGATTTGATGCGCGAAACCGAAGAGAAAATGTGGCAAGAGGGCATATTAAGGCATGTACCAGTTGTTGGACGCGTATTTAATTGGTGGTCACCCCCTGCTCGTGAAGCTGGTGGCATAAAAGGTCGTAGTCTCAATCTAACACAAGGTGTTGTCGAAAGCACTGAAAATATTTACAGATACCACATGCAAATGTCGGGTTCACCACATCAAATGGGTCGCTCACCACCCACACCCATGGTGCAGACACCTGTCATATCTGCTGCCAATGCAGTGCCGCCCGTCTTTCCCGAACCAACATCACAAACGCAAGCAACA------------CAACAAGAG------CAGCAACAACAAGCACAAACTGCGAACGTGAATAATGTCGCAGAGAGCAATGAAGGACATGCACGCAATATTAGTCAAAGTAGTAACCAATCGTCGGTGCCTGAGCTGGTGCCCGTAAATGCGAATGTAATTGTGAATAATGCAAATCCAATTAATAAT
>correcta
ATGTCGTCCGGCGCGGGTGATGAACTTGTAAAAGAGCCACGCGTGGCAGAAATAGCCGCCTCCAGTATTCGTTCCGGTTTAGCAGAACTCGAATTGAAGTCAGCACAAGTGCTACGCGGTTTGGAAAATGTCAAA------GCGCCAGTTACAGAAGCAGCTGCACAA------------------TTGGAAGTTGGCGCCGCA---GATGCTGTT------GGCCAAACTGCTAACTTAGGAAACGTCGCCGACACACCACTCGACATGCCGACTACGGCAAAGCACACAACACTATTGCATGGCGATTGTATACCACCAGCCGACATATTGAATTCACTAGAAAATCTCATAGCCTATTCAGACTCTAATAATGATCCAGTATTTCCGCTACCCGGCCTTGATGATGTAGCACAATTGGCGCTCATCTCACACAGCATTGTCGCCTATCTGACACATTTGGATCGCCAGCATTTGGTACGTGTTTCGAGTAGCATTGCCGGCGATACCACACGCTGGTTGGGTGCGCTCTTCCGTTTTCTCGATCCGGCCAGTAGTTTTCACACAGACAACGCTGACGCTATACTACGCGCTGTGCGCTTAGCGATAGTGGCACGTTGT---------------------------------CCTGGCTATCTCGAGGGTGGCATACCAGCATTGGCGCATCCCTGTTTCTACATTTCCGAAAATATAACACCAATACGTCTGCAATAT---------------------------------------------------------------GCTTGCCGTCAGCTGGGTATACCATTGGATGCGATACGTCTAATACCAACCAATAGCACGTTCGGCACAATGGATTTGTCATTGCTGCTCAAACAAGTGCAAGTTGATTTGAGTGCCAAT------CATACACCACTAATGGTGGTGGCCGATGTCGGTGCATCAGTAAGTGGTTATGTGGATAATTTGCAACGCATGAGTGACATCTGCCGAACGCACAATATATGGTTACATGCCACCGGGCATGCATTAGCCGCGTTGGCATGTGCACAAGGACCAAATACGATCAGTGACATTGTTGACTCAATTGTTTTGAATTTGGGCAGTTGGTTGGGCGTACCAAGTCTACCGATAGTGCTGCTACATCGTCAATTGCAAAATTCTGCATTGACCGCCTTCGAATCGGATCCAATTTTATCGCGTCGCCTACATTCACTGTCACTATGGACTAGTCTGCAAGCGCTTGGACGTGATGCGATAGCGGAACGTATACATGTTGCATTCCAAACGTGTAGCATTCTCTTCGAGATCACGTCCAAGTGTGAGGGTATGCGTGTAGTGAGTCGTGCCCCGGGCGGCCAATCAGGCACTACACTTAACGATGTCATCAATAAGCCGCTAGACGCTAATTTGCTTTTCGAGACCGTTGCACCTGTAGTCGTATTTCAATTTGATGGCAGTACATCTATAGCGGCA------GTGGGAAATACTGATAAGGAACCTTTGAAAACATTAGAGAGCAGAGAGAAGGCGTTGGAGAAGGTTGACAATGCCACATACTTTGATCGCTTGAATTCGTGGTTGGGGCAATTAATGCAGCGTGATTGTCCAATGTTCGATTTCGAAATAATTGAACATCCTACACAAGGCACATGCATACGTTATTGCCCGTTGGAATTGGGATTAGGCCAGCAACCACCTACTTCAGAAAATTTGGAGGGTTTCGCACATTATCTCGAAGGCAACGTTGATATTTTACGTGCGACCATAAAGCATAAAGCGACATTTATCGAATGGGTTGGGAAGAGCGATGTGTTGCGTTTGGTTGATCTACCTGAGTGGGCCGGTATGGGTGGTGTGCGTTTTGTACCCGAGGGTTGGGAGTCAATACTTACAGATCAAGCCAAAACTGAATTGAATAAGCTAAATGCCGATCTCGTGGAGGCATTGAAATCCACTGACAATGCCTTCTCGCTGGGCGAGAGCGCAGATGGGCTGATTTGTGTGCGCTTCGGTATGGTTACGCATGAAACGGAGGTGGAGGAGCTGTTGGATTTAGTTGTTTCAGTGGGCCAGAGTGTTCAGGAAAATTCTAGAGTATTGGATACAATGTCGGAAATTGTAAAAAAGGGCATAGAGGCTGCCACTGCCGATTTAATGCGCGAAACCGAAGAGAAAATGTGGCAGGAAGGCATATTGAGGCATGTACCAGTTGTAGGGCGTGTATTTAATTGGTGGTCACCACCACCGAAAGATGCTGGCGGTATTAAAGGTCGCAGTCTAAATCTAACACAAGGCGTCGTCGAAAGCACAGAAAATATTTATAGATATCACATGCAAATGTCCGGTTCGCCTCATCAAATGGGACGTTCGCCACCCACACCAATGGTACAAACACCTGTTATTTCGACGGCCAATTCTGTACCGCCCGTCTTTCCGGACCCAACATCACAAGTACAAGCG---------------CAACAACAA------------------GCGCAATATTCTAATTCGAATAGTGTCAATGAGGGCAGCGACAAGCATACACGCAACATAAGTCAAAGTAGTAATCATTCATCGGTGCCTGAGTTAGTGCCCGTTAATGCGAATGTTATTGTGAAT---GCAAATCCAATTAATAGC
>cucurbitae
ATGTCGTCCGGCGCGGGTGATGAGCTAACAAATGAGCCACGCGTGGCAGAAATAGCCGCTTCCAGTATTCGTTCCGGTCTAGCTGAACTCGAATTGAGATCAGCGCAAGTACTACGCGGTTTGGAGAATGTCAAA---GCGGCGCCAGTT---------GAAGCACAG------------------CCAGAAAGTGGCAGCCCC---GATGCTGTT------GGCAACAAT------------AACGTGCCGAACACACCAAACGATATGGCGACTACAGTAAAGCACACAACACTATTGCACAGCGACTGCATACCACCAGGCGACATATTGAATTCACTGGAAAATCTCATAGCATACTCCGACTCAAATAACGATCCAGAATTTCCGCTACCCGGCCTCGATGATGTAGCACAATTGGCGCTCATCTCACACAGCATCGTGGCCTATCTGACGCACTTGGATCGTCAGCATTTGGTACGCGTGTCGAGCAGCATTGCCGGCGATACCACACGCTGGTTAGGTGCACTCTTCCGTTTTCTCGATCCGGCCAGTAGTTTTCACACAGACAATGCTGACGCTATACTACGCGCTGTGCGCCTAGCGATAGTGGCACGTTGT---------------------------------CCCGGCTATCTAGAGGGTGGCATACCGGCATTGGCGCAACCCTGTTTCTACATCTCGGAGAATATAACGCCACTGCGGCTGCAATTC---------------------------------------------------------------GCTTGCCGTCAGTTGGGTATACCATTGGATGCGATACGTTTGATACCGGCCAATAGCACTTTCGGCACAATGGATTTGTCGATGCTGCTTAAACAAGTACAAGCCGATTTGAGTGCAAAT------CGTACACCACTACTAGTGGTAGCCGATGTTGGTGCATCGCTGAGCGGTTACGTGGATAATTTGCAACGCATGAGTGACATCTGCCGTACGCACAATATATGGTTGCATGCCACCGGGCATGCTTTGGCGGCGTTGGCATGTGCACAGGGACCAAATACGATCAGTGACATTGTTGACTCAATTGTTTTGAATTTGGGCAGTTGGTTGGGCGTGCCAAGCCTACCGATTGTGCTACTGCATCGCCAATTGCAAAACACTGCATTGGCCGCATTCGAATCGGATCCAATAGTGTCGCGTCGCCTACATTCGCTTTCATTATGGACTAGTCTGCAAGCGCTTGGACGTGATGCGATAGCGGAACGTATACATGTTGCATTTCAAACTTGTAGTATACTCTTCGAGATCACTTCCAAGTGTGAGGGTATGCGTGTAGTGAGTCGTGCCCCAGGCGGCCAATCAGGCACTACACTTAACGATGTCATTAATAAGCCGCTAGACGCTAATTTGCTTTTCGAGACCGTTGCACCGGTTGTTGTATTTCAATTCGATGGCAGTACAACTATAGCTACA------GTGGGCAAAACCGATAACGAACATTTGAATGCATTGGAGCGCAATGGCAAGACATTGGAGAAGGTTGACAATGCCATCTACTTTGATCGTTTGAATTCGTGGTTGGGACAATTGCTGCAACGTGATTGTCCAAATTTCGATTTCGAAATCATTGAACATCCTACACATGGCACTTGCATACGTTACTGCCCCTTGGAATTGGGTTTGGGCGAGCAGTCCCCCACTTCAGAGAATTTAGAGGGTTTCGCACAATATCTTGAAGGCAATGTTGATATTTTACGTGCAACCATAAAGCATAAAGCGTCGTTTATTGAGTCGGTTGAGAAGAGTGATGTGTTGCGTTTGGTCGAACTGCCAGAGTGGGCCGGTATGGGCGGTGTGCGTTATGTGCCCGAGGGTTGGGAATCCATACTCACGGATCAAGCCAAAACTGAATTAAATAAGCTAAATGTCGATCTCGTAGAAGCATTGAAATCAACTGATAATGCCTTCTCGCTGGGCGAGGGTGCAGATGGTATGATTTGTGTACGCTTCGGTATGGTTACGCATGAAACGGAGGTGGATGAGCTATTGGATTTAGTTGTTTCAGTGGGTCAGAGTATACAGGAAAATTCGAGAGTATTAGATACAATGTCGGAAATTGTAAAGAAGGGCATCGAGGCTGCCACTGCCGATTTATTGCGCGAAACCGAGGAGAAAATGTGGCAAGAAGGCATATTGAGACATGTACCAGTTGTAGGGCGTGTGTTTAATTGGTGGTCACCACCACCTAAAGAGGCGGGTGGTATCAAAGGTCGCAGTCTAAATCTAACACAAGGCATAGTCGAAAGCACAGAAAATATTTACAGATATCACATGCAAATGTCGGGTTCTCCACATCAAATGGGACGTTCGCCACCCACACCGATGGTACAAACACCTGTTATTTCGGCGATCAATACAGTGCCGCCTGTCTTTCCGGAGGCAGCAACACAAGTACAAGCGCCA------------CAACAACAG------CAACAACAGCAATCACAATATTCAAATTCGAATAGTGTCAATGAGGACAGCGACAAACATACACGCAATATTAGTCAAAGTAGTAATCATTCATCGGTGCCTGAGTTAGTGCCCGTCAATGCGAATGTAATTGTGAAT---ACAAATCCAATTAATAAC
>dorsalis
ATGTCGTCCGGCGCGGGTGATGAACTTGTAAAAGAGCCACGCGTGGCAGAAATAGCCGCCTCCAGTATTCGTTCCGGTCTAGCTGAACTCGAATTGAAGTCAGCGCAAGTGCTACGCGGTTTGGAAAATGTCAAA------GCGCCAGTTGCAGAAACAGCCGCACAG------------------CTGGAAGTTGGCGCCGCT---GATGCTGTT------GGTCACAATGCTAACTTAGGAAACGTCGCCGACACACCACTCGACATGCCGACTACGGCAAAGCACACAACACTATTGCATGGCGATTGTATACCACCAGCCGACATATTGAATTCACTAGAAAATCTCATAGCCTATTCAGACTCTAATAATGATCCAGTATTTCCGCTACCCGGCCTTGATGATGTAGCACAATTGGCGCTCATCTCACACAGCATTGTTGCCTATCTGACACATTTGGATCGCCAGCATTTGGTACGTGTTTCGAGCAGCATTGCCGGCGATACCACACGCTGGTTGGGTGCGCTCTTCCGTTTTCTCGATCCGGCCAGTAGTTTTCACACAGACAACGCTGACGCTATACTACGCGCTGTGCGCTTAGCGATAGTGGCACGTTGT---------------------------------CCTGGCTATCTCGAGGGTGGCATACCAGCATTGGCGCATCCCTGTTTCTACATTTCCGAAAATATAACACCAATACGTCTGCAATAT---------------------------------------------------------------GCTTGCCGTCAGCTGGGTATACCATTGGATGCGATACGTCTAATACCAACTAATAGCACTTTCGGCACAATGGATTTGTCATTGCTGCTCAAACAAGTGCAAGTTGATTTGAGTGCCAAT------CATACACCACTAATGGTGGTGGCCGATGTCGGTGCATCAATAAGTGGTTATGTGGATAATTTACAACGCATGAGTGACATCTGCCGAACGCACAATATATGGTTACATGCCACCGGTCATGCTTTAGCGGCGTTGGCATGTGCACAAGGACCAAATACGATCAGTGACATTGTTGACTCAATTGTTTTGAATTTGGGCAGTTGGTTGGGCGTACCAAGCCTACCGATAGTGCTGCTACATCGTCAATTGCAAAATTCTGCATTGACCGCCTTCGAATCGGATCCAATTTTATCGCGTCGCCTACATTCACTGTCACTGTGGACTAGTCTGCAAGCGCTTGGACGTGATGCGATAGCGGAACGTATACATGTTGCATTCCAAACGTGTAGCATTCTCTTCGAGATCACGTCCAAGTGTGAGGGTATGCGTGTAGTGAGTCGTGCCCCGGGCGGCCAATCAGGCACTACACTTAACGATGTCATCAATAAGCCGCTAGACGCTAATTTGCTTTTCGAGACCGTTGCACCTGTAGTCGTATTTCAATTTGATGGCAGTACATCTATAGCGTCA------GTGGGACAAACTGATAACGAACCTTTGAAAACATTAGAGAGCAGAGAGAAGGCGTTGGAGAAGGTTGACAATGCCACATACTTTGATCGCTTGAATTCGTGGTTGGGGCAATTAATGCAGCGTGATTGTCCAATGTTCGATTTCGAAATAATTGAACATCCTACACAAGGCACATGCGTACGTTATTGCCCATTGGAACTGGGATTAGGCCAGCAACCACCAACTTCGGAAAATTTGGAGGGTTTCGCACATTATCTCGAAGGCAACGTTGATATTTTACGTGCAACCATAAAGCATAAAGCGACATTTATCGAGTGGGTTGGGAAGAGCGATGTGTTGCGTTTGGTTGATCTACCCGAGTGGGCCGGTATGGGTGGTGTGCGTTTTGTACCCGAAGGTTGGGAGTCTATACTCACAGATCAAGCCAAAACTGAATTGAATAAGCTAAATGCCGATCTCGTGGAAGCATTGAAATCGACTGACAATGCCTTCTCGCTGGGCGAGAGCGCAGATGGGCTGATTTGTGTGCGCTTCGGTATGGTTACGCATGAAACAGAGGTAGAGGAGCTGTTGGATTTAGTTGTTTCGGTGGGCCAGAGTGTACAGGAAAATTCTAGAGTATTGGATACAATGTCGGAAATTGTAAAGAAGGGCATAGAGGCTGCCACTGCCGATTTAATGCGCGAAACCGAAGAGAAAATGTGGCAGGAAGGCATATTGAGGCATGTACCAGTTGTTGGGCGTGTATTTAATTGGTGGTCACCACCACCGAAAGATGCTGGCGGTATTAAAGGTCGCAGTCTAAATCTAACACAAGGCGTCGTCGAAAGCACAGAAAATATTTATAGATATCACATGCAAATGTCGGGTTCGCCACATCAAATGGGACGTTCACCACCCACACCAATGGTACAAACACCTGTTATTTCGACGGCCAATACTGTACCGCCCGTCTTTCCGGAGCCAACATCACAAGTACAAGCG---------------CAACAACAA------------------GCGCAATATTCAAATTCGAATAGTGTTAATGAGGACAGCGACAAGCATACACGCAACATAAGTCAAAGTAGTAATCATTCATCGGTGCCTGAGTTAGTACCCGTTAATGCGAATGTTATTGTGAAT---GCAAATCCAATTAATAGC
>jarvisi
ATGTCGTCCGGCGCGGGTGATGAGCTTGTAAAAGAGCCACGCGTGGCAGAAATAGCCGCCTCCAGTATTCGTTCCGGTCTAGCTGAACTCGAATTGAAGTCAGCGCAAGTGCTACGCGGTTTGGAAAATGTCAAA------GCGCCAGTTGCAGAAGCAGCTGCTCAG------------------CTGGACGTTGGCGCCGCA---GATGCTGTT------GGTCACAATGCTAGGTTAGGAAACGTCGCCGACACACCACTCGACATGCCGACTGCGGCAAAGCAAACAACACTATTGCATGGCGATTGTATACCACCAGCCGACATATTGAATTCACTAGAAAATCTCATAGCCTATTCAGACTCTAATAATGATCCAGTATTTCCGCTACCCGGCCTTGATGATGTAGCACAATTGGCGCTCATCTCACACAGCATTGTCGCCTATCTGACACATTTGGATCGCCAGCATTTGGTACGTGTTTCGAGCAGCATTGCCGGCGATACCACACGCTGGTTGGGTGCGCTCTTCCGTTTTCTCGATCCGGCCAGTAGTTTTCACACAGACAACGCTGACGCTATACTACGCGCTGTGCGCTTAGCGATAGTGGCACGTTGT---------------------------------CCTGGCTATCTCGAGGGTGGCATACCAGCATTGGCGCATCCCTGTTTCTACATTTCCGAAAATATAACACCAATACGTCTGCAATAT---------------------------------------------------------------GCTTGCCGTCAGCTGGGTATACCATTGGATGCGATACGTTTAATACCGACCAATAGCACTTTCGGCACAATGGATTTGTCATTGCTGCTCAAACAAGTACAAGCTGATTTGAGTGCCAAT------CATACACCATTAATGGTGGTAGCCGATGTCGGTGCGTCAATAAGTGGTTATGTGGATAATTTGCAACGCATGAGTGACATCTGCCGAACGCACAATATATGGTTACATGCCACCGGGCATGCTTTAGCGGCGTTGGCATGTGCACAAGGACCAAATACGATCAGTGACATTGTTGACTCAATTGTTTTGAATTTGGGCAGTTGGTTGGGCGTACCAAGTCTACCGATAGTGCTGCTACATCGTCAATTGCAAAATTCTGCACTGACCGCCTTCGAATCGGATCCGATATTATCGCGTCGCCTACATTCACTTTCACTATGGACTAGTCTGCAAGCGCTTGGACGTGATGCGATAGCGGAACGTATACATGTTGCATTCCAAACGTGTAGTATTCTCTTCGAAATCACGTCCAAGTGTGAGGGTATGCGTGTAGTGAGTCGTGCCCCGGGCGGCCAATCAGGCACTACACTTAACGATGTCATCAATAAGCCACTAGACGCTAATTTGCTTTTCGAGACCGTTGCACCTGTAGCCGTATTTCAATTTGATGGCAGTACATCTATAACGACA------GTGGGAAAAACCGATAACGAACCTTTGAAAACATTAGAAAGCAGAGAGAAGGCGTTGGAGAAGGTTGACAATGCCACATACTTTGATCGCTTGAATTCGTGGTTGGGGCAATTAATGCAGCGTGATTGTCCAATGTTCGATTTCGAAATAATTGAACATCCTACACAAGGTACATGCATACGTTATTGCCCGTTGGAATTGGGATTAGGCCAGCAACCACCAACTTCAGAAAATTTGGAGGGTTTCGCACATTATCTCGAAGGCAACGTTGATATTTTACGTGCAACCATAAAACATAAAGCGACATTTATCGAGTGGGTCTCGAAGAGCGATGTGTTGCGTTTGGTTGATCTACCCGAGTGGGCCGGTATGGGTGGTGTGCGTTTTGTACCCGAGGGTTGGGAGTCTATACTTACAGATCAAGCCAAAACTGAATTGAATAAGCTAAATGCCGATCTCGTGGAAGCATTGAAATCCACTGACAATGCCTTCTCGCTGGGCGAGAGCGCAGATGGGTTAATTTGTGTGCGCTTCGGTATGGTTACGCATGAAACGGAGGTGGAAGAGCTGTTGGATTTAGTTGTTTCGGTGGGTCAGAGTGTACAGGAAAATTCTAGAGTATTGGATACAATGTCAGAAATTGTAAAGAAGGGCATAGAGGCTGCCACTGCCGATTTAATGCGTGAAACCGAAGAAAAAATGTGGCAGGAAGGCATATTGAGGCATGTACCAGTTGTAGGGCGTGTGTTTAATTGGTGGTCACCACCACCGAAAGATGCTGGCGGTATTAAAGGTCGCAGTCTAAATCTAACACAAGGCGTCGTCGAAAGCACAGAAAATATTTATAGATATCACATGCAAATGTCGGGTTCGCCACATCAAATGGGACGTTCGCCACCCACACCAATGGTACAAACACCTGTTATTTCGACAGCTAATACTGTACCGCCCGTCTTTCCGGAGCCAACATCACAAGTACAAGCGCCA------------CAACAACAG------CAACAACAACAAGCGCAATATTCAAATTCGAATAGTGTCAATGAGGGCAGCGACAAGCATACACGCAACATAAGTCAAAGCAGTAATCATTCATCGGTGCCTGAGTTAGTGCCCGTTAATGCGAATGTTATTGTGAAT---GCAAATCCAATTAATAGC
>latifrons
ATGTCGTCCGGCGCGGGTGATGAGCTTGTAAAAGAGCCACGCGTGGCAGAAATAGCCGCCTCCAGTATTCGTTCCGGCCTAGCTGAACTCGAATTAAAGTCAGCGCAAGTGCTACGCGGTTTGGAAAATGTCAAA------GCGCCAGTTGCAGAAGCAGCTGCACAG------------------CTGGAAGTTGGCGCCGCA---GATGCTGTG------GGTCACAATGCTAACTTAGCAAACGTCGCCGACACACCACTCGACATGCCGACTACGGCAAAGCACACAACGCTTTTGCATGGCGATTGTATACCACCAGCTGACATATTGAATTCACTAGAAAATCTTATAGCCTATTCAGACTCTAATAATGATCCAGTATTTCCGCTACCCGGCCTTGATGATGTAGCACAATTGGCGCTCATCTCACACAGCATTGTCGCCTATCTGACACATTTGGATCGCCAGCATTTGGTACGTGTTTCGAGCAGCATTGCCGGCGATACCACACGCTGGTTGGGTGCGCTCTTCCGTTTTCTCGATCCGGCCAGTAGTTTTCACACAGACAACGCTGACGCTATACTACGCGCTGTGCGCTTAGCGATAGTTGCACGTTGT---------------------------------CCTGGCTACCTCGAGGGTGGCATACCAGCATTGGCGCATCCCTGTTTCTATATTTCCGAAAATATAACACCAATACGTCTGCAATAT---------------------------------------------------------------GCTTGCCGTCAGCTGGGTATACCATTGGATGCGATACGTCTAATACCGACCAATAGCACGTTCGGCACAATGGATTTGTCTTTGCTGCTCAAACAAGTGCAAGTTGATTTGAGTGCCAAT------CATACACCATTAATGGTGGTAGCCGATGTTGGTGCATCAATAAGTGGTTATGTGGATAATTTGCAACGCATGAGTGACATCTGCCGAACGCACAATATATGGTTACATGCCACCGGGCATGCTTTAGCGGCGTTGGCATGTGCACAAGGGCCAAATACGATCAGTGACACTGTTGACTCAATTGTTTTGAATTTGGGCAGTTGGTTGGGCGTACCAAGCCTACCGATAGTGCTGCTACATCGTCAATTGCAAAATTCTGCATTGACCGCCTTCGAATCGGATCCAATTTTATCGCGTCGCCTACATTCACTGTCACTATGGACTAGTCTGCAAGCGCTTGGACGTGATGCGATAGCGGAACGTATACATGTTGCATTCCAAACGTGTAGCATTCTCTTCGAGATCACGTCCAAGTGTGAGGGTATGCGTGTAGTGAGTCGTGCCCCGGGCGGCCAATCAGGCACTACACTTAACGATGTCATCAATAAGCCGCTAGACGCTAATTTGCTTTTCGAGACCGTTGCACCTGTAGTCGTATTTCAATTTGATGGTAGTACATCTATAGCGACA------GTGGGGAAAACCGATAACGAACCTTTGAAAACATTAGAGAGCAGAGAGAAGGCGTTGGAGAAGGTTGACAATGCCACATACTTTGATCGCTTGAATTCTTGGTTGGGGCAATTAATGCAGCGTGATTGTCCAATGTTCGATTTCGAAATAATTGAACATCCTACACACGGCACATGCATACGTTATTGTCCGTTGGAATTGGGATTAGGCCAGCAACCACCAACTTCAGAAAATTTGGAGGGTTTCGCACATTATCTCGAAGGCAACGTTGATATTTTACGTGCAACCATAAAGCATAAAGCGACATTTATCGAATGGGTTGGAAAGAGCGATGTGTTGCGTTTAGTTGATCTGCCAGAGTGGGCCGGTATGGGTGGGGTGCGTTTCGTACCCGAGGGTTGGGAGTCTATACTCACAGATCAAGCCAAAACTGAATTAAATAAGCTAAATGCCGATCTCGTTGAAGCATTGAAATCGACTGACAATGCCTTCTCGCTGGGCGAAAGTGCAGATGGTCTGATTTGTGTGCGCTTCGGTATGGTTACGCATGAAACGGAGGTGGAAGAGCTGTTGGATTTAGTCGTTTCGGTGGGTCAGAGTGTACAGGAAAATTCTAGAGTATTGGATACAATGTCGGAAATTGTAAAGAAGGGCATAGAGGCTGCCACTGCCGATTTAATGCGCGAAACCGAGGAGAAAATGTGGCAAGAAGGCATATTGAGGCATGTACCAGTTGTAGGGCGTGTGTTTAATTGGTGGTCACCACCACCGAAAGATGCTGGCGGTATTAAAGGTCGAAGTCTAAATCTAACACAAGGCGTCGTCGAAAGCACAGAAAATATTTATAGATATCACATGCAAATGTCGGGTTCGCCACATCAAATGGGACGTTCGCCGCCCACACCAATGGTACAAACACCTGTTATTTCGACAGCCAATACGGTACCGCCCGTCTTTCCGGAGCCAACATCACAAGTACAAGCGCCA------------CAACAACAA------------------GCGCAATATTCAAATTCGAATAGTGTCAATGAGGACAGCGACAAGCATACACGCAACATAAGTCAAAGTAGTAATCATTCATCGGTGCCTGAGTTAGTGCCCGTTAATGCGAATGTTATTGTGAAT---GCAAATCCAATTAATAGT
>minax
------TCCGCCGCGGGTGATGAGCTGTTAAAAGAGCCACGCGTTGCAGAAATAGCCGCCTCCAGTATTCGTTCCGGTCTAGCTGAACTCGAATTGAAATCAGCGCAAGTGTTACGCGGTTTGGAGAATGTCAAA------GCGCCAGTTGGAGAAGCACCCGCACAG------------------CTAGAAGGTGACACCACG---GATGCTGTT------GGCAACAATGCTAACTTAGCAAACATGCCCGACACGCCACTCGCCATGCCCACTACAACAAAGCACACAACACTATTGCATGGCGATTGTATACCACCAGCCGATATATTAAATTCGCTAGAAAATCTCATAGCTTACTCGGACTCTAATAATGATCCAGTATTTCCGCTACCTGGCCTTGATGATGTAGCACAATTAGCGCTTATCTCACACAGCATTGTCGCCTATCTAACACACTTGGATCGTCAGCATTTGGTACGCGTTTCGAGCAGCATTGCTGGCGATACCACACGCTGGTTAGGTGCGCTCTTCCGTTTTCTCGATCCGGCCAGTAGTTTTCACACAGACAACGCTGACGCTATACTACGCGCTGTGCGTTTAGCGATAGTGGCACGTTGT---------------------------------CCTGGCTATCTCGAGGGTGGTATACCAGCATTGGCGCATCCCTGCTTCTACATTTCCGAGAATATAACACCAATGCGTCTGCAATAT---------------------------------------------------------------GCTTGCCGTCAGCTGGGTATACCATTGGATGCGATACGTCTAATACCGGCCAATAGTACTTTCGGCACAATGGATTTGTCATTGCTGCTCAAACAAGTGCAAGTTGATTTGAATGCAAAT------CGTACACCTCTAATGGTGGTAGCCGATGTCGGTGCATCATTAAGTGGTTACGTGGATAATTTGCAACGCATGAGTGACATCTGCCGAACGCACAATATATGGTTACATGCCACTGGGCATGCTTTAGCAGCGTTGGCATGTGCACAAGGACCAAATACGATCAGCGACATTGTTGATTCAATTATACTGAATTTGGGTAGTTGGTTGGGCGTGCCAAGCCTACCGATAGTGCTACTACATCGCCAATTGCAAAATTCTGCATTGGCCGCCTTCGAATCGGATCCAATTCTATCGCGTCGTCTACATTCGCTTTCACTATGGACTAGTCTGCAAGCGCTTGGACGTGATGCAATAGCGGAACGTATACATGTTGCATTCCAAACATGTAGTATTCTCTTCGAGATCACATCCAAGTGTGAGGGTATGCGTGTAGTGAGTCGTGCTCCGGGCGGCCAATCAGGCACTACACTTAACGATGTCATCAACAAGCCTCTAGACGCTAATTTGCTTTTCGAGACCGTTGCACCTGTGGTTGTATTTCAATTCGATGGCAGTACATCTATAGTGACA------GTGGACAAAACCGATAACGAACATTTGAATTCATTAGAGAGCAGGGGCAAGTCGTTGGAAAAGGTTGACAATGCCACATACTTTGATCGTTTAAATTCGTGGTTGGGACAATTAATGCAGCGTGATTGTCCAATGTTCGACTTCGAAATAATTGAACATCCTACACAAGGAACTTGCGTACGTTATTGCCCATTGGAATTGGGATTGTGTCAGCAGCCACCTACTTCGGAGAATTTAGAGGGTTTCGCACATTATCTCGAAGGCAATGTTGATATTTTACGCGCAACCATAAAGCATAAAGCGACATTTATGGAGTGGGTTGAGAAGAGCGATGTGTTGCGTATAGTCGATCTGCCTGAGTGGGCCGGTATGGGTGGCGTACGTTTTGTACCCGAAGGTTGGGAATCTATCCTCACAGATCAAGCCAAAACTGAATTAAATAAGCTAAATGCCGATCTCGTCGAAGCATTGAAATCGACTGATAATGCCTTCTCGCTAGGGGAGAGCGCAGATGGGCTGATTTGTGTGCGCTTCGGTATGGTTACGCATGAAACGGAAGTTGAGGAGTTATTGGATTTGGTTGTTTCGGTGGGTCAAAGTGTACAGGAAAATTCCAGAGTATTGGATACAATGTCGGAAATTGTAAAGAAGGGCATCGAGGCTGCCACTGCCGATTTAGTGCGCGAAACCGAGGAGAAAATGTGGCAAGATGGCATATTGAGGCATGTTCCAGTAGTAGGTCGTGTGTTTAATTGGTGGTCACCACCACCTAAAGATGCTGGCGGTATCAAAGGTCGCAGTCTAAACCTAACACAAGGCATCGTTGAGAGCACAGAAAATATTTATAGATATCACATGCAAATGTCAGGTTCTCCACATCAAATGGGACGTTCGCCACCCACACCGATGGTACAAACACCTGTTATTTCAACGGCCAACACTGTACCGCCCGTCTTTCCGGAGGCAACATCACAAGTACAAGCGCCA------------CAACAACAG------CAACAACAGCAATCCCAATATTCAAATTCGAATAGTGTCAATGAGGGCAGCGAGAAACATACACGCAATATAAGTCAAAGTAGTAACCATTCGTCGGTGCCTGAGTTAGTGCCCGTTAATGCGAATGTAATTGTAAAT---TCGCATTCAATTAATAAC
>musae
ATGTCGTCCGGCGCGGGTGATGAGCTTGTAAAAGAGCCACGCGTGGCAGAAATAGCCGCCTCCAGTATTCGTTCCGGTCTAGCTGAACTCGAATTGAAGTCAGCTCAAGTGCTACGCGGTTTGGAAAATGTTAAA------GCGCCAGTTGCAGAAGCAGCCGCACAG------------------CTGGAAGTGGGCGCCGCT---GATGCTGTT------GGTCACAATGCTAACTTAGCAAACGTCGCCGACACACCACTCGACATGCCGACTACGGCAAAACACACAACACTATTGCATGGCGATTGTATACCACCAGCCGACATATTGAATTCACTAGAAAATCTCATAGCCTATTCAGACTCTAATAATGATCCAGTATTTCCGCTACCCGGCCTTGATGATGTAGCACAATTGGCGCTCATCTCACACAGCATTGTCGCCTATCTGACACATTTGGATCGCCAGCATTTGGTACGTGTTTCGAGCAGCATTGCCGGCGATACCACACGCTGGTTGGGTGCGCTCTTCCGTTTTCTCGATCCGGCCAGTAGTTTTCACACAGACAACGCTGACGCTATACTACGCGCTGTGCGCTTAGCGATAGTGGCACGTTGT---------------------------------CCTGGCTATCTCGAGGGTGGCATACCAGCATTGGCGCATCCCTGTTTTTACATTTCCGAAAATATAACACCAATACGTCTGCAATAT---------------------------------------------------------------GCTTGCCGTCAGCTGGGTATACCATTGGATGCGATACGTCTAATACCAACCAATAGCACTTTCGGCACAATGGATTTGTCATTGCTGCTCAAACAAGTGCAAGTTGATTTGAGTGCCAAT------CATACACCACTAATGGTGGTGGCCGATGTCGGTGCATCAATAAGTGGTTATGTGGATAATTTGCAACGCATGAGTGACATCTGCCGAACGCACAATATATGGTTACATGCCACCGGGCATGCTTTAGCGGCGTTGGCATGTGCACAAGGACCAAATACGATCAGTGACATTGTTGACTCAATTGTTTTGAATTTGGGCAGTTGGTTGGGCGTACCAAGCCTACCGATAGTGCTGTTACATCGTCAATTGCAAAATTCTGCATTGACCGCCTTCGAATCGGATCCAATTTTATCGCGTCGCCTACATTCACTGTCACTGTGGACTAGTCTGCAAGCGCTTGGACGAGATGCGATAGCGGAACGTATACAAGATGCATTCCAAACGTGTAGCATTCTCTTCGAGATCACGTCCAAGTGTGAGGGTATGCGAGTAGTGAGTCGTGCCCCGGGCGGCCAATCAGGCACTACACTTAACGATGTCATCAATAAGCCGCTAGACGCTAATTTGCTTTTCGAGACCGTTGCACCTGTAGTCGTATTTCAATTTGATGGCAGTACATCTATAGCGTCA------GTGGGACAAACTGATAATGAACCTTTGAAAACATTAGAGAGCAGAGAGAAGGCGTTGGAGAAGGTTGACAATGCCACATACTTTGATCGCTTGAATTCGTGGTTGGGGCAATTAATGCAGCGAGATTGTCCAATGTTCGATTTCGAAATAATTGAACATCCTACACAAGGCACATGCGTACGTTATTGCCCGTTGGAACTGGGATTAGGCCAGCAACCACCAACTTCTGAGAATTTGGAGGGTTTCGCACATTATCTCGAAGGCAACGTTGATATTTTACGTGCAACCATAAAGCATAAAGCGACATTTATCGAGTGGGTTGGGAAGAGCGATGTGTTGCGTTTGGTTGATCTACCCGAGTGGGCCGGTATGGGTGGTGTGCGTTTTGTACCCGAGGGTTGGGAGTCTATACTCACAGATCAAGCCAAAACTGAATTGAATAAGCTAAATGCCGATCTCGTGGAAGCATTGAAATCGACTGACAATGCCTTCTCGCTGGGCGAGAGCGCAGATGGGCTGATTTGTGTGCGCTTCGGTATGGTTACGCATGAAACGGAGGTGGAAGAGCTGTTGGATTTAGTTGTTTCGGTGGGCCAGAGTGTACAGGAAAATTCTAGAGTATTGGATACAATGTCAGAAATTGTAAAGAAGGGCATAGAGGCTGCCACTGCCGATTTAATGCGCGAAACCGAAGAGAAAATGTGGCAGGAAGGCATATTGAGGCATGTACCAGTTGTTGGGCGTGTATTTAATTGGTGGTCACCACCACCAAAAGATGCTGGCGGTATTAAAGGCCGCAGTCTAAATCTAACACAAGGCGTCGTCGAAAGCACAGAAAATATTTATAGATATCACATGCAAATGTCGGGTTCGCCACATCAAATGGGACGTTCACCACCCACACCAATGGTACAAACACCTGTTATTTCGACGGCCAATACTGTACCGCCCGTCTTTCCGGAGCCAACATCACAAGTACAAACGCCACAACAACAGCAACAACAACAA------------------GCGCAATATTCAAATTCGAATAGTGTCAATGACGGCAGCGACAAGCATACACGCAACATAAGTCAAAGTAGTAATCATTCATCGGTGCCTGAGTTAGCACCCGTTAATGCGAATGTTATTGTGAAT---GCAAATCCAATTAATAGC
>oleae
ATGTCGTCCGGAGCGGGTGATGAGCTTGTAAAAGAGCCACGCGTTGCAGAAATAGCCGCCTCCAGTATTCGTTCCGGTCTAGCTGAACTCGAATTGAAGTCAGCGCAAGTGTTACGCGGTTTGGAGAATGTCAAA------GCGCAAGTTGGAGAAACAACCACACAG------------------TTGGACAGTGGCGCCGCT---GATGCAGTG------GGCAACAATGTTAACTTAGCAAACATCGCCGAAACGTCACTCGATATGCCAACTATAGCAAAGCAAACAACACTATTGCATGGCGATTGTATACCACCAGCCGACATATTAAATTCACTAGAAAATCTCATAGCTTATTCAGACTCTAATAATGATCCAGTATTTCCGCTACCCGGCCTTGATGATGTAGCACAATTGGCGCTCATCTCACACAGCATTGTCGCCTATCTGACACATTTGGATCGTCAGCATTTGGTGCGCGTTTCGAGCAGCATCGCCGGCGATACCACACGCTGGTTGGGTGCGCTCTTCCGTTTTCTCGATCCGGCCAGTAGTTTTCATACAGACAACGCTGACGCTATACTACGCGCTGTGCGCTTAGCGATAGTGGCACGTNATAAAAAAACCATATATGAGCAATATTCTTATAGCAGTGGG------------------------------CATGTATGTATATATATA------------------------------TATTATTATAAAACGATTTTCGACATACTACTGTGCGCGTTACTATCTGTCTGTGTTCGTTTAGCTGCTTGTCAGCAA------------------------------------------------------AAAATGAAGCTGCAATTACTA---------------------------AAAAACACACCTCATACACACCTTATG---------------------------------------------------------------------------------------------------------------------------------------------CGGATCAGTGACATTGTTGACTCAATTGTTTTGAATTTGGGCAGTTGGTTGGGCGTACCAAGCCTACCGATAGTGCTGCTACATCGTCAATTGCAAAATTCTGCATTGACCGCCTTCGAATCGGATCCAATTTTATCGCGTCGCCTACATTCACTTTCATTATGGACTAGTCTGCAAGCGCTGGGACGTGATGCGATAGCGGAACGTATACATGTTGCATTCCAAACGTGTAGTATTCTCTTCGAGATTACATCCAAGTGTGAGGGTATGCGTGTAGTGAGTCGTGCTCCGGGCGGTCAATCAGGCACTACACTTAACGATGTCATCAATAAGCCTCTAGACGCTAATTTGCTTTTCGAGACCGTTGCACCTGTAGTTGTATTTCAATTTGATGGCAGTACATCTATAGCGACA------GTGGGCAAAACCGATAATGAACATTTGAATACATTAGAGAGCAGGGAAAAGGCGTTGGAGAAGGTTGACAATGCCACGTACTTTGATCGCTTGAATTCGTGGTTAGGGCAATTAATGCAACGTGATTGTCCAATGTTCGATTTCGAAATAATCGAACATCCTACGCAAGGCACATGCGTACGTTATTGCCCATTGGAATTGGGATTGGGTCAGCAGCCACCTACTTCGGAGAATTTAGAGGGTTTCGCACATTATCTCGAAGGCAATGTTGATATTTTACGTGCAACCATAAAACATAAAGCGACATTTATCGAATGGGTTGAGAAGAGCGATGTGTTGCGTTTAGTCGATTTGCCTGAGTGGGCCGGTATGGGTGGGGTACGTTTTGTACCCGAGGGTTGGGAATCTATACTCACAGATCAAGCCAAAACTGAATTAAATAAGCTAAATGCCGATCTCGTGGAAGCATTGAAATCGACTGATAATGCCTTCTCGCTGGGCGAGAGCGCAGATGGGCTGATTTGTGTGCGCTTCGGTATGGTTACGCATGAAACGGAGGTGGAGGAGCTGTTGGATTTAGTAGTTTCGGTGGGTCAGAGTGTACAGGAGAATTCTAGAGTATTGGATACAATGTCGGAAATTGTAAAGAAGGGCATCGAGGCTGCCACTGCCGATTTGATGCGCGAAACCGAGGAGAAAATGTGGCAAGAAGGCATATTGAGGCATGTACCAGTGGTAGGACGTGTGTTTAATTGGTGGTCACCACCACCAAAAGATGCTGGCGGTATCAAAGGTCGCAGTCTAAATTTAACACAAGGTGTCGTCGAAAGCACAGAAAATATTTATAGATATCACATGCAAATGTCGGGTTCGCCACATCAAATAGGTCGTTCACCACCCACACCGATGGTACAAACACCTGTTATTTCGACAGCCAATACTGTACCGCCCGTCTTTCCGGAGCCCACATCACAAGTACAAGCGCCA------------CAACAACCG------CAGCAACAGCAAACACAATATTCAAATTCGAATAGTGTCAATGAAGACAGCGACAAGCACACGCGCAACATAAGTCAAAGTAGTAATCATTCATCGGTGCCTGAGTTAGTGCCCGTTAATGCGAATGTAATTGTGAAT---ACAAATCCAATTAATAAC
>tryoni
ATGTCGTCCGGCGCGGGTGATGAGCTTGTAAAAGAGCCACGCGTGGCAGAAATAGCCGCCTCCAGTATTCGTTCCGGTCTAGCTGAACTCGAATTGAAGTCAGCGCAAGTGCTACGCGGTTTGGAAAATGTCAAG------GCGCCAGTTGTAGAAGCAGCTGCACAG------------------CTGGAAGTTGGCGCCGCA---GATGCTGTT------GGTCACAATGCTAACATAGGTATCGTCGCCGACGCACCACTCGACATGCCGACTGCGGCAAAGCACACAACACTATTGCATGGCGATTGTATACCACCAACCGACATATTGAATTCACTAGAAAATCTCATAGCCTATTCAGACTCTAATAATGATCCAGTATTTCCGCTACCCGGCCTTGATGATGTAGCACAATTGGCGCTCATCTCACACAGCATTGTCGCCTATCTGACACATTTGGATCGCCAGCATTTGGTACGTGTTTCGAGCAGCATTGCCGGCGATACCACACGCTGGTTGGGTGCGCTCTTCCGTTTTCTCGATCCGGCCAGTAGTTTTCACACAGACAACGCTGACGCTATACTACGCGCTGTGCGCTTAGCGATAGTGGCACGTTGT---------------------------------CCTGGCTATCTCGAGGGTGGCATACCAGCATTGGCGCATCCCTGTTTCTACATTTCCGAAAATATAACACCAATACGTCTGCAATAT---------------------------------------------------------------GCTTGCCGTCAGCTGGGTATACCATTGGATGCGATACGTTTAATACCGACCAATAGCACTTTCGGCACAATGGATTTGTCATTGCTGCTCAAACAAGTACAAGTTGATTTGAGTGCCAAT------CATACACCACTAATGGTGGTAGCCGATGTCGGTGCATCAATAAGTGGTTATGTGGATAATTTGCAACGCATGAGTGACATCTGCCGAACGCACAATATATGGTTACATGCCACCGGGCATGCTTTAGCGGCGTTGGCATGTGCACAAGGACCAAATACGATCAGTGACATTGTTGACTCAATTGTTTTGAATTTGGGCAGTTGGTTGGGCGTACCAAGTCTACCGATAGTGCTGCTACATCGTCAATTGCAAAACTCTGCACTGACCGCCTTCGAATCGGATCCGATATTATCGCGTCGACTACATTCACTTTCACTATGGACTAGTCTGCAAGCGCTTGGACGTGATGCGATAGCGGAACGTATACATGTTGCATTCCAAACGTGTAGCATTCTCTTCGAGATCACGTCCAAATGTGAGGGTATGCGTGTAGTGAGTCGTGCCCCGGGCGGCCAATCAGGCACTACACTTAACGATGTCATCAATAAGCCGCTAGACGCTAATTTGCTTTTCGAGACCGTTGCACCTGTAGTCGTATTTCAATTTGATGGCAGTACATCTATAGCGACA------GTGGGAAAAACCGATAACGAACCTTTGAAAACATTAGAAAGCAGAGAGAAGGCGTTGGAGAAGGTTGACAATGCCACATACTTTGATCGCTTGAATTCGTGGTTGGGGCAATTAATGCAGCGTGATTGTCCAATGTTCGATTTCGAAATAATTGAACATCCTACACAAGGCACATGCGTACGTTATTGCCCGTTGGAATTGGGATTAGGCCAGCAACCACCAACTTCAGAAAATTTGGAGGGTTTCGCACATTATCTCGAAGGCAACGTTGATATTTTACGTGCAACCATAAAGCATAAAGCGACATTTATCGAGTGGGTTGGGAAGAGCGATGTGTTGCGTTTGGTTGATCTACCCGAGTGGGCCGGTATGGGTGGTGTGCGTTTTGTACCCGAGGGTTGGGAGTCTATACTCACAGATCAAGCCAAAACTGAATTGAATAAGCTAAATGCCGATCTCGTGGAAGCATTGAAATCCACTGACAATGCCTTCTCGCTGGGCGAGAGCGCAGATGGGCTGATTTGTGTGCGCTTCGGTATGGTTACGCATGAAACCGAGGTGGAAGAGCTGTTGGATTTAGTTGTTTCGGTGGGCCAGAGTGTACAGGAAAATTCTAGAGTATTGGATACAATGTCAGAAATTGTAAAGAAGGGCATAGAGGCTGCCACTGCCGATTTAATGCGCGAAACCGAAGAGAAAATGTGGCAAGAAGGCATATTGAGGCATGTACCAGTTGTAGGGCGTGTGTTTAATTGGTGGTCACCACCACCGAAAGATGCTGGCGGTATTAAAGGTCGCAGTCTAAATCTAACACAAGGCGTCGTCGAAAGCACAGAAAATATTTATAGATATCACATGCAAATGTCGGGTTCGCCACATCAAATGGGACGTTCGCCACCCACACCAATGGTACAAACACCTGTTATTTCGACAGCCAATACTGTACCGCCCGTCTTTCCGGAGCCAACATCACAAGTACAAGCGCCA------------CAACAACAACAACAA------------GCGCAATATTCAAATTCGAATAGTGTCAATGAGGGCAGCGACAAGCATACACGCAACATAAGTCAAAGTAGTAATCATTCATCGGTGCCTGAGTTAGTGCCCGTTAATGCGAATGTTATTGTGAAT---GCAAATCCAATTAATAGC
>zonata
ATGTCGTCCGGCGCGGGTGATGAACTTGTAAAAGAGCCACGCGTGGCAGAAATAGCCGCCTCCAGTATTCGTTCCGGTCTAGCAGAACTCGAATTGAAGTCAGCACAAGTGCTACGCGGTTTGGAAAATGTCAAA------GCGCCAGTTACAGAAGCAGCTGCACAG------------------TTGGAAGTTGGCGCCGCA---GATGCTGTT------GGCCAAAATGCTAACTTAGGAAACGTCGCCGACACACCACTCGACATGCCGACTACGGCAAAGCACACAACACTATTGCATGGCGATTGTATACCACCAGCCGACATATTGAATTCACTAGAAAATCTCATAGCTTATTCAGACTCTAATAATGATCCAGTATTTCCGCTACCCGGCCTTGATGATGTAGCACAATTGGCGCTCATCTCACACAGCATTGTCGCCTATCTGACACATTTGGATCGCCAGCATTTGGTACGTGTTTCGAGCAGCATTGCCGGCGATACCACACGCTGGTTGGGTGCGCTCTTCCGTTTTCTCGATCCGGCCAGTAGTTTTCACACAGACAACGCTGACGCTATACTACGCGCTGTGCGCTTAGCGATAGTGGCACGTTGT---------------------------------CCTGGCTATCTCGAGGGTGGCATACCAGCATTGGCGCATCCCTGTTTTTACATTTCCGAAAATATAACACCAATACGTCTGCAATAT---------------------------------------------------------------GCTTGCCGTCAGCTGGGTATACCATTGGATGCGATACGTCTAATACCAACCAATAGCACTTTCGGCACAATGGATTTGTCATTGCTGCTCAAACAAGTGCAAGTTGATTTGAGTGCCAAT------CATACACCACTAATGGTGGTGGCCGATGTCGGTGCATCAGTAAGTGGTTATGTGGATAATTTGCAACGCATGAGTGACATCTGCCGAACGCACAATATATGGTTACATGCCACCGGGCATGCATTAGCCGCGTTGGCATGTGCACAAGGACCAAATACGATCAGTGACATTGTTGACTCAATTGTTTTGAATTTGGGCAGTTGGTTGGGCGTACCAAGCCTACCGATAGTGCTGCTACATCGTCAATTGCAAAATTCTGCATTGACCGCCTTCGAATCGGATCCAATTTTATCGCGTCGCCTACATTCACTGTCACTATGGACTAGTCTGCAAGCACTTGGACGTGATGCGATAGCGGAACGTATACATGTTGCATTCCAAACGTGTAGCATTCTCTTCGAGATCACGTCCAAGTGTGAGGGTATGCGTGTAGTGAGTCGTGCACCGGGCGGCCAATCAGGCACTACACTTAACGATGTCATCAATAAGCCGCTAGACGCTAATTTGCTTTTCGAGACCGTTGCACCTGTAGTCGTATTTCAATTCGATGGCAGTACATCTATAGCGGCA------GTGGGAAATACTGATAAGGAACCTTTGAAAACATTAGAGAGCAGAGAGAAGGCGTTGGAGAAGGTTGACAATGCCACATACTTTGATCGCTTGAATTCGTGGTTGGGGCAATTAATGCAGCGTGATTGTCCAATGTTCGATTTCGAAATAATTGAACATCCTACACAAGGCACATGCATACGTTATTGCCCGTTGGAATTGGGATTAGGCCAGCAACCACCTACTTCAGAAAATTTGGAGGGTTTCGCACATTATCTCGAAGGCAACGTTGATATTTTACGTGCAACCATAAAACATAAAGCGACATTTATCGAATGGGTTGGGAAGAGCGATGTGTTGCGTTTGGTTGATCTGCCAGAATGGGCCGGTATGGGTGGGGTGCGTTTTGTACCCGAGGGTTGGGAGTCAATACTTACAGATCAAGCCAAAACTGAATTGAATAAGCTAAATGCCGATCTCGTGGAGGCATTGAAATCCACTGACAATGCCTTCTCGCTGGGCGAGAGCGCAGATGGCCTGATTTGTGTGCGCTTCGGAATGGTTACGCATGAGACGGAGGTGGAGGAGCTGTTGGACTTAGTTGTTTCGGTGGGCCAGAGTGTACAGGAAAATTCGAGAGTATTGGACACAATGTCGGAAATTGTAAAGAAGGGCATAGAGGCTGCCACTGCCGATTTAATGCGCGAAACCGAGGAGAAGATGTGGCAAGAAGGCATATTGAGGCATGTACCAGTTGTAGGGCGTGTGTTTAATTGGTGGTCACCACCACCGAAAGATGCTGGCGGTATTAAAGGTCGCAGTCTTAACCTAACTCAAGGCGTCGTCGAAAGCACAGAAAATATTTATAGATATCACATGCAAATGTCCGGTTCGCCTCATCAAATGGGACGTTCGCCACCCACACCAATGGTACAAACACCTGTTATTTCGACGGCCAATTCTGTACCGCCCGTCTTTCCGGACCCAACATCACAAGTACAAGCGCCACAACAACAGCAACAACAACAA------------------GCGCAATATTCAAATTCGAATAGTGTCAATGAGGACAGCGACAAGCATACACGCAACATAAGTCAAAGTAGTAATCATTCATCGGTGCCTGAGTTAGTGCCCGTTAATGCGAATGTTATTGTGAAT---GCAAATCCAATTAATAGC
