# Supplementary material for: The Impact of Fast Radiation on the Phylogeny of Bactrocera Fruit Flies as Revealed by Multiple Evolutionary Models and Mutation Rate-Calibrated Clock
Source: Insects. 2022 Jun 30;13(7):603. doi: 10.3390/insects13070603 (PMC9319077; doi:10.3390/insects13070603)
Supplement: Supplementary file 1 [file insects-13-00603-s001.zip › File S1/ceratitis_17937.fasta]

>bryoniae
ATGTTTGGTACTTTGCAAAACTATGTGAGTAGTATACAACGCGCTTGGTCCGTGGCAGATGGAGACTCCTTGGCTTCCTTCATTTCACTCAAAGATAAACATATTATGAATCGCAATCTCTACGTGGAAAACCCAGAAAATACAGTTGAACGTATGCTCGATCCGCCAATTGATGAAATAGTGTGTGCACATCTGAAGGTGCTCTACTACTTGGGCATGGAGTCGCGAGACTTCATGCAGGCTTATCGTCAGCAGTCACAATGCATACAATCTGTTGTTAAAATGCTACAACAGTTGAAAGAGGAGAATTGGTGCTTGCCCATTATGTACACGACCTGCTTGGATTTGCGTATATTAGCGCAAAAATGCGAGGATCTTGGCAGTAGTAGTAAGCCAGGTGAAATACTTGAAAAGGCTGCCGACTGCCTAATGAGCTGTTTCCGTGTTTGCGCCGCAGATAATAGATCTTCTGACGACGACACCAAACGCCTTGGCATGCTCAATCTAGTTAACCAGCTATTCAAGGTGTATTTCCGCATCAACAAATTGCATTTATGTAAACCATTGATACGCGCAATTGATAGCAGCAACTTCAAAGACTCCTTTCCATTACCCGAGCAGATTACATACAAATATTTTGTAGGTCGGAAAGCTATGTTCGACTCAGACTACAAGAGTGCTGATGAATTTCTTTCATTCGCCTTGCGCAACACACCACGCAATTTCCCACGCAACAAGCGTCTCATACTGATCTACTTAGTGCCGGTAAAGATGCTACTTGGATATTTGCCAAAGAAACAAAATCTCGAACGTTTTGACCTACTACAGTTTCATGAACTTGCTGTCGCGCTAAAAGAGGGCAATGTACGCAAGTTCGATGAAGTCATACAACGGCATGAGATATTCTTTATCAAATGTGGCATTTATTTGCTGGTTGAGAAATTGAAGTTCATTGTCTATCGCAATCTTTTCAAGCGTGTGTATATAATCAAACAGACACATCAATTGGATTTGCGCGCATTTCAGGCGGCGCTGCAATTTGTTGGCGAGACCGATATGAGTATCGATGAGACACATTGCATTGTGGCGAATTTGATTTTCGAGGGCAAAATTAAAGGCTACATCTCATATAGCCACAATAAGTTGGTGGTATCCAAGCAGAATCCTTTTCCACCACTCAATACG
>ceratitis
ATGTTTGGTACTTTGCAAAATTATTTGAGCGGTATACAGCGTAGTTGGTCTGCGGCCGATGGCGACTCCTTGGCATCTTTTATATCACTTAAAGACAAACATATAATGAATCGTAATCTCTATGTGGAAAGTCCGGAGAATATAGTGGAGCGTATACTGGATCCGCCCATTGATGAAATTGTCAGTGCACATCTGAAAGTGTTATATTATTTGGGCATGGAAAAGCGTGACTTTATGCAAGCTTACCGTCAACAATCACAATGCATACAATCTGTGGTGAAAATGTTGCAACAACTAAAAGACGAAAATTGGTGTCTGCCCATTATGTACACGACCTGCTTGGATTTACGTATACTAGCACAAAAATGTGAAGAGCTTGGAAGTAGCAGCAAACCGGGGGAGATACTTGAAAAGGCTGCCGATTGCTTAATGAGTTGTTTCCGTGTATGCGCAGCAGATAACAGATCTTCCGATGATGACACCAAACGACTTGGCATGCTCAACCTTGTTAATCAACTCTTTAAAGTCTACTTCCGCATCAACAAATTGCATTTGTGCAAACCACTGATACGTGCCATTGACAGCAGCACCTTCAAAGATTCTTTTCCATTACCAGAACAAATTACCTATAAATATTTTGTAGGCCGCAAAGCAATGTTCGATTCGGACTACAAAAGTGCCGATGAATTTCTTTCCTTTGCACTACGCAATTGTCCACGTAATTTCCCACGCAACAAGCGTCTGATACTGATCTACTTAGTGCCGGTAAAGATGCTACTTGGATATTTGCCAAAAAAACAGAACCTCGAACGATTTGACCTACTACAATTTCATGAACTTGCCGTCGCTTTGAAAGAGGGCAATGTACGTAAATTCGATGAAGTTATACAACGACATGAGATATTCTTTATCAAATGTGGCATTTATTTGTTGGTTGAAAAATTGAAGTTCATTGTCTATCGTAATCTCTTCAAGCGTGTGTATAACATCAAACAAACACATCAATTGGATTTGTCGGCATTTCAAGCGGCACTGCAATTTGTTGGTGAAACCGATATGAGTATTGATGAAACACATTGTATAGTGGCGAATTTGATATTTGAAGGAAAAATCAAAGGTTACATCTCCTATAGTCACAATAAATTGGTCGTGTCAAAACAGAATCCTTTCCCACCACTCAATACA
>correcta
ATGTTTGGTACTTTGCAAAACTATTTGAGTGGTATACAACGCGCTTGGTCCGCAGCAGATGGCGACTCCTTGGCCTCCTTCATTTCACTTAAAGATAAACATATTATGAATCGCAACCTCTACGTGGAAAATCCAGAAAATACAGTTGAACGTATGCTCGATCCGCCAATTGATGAAATAGTTTGTGCTCATCTGAAAGTGCTCTACTACTTGGGCATGGAATCGCGAGACTTCATGCAGGCATATCGTCAGCAGTCACAATGCATACAATCTGTCGTTAAAATGCTACAACAGTTGAAAGAGGAGAATTGGTGCTTGCCCATTATGTACACGACCTGCTTGGACTTGCGTATATTAGCGCAGAAATGCGAGGATCTTGGCAGTAGTAGTAAACCAGGAGAAATACTTGAAAAGGCTGCCGACTGCCTAATGAGCTGCTTCCGTGTTTGCGCCGCAGATAATAGATCTTCTGACGACGACACCAAACGCCTTGGCATGCTCAACCTAGTTAACCAGCTATTCAAGGTCTATTTCCGCATCAACAAATTGCATTTATGTAAACCATTGATACGCGCCATTGATAGCAGCAACTTCAAAGAATCCTTCCCATTACCCGAGCAGATTACGTATAAATATTTTGTAGGTCGCAAAGCTATGTTCGACTCAGACTACAAGAGTGCCGATGAATTTCTTTCATTCGCCCTGCGCAACACACCACGCAATTTCCCACGCAACAAGCGTCTCATACTGATCTACTTAGTGCCGGTAAAGATGCTACTTGGATATTTGCCAAAGAAACAGAATCTCGAACGTTTTGACCTACTACAGTTTCATGAACTTGCTGTCGCGCTAAAAGAGGGCAATGTACGCAAGTTCGATGAAGTTATACAACGGCATGAGATATTCTTTATCAAATGTGGCATTTATTTGCTGGTTGAGAAATTGAAGTTCATTGTCTATCGCAATCTCTTCAAGCGTGTATATATAATCAAACAGACACATCAATTGGATTTGCGCGCATTTCAGGCGGCGCTGCAATTTGTTGGCGAGACCGATATGAGTATCGATGAGACACATTGTATAGTGGCGAATTTGATTTTCGAGGGCAAAATTAAAGGCTACATCTCATATAGCCACAATAAGTTGGTGGTATCCAAACAGAATCCTTTTCCACCACTCAATACG
>cucurbitae
ATGTTTGGCACTTTGCAAAATTATTTGAGCGGCGTACAACGCGCTTGGTCTGCGGCGGATGGCGACTCCTTGGCATCCTTCATTTCACTAAAAGACAAACATATTATGAATCGCAATCTGTATGTGGAAAATCCAGAGAATACAGTGGAACGCATGATGGATCCGCCAATTGATGAAATAGTGAGTGCGCATTTGAAGGTGCTCTACTACTTGGGCATGGAATCGCGAGACTTCATGCAGGCGTATAAGCAACAATCACAATGCATACAATCTGTTGTGAAAATGTTGCAACAGCTGAAGGAAGAAAATTGGTGTTTGCCCATTATGTACACCACCTGCTTGGATTTGCGTATATTAGCGCAGAAATGCGAAGAGCTTGGCAGTAGTAGTAAGCCAGGTGAAATACTTGAAAAGGCCGCCGACTGCTTAATGAGCTGTTTCCGTGTTTGCGCAGCAGACAACAGATCTTCTGATGACGACACGAAGCGCCTTGGCATGCTCAACCTTGTTAATCAGCTATTCAAAGTCTATTTCCGCATCAACAAATTGCATTTATGTAAACCACTGATACGCGCCATTGATAGCAGCAACTTCAAAGACTCTTTCCCACTGCCGGAGCAGATTACGTATAAATATTTTGTCGGTCGCAAGGCAATGTTCGACTCGGACTACAAGAGTGCCGATGAATTTCTTTCGTTCGCTCTGCGAAACTGTCCACGCAATTTCCCACGCAACAAGCGGCTCATACTGATCTACTTGGTGCCGGTAAAAATGCTACTTGGCTACTTGCCAAAGAAACAGAATCTCGAACGTTTTGACCTACTACAGTTTCATGAACTTGCTGTCGCGCTGAAAGAGGGCAATGTACGCAAATTCGATGAAGTTATACAACGCCATGAGATATTCTTTATCAAATGTGGCATTTATTTATTGGTTGAGAAATTGAAGTTCATTGTCTATCGCAATCTCTTCAAGCGTGTGTACATAATCAAGCAGACACATCAATTGGATTTGCGCGCATTTCAGGCGGCATTGCAATTTGTTGGCGAGACGGATATGAACATTGATGAAACACATTGCATAGTGGCCAATTTGATTTTCGAGGGTAAAATTAAAGGTTACATCTCGTATAGCCATAATAAGTTGGTGGTGTCGAAGCAGAATCCCTTCCCACCACTCAATACG
>dorsalis
ATGTTTGGTACTTTGCAAAACTATTTGAGTGGTATACAACGCGCTTGGTCCGCGGCCGATGGCGACTCCTTGGCTTCCTTCATTTCACTCAAAGACAAACATATTATGAATCGCAATCTCTACGTGGAAAACCCAGAAAATACAGTTGAACGTATGCTCGATCCGCCAATTGATGAAATAGTTTGTGCACATCTGAAGGTGCTCTACTACTTGGGCATGGAATCGCGAGACTTCATGCAGGCATATCGTCAGCAGTCACAATGCATACAATCTGTTGTTAAAATGCTACAACAGTTGAAAGAGGAGAATTGGTGCTTGCCTATTATGTACACGACCTGCTTGGATTTGCGCATATTAGCGCAGAAATGCGAGGATCTTGGCAGTAGTAGTAAGCCAGGTGAAATACTTGAAAAGGCTGCCGACTGCCTAATGAGCTGCTTCCGTGTTTGCGCCGCAGACAATAGATCTTCTGACGACGACACCAAACGCCTTGGCATGCTCAACTTAGTTAATCAGCTATTCAAAGTATATTTCCGCATTAACAAATTGCATTTATGTAAACCATTGATACGCGCCATAGATAGCAGCAACTTCAAAGACTCCTTCCCATTACCCGAGCAGATTACATACAAATATTTTGTAGGTCGCAAAGCTATGTTCGACTCGGACTACAAGAGTGCTGATGAATTTCTTTCATTCGCTCTGCGCAACACACCACGCAATTTCCCACGCAACAAGCGTCTCATACTGATCTACTTAGTGCCGGTAAAGATGCTACTTGGATATTTGCCAAAGAAACAGAATCTCGAACGTTTTGACCTACTACAGTTTCATGAACTTGCTGTCGCGCTAAAAGAGGGCAATGTACGCAAGTTCGATGAAGTTATACAACGGCATGAGATATTCTTTATCAAATGTGGCATTTATTTGTTGGTTGAGAAATTGAAGTTCATTGTCTATCGCAATCTCTTCAAGCGTGTATATATAATCAAACAGACACATCAATTGGATTTGCGCGCATTTCAGGCGGCGCTACAATTTGTTGGCGAGACCGATATGAGTATCGACGAGACACATTGTATTGTAGCGAATTTGATTTTCGAGGGCAAAATTAAAGGTTACATCTCATATAGCCACAATAAGTTGGTGGTGTCCAAGCAGAATCCTTTTCCACCACTCAATACG
>jarvisi
ATGTTTGGTACTTTGCAAAACTATTTGAGTGGTATACAACGCGCTTGGTCCGCGGCAGATGGCGACTCCTTGGCTTCCTTTATTTCACTCAAAGACAAACATATAATGAATCGCAACCTGTACGTGGAAAACCCAGAAAATACAGTTGAACGTATGCTCGATCCGCCAATTGATGAGATAGTGTGTGCGCATCTGAAAGTGCTCTACTACTTGGGCATGGAATCGCGAGACTTCATGCAGGCATATCGTCAGCAGTCACAATGCATACAATCTGTTGTAAAAATGTTACAACAGCTGAAAGAAGAGAATTGGTGCCTGCCCATTATGTACACGACCTGTTTGGATTTGCGTATATTAGCGCAGAAATGCGAAGACCTTGGCAGTAGCAGTAAGCCAGGAGAAATACTTGAAAAAGCAGCAGACTGCCTAATGAGCTGTTTCCGTGTTTGCGCCGCAGATAATAGATCTTCTGACGACGACACCAAACGCCTTGGCATGCTCAACCTAGTTAATCAACTATTCAAGGTGTATTTCCGCATCAACAAATTGCATTTATGTAAACCATTGATACGCGCCATTGATAGCAGCAACTTTAAAGATTCCTTCCCATTACCCGAGCAGATTACATACAAATATTTTGTAGGTCGCAAAGCTATGTTCGACTCGGACTACAAGAGTGCCGATGAATTTCTTTCATTCGCCCTGCGCAACACACCACACAATTTCCCACGCAACAAGCGTCTCATACTGATCTACTTAGTGCCGGTAAAGATGCTGCTTGGATATTTGCCAAAGAAACAAAATCTCGAACGTTTTGACCTACTACAGTTTCATGAACTTGCTGTCGCGTTAAAAGAAGGCAATGTACGCAAGTTCGATGAAGTTATACAACGGCATGAGATATTCTTTATCAAATGTGGCATTTATTTGCTGGTTGAGAAATTGAAGTTCATTGTCTATCGCAATCTCTTCAAGCGTGTATATATAATCAAACAGACACATCAATTGGATTTGCGCGCATTTCAGGCGGCGCTGCAATTTGTTGGCGAGACCGATATGAGTATCGATGAGACACATTGTATTGTAGCAAATTTGATTTTCGAGGGCAAAATTAAAGGCTACATTTCATATAGCCACAATAAGTTGGTGGTGTCCAAGCAGAATCCTTTTCCACCACTCAATACG
>latifrons
ATGTTTGGTACTTTGCAAAACTATTTGAGTGGTGTACAACGCGCTTGGTCCGCTGCAGATGGCGACTCCTTGTCTTCCTTCATTTCACTCAAAGACAAACATATAATGAATCGCAATCTCTACGTGGAAAACCCAGAAAATACAGTTGAACGTATGCTCGATCCGCCAATTGATGAAATAGTGTGCGCACATCTGAAGGTGCTCTACTACTTGGGCATGGAATCGCGAGACTTCATGCAGGCTTATCGTCAGCAGTCACAATGCATACAATCTGTTGTTAAAATGCTACAACAGTTGAAAGAGGAGAATTGGTGCCTGCCAATTATGTACACGACCTGCTTGGATTTGCGTATATTAGCGCAGAAATGCGAGGATCTTGGCAGTAGTAGTAAGCCAGGTGAAATACTTGAAAAGGCTGCCGACTGCCTAATGAGCTGCTTCCGTGTTTGCGCCGCAGATAATAGATCTTCTGACGACGACACCAAACGCCTTGGCATGCTCAACTTGGTAAATCAGCTATTTAAGGTGTATTTCCGCATCAACAAATTGCATTTATGTAAACCATTGATACGCGCCATTGATAGCAGCAACTTCAAAGACTCCTTCCCATTACCCGAGCAGATTACATACAAATATTTTGTAGGTCGCAAAGCTATGTTCGACTCCGACTACAAGAGTGCTGATGAATTTCTTTCATTCGCCCTGCGCAATACACCACGCAATTTTCCACGCAACAAGCGTCTCATACTGATCTACTTAGTGCCGGTAAAGATGCTACTTGGATATTTGCCAAAGAAACAAAATCTCGAACGTTTTGACCTACTACAGTTTCATGAACTTGCTGTCGCGCTAAAAGAGGGCAATGTACGCAAGTTCGATGAAGTTATACAACGGCATGAGATATTCTTTATCAAATGTGGCATTTACTTATTGGTTGAGAAATTGAAGTTCATTGTCTATCGTAATCTCTTCAAGCGTGTATATATAATCAAACAGACACATCAATTGGATTTGCGCGCATTTCAGGCGGCGCTGCAATTTGTTGGCGAGACCGATATGAGTATCGATGAGACACATTGTATTGTAGCGAATTTGATTTTCGAGGGCAAAATTAAAGGCTACATCTCATATAGCCACAATAAGTTGGTGGTGTCCAAGCAGAATCCTTTTCCACCACTCAATACG
>minax
ATGTTTGGCACTTTGCAAAACTATTTGAGCGGTGTACAACGCGCTTGGTCTGCGACGGATGGCGACTCCTTGGCATGCTTCATTTCACTCAAAGACAAACATATTATGAATCGCAATCTCTACGTGGAAAATCCAGAGAATACGGTGGAACGTATGCTCGATTCGCCAATTGATGAAATAGTGAGTGCGCATCTGAAGGTGCTCTACTTCTTGGGCATGGAATCTCGAGATTTTATGCAGGCATATCGCCAACAGTCACAATGCATACAATCCGTTGTGAAAATGTTACAACAGCTGAAAGAAGAGAATTGGTGTTTACCCATTATGTATACGGCCTGCTTGGATTTACGCATATTAGCGCAGAAATGCGAAGAGCTTGGAAGTAGTAGTAAGCCAGGTGAAATACTTGAAAAGGCCGCCGATTGCTTAATGAGCTGTTTCCGTGTTTGCGCAGCAGATAATAGATCTTCGGACGACGACACCAAACGACTTGGCATGCTTAATCTTGTGAATCAGTTATTCAAGGTGTATTTCCGCATCAACAAATTGCATTTATGTAAACCATTAATACGCGCAATTGATAGCAGCACCTTAAAAGACTCTTTCCCATTGCCAGAGCAGATTACGTATAAATATTTTGTGGGTCGCAAAGCTATGTTCGACTCGGACTACAAGAGTGCCGACGAATTTCTTTCATTCGCCTTGCGAAACTGTCCACGCAATTTCCCACGCAACAAGCGTCTCATACTAATCTACTTGATACCGGTAAAGATGCTACTTGGATACTTGCCAAAGAAACACAATCTCGAACGCTTTGACCTGCTACAGTTTCATGAACTTGCTGTCGCACTGAAGGAGGGCAATGTACGCAAATTCGATGAAGTTATACAACGTCACGAGATGTTCTTTATCAAATGTGGCATTTATTTATTGGTTGAGAAATTGAAGTTCATTGTCTATCGTAATCTCTTCAAGCGTGTGTACATAATCAAACAGACACATCAATTGGATTTGCGTGCATTTCAGGCGGCATTGCAATTTGTTGGCGAGACCGATATGAGCATCGATGAAACACATTGTATAGTGGCGAATTTGATTTTCGAGGGTAAAATTAAAGGATATATCTCGTATAGCCATAACAAGTTAGTGGTCTCCAAGCAGAATCCTTTCCCATCGCTCAATACG
>musae
ATGTTTGGTACTTTGCAAAACTATTTGAGTGGTATACAACGCGCTTGGTCCGCGGCCGATGGCGACTCCTTGGCTTCCTTCATTTCACTCAAAGACAAACATATTATGAATCGCAATCTCTACGTGGAAAACCCAGAAAATACAGTTGAACGTATGCTCGATCCGCCAATTGATGAAATAGTTTGTGCACATCTGAAGGTGCTCTACTACTTGGGCATGGAATCGCGAGACTTCATGCAGGCATATCGTCAGCAGTCACAATGCATACAATCTGTTGTTAAAATGCTACAACAGTTGAAAGAGGAGAATTGGTGCTTGCCCATAATGTACACGACCTGCTTGGATTTGCGCATATTAGCGCAGAAATGCGAGGATCTTGGCAGTAGTAGTAAGCCAGGTGAAATACTTGAAAAGGCCGCCGACTGCCTAATGAGTTGCTTCCGTGTTTGCGCCGCAGATAATAGATCTTCTGACGACGACACCAAACGCCTTGGCATGCTCAACTTAGTTAATCAGCTATTCAAAGTGTATTTCCGCATCAACAAATTGCATTTATGTAAACCATTGATACGTGCCATTGATAGCAGCAACTTTAAAGACTCCTTCCCATTACCCGAGCAGATTACATACAAATATTTTGTAGGCCGCAAAGCTATGTTCGACTCGGACTACAAGAGTGCTGATGAATTTCTTTCATTCGCTCTGCGCAACACACCACGAAATTTCCCACGCAACAAGCGTCTCATACTGATCTACTTAGTGCCGGTAAAGATGCTACTTGGATATTTGCCAAAGAAACAGAATCTCGAACGTTTTGACCTACTACAGTTTCATGAACTTGCTGTCGCGCTAAAAGAGGGCAATGTACGCAAGTTCGATGAAGTTATACAACGGCATGAGATATTCTTTATCAAATGTGGCATTTATTTGTTGGTTGAGAAATTGAAGTTCATTGTCTATCGCAATCTCTTCAAGCGTGTATATATAATCAAACAGACACATCAGTTGGATTTGCGCGCATTTCAGGCGGCGCTGCAATTTGTTGGCGAGACCGATATGAGTATCGACGAGACACATTGTATTGTAGCGAATTTGATTTTCGAGGGCAAAATTAAAGGTTACATCTCATATAGCCACAATAAGCTGGTGGTGTCCAAGCAGAATCCTTTTCCACCACTCAATACG
>oleae
ATGTTTGGCACTTTGCAAAACTATTTGAGCGGTGTGCAACGCGCTTGGTCCGCGGCGGATGGCGACTCCTTGGCTTCCTTCATTTCACTCAAAGACAAACATATTATGAATCGCAATCTCTACGTGGAAAATCCAGAGAATACAGTGGAACGGATGCTCGATCCGCCAATTGATGAAATAGTGTGTGCGCATTTGAAGGTGCTGTACTACTTGGGCATGGAATCGCGAGACTTCATGCAGGCATATCGTCAACAGTCACAATGCATACAATCTGTTGTAAAAATGTTGCAACAGTTAAAAGAGGAGAATTGGTGTTTGCCCATTATGTACACGACTTGCTTGGATTTGCGTATATTAGCGCAAAAATGCGAGGATCTGGGCAGTAGTAGTAAATCAGGCGAAATTCTTGAAAAGGCCGCAGATTGCTTAATGAGCTGTTTTCGTGTTTGCGCCGCAGATAATAGATCTTCTGACGACGACACTAAGCGACTTGGCATGCTCAATCTAGTTAATCAGCTATTCAAAGTGTATTTCCGCATCAACAAATTGCATTTATGTAAACCATTGATACGCGCAATTGATAGCAGCACCTTCAAAGACTCCTTCCCATTGCAAGAGCAAATTACGTATAAATATTTTGTAGGCCGAAAAGCTATGTTCGACTCGGACTACAAGAGTGCCGATGAATTTCTTTCATTCGCCCTGCGCAACACACCACACAATTTCCCACGCAACAAGCGTCTCATACTGATATACTTAGTGCCGGTAAAGATGCTACTTGGATATTTGCCAAAGAAACAGAATCTCGAACGTTTTGACCTACTACAGTTTCATGAACTTGCTGTCGCGCTGAAAGAGGGCAATGTTCGCAAGTTCGATGAAGTTATACAACGCCATGAGATATTCTTTATCAAATGTGGCATTTATTTATTGGTTGAGAAACTGAAGTTCATTGTCTATCGCAATCTCTTTAAGCGTGTGTACATAATCAAACAGACACATCAATTGGATTTGCGTGCATTTCAAGCGGCGTTGCAATTTGTTGGCGAGACCGATATGAATATCGATGAAACACATTGTATTGTGGCGAATTTGATTTTCGAGGGTAAAATTAAAGGCTATATCTCATATAGCCACAATAAGTTAGTGGTCTCCAAGCAGAATCCTTTTCCACCACTCAATACG
>tryoni
ATGTTTGGTACTTTGCAAAACTATTTGAGTGGTATACAGCGCGCTTGGTCCGCGGCAGATGGCGACTCCTTGGCTTCCTTCATATCACTCAAAGACAAACATATTATGAATCGCAACCTGTACGTGGAAAACCCAGAAAATACAGTTGAACGTATGCTCGATCCGCCAATTGATGAAATAGTGTGTGCACATCTGAAAGTGCTCTACTACTTGGGCATGGAATCGCGAGACTTCATGCAGGCATATCGTCAGCAGTCACAATGCATACAATCTGTTGTTAAAATGTTACAACAGTTGAAAGAGGAAAATTGGTGCCTGCCCATTATGTACACGACCTGCTTGGATTTGCGTATATTAGCGCAGAAATGCGAGGATCTTGGCAGTAGCAGTAAGCCAGGTGAAATACTTGAAAAGGCTGCCGACTGCCTAATGAGCTGTTTCCGTGTTTGCGCCGCAGATAATAGATCTTCTGACGACGACACCAAACGCCTTGGCATGCTCAACCTAGTTAATCAGCTATTCAAGGTGTATTTCCGCATCAACAAATTGCATTTATGTAAACCATTGATACGCGCCATTGATAGCAGCAACTTTAAAGACTCCTTCCCATTACCCGAGCAGATTACGTACAAATATTTTGTAGGTCGCAAAGCTATGTTCGACTCGGACTACAAGAGTGCCGATGAATTTCTTTCATTCGCCCTGCGCAACACACCACGCAATTTCCCACGCAACAAGCGTCTCATACTGATCTACTTAGTGCCGGTAAAGATGCTACTTGGATATTTGCCAAAGAAACAAAATCTCGAACGTTTTGACCTACTACAGTTTCATGAACTTGCTGTCGCGCTAAAAGAGGGCAATGTACGCAAGTTCGATGAAGTTATACAACGGCATGAGATATTCTTTATCAAATGTGGCATTTATTTATTGGTTGAGAAATTGAAGTTCATTGTCTATCGCAATCTCTTCAAGCGTGTATATATAATCAAACAGACACATCAATTGGATTTGCGCGCATTTCAGGCGGCGCTGCAATTTGTTGGCGAGACCGATATGAGTATCGATGAGACACACTGTATTGTGGCGAATTTGATTTTCGAGGGCAAAATTAAAGGCTACATCTCATATAGTCACAATAAGTTGGTGGTGTCCAAGCAGAATCCTTTTCCACCACTCAATACG
>zonata
ATGTTTGGTACTTTGCAAAACTATTTGAGTGGTATACAACGCGCTTGGTCCGCGGCAGATGGCGACTCCTTGGCTTCCTTCATTTCACTCAAAGATAAACATATAATGAATCGCAACCTCTACGTGGAAAACCCAGAAAATACAGTTGAACGTATGCTCGATCCGCCAATTGATGAAATAGTGTGCGCACATCTGAAGGTGCTCTACTACTTGGGCATGGAATCGCGAGACTTTATGCAGGCATATCGTCAGCAGTCACAATGCATACAATCTGTGGTTAAAATGCTACAACAGTTGAAAGAGGAGAATTGGTGCTTGCCCATTATGTACACGACCTGCTTGGATTTGCGCATATTAGCGCAGAAATGCGAGGATCTTGGCAGTAGTAGTAAGCCAGGTGAAATACTTGAAAAGGCTGCCGACTGCCTAATGAGCTGCTTCCGTGTTTGCGCCGCAGATAATAGATCTTCTGACGACGACACCAAACGCCTTGGCATGCTCAACCTAGTTAACCAGCTATTCAAGGTCTATTTCCGCATCAACAAATTGCATTTATGTAAACCATTGATACGCGCCATTGATAGCAGCAACTTCAAAGAATCCTTCCCATTACCCGAGCAGATTACGTACAAATATTTTGTAGGTCGCAAAGCTATGTTCGACTCAGACTATAAGAGTGCTGATGAATTTCTTTCATTCGCCCTGCGCAACACACCACGCAATTTCCCACGCAACAAGCGTCTCATACTGATCTACTTAGTGCCGGTAAAGATGCTACTTGGATATTTGCCAAAGAAACAGAATCTCGAACGTTTTGACCTACTACAGTTTCATGAACTTGCTGTCGCGCTAAAAGAGGGCAATGTACGCAAGTTCGATGAAGTTATACAACGGCATGAGATATTCTTTATCAAATGTGGCATTTATTTGCTCGTTGAGAAATTGAAGTTCATTGTCTATCGCAATCTCTTCAAGCGTGTATATATAATCAAACAGACACATCAATTGGATTTGCGCGCATTTCAGGCGGCGCTGCAATTTGTTGGCGAGACCGATATGAGTATCGATGAGACACATTGTATAGTGGCGAATTTGATTTTCGAGGGCAAAATTAAAGGCTACATCTCATATAGCCACAATAAGTTGGTGGTGTCCAAGCAGAATCCTTTTCCACCACTCAATACG
