# Supplementary material for: The Impact of Fast Radiation on the Phylogeny of Bactrocera Fruit Flies as Revealed by Multiple Evolutionary Models and Mutation Rate-Calibrated Clock
Source: Insects. 2022 Jun 30;13(7):603. doi: 10.3390/insects13070603 (PMC9319077; doi:10.3390/insects13070603)
Supplement: Supplementary file 1 [file insects-13-00603-s001.zip › File S1/ceratitis_17955.fasta]

>bryoniae
ATGGAAATCGAGCCCGACCAATCGATAGAGGCAATGGACACACAAGAGGTCGAAATAATCACAAGCGACCTGCAACATCAGCAACAGCAACAATTAAATAAGCTGCATTTGCCAGCAGAACAGCTGCCCAACGAGAACGGCAACGGTCCGCCGCAGCAATTACTAGCCGACAACACTTCGCCATACGCCAACGAACAGGAGATGACGTCCGTCGACGATCCCAAGGACGATCAGTTTCGTTCTGAAGCTACATTTTCATATACGGTGGAGAATATAACGCAACTTAAGCAACAACATCTCTCACCACCCGTATATGTGCGCATGTTGCCATGGAAAATTATGGTAATTCCAAATGATCGAGCGTTAGGTTTCTTCCTTCAATGTAATGGCGAAAACGAATCACCTACATGGTCGTGTAACGCCATCGCTGAATTACGACTGAAATGTCACAAACCAGATGCACCACCATTTACTCGTGCGCGTATAAAGCATCTTTTTTACTCCAAAGAAAACGACTACGGTTATTCAAACTTTATTACGTGGTCAGAATTACAGGAGCCCGAAAAGTGTTACATACATAATGGCGCTATCACATTGGAGGTGCACGTTGTGGCAGATGCACCGCATGGTGTGCTTTGGGATTCCAAAAAACATACTGGTTATGTGGGACTTAAAAATCAAGGAGCAACATGTTATATGAATTCATTGCTGCAAACACTTTATTTTACTAATCAATTGCGACGTGCTGTTTACAAAATACCGACAGAGGCCGATGATAGTACCAAGTCGGTCGGATTATCATTACAACGCGTTTTTCATGATCTACAATTCGGCGACCGCCCAGTAGGAACTAAAAAGCTTACCAAGTCATTCGGTTGGGAAACACTTGACTCGTTTATGCAACATGATGTACAGGAATTTTTACGAGTTCTACTCGATAAATTAGAATCAAAAATGAAGGGTACATGTTTAGAAGGCACCATACCGGGCTTGTTTGAGGGTAAAATGTCTTCGTATATAAAATGCAAGAACGTTGATTATAACAGTACACGTTACGAAACCTTCTACGACATACAGTTGAACATAAAGGATAAAAACAATATCTACGATTCTTTCAAGGATTATATAGCATCTGAGACACTTGAGGGTGATAATAAGTACGATGCGGGTGTGCATGGCCTCCAGGAGGCAAGCAAGGGAGTTATCTTCACGGCTTTTCCACCCGTGTTGCATTTGCATTTAATGCGTTTCCAATATGATCCCATAACAGATAGTTCCATCAAATATAATGATCGTTTCGAGTTTTACGATCGCATAAACTTAGATGAATATTTGGCTGAGAAAGAGAAGACACCTGCCGAGTATGTTTTGCATGCAGTGCTTGTACATTCGGGCGACAACCATGGCGGCCACTATGTGGTATTCATCAATCCGAAAGCGGACGGAAAATGGTTCAAATTCGATGATGATGTCGTCTCCAGTTGTCGTCGAGTCGAAGCCATTGAACAGAATTACGGTGGAAACGATGATGAAATCTCGTTCCATGCAAAATGCAGCAACGCTTATATGTTAGTCTACATACGTAAATCCGAATTGGAACGCGTACTCAGCGATATACCCGAAAATGAAATACCCAGTGAATTAGTGGAACGTTTGGAATTGGAGAAACGTATCGAAATGGCACGTCGTAAGGAGCGCAGCGAGGCAAACTTATATGTATCCATACATGTTATCCTAGAAGAATACTTTGAGGCGCAACAAAAGCGGCGACTCTTTGATTTGGATAAAGTGCATCAACGTCTATTCAAGTTAAAACAAACACAAACTGTCGAAGAGATGATGGACGCGTTCGTGAAGTCATTTGGTGTGCCCAAAGATCGTATGCGCCTCTGGATTCTGTTTGCGACACAATCGCAAAAATTTCTGTACTTTGATTTCCAACGAGAGGGATTGAGTCCAATTGAGCAAGTCGCTTCTGCACAGAAACCATGGGTGATCTTCATAGAATTGGCGTCACCGCTTGTACCTGGCCGCCCGTTGCCACCGTTCAATCCCAAACAAGAGGTGCTGCTTTTCTTTAAGTATTATGATGCATGTAATAAGCGTTTAAATTATATTGGCTGCTCACAACAGCCACGTAGTCGACGTTTAAGCGAAATTATCACGGAGGTGAACACGCACTTGGGCTTTGAGCCAGACACCGAATTAACTGTATTCGATGAATGTCACGACAAAAAAATTACCAATATCAATGAACCACTAGAGAATGTGCTTTACCTGCATCCGGACAATCTGCAGGGCAATATATTAATATTCGAAAAGGAACATATTGACATCAAACTAGATTTGCCTACCGTCGAAGATTATTTCTTGGATTTGGTGTATAGAGTGGAAATCACGTTCTGTGATAAATGCAATCCCAATGAACCGGAAATCGTACTAGAGCTTTCCAACCGTTACAATTACGATCAAATGGCAAAAGCGGTCGCAGAGCGACTCAATACCGATCCAAACAAATTGCAGTTCTTTATGTGTGTCAGTAGTTACAAAGAGACACCCGGCAATGCCGTTCCATACACTTTTAAGGGAACTGTTAAGGATCTAGTCGCATACTGCAAGCAGAGCGCAACCAAAAAGCTCTTCTATCAAAGACTGTCTCTCAGCATCCACGAACTCGACAATAAGAAACAATTCAAATGCATTTGGGTCTCAAATGATCTTAAGGAGGAAAAAGAGCTAGTACTGTATCCCAATAAGAATGAGAATGTCAAAGGTCTATTGGACGAGGCTGCCAAAAAGATACAATTCGCTGAAAATAGTCGTAAGAAATTGCGATTACTTAAAGTGGCCAATCACAAAATCGCCACCATATACAAAGAAGATATGCCGCTGGAAGCGCTACAAAAGACCAACGAAACGCTGACGACACAAAGTGCGCAGAAGACTTTCCGCATAGAGGAAGTGCCTGCCGAAGATATGCAACTGGCCGAGAATGAGATACTCGTGCCCGTGGCACATTACAGCAAAGAGATATACAATTCCTTTGGGGTGCCATTCTTGATCAAAGCGAAACATAACGAACCATACGGTGCGCTAAAACAACGCATACAAAAGCGTCTGAATGTGCCCGATAAGGAGTGGGAGAATTTCAAGTTTGCCCTCATCTCGATGGGGCATCCGAACGAGGTTAACGACAATACACCGGTCGATATGGAGATCTATCGCACTTGGTCTAATGCACATTTGCCTTACTTTGGACTAGATCACATAAATAAATCCAGAAAGCGAACATCCTTAAATTTCTCCGAGAAAGCGATTAAGATT
>ceratitis
ATGGAAATCGAGCACGACCAATCGATAGAGGCAATGGACACACAAGAGGTCGAAATAATCACAAGCGACCTGCAAAATCAGCAACAGCAACAATTGAATAAGCTGCATTTGCCAACATCACAGCTGCCTAACGAGAACGGTAACATACCGCCGCAGCAATTATTAGCCGACACAACTTCGCCATACACCAACGAACAGGAGATGACGTCCGTCGACGATCCCAAGGACGATCAGTTTCGCTCTGAGGCAACATTTTCATATACGGTGGAGGATATTTTACAACTTAAACAACAACAACTCTCCCCACCCGTCTACGTGCGCATGTTGCCATGGAAAATAATGGTAATACCAAATGAACGTGCCCTAGGTTTCTTCCTGCAGTGTAATGGTGAAAATGAATCGCCTACCTGGTCCTGTAATGCAATCGCTGAGCTACGACTAAAATGCCACAAACCAGATGCACCACCATTTACTCGTGCGCGTATAAAGCATCTTTTCTACTCCAAAGAGAATGATTACGGCTATTCAAACTTCATAACGTGGACAGAGTTACAAGAGGCCGAAAAGTGTTATATACACAATGGTGCTATAACTTTAGAGGTTCACGTAGTGGCGGATGCACCACATGGCGTACTCTGGGACTCTAAAAAACACACCGGCTATGTTGGACTTAAGAATCAGGGTGCAACATGTTATATGAACTCCTTACTCCAAACACTTTATTTTACCAATCAACTACGACGTGCTGTCTACAAAATACCAACTGAAGCCGATGACAGCGCCAAATCGGTAGGTTTATCACTGCAGCGAGTTTTTCACGATCTACAATTCGGCGACCGCCCAGTAGGTACTAAAAAGCTCACCAAATCATTCGGTTGGGAAACGCTTGACTCTTTTATGCAGCATGATGTACAGGAATTTTTACGAGTTTTACTCGATAAATTAGAGTCTAAAATGAAGGGCACATGCTTGGAGGGCACCATACCCGGTCTATTCGAGGGAAAAATGTCTTCATACATAAAATGCAAGAATGTCGATTACAATAGTACACGTTATGAGACTTTCTACGATATTCAGTTGAATATTAAGGACAAAAAGAACATCTACGATTCGTTCAAGGATTACATAGCATCCGAAACACTTGAGGGGGATAACAAATATGATGCAGGCGTACATGGGCTTCAGGAGGCAAGCAAGGGTGTTATCTTTACGGCATTTCCACCCGTTTTGCATTTACATTTAATGCGTTTCCAATATGATCCAATAACAGACAGCTCCATCAAATATAATGATCGCTTCGAGTTTTACGATCGTATAAATTTAGACGAATATTTGGCCGAAAAGGAGAAAACACCTGCCGAATATGTTTTGCATGCAGTACTCGTACATTCGGGCGACAACCATGGCGGCCACTACGTGGTCTTCATAAATCCCAAAGCGGACGGTAAATGGTTTAAATTTGATGACGATGTAGTTTCCAGTTGTCGTCGAATCGAGGCCATTGAACAGAACTATGGTGGAAACGACGATGAAATCTCGTTCCATGCTAAATGCAGCAACGCATACATGTTAGTTTACATACGTAAATCTGAATTGGAACGAGTACTCAGCGAAATTCCCGAAAATGAGATCCCCAGTGAACTAGTGGAGCGACTTGAGTTGGAGAAACGCATTGAAATGGCACGCCGCAAAGAGCGTAGTGAGGCAAACTTATACGTCTCCATACATGTCATACTGGAAGAGTATTTTGAAGGACAGCAAAAGCGACGTCTCTTTGATTTGGATAAAGTGCATCAGCGCCTATTCAAATTAAAACAAACACAAACAGTTGAAGAGATGATGGATGCGTTTGTTAAATCTTTTGGGGTACCCAAAGACCGTATGCGCGTCTGGATTATGTTTGCGGCACAACCGCAAAAGTTTCTTTACTTCGATTTCCAGCGTGAAGGTTTGCGTCCAATTGAACAAATCGCTACTGCACAGAAACCATGGGTGATCTTCCTTCAGTTGGCGTCACCTCTTGTACCTGGTCGCCCATTGCCACCGTTCGATCCCAAACAAGAAGTGCTGCTATTCTTCAAGTATTACGATGCCTGTAATAAACGTTTAAATTATATAGGTTGTTCACAACAACCGCTAACTCGGCGTTTAAGCGAACTTGTGCTTGATGTCAATACACACTTAGGCTTTGAACCAGACACCGAGTTGACGGTATTTGATGAATGCAACGACAAGAAGATAACTAATATCAATGAAACTCTTGAGAATGTGCTTTACCTACACCAGGATAATTTGCAGGGTTATATATTGATTTTCGAAAAAGAGCATGTAGATGTAAAATTAGATTTGCCGACCGTCGAAGATTACTTTTTAGATTTGGTATATAGAGTAGAGATCACATTCTGTGATAAATGTAATCCCAATGAACCGGAAATCGTATTAGAGCTATCAAATCGCTATAATTACGATCAAATGGCACAAGCAGTCGCCGAGCGACTAAATACCGATCCAAATAAATTACAGTTCTTCATGTGTGTCAGCAGTTATAAAGAGGCACCCGGTAATGCTGTTCCGTACACATTCAAGGGAACTGTTAAGGATCTAGTCGCATACTGCAAGCAGAGCGCTTCTAAGAAGCTCTTCTATCAAAGACTGTCTCTCAGCATCCACGAACTCGACAATAAGAAACAATTTAAATGCATTTGGGTCTCAAATGATCTTAAAGAGGAGAAAGAGCTCGTGCTATATCCGAATAAAAATGAAAATGTCAAAGGTTTGCTGGATGAAGCTGCCAAAAAGATACAATTCGCCGAGAATAGCCGTAAAAAATTACGATTACTTAAGGTAGCCAATCACAAGATCGCAACCATATTTAAGGAAGATACGCCGCTGGAAGCGCTACAAAAGACCAATGAAACGCTGACGGCACAAAGTGCGCAGAAGACTTTCCGTATTGAGGAAGTGCCTGCCGAAGACATGCAATTGGCCGAGAATGAAGTGCTCGTGCCAGTGGCACATTATAGCAAAGAGATTTACAACTCCTTTGGTGTGCCATTCTTGATTAAAGCGAAACATAACGAACCATATGGTGCGCTTAAGCAACGCATACAAAAACGTTTGAACGTGCCCGATAAGGAGTGGGAGAATTTTAAATTTGCCGTCATTTCAATGGGACATCCGAACGAAGTTAACGACAATACTCCCGTCGATACAGAAATCTATCGCTCTTGGACTAATGCACATTTGCCTTACTTTGGACTCGATCATATAAACAAATCCAGGAAGCGAACATCCTTAAATTTCTCGGAGAAAGCAATTAAGATT
>correcta
ATGGAAATCGAGCCCGACCAATCGATAGAGGCAATGGACACACAAGAGGTCGAAATAATCACAAGCGACCTGCAACATCAGCAACAGCAACAATTAAATAAGCTGCATTTGCCAGCAGAACAGCTGCCCAACGAGAACGGCAACGGTCCGCCGCAGCAATTACTAGCCGACAACACTTCGCCATACGCCAACGAACAGGAGATGACGTCCGTCGACGATCCCAAGGACGATCAGTTTCGTTCTGAAGCTACATTTTCATATACGGTGGAAAATATAACGCAACTTAAGCAACAACATCTCTCACCACCCGTATATGTACGCATGTTGCCATGGAAAATTATGGTAATTCCAAATGATCGAGCGTTAGGTTTCTTCCTTCAATGTAATGGCGAAAACGAATCACCTACGTGGTCGTGTAACGCCATCGCTGAATTACGACTGAAATGTCACAAACCAGATGCACCACCATTTACTCGTGCGCGTATAAAGCATCTTTTTTACTCCAAAGAGAACGACTACGGTTATTCAAACTTTATTACGTGGTCAGAATTACAGGAGCCCGAAAAGTGTTACATACACAATGGCGCTATCACATTGGAGGTGCATGTTGTGGCAGATGCACCGCACGGTGTGCTTTGGGATTCCAAAAAACATACTGGTTATGTGGGACTTAAAAATCAAGGAGCAACATGTTATATGAATTCGTTGCTGCAAACACTCTATTTTACTAATCAATTGCGACGTGCGGTTTACAAAATACCGACAGAGGCCGATGATAGTACCAAGTCGGTCGGATTATCATTACAACGCGTTTTTCATGATTTACAATTCGGCGACCGCCCAGTAGGAACTAAAAAGCTTACCAAGTCATTCGGTTGGGAAACACTTGACTCGTTTATGCAACATGATGTACAGGAATTTTTACGAGTTCTACTCGATAAATTAGAATCAAAAATGAAGGGTACATGTTTAGAAGGCACCATACCGGGCTTGTTTGAGGGTAAAATGTCTTCATATATAAAATGCAAGAATGTTGATTATAACAGTACACGTTACGAAACCTTCTACGATATACAGTTGAACATAAAGGATAAAAACAATATCTACGATTCTTTCAAGGATTATATAGCATCTGAGACACTTGAGGGTGATAATAAGTACGATGCGGGTGTGCATGGCCTCCAGGAGGCAAGCAAGGGAGTTATCTTCACGGCTTTTCCGCCCGTGTTGCATTTGCATTTAATGCGATTCCAATATGATCCCATAACAGATAGTTCCATCAAATATAACGATCGTTTCGAGTTTTACGATCGCATAAACTTAGATGAATATTTGGCTGAAAAGGAAAAGACCCCTGCCGAGTATGTTTTGCATGCAGTGCTTGTACATTCGGGTGACAACCATGGCGGCCACTATGTGGTATTCATCAATCCGAAAGCGGACGGAAAATGGTTCAAATTCGATGATGATGTCGTCTCCAGTTGTCGTCGGGTCGAAGCCATTGAACAGAATTACGGTGGAAACGATGATGAAATATCGTTCCATGCAAAATGCAGCAACGCTTATATGTTAGTCTACATACGTAAATCCGAATTGGAACGCGTACTCAGCGATATACCCGAAAATGAAATACCCAGTGAATTGGTGGAACGTTTGGAATTGGAGAAACGTATCGAAATGGCACGTCGTAAGGAGCGCAGCGAGGCAAACTTATATGTTTCCATACATGTTATCCTAGAAGAATACTTTGAGGCGCAACAAAAGCGGCGACTCTTTGATTTGGATAAAGTGCATCAACGTCTATTCAAGTTAAAACAAACACAAACTGTCGAAGAGATGATGGACGCGTTTGTCAAGTCATTTGGCGTGCCCAAAGATCGTATGCGCCTCTGGATTCTGTTTGCGACACAATCGCAAAAGTTTCTGTATTTTGATTTCCAACGAGAGGGATTGAGTCCAATTGAGCAAGTCGCTTCTGCACAGAAACCATGGGTGATCTTCATAGAGTTGGCGTCACCGCTTGTACCTGGCCGCCCTTTGCCACCGTTCAATCCCAAACAGGAAGTGCTGCTTTTCTTTAAGTATTATGATGCATGTAATAAGCGTTTAAATTATATTGGCTGCTCACAACAGCCACGTAGTCGACGTTTAAGCGAAATTATCACGGAGGTGAACACGCACTTGGGCTTTGAGCCAGACACCGAATTAACGGTATTCGATGAATGTCACGACAAAAAAATTACCAATATCAATGAACCACTAGAGAATGTGCTTTACCTGCATCCGGACAATCTGCAGGGCAATATATTAATATTCGAAAAAGAACATATTGACATCAAACTAGATTTGCCTACCGTCGAAGATTATTTCTTGGATTTGGTGTATAGAGTGGAAATCACGTTCTGTGATAAATGCAATCCCAATGAACCGGAAATCGTGCTAGAGCTTTCCAACCGTTACAATTACGATCAAATGGCAAAAGCGGTCGCAGAGCGACTCAATACCGATCCAAACAAATTGCAGTTCTTTATGTGTGTCAGTAGTTACAAAGAGACACCCGGCAATGCCGTTCCATACACCTTCAAGGGAACTGTTAAGGATCTAGTCGCATACTGCAAGCAGAGCGCAACCAAAAAGCTCTTCTATCAAAGACTGTCTCTCAGCATCCACGAACTCGACAATAAGAAGCAATTCAAATGCATTTGGGTCTCAAATGATCTTAAGGAGGAAAAAGAGCTAGTACTGTATCCCAATAAGAATGAGAATGTCAAAGGTCTATTGGACGAGGCTGCCAAAAAGATACAATTCGCTGAAAATAGTCGCAAGAAATTGCGATTACTTAAAGTGGCCAATCACAAAATCGCCACCATATACAAAGAAGATATGCCGCTGGAAGCGCTACAAAAGACCAACGAAACGCTGACGGCACAAAGTGCGCAGAAGACTTTCCGTATTGAGGAAGTGCCTGCCGAAGATATGCAATTGGCCGAGAATGAGATACTCGTGCCCGTGGCACATTACAGCAAAGAAATATACAATTCCTTTGGTGTGCCATTCTTGATCAAAGCGAAACATAACGAACCGTATGGTGCGCTAAAACAACGCATACAAAAGCGTCTGAATGTGCCCGATAAAGAGTGGGAGAATTTCAAGTTTGCCGTCATCTCGATGGGGCATCCGAACGAGGTTAACGACAATACACCGGTCGATATGGAGATCTATCGCACTTGGTCTAATGCACATTTGCCTTACTTTGGACTAGATCACATAAACAAATCCAGAAAGCGAACATCCTTAAATTTCTCCGAGAAAGCGATTAAGATT
>cucurbitae
ATGGAAATCGAGCCTGACCAATCGATAGAGGCAATGGACACACAAGAGGTCGAAATAATCACAAGCGACCTGCCTAATCAGCAACAGCAACCATTGAATAAGCTGCATTTGCCAGCCGAACAGCTGCCCAACGAGAACGGCAACGGTCCGCCGCAGCAATTACTAGCCGACACCACTTCGCCATACGCCAACGAACAGGAGATGACGTCCGTCGACGATCCCAAGGACGATCAGTTTCGTTCTGAAGCTACATTTTCATATACGGTCGAGAATATAGCGCAACTGAAGCAACAACATCTCTCACCACCCGTATATGTACGCATGTTGCCATGGAAAATTATGGTAATACCCAATGATCGTGCGCTAGGTTTCTTCCTACAATGTAATGGTGAAAATGAATCACCTACATGGTCTTGTAATGCCATCGCTGAATTACGACTGAAATGTCACAAACCGGATGCACCACCATTTACTCGTGCGCGTATCAAGCATCTTTTTTACTCCAAAGAGAACGACTATGGTTATTCAAATTTTATTACGTGGTCCGAATTACAGGAGCCCGAAAAGTGTTACGTACACAATGGCGCTATCACATTGGAGGTGCATGTAGTGGCCGATGCACCGCACGGTGTACTTTGGGATTCCAAAAAACATACCGGTTATGTGGGACTTAAAAATCAGGGAGCAACATGCTATATGAATTCGTTGCTTCAAACATTATATTTTACGAATCAATTGCGTCGTGCTGTTTATAAAATACCAACAGAAGCGGATGATAGCACCAAGTCGGTGGGTTTATCACTGCAACGTGTTTTTCATGATCTACAATTCGGCGACCGCCCCGTAGGCACTAAGAAGCTTACCAAGTCATTCGGTTGGGAAACGCTCGACTCGTTTATGCAACATGATGTACAGGAATTTCTACGAGTGTTACTCGATAAATTAGAATCAAAAATGAAGGGTACATGTTTGGAAGGCACCATACCGGGTTTGTTTGAGGGAAAAATGTCTTCGTATATCAAATGCAAGAATGTTGATTATAACAGTACACGTTACGAAACTTTCTACGATATTCAGTTGAACATAAAAGATAAGAAGAATATCTACGATTCTTTCAAGGATTACATAGCATCTGAGACACTTGAGGGTGATAATAAATACGATGCGGGAGTGCATGGTCTCCAGGAGGCAAGCAAGGGAGTTATCTTCACGGCTTTTCCGCCCGTGTTGCATTTGCATTTAATGCGTTTCCAATATGATCCAATAACAGACAGTTCCATCAAATATAACGATCGTTTTGAGTTCTACGAACGTATCAACTTGGACGAATATCTGGCCGAGAAGGAGAAGACACCTGCCGAGTATGTTTTGCATGCCGTGCTTGTGCATTCGGGCGATAACCATGGTGGCCACTATGTGGTATTCATCAATCCGAAAGCGGACGGTAAATGGTTCAAATTCGACGATGATGTCGTCTCCAGTTGTGGACGCGGCGAAGCCATTGAACATAATTACGGTGGCAACGATGATGAAATATCGTTCCATGCTAAATGCAGTAATGCTTATATGTTAGTCTACATACGAAAATCCGAATTAGAACGTGTACTCAGCGATATACCCGAAAAGGAAATACCCAGTGAATTAGTTGAACGTCTCGAATTGGAGAAACGTATCGAAATGGCTCGTCGTAAGGAGCGTAGCGAGGCAAACTTATATGTATCCATACATGTTATCCTAGAGGAATACTTTGAGGCACAACAAAAGCGACGACTCTTCGATTTGGATAAGGTGCATCAACGCCTCTTCAAGCTAAAGCAGACGCAAACCGTCGAAGAGATGATGGATGCGTTCGTGAAGTCATTCGGTGTGCCCAAGGATCGTATGCGCGTCTGGATTATGTTTGCGGCACAAACGCAAAAATTTCTATACTTTGATTTCCAACGAGAGGGATTGCGTCCAATTGAGCAAATCGCCACCGCACAGAAACCATGGGTGATCTTCCTAGAGTTGGCGTCACCACTTGTACCTGGCCGCCCGTTGCCACCGTTCGATCCCAAACAAGAAGTGCTGCTATTCTTTAAGTATTATGATGCATGTAATAAGCGCTTAAATTATATTGGCTGCTCACAACAGCCACTAAGTCGACGTTTAAGCGAAATCGTCACGGAGGTGAATACACAATTGGGCTTTGAGCCGGATACCGAATTGACGGTGTTCGATGAATGTCACGACAAGAAAATTACCAATATCAATGAACCACTAGAGAATGTGCTTTACCTGCATTCGGACAATCTGCAGGGCAATATATTAATATTCGAAAAGGAGCATATTGACATCAAACTAGATTTGCCTACTGTCGAAGATTACTTCCTGGACTTGGTGTATAGAGTGGAAATCACATTCTGTGATAAATGCAATCCCAATGAACCGGAAATCGTGCTAGAGCTCTCAAATCGCTACAATTACGATCAAATGGCAAAAGCGGTCGCTGAGCGACTCAATACCGATCCGAACAAATTGCAGTTCTTTATGTGTGTCAGCAGTTACAAAGAGACACCTGGCAATGCCGTACCATACACCTTCAAGGGAACTGTTAAGGATCTAGTCGCCTACTGCAAGCAGAGCGCTACCAAAAAGCTCTTCTATCAAAGACTGTCACTCAGCATCCACGAACTCGACAATAAGAAACAATTCAAATGCATTTGGGTCTCCAACGATCTGAAGGAGGAGAAAGAGCTCGTATTGTATCCGAATAAGAATGAGAATGTCAAAGGTCTATTGGATGAGGCTGCCAAAAAGATACAATTCGCTGAGAATAGTCGTAAGAAATTGCGATTGCTTAAAGTGGCCAATCACAAAATCTCCACCATCTACAAGGAGGATATGCCGCTGGAAGCGCTACAAAAGCCCAACGAAACGCTGACGACACAAAGTGCGCAGAAGATTTTCCGAATTGAGGAAGTGCCTGCCGAAGATATGCAGCTGGCCGAGAATGAGATACTCGTGCCCGTGGCACATTATAGCAAAGAGATATATAATTCCTTTGGTGTGCCATTCTTGATTAAAGCGAAACATAACGAACCATATGGTGCGCTCAAACAACGCATACAAAAGCGTCTGAATGTGCCCGACAAGGAGTGGGAGAATTTCAAATTTGCCGTCATCTCGATGGGGCATCCGAACGAGGTTAACGACAATACACCGGTCGATATGGAGATCTATCGCACTTGGACTAATGCACATTTGCCTTACTTTGGACTCGATCACATAAATAAATCCAGAAAGCGAACATCCTTAAATTTCTCCGAGAAAGCGATTAAGATT
>dorsalis
ATGGAAATCGAGCCCGACCAATCGATAGAGGCAATGGACACACAAGAGGTCGAAATAATCACAAGCGACCTGCAACATCAGCAACAGCAACAATTAAATAAGCTGCATTTGCCAGCAGAACAGCTGCCCAACGAGAACGGCAACGGTCCGCCGCAGCAATTACTAGCCGACAACACTTCGCCATACGCCAACGAACAGGAGATGACGTCCGTCGACGATCCCAAGGACGATCAGTTTCGTTCTGAAGCTACATTTTCATATACGGTGGACAATATAACGCAAATTAAGCAACAACATCTCTCACCACCCGTATATGTACGCATGTTGCCATGGAAAATTATGGTAATTCCAAATGATCGAGCGTTAGGTTTCTTCCTTCAATGTAATGGCGAAAACGAATCACCTACATGGTCGTGTAACGCCATCGCTGAATTACGACTGAAATGTCACAAACCAGATGCACCACCATTTACTCGTGCGCGTATAAAGCATCTTTTTTACTCCAAAGAGAACGACTACGGTTATTCAAATTTTATTACGTGGTCAGAATTACAGGAGCCCGAAAAGTGTTACATACACAATGGCGCTATCACATTGGAGGTGCACGTTGTGGCAGATGCACCGCACGGTGTGCTTTGGGATTCGAAAAAACATACTGGTTATGTGGGACTTAAAAATCAAGGAGCAACATGTTATATGAATTCATTGCTGCAAACACTCTATTTTACTAATCAATTGCGACGTGCTGTTTACAAAATACCGACAGAGGCCGATGATAGTACCAAGTCGGTCGGATTATCATTACAACGCGTTTTTCATGATTTACAATTCGGCGACCGCCCAGTAGGAACAAAAAAGCTTACCAAGTCATTCGGTTGGGAAACACTTGACTCGTTTATGCAACATGATGTACAGGAATTTTTACGAGTTCTACTCGATAAATTAGAATCAAAAATGAAGGGTACATGTTTAGAAGGCACCATACCGGGTTTGTTTGAGGGTAAAATGTCTTCGTATATAAAATGCAAGAATGTTGATTATAACAGTACACGTTACGAAACCTTCTACGATATACAGTTGAACATAAAGGATAAAAACAATATCTACGATTCTTTCAAGGATTATATAGCATCTGAGACACTTGAGGGTGATAATAAGTACGATGCGGGTGTGCATGGCCTCCAGGAGGCAAGCAAGGGAGTTATCTTCACGGCTTTTCCGCCCGTGTTGCATTTGCATTTAATGCGATTCCAATATGATCCCATAACAGATAGTTCCATCAAATATAACGATCGTTTCGAGTTTTACGATCGCATAAACTTAGACGAATATTTAGCTGAGAAAGAGAAGACACCTGCCGAGTATGTTTTGCATGCAGTGCTTGTACATTCGGGTGACAACCATGGCGGCCACTATGTGGTATTCATCAATCCGAAAGCGGACGGAAAATGGTTCAAATTCGATGATGATGTCGTCTCCAGTTGTCGTCGGGTCGAAGCCATTGAACAGAATTACGGTGGAAACGATGATGAAATCTCGTTCCATGCAAAATGCAGCAACGCTTATATGTTAGTCTATATACGTAAATCCGAATTGGAACGCGTACTCAGCGATATACCCGAAAATGAAATACCCAGTGAATTAGTGGAACGTTTGGAATTGGAGAAACGTATTGAAATGGCACGTCGTAAGGAGCGCAGCGAGGCAAACTTATATGTATCCATACATGTTATCCTAGAAGAATACTTTGAGGCGCAACAAAAGCGGCGACTCTTTGATTTGGATAAAGTGCATCAACGTCTATTCAAGTTAAAACAAACACAAACTGTCGAAGAGATGATGGACGCATTTGTGAAGTCATTTGGCGTGCCCAAAGATCGTATGCGCCTCTGGATTCTGTTTGCGACACAATCGCAAAAGTTTCTATACTTTGATTTTCAACGAGAGGGATTGAGTCCAATTGAGCAAGTCGCTTCTGCACAGAAACCATGGGTGATCTTCATAGAGTTGGCGTCACCGCTTGTACCTGGCCGCCCGTTGCCACCGTTCAATCCCAAACAAGAAGTGCTGCTTTTCTTTAAGTATTATGATGCATGTAATAAGCGTTTAAATTATATTGGCTGCTCACAACAGCCACGTAGTCGACGTTTAAGCGAAATTATCACGGAGGTGAACACGCACTTGGGCTTTGAGCCAGACACCGAATTAACGGTATTCGATGAATGTCACGACAAAAAAATTACCAATATCAATGAACCACTAGAGAATGTGCTTTACCTGCATCCGGACAATCTGCAGGGCAATATATTAATATTCGAAAAGGAACATATTGACATCAAACTAGATTTGCCTACCGTCGAAGATTATTTCTTGGATTTGGTGTATAGAGTGGAAATCACGTTCTGTGATAAATGCAATCCCAATGAACCGGAAATCGTGCTAGAGCTTTCCAACCGTTACAATTACGATCAAATGGCAAAAGCGGTCGCAGAGCGACTCAATACCGATCCAAACAAATTGCAGTTCTTTATGTGTGTCAGTAGTTACAAAGAGACACCCGGCAATGCCGTTCCATACACCTTCAAGGGAACTGTTAAGGATCTAGTCGCATACTGCAAGCAGAGCGCAACCAAAAAGCTCTTCTATCAAAGACTGTCTCTCAGCATCCACGAACTCGACAATAAGAAACAATTCAAATGCATTTGGGTCTCAAATGATCTTAAGGAGGAAAAAGAGCTAGTACTGTATCCCAATAAGAATGAGAATGTCAAAGGTCTATTGGACGAGGCTGCCAAAAAGATACAATTCGCTGAAAATAGTCGCAAGAAATTGCGATTACTTAAAGTGGCCAATCACAAAATCGCCACCATATACAAAGAAGATATGCCGCTGGAAGCGCTACAAAAGACCAACGAAACGCTGACGGCACAAAGTGCGCAGAAGACTTTCCGCATTGAGGAAGTGCCTGCCGAAGATATGCAATTGGCCGAGAATGAGATACTCGTACCCGTGGCACATTACAGCAAAGAGATATACAATTCCTTTGGTGTGCCATTCTTGATCAAAGCGAAACATAACGAACCATATGGTGCGCTAAAACAACGCATACAAAAGCGTCTGAATGTGCCCGATAAAGAGTGGGAGAATTTCAAGTTTGCCGTCATCTCAATGGGGCATCCGAACGAGGTTAACGACAATACACCGGTCGATATGGAGATCTATCGCACTTGGTCTAATGCACATTTGCCTTACTTTGGACTAGATCACATAAATAAATCCAGAAAGCGAACATCCTTAAATTTCTCCGAGAAAGCGATTAAGATT
>jarvisi
ATGGAAATCGAGCCCGACCAATCGATAGAGGCAATGGACACACAAGAGGTCGAAATAATCACAAGCGACCTGCAACATCAGCAACAGCAACAATTAAATAAGCTGCATTTGCCAGCAGAACAGCTGCCCAACGAGAACGGCAACGGTCCGCCGCAGCAATTACTAGCCGACAACACTTCGCCATACGCCAACGAACAGGAGATGACGTCCGTCGACGATCCCAAGGACGATCAGTTTCGTTCTGAAGCTACATTTTCATATACGGTGGAAAATATAACGCAGCTTAAGCAACAACATCTCTCACCACCCGTATATGTACGCATGTTGCCATGGAAAATTATGGTAATTCCAAATGATCGAGCGTTAGGTTTCTTCCTTCAATGTAATGGCGAAAACGAATCACCTACATGGTCGTGTAACGCCATCGCTGAATTACGACTGAAATGTCACAAACCAGATGCACCACCATTTACTCGTGCGCGTATAAAGCATCTTTTTTACTCCAAAGAGAACGACTACGGTTATTCAAACTTTATTACGTGGTCAGAATTACAGGAGCCCGAAAAGTGTTACATACACAATGGCGCTATTACATTGGAGGTGCACGTTGTAGCAGATGCACCGCACGGTGTGCTTTGGGATTCCAAAAAACATACTGGTTATGTGGGACTTAAAAATCAAGGAGCAACATGTTATATGAATTCATTGCTGCAAACACTCTATTTTACTAATCAATTGCGACGTGCTGTTTACAAAATACCGACAGAGGCCGATGATAGTACCAAGTCGGTCGGATTATCATTACAACGCGTTTTTCATGATCTACAATTCGGCGACCGCCCAGTAGGCACTAAAAAGCTTACCAAGTCATTCGGTTGGGAAACACTTGACTCGTTTATGCAACATGATGTACAGGAATTTCTACGAGTTCTACTCGATAAATTAGAATCAAAAATGAAGGGTACATGTTTAGAAGGCACCATACCGGGTTTGTTTGAGGGTAAAATGTCTTCATATATAAAATGCAAGAATGTTGATTATAACAGTACACGTTACGAAACCTTCTACGACATACAGTTGAACATAAAGGATAAGAACAATATCTACGATTCTTTCAAGGATTATATAGCATCTGAAACACTTGAGGGTGATAATAAGTACGATGCGGGTGTGCATGGCCTCCAGGAGGCAAGCAAGGGTGTTATCTTCACGGCTTTTCCGCCCGTGTTACATTTGCATTTAATGCGTTTCCAATATGATCCCATAACAGATAGTTCCATCAAATATAACGATCGTTTCGAGTTTTACGATCGCATAAACTTAGACGAATATTTGGCTGAGAAAGAGAAGACACCTGCCGAGTATGTTTTGCATGCAGTGCTTGTACATTCGGGTGACAACCATGGCGGCCACTATGTGGTATTCATCAATCCGAAAGCGGACGGAAAATGGTTCAAATTCGATGATGATGTCGTCTCCAGTTGTCGTCGGGTCGAAGCCATTGAACAGAATTATGGAGGAAACGATGATGAAATCTCGTTCCATGCAAAATGTAGCAACGCTTATATGTTAGTCTACATACGTAAATCCGAATTGGAACGCGTACTCAGCGATATACCCGAAAATGAAATACCCAGTGAATTAGTGGAACGTTTAGAATTGGAGAAACGTATCGAAATGGCACGTCGTAAGGAGCGCAGCGAGGCAAACTTATATGTATCCATACATGTTATCCTAGAAGAATACTTTGAGGCGCAACAGAAGCGGCGACTCTTTGATTTGGATAAAGTGCATCAACGTCTATTCAAGTTAAAGCAAACACAAACTGTCGAAGAGATGATGGACGCGTTCGTGAAGTCATTTGGCGTGCCCAAAGATCGTATGCGCCTTTGGATTCTGTTTGCGACACAATCGCAAAAATTTCTGTACTTTGATTTCCAGCGAGAGGGATTAAGTCCAATTGAGCAAGTCGCTTCTGCACAGAAACCATGGGTGATCTTCATAGAGTTGGCGTCTCCGCTTGTACCTGGCCGCCCGTTGCCACCGTTCAATCCCAAACAAGAAGTGCTGCTTTTCTTTAAGTATTATGATGCATGTAATAAGCGTTTAAATTATATTGGCTGCTCACAACAGCCACGTAGTCGGCGTTTAAGCGAAATTGTCCCGGAGGTGAACACGCACTTGGGCTTTGAGCCAGACACCGAATTAACGGTATTCGATGAATGTCACGACAAAAAAATTACCAATATCAATGAACCACTAGAGAATGTGCTTTACCTGCATCCGGACAATCTGCAGGGCAATATATTAATATTCGAAAAGGAACATATTGACATCAAACTAGATTTGCCTACCGTCGAAGATTATTTCTTGGATTTGGTGTATAGAGTGGAAATCACGTTCTGTGATAAATGCAATCCCAATGAACCGGAAATCGTACTAGAGCTTTCCAACCGTTACAATTACGATCAAATGGCAAAAGCGGTCGCAGAGCGACTCAATACCGATCCAAACAAATTGCAGTTCTTTATGTGTGTCAGTAGTTACAAAGAGACACCCGGCAATGCCGTTCCATACACTTTCAAGGGAACTGTTAAGGATCTAGTCGCATACTGCAAGCAGAGCGCAACTAAAAAGCTCTTCTATCAAAGACTGTCTCTCAGCATCCACGAACTCGACAATAAGAAACAATTCAAATGCATTTGGGTCTCAAATGATCTTAAGGAGGAAAAAGAGCTAGTACTGTATCCCAATAAGAATGAGAATGTCAAAGGTCTATTGGACGAGGCTGCCAAAAAGATACAATTCGCTGAAAATAGTCGCAAGAAATTGCGATTACTTAAAGTGGCCAATCACAAAATCGCCACCATATACAAAGAAGATATGCCGCTGGAAGCGCTACAAAAGACCAACGAAACGCTGACGGCACAAAGTGCGCAGAAGACTTTCCGCATTGAGGAAGTGCCTGCCGAAGATATGCAACTGGCCGAGAATGAGATACTCGTGCCCGTGGCACATTACAGCAAAGAGATATACAATTCCTTTGGTGTGCCATTCTTGATCAAAGCGAAACATAACGAACCATATGGTGCGCTAAAACAACGCATACAAAAGCGTCTGAATGTGCCCGATAAAGAGTGGGAGAATTTCAAGTTTGCCGTCATCTCAATGGGACATCCGAACGAGGTTAACGACAATACACCGGTCGATATAGAGATCTATCGCACTTGGTCTAATGCACATTTGCCTTACTTTGGACTAGATCACATAAATAAATCCAGAAAGCGAACATCCTTAAATTTCTCCGAGAAAGCGATTAAGATT
>latifrons
ATGGAAATCGAGCCCGACCAATCGATAGAGGCAATGGACACACAAGAGGTCGAAATAATCACAAGCGACCTGCAACATCAGCAACAGCAACAATTAAATAAGCTGCATTTGCCAGCAGAACAGCTGCCCAACGAGAACGGCAACGGTCCGCCGCAGCAATTACTAGCCGACAACACTTCGCCATACGCCAACGAACAGGAGATGACGTCCGTCGACGATCCCAAGGACGATCAGTTTCGTTCTGAAGCTACATTTTCATATACGGTGGACAATATAACGCAACTTAAGCAACAACATCTCTCACCACCCGTATATGTACGCATGTTGCCATGGAAAATTATGGTAATTCCAAATGATCGAGCGTTAGGTTTCTTCCTTCAATGTAATGGCGAAAACGAATCACCTACATGGTCGTGTAACGCCATCGCTGAATTGAGACTGAAATGTCACAAACCAGATGCACCACCATTTACTCGTGCGCGTATAAAGCACCTTTTTTACTCCAAAGAGAACGACTACGGTTATTCAAACTTCATTACGTGGTCAGAACTACAGGAGCCCGAAAAGTGTTACATACACAATGGCGCTATCACATTGGAGGTGCACGTTGTGGCAGATGCACCGCACGGTGTGCTTTGGGATTCCAAAAAACATACTGGTTATGTGGGACTTAAAAATCAAGGAGCAACATGTTATATGAATTCATTGCTACAAACACTATATTTTACTAATCAATTGCGACGTGCTGTTTACAAAATACCGACAGAGGCCGATGATAGTACTAAGTCGGTCGGATTATCATTACAACGCGTTTTTCATGATCTACAATTCGGCGACCGCCCAGTAGGCACTAAAAAGCTTACCAAGTCATTCGGTTGGGAAACACTTGACTCGTTTATGCAACATGATGTACAGGAATTTTTACGAGTTCTACTTGATAAATTAGAATCAAAAATGAAGGGTACATGTTTAGAAGGCACCATACCGGGCTTGTTTGAGGGTAAAATGTCTTCGTATATAAAATGCAAGAACGTTGATTATAACAGTACACGTTACGAAACCTTCTACGACATACAGTTGAACATAAAGGATAAAAACAATATCTACGATTCTTTCAAGGATTATATAGCATCAGAGACACTTGAGGGTGATAATAAGTACGATGCGGGTGTGCATGGCCTCCAGGAGGCAAGCAAGGGAGTTATCTTCACGGCTTTTCCGCCCGTCTTGCATTTGCACTTAATGCGATTCCAATATGATCCAATAACAGATAGTTCCATCAAATATAATGATCGTTTCGAGTTTTACGATCGCATAAACTTAGACGAATATTTGGCTGAGAAAGAGAAGACACCTGCCGAGTATGTTTTGCATGCAGTGCTTGTACATTCGGGCGACAACCATGGCGGCCACTATGTGGTATTTATCAATCCGAAAGCGGACGGAAAATGGTTTAAATTCGATGATGATGTCGTCTCCAGTTGTCGTCGGGTCGAAGCCATTGAACAGAATTACGGTGGAAACGATGATGAAATCTCGTTCCATGCAAAATGCAGCAACGCTTATATGTTAGTCTACATACGTAAATCCGAATTGGAACGCGTACTCAGCGATATACCCGAAAATGAAATACCCAGTGAATTAGTAGAACGTTTGGAATTGGAGAAACGTATCGAAATGGCACGTCGTAAGGAGCGCAGCGAGGCAAATTTATATGTATCCATACATGTTATCCTTGAAGAATACTTTGAGGCGCAACAAAAGCGGCGACTCTTTGATTTGGATAAAGTGCATCAACGTCTATTCAAGTTAAAACAAACACAAACCGTCGAAGAGATGATGGACGCGTTCGTGAAGTCATTTGGTGTGCCCAAAGATCGTATGCGCCTCTGGATTCTGTTTGCGACACAATCGCAAAAATTTCTGTACTTTGATTTCCAACGAGAGGGATTGAGTCCAATTGAGCAAGTCGCTTCTGCACAGAAACCATGGGTGATCTTCATAGAGTTGGCGTCACCACTTGTACCTGGCCGCCCGTTGCCACCGTTTAATCCCAAACAAGAAATGCTGCTTTTCTTTAAGTATTATGATGCATGTAATAAGCGTTTAAATTATATTGGCTGCTCACAACAGCCACGTAGTCGACGTTTAAGCGAAATTATCACGGAGGTGAACACGCACTTGGGCTTTGAGCCAGACACCGAATTAACGGTATTCGATGAATGTCACGACAAAAAAATTACCAATATCAATGAACCACTAGAGAATGTGCTTTACCTTCATCCGGACAATCTGCAGGGCAATATATTAATATTCGAAAAGGAACATATTGACATCAAACTAGATTTGCCTACCGTCGAAGATTATTTCTTGGATTTGGTGTATAGAGTGGAAATCACGTTCTGTGATAAATGCAATCCGAATGAACCGGAAATCGTACTAGAGCTTTCCAACCGTTACAATTACGATCAAATGGCAAAAGCGGTCGCAGAGCGACTGAATACCGATCCAAACAAATTGCAGTTCTTTATGTGTGTCAGTAGTTACAAAGAGACACCCGGCAATGCTGTTCCATACACTTTCAAGGGAACTGTTAAGGATCTAGTCGCATACTGCAAGCAGAGCGCAACCAAAAAGCTCTTCTATCAAAGACTGTCTCTCAGCATCCACGAACTCGACAATAAGAAACAATTCAAATGCATTTGGGTCTCAAATGATCTTAAGGAGGAAAAAGAGCTAGTACTGTATCCCAATAAGAATGAGAATGTCAAAGGTCTATTGGACGAGGCTGCCAAAAAGATACAATTCGCTGAAAATAGTCGCAAGAAATTGCGATTACTTAAGGTGGCCAATCACAAAATCGCCACCATATACACAGAAGATATGCCGCTGGAAGCGCTACAAAAGACCAACGAAACGATGACGACACAAAGTGCGCAGAAGACTTTCCGCATTGAGGAAGTGCCTGCCGAAGATATGCAACTGGCCGAGAATGAGATACTCGTGCCCGTGGCACATTACAGCAAAGATATATTCAATTCCTTTGGTGTGCCATTCTTGATCAAAGCGAAACATAACGAACCATATGGTGCGCTAAAACAACGCATACAAAAGCGTCTGAATGTGCCCGATAAGGAGTGGGAGAATTTCAAGTTTGCCGTCATCTCGATGGGGCATGCGAACGAGGTTAACGACAATACACCGGTCGATGTGGAGATCTATCGC------TTTAATGCACATTTGCCTTACTTTGGACTAGATCACATAAATAAATCCAGAAAGCGAACATCCTTAAATTTCTCCGAGAAAGCGATTAAGATT
>minax
ATGGAAATCGAGCCCGACCAATCGATAGAGGCAATGGACACACAAGAGGTCGAAATAATCACAAGCGACCTGCAACATCAGCAACAGCAACAATTGAATAAGCTGCATTTGCCAGCAGAACAGCTGCCCAACGAGAACGGTAACGGTCCACCGCAGCAATTACTAGCCGACAACACTTCGCCATACGCCAACGAACAGGAGATGACGTCCGTCGACGATCCCAAGGACGATCAGTTTCGTTCTGAAGCTACATTTTCATATACGGTGGATAATATATCGCAGCTTAAGCAACAACATCTCTCACCACCTGTATATGTACGCATGTTGCCATGGAAAATTATGGTAATTCCAAATGATCGTGCGCTAGGTTTCTTCCTTCAATGTAATGGCGAAAATGAATCACCTACATGGTCGTGTAATGCCATCGCTGAATTACGACTGAAATGTCACAAACCGGATGCACCACCATTTACTCGTGCGCGTATAAAGCATCTTTTTTATTCAAAAGAGAACGACTACGGTTATTCAAACTTTATTACGTGGTCAGAATTGCAGGAGCCCGAAAAGTGTTACATACACAATGGCGCTATCACATTGGAGGTGCATGTTGTGGCAGATGCACCCCACGGTGTGCTTTGGGATTCCAAAAAACATACCGGTTATGTGGGACTTAAAAATCAGGGAGCAACATGCTATATGAATTCATTGCTTCAAACACTCTATTTTACTAACCAATTGCGACGTGCTGTTTACAAAATTCCGACTGAGGCCGATGATAGCACTAAGTCGGTGGGTTTATCATTACAACGCGTTTTTCATGATCTACAATTTGGCGACCGCCCAGTAGGAACTAAAAAGCTTACCAAGTCATTCGGTTGGGAAACACTTGACTCGTTTATGCAACATGATGTACAGGAATTTTTACGAGTATTACTCGATAAATTAGAATCAAAAATGAAGGGTACGTGTTTGGAAGGCACCATACCGGGATTGTTTGAGGGAAAAATGTCTTCGTATATAAAATGCAAGAATGTTGATTATAACAGTACCCGTTACGAGACTTTCTACGATATTCAGTTGAATATAAAGGATAAAAAGAATATCTACGATTCTTTTAAGGATTATATAGCATCGGAGACACTTGAGGGTGATAATAAATACGATGCGGGAGTGCACGGCCTCCAGGAGGCAAGCAAGGGAGTTATCTTCACGGCTTTTCCGCCCGTATTGCATTTGCATTTAATGCGATTCCAATATGATCCCATAACAGACAGTTCCATCAAATATAATGATCGTTTCGAGTTTTACGATCGTATAAACTTGGACGATTATTTAGCAGAGAAAGAGAAGACAGCTGCCGAATATGTTTTGCATGCAGTGCTTGTACATTCGGGCGACAACCATGGCGGCCACTATGTAGTATTCATCAATCCGAAAGCGGACGGGAGATGGTTCAAATTCGATGATGATGTCGTCTCCAGCTGTCGTCGTGTCGAAGCCATTGAACAGAATTATGGTGGAAACGATGATGAAATATCGTTCCATGCTAAATGTAGCAATGCTTATATGTTAGTTTACATACGTAAATCCGAATTGGATCGCGTACTCAGCGATATACCCGAAAATGAAATACCCAGTGAATTAGTGGAACGTCTTGAATTGGAGAAACGTATCGAAATGGCACGTCGTAAGGAGCGCAGCGAGGCAAACTTATATGTATCCATACATGTTATCCTAGAAGAATACTTTGAGGCGCAACAAAAGCGACGACTCTTCGATTTGGATAAAGTGCATCAACGTCTATTCAAGCTAAAACAAACGCAAACCGTCGAAGAGATGATGGACGCTTTCGTGAAGTCATTTGGCGTGCCCAAGGATCGAATGCGCGTATGGATTATGTTTGCGGCACAATCGCAAAAATTTCTATACTTTGATTTCCAACGAGAGGGATTGCGACCAATTGAGCAAATCGCTACGGCACAGAAACCATGGGTGATCTTCCTAGAGTTGGCGTCACCACTTGTACCTGGCCGCCCGTTGCCACCGTTCGACGCCAAACAAGAAGTGCTGCTATTCTTTAAGTATTATGATGCATGTAATAAACGATTAAATTATATTGGCTGCTCACAACAGCCACTTAGTCGACGTTTAAGTGAAATTGTGTCGGAAGTGAATACACACTTGGGCTTTGAGTCAGACACCGAATTAACGGTATTCGATGAATGTCACGATAAGAAAATCACCAATATCAATGAACCACTAGAGAATGTGCTTTACCTGCATCCGGACAATCTGCAGGGCAATATATTAATATTCGAAAAGGAGCATATTGACATTAAACTAGATTTGCCGACCGTGGAGGATTATTTTATGGATTTGGTGTATAGAGTGGAAATCACATTTTGTGATAAATGCAATCCAAATGAACCGGAAATCGTACTAGAGCTCTCCAACCGCTACAATTACGATCAAATGGCAAAAGCGGTCGCAGAGCGACTCAATACCGATCCAAACAAATTACAGTTCTTTATGTGTGTCAGCAGTTATAAGGAGACACCCGGTAATGCCGTTCCATACACTTTCAAGGGAACTGTTAAGGATCTAGTCGCATACTGCAAGCAGAGCGCAACCAAAAAGCTCTTCTATCAAAGACTGTCTCTCAGCATCCACGAACTCGACAATAAGAAACAATTCAAATGCATTTGGGTCTCAAATGATCTTAAGGAGGAGAAAGAGCTCGTACTGTATCCCAATAAGAATGAGAATGTAAAAGGTCTATTGGACGAGGCTGCCAAAAAGATACAATTCGCTGAAAATAGTCGTAAAAAATTGCGATTACTTAAAGTGGCCAATCACAAAATCTCCACCATATATAAAGAAGATATGCCGCTGGAAGCGCTACAAAAGACCAACGAAACGCTGACGGCACAAAGTGCGCAGAAGACTTTCCGAATTGAGGAAGTGCCTGCCGAGGATATGCAACTGGCCGAGAATGAGATACTCGTGCCCGTGGCACATTATAGCAAAGAGATATACAATTCCTTTGGTGTGCCATTCTTGATGAAAGCGAAACATAACGAACCATATGGTGCGCTCAAACAACGTATACAAAAGCGTTTAAATGTGCCCGATAAAGAGTGGGAGAATTTCAAGTTTGCCGTCATTTCAATGGGGCATCCGAACGATGTTAACGACAATACACCGGTCGATATGGAGATCTATCGCACTTGGACTAATGCACATTTGCCTTACTTTGGACTAGATCACATAAATAAATCCAGAAAGCGAACATCCTTAAATTTCTCCGAGAAAGCGATTAAGATT
>musae
---------------------------------------------------------------------------------------------------------------------GAACAGCTGCCCAACGAGAACGGCAACGGTCCGCCGCAGCAATTACTAGCCGACAACACTTCGCCATACGCCAACGAACAGGAGATGACGTCCGTCGACGATCCCAAGGACGATCAGTTTCGTTCTGAAGCTACATTTTCATATACGGTGGACAATATAACGCAAATTAAGCAACAACATCTCTCACCACCCGTATATGTACGCATGTTGCCATGGAAAATTATGGTAATTCCAAATGATCGAGCGTTAGGTTTCTTCCTTCAATGTAATGGCGAAAACGAATCACCTACATGGTCGTGTAACGCCATCGCTGAATTACGACTGAAATGTCACAAACCAGATGCACCACCATTTACTCGTGCGCGTATAAAGCATCTTTTTTACTCCAAAGAGAACGACTACGGTTATTCAAATTTTATTACGTGGTCAGAATTACAGGAGCCCGAAAAGTGTTACATACACAATGGCGCTATCACATTGGAGGTGCACGTTGTGGCAGATGCACCGCACGGTGTGCTTTGGGATTCGAAAAAACATACTGGTTATGTGGGACTTAAAAATCAAGGAGCAACATGTTATATGAATTCATTACTGCAAACACTCTATTTTACTAATCAATTGCGACGTGCTGTTTACAAAATACCGACAGAGGCCGATGATAGTACCAAGTCGGTCGGATTATCATTACAACGCGTTTTTCATGATTTACAATTCGGCGACCGCCCAGTAGGAACAAAAAAGCTTACCAAGTCATTCGGTTGGGAAACACTTGACTCGTTTATGCAACATGATGTACAGGAATTTTTACGAGTTCTACTCGATAAATTAGAATCAAAAATGAAGGGTACATGTTTAGAAGGCACAATACCGGGTTTGTTTGAGGGTAAAATGTCTTCGTATATAAAATGCAAGAATGTTGATTATAACAGTACACGTTACGAAACCTTCTACGATATACAGTTGAACATAAAGGATAAAAACAATATCTACGATTCTTTCAAGGATTATATAGCATCTGAGACACTTGAGGGTGATAATAAGTACGATGCGGGTGTGCATGGCCTCCAGGAGGCAAGCAAGGGAGTTATCTTCACGGCTTTTCCGCCCGTGTTGCATTTGCATTTAATGCGATTCCAATATGATCCCATAACAGATAGTTCCATCAAATATAACGATCGTTTCGAGTTTTACGATCGCATAAACTTAGACGAATATTTAGCTGAGAAAGAGAAGACACCTGCCGAGTATGTTTTACATGCAGTGCTTGTACATTCGGGTGACAACCATGGCGGCCACTATGTGGTATTCATCAATCCGAAAGCGGACGGAAAATGGTTCAAATTCGATGATGATGTCGTCTCCAGTTGTCGTCGGGTCGAAGCCATTGAACAGAATTACGGTGGAAACGATGATGAAATCTCGTTCCATGCAAAATGCAGCAACGCTTATATGTTAGTCTACATACGTAAATCCGAATTGGAACGCGTACTCAGCGATATACCCGAAAATGAAATACCCAGTGAATTAGTGGAACGTTTGGAATTGGAGAAACGTATTGAAATGGCACGTCGTAAGGAGCGCAGCGAGGCAAACTTATATGTATCCATACATGTTATCCTAGAAGAATACTTTGAGGCGCAACAAAAGCGGCGACTCTTTGATTTGGATAAAGTGCATCAACGTCTATTCAAGTTAAAACAAACACAAACTGTCGAAGAGATGATGGACGCATTTGTGAAGTCATTTGGCGTGCCCAAAGATCGTATGCGCCTCTGGATTCTGTTTGCGACACAATCGCAAAAGTTTCTGTACTTTGATTTCCAACGAGAGGGATTGAGTCCAATTGAGCAAGTCGCTTCTGCACAGAAACCATGGGTGATCTTCATAGAGTTGGCGTCACCGCTTGTACCTGGCCGCCCGTTGCCACCGTTCAATCCCAAACAAGAAGTGCTGCTTTTCTTTAAGTATTATGATGCATGTAATAAGCGTTTAAATTATATTGGCTGCTCACAACAGCCACGTAGTCGACGTTTGAGCGAAATTATCACGGAGGTGAACACGCACTTGGGCTTTGAGCCCGACACCGAATTAACGGTATTCGATGAATGTCACGACAAAAAAATTACCAATATCAATGAACCACTGGAGAATGTGCTTTACCTGCATCCGGACAATCTGCAAGGCAATATATTAATATTCGAAAAGGAACATATTGACATCAAACTAGATTTGCCTACCGTCGAAGATTATTTCTTGGATTTGGTGTATAGAGTGGAAATCACGTTCTGTGATAAATGCAATCCCAATGAACCGGAAATCGTGCTAGAGCTTTCCAACCGTTACAATTACGATCAAATGGCAAAAGCGGTCGCCGAGCGACTCAATACCGATCCAAACAAATTGCAGTTCTTTATGTGTGTCAGTAGTTACAAAGAGACACCCGGCAATGCCGTTCCATACACCTTCAAGGGAACTGTTAAGGATCTAGTCGCATACTGCAAGCAGAGCGCAACCAAAAAGCTCTTCTATCAAAGACTGTCTCTCAGCATCCACGAACTCGACAATAAGAAACAATTCAAATGCATTTGGGTCTCAAACGATCTTAAGGAGGAAAAAGAGCTAGTACTGTATCCCAATAAGAATGAGAATGTCAAAGGTCTATTGGATGAGGCTGCCAAAAAGATACAATTCGCTGAAAATAGTCGCAAGAAATTGCGATTACTTAAAGTGGCCAATCACAAAATCGCCACCATATACAAAGAAGATATGCCGCTGGAAGCGCTACAAAAGACCAACGAAACGCTGACGGCACAAAGTGCGCAGAAGACTTTCCGCATTGAGGAAGTGCCTGCCGAAGATATGCAATTGGCCGAGAATGAGATACTCGTACCCGTGGCACATTACAGCAAAGAGATATACAATTCCTTTGGTGTGCCATTCTTGATCAAAGCGAAACATAACGAACCATATGGTGCGCTAAAACAACGCATACAAAAGCGTCTGAATGTGCCCGATAAAGAGTGGGAGAATTTCAAGTTTGCCGTCATCTCAATGGGGCATCCGAACGAGGTTAACGACAATACACCGGTCGATATGGAGATCTATCGCACTTGGTCTAATGCACATTTGCCTTACTTTGGACTAGATCACATAAATAAATCCAGAAAGCGAACATCTTTAAATTTCTCCGAGAAAGCGATTAAGATT
>oleae
ATGGAAATCGAGCCCGACCAATCGATAGAGGCAATGGACACACAAGAGGTCGAAATAATCACAAGCGACCTGCAACATCAGCAACAGCAACAATTAAATAAGCTGCATTTGCCAGCAGAACAGCTGCCCAACGAGAACGGCAACGGTCCGCCGCAGCAATTACTAGCCGACAACACTTCGCCATACGCCAACGAACAGGAGATGACGTCCGTCGACGATCCCAAGGACGATCAGTTTCGTTCTGAAGCTACATTTTCATATACGGTGGAAAATATATCGCAGCTCAAGCAACAACATCTCTCACCACCCGTATATGTACGCATGTTGCCATGGAAAATTATGGTAATTCCAAATGATCGTGCGTTAGGTTTCTTCCTTCAATGTAATGGCGAAAACGAATCACCTACATGGTCGTGTAACGCCATCGCTGAATTACGACTGAAATGTCACAAACCAGATGCACCACCATTTACTCGTGCGCGTATAAAGCATCTTTTTTACTCCAAAGAGAACGACTACGGTTATTCCAACTTTATTACGTGGACAGAATTACAGGAGCCCGAAAAGTGTTACGTACACAATGGCGATATCACATTGGAGGTGCACGTTGTGGCAGATGCACCGCACGGCGTGCTTTGGGATTCCAAAAAACATACTGGTTATGTGGGACTTAAAAATCAAGGAGCAACATGTTATATGAATTCGTTGCTTCAAACACTCTATTTTACTAATCAATTGCGACGTGCTGTTTACAAAATACCGACAGAGGCCGATGATAGTACCAAGTCGGTAGGTTTATCATTACAACGCGTTTTTCATGATCTGCAATTCGGCGACCGCCCGGTAGGAACTAAAAAGCTTACCAAGTCATTTGGTTGGGAAACACTTGACTCGTTTATGCAACATGATGTGCAGGAATTTTTACGAGTTCTACTCGATAAATTAGAATCAAAAATGAAAGGTACATGTTTGGAAGGCACCATACCGGGTTTATTTGAGGGTAAAATGTCTTCGTATATAAAATGCAAGAATGTTGATTATAACAGTACACGTTACGAAACTTTCTACGATATACAGTTGAATATAAAGGATAAAAAGAATATCTACGATTCTTTCAAGGATTATATAGCTTCTGAAACACTTGAGGGTGATAATAAATACGATGCGGGAGTGCATGGCCTCCAGGAAGCAAGCAAAGGTGTTATCTTCACGGCTTTTCCGCCCGTGTTGCATTTGCATTTAATGCGTTTCCAATATGATCCCATAACAGACAGTTCCATCAAATATAATGATCGTTTCGAGTTTTACGATCGTATAAACTTAGACGAATATTTGGCTGAGAAAGAGAAGACACCTGCCGAGTATGTTTTGCATGCAGTGCTTGTACATTCGGGCGACAACCATGGCGGCCACTATGTGGTATTCATTAATCCGAAAGCGGACGGAAAATGGTTCAAATTCGATGATGATGTCGTCTCCAGTTGTCGTCGGGTTGAAGCCATTGAACAGAATTACGGTGGAAACGATGATGAAATATCGTTCCATGCTAAGTGTAGCAATGCATATATGTTAGTCTACATACGTAAATCCGAATTGGAACGCGTACTCAGCGATATACCCGAAAATGAAATACCCAGTGAATTAGTGGAACGTCTTGAATTGGAGAAACGCATCGAAATGGCACGTCGTAAGGAGCGCAGCGAGGCAAACTTATATGTATCCATACATGTTATCCTAGAAGAATACTTTGAGGCGCAGCAAAAGCGGCGACTCTTCGATTTGGATAAAGTGCATCAACGTCTATTCAAGCTAAAACAAACGCAAACCGTCGAAGAGATGATGGACGCGTTCGTGAAGTCATTTGGCGTGCCCAAAGATCGAATGCGCGTCTGGATTATGTTTGCGGCACAATCGCAAAAATTTCTATACTTTGATTTCCAACGAGAGGGATTGCGTCCAATTGAGCAAATCGCTACTGCACAGAAACCGTGGGTGATCTTCTTAGAGTTGGCATCACCGCTTGTACCTGGCCGCCCGTTGCCGCCGTTCGATCCCAAACAAGAAGTGCTGCTATTCTTTAAGTATTATGATGCATGTAATAAGCGCTTAAATTATATTGGCTGCTCACAACAGCCACTTAGTCGGCGTTTAAGCGAAATTGTCTCGGAAGTGAATACGCACTTAGGCTTTGAGCCAGACACCGAATTAACGGTATTCGATGAATGTCACGACAAAAAAATTACCAATATCAATGAACCACTAGAGAATGTGCTTTACCTGCATCAGGAAAATCTACAGGGCAATATATTAATATTCGAAAAAGAGCACATTGACATCAAACTAGATTTGCCTACCGTCGAAGATTACTTCTTGGATTTGGTGTATAGAGTGGAAATCACATTCTGTGATAAATGCAATCCCAATGAACCGGAAATCGTACTAGAGCTATCCAACCGCTACAATTACGATCAAATGGCAAAAGCGGTCGCAGAGCGACTCAATACCGATCCAAACAAGTTGCAGTTCTTTATGTGTGTCAGTAGTTACAAAGAGACACCCGGCAATGCCGTTCCATACACCTTCAAGGGAACTGTTAAGGATCTAGTCGCGTACTGCAAGCAGAGCGCAACCAAAAAGCTCTTCTATCAAAGACTGTCACTAAGCATCCACGAACTTGACAATAAGAAACAATTCAAATGCATTTGGGTCTCAAATGATCTTAAGGAGGAGAAAGAGCTTGTACTGTATCCCAATAAGAACGAGAATGTCAAAGGTCTATTGGACGAGGCTGCCAAAAAGATACAATTCGCTGAAAATAGTCGCAAGAAATTGCGATTACTTAAAGTGGCAAATCACAAAATCGCCGCCATTTACAAGGAAGATATGCCGCTGGAAGCGCTACAAAAGACCAACGAAACGATGACGGCACAAAGTGCGCAGAAGACTTTCCGCATTGAGGAAGTGCCTGCCGAAGATATGCAGTTGGCCGAGAATGAGATACTCGTGCCCGTGGCCCATTACAGCAAAGAGATTTACAATTCCTTTGGTGTGCCATTCTTGATTAAAGCGAAACATAACGAACCATATGGTGCGCTAAAACAACGTATACAGAAGCGTCTGAATGTGCCCGATAAAGAGTGGGAGAATTTCAAGTTTGCCGTCATCTCAATGGGGCATCAGAACGAGGTTAACGACAATACACCGGTCGATATGGAGATCTATCGCACTTGGTCTAATGCACATTTGCCTTACTTTGGACTAGATCACATAAATAAATCCAGAAAGCGAACATCCTTAAATTTCTCCGAGAAAGCGATTAAGATT
>tryoni
ATGGAAATCGAGCCCGACCAATCGATAGAGGCAATGGACACACAAGAGGTCGAAATAATCACAAGCGACCTGCAACATCAGCAACAGCAACAATTAAATAAGCTGCATTTGCCAGCAGAACAGCTGCCCAACGAGAACGGTAACGGTCCGCCGCAGCAATTACTAGCCGACAACACTTCGCCATACGCCAACGAACAGGAGATGACGTCCGTCGACGATCCCAAGGACGATCAGTTTCGTTCTGAAGCTACATTTTCATATACGGTGGACAATATAACGCAGCTTAAGCAACAACATCTCTCACCACCCGTATATGTACGCATGTTGCCATGGAAAATTATGGTAATCCCAAATGAGCGAGCGTTAGGTTTCTTCCTTCAATGCAATGGCGAAAACGAATCACCTACATGGTCGTGTAACGCCATCGCTGAATTACGACTGAAATGTCACAAACCAGATGCACCACCATTTACTCGTGCGCGTATTAAGCATCTTTTTTACTCCAAAGAGAACGACTACGGTTATTCAAACTTTATTACGTGGTCAGAATTACAGGAGCCCGAAAAGTGTTACATACACAATGGCGCTATTACATTGGAGGTGCACGTTGTGGCAGATGCACCGCACGGTGTGCTTTGGGATTCCAAAAAACATACTGGTTATGTGGGACTTAAAAATCAAGGAGCAACATGTTATATGAATTCATTGCTGCAAACACTCTATTTTACTAATCAATTGCGACGTGCTGTTTACAAAATACCGACAGAGGCCGATGATAGTACCAAATCGGTCGGATTATCATTACAACGCGTTTTTCATGATCTACAATTCGGCGACCGCCCAGTAGGCACTAAAAAGCTTACCAAGTCATTCGGTTGGGAAACACTTGACTCGTTTATGCAACATGATGTACAGGAATTCTTACGAGTTCTGCTCGATAAATTAGAATCGAAAATGAAGGGTACATGTTTAGAAGGCACCATACCGGGTTTGTTTGAGGGTAAAATGTCTTCATATATAAAATGCAAGAATGTTGATTATAACAGTACACGTTACGAAACCTTCTACGACATACAGTTGAACATAAAGGATAAAAACAATATCTACGATTCTTTCAAGGATTATATAGCATCTGAAACACTTGAGGGTGATAATAAGTACGATGCGGGTGTGCATGGCCTCCAGGAGGCAAGCAAGGGAGTTATCTTCACGGCTTTTCCGCCCGTGTTGCATTTGCATTTAATGCGTTTCCAATATGATCCCATAACAGATAGTTCCATCAAATATAACGATCGTTTCGAGTTTTACGATCGCATAAACTTAGACGAATATTTGGCTGAGAAGGAGAAGACACCAGCCGAGTATGTTTTGCATGCAGTGCTTGTACATTCGGGTGACAACCATGGTGGCCACTATGTGGTATTCATTAATCCGAAAGCGGACGGAAAATGGTTCAAATTCGATGATGATGTCGTCTCCAGTTGTCGTCGGGTCGAAGCCATTGAACAGAATTATGGAGGAAATGATGATGAAATCTCGTTCCATGCAAAATGCAGCAACGCTTATATGTTAGTCTACATACGTAAATCCGAATTGGAACGCGTACTCAGCGATATACCCGAAAATGAAATACCCAGTGAATTAGTGGAACGTTTAGAACTGGAGAAACGTATCGAAATGGCACGTCGTAAGGAGCGCAGCGAGGCAAACTTATATGTATCCATACATGTTATCCTAGAAGAATACTTTGAGGCGCAACAGAAGCGGCGACTATTTGATTTGGATAAAGTGCATCAACGTCTATTCAAGTTAAAACAAACACAAACTGTCGAAGAGATGATGGACGCGTTCGTGAAGTCATTTGGCGTGCCCAAAGATCGTATGCGCCTCTGGATTCTGTTTGCGACACAATCGCAAAAATTTCTGTACTTTGATTTCCAACGAGAGGGTTTGAGTCCAATTGAGCAAGTCGCTTCTGCACAGAAACCATGGGTGATCTTCATAGAGTTGGCGTCACCGCTTGTACCTGGCCGCCCGTTGCCACCGTTCAATCCCAAACAAGAAGTGCTGCTTTTCTTTAAGTATTATGATGCATGTAATAAGCGTTTAAATTATATTGGCTGCTCACAACAGCCACGTAGTCGGCGTTTAAGCGAAATTGTCACGGAGGTGAATACGCACTTGGGCTTTGAGCCAGACACCGAATTAACGGTATTCGATGAATGTCACGACAAAAAAATTACCAATATCAATGAACCACTAGAGAATGTGCTTTACCTGCATCCGGACAATCTGCAGGGTAATATATTAATATTCGAAAAGGAACATATTGACATCAAACTAGATTTGCCTACCGTCGAAGATTATTTCTTGGATTTGGTGTATAGAGTGGAAATCACGTTCTGTGATAAATGCAATCCCAATGAACCGGAAATCGTACTAGAACTTTCCAACCGTTACAATTACGATCAAATGGCAAAAGCGGTCGCAGAGCGACTCAATACCGATCCAAACAAATTGCAGTTCTTTATGTGTGTCAGTAGTTACAAAGAGACACCCGGCAATGCCGTTCCATACACGTTCAAGGGAACTGTAAAGGATCTAGTCGCATACTGCAAGCAGAGCGCAACCAAAAAGCTCTTCTATCAAAGACTGTCTCTCAGCATCCACGAACTCGACAATAAGAAACAATTCAAATGCATTTGGGTCTCAAATGATCTTAAGGAGGAAAAAGAACTAGTACTGTATCCCAATAAGAATGAGAATGTCAAAGGTCTATTGGACGAGGCTGCCAAAAAGATACAATTCGCTGAAAATAGTCGCAAGAAATTGCGATTACTAAAAGTGGCCAATCACAAAATCGCCACCATATACAAAGAAGATATGCCGCTGGAAGCGCTACAAAAGACCAACGAAACGCTGACGGCACAAAGTGCGCAGAAGACTTTCCGCATTGAGGAAGTGCCTGCCGAAGATATGCAACTGGCCGAGAATGAGATACTCGTTCCCGTGGCACATTACAGCAAAGAGATATACAATTCCTTTGGTGTGCCATTCTTGATCAAAGCGAAACATAACGAACCATATGGTGCGCTAAAACAACGCATACAAAAGCGTCTGAATGTGCCCGATAAAGAGTGGGAGAATTTCAAGTTTGCTGTCATCTCAATGGGGCATCCGAACGAGGTTAACGACAATACACCGGTCGATATGGAGATCTATCGCTCTTGGTCTAATGCACATTTGCCTTACTTTGGACTAGATCACATAAATAAATCCAGAAAGCGAACATCCTTAAATTTCTCCGAGAAAGCGATTAAGATT
>zonata
ATGGAAATCGAGCCCGACCAATCGATAGAGGCAATGGACACACAAGAGGTCGAAATAATCACAAGCGACCTGCAACATCAGCAACAGCAACAATTAAATAAGCTGCATTTGCCAGCAGAACAGCTGCCCAACGAGAACGGCAACGGTCCGCCGCAGCAATTACTAGCCGACAACACTTCGCCATACGCCAACGAACAGGAGATGACGTCTGTCGACGATCCCAAGGACGATCAGTTTCGTTCTGAAGCTACATTTTCATATACGGTGGAAAATATAACGCAACTTAAGCAACAACATCTCTCACCACCCGTATATGTACGCATGTTGCCATGGAAAATTATGGTAATTCCAAATGATCGAGCGTTAGGTTTCTTCCTTCAATGTAATGGCGAAAACGAATCACCTACGTGGTCGTGTAACGCCATCGCTGAATTACGACTGAAATGTCACAAACCAGATGCACCACCATTTACTCGTGCGCGTATAAAGCATCTTTTTTACTCCAAAGAGAACGACTACGGTTATTCAAACTTTATTACGTGGTCAGAATTACAGGAGCCCGAAAAGTGTTACATACACAATGGCGCTATCACATTGGAGGTGCACGTTGTGGCAGATGCACCGCACGGTGTGCTTTGGGATTCCAAAAAACACACTGGTTATGTGGGACTTAAAAATCAAGGAGCAACATGTTATATGAATTCGTTGCTGCAAACACTCTATTTTACTAATCAATTGCGACGTGCTGTTTACAAAATACCGACAGAGGCCGATGATAGTACCAAGTCGGTCGGATTATCATTACAACGCGTTTTTCATGATTTACAATTCGGCGACCGCCCAGTAGGAACTAAAAAGCTTACCAAGTCATTCGGTTGGGAAACACTTGACTCGTTTATGCAACATGATGTACAGGAATTTTTACGAGTTCTACTCGATAAATTAGAATCAAAAATGAAGGGTACATGTTTAGAAGGCACCATACCGGGCTTGTTTGAGGGTAAAATGTCTTCATATATAAAATGCAAGAATGTTGATTATAACAGTACACGTTACGAAACCTTCTACGATATACAGTTGAACATAAAGGATAAAAACAATATCTACGATTCTTTCAAGGATTATATAGCATCTGAGACACTTGAGGGTGATAATAAGTACGATGCGGGTGTGCATGGCCTCCAGGAGGCAAGCAAGGGAGTTATCTTCACGGCTTTTCCGCCCGTGTTGCATTTGCATTTAATGCGATTCCAATATGATCCCATAACAGATAGTTCCATCAAATATAACGATCGTTTCGAGTTTTACGATCGCATAAACTTAGACGAATATTTGGCTGAGAAGGAAAAGACCCCTGCCGAGTATGTTTTGCATGCAGTGCTTGTACATTCGGGTGACAACCATGGCGGCCACTATGTGGTATTCATCAATCCGAAAGCGGACGGAAAATGGTTCAAATTCGATGATGATGTCGTCTCCAGTTGTCGTCGGGTCGAAGCCATTGAACAGAATTACGGTGGAAACGATGATGAAATCTCGTTCCATGCAAAATGCAGCAACGCTTATATGTTAGTCTACATACGTAAATCCGAACTGGAACGCGTACTCAGCGATATACCCGAAAATGAAATACCCAGTGAATTGGTGGAACGTTTGGAATTGGAGAAACGTATCGAAATGGCACGTCGTAAGGAGCGCAGCGAGGCAAACTTATATGTTTCCATACATGTTATCCTAGAAGAATACTTTGAGGCGCAACAAAAGCGGCGACTCTTTGATTTGGATAAAGTGCATCAACGTCTATTCAAGTTAAAACAAACACAAACTGTCGAAGAGATGATGGACGCGTTTGTCAAGTCATTTGGGGTGCCCAAAGATCGTATGCGCCTCTGGATTCTGTTTGCGACACAATCGCAAAAGTTTCTGTACTTTGATTTCCAACGAGAGGGATTGAGTCCAATTGAGCAAGTCGCTTCTGCACAGAAACCATGGGTGATCTTCATAGAGTTGGCGTCACCGCTTGTACCTGGCCGCCCTTTGCCACCGTTCAATCCCAAACAGGAAGTGCTGCTTTTCTTTAAGTATTATGATGCATGTAATAAGCGTTTAAATTATATTGGCTGCTCACAACAGCCACGTAGTCGACGTTTAAGCGAAATTATCACGGAGGTGAACACGCACTTGGGCTTTGAGCCAGACACCGAATTAACGGTATTCGATGAATGTTACGACAAAAAAATTACCAATATCAATGAACCACTAGAGAATGTGCTTTACCTGCATCCGGACAATCTGCAGGGCAATATATTAATATTCGAAAAGGAACATATTGACATCAAACTAGATTTGCCTACCGTCGAAGATTATTTCTTGGATTTGGTGTATAGAGTGGAAATCACGTTCTGTGATAAATGCAATCCCAATGAACCGGAAATCGTGCTAGAGCTTTCCAACCGTTACAATTACGATCAAATGGCAAAAGCGGTCGCAGAACGACTCAATACCGATCCAAACAAATTGCAGTTCTTTATGTGTGTCAGTAGTTACAAAGAGACACCCGGTAATGCCGTTCCATACACCTTCAAGGGAACTGTTAAGGATCTAGTCGCATACTGCAAGCAGAGCGCAACCAAAAAGCTCTTCTATCAAAGACTGTCTCTCAGCATCCACGAACTCGACAATAAGAAGCAATTCAAATGCATTTGGGTCTCAAATGATCTTAAGGAGGAAAAAGAGCTAGTACTGTATCCCAATAAGAATGAGAATGTCAAAGGTCTATTGGACGAGGCTGCCAAAAAGATACAATTCGCTGAAAATAGTCGCAAGAAATTGCGATTACTTAAGGTGGCCAATCACAAAATCGCCACCATATACAAAGAAGATATGCCGCTGGAAGCGCTACAAAAGACCAACGAAACGCTGACGGCACAAAGTGCGCAGAAGACTTTCCGCATTGAGGAAGTGCCTGCCGAAGATATGCAATTGGCCGAGAATGAGATACTCGTGCCCGTGGCACATTACAGCAAAGAGATATACAATTCCTTTGGTGTGCCATTCTTGATCAAGGCGAAACATAACGAACCGTATGGTGCGCTAAAACAACGCATACAAAAGCGTCTGAATGTGCCCGATAAAGAGTGGGAGAATTTCAAGTTTGCCGTCATCTCGATGGGGCATCCGAACGAGGTTAACGACAATACACCGGTCGATATGGAGATCTATCGCACTTGGTCTAATGCACATTTGCCTTACTTTGGACTAGATCACATAAACAAATCCAGAAAGCGAACATCCTTAAATTTCTCCGAGAAAGCGATTAAGATT
