# Supplementary material for: The Impact of Fast Radiation on the Phylogeny of Bactrocera Fruit Flies as Revealed by Multiple Evolutionary Models and Mutation Rate-Calibrated Clock
Source: Insects. 2022 Jun 30;13(7):603. doi: 10.3390/insects13070603 (PMC9319077; doi:10.3390/insects13070603)
Supplement: Supplementary file 1 [file insects-13-00603-s001.zip › File S1/ceratitis_18212.fasta]

>bryoniae
ATGGCGACAGGCACGCTTTATACCTACCCAGAAAATTTCCGTGCGTACAAGGCACTCATCGCTGCCCAGTACTCTGGAGCACAGGTGAAAGTAGCCGAAAACTTCGTTTTCGGTGAGACCAACAAATCTGCCGAATTTCTGAAGAAGTTCCCTAGTGGCAAGGTGCCTGCTTTCGAAACTGCTGAAGGCAAGTACTTGTCCGAGTCTAATGCCATAGCTTTCTATGTAGCTAATGAACAGTTGCGCGGTGGCAAATGCCCATTGGCTCAGGCTGAAGTCTTGCAGTGGTTATCTTATGCTGACAATGAGGTTGTTCCAGCATCCTGTTCGTGGGTCTTCCCATTGTTGGGCATTATGCCACAACAGAAGAACAGTACCGCCAAACAGGACGCCACCGCCATTCTGAGTGTGTTGAACAACAAGCTGTTAAATAGCACGTTCTTGGTCGGTGAACGTATTACACTAGCTGACATCGTCGTCTTTAGCAGCCTGTTGCACTTGTACCAGTATGTGTTGGAACCAAAAGTACGCACTGAATTCGGTAATGTAAACCGTTGGTTCGTAACTATCCTCAATCAACCACAAGTAAAGGCTATCGTTAAGAACTACACTTTGTGTGAGACAGCGCTTGTATTCGATCCGAAAAAATATGCAGAATTCATTGGTAAAACTGGCGGTGCTAGCGATAAGAAACAACAAGCTAAAGCGAAGGAAGAGAAAAAACCGAAAGAAGAGAAGAAGAAGGAGGAGAAACCCAAGGAAGAATTAGATGCTGCTGATGAAGCACTTCTGGCTGAACCCAAGTCCAAGGATCCCTTCGATGCAATGCCCAAAGGAACCTTCAACTTCGATGACTTCAAACGTTCTTACTCCAACGAGGATGAGTCTGTATCCATTCCTTATTTCTGGCAAAAATTCGATCCGGAAAACTATTCCATCTGGTTCGGAGAATATAAATACAACGAGGAGCTGAGCAAGGTATTCATGTCATGCAATCTCATCACTGGTATGTTCCAACGTTTGGATAAGATGCGTAAGCAGGCTTTTGCCTCAGTGTGTCTCTTTGGCGAGGACAACAACAGCACTATCTCCGGAGTTTGGGTGTGGCGCGGCCAAGATTTGGCTTTCCCTCTTTCACCCGACTGGCAAATTGACTACGACTGCTACTCGTGGAAGAAACTCGACGCCAGTTCCGAAGAAACCAAAAAGTTGGTGCAACAGTACTTCTCATGGACTGGTACAGATAAGGACGGTCGCAAATTCAACCAGGGCAAAATC
>ceratitis
ATGGCGACAGGCACGCTTTATACCTACCCAGAAAACTTCCGTGCGTACAAGGCACTCATCGCTGCCCAGTACTCAGGTGCTCAGGTGAAAGTAGCCGAAAATTTCGTTTTTGGCGAGACCAACAAATCTGCCGAATTTTTAAAGAAATTCCCCAGCGGCAAGGTGCCTGCTTTCGAAACTGCTGATGGCAAGTACCTTTCGGAGTCGAATGCCATAGCTTTCTACGTAGCCAATGAACAGCTGCGCGGTGGCAAATGCCCTTTGGCTCAGGCCGAAGTTTTGCAATGGTTGTCATATGCTGACAATGAAATCGTCCCAGCATCTTGTGCTTGGGTCTTCCCATTGTTGGGAATTATGCCTCAGCAAAAGAACAGTACCGCTAAACAGGATACCACCGTTATTTTGAGTCTCTTGAACAGCAAGCTGTTAAATAGTACATACTTGGTTGGCGAACGTATTACACTTGCTGACATTGTTGTCTTCAGCAGTTTGTTGCATTTGTATCAGTACGTATTGGAGCCGAGTGTACGTGCCGAGTTCGGCAATGTAAACCGTTGGTTCGTTACCATTCTTAATCAGCCACAAGTTAAGGCTGTTGTAAAGAACTACACTTTGTGTGAGACAGCGCTTGTATTCGATCCCAAGAAATATGCAGAGTTCATAGGTAAATCTGGTGGTGCTGCTGAAAAGAAACAGCAGTCAAAGCAGAAGGAAGAGAAGAAACCGAAAGAGGAGAAGAAGAAGGAAGAAAAGCCCAAGGAAGAATTAGATGCCGCTGATGAAGCACTCTTATTGGAACCCAAATCAAAGGATCCCTTCGATGCTATGCCTAAAGGAACCTTCAACTTTGATGACTTCAAACGCTCATACTCCAACGAGGATGAGTCTGTATCCATTCCGTATTTCTGGCAAAAATTCGATCCCGAAAACTATTCCATCTGGTTTGGTGAATACAAATACAACGATGAATTGACCAAGATATTCATGTCCTGCAATCTCATCACTGGTATGTTCCAACGTTTAGACAAAATGCGTAAGCAAGCTTTCGCCTCCGTGTGTCTATTCGGTGAAGACAACAACAGTACAATCTCTGGAATTTGGGTATGGCGCGGCCAAGATTTGGCTTTCACACTCTCACCTGACTGGCAAATCGATTACGATTGCTATGCATGGAAGAAACTTGATGCCAGCTCAGAGGAGACCAAGAAATTGGTGCAACAGTACTTCTCATGGACTGGTACCGATAAGGATGGTCGTAAATTCAACCAGGGCAAAATC
>correcta
ATGGCGACAGGCACGCTTTATACCTACCCAGAAAATTTCCGTGCGTACAAGGCACTCATCGCTGCCCAGTACTCTGGAGCACAGGTGAAAGTAGCCGAAAACTTCGTTTTCGGTGAGACCAACAAATCTGCCGAATTTCTGAAGAAGTTCCCTAGTGGCAAGGTGCCTGCTTTCGAAACCGCTGAAGGCAAGTACTTGTCCGAGTCGAATGCCATAGCTTTCTATGTAGCTAATGAACAGTTGCGCGGTGGTAAATGTCCATTGGCTCAGGCTGAAGTCTTGCAGTGGTTATCTTATGCTGACAATGAGATTGTTCCAGCATCCTGTTCATGGGTCTTCCCCTTGTTGGGCATTATGCCACAACAGAAGAACAGTACCGCCAAACAGGACGCCACCGCCATTCTGAGTGTGTTGAACAACAAGCTGTTAAATAGCACGTTCTTGGTCGGTGAACGTATCACACTAGCTGACATTGTCGTCTTTAGCAGCCTGTTGCACTTGTACCAGTATGTGCTGGAACCAAAAGTACGCGCTGAATTCGGTAATGTAAACCGTTGGTTCGTAACTATCCTCAATCAACCACAAGTAAAGGCTGTCGTAAAGAACTACACTTTGTGTGAGACCGCGCTTGTATTCGATCCAAAAAAATATGCTGAATTCATTGGTAAAACTGGCGGTGCTAGCGATAAGAAACAACAAGCTAAGGCGAAGGAAGAGAAGAAGCCGAAAGAAGAAAAGAAGAAGGAGGAGAAACCCAAGGAAGAATTAGATGCTGCTGAGGAAGCACTTCTCGCTGAACCCAAGTCCAAGGATCCCTTTGATGCAATGCCCAAAGGAACCTTCAACTTCGATGACTTCAAACGTTCTTACTCCAACGAGGATGAGTCTGTATCCATTCCTTATTTCTGGCAAAAATTCGATCCGGAAAACTATTCCATCTGGTTCGGAGAATATAAATACAACGATGAGCTGAGCAAGGTATTCATGTCTTGCAATCTCATCACTGGTATGTTCCAACGTTTGGATAAAATGCGTAAACAAGCTTTTGCTTCAGTATGTCTCTTTGGCGAGGACAACAACAGCACCATCTCCGGAGTTTGGGTGTGGCGCGGCCATGATTTGGCTTTCACTCTTTCACCCGACTGGCAAATTGACTACGACTGCTACTCGTGGAAGAAACTCGACGCCAGCTCCGAAGAAACCAAAAAGTTGGTGCAACAGTACTTCTCATGGACTGGTACAGATAAGGATGGTCGCAAATTCAACCAGGGCAAAATC
>cucurbitae
ATGGCGACAGGCACGCTTTATACCTACCCAGAAAATTTCCGTGCGTACAAGGCACTCATCGCTGCCCAGTACTCTGGAGCTCAGGTGAAAGTAGCCGAAAACTTCGTTTTCGGTGAGACCAACAAATCTGCCGAATTTCTGAAGAAGTTCCCCAGCGGCAAGGTGCCTGCTTTCGAAACAGCTGAAGGCAAGTACTTGTCCGAGTCGAATGCCATCGCTTTCTATTTAGCTAATGAACAGTTGCGCGGCGGTAAATGCCCATTAGCTCAGGCTGAAGTATTGCAGTGGTTGTCTTATGCTGACAATGAGATTGTCCCAGCCTCCTGTTCTTGGGTCTTCCCACTGTTGGGCATTATGCCACAACAAAAGAACAGCACCGCTAAACAGGATGCCTCCGCTATTCTGAGTGTGTTGAACAACAAGCTATTAAATAGCACGTTCCTGGTCGGTGAACGTATCACACTAGCTGACATCGTCGTCTTCACCAGCCTGTTGCATTTGTATCAGTATGTGTTGGAACCAAAAGTACGCGCTGAATTCGGTAATGTTAACCGTTGGTTCGTGACCATCCTCAACCAGCCACAAGTAAAGGCTGTTGTAAAGAACTACTCTTTGTGTGAGACAGCTCTCGTATTTGATCCCAAGAAATATGCTGAATTCATTGGTAAATCTGGCGGCGCTAGCGATAAGAAACAACAAGCAAAGTCAAAGGAAGAGAAGAAGCCAAAAGAAGAAAAGAAGAAGGAG------CCCAAGGAGGAATTAGATGCTGCTGAGGAAGCACTTTTGGCTGAACCCAAGTCCAAGGATCCCTTCGATTTATTGCCCAAAGGAACCTTCAATTTTGATGACTTCAAACGTTCTTACTCCAACGAGGATGAATCTGTGTCCATTCCTTATTTCTGGCAAAAATTCGATCCAGAAAACTATTCAATCTGGTTCGGAGAATACAAATACAATGAAGAGTTGAGCAAGGTATTCATGTCATGCAATCTCATCACTGGTATGTTCCAACGTTTGGATAAGATGCGTAAGCAAGCTTTTGCCTCAGTATGTCTCTTCGGTGAGGACAACAACAGCACCATCTCCGGAGTTTGGGTGTGGCGCGGACAAGAATTGGCTTTCCCACTTTCACCCGATTGGCAAATCGATTACGACTGCTACTCGTGGAAGAAACTTGATGCCAGCTCCGAAGAAACCAAGAAATTGGTTCAACAGTACTTCTCATGGACTGGCACAGATAAGGATGGTCGCAAATTCAACCAGGGTAAAATC
>dorsalis
ATGGCGACAGGCACGCTTTATACCTACCCAGAAAATTTCCGTGCGTACAAGGCACTCATCGCTGCCCAGTACTCTGGAGCACAGGTGAAAGTAGCCGAAAACTTCGTTTTCGGTGAGACCAACAAATCTGCCGAATTTCTGAAGAAGTTCCCTAGTGGCAAGGTGCCTGCTTTCGAAACTGCTGAAGGCAAGTACTTGTCCGAGTCGAATGCCATAGCTTTCTATGTAGCTAATGAACAGTTGCGCGGTGGTAAATGCCCGTTGGCTCAGGCTGAAGTCTTGCAGTGGTTATCTTATGCTGACAATGAGATTGTTCCAGCATCCTGTTCATGGGTCTTCCCCTTGTTGGGCATTATGCCACAACAGAAGAACAGTACCGCCAAGCAGGACGCCACCGCCATTCTGAGTGTGTTGAACAACAAGCTGTTAAATAGCACGTTCTTGGTCGGTGAACGTATCACACTAGCTGACATTGTCGTCTTTAGCAGCCTGTTGCACTTGTACCAGTATGTGTTGGAACCAAAAGTACGCGCTGAATTCGGTAATGTAAACCGTTGGTTCGTAACTATCCTCAATCAACCACAAGTAAAGGCTGTCGTAAAGAACTACACTTTGTGTGAGACAGCGCTTGTATTCGATCCGAAAAAATATGCTGAATTCATTGGTAAAACTGGCGGTGCTAGCGATAAGAAACAACAAGCTAAGGCGAAGGAGGAGAAGAAGCCGAAAGAAGAAAAGAAGAAGGAGGAGAAACCCAAGGAAGAATTAGATGCTGCTGAGGAAGCACTTCTGGCTGAACCCAAGTCCAAGGATCCCTTCGATGCAATGCCCAAAGGAACCTTCAACTTCGATGACTTCAAACGTTCTTACTCCAACGAGGATGAGTCTGTATCCATTCCTTATTTCTGGCAAAAATTCGATCCGGAAAACTATTCCATCTGGTTCGGAGAATATAAATACAACGATGAGCTGAGCAAGGTATTCATGTCTTGTAATCTCATCACTGGTATGTTCCAACGTTTGGATAAAATGCGTAAGCAAGCTTTTGCTTCAGTATGTCTCTTTGGCGAGGACAACAACAGCACCATCTCCGGAGTGTGGGTGTGGCGCGGCCAAGATTTGGCTTTCACTCTTTCACCCGACTGGCAAATTGACTACGACTGCTACTCGTGGAAGAAACTCGACGCCAGCTCCGAAGAAACCAAAAAGTTGGTGCAACAGTACTTCTCATGGACTGGTACAGATAAGGATGGTCGTAAATTCAACCAGGGCAAAATC
>jarvisi
ATGGCGACAGGCACGCTTTATACCTACCCAGAAAATTTCCGTGCGTACAAGGCACTCATCGCTGCCCAGTACTCTGGAGCTCAGGTGAAAGTAGCCGAAAACTTCGTTTTCGGTGAGACCAACAAATCTGCCGAATTTCTGAAGAAGTTCCCTAGTGGCAAGGTGCCTGCTTTCGAAACCGCTGAAGGCAAGTACTTGTCCGAGTCGAATGCCATAGCTTTCTATGTAGCTAATGAACAGTTGCGCGGTGGTAAATGCCCATTGGCTCAGGCTGAAGTCTTGCAGTGGTTATCTTATGCTGACAATGAGATTGTTCCAGCATCCTGTTCATGGGTCTTCCCCTTGTTGGGCATTATGCCACAACAGAAGAACAGTACCGCCAAACAAGACGCCACCGCCATTCTGAGTGTGTTGAACAACAAGCTGTTAAATAGCACGTTCTTGGTCGGTGAACGTATCACACTAGCTGACATTGTCGTCTTTAGTAGCCTTTTGCACTTGTATCAGTATGTGTTGGAACCAAAAGTACGCGCTGAATTCGGTAATGTAAACCGTTGGTTCGTAACTATCCTCAATCAACCACAAGTAAAGGCTGTCGTAAAGAACTACACTTTGTGTGAGACAGCGCTTGTATTCGATCCGAAAAAATATGCTGAATTCATTGGTAAAACTGGCGGTGCTAGCGATAAGAAACAACAAGCTAAGGCGAAGGAAGAGAAGAAGCCAAAAGAAGAAAAGAAGAAGGAGGAGAAACCCAAGGAAGAATTAGATGCTGCTGAGGAAGCACTTCTGGCTGAACCCAAGTCTAAAGATCCCTTCGATGCAATGCCAAAAGGAACCTTCAACTTCGATGACTTCAAACGTTCTTACTCCAACGAGGATGAGTCTGTATCCATTCCTTATTTCTGGCAAAAATTCGATCCGGAAAACTATTCCATCTGGTTCGGAGAATATAAATACAACGATGAGCTGAGCAAGGTATTCATGTCATGCAATCTCATCACTGGTATGTTCCAACGTTTGGATAAAATGCGTAAGCAAGCTTTTGCTTCAGTATGTCTCTTTGGCGAGGACAACAACAGCACCATCTCCGGAGTTTGGGTGTGGCGCGGCCAAGATTTGGCTTTCACTCTTTCACCCGACTGGCAAATTGACTACGACTGCTACTCGTGGAAGAAACTCGACGCCAGCTCCGAAGAAACCAAAAAGTTGGTGCAACAGTACTTCTCATGGACTGGTACAGATAAGGATGGTCGCAAATTCAACCAGGGCAAAATC
>latifrons
ATGGCGACAGGCACGCTTTATACCTACCCAGAAAATTTCCGTGCGTACAAGGCACTCATCGCTGCCCAATACTCTGGAGCACAGGTGAAAGTAGCCGAAAACTTCGTTTTCGGTGAGACCAACAAATCTGCCGAATTTCTGAAGAAGTTCCCTAGTGGCAAGGTGCCTGCTTTCGAAACCGCTGAAGGCAAGTACTTGTCCGAGTCGAATGCCATAGCTTTCTATGTAGCTAATGAACAGTTGCGCGGTGGTAAATGCCCATTGGCTCAGGCTGAAGTCTTGCAGTGGTTATCTTATGCTGACAATGAGATTGTTCCAGCATCCTGTTCATGGGTATTCCCATTGTTGGGCATTATGCCACAACAGAAGAACAGTACCGCCAAACAGGACGCCACCGCCATTCTGAATGTGTTGAACAACAAGCTGTTAAATAGCACGTTCTTGGTCGGCGAACGTATCACACTAGCTGACATTGTCGTCTTTAGCAGCCTGTTGCACTTGTACCAGTATGTGTTGGAACCAAAAGTACGCGCTGAATTCGGTAATGTAAACCGTTGGTTCGTAACTATCCTCAATCAACCACAAGTAAAGGCTGTCGTTAAGAACTACACTTTGTGTGAGACAGCGCTTGTATTCGATCCGAAAAAATATGCTGAATTCATTGGTAAAACTGGCGGTGCTAGCGATAAGAAACAACAAGCTAAGGCGAAGGAAGAGAAAAAACCGAAAGAAGAGAAGAAAAAGGAGGAGAAACCCAAGGAAGAATTAGATGCTGCTGAGAAAGCACTTTTGGCTGAACCCAAGTCCAAGGATCCCTTCGATGCAATGCCCAAAGGAACTTTCAACTTTGATGACTTCAAACGTTCTTACTCCAACGAGGATGAGTCTGTATCCATTCCTTATTTCTGGCAAAAATTCGATCCGGAAAATTATTCCATCTGGTTCGGAGAATATAAATACAACGAGGAGTTGAGCAAGGTATTCATGTCATGCAATCTCATCACTGGTATGTTCCAACGGTTGGATAAGATGCGTAAGCAAGCGTTTGCCTCAGTGTGTCTMTTTGGCGAGGACAACAACAGCAGCATCTCCGGAGTTTGGGTGTGGCGCGGCCAAGATCTGGCTTTCACTCTTTCACCCGACTGGCAAATTGACTACGACTGCTACTCGTGGAAGAAACTCGACGCCAGCTCCGAAGAAACCAAAAAGTTGGTGCAACAGTACTTCTCATGGACTGGTACAGATAAGGATGGTCGCAAATTCAACCAGGGCAAAATC
>minax
ATGGCGACAGGCACGCTTTATACCTACCCAGAAAATTTCCGTGCGTATAAGGCACTCATTGCTGCCCAGTACTCTGGAGCTCAGGTGAAAGTAGCCGAAAACTTCGTTTTCGGTGAGACCAACAAATCTGCCGAATTTCTGAAGAAGTTCCCCAGTGGCAAGGTCCCTGCTTTCGAAACCGCTGAAGGCAAGTGCCTGTCCGAGTCGAATGCCATCGCCTTCTATGTAGCTAATGAACAGTTACGCGGTGGTAAATGCCCATTGGCTCAGGCTGAAGTTTTGCAGTGGTTGTCTTATGCTGACAATGAAATTGTCCCAGCATCCTGTTCATGGGTTTTCCCACTGTTGGGCATCATGCCACAACAGAAGAACAGTACCGCTAAACAAGATGTCACCACGATTCTGAGTTTGTTGAACAATAAGCTATTAAATAGCACGTTCTTAGTCGGGGAACGTATCACACTAGCTGACATCGTCATCTTCAGCAGTATGTTGCATTTGTATCAGTATGTGTTGGAACCAAAAGTACGCGCGGAGTTCGGTAATGTAAACCGTTGGTTCGTAACTATCCTCAACCAGCCACAAGTAAGGGCTGTTGTAAAGAACTACACTTTGTGCGAGTCTGCGCTCGTATTCGATCCCAAAAAATATTCTGAATTTATTGGTAAAGCTGGCGGCGCTAGCGATAAGAAACAGCAAGCAAAGTCAAAAGAGGAGAAGAAGTCGAAAGAAGAAAAAAAAAAGGAG---AAGCCCAAGGAAGAATTAGATGCTGCTGAGGAAGCACTTCTGGCTGAACCCAAGTCCAAGGATCCCTTCGATTCAATGCCGAAAGGAACTTTCAATTTCGATGACTTCAAACGTTCTTACTCTAACGAGGATGAGTCTGTATCCATTCCTTATTTCTGGCAAAAATTCGATCCAGAAAATTATTCTATCTGGTTCGGAGAATACAAATACAACGATGAACTGAGCAAGGTTTTCATGTCATGCAATCTCATCACTGGTATGTTCCAACGTTTGGATAAGATGCGTAAGCAAGCTTTTGCCTCAGTGTGTCTCTTCGGCGAGGACAACAACAGCACCATATCCGGAATTTGGGTGTGGTGCGGCCAAGATTTGGCTTTCACTCTTTCACCAGACTGGCAAATTGACTACGACTGCTACTCATGGAAGAAACTTGATGCCAGCTCCGAAGAAACGAAAAATTTGGTGCAACAGTACTTCTCGTGGACTGGCACAGATAAGGATGGCCGCAAATTCAACCAGGGTAAAATT
>musae
ATGGCGACAGGCACGCTTTATACCTACCCAGAAAATTTCCGTGCGTACAAGGCACTCATCGCTGCCCAGTACTCTGGAGCACAGGTGAAAGTAGCCGAAAACTTCGTTTTCGGTGAGACCAACAAATCTGCCGAATTTCTGAAGAAGTTCCCTAGTGGCAAGGTGCCTGCTTTCGAAACCGCTGAAGGCAAGTACTTGTCCGAGTCGAATGCCATAGCTTTCTATGTAGCTAATGAACAGTTGCGCGGTGGTAAATGCCCATTGGCTCAGGCTGAAGTCTTGCAGTGGTTATCTTATGCTGACAATGAGATTGTTCCAGCATCCTGTTCATGGGTCTTCCCCTTGTTGGGCATTATGCCACAACAGAAGAACAGTACCGCCAAGCAGGACGCCACCGCCATTCTGAGTGTGTTGAACAACAAGCTGTTAAATAGCACGTTCTTGGTCGGTGAACGTATCACACTAGCTGACATTGTCGTCTTTAGCAGCCTGTTGCACTTGTACCAGTATGTGTTGGAACCAAAAGTACGCGCTGAATTCGGTAATGTAAACCGTTGGTTCGTAACTATCCTCAATCAACCACAAGTAAAGGCTGTCGTAAAGAACTACACTTTGTGTGAGACAGCGCTTGTATTCGATCCGAAAAAATATGCTGAATTCATTGGTAAAACTGGCGGTGCTAGCGATAAGAAACAACAAGCTAAGGCGAAGGAGGAGAAGAAGCCGAAAGAAGAAAAGAAGAAGGAGGAGAAACCCAAGGAAGAATTAGATGCTGCTGAGGAAGCACTTCTGGCTGAACCCAAATCCAAGGATCCCTTCGATGCAATGCCCAAAGGAACCTTCAACTTCGATGACTTCAAACGTTCTTACTCCAACGAGGATGAGTCTGTATCCATTCCTTATTTCTGGCAAAAATTCGATCCGGAAAACTATTCCATCTGGTTCGGAGAATATAAATACAACGATGAGCTAAGCAAGGTATTCATGTCTTGTAATCTCATCACTGGTATGTTCCAACGTTTGGATAAAATGCGTAAGCAAGCTTTTGCTTCAGTATGTCTCTTTGGCGAGGACAACAACAGCACCATCTCCGGAGTTTGGGTGTGGCGCGGCCAAGATTTGGCTTTCACTCTTTCACCCGACTGGCAAATTGACTACGACTGCTACTCGTGGAAGAAACTCGACGCCAGCTCCGAAGAAACCAAAAAGTTGGTGCAACAGTACTTCTCATGGACTGGTACAGATAAGGATGGTCGCAAATTCAACCAGGGCAAAATC
>oleae
ATGGCGACAGGCACGCTTTATACCTACCCAGAAAATTTCCGTGCGTACAAGGCACTCATCGCTGCCCAGTACTCTGGAGCTCAGGTGAAAGTAGCCGAAAACTTCGTTTTCGGTGAGACCAACAAATCTGCCGAATTTCTGAAGAAGTTCCCCAGTGGTAAGGTGCCTGCTTTCGAAACCGCTGAAGGCAAGTACTTGTCCGAGTCGAATGCCATTGCTTTCTATGTAGCTAATGAACAGTTGCGCGGTGGTAAATGTCCATTGGCTCAGGCTGAAGTCTTGCAGTGGTTGTCTTATGCTGACAATGAGATTGTTCCAGCATCCTGTTCATGGGTCTTTCCCTTGTTGGGCATTATGCCACAACAGAAGAACAGTACCGCCAAACAGGACGCCACCGCCATTCTGATTGTGTTGAACAAAAAGCTGTTAAATAGCACGTTTTTAGTCGGTGAACGTGTCACACTAGCTGACATTGTCGTCTTCAGCAGTCTGTTGCATTTGTATCAGTATGTGTTGGAACCAAAAGTGCGCGCTGAATTCGGTAATGTAAACCGTTGGTTCATAACTATCCTCAACCAGCCACAAGTAAAGGCTGTCGTAAAGAACTACAGTTTGTGTGAGACAGCACTCGTATTCGATCCCAAGAAATATGCTGAATTCATTGGTAAAACTGGCGGTGCTAGTGATAAGAAACAGCAAGCAAAGGCGAAGGAAGAGAAGAAGCCGAAAGAAGAAAAGAAGAAGGAAGAGAAACCCAAGGAAGAATTAGATGCTGCTGAGGAAGCACTTTTGGCTGAACCCAAATCTAAGGATCCCTTCGATGCAATGCCCAAAGGAACCTTTAATTTCGATGACTTCAAACGTTCTTACTCCAACGAGGATGAGTCTGTATCCATTCCTTATTTCTGGCAAAAATTCGACCCAGAAAACTATTCTATCTGGTTCGGAGAATATAAATACAACGACGAGCTGAGCAAGGTATTCATGTCATGCAATCTAATCACTGGTATGTTCCAACGTTTGGATAAGATGCGTAAGCAAGCTTTTGCCTCAGTGTGTCTCTTCGGTGAGGATAACAACAGCACCATCTCCGGAATTTGGGTGTGGCGCGGCCAAGATTTGGCTTTCCCTCTTTCACCTGACTGGCAAATTGACTACGACTGCTACTCGTGGAAGAAACTTGATGCCAGTTCCGAAGAAACCAAAAAGTTGGTACAACAGTACTTCTCATGGACTGGTACAGATAAGGATGGTCGCAAATTCAACCAGGGTAAAATC
>tryoni
ATGGCGACAGGCACGCTTTATACCTACCCAGAAAATTTCCGTGCGTACAAGGCACTCATCGCTGCCCAGTACTCTGGAGCTCAGGTGAAAGTAGCCGAAAACTTCGTTTTCGGTGAGACCAACAAATCTGCCGAATTTCTGAAGAAGTTCCCTAGTGGCAAGGTGCCTGCTTTCGAAACCGCTGAAGGCAAGTACTTGTCCGAGTCGAATGCCATAGCTTTCTATGTAGCTAATGAACAGTTGCGCGGTGGTAAATGCCCATTGGCTCAGGCTGAAGTCTTGCAGTGGTTATCTTATGCTGACAATGAGATTGTTCCAGCATCCTGTTCATGGGTCTTCCCCTTGTTGGGCATTATGCCACAACAGAAGAACAGTACCGCCAAACAAGACGCCACCGCTATTCTGAGTGTGTTGAACAACAAGCTGTTAAATAGCACGTTCTTGGTCGGTGAACGTATCACACTAGCTGACATTGTCGTCTTTAGCAGCCTTTTGCACTTGTATCAGTATGTTTTGGAACCGAAAGTACGCGCTGAATTCGGTAATGTAAACCGTTGGTTCGTAACTATCCTCAATCAACCACAAGTAAAGGCTGTCGTAAAGAACTACACTTTGTGTGAGACAGCGCTTGTATTCGATCCAAAAAAATATGCTGAATTCATTGGTAAAACTGGCGGTGCTAGCGATAAGAAACAACAAGCTAAAGCGAAGGAAGAGAAGAAGCCGAAAGAAGAAAAGAAGAAGGAGGAAAAACCCAAGGAAGAATTAGATGCTGCTGAGGAAGCACTTCTGGCTGAACCCAAGTCCAAGGATCCCTTCGATGCAATGCCAAAAGGAACCTTCAACTTCGATGACTTCAAACGTTCTTACTCCAACGAGGATGAGTCTGTATCCATTCCTTATTTCTGGCAAAAATTCGATCCGGAAAACTATTCCATCTGGTTCGGAGAATATAAATACAACGATGAGCTGAGCAAGGTATTCATGTCATGCAATCTCATCACTGGCATGTTCCAACGTTTGGATAAAATGCGTAAGCAAGCTTTTGCTTCAGTGTGTCTCTTTGGCGAGGACAACAACAGCACCATCTCAGGAGTTTGGGTGTGGCGCGGCCAAGATTTGGCCTTCACTCTTTCACCCGACTGGCAAATCGACTACGACTGCTACTCGTGGAAGAAACTTGACGCCAGCTCCGAAGAAACCAAAAAGTTGGTGCAACAGTACTTCTCATGGACTGGTACAGATAAGGATGGTCGCAAATTCAACCAGGGCAAAATC
>zonata
ATGGCGACAGGCACGCTTTATACCTACCCAGAAAATTTCCGTGCGTACAAGGCACTCATCGCTGCCCAGTACTCTGGAGCACAGGTGAAAGTAGCCGAAAACTTCGTTTTCGGTGAGACCAACAAATCTGCCGAATTTCTGAAGAAGTTCCCTAGTGGCAAGGTACCTGCTTTCGAAACCGCTGAAGGCAAGTACTTGTCCGAGTCGAATGCCATAGCTTTCTATGTAGCTAATGAACAGTTGCGCGGTGGTAAATGCCCATTGGCTCAGGCTGAAGTCTTGCAGTGGTTATCTTATGCTGACAATGAGATTGTTCCAGCATCCTGTTCATGGGTCTTCCCCTTGTTGGGCATTATGCCACAACAGAAGAACAGTACCGCCAAACAAGACGCCACCGCCATTCTGAGTGTGTTGAACAACAAGCTGTTAAATAGCACGTTCTTGGTCGGTGAACGTATCACACTAGCTGACATTGTCGTCTTTAGCAGCCTGTTGCACTTGTACCAGTATGTGTTGGAACCAAAAGTACGCGCTGAATTCGGTAATGTAAACCGTTGGTTCGTAACTATCCTCAATCAACCACAAGTAAAGGCTGTCGTAAAGAACTACACTTTGTGTGAGACTGCGCTTGTATTCGATCCAAAAAAATATGCTGAATTCATTGGTAAAACTGGAGGTGCTAGCGATAAGAAACAACAAGCTAAGGCGAAGGAAGAGAAGAAGCCGAAAGAAGAAAAGAAGAAGGAGGAGAAACCCAAGGAAGAATTAGATGCTGCTGAGGAAGCACTTCTGGCTGAACCCAAGTCCAAGGATCCCTTCGATGCAATGCCCAAAGGAACCTTCAACTTCGATGACTTCAAACGTTCTTACTCCAACGAGGATGAGTCTGTATCCATTCCTTATTTCTGGCAAAAATTCGATCCGGAAAACTATTCCATCTGGTTCGGAGAATATAAATACAACGATGAGCTGAGCAAGGTATTCATGTCTTGCAATCTCATCACTGGTATGTTCCAACGTTTGGATAAAATGCGTAAGCAAGCTTTTGCTTCAGTATGTCTCTTTGGCGAGGACAACAACAGCACCATCTCCGGAGTTTGGGTGTGGCGCGGCCAAGATTTGGCTTTCACTCTTTCACCCGACTGGCAAATTGACTACGACTGCTACTCGTGGAAGAAACTCGACGCCAGCTCCGAAGAAACCAAAAAGTTGGTGCAACAGTACTTCTCATGGACTGGTACAGATAAGGATGGTCGCAAATTCAACCAGGGCAAAATC
