# Supplementary material for: The Impact of Fast Radiation on the Phylogeny of Bactrocera Fruit Flies as Revealed by Multiple Evolutionary Models and Mutation Rate-Calibrated Clock
Source: Insects. 2022 Jun 30;13(7):603. doi: 10.3390/insects13070603 (PMC9319077; doi:10.3390/insects13070603)
Supplement: Supplementary file 1 [file insects-13-00603-s001.zip › File S1/ceratitis_1827.fasta]

>bryoniae
ATGGAACAGGTCGATTCTGCTGAGCTGCATCTAGGCAGGATACGAGATGTAAAAGACCTGGGTGTTCTCAATGATGAAGCGCGCGATGTTGTGAAGGAAGAGGTAATTTTGGAAAGTTCAGGTCACCAGCTGGATACTAAAGTGCGAATGGTGACCTCTAATGAGAATAGCGGCGGCAGTGGAGGTGTGGTCTCGGTACCGGTGTCCCTGCCAATAGGCTCTATGATCACTGGAGCATCATTTAATGTGATCACACCGGACCAATTACCGCATTTTAAGCAAATGCTTTGTGTCGATAACGGTTATATATCGAGCAGCCCTGTCGTAGGCAGTATGGGGGGAGATTTGAAAACAATTGTCATCCAGCAAACGACAGGCGGAGGTGGTGGAGTGGGAATTAATCACGACGGTTCTGGCAGTAATAACAGTCATGATAGTACAGCAACCAGTGAACACCCTGCTCATGGTGCTGGTTCGGGCTGCGGGTCAGGGACAGGAGTGAATTGGGCTGAAACAACCCATATGGAGGTTTTTCCAATTCGTTGCAAGACAACCAGCGCTGATTTGTACCGTAGTAAGTTGGGATCTGGAGGTCGTGGACGTTGTGTCAAATATAAGGATAAATGGTATACGCCCAGCGAATTTGAAAATGTTTGTGGACGTGGGTCGAGTAAAGATTGGAAGAGATCCATTAAATATGGTGGCAAATCTCTGCAATCCTTAATAGATGATGGAATTTTGACACCACACGCTACAAACTGCAGCTGCACCGTTTGTTGCGATGATGAAGCTGCATCTGGCCCTGTTCGTTTATTTACTCCTTATAAACGTCGGAAGCGAAACCAAACCGATCTTGATGTTGATGCAGTACCGAAGCGAAAGCGCAATAACAACCCGAATAACAGTAATAATAACGTCGAACCGCCACCGACTGCAACTGTGGTTGATGAAAATATCTTCTTAACTGCTGAAGATAATATCACATCAAAAGACGAACCCTGGCCTACATTAAATGACAGCCTTGATACATCGACCGAACTGGTTGATCAAACTCAAATTAATCCCTATGATCGAGAGACTTACGTAGTCAATATAAATGACACTAGTTCCATTGCTTTGTTGGATAATAGTCAAGCAATGAAAAATCTGGAGAATGTCTATTGCACAATGGTGAAGGCCACAAATGATTTCAAACGTATTCTGACCGATTTAAAGAATTCATATGATCGAAAGATTGAAATTCTTCAAAAGGAGCGGGATGCAGCAGTGGCCGCCATGCGAAACCTTGAAGACCCAAATATTTCTGGTTCATTGCATGGAAACGAAATAATATCGGCAAAGAAGTGTGCTAATTGCAACAGAGAAGCTTTAGCCGAGTGCTCGCTTTGTCGAAAGACTCCATATTGCTCTGAATTCTGTCAACGAAAAGATTGGAACGCTCATCAAGTGGAATGTACAAGGAATCCTGCTCAGACAACAACTCAACAAATTATGCTGCTGGTGGATGAG
>ceratitis
ATGGAACAGGTCGATTCTGCTGAACTGCATCTAGGCAGGATACGCGATGTAAAAGACCTGGGTGTTCTTAATGATGAAGCCCGTGATGTCGTAAAGGAAGAAGTAATATTGGAGAGTTCTGGTCATCAGCTGGATACTAAAGTGCGAATGGTAACTTCTAATGAGAATAGTGGTGGCAGTGGGGGTGTGGTCTCGGTACCGGTATCCCTGCCAATAGGCTCTATGATCACAGGAGCCTCCTTTAATGTGATCACACCGGACCAATTACCGCATTTTAAGCAAATGCTTTGCGTCGACAACGGATATATATCGAGCAGTCCTGTTGTGGGCAGTATGGGGGGAGATTTGAAGACAATTGTCATCCAGCAGACTACAGGTGGAGGCGGAGGGGTTGGAATTAATCATGACGGCTCTGGCAGCAATAACAGTCACGATAGTACTGCAACCAGTGAACATCCGGCTCAAGGTACTGGTTCGGGCTGCGGTTCAGGCACTGGAGTCAATTGGGCTGAAACAACTCATATGGAAGTATTTCCAATTCGCTGTAAGACAACCAGCGCTGACTTATATCGTAGTAAATTAGGTTCTGGAGGACGTGGGCGTTGTGTCAAATACAAGGATAAATGGTATACGCCTAGCGAATTTGAAAATGTATGTGGACGTGGGTCGAGCAAAGATTGGAAGAGATCCATAAAATACGGTGGCAAATCTTTGCAATCCTTAATAGATGATGGAATTTTGACACCACACGCTACCAATTGCAGCTGCACCGTTTGCTGCGATGATGAAGCTGCATCTGGCCCGGTACGTTTATTTACACCCTACAAGCGCCGAAAGCGAAATCAGACCGATCTGGATGTCGATACGGTGCCGAAAAGAAAACGTAATAACAATCCAAACAACAGTAATAACAACGTGGAACCACCACCGACTGCAACTGTAGTTGATGAAAATATCTTCTTAACTGCTGAGGATAATATCGCGTCAAAGGACGAACCATGGCCTACATTGAATGACAGCCTCGATACATCAACCGAATTGGTTGACCAAACTCAAATTAATCCCTATGATCGCGAAACATACGTAGTCAATATAAATGACACTAGTTCAATTGCTATATTGGATAATAGTCAAGCAATGAAAAATCTAGAGAATGTCTACTGCACAATGGTGAAGGCCACAAATGACTTCAAGCGTATTCTGACCGATTTGAAGAATTCATATGATCGAAAGATAGAAATTCTTCAAAAGGAACGTGATGCAGCAGTGGCAGCCATGCGAAACCTCGAAGATCCAAATATTTCAGGCTCTTTGCATGGCAACGAAATAATCTCGGCAAAGAAGTGCGCCAATTGCAACAGAGAAGCTTTAGCTGAGTGCTCGCTTTGTCGAAAGACTCCATATTGCTCTGAATTCTGTCAACGAAAAGATTGGAACGCTCATCAAGTGGAATGTACAAGGAATCCCGCTCAGACAACAACTCAACAGATTATGCTCCTGGTGGATGAG
>correcta
ATGGAACAGGTCGATTCTGCTGAGCTGCATCTAGGCAGGATACGAGATGTGAAAGACCTGGGTGTTCTCAATGACGAAGCGCGCGATGTTGTGAAGGAAGAGGTGATTTTGGAAAGTTCTGGTCACCAGCTGGATACTAAAGTGCGAATGGTGACCTCTAACGAGAATAGCGGTGGCAGTGGTGGTGTAGTCTCTGTACCGGTGTCCCTGCCAATAGGCTCTATGATCACAGGAGCATCATTTAATGTGATCACACCGGACCAATTACCGCATTTTAAGCAAATGCTTTGTGTTGATAACGGTTATATATCGAGCAGCCCTGTCGTAGGCAGTATGGGGGGAGATTTGAAGACAATTGTCATCCAGCAAACGACAGGCGGAGGTGGTGGAGTAGGAATCAATCACGACGGTTCTGGCAGTAACAACAGTCATGATAGTACAGCAACCAGTGAACACCCTGCTCAGGGTGCTGGTTCAGGCTGCGGGTCAGGGACTGGAGTGAATTGGGCTGAAACAACCCATATGGAGGTTTTTCCAATTCGTTGCAAGACTACCAGCGCTGATTTGTACCGTAGTAAGTTGGGATCTGGAGGTCGTGGACGTTGTGTCAAATATAAGGATAAATGGTATACGCCCAGCGAATTTGAAAATGTTTGTGGACGTGGGTCGAGTAAAGATTGGAAGAGATCCATTAAATATGGTGGAAAATCTCTGCAATCCTTAATAGATGATGGAATTTTGACACCACACGCTACAAACTGCAGCTGCACCGTTTGTTGCGACGATGAAGCTGCTTCTGGTCCTGTTCGTTTATTTACTCCTTATAAACGTCGGAAGCGAAACCAAACCGATCTTGATGTTGATGCAGTACCGAAGCGAAAGCGCAATAACAACCCGAATAACAGTAATAATAACGTCGAACCGCCACCGACTGCAACCGTGGTTGATGAAAATATCTTCTTAACTGCTGAAGATAATATCACATCAAAAGACGAACCCTGGCCTACATTAAATGACAGCCTTGATACATCGACCGAACTGGTTGATCAAACTCAAATTAATCCCTATGATCGTGAGACATACGTAGTCAATATAAATGACACTAGTTCCATTGCTTTGTTGGATAATAGTCAAGCAATGAAAAATCTGGAGAATGTCTATTGCACAATGGTGAAGGCCACAAATGATTTCAAACGTATTCTGACCGATTTAAAGAATTCATACGATCGAAAGATTGAAATTCTTCAAAAGGAGCGGGATGCAGCAGTGGCCGCCATGCGAAACCTTGAAGATCCAAATATTTCTGGTTCATTGCATGGAAACGAAATAATATCGGCAAAGAAGTGTGCTAATTGCAACAGAGAAGCTTTAGCCGAGTGCTCGCTTTGTCGAAAGACTCCATATTGCTCTGAATTCTGTCAACGAAAAGATTGGAACGCTCATCAAGTGGAATGTACAAGGAATCCTGCTCAGACAACAACTCAACAAATTATGCTGCTGGTGGATGAG
>cucurbitae
ATGGAACAGGTCGATTCTGCTGAGTTGCATCTAGGCAGGATACGAGATGTAAAAGACCTGGGAGTTCTCAATGACGAAGCGCGTGATGTGGTGAAGGAAGAGGTGATTTTGGAGAGTTCTGGTCACCAGCTGGATACTAAAGTACGAATGGTGACCTCTAATGAGAATAGTGGCGGTAGTGGAGGTGTGGTCTCGGTACCGGTGTCCCTGCCGATAGGATCTATGATCACAGGAGCATCGTTTAATGTGATCACACCGGACCAATTACCGCATTTTAAGCAAATGCTTTGCGTCGATAACGGTTATATATCGAGCAGTCCTGTTGTAGGCAGTATGGGGGGAGATTTGAAGACAATTGTCATCCAGCAAACAACAGGCGGA---GGAGGAGTGGGTATCAATCACGACGGTTCTGGCAGTAATAACAGTCATGATAGTACTGCAACCAGTGAACACCCTAATCAGGGTGCTGGTTCAGGCTGCGGGTCGGGGACAGGAGTCAATTGGGCTGAAACAACCCATATGGAGGTTTTTCCAATTCGTTGCAAGACAACCGGCGCTGATTTGTACCGCAGTAAATTGGGATCTGGCGGTCGTGGGCGTTGTGTGAAATACAAGGACAAATGGTATACGCCCAGTGAATTTGAAAACGTTTGTGGTCGTGGGTCGAGCAAAGATTGGAAAAGATCTATTAAGTACGGTGGAAAATCATTGCAGTCCTTAATAGATGATGGAATTTTGACACCACACGCTACAAATTGCAGCTGCACCGTTTGTTGCGATGATGAAGCTGCATCTGGTCCCGTGCGTTTATTTACTCCTTACAAACGTCGGAAGCGAAATCAAACCGATCTTGATGTTGATGCGGTACCGAAGCGAAAACGTAATAATAACCCCAACAACAGTAATAATAACGTGGAACCCCCACAGACTGCAACTGTGGTTGATGAGAATATCTTCTTAACTTCTGAAGATAATATCACATCAAAGGACGAACCCTGGCCCACATTAAATGACAGCCTCGATACATCGACCGAATTGGTCGATCAAACTCAAATTAATCCTTATGATCGTGAGACATACGTTGTCAATATAAATGACACTAGTTCCATTGCATTGTTGGATAATAGTCAAGCAATGAAAACCCTGGAGAATGTCTATTGCACAATGGTGAAGGCCACAAATGATTTCAAACGTATTCTGACCGATTTAAAGAGTTCATACGATCGAAAGATCGAAATTCTTCAAAAGGAGCGTGATGCAGCAGTGGCCGCCATGCGAAACCTTGAAGATCCCAATATTTCTGGTTCTTTGCATGGAAACGAAATAATTTCTGCAAAAAAGTGTGCTAATTGCAACAGAGAAGCTTTAGCCGAGTGCTCGCTTTGTCGAAAGACTCCATATTGCTCTGAATTCTGTCAACGAAAAGATTGGAACGCTCACCAAGTGGAATGTACAAGGAATCCTGCTCAGACAACAACTCAACAAATTATGCTGCTGGTGGATGAG
>dorsalis
ATGGAACAGGTCGATTCTGCTGAGCTGCATCTAGGCAGGATACGAGATGTAAAAGACCTGGGTGTTCTCAATGACGAAGCGCGCGATGTTGTGAAGGAAGAGGTGATTTTGGAAAGTTCTGGTCACCAGCTGGATACTAAAGTGCGAATGGTGACCTCTAACGAGAATAGCGGCGGCAGTGGAGGTGTGGTCTCTGTACCGGTGTCCCTGCCAATAGGCTCTATGATCACAGGAGCATCATTTAATGTGATCACACCGGACCAATTACCGCATTTTAAGCAAATGCTTTGTGTCGATAACGGTTATATATCGAGCAGCCCTGTCGTGGGCAGTATGGGGGGAGATTTGAAGACAATTGTCATCCAGCAAACGACAGGCGGAGGTGGTGGAGTAGGAATCAATCACGACGGTTCTGGCAGTAATAACAGTCATGATAGTACAGCAACCAGTGAACACCCTGCTCAGGGTGCTGGTTCAGGCTGCGGGTCAGGGACAGGAGTGAATTGGGCTGAAACAACCCATATGGAAGTTTTTCCAATTCGTTGCAAGACAACCAGCGCTGATTTGTACCGTAGTAAGTTAGGATCTGGAGGTCGTGGACGTTGTGTCAAATATAAGGATAAATGGTATACGCCCAGCGAATTCGAAAATGTTTGTGGACGTGGGTCGAGTAAAGATTGGAAGAGATCCATTAAATATGGTGGAAAATCTCTGCAATCCTTAATAGATGATGGAATTTTGACACCACACGCTACAAACTGCAGCTGCACCGTTTGTTGCGACGATGAAGCTGCATCTGGTCCTGTTCGTTTATTTACTCCTTATAAACGTCGGAAGCGAAACCAAACCGATCTTGATGTTGATGCTGTACCGAAGCGAAAGCGCAATAACAACCCGAATAACAGTAATAATAACGTCGAACCGCCACCGACTGCAACTGTGGTTGATGAAAATATCTTCTTAACTGCTGAAGATAATATCACATCAAAAGACGAACCCTGGCCTACATTAAATGACAGCCTTGATACATCGACCGAACTGGTTGATCAAACTCAAATTAATCCCTATGATCGTGAGACGTACGTAGTCAATATAAATGACACTAGTTCCATTGCTTTGTTGGATAATAGTCAAGCAATGAAAAATCTGGAGAATGTCTATTGCACAATGGTGAAGGCCACAAATGATTTCAAACGTATTCTGACCGATTTAAAGAATTCATATGATCGAAAGATTGAAATTCTTCAAAAGGAGCGGGATGCAGCAGTGGCCGCCATGCGAAACCTTGAAGATCCAAATATTTCTGGTTCATTGCATGGAAACGAAATAATATCGGCAAAGAAGTGTGCTAATTGCAACAGAGAAGCTTTAGCCGAGTGCTCGCTTTGTCGAAAGACTCCATATTGCTCTGAATTCTGTCAACGAAAAGATTGGAACGCTCATCAAGTGGAATGTACAAGGAATCCTGCTCAGACAACAACTCAACAAATTATGCTGCTGGTGGATGAG
>jarvisi
ATGGAACAGGTCGATTCTGCTGAGCTGCATCTAGGCAGGATACGAGATGTAAAAGACCTGGGTGTACTCAATGACGAAGCGCGCGATGTTGTGAAGGAAGAGGTGATTTTGGAAAGTTCTGGTCACCAGCTGGATACTAAAGTGCGAATGGTGACCTCTAATGAGAATAGCGGCGGCAGTGGAGGTGTGGTCTCTGTACCGGTGTCCCTGCCAATAGGCTCTATGATTACAGGAGCATCATTTAATGTGATCACACCGGACCAATTACCGCATTTTAAGCAAATGCTTTGTGTCGATAACGGTTATATATCGAGCAGCCCTGTCGTAGGCAGTATGGGGGGAGATTTGAAGACAATTGTCATCCAGCAAACGACAGGCGGAGGTGGTGGAGTGGGAATCAATCACGACGGTTCTGGCAGTAATAACAGTCATGATAGTACAGCAACCAGTGAACACCCTGCTCAGGGTGCTGGTTCAGGCTGCGGGTCAGGGACAGGAGTGAATTGGGCTGAAACAACCCATATGGAGGTTTTTCCAATTCGTTGTAAGACAACCAGCGCTGATTTGTACCGTAGTAAGTTAGGATCTGGAGGTCGTGGACGTTGTGTCAAATATAAGGATAAATGGTATACGCCCAGCGAATTTGAAAATGTTTGTGGACGTGGGTCGAGTAAAGATTGGAAGAGATCCATTAAATATGGTGGAAAATCTCTGCAATCCTTAATAGATGATGGAATTTTGACACCACACGCTACAAACTGCAGCTGCACCGTTTGTTGCGATGATGAAGCTGCATCTGGTCCTGTTCGTTTATTTACTCCTTATAAACGTCGGAAGCGAAACCAAACCGATCTTGATGTTGATGCAGTACCGAAGCGAAAGCGCAATAACAACCCGAATAACAGTAATAATAACGTCGAACCGCCACCGACTGCAACTGTGGTTGATGAAAATATCTTCTTAACTGCTGAAGATAATATCACATCAAAAGACGAACCCTGGCCTACATTAAATGACAGCCTTGATACATCGACCGAACTGGTTGATCAAACTCAAATTAATCCCTATGATCGTGAGACATACGTAGTCAATATAAATGACACTAGTTCCATTGCTTTGTTGGATAATAGTCAAGCAATGAAAAATCTGGAGAATGTCTATTGCACAATGGTGAAGGCCACAAATGATTTCAAACGTATTCTGACCGATTTAAAGAATTCATATGATCGAAAGATTGAAATTCTTCAAAAGGAGCGGGATGCAGCGGTGGCCGCCATGCGAAACCTTGAAGATCCAAACATTTCTGGTTCATTGCATGGAAACGAAATAATATCGGCAAAGAAGTGTGCTAATTGCAACAGAGAAGCTTTAGCCGAGTGCTCGCTTTGTCGAAAGACTCCATATTGCTCTGAATTCTGTCAACGAAAAGATTGGAACGCTCATCAAGTGGAATGTACAAGGAATCCTGCTCAGACAACAACTCAACAAATTATGCTGCTGGTGGATGAG
>latifrons
ATGGAACAGGTCGATTCTGCTGAGCTGCATCTAGGCAGGATACGAGATGTAAAAGACCTGGGTGTTCTCAATGACGAAGCGCGCGATGTTGTAAAGGAAGAGGTGATTTTGGAAAGTTCTGGTCACCAGCTGGATACTAAAGTGCGAATGGTGACCTCAAATGAAAATAGCGGCGGCAGTGGAGGTGTGGTCTCTGTACCGGTGTCCCTGCCAATAGGCTCTATGATCACAGGAGCATCATTTAATGTGATCACACCGGACCAATTACCGCATTTTAAGCAAATGCTTTGTGTCGATAACGGTTATATATCGAGCAGCCCTGTCGTAGGCAGTATGGGGGGAGATTTGAAGACAATTGTCATCCAGCAAACGACAGGCGGA---GGTGGAGTGGGAATCAATCACGACGGTTCTGGTAGTAATAACAGTCATGATAGTACAGCAACCAGTGAACACCCTGCTCAGGGTGCTGGTTCAGGCTGCGGATCGGGGACAGGAGTGAATTGGGCTGAAACAACCCATATGGAGGTTTTTCCAATTCGTTGCAAGACTACCAGCGCTGATTTGTACCGTAGTAAGTTGGGATCTGGAGGTCGTGGACGTTGTGTCAAATATAAGGATAAATGGTATACGCCCAGCGAATTTGAAAATGTTTGTGGACGTGGGTCGAGTAAAGATTGGAAGAGATCCATTAAATATGGTGGAAAATCTCTGCAATCCTTAATAGATGATGGAATTTTGACACCACACGCTACAAACTGCAGCTGTACCGTTTGTTGCGATGATGAAGCTGCATCTGGTCCTGTTCGTTTATTTACTCCTTATAAACGTCGGAAGCGAAACCAAACCGATCTTGATGTTGATGCAGTACCGAAGCGAAAGCGCAATAACAACCCGAATAACAGTAATAATAACGTCGAACCGCCACCGACTGCAACTGTGGTTGATGAAAATATCTTCTTAACTGCTGAAGATAATATCACATCAAAAGACGAACCCTGGCCTACATTAAATGACAGCCTTGATACATCGACCGAACTGGTTGATCAAACTCAAATTAATCCCTATGATCGTGAGACATACGTAGTCAATATAAATGACACTAGTTCCATTGCTTTGTTGGATAATAGTCAAGCAATGAAAAATCTGGAGAATGTCTATTGCACAATGGTGAAGGCCACAAATGATTTCAAACGTATTCTGACCGATTTAAAGAATTCATATGATCGAAAGATTGAAATTCTTCAAAAGGAGCGGGATGCAGCAGTGGCCGCCATGCGAAACCTTGAAGATCCAAATATTTCTGGTTCACTGCATGGAAACGAAATAATATCGGCAAAGAAGTGTGCTAATTGCAACAGAGAAGCTTTAGCCGAGTGCTCGCTTTGTCGAAAGACTCCATATTGCTCTGAATTCTGTCAACGAAAAGATTGGAACGCTCATCAAGTGGAATGTACAAGGAATCCTGCTCAGACAACAACTCAACAAATTATGCTGCTGGTGGATGAG
>minax
ATGGAACAGGTCGATTCTGCTGAGCTGCATCTAGGCAGGATACGAGATGTAAAAGACCTGGGTGTTCTCAATGATGAAGCGCGCGATGTTGTGAAGGAAGAGGTGATTTTGGAAAGTTCTGGTCACCAGCTGGATACCAAAGTGCGAATGGTAACCTCTAATGAGAACAGCGGCGGCAGTGGAGGTGTGGTCTCGGTACCGGTGTCCCTGCCAATAGGCTCTATGATCACAGGAGCATCATTTAATGTGATCACACCGGACCAATTACCGCATTTTAAGCAAATGCTTTGCGTCGATAACGGTTATATATCGAGCAGTCCTGTTGTGGGCAGTATGGGGGGAGATTTGAAGACAATTGTCATCCAGCAAACGACAGGTGGAGGTGGTGGTGTGGGTATCAATCACGATGGCTCTGGCAGTAATAACAGCCATGATAGTACTGCAACGAGCGAACACCCTGCTCAGGGTGCTGGTTCAGGCTGCGGGTCAGGGACGGGAGTCAATTGGGCTGAAACAACTCATATGGAGGTTTTTCCAATTCGTTGTAAGACTACCAGCGCTGATTTGTACCGCAGTAAGTTGGGATCTGGAGGTCGTGGACGTTGTGTCAAATACAAGGATAAATGGTATACGCCTAGCGAATTTGAAAATGTTTGTGGACGTGGGTCGAGTAAAGATTGGAAGAGATCCATTAAGTATGGTGGAAAATCCTTGCAATCCTTAATAGACGATGGAATTTTGACACCACACGCTACAAACTGCAGCTGCACCGTTTGCTGTGATGATGAAGCTGCATCTGGTCCCGTTCGTTTATTTACTCCTTACAAACGTCGGAAGCGAAACCAAACCGATCTTGATGTCGATGCGGTACCCAAGCGAAAGCGCAATAACAACCCAAACAACAGTAATAATAACGTGGAACCCCCACCGACTGCAACTGTGGTTGATGAAAATATTTTCTTAACTGCTGAAGATAATATCACATCCAAGGACGAACCATGGCCCACATTAAATGACAGCCTCGATACATCAACCGAACTGGTTGATCAAACTCAAATTAATCCCTATGATCGTGAGACATACGTAGTCAATATAAATGACACTAGTTCCATTGCTTTGTTGGATAATAGTCAAGCAATGAAAAACTTGGAGAATGTCTATTGCACAATGGTGAAGGCCACAAATGATTTCAAACGTATTCTGACCGATTTGAAGAATTCATACGATCGAAAGATTGAAATTCTTCAAAAGGAGCGTGATGCAGCAGTGGCCGCCATGCGAAACCTTGAAGATCCAAATATTTCTGGTTCTTTGCATGGAAACGAAATAATTTCGGCAAAAAAGTGTGCTAATTGCAACAGAGAAGCTTTAGCCGAGTGCTCGCTTTGTCGAAAGACTCCATATTGCTCCGAATTCTGTCAACGAAAAGATTGGAACGCTCATCAAGTGGAATGTACAAGGAATCCTGCTCAGACAACAACTCAACAAATTATGCTGCTGGTGGATGAG
>musae
ATGGAACAGGTCGATTCTGCTGAGCTGCATCTAGGCAGGATACGAGATGTAAAAGACCTGGGTGTTCTCAATGACGAAGCGCGCGATGTTGTGAAGGAAGAGGTGATTTTGGAAAGTTCTGGTCACCAGCTGGATACTAAAGTGCGAATGGTGACCTCTAACGAGAATAGCGGCGGCAGTGGAGGTGTGGTCTCTGTACCGGTGTCCCTGCCAATAGGCTCTATGATCACAGGAGCATCATTTAATGTGATCACACCGGACCAATTACCGCATTTTAAGCAAATGCTTTGTGTCGATAACGGTTATATATCGAGCAGCCCTGTCGTGGGCAGTATGGGGGGAGATTTGAAGACAATTGTCATCCAGCAAACGACAGGCGGAGGTGGTGGAGTAGGAATCAATCACGACGGTTCTGGCAGTAATAACAGTCATGATAGTACAGCAACCAGTGAACACCCTGCTCAGGGTGCTGGTTCAGGCTGCGGGTCAGGGACAGGAGTGAATTGGGCTGAAACAACCCATATGGAAGTTTTTCCAATTCGTTGCAAGACAACCAGCGCTGATTTGTACCGTAGTAAGTTAGGATCTGGAGGTCGTGGACGTTGTGTCAAATATAAGGATAAATGGTATACGCCCAGCGAATTCGAAAATGTTTGTGGACGTGGGTCGAGTAAAGATTGGAAGAGATCCATTAAATATGGTGGAAAATCTCTGCAATCCTTAATAGATGATGGAATTTTGACACCACACGCTACAAACTGCAGCTGCACCGTTTGTTGCGACGATGAAGCTGCATCTGGTCCTGTTCGTTTATTTACTCCTTATAAACGTCGGAAGCGAAACCAAACCGATCTTGATGTTGATGCTGTACCGAAGCGAAAGCGCAATAACAACCCGAATAACAGTAATAATAACGTCGAACCGCCACCGACTGCAACTGTGGTTGATGAAAATATCTTCTTAACTGCTGAAGATAATATCACATCAAAAGACGAACCCTGGCCAACATTAAATGACAGCCTTGATACATCGACCGAACTGGTTGATCAAACTCAAATTAATCCCTATGATCGTGAGACGTACGTAGTCAATATAAATGACACTAGTTCCATTGCTTTGTTGGATAATAGTCAAGCAATGAAAAATCTGGAGAATGTCTATTGCACAATGGTGAAGGCCACAAATGATTTCAAACGTATTCTGACCGATTTAAAGAATTCATATGATCGAAAGATTGAAATTCTTCAAAAGGAGCGGGATGCAGCAGTGGCCGCCATGCGAAACCTTGAAGATCCAAATATTTCTGGTTCATTGCATGGAAACGAAATAATATCGGCAAAGAAGTGTGCTAATTGCAACAGAGAAGCTTTAGCCGAGTGCTCGCTTTGTCGAAAGACTCCATATTGCTCTGAATTCTGTCAACGAAAAGATTGGAACGCTCATCAAGTGGAATGTACAAGGAATCCTGCTCAGACAACAACCCAACAAATTATGCTGCTGGTGGATGAG
>oleae
ATGGAACAGGTCGATTCTGCTGAGCTGCATCTAGGCAGGATACGAGATGTAAAAGACCTGGGTGTTCTAAATGACGAAGCGCGCGATGTTGTGAAAGAAGAGGTGATTTTGGAAAGTTCTGGTCACCAGCTGGATACTAAAGTGCGAATGGTGACCTCTAATGAGAATAGCGGCGGCAGTGGAGGTGTGGTCTCGGTACCGGTGTCCCTACCAATAGGCTCTATGATCACAGGAGCATCATTTAATGTGATCACACCGGATCAATTACCGCATTTTAAGCAAATGCTTTGCGTCGATAACGGTTATATATCGAGCAGCCCTGTTGTAGGCAGTATGGGTGGAGATTTGAAGACAATTGTCATCCAGCAAACGACAGGCGGAGGTGGTGGAATGGGTATCAATCACGACGGATCTGGCAGTAATAACAGTCATGATAGTACTGCAACCAGTGAACACCCTGCTCAGGGTGCTGGTTCAGGCTGTGGATCAGGGACAGGAGTGAATTGGGCTGAAACAACCCATATGGAGGTTTTTCCAATTCGTTGCAAGACAACCAGCGCTGATTTGTACCGTAGTAAGTTGGGATCTGGAGGTCGTGGACGTTGTGTCAAATACAAGGATAAATGGTATACGCCCAGCGAATTCGAAAATGTTTGTGGACGTGGGTCGAGTAAAGATTGGAAGAGATCCATTAAATATGGTGGAAAATCCTTGCAATCCTTAATAGATGATGGAATTTTGACACCACACGCAACAAACTGCAGCTGCACCGTTTGTTGCGATGATGAAGCTGCATCTGGTCCCGTTCGTTTATTTACTCCTTATAAACGTCGGAAGCGAAACCAAACCGATCTTGATGTTGATGCGGTACCGAAGCGAAAGCGCAATAACAACCCAAACAACAGTAATAATAACGTGGAACCGCCACCGACTGCAACTGTGGTTGATGAAAATATCTTCTTAACTGCTGAAGATAATATCACATCAAAGGACGAACCCTGGCCTACATTAAATGACAGCCTTGATACATCGACCGAACTGGTTGATCAAACTCAAATTAATCCCTATGATCGGGAGACATACGTAGTTAATATAAATGACACTAGTTCAATTGCTTTGTTGGATAATAGTCAAGCAATGAAAAATCTGGAGAATGTCTATTGCACAATGGTGAAGGCCACAAATGATTTCAAACGTATTCTGACCGATTTAAAGAATTCATACGATCGAAAGATCGAAATTCTTCAAAAGGAGCGTGATGCAGCAGTGTCCGCCATGCGAAACCTTGAAGATCCAAATATTTCTGGTTCTTTGCATGGAAACGAAATAATTTCGGCAAAAAAGTGTGCTAATTGCAACAGAGAAGCTTTAGCCGAGTGCTCGCTTTGTCGAAAGACTCCATATTGCTCTGAATTCTGTCAACGAAAAGATTGGAACGCTCATCAAGTGGAATGTACAAGGAATCCTGCTCAGACAACAACTCAACAAATAATGCTGCTCGTAGATGAG
>tryoni
ATGGAACAGGTCGATTCTGCTGAACTGCATCTAGGCAGGATACGAGATGTAAAAGACCTGGGTGTTCTTAATGACGAAGCGCGCGATGTTGTGAAGGAAGAGGTGATTTTGGAAAGTTCTGGTCACCAGCTGGATACTAAAGTGCGAATGGTGACCTCTAATGAGAATAGCGGCGGCAGTGGAGGTGTGGTCTCTGTACCGGTGTCCCTGCCAATAGGCTCTATGATCACAGGAGCATCATTTAATGTGATCACACCGGACCAATTACCGCATTTTAAGCAAATGCTTTGTGTCGATAACGGTTATATATCGAGCAGCCCTGTCGTAGGCAGTATGGGGGGAGATTTGAAGACAATTGTCATCCAGCAAACGACAGGCGGT---GGTGGAGTGGGAATCAATCACGACGGTTCTGGCAGTAATAACAGTCATGATAGTACAGCAACCAGTGAACACCCTGCTCAGGGTGCTGGTTCAGGCTGTGGGTCAGGGACAGGAGTGAATTGGGCTGAAACAACCCATATGGAAGTTTTTCCAATTCGTTGCAAGACAACCAGCGCTGATTTGTACCGTAGTAAGTTAGGATCTGGAGGTCGTGGACGTTGTGTCAAATATAAGGATAAATGGTATACGCCCAGCGAATTTGAAAATGTTTGTGGACGTGGGTCGAGTAAAGATTGGAAGAGATCCATTAAATATGGTGGAAAATCTCTGCAATCCTTAATAGATGATGGAATTTTGACACCACACGCTACAAACTGCAGCTGCACCGTTTGTTGCGATGATGAAGCTGCATCTGGTCCTGTTCGTTTATTTACTCCTTATAAACGTCGGAAGCGAAACCAAACCGATCTTGATGTTGATGCAGTACCGAAGCGAAAGCGCAATAACAACCCGAATAACAGTAATAATAACGTCGAACCGCCACCGACTGCAACTGTGGTTGATGAAAATATCTTCTTAACTGCTGAAGATAATATCACATCAAAAGACGAACCCTGGCCTACATTAAATGACAGCCTTGATACATCGACCGAACTGGTTGATCAAACTCAAATTAATCCCTATGATCGTGAAACATACGTAGTCAATATAAATGACACTAGTTCCATTGCTTTGTTGGATAATAGTCAAGCAATGAAAAATCTGGAGAATGTCTATTGCACAATGGTGAAGGCCACAAATGATTTCAAACGTATTCTGACCGATTTAAAGAATTCATATGATCGAAAGATTGAAATTCTTCAAAAGGAGCGGGATGCAGCGGTGGCCGCCATGCGAAACCTTGAAGATCCAAATATTTCTGGTTCATTGCATGGAAATGAAATAATATCGGCAAAGAAGTGTGCTAATTGCAACAGAGAAGCTTTAGCCGAGTGCTCGCTTTGTCGAAAGACTCCATATTGCTCTGAATTCTGTCAACGAAAAGATTGGAACGCTCATCAAGTGGAATGTACAAGGAATCCTGCTCAGACAACAACTCAACAAATTATGCTGCTGGTGGATGAG
>zonata
ATGGAACAGGTCGATTCTGCTGAGCTGCATCTAGGCAGGATACGAGATGTAAAAGACCTGGGTGTTCTCAATGACGAAGCGCGCGATGTTGTGAAGGAAGAGGTGATTTTGGAAAGTTCTGGTCACCAGCTGGATACTAAAGTGCGAATGGTGACCTCTAACGAGAATAGCGGCGGCAGTGGTGGTGTAGTCTCTGTACCGGTGTCCCTGCCAATAGGCTCTATGATCACAGGAGCATCATTTAATGTGATCACACCGGACCAATTACCGCATTTTAAGCAAATGCTTTGTGTCGATAACGGTTATATATCGAGTAGCCCTGTCGTAGGCAGTATGGGGGGAGATTTGAAGACAATTGTCATCCAGCAAACGACAGGCGGAGGTGGTGGAGTGGGAATCAATCACGACGGTTCTGGCAGTAATAACAGTCATGATAGTACAGCAACCAGTGAACACCCTGCACAGGGTGCTGGTTCAGGCTGTGGGTCAGGGACAGGAGTGAATTGGGCTGAAACAACCCATATGGAGGTTTTTCCAATTCGTTGCAAGACTACCAGCGCTGATTTGTACCGTAGTAAGTTGGGATCTGGAGGTCGTGGACGTTGTGTCAAATATAAGGATAAATGGTATACGCCCAGCGAATTTGAAAATGTTTGTGGACGTGGGTCGAGTAAAGATTGGAAGAGATCCATTAAATATGGTGGAAAATCTCTGCAATCCTTAATAGATGATGGAATTTTGACACCACACGCTACAAACTGCAGCTGCACCGTTTGTTGCGACGATGAAGCTGCATCTGGTCCTGTTCGTTTATTTACTCCTTATAAACGTCGGAAGCGAAACCAAACCGATCTTGATGTTGATGCAGTACCGAAGCGAAAGCGCAATAACAACCCGAATAACAGTAATAATAACGTCGAACCGCCACCGACTGCAACCGTGGTTGATGAAAATATCTTCTTAACTGCTGAAGATAATATCACATCAAAAGACGAACCCTGGCCTACATTAAATGACAGCCTTGATACATCGACCGAACTGGTTGATCAAACTCAAATTAATCCCTATGATCGTGAGACATACGTAGTCAATATAAATGACACTAGTTCCATTGCTTTGTTGGATAATAGTCAAGCAATGAAAAATCTGGAGAATGTCTATTGCACAATGGTGAAGGCCACAAATGATTTCAAACGTATTCTGACCGATTTAAAGAATTCATACGATCGAAAGATTGAAATTCTTCAAAAGGAGCGGGATGCAGCAGTGGCCGCCATGCGAAACCTTGAAGATCCAAATATTTCTGGTTCATTGCATGGAAACGAAATAATATCGGCAAAGAAGTGTGCTAATTGCAACAGAGAAGCTTTAGCCGAGTGCTCGCTTTGTCGAAAGACTCCATATTGCTCTGAATTCTGTCAACGAAAAGATTGGAACGCTCATCAAGTGGAATGTACAAGGAATCCTGCTCAGACAACAACTCAACAAATTATGCTGCTGGTGGATGAG
