# Supplementary material for: The Impact of Fast Radiation on the Phylogeny of Bactrocera Fruit Flies as Revealed by Multiple Evolutionary Models and Mutation Rate-Calibrated Clock
Source: Insects. 2022 Jun 30;13(7):603. doi: 10.3390/insects13070603 (PMC9319077; doi:10.3390/insects13070603)
Supplement: Supplementary file 1 [file insects-13-00603-s001.zip › File S1/ceratitis_18366.fasta]

>bryoniae
ATGACTGCTATTCAGCGTGTCATACCCCAAGATGATGCGCCGTCACATGATAGAAATTCATCATCCGTTTTTACAGAAAACTCATCTGGTTTCTCAACCACAACAGCCCTTAATGATTTATCTACAAATGCGGGGTCATCCAACTGTCGCCAATGGAACTCGATTAGTGGACCTAATGTGGGTTTAACAGCATCAACTTCCGCAGATGCTGAAATAATTGATCTCACGTCCGACATAGACTTGGACCCGGCAAGGCACAACGATGTTAAGACTTTGATACTAAACATACACTACAATGAAGGTGTTTACACCATACGTCTGCCATCAATTGCTACAATTGAACAACTAAAATTAAGAATAGCAGAGGAGACAAGTGTGCCAGTTTGCCGACAAGCAATTCGTGGTTGGCCGCCAGCGAAACTGCAAGAAGCACGAAAAATAACCACGCAGTTGGGCAATTTAGATCTAGGACCGGAAAACGACTTGATCTTACACAACCTAACCGAAGAAGGCTACATCGATACAGAAAACGAGGAGATTGCGCAGCGATTACGTGACACATTTAAATTGACTATTGTAGAGCAACCTAGCGGGAAAACCATAACATTACCATTTTTAGGTAGTAACACTATTTTGGAGGTTAAAACAAAAGTTTATTATGTCAGCAATATAAATGTGCGAAATCAGGAATGGGAAGGCTGGCCTTCTAACTGTGATGACAATTTAACTTTAGCCCAATCTGGCATTGGTTTGTCACATAATTTTACACTGCGCAACAAGTGTGAGAAGAATATGGACATCGCTGGAGTTTCTAATAACTTAAATATTAGCAATAATACCATCGAGACTGATGACGATAACAGTTTAGACGATGAAGACGGTTATGACCCCTTACCAGATGAGGAGCCTGCACCACCACGCAGCAGGCACTTAATTCCAAATAACATTGGTAATGAGTGCACAGGTTCTATAGAGTTCTTCGACAACTACCGGGAACGTTTCGGTGAGCCGCATCCCGTATTCTATGTCGGCAGTTTAGAAGATGCTATACGCGAAGCTTGTCACAAGCCGGCGCGTGAGCGAAAATTGCTTGCAATTTATTTGCATCATGGTGATAGCATTCTCACAAACGTATTCTGTGATCAAGTAATGAAAAATGAGCGTATCATTGAAGCATTTGCGCAGAATTTCATACTCTATGGATGGGATTTAACATTCGAAAGCAACAGAAATATGTTTCTATCTTCGGTCACTGCCTGTGTGAGCAATACAGCATCCATAACAATTAGTACAAAACCAGTTGATAAGCTACCGTCGATACTAATTATAGGTAAAAGTCGGCTTTCCGGCAGATCTTCATGCGAGGTGCTCTCCGTTGTGGATGGCAATTCAGATTTAAATAGCTTCTTGTCACGCCTTATGGATGCAGTGGAAATGTACAAATTACAGTTAAAAGACGAGATCCGCGAAGAAGATGAGCGTGCCGAACGTGATCAAGTCAAGGCTGAGCAGGATTTGGCCTATCGTGAAACGTTAGAGGCCGACATGGCCAAAGAAGCCGCCAAGCGTCAAAAAGAAGCTGCAATCGCCGCCGAACGTAAACGAATAGAATCGGAACAAGCAGAAGAGGAGGCGAAACGAGAATCGATACGTTTGGTGGCTCAACAATCACTACCGCAAGAACCCTCAGACTCTGATACTAATGTGTCCACGATACGCATACAGAAACCAAGCGGAGAATTTTTAGAACGAAGATTCTATAAACACAACACGCTGCAGGACATCTTAAATTTTGTTGCTGCCAATAATTATCTAATCGAAGAAAACAAATTAATCCTAATATCTAGTTGGCCACGTAGCGACTTAACAGCCATCGATCCAAATAAGACGCTTGAAGAGCTGAAATTATATCCACAAGCGAAAGCCGTGCTTGAG
>ceratitis
ATGACTGCCATACAGCGTGTCATACCCCAGGAGGACGCGCCTTCACTGGAAAGGAATTCAGTTGGTTTGTTTAGAGAAGATTCATCGGGATTTTCAAACACAACAGCCCTTAATGATCTATCCACACGAGCGGGTCCATCCACCTGCCGCCAATGGAATAATGTTGCTAATTCCAACATTAGCTTAGCAGCTTCAACTTCTGCAGATGCGGAAATAATTGATCTCACATCTGACATGGACTTGGATCCGGCAAAACACAATGATGTTAAGACTTTGATACTAAACATACACTACAATGAAGCAGTTTACACGATTCGACTGCCATCGATTGCTACAATTGAGCAATTAAAACGGAGAATAGCAGAGGAGACAAACGTACCTGTTTGTCGACAAGCAATTAGAGGTTGGCCCCCGGCAAAGCTGCAAGATGCTAGAAAAATAACTACTCAGCTTGCTCATTTAGATCTTGGACCGGAAAACGATTTGATTTTGCATAATTTAACAGAAGAAGGCTACATAGATACAGAAAACGAGGACGTGGCACAAAGACTACGTGACACATTCAAATTGACTATCGTAGAACACCCCAACGGCAAAACAATAACATTACCGTTTTTAGGTAGTAATACAATTTTAGAAGTGAAGACAAAGGTATACTATGTCAGTAACATAAATGTTCGAAACCAAGAATGGGAAGGCTGGCCCTCCAACTGTGATGACAACATGACTTTAGCCCAATCTGGCATTGGTCTGTCTCATAATTTTACGCTTCGGAACAAATGTGAAATGCCTGTGGATAACAGTGGAGTTTCTAACAGCATAAATGCAAATGCTAATGCCATTGAGACTGACGACGACAACAGTTTAGACGATGAAGACGGCTATGATCCCCTACAAGATGAGCAGCCCGTCCCACCGCGCAGCAGACACTTAATTCCAAATAATATTGGAAATGAGTGCGCAGGTTCAATAGAGTTTTTCGACAACTATCGGGAACGGTTTGGTGAGCCACATCCAGTCTTCTATGTGGGCAGTTTGGAAGATGCAATCAAAGAAGCTTGTCATAAGCCAGCGCGAGAGAGAAAGCTGCTTGCATTATATTTGCATCATGGTGACAGCATTCTGACAAATGTATTCTGTGATCAAGTAATGAAAAATGAAAGAATCATTGAAGCATTTGCACAAAATTTCATACTGTATGGATGGGACTTGACTTTTGAAAGCAACAGAAATATGTTTCTGTCTTCGGTCACTGCCTGCGTTAGCAATACAGCATCCATCACAATAAGTACAAAACCTGTGGATAAACTACCTTCAATACTAATTATTGGTAAGAGTCGGCTTTCGGGGAGATCATCATGTGAAGTGCTTTCAGTTGTAGACGGTAATTCCGATTTAAACTCTTTTTTGTCTCGCCTTATGGATGCAGTGGAAATGTACAAATTACAGTTAAGGGACGAAATCCGTGAGGAAGATGAACGCGCTGAACGTGATCTAGTTAAGGCTGAACAGGATTTGGCGTATCGTGAAACATTAGAGGCTGATATGGCTAAAGAAGCTGCTAAACGTCAAAAAGAAGCAGCGATTGCCGCGGAACGTAAGCGCATAGAGTCGGAAAAGGCAGAAGAAGAAGCGAAACGGGAATCGATCCGATTGGTGGCTCAACAATCTTTACCGAAAGAGCCTTCTGAATCTGAAACAAATGTGTCCACAATACGTATTCAAAATCCCTCTGGCGAGTTCTTAGAGAGGAGGTTCTACAGGCACAATACGCTGCAGGACATCTTAAACTTCGTAGCAGCAAACAATTATCTAATCGAGGAAAATAAGTTAATTTTAATATCTAGTTGGCCGCGTAGCGACTTAACAGCCATTGATCCAAACAAAACGCTTGAAGAACTTAAACTATATCCTCAAGCAAAAGCCGTGCTGGAA
>correcta
ATGACTGCTATTCAGCGCGTCATACCACAGGATGATGCGCCGTCACATGATAGAAATTCAGCATCAGTTTTTACGGAAAGCTCATCTGGTTTCTCGAACACAACAGCCCTTAATGACTTATCTACAAATGCGGGGTCATCCAACTGTCGCCAATGGAACTCGATTAGTGGACCTAATGTGGGTTTAACAGCATCAACTTCCGCAGATGCTGAAATAATTGATCTCACGTCCGACATGGACTTGGACCCGGCAAGGCACAACGATGTTAAGACTTTGATACTCAACATACACTACAATGAAGGTGTTTACACCATACGTCTGCCATCAATTGCTACAATTGAACAACTAAAATTAAGAATAGCAGAAGAGACAAGTGTGCCAGTTTGCCGACAAGCAATTCGTGGTTGGCCGCCAGCGAAACTGCAAGAGGCACGAAAAATAACCACGCAGTTGGGCAATTTAGACCTAGGACCCGAAAACGACTTGATCTTACACAACCTAACCGAAGAAGGTTACATCGATACAGAAAACGAGGAGATTGCACAGCGATTACGTGACACATTCAAATTGACTATTGTAGAGCAACCCAGCGGGAAAACCATAACATTACCATTTTTAGGTAGTAACACTATTTTGGAGGTTAAAACAAAAGTTTATTATGTCAGCAATATAAATGTGCGAAATCAGGAATGGGAAGGCTGGCCTTCTAACTGTGATGACAATTTAACTTTGGCCCAATCTGGCATTGGTTTGTCACATAATTTTACACTGCGCAACAAGTGTGAGAAGAATATGGACATCGCGGGAGTTTCTAATAATTTAAATATTAGCAATAATACCATCGAGACTGATGACGATAACAGTTTAGACGATGAAGACGGTTATGATCCCTTACCAGATGAGGAGCCTGCACCACCACGCAGCCGGCACTTAATTCCAAATAACATTGGCAATGAATGCACAGGTTCTATAGAGTTCTTCGACAACTACCGTGAACGTTTCGGTGAGCCACATCCCGTATTCTATGTCGGCAGTTTAGAAGACGCTATACGCGAAGCTTGTCACAAGCCGGCGCGTGAGCGAAAATTGCTTGCAATTTATTTGCATCATGGTGATAGCATTCTCACAAACGTATTCTGTGATCAAGTAATGAAAAATGAGCGGATCATTGAAGCATTTGCGCAGAATTTCATACTCTATGGATGGGACTTAACATTCGAAAGCAACAGAAATATGTTTCTATCTTCGGTCACTGCCTGTGTGAGCAATACAGCATCCATAACAATTAGTACAAAACCAGTTGATAAGCTACCGTCGATACTAATTATAGGTAAAAGTCGGCTTTCCGGCAGATCTTCATGCGAGGTGCTCTCCGTTGTGGATGGCAATTCAGATTTAAATAGCTTCTTGTCACGCCTTATGGATGCAGTGGAAATGTACAAATTACAGTTAAAAGACGAGATACGCGAAGAAGATGAGCGTGCCGAACGTGATCAAGTCAAGGCTGAGCAGGATTTGGCCTATCGTGAAACGTTAGAGGCCGACATGGCCAAAGAAGCCGCCAAGCGTCAGAAAGAAGCTGCAATTGCCGCCGAACGCAAGCGAATAGAATCGGAACAAGCAGAAGAGGAGGCGAAACGAGAATCGATACGTTTGGTGGCTCAACAATCACTACCGCAAGAACCCTCAGACTCTGATACTAATGTGTCCACGATACGCATACAGAAACCAAGCGGAGAATTTTTAGAACGAAGATTCTATAAATACAACACGCTGCAGGACATCTTAAACTTTGTCGCTGCCAATAATTATCTAATCGAAGAAAACAAATTAATCCTAATATCTAGTTGGCCACGTAGCGACTTAACAGCCATCGATCCAAATAAGACGCTTGAGGAGCTGAAATTGTATCCACAAGCGAAAGCCGTGCTCGAG
>cucurbitae
ATGACTGCTATTCAACGTGTCATACCGCAGGATGATGCGCCGTCACATGCAAGAAATTCAGCTTCTCTGTTTACCGAAAACTCATCTGGTTTCTCGACCACAACAGCCCTTAATGATTTATCTACAAATGCGGGGTCATCCAACTGTCGCCAATGGAACTCGATTAGTGGACCTAATGTGGGTTTATCAGCCTCAACTTCCGCAGATGCTGAAATAATTGATCTCACGTCCGACATAGACTTGGACCCGGCCAGGCACAACGATGTTAAGACTTTAATACTAAACATACATTACAATGAAGGTGTTTACACCATTCGTCTGCCATCAATTGCTACAATTGAACAACTAAAATTAAGAATAGCGGAAGAGACAAATGTACCGGTTTGTCGACAAGCAATTCGTGGTTGGCCGCCAGCGAAACTGCAGGAAGCACGAAAAGTCACTACGCAGTTGGGCAATTTAGAACTAGGACCCGAAAATGATTTGATCTTGCACAACCTAACCGAAGAAGGATACATCGATACAGAAAATGAGGAGATTGCACAGCGTTTACGTGACACATTCAAATTGACTATTGTCGAGCAACCCAGTGGGAAAACCATAACATTACCATTTTTAGGTAGTCACACTATTTTGGAGGTAAAAACAAAGGTTTACTATGTCAGCAATATAAATGTGCGAAATCAGGAATGGGAAGGCTGGCCTTCTAACTGTGATGACAATTTAACTTTAGCCCAATCTGGCATTGGTTTGTCACATAATTTTACACTACGCAACAAGTGTGAGAAGAATATGGACATCGCTGGAGTTTCTAATAACTTAAATATTAGCAATAATACCATCGAGACTGATGACGATAACAGTTTAGACGATGAAGACGGTTATGATCCCTTACCAGATGAGGAGCCTGCACCACCACGCAGCAGGCACTTAATTCCAAATAATATTAACAATGAATGCGCCGGTTCGATAGAGTTCTTCGACAACTATCGTGAACGTTTCGGTGAGCCGCATCCTGTCTTTTATGTGGGCAGTTTAGAAGATGCTATACGGGAAGCTTGTCACAAGCCAGCGCGTGAGCGTAAACTGCTTGCGATTTATTTGCATCATGGTGAGAGCATACTCACAAACGTATTCTGTGATCAGGTAATGAAGAATGAGCGTATCATTGAGGCATTTGCGCAGAATTTCATACTCTACGGATGGGACTTAACATTCGAAAGCAACAGAAATATGTTTCTATCATCGGTCACTGCCTGTGTGAGCAATACAGCATCCATAACGATTAGTACAAAACCAATTGATAAGCTACCCTCGATACTAATTATAGGCAAAAGTCGGCTTTCCGGTAGATCTTCATGCGAGGTGCTCTCCGTTGTGGATGGCAACTCCGATTTAAATAGCTTCTTGTCACGCCTTATGGATGCAGTGGAAATGTACAAATTACAGTTAAGAGACGAAATTCGCGAAGAAGACGAGCGTGCCGAACGTGATCAAGTCAAGGCTGAGCAGGATTTGGCCTATCGTGAAACGTTAGAGGCCGACATGGCTAAAGAGGCAGCCAAGCGTCAGAAAGAAGCGGCAATTGCCGCTGAACGCAAACGAATAGAGTCGGAGCAGGCAGAAGAGGAGGCTAAACGTGAATCGATACGTTTGGTGGCTCAACAATCACTACCGCAAGAACCCTCAGACACTGATACGAATGTGTCCACGATACGCATACAGAAGCCAAGTGGTGAATTCTTAGAACGAAGATTCTATAAACACAACACGCTGCAGGACATTTTAAACTTTGTCGCTGCTAATAATTATTTAATCGAAGAGAACAAATTAATCCTAATATCTAGTTGGCCACGTAGCGACTTAACAGCCATCGATCCAAATAAAACGCTTGAGGAGCTTAAATTGTATCCACAAGCGAAAGCCGTGCTTGAA
>dorsalis
ATGACTGCTATTCAGCGCGTCATACCACAGGATGATGCGCCGTCACATGATAGAAATTCAGCATCAGTTTTTACAGAAAACTCATCTGGTTTCTCAAACACAACAGCCCTTAATGATTTATCTACAAATGCGGGGTCATCCAACTGTCGCCAATGGAACTCGATTAGTGGACCTAATGTGGGTTTAACAGCATCAACTTCCGCAGATGCTGAAATAATTGATCTCACGTCCGACATGGACTTGGACCCGGCAAGGCACAACGATGTTAAGACTTTGATACTAAACATACACTACAATGAAGGTGTTTACACCATACGTCTGCCATCAATTGCTACAATTGAACAACTAAAATTAAGAATAGCAGAAGAGACAAGTGTGCCAGTTTGCCGACAAGCGATTCGTGGTTGGCCGCCAGCGAAACTGCAAGAGGCACGAAAAATAACCACGCAGTTGGGTAATTTAGATCTAGGACCGGAAAACGACTTGATCTTACACAACCTAACCGAAGAAGGTTACATCGATACAGAAAACGAGGAGATTGCACAGCGATTACGTGACACATTCAAATTGACTATTGTAGAGCAACCCAGCGGGAAAACCATAACATTACCATTTTTAGGTAGTAACACTATTTTGGAGGTTAAAACAAAAGTTTATTATGTCAGCAATATAAATGTGCGAAATCAGGAATGGGAAGGCTGGCCTTCTAACTGTGATGACAATTTAACTTTGGCCCAATCTGGCATTGGTTTGTCACATAATTTTACACTGCGCAACAAGTGTGAGAAGAATATGGACATCGCGGGAGTTTCTAATAATTTAAATATTAGCAATAATACCATCGAGACTGATGACGATAACAGCTTAGACGATGAAGACGGTTATGATCCCTTACCAGATGAGGAGCCTGCACCACCACGCAGCCGGCACTTAATTCCAAATAACATTGGCAATGAATGCACAGGTTCTATAGAGTTCTTCGACAACTACCGTGAACGTTTCGGTGAGCCGCATCCCGTATTCTATGTCGGCAGTTTAGAAGACGCTATACGCGAAGCTTGTCACAAGCCGGCGCGTGAGCGAAAATTGCTTGCAATTTATTTGCATCACGGTGATAGCATTCTCACAAACGTATTCTGTGATCAAGTAATGAAAAATGAGCGGATCATTGAAGCATTTGCGCAGAATTTCATACTCTATGGATGGGACTTAACATTCGAAAGCAACAGAAATATGTTTCTATCTTCGGTCACTGCCTGTGTGAGCAATACAGCATCCATAACAATTAGTACAAAACCAGTTGATAAGCTACCGTCGATACTAATTATAGGTAAAAGTCGGCTTTCCGGCAGATCTTCATGCGAGGTGCTCTCCGTTGTGGATGGCAATTCAGATTTAAATAGCTTCTTGTCACGCCTTATGGATGCAGTAGAAATGTACAAATTACAGTTAAAAGACGAGATACGCGAAGAAGATGAGCGTGCCGAACGTGATCAAGTCAAGGCTGAGCAGGATTTGGCCTATCGTGAAACGTTAGAGGCCGACATGGCCAAAGAAGCCGCCAAACGTCAGAAAGAAGCTGCAATCGCCGCCGAACGCAAACGAATAGAATCGGAACAAGCAGAAGAGGAGGCGAAACGAGAATCGATACGTTTGGTGGCTCAACAATCACTACCGCAAGAACCCTCAGACTCTGATACTAATGTGTCCACGATACGCATACAGAAACCAAGCGGAGAATTTTTAGAACGAAGATTCTATAAATACAACACGCTGCAGGACATCTTAAACTTTGTCGCTGCCAATAATTATCTAATCGAAGAAAACAAATTAATCCTAATATCTAGTTGGCCACGTAGCGACTTAACAGCCATCGATCCAAATAAGACGCTTGAAGAGCTGAAATTGTATCCACAAGCGAAAGCCGTGCTCGAG
>jarvisi
ATGACTGCTATTCAGCGCGTCATACCACAGGATGATGCGCCGTCACATGATAGAAATTCAGCATCAGTTTTTACAGAAAACTCATCTGGTTTCTCAACCACAACAGCCCTTAATGATTTATCTACAAATGCGGGGTCATCCAACTGTCGCCAATGGAACTCGATTAATGGACCTAATGTGGGTTTAACAGCATCAACTTCCGCAGATGCTGAAATAATTGATCTCACGTCCGACATGGACTTGGACCCGGCAAGGCACAACGATGTTAAGACTTTGATACTAAACATACACTACAATGAAGGTGTTTACACCATACGTCTGCCATCAATTGCTACAATTGAACAACTAAAATTAAGAATAGCAGAAGAGACAAATGTGCCAGTTTGCCGACAAGCAATTCGTGGTTGGCCGCCAGCGAAACTGCAAGAGGCACGAAAAATAACCACGCAGTTGGGCAATTTAGATCTAGGACCCGAAAACGACTTGATCTTACACAACCTAACCGAAGAAGGTTACATCGATACAGAAAACGAGGAGATAGCACAGCGATTACGTGACACATTCAAATTGACTATTGTGGAGCAACCCAGCGGGAAAACCATAACATTACCATTTTTAGGTAGTAACACTATTTTGGAGGTTAAAACAAAAGTTTATTATGTCAGCAATATAAATGTGCGAAATCAGGAATGGGAAGGCTGGCCTTCTAACTGTGATGACAATTTAACTTTGGCCCAATCTGGCATTGGTTTGTCACATAATTTTACACTGCGCAACAAGTGTGAGAAGAATATGGACATCGCTGGAGTTTCTAATAATTTAAATATTAGCAATAATACCATCGAGACTGATGACGATAACAGTTTAGACGATGAAGACGGTTATGATCCCTTACCAGATGAGGAGCCTGCACCACCACGCAGCCGGCACTTAATTCCAAATAACATTGGCAATGAATGCACAGGTTCTATAGAGTTCTTCGACAACTACCGTGAACGTTTCGGTGAGCCGCATCCCGTATTCTATGTCGGCAGTTTAGAAGATGCTATACGCGAAGCTTGTCACAAGCCAGCGCGTGAGCGAAAATTGCTTGCAATTTATTTGCATCATGGTGATAGCATTCTCACAAACGTATTCTGTGATCAAGTAATGAAAAATGAGCGGATCATTGAAGCATTTGCGCAGAATTTCATACTCTATGGATGGGACTTAACATTCGAAAGCAACAGAAATATGTTTCTATCTTCGGTCACTGCCTGTGTGAGCAATACAGCATCCATAACAATTAGTACAAAACCAGTTGATAAGCTACCGTCGATACTAATTATAGGTAAAAGTCGGCTTTCCGGCAGATCTTCATGCGAGGTGCTCTCCGTTGTGGATGGCAATTCAGATTTAAATAGCTTCTTGTCACGCCTTATGGATGCAGTGGAAATGTACAAATTACAGTTAAAAGACGAGATACGCGAAGAAGATGAGCGTGCCGAACGTGATCAAGTCAAGGCTGAGCAGGATTTGGCCTATCGTGAAACGTTAGAGGCCGACATGGCCAAAGAAGCCGCCAAGCGTCAGAAAGAAGCTGCTATTGCCGCCGAACGCAAGCGAATAGAATCGGAACAAGCAGAAGAGGAGGCGAAACGAGAATCGATACGTTTGGTGGCTCAACAATCACTACCGCAAGAACCCTCAGACTCTGATACTAATGTGTCCACGATACGCATACAGAAACCAAGCGGAGAATTTTTAGAACGAAGATTCTATAAACACAACACGCTGCAGGACATCTTAAACTTCGTCGCTGCCAATAATTATCTAATCGAAGAAAACAAATTAATCCTAATATCTAGTTGGCCACGTAGCGACTTAACAGCCATCGACCCAAATAAGACGCTTGAAGAGCTGAAATTGTATCCACAAGCGAAAGCCGTGCTCGAG
>latifrons
ATGACTGCTATTCAGCGCGTCATACCACAGGATGATGCGCCTTCACATGATAGAAATTCAGCATCTGTTTTTACAGAAAGCTCATCTGGTTTCTCAAACACAATAGCCCTTAATGATTTATCTACAAATGCGGGGTCCTCCAACTGCCGCCAATGGAATTCGATTAGTGGACCTAATGTGGGTTTAACAGCATCAACTTCCGCAGATGCTGAAATAATTGATCTCACGTCCGACATAGACTTGGACCCGGCAAGGCACAACGATGTTAAGACTTTGATACTAAACATACACTACAATGAAGGTGTTTACACCATACGTCTGCCATCAATTGCTACAATTGAACAACTAAAATTAAGAATAGCAGAGGAGACGAGTGTGCCAGTTTGCCGACAAGCAATTCGTGGTTGGCCTCCAGCGAAATTGCAAGAAGCACGAAAAATAACCACGCAGTTGGGCAATTTAGATCTAGGACCGGAAAACGACTTGATCTTACACAACCTAACCGAAGAAGGTTACATCGATTCAGAAAACGAGGAGATTGCACAGCGATTGCGTGACACATTCAAATTGACTATTGTAGAGCAACCCAGCGGGAAAACCATAACATTACCATTTTTAGGTAGTAACACAATTTTGGAGGTTAAAACAAAAGTTTATTATGTCAGCAATATAAATGTGCGAAATCAGGAATGGGAAGGCTGGCCTTCTAACTGTGATGACAATTTAACTTTGGCCCAATCTGGCATTGGTTTGTCACATAATTTTACACTGCGCAACAAGTGTGAGAAGAATATGGACATCGCTGGAGTTTCTAATAATTTAAACATTAGCAATACTACCATCGAGACTGATGACGATAACAGTTTAGACGATGAAGACGGTTATGATCCCTTACCAGATGAGGAGCCTGCACCACCACGCAGCAGGCACTTAATTCCAAATAACATTGGCAATGAATGCACAGGTTCTATAGAGTTCTTCGACAACTACCGTGAACGTTTCGGTGAGCCGCATCCCGTGTTCTATGTCGGCAGTTTAGAAGATGCTATACGCGAAGCTTGTCACAAGCCAGCGCGTGAGCGAAAATTGCTTGCAATTTATTTGCATCATGGTGATAGCATTCTCACAAACGTATTCTGTGATCAAGTAATGAAAAATGAGCGTATCATCGAAGCATTTGCGCAGAATTTCATACTGTATGGATGGGATTTAACATTCGAAAGCAACAGAAATATGTTTCTGTCTTCGGTCACTGCCTGTGTCAGCAATACAGCATCCATAACAATTAGTACAAAACCAGTTGATAAGCTACCGTCGATACTAATTATAGGTAAAAGTCGGCTTTCCGGCAGATCTTCGTGCGAGGTGCTCTCCGTTGTGGATGGCAATTCAGATTTAAATAGCTTCTTGTCACGCCTTATGGATGCAGTGGAAATGTACAAATTACAGTTAAAAGACGAAATACGCGAAGAAGATGAGCGTGCCGAACGTGATCAAGTCAAGGCTGAGCAGGATTTGGCCTATCGTGAAACGTTAGAGGCCGACATGGCCAAAGAAGCCGCCAAGCGTCAGAAAGAAGCTGCAATCGCCGCCGAACGTAAACGAATAGAATCGAAACAAGCAGAAGAGGAGGCGAAACGAGAATCTATACGTTTGGTGGCTCAACAATCACTACCGCAAGAACCCTCAGACTCTGATACTAATGTGTCCACGATACGCATACAGAAACCAAGCGGAGAATTTTTAGAACGAAGATTTTATAAACACAACACGCTGCAGGACATCTTAAACTTTGTCGCTGCCAATAATTATCTAATCGAAGAAAACAAATTAATCCTAATATCTAGTTGGCCACGTAGCGACTTAACAGCCATCGATCCAAATAAGACGCTTGAAGAACTGAAATTGTATCCACAAGCGAAAGCCGTGCTCGAG
>minax
ATGACAGCTATTCAGCGCGTCTTACCCCAGGATGATGCGCCATCACATGATAGAAATTCAGCTTCAGTGTTTACAGAAAATTCTTCCGGGTTTTCGACCACAACAGCCCTAAATGATTTATCTACAAATGCGGGGTCATCCAGCTGTCGCCAATGGAATTCGATTAGTGAACCCAATGTAGGTTTATCAGCATCAACATCCGCAGACGCCGAAATAATAGATCTCACGTCCGACATGGACTTGGATCCGGCAAGGCACAACGATGTTAAGACTTTGATACTAAACATACACTACAATGAAGGTGTTTACACCATTCGTCTGCCATCAATTGCTACAATTGAACAACTAAAATTAAGAATAGCTGAAGAGACAGATGTACCGGTTTGCCGGCAAGCAATTCGTGGTTGGCCGCCAGCGAAACTGCAGGAAGCACGAAAAATAACCACACAATTGGGCAATTTAGATCTAGGACCCGAAAACGACTTGATCTTGCACAACCTAACCGAAGAAGGCTACATCGATACAGAAAACGAGGAGATTGCAAAGCGATTACGTGACACATTCAAATTGACTATCGTAGAGCAACCCAGCGGGAAAACCATAACATTACCATTTTTAGGTAGTAACACTATTTTGGAGGTTAAAACAAAGTTCTACTATGTGAGCAATATAAATGTGCGAAATCAGGAATGGGAAGGCTGGCCTTCTGACTGTCAGGACAATTTGACTTTAGCCCAATCTGGCATTGGTTTGTCACATAATTTTACACTACGCAACAAGTGTGAGAAGAATATGGACATCGCTGGAGTTTCTAATAACTTAAATATTACCAATAATACCATCGAGACTGATGACGATAACAGTTTAGACGATGAAGACGGCTATGATCCCTTACCAGATGAGGAGCCCGCACCACCACGCAGCAGGCACTTAATTCCAAATAACATTGGCAATGAATGCACAGGTTCAATAGAATTCTTCGACAACTACCGTGAACGTTTCGGTGAGCCGCATCCCGTATTTTATGTCGGCAGTTTAGAAGATGCTATCCGGGAAGCTTGTCACAAGCCGGCGCGTGAGCGGAAACTGCTTGCTATTTATTTGCATCATGGCGATAGCATTCTCACAAACGTATTCTGTGATCAGGTAATGAAAAATGAGAGAATCATTGAAGCATTTGCACAGAATTTCATACTTTATGGATGGGACTTAACATTCGAAAGCAACAGAAATATGTTTCTATCTTCGGTCACTGCCTGTGTGAGCAATACAGCATCCATAACAATTAGTACAAAACCTGTTGATAAGCTACCCTCGATATTAATTATAGGTAAAAGTCGACTTTCCGGTAGATCGTCATGCGAGGTGCTCTCCGTTGTGGATGGCAATTCAGATTTAAATAGCTTCTTGTCACGCCTTATGGATGCAGTGGAAATGTACAAACTACAGTTAAAAGACGAAATTCGCGAAGAAGATGAGCGTGCTGAACGTGATCAAGTCAAGGCTGAGCAGGATTTGGCCTATCGTGAAACGTTAGAGGCCGATATGGCCAAAGACGCGGCTAAGCGTCAAAAAGAAGCGACAATCGCCGCTGAACGTAAACGAATAGAATCGGAAATGGCAGAACAGGAGGCGAAACGAGAATCGATACGTTTGGTGGCTCAACAATCACTACCGCAAGAACCCTCAGACTCTGATACTAATGTGTCCACGATACGCATACAGAGACCAAGTGGAGAATTCTTAGAACGAAGATTCTATAAACACAACACGTTGCAGGACATATTAAACTTTGTCGCTGCAAATAATTATCTAATCGAAGAAAACAAATTAATCCTAATATCTAGTTGGCCACGTAGCGACTTAACAGCCATCGATCCAAATAAGACGCTTGAAGAGCTTAAATTGTACCCACAAGCGAAAGCCGTGCTCGAA
>musae
ATGACTGCTATTCAGCGCGTCATACCACAGGATGATGCGCCGTCACATGATAGAAATTCAGCATCAGTTTTTACAGAAAACTCATCTGGTTTCTCAAACACAACAGCCCTTAATGACTTATCTACAAATGCGGGGTCATCCAACTGTCGCCAATGGAACTCGATTAGTGGACCTAATGTGGGTTTAACAGCATCAACTTCCGCAGATGCTGAAATAATTGATCTCACGTCCGACATGGACTTGGACCCGGCAAGGCACAACGATGTTAAGACTTTGATACTAAACATACACTACAATGAAGGTGTTTACACCATACGTCTGCCATCAATTGCTACAATTGAACAACTAAAATTAAGAATAGCAGAAGAGACAAGTGTGCCAGTTTGCCGACAAGCAATTCGTGGTTGGCCGCCAGCGAAACTGCAAGAGGCACGAAAAATAACCACGCAGTTGGGCAATTTAGATCTAGGACCCGAAAACGACTTGATCTTACACAACCTAACCGAAGAAGGTTACATCGATACAGAAAACGAGGAGATTGCACAGCGATTACGTGACACATTCAAATTGACTATTGTAGAGCAACCCAGCGGGAAAACCATAACATTACCATTTTTAGGTAGTAACACTATTTTGGAGGTTAAAACAAAAGTTTATTATGTCAGCAATATAAATGTGCGAAATCAGGAATGGGAAGGCTGGCCTTCTAACTGTGATGACAATTTAACTTTGGCCCAATCTGGCATTGGTTTGTCACATAATTTCACACTGCGCAACAAGTGTGAGAAGAATATGGACATCGCGGGAGTTTCTAATAATTTAAATATTAGCAATAATACCATCGAGACTGATGACGATAATAGTTTAGACGATGAAGACGGTTATGATCCCTTACCAGATGAGGAGCCTGCACCACCACGCAGCAGGCACTTAATTCCAAATAACATTGGCAATGAATGCACAGGTTCTATAGAGTTCTTCGACAACTACCGTGAACGTTTCGGTGAGCCGCATCCCGTATTCTATGTCGGCAGTTTAGAAGATGCTATACGCGAAGCTTGTCACAAGCCGGCGCGTGAGCGAAAATTGCTTGCAATTTATTTGCATCACGGTGATAGCATTCTCACAAACGTATTCTGTGATCAAGTAATGAAAAATGAGCGGATCATTGAAGCATTTGCGCAGAATTTCATACTCTATGGATGGGACTTAACATTCGAAAGCAACAGAAATATGTTTCTATCTTCGGTCACTGCCTGTGTGAGCAATACAGCATCCATAACAATTAGTACAAAACCAGTTGATAAGCTACCGTCGATACTAATTATAGGTAAAAGTCGGCTTTCCGGCAGATCTTCATGCGAGGTGCTCTCCGTTGTGGATGGCAATTCAGATTTAAATAGCTTCTTGTCACGCCTTATGGATGCAGTGGAAATGTACAAATTACAGTTAAAAGACGAGATACGCGAAGAAGATGAGCGTGCCGAACGTGATCAAGTCAAGGCTGAGCAGGATTTGGCCTATCGTGAAACGTTAGAGGCCGACATGGCCAAAGAAGCCGCGAAGCGTCAGAAAGAAGCTGCAATCGCCGCCGAACGCAAACGAATAGAATCGGAACAAGCAGAAGAGGAGGCGAAACGAGAATCGATACGTTTGGTGGCTCAACAATCACTACCGCAAGAACCCTCAGACTCTGATACTAATGTGTCCACAATACGCATACAGAAACCAAGCGGAGAATTTTTAGAACGAAGATTCTATAAATACAACACGCTGCAGGACATCTTAAACTTTGTCGCTGCCAATAATTATCTAATCGAAGAAAACAAATTAATCCTAATATCTAGTTGGCCACGTAGCGACTTAACAGCCATCGATCCAAATAAGACGCTTGAAGAGCTGAAATTGTATCCACAAGCGAAAGCCGTGCTCGAG
>oleae
ATGACTGCTATTCAGCGTGTCATACCCCAGGATGATGCGCCGTCGCATGATAGAAATGCAGCTTCAGTGTTTACAGAACACTCATCCGGTTTCTCGACCACAACAGCCCTCAATGATTTATCTACAAATGCGGGGTCATCCAACTGTCGCCAATGGAACTCGATTAGTGGACCTAATGTGGGTTTAACAGCATCAACTTCTGCAGACGCTGAAATAATTGATCTCACTTCCGACATGGACTTGGACCCGGCAAGGCACAACGATGTTAAGACTTTGATACTAAACATACACTACAATGAAGGTGTTTACACCATACGTCTGCCATCAATTGCTACAATTGAACAACTAAAATTAAGAATAACGGAAGTGACAAGTGTACCGGTTTGCCGACAAGCAATTCGGGGTTGGCCACCAGCGAAACTGCAAGAAGCACGAAAAATAACCACACAATTGGGCAGTTTAGATCTAGGACCCGAAAACGACTTGATCTTGCACAACCTAACCGAAGAAGGTTACATCGATACAGAAAACGAGGAAATCGCACAGCGTTTACGTGACACATTCAAATTGACTATTGTAGAGCAACCCAGCGGGAAAACCATAACATTACCATTTTTAGGTAGTAACACTATTTTGGAAGTTAAAACAAAGGTTTACTATGTCAGCAATATAAATGTGCGAAATCAAGAATGGGAAGGCTGGCCTTCGAACTGTGATGAAAATTTAACTTTGGCCCAATCTGGCATTGGTTTGTCACATAATTTTACACTGCGCAACAAGTGTGAGAAGAATATGGACATCGCTGGAGTTTCTAATAACTTAAATATTAGCAATAATACCATCGAGACTGACGACGATAACAGTTTAGACGATGAAGAAGGTTATGATCCCTTACCAGATGAGGAGCCTGCACCACCACGCAGCAGGCACTTAATTCCAAATAACATTGGCAATGAATGCACAGGTTCTATAGAGTTCTTCGATAACTATCGCGAACGTTTCGGTGAGCCACATCCCGTATTTTATGTCGGCAGCTTGGAAGATGCTATTCGCGAAGCTTGTCACAAGCCGGCGCGTGAACGAAAACTGCTTGCAATTTATTTGCATCATGGTGATAGCATTCTCACAAACGTATTCTGTGATCAGGTAATGAAAAATGAGAGGATCATTGAAGCATTTGCACAGAATTTCATACTCTACGGATGGGACTTAACATTCGAAAGCAACAGAAATATGTTTCTATCTTCGGTCACTGCCTGTGTGAGCAATACAGCATCCATAACAATTAGTACAAAACCAGTTGATAAGCTACCCTCGATACTAATTATAGGTAAAAGTCGGTTGTCCGGCAGATCTTCATGCGAGGTGCTCTCCGTTGTAGATGGCAATTCAGATTTAAATAGCTTCTTGTCACGCCTTATGGATGCAGTGGAAATGTACAAATTACAGTTAAAAGACGAAATTCGCGAAGAAGATGAGCGTGCCGAGCGTGATCAAGTCAAGGCTGAGCAGGATTTGGCCTATCGTGAAACGTTAGAGGCCGACATGGCCAAAGAAGCCGCTAAGCGTCAAAAAGAAGCGGCAATCGCCGCCGAACGCAAACGAATAGAATCAGAACAGGCAGAAGAGGATGCGAAACGAGAATCGATACGTTTGGTGGCTCAACAATCACTACCGCACGAACCCTCGGACTCTGAAACTAATGTGTCCACGATACGCATACAAAAACCAAGCGGAGAGTTTTTAGAACGAAGATTTTATAAACACAACACGCTGCAGGACATCTTAAACTTTGTCGCTGCCAATAATTATCTAATCGAAGAAAACAAATTAATCCTAATATCTAGTTGGCCACGTAGCGACTTAACAGCCATCGATCCAAATAAGACGCTTGAAGAGCTTAAATTGTATCCACAAGCGAAAGCCGTGCTCGAG
>tryoni
ATGACTGCTATTCAGCGCGTCATACCACAGGATGATGCGCCAACACATGATAGAAATTCATCATCAGTTTTTACAGAAAACTCATCTGGTTTCTCAACCACAACGGCCCTTAATGATTTATCTACAAATGCGGGGTCATCCAACTGTCGCCAATGGAACTCGATTAATGGACCTAATGTGGGTTTAACAGCATCAACTTCCGCAGATGCTGAAATAATTGATCTCACGTCCGACATGGACTTGGACCCGGCAAGGCACAACGATGTTAAGACTTTGATACTAAACATACACTACAATGAAGGTGTTTACACCATACGTCTGCCATCAATTGCTACAATTGAACAACTAAAATTAAGAATAGCAGAAGAGACAAGTGTGCCAGTTTGCCGACAAGCAATTCGTGGTTGGCCGCCAGCGAAACTGCAAGAGGCACGAAAAATAACCACGCAGTTGGGCAATTTAGATCTAGGACCCGAAAACGACTTGATCTTACACAACCTAACCGAAGAAGGTTACATCGACACAGAAAACGAGGAGATAGCACAGCGATTACGTGACACATTCAAATTGACTATTGTAGAGCAACCCAGCGGGAAAACCATAACATTACCATTTTTAGGTAGTAACACTATTTTGGAGGTTAAAACAAAAGTTTATTATGTCAGCAATATAAATGTGCGAAATCAGGAATGGGAAGGCTGGCCTTCTAACTGTGATGACAATTTAACTTTGGCCCAATCTGGCATTGGTTTGTCACATAATTTTACACTGCGCAACAAGTGTGAGAAGAATATGGACATCGCTGGAGTTTCTAATAATTTAAATATTAGCAATAATACCATCGAGACTGACGACGATAACAGTTTAGACGATGAAGACGGTTATGATCCCTTACCAGATGAGGAGCCTGCACCACCACGCAGCCGGCACTTAATTCCAAATAACATTGGCAATGAATGCACAGGTTCTATAGAGTTCTTCGACAACTACCGTGAACGTTTCGGTGAGCCGCATCCCGTATTCTATGTCGGCAGTTTAGAAGATGCTATACGCGAAGCTTGTCACAAGCCAGCGCGTGAGCGAAAATTGCTTGCAATTTATTTGCATCATGGTGATAGCATTCTCACAAACGTATTCTGTGATCAAGTAATGAAAAATGAGCGGATCATTGAAGCATTTGCGCAGAATTTCATACTCTATGGATGGGACTTAACATTTGAAAGCAACAGAAATATGTTTCTATCTTCGGTCACTGCCTGTGTGAGCAATACAGCATCCATAACAATTAGTACAAAACCAGTTGATAAGCTACCGTCGATACTAATTATAGGTAAAAGTCGGCTTTCCGGCAGATCTTCATGCGAGGTGCTCTCCGTTGTGGATGGCAATTCAGATTTAAATAGCTTCTTGTCACGCCTTATGGATGCAGTGGAAATGTACAAATTACAGTTAAAAGACGAGATACGCGAAGAAGATGAGCGTGCCGAACGTGATCAAGTCAAGGCTGAGCAGGATTTGGCCTATCGTGAAACGTTAGAGGCCGACATGGCCAAAGAAGCCGCCAAGCGTCAGAAAGAAGCTGCAATTGCCGCCGAACGCAAGCGAATAGAATCGGAACAAGCAGAAGAGGAGGCGAAACGAGAATCGATACGTTTGGTGGCTCAACAATCACTACCGCAAGAACCCTCAGACTCTGATACTAATGTGTCCACGATACGCATACAGAAACCAAGCGGAGAATTTTTAGAACGAAGATTCTATAAACACAACACGCTGCAGGACATCTTAAACTTTGTCGCTGCCAATAATTATCTAATCGAAGAAAACAAATTAATCCTAATATCTAGTTGGCCCCGTAGCGACTTAACAGCCATCGACCCAAATAAGACGCTTGAAGAGCTGAAATTGTATCCCCAAGCGAAAGCCGTGCTCGAG
>zonata
ATGACTGCTATTCAGCGCGTCATACCACAGGATGATGCGCCGTCACATGATAGAAATTCAGCATCAGTTTTTACAGAAAGCTCATCTGGTTTCTCGAACACAACAGCCCTTAATGATTTATCTACAAATGCGGGGTCATCCAACTGTCGCCAATGGAACTCGATTAGTGGACCTAATGTGGGTTTAACAGCATCAACTTCCGCAGATGCTGAAATAATTGATCTCACGTCCGACATGGACTTGGACCCGGCAAGGCACAACGATGTTAAGACTTTGATACTAAACATACACTACAATGAAGGTGTTTACACCATACGTCTGCCATCAATTGCTACAATTGAACAACTAAAATTAAGAATAGCAGAAGAGACAAGTGTGCCAGTTTGCCGACAAGCAATTCGTGGTTGGCCGCCAGCGAAACTGCAAGAGGCACGAAAAATAACCACGCAGTTGGGCAATTTAGACCTAGGACCCGAAAACGACTTGATCTTACACAACCTAACCGAAGAAGGTTACATCGACACAGAAAACGAGGAGATTGCACAGCGATTACGTGACACATTCAAATTGACTATTGTAGAGCAACCCAGCGGGAAAACCATAACGTTACCATTTTTAGGTAGTAACACTATTTTGGAGGTTAAAACAAAAGTTTATTATGTCAGCAATATAAATGTACGAAATCAGGAATGGGAAGGCTGGCCTTCCAACTGTGATGACAATTTAACTTTGGCCCAATCTGGCATTGGTTTGTCACATAATTTTACACTGCGCAACAAGTGTGAGAAGAATATGGACATCGCGGGAGTTTCTAATAATTTAAATATTAGCAATAATACCATCGAGACTGATGACGATAACAGTTTAGACGATGAAGACGGTTATGATCCCTTACCAGATGAGGAGCCTGCACCACCACGCAGCCGGCACTTAATTCCAAATAACATTGGCAATGAATGCACAGGTTCTATAGAGTTCTTCGACAACTACCGTGAACGTTTCGGTGAGCCGCATCCCGTATTCTATGTCGGCAGTTTAGAAGACGCTATACGCGAAGCTTGTCACAAGCCGGCGCGTGAGCGAAAATTGCTTGCAATTTATTTGCATCATGGTGATAGCATTCTCACAAACGTATTCTGTGATCAAGTAATGAAAAATGAGCGGATCATTGAAGCATTTGCGCAGAATTTCATACTCTATGGATGGGACTTAACATTCGAAAGCAACAGAAATATGTTTCTATCTTCGGTCACTGCCTGTGTGAGCAATACAGCATCCATAACAATTAGTACAAAACCAGTTGATAAGCTACCGTCGATACTAATTATAGGTAAAAGTCGGCTTTCCGGCAGATCTTCATGCGAGGTGCTCTCCGTTGTGGATGGCAATTCAGATTTAAATAGCTTCTTGTCACGCCTTATGGATGCAGTGGAAATGTACAAATTACAGTTAAAAGACGAGATACGCGAAGAAGATGAGCGTGCCGAACGTGATCAAGTCAAGGCTGAGCAGGATTTGGCCTATCGTGAAACGTTAGAGGCCGACATGGCCAAAGAAGCCGCCAAGCGTCAGAAAGAAGCTGCAATCGCCGCCGAACGCAAGCGAATAGAATCGGAACAAGCAGAAGAGGAGGCGAAACGAGAATCGATACGTTTGGTGGCCCAACAATCTCTACCGCAAGAACCCTCAGACTCTGATACTAATGTGTCCACGATACGCATACAGAAACCAAGCGGAGAATTTTTAGAACGAAGATTCTATAAATACAACACGCTGCAGGACATCTTAAACTTTGTCGCTGCCAATAATTATCTAATCGAAGAAAACAAATTAATCCTAATATCTAGTTGGCCACGTAGCGACTTAACAGCCATCGATCCAAATAAGACGCTTGAGGAACTGAAATTGTATCCACAAGCGAAAGCCGTGCTCGAG
