# Supplementary material for: The Impact of Fast Radiation on the Phylogeny of Bactrocera Fruit Flies as Revealed by Multiple Evolutionary Models and Mutation Rate-Calibrated Clock
Source: Insects. 2022 Jun 30;13(7):603. doi: 10.3390/insects13070603 (PMC9319077; doi:10.3390/insects13070603)
Supplement: Supplementary file 1 [file insects-13-00603-s001.zip › File S1/ceratitis_18781.fasta]

>bryoniae
ATGGACACTAAACTGGATATGTTCGATGATAACATTTCGGCTTCT------TCCCAATTGGAAGGTGATATGTCCATACCGGGAGCACGTAAGAATACATCACAAATAGGCGCGCCGGATTTCAACACCCTAGACGAGCCAATTAAAGAGACATTCCTACGAGATGTGCGTGCAGTTGGCGTAAAATTCTATCATGTGCTCTATCCCAAGGAGAAGTCCAGTCTGCTCCGCGATTGGGATTTATGGGGCCCACTAGTACTCTGCACATTTATGGCTACCATACTGCAAGGTTCAGCTGATAGCATGTATGATGGCGGTCCAGAGTTCGCACAAGTTTTTGTTATCGTATGGATAGGTGCGGCTATAGTTACTCTCAATTCGAAGCTCCTTGGCGGCAATATCTCGTTTTTCCAATCCGTCTGCGTATTGGGCTATTGCCTTACACCAGTGGCGATAGCGTTAATTGTGTGTCGTGTTATTTTGCTAGCTACCCAAACGAAATTAGCATTTTTCTTGCGACTAGTAACCACTACGATAGGATTTGTGTGGGCCACATATGCTTCTTTTATATTTCTTGGTGAAAGTCAGCCACCAAACCGTAAACCACTTGCCGTATACCCAATATTTCTATTCTTTTTCATCGTATCCTGGTTAGTTATATCG
>ceratitis
ATGGACACCAAATTGGATATGTTCGATGATAACATT------TCGGCATCTTCCCAATTGGAAGGTGATATGTCCATACCAGGCGCACGGAAAAACACCACACAAATAGGCGCTCCTGATTTCAATACGTTAGATGAACCCATTAAAGAGACTTTCCTCCGCGATGTACGCGCAGTTGGTGTTAAATTCTATCATGTACTCTATCCAAAGGAGAAATCAAGTCTGCTGCGTGATTGGGATCTCTGGGGCCCGCTAGTGCTATGCACATTCTTGGCTACTGTATTGCAAGGTTCCTCGGGTGAGGTGAATGACGGTGGTCCAGAGTTTGCGCAGGTATTCGTAATTGTGTGGATTGGAGCGGCAATAGTGACGCTGAATTCGAAATTGCTTGGCGGCAATATCTCCTTTTTCCAATCCGTCTGTGTATTAGGCTATTGTCTTACGCCTGTGGCGATAGCTTTGATTGTGTGCCGTGTTATTTTATTAAGTACACAAACTAAACTCACCTTCTTCTTGCGTCTACTAACCACGATGTTAGGTTTCATCTGGGCCACATATGCCTCATTTATATTTCTTGGCGAAAGTCAACCACCAAATCGTAAACCTCTTGCCGTATATCCAATATTTCTATTCTTTTTCGTCATTTCCTGGTTGGTTATATCG
>correcta
ATGGACACTAAACTGGATATGTTCGATGATAACATTTCGGCTTCT------TCCCAATTGGAAGGTGATATGTCCATACCGGGTGCACGTAAAAATACATCACAAATAGGTGCACCGGATTTTAACACACTAGATGAGCCAATTAAAGAGACATTCCTACGAGATGTGCGCGCAGTTGGCGTAAAATTCTATCATGTGCTCTATCCCAAGGAAAAGTCCAGTTTGCTGCGCGATTGGGACTTATGGGGCCCACTAGTACTGTGCACATTTATGGCTACCATACTGCAAGGTTCAGCAGATAGCATGTACGATGGCGGTCCAGAGTTCGCACAAGTTTTTGTTATTGTATGGATAGGTGCGGCTATAGTTACTCTAAATTCTAAGCTGCTTGGCGGCAATATCTCATTTTTCCAATCCGTCTGCGTATTGGGTTATTGCCTTACACCAGTGGCGATAGCGTTGATTGTGTGTCGTGTTATTTTGCTAGCTACCCAAACGAAATTAGCATTTTTCTTGCGACTGGTAACCACTACGATAGGATTTGTGTGGGCCACATATGCTTCTTTTATATTTCTTGGTGAAAGTCAGCCACCAAACCGTAAACCACTTGCCGTATATCCAATATTTCTATTCTTTTTCATCGTATCCTGGTTAGTTATATCG
>cucurbitae
ATGGACACTAAACTGGATATGTTCGATGATAACATT------TCG------TCCCAACTGGAAGGTGATATGTCCATACCAGGCGCACGCAAAAATACAACACAAATTGGCGCACCAGATTTCAACACCTTAGATGAGCCAATCAAAGAGACATTCTTGAGAGATGTACGCGCTGTTGGCGTAAAATTCTATCATGTGCTCTATCCCAAGGAGAAGTCCAGTTTGCTGCGTGATTGGGATTTATGGGGTCCACTAGTACTCTGCACCTTTATGGCTACTATATTGCAAGGTTCGTCAGATAGCATGTATGATGGTGGTCCAGAGTTTGCACAAGTATTTGTTATCGTGTGGATCGGTGCGGCTATAGTTACATTAAATTCGAAACTGCTTGGCGGCAATATCTCCTTTTTCCAATCCGTCTGCGTTTTGGGCTATTGCCTTACGCCCGTAGCGATAGCGTTGATGGTGTGTCGTGTCATTTTACTAGCCACGCAAACGAAATTGGCGTTCTTCTTGCGTCTGCTAACCACTACGCTTGGATTTGTGTGGGCCACATATGCTTCGTTTATATTTCTTGGTGAAAGTCAGCCACCAAACCGTAAACCACTTGCCGTATATCCAATATTCTTATTCTTTTTCATCGTATCTTGGTTAGTTATATCG
>dorsalis
ATGGACACTAAACTGGATATGTTCGATGATAACATTTCGGCTTCT------TCCCAATTGGAAGGTGATATGTCCATACCGGGAGCCCGTAAAAATACATCACAAATAGGCGCACCGGATTTCAACACATTAGATGAGCCAATTAAAGAGACATTCCTACGAGATGTGCGCGCAGTTGGCGTAAAATTCTATCATGTGCTCTATCCAAAGGAGAAGTCCAGTTTGCTGCGCGATTGGGATTTATGGGGCCCACTAGTACTCTGCACATTTATGGCCACTATACTGCAAGGTTCAGCAGATAGCATGTATGATGGCGGTCCAGAGTTTGCACAAGTTTTTGTTATTGTATGGATAGGTGCGGCTATAGTTACTCTAAATTCTAAGCTGCTTGGCGGCAATATCTCGTTTTTCCAATCCGTCTGCGTATTGGGTTATTGCCTTACACCAGTGGCGATAGCGTTGATTGTGTGTCGTGTTATTTTGCTGGCTACCCAAACGAAATTAGCATTTTTCTTACGACTGGTAACCACTACGATAGGATTTGTGTGGGCCACTTATGCTTCTTTTATATTTCTTGGTGAAAGTCAGCCACCAAACCGTAAACCACTTGCCGTATATCCAATATTTCTTTTCTTTTTCATCGTATCCTGGTTAGTTATATCG
>jarvisi
ATGGACACTAAACTGGATATGTTCGATGATAACATTTCGGCTTCT------TCCCAATTGGAAGGTGATATGTCCATACCGGGAGCACGTAAAAATACATCACAAATAGGCGCACCGGATTTCAACACACTAGATGAGCCAATTAAAGAGACATTTCTACGAGATGTGCGCGCTGTTGGAGTAAAATTTTATCATGTGCTCTATCCCAAGGAAAAGTCCAGTTTGCTGCGTGATTGGGATTTATGGGGCCCACTAGTGCTCTGCACATTTATGGCTACCATATTGCAAGGTTCAGCAGATAGCATGTATGATGGCGGTCCAGAGTTCGCACAAGTTTTTGTTATCGTTTGGATAGGTGCGGCTATAGTTACTCTAAATTCGAAGCTCCTTGGCGGCAATATCTCCTTTTTCCAATCCGTCTGCGTGTTGGGTTATTGCCTTACTCCAGTGGCGATAGCGTTGATTGTGTGTCGTGTTATTTTGCTAGCTACCCAAACAAAATTAGCATTTTTCTTGCGACTAGTAACCACTACGATAGGATTTGTGTGGGCCACATATGCTTCTTTTATATTTCTTGGTGAAAGTCAGCCACCAAACCGTAAACCACTTGCCGTATATCCAATATTTCTATTCTTTTTCATCGTATCCTGGTTAGTTATATCG
>latifrons
ATGGACACTAAACTGGATATGTTCGATGATAACATTTCGGCTTCT------TCCCAATTGGAAGGTGATATGTCCATACCGGGAGCACGTAAGAATACATCACAAATAGGCGCACCGGATTTCAACACACTAGATGAGCCAATTAAAGAGACATTCCTACGAGATGTGCGCGCAGTTGGCGTAAAATTCTATCATGTGCTCTATCCTAAGGAGAAGTCCAGTTTGCTGCGTGATTGGGATTTATGGGGCCCACTAGTCCTCTGTACATTTATGGCTACCATACTGCAAGGTTCAGCAGATAGCATGTATGATGGCGGTCCAGAGTTCGCACAAGTTTTTGTTATCGTATGGATAGGTGCGGCTATAGTTACTCTCAATTCGAAGCTCCTTGGTGGCAATATCTCGTTTTTCCAATCCGTCTGCGTATTGGGCTACTGCCTTACACCAGTGGCGATAGCGTTGATTGTGTGTCGTGTTATTTTGCTAGCTACCCAAACGAAATTAGCATTTTTTTTGCGACTAGTAACCACTACGATAGGATTTGTGTGGGCCACATATGCTTCTTTTATATTTCTTGGCGAAAGTCAGCCACCAAACCGTAAACCACTTGCCGTATATCCAATATTTCTATTTTTCTTCATCGTATCCTGGTTAGTTATATCG
>minax
ATGGACACTAAACTGGATATGTTCGATGATAACATT------TCA------TCCCAATTGGAAGGTGATATGTCCATACCAGGAGCACGCAAAAATACAACACAAATAGGCGCTCCCGATTTCAACACTTTAGATGAACCAATCAAAGAGACTTTCTTACGAGATGTACGCGCCGTGGGCGTAAAATTCTATCATGTGCTCTATCCCAAGGAGAAGTCTAGTTTGCTACGCGACTGGGATTTATGGGGTCCACTAGTACTCTGCACCTTTATGGCTACTATACTGCAAGGTTCAGCAGATAGCATGTATGATGGTGGTCCAGAGTTCGCACAAGTATTTGTTATCGTGTGGATAGGTGCGGCTATAGTTACACTAAATTCGAAACTGCTTGGCGGCAATATCTCTTTTTTCCAATCCGTCTGCGTTTTGGGTTATTGCCTTACGCCAGTAGCGATAGCGTTGATTGTGTGTCGTGTTATTTTGCTAGCTACTCAAACAAAATTGGCGTTTTTCTTGCGTCTGCTAACCACTACTCTAGGATTTGTGTGGGCCACATATGCTTCTTTTATATTCCTTGGCGAAAGTCAACCACCAAACCGCAAACCACTTGCCGTATATCCAATATTTCTTTTCTTTTTCGTTGTATCTTGGTTAGTTATATCG
>musae
ATGGACACTAAACTGGATATGTTCGATGATAACATTTCGGCTTCT------TCCCAATTGGAAGGTGATATGTCCATATCGGGAGCACGTAAAAATACATCACAAATAGGCGCACCGGATTTCAACACACTAGATGAGCCAATTAAAGAGACATTCCTACGAGATGTGCGCGCAGTTGGCGTAAAATTCTATCATGTGCTCTATCCCAAGGAGAAGTCCAGTTTGCTGCGCGATTGGGATTTATGGGGCCCGCTAGTACTGTGCACATTTATGGCTACCATACTGCAAGGTTCAGCAGATAGCATGTATGATGGCGGTCCAGAGTTTGCACAAGTTTTTGTTATTGTATGGATAGGTGCGGCTATAGTTACTCTAAATTCTAAGCTGCTTGGCGGCAATATCTCATTTTTCCAATCCGTCTGCGTATTGGGTTATTGCCTTACACCAGTGGCGATAGCGTTGATTGTGTGTCGTGTTATTTTGCTAGCTACCCAAACGAAATTAGCATTTTTCTTGCGACTGGTAACCACTACGATAGGATTTGTGTGGGCCACATATGCTTCTTTTATATTTCTTGGTGAAAGTCAGCCACCAAACCGTAAACCACTTGCCGTATATCCAATATTTCTTTTCTTTTTCATCGTATCCTGGTTAGTTATATCG
>oleae
ATGGACACTAAACTGGATATGTTCGATGATAACATT------TCGGCTTCTTCCCAATTGGAAGGTGATATGTCCATACCGGGTGCACGTAAAAATACAACACAAATAGGCGCACCGGATTTCAACACTTTAGATGAGCCAATCAAAGAGACATTTTTACGAGATGTGCGCGCAGTTGGCGTAAAATTCTATCATGTGCTCTATCCCAAGGAGAAATCCAGTTTACTACGAGATTGGGATTTATGGGGCCCACTAGTACTCTGCACCTTTATGGCTACCATACTGCAAGGCTCATCAGATAGCATGTATGATGGCGGTCCGGAGTTCGCACAAGTTTTTGTTATAGTGTGGATAGGTGCGGCTATAGTTACTCTAAATTCAAAGCTGCTTGGCGGCAATATCTCGTTTTTCCAATCCGTCTGCGTTTTGGGCTATTGCCTTACGCCTGTGGCGATAGCGTTGATTGTGTGTCGTGTTATTTTGATAGCTACCCAAACGAAATTGGCATTTTTCTTGCGTCTGGTAACCACTACGCTAGGATTTGTGTGGGCCACATATGCTTCTTTCATATTTCTTGGTGAAAGTCAGCCACCAAACCGTAAACCACTTGCCGTATATCCAATATTTCTATTCTTTTTCATCATATCCTGGTTAGTTATATCG
>tryoni
ATGGACACTAAACTGGATATGTTCGATGATAACATTTCGGCTTCT------TCCCAATTGGAAGGTGATATGTCCATACCGGGAGCACGTAAAAATACATCACAAATAGGCGCACCGGATTTCAACACACTAGATGAGCCAATTAAAGAGACATTTCTACGAGATGTGCGCGCAGTTGGCGTAAAATTTTATCATGTGCTCTATCCCAAGGAGAAGTCCAGTTTGCTGCGTGATTGGGATTTATGGGGCCCACTAGTACTCTGCACATTTATGGCTACCATACTGCAAGGTTCAGCAGATAGCATGTATGATGGCGGTCCAGAGTTCGCACAAGTTTTTGTTATCGTATGGATAGGTGCGGCTATAGTTACTCTAAATTCGAAGCTCCTTGGCGGCAATATCTCGTTTTTCCAATCCGTCTGCGTATTGGGTTATTGCCTTACACCAGTGGCGATAGCGTTGATTGTGTGTCGTGTTATTTTGCTAGCTACCCAAACAAAATTAGCATTTTTCTTGCGACTGGTAACCACTACGATAGGATTTGTGTGGGCCACATATGCTTCTTTTATATTTCTTGGTGAAAGTCAGCCACCAAACCGTAAACCACTTGCCGTATATCCAATATTTCTATTCTTTTTCATCGTATCCTGGTTAGTTATATCG
>zonata
ATGGACACTAAACTGGATATGTTCGATGATAACATTTCGGCTTCT------TCCCAATTGGAAGGTGATATGTCCATACCGGGTGCACGTAAAAATACATCACAAATAGGCGCACCGGATTTCAACACACTAGATGAGCCAATTAAAGAGACATTCCTACGAGATGTGCGCGCAGTTGGCGTAAAATTCTATCATGTGCTCTATCCCAAGGAGAAGTCCAGTTTGCTGCGCGATTGGGATTTATGGGGCCCACTGGTACTGTGCACATTTATGGCTACCATACTGCAAGGTTCAGCAGATAGCATGTATGATGGCGGTCCAGAGTTTGCACAAGTTTTTGTTATTGTATGGATAGGTGCGGCTATAGTTACTCTAAATTCTAAGCTGCTTGGTGGCAATATCTCGTTTTTCCAATCCGTCTGCGTATTGGGTTATTGCCTTACACCAGTGGCGATAGCGTTGATTGTGTGTCGTGTTATTTTGCTAGCTACCCAAACGAAATTAGCATTTTTCTTGCGACTGGTAACCACTACGATAGGATTTGTGTGGGCCACATATGCTTCTTTTATATTTCTTGGTGAAAGTCAGCCACCAAACCGTAAACCACTTGCCGTATATCCAATATTTCTATTCTTTTTCATCGTATCCTGGTTAGTTATATCG
