# Supplementary material for: The Impact of Fast Radiation on the Phylogeny of Bactrocera Fruit Flies as Revealed by Multiple Evolutionary Models and Mutation Rate-Calibrated Clock
Source: Insects. 2022 Jun 30;13(7):603. doi: 10.3390/insects13070603 (PMC9319077; doi:10.3390/insects13070603)
Supplement: Supplementary file 1 [file insects-13-00603-s001.zip › File S1/ceratitis_18917.fasta]

>bryoniae
ATGGATAGGCGAAAGAAGCGCACATCCACAAATCAATATATGATGTACTTGGATATGATGGAAAAGGACTCAATTTTTGCAACAGGACGCATTCCGCGCGATGTTGAGAGCAATTATTTGCACAAAAAATGGAAGGAACTTTCCGATAAGTTAAATACATGTAACAGTGGACCGACGCTAACAGCAGAAGAGTGGCGGAAGCGCTTAAACGATTGGAAGAACACAACGCGCTGTAAATATAGGCGAAGTATTTCCGGCGAAAAAGATATATCACTAACATCTCTGGAACTAAAAGCGCTCGATCTTTTTGGCAAAGTGCCAAACACTTCATCGGAACCAGTGAGTATAACTCTAAAGTGTGAGAAGGAAGAT------GACGAAGAAATAGAGCATCAGCGTACATCTGAATCCCTGCAAAAAGAGTTGCAGGCAGCTGTTGAAGAAGCTATATGTGGCGATGACGACGACGATGTCATGCAGGACGAAAGCGAAGAGCAGGAAGATACAAACAATGTTCAAACAACTGTAGGG------GCAAGTACAACAGGAAATGTAGAGACTACAACCTATCGTACTATAGTGGTGGAGAACGCGCAATTTACAGATGAAGACCAGAATCAAGATCATTTGGAGTTTATCACACAGCGACGTCACACTTTGGGCACGTCATCCACATCAAGCAATGTCGTAGCAACCGCCGTGCAGACGACGGTAACAGCGGCGACACCAATCCAAACCAATGTCACAAAACTCATCAATGGTGAAATGCCCTTGAAACGGTTGCGCACGCAGCCTCCCACCGAACAAGTAGTCTACGAAGTTAAAAAGGCGCCAATAGTG---CAACATCCACAACCACGAACCATTACCATACGTAATACTGCAGTGCCGCAAGCAGAATGTAACAGCAGTAGCAGCAGCCAATTAATGGCCCTGAGTAGTCTCACATCACCGGATGTGCGGGAAATAGCACGACAACTTAAACGCATTGCGGATGTCAAAGCTGAGAAGCTGAGATTCGAAATAGCACGCTTTAAATTCAACAATCCCGGTTTTGTTTATCATTCACCC
>ceratitis
ATGGATAGGCGAAAGAAACGCACATCCACTAGTCAATATATGATGTACTTGGATATGATGGAAAAGGACTCCATTTTTGCTACAGGACGCATTCCACGCGATGTAGAAAGTAATTATTTGCAAAAAAAATGGAAAGAACTTTCTGATAAACTAAATACATGCAATAGTGGACCAACGTTAACAGCAGAAGAATGGCGCAAGCGCTTAAACGATTGGAAGAACACAACCCGTTGTAAATACAGAAGAAGTATTTCTGGCGAAAAGGATATCTCACTAACATCCCTTGAATTAAAGGCACTCGATCTCTTTGGTAAAGTACCAAATACAACTGCTGATCCAGTTAGCATTACTCTTAAATCGGAAAAAGAAGATGCTGAAGAAGAAGAAGTAGAATATCAGCGTACATCAGAATCGCTGCAGAAAGAATTACAGGCTGCCGTTGAAGAAGCTATATGTGGTGATGACGATGAGGATGGTATGCACGACGAATCCGATGAGCAAGAAATTACAAGTAATGTTCAGACAACAAGTGGTAACACTGCGAGTGTAGCTAATGTTGGGACAACGACAACTTATCGAACAATTGTTGTAGAGAATGCACAATTTACAGATGATGAACAGAATCAAGATCATTTGGAATTCATAACGCAACGTCGCCACACATTGGGACCATCATCACAATCCACTAATGCTATTGCAACCGCCGTGCAAACGATGGTGACAGCAGCTCCGCCACATCCAACCACAGTGACAAAACTTATTAATGGTGAAATGCCATTAAAAAGATTACGTACGCAACCACCCACCGAACAAGTCGTTTACGAAGTTAAAAAGGCACCAATGTCGCACCAACACCAACAACCACGCACCATAACCATACACAACACGGCCGTGCCCCATGCGGATTTGAATAGTAACAGTGCCAGCCATGTTTTGGGCGTAAGCAGTGTACCAATAAATGATGCGCGTGAAATAGCACGCCAGTTGAAACGTTTAGCCGATATTAAAGCCGAGAAGCTGAAATTCGAAATAGCACGTTTTAAATTTAACAATCCCGGTTTTGTTTATCATTCGCCG
>correcta
ATGGATAGGCGAAAGAAGCGCACATCCACAAATCAATATATGATGTATTTGGATATGATGGAAAAGGACTCTATTTTTGCAACAGGACGCATTCCACGCGATGTTGAGAGCAATTATTTGCACAAAAAATGGAAGGAACTTTCCGATAAGTTAAATACATGTAACAGTGGACCGACGCTAACAGCCGAAGAGTGGCGGAAGCGCTTAAACGATTGGAAGAACACAACGCGCTGTAAATATAGGCGAAGTATTTCCGGGGAAAAAGATATATCATTAACATCTCTAGAATTAAAAGCGCTCGATCTTTTTGGCAAAGTGCCAAACTCTTCATCGGAACCAGTGAGTATAACCCTAAAGTGTGAGAAGGAAGAT------GATGAAGAAATAGAGCATCAGCGTACATCTGAATCCCTGCAGAAAGAGTTGCAGGCAGCTGTTGAAGAAGCCATATGTGGCGATGATGACGACGATGTCATGCAGGATGAAAGCGAAGAGCAGGAAGATACAAACAATGTTCAAACAACTGTAGGG------GCGAGTACAACAGGAAATGTGGAGACTACAACCTATCGTACTATTTTGGTGGAGAACGCGCAATTTACAGATGAAGACCAGAATCAAGATCATTTGGAGTTTATCACACAGCGACGTCACACTTTGGGCACGTCATCCACATCAAGCAATGCCGTAGCAACCGCCGTACAGACGACGGTAACAGCGGCGACTCCAATCCAAACCAATGTCACAAAACTCATCAATGGTGAAATGCCGTTGAAACGATTGCGCACGCAGCCTCCCACCGAACAAGTAGTCTATGAAGTTAAAAAGGCGCCAATAGTG---CAACATCCACAACCACGAACCATTACCATACGTAATACTGCAGTGCCGCAAGCAGAATGTAACAGCAGTAGCAGCGGCCAATTGATGGCCCTGAGTAGTCTCTCATCACCCGATGTGCGGGAAATAGCACGACAACTTAAACGCATAGCGGATGTTAAAGCTGAGAAGCTGAGATTCGAAATAGCACGCTTTAAATTCAACAATCCCGGTTTTGTTTATCATTCACCC
>cucurbitae
ATGGATAGGCGAAAGAAACGCACATCCACAAATCAGTATATGATGTACTTGGACATGATGGAAAAGGACTCTATTTTTGCAACAGGACGCATTCCACGCGATGTTGAAAGCAATTATTTGCATAAAAAATGGAAGGAACTTTCCGACAAGTTAAATACATGTAACAGTGGACCAACGCTAACAGCGGAAGAGTGGCGGAAGCGCTTAAACGATTGGAAGAACACAACCCGCTGTAAATATAGGCGGAGCATCTCCGGAGAAAAAGATATATCATTAACATCTCTAGAATTAAAAGCGCTTGATCTCTTTGGCAAAGTGCCAAACACATCATCGGAGCCAGTGAGTATAACCCTAAAGTGTGAAAAAGAAGAT------GACGAAGAAATCGAGCATCAGCGAACATCTGAATCTCTTCAAAAAGAGTTGCAAGCTGCCGTTGAAGAAGCTATATGTGGTGATGATGACGAAGATGCCCTACAGGAAGAGGGAGAAGAACAAGAAGAGACAAACAATGTTCAAACATCTGTAGGG------GCGAGTACAGCAGGAAATGTAGAAACTACGGCATATCGTACTATTGTTGTGGAAAACGCGCAATTTACAGATGAAGAGCAGAATCAAGATCATTTGGAGTTTATCACGCAACGACGTCATACTCTAGGAACGTCATCCACTTCGAGCAATGCTGTGGCAACGGCCGTGCAAACGACGGTAACAGCGGCGCCTCCCATCCAAGCCAGTGTCACAAAACTCATCAATGGAGAAATGCCGTTGAAACGGTTGCGTACACAACCTCCCACCGAACAAGTTATCTACGAAGTTAAAAAGGCTCCAATAGCG---CAACATCCACAACAGCGAACCATAACTATACGTAATACTGCAGTGCCGCAATCGGAATGTAACAGCAGTAGCAGCAGCCACTTGATGGCTTTGAGCAGTCTTGCAACGCCGGATGCGCGTGAAATAGCACGCCAACTTAAACGCATAGCGGATGTTAAAGCTGAAAAGCTGAGATTCGAAATAGCACGCTTTAAGTTCAACAATCCCGGTTTTGTTTATCATTCACCT
>dorsalis
ATGGATAGGCGAAAGAAGCGCACATCCACAAATCAATATATGATGTACTTGGATATGATGGAAAAGGACTCTATTTTTGCAACAGGACGCATTCCACGCGATGTTGAGAGCAATTATTTGCACAAAAAATGGAAGGAACTTTCCGATAAGTTAAATACATGTAACAGTGGACCGACGCTAACAGCAGAAGAGTGGAGGAAGCGCTTAAACGATTGGAAGAACACAACGCGCTGTAAATATAGGCGAAGTATATCCGGGGAAAAAGATATATCGTTAACATCTCTAGAATTAAAAGCGCTCAATCTTTTTGGCAAAGTGCCAAACACTTCGTCGGAACCAGTGAGTATAACCCTTAAGTGTGAGAAGGAAGAT------GACGAAGAAATAGAGCATCAGCGTACATCTGAATCCCTGCAAAAAGAGTTGCAGGCAGCTGTTGAAGAAGCTATATGCGGCGATGACGACGACGATGTCATGCAGGATGATAGCGAAGAGCAGGAAGATACAAACAATGTTCAAACAACTGTAGGG------GCGAGTACAACAGGAAATGTGGAGACTACAACCTATCGTACCATTTTGGTGGAGAACGCGCAATTTACAGATGAAGACCAGAATCAAGATCATTTGGAGTTTATCACACAGCGACGTCACACTTTGGGCACGTCATCCACATCAAGCAATGCCGTAGCAACCGCCGTGCAGACGACGGTAACAGCGGCGACTCCAATCCAAACCAATGTCACAAAACTGATCAATGGTGAAATGCCGTTGAAACGGTTGCGCACGCAGCCTCCCACCGAACAAGTAGTCTATGAAGTTAAAAAGGCGCCAATAGTG---CAACATCCACAACCACGAACCATTACCATACGCAATACTGCAGTGCCGCAAGCAGAATGTAACAGCAGTAGCAGCAGCCAATTGATGGCCGTGAGTAGTCTGACATCACCCGATGTGCGGGAAATAGCACGACAACTTAAACGCATTGCGGATGTTAAAGCTGAGAAGCTGAGATTCGAAATAGCACGCTTTAAATTCAACAATCCCGGTTTTGTTTATCATTCACCC
>jarvisi
ATGGATAGGCGAAAGAAGCGCACATCCACCAATCAATATATGATGTACTTGGATATGATGGAAAAGGACTCTATTTTTGCAACAGGACGCATTCCACGCGATGTTGATAGCAATTATTTGCATAAAAAATGGAAGGAACTTTCCGATAAGTTAAATACATGCAACAGTGGACCAACGCTAACAGCAGAAGAGTGGCGGAAGCGCTTAAACGATTGGAAGAACACAACGCGCTGTAAATATAGGCGAAGTATTTCCGGCGAAAAAGATATATCATTGACATCTCTAGAATTAAAAGCGCTCGATCTTTTTGGCAAAGTGCCAAACACCTCATCGGAACCAGTGAGTATAACCCTAAAGTGTGAGAAGGAAGAT------GACGAAGAAATAGAGCATCAGCGTACATCTGAATCCCTGCAAAAAGAGTTGCAGGCAGCTGTTGAAGAAGCTATATGTGGCGATGACGACGACGATGTCATGCAAGATGAAAGCGAAGAGCAGGAAGATACAAACAATGTTCAAACAACTGTAGGG------GCGAGTACAACAGGAAATGTGGAGACTACAACCTATCGTACTATTGTGGTGGAGAACGCGCAATTTACAGATGAAGACCAGAATCAAGATCATTTGGAGTTTATCACACAGCGACGTCACACTTTGGGCACGTCATCCACATCAAGCAATGCCGTAGCAACCGCCGTGCAGACGACGGTAACAGCGGCGACTCCAATCCAAACCAATGTCACAAAACTCATCAATGGTGAAATGCCGTTAAAACGGTTGCGCACGCAGCCTCCCACCGAACAAGTAGTCTACGAAGTTAAAAAGGCGCCAATAGTG---CAACATCCACAACCACGAACCATAACCATACGTAATACTGCAGTGCCGCAAGCAGAATGTAACAGCAGTAGCAGTAGCCAATTAATGGCCCTGAGTAGTCTCACATCACCCGATGTGCGGGAAATAGCACGACAACTTAAACGCATTGCGGATGTTAAAGCTGAGAAGCTGAGATTCGAAATAGCACGCTTTAAATTCAACAATCCCGGTTTTGTTTATCATTCACCC
>latifrons
ATGGATAGGCGAAAGAAGCGCACATCCACAAATCAATATATGATGTACTTGGATATGATGGAAAAGGACTCTATTTTTGCAACAGGACGCATTCCACGCGATGTTGAGAGTAACTATTTGCACAAAAAATGGAAGGAACTTTCCGATAAGTTAAATACATGTAACAGTGGRCCGACGCTAACAGCAGAAGAGTGGCGGAAGCGCTTAAACGATTGGAAGAACACAACGCGCTGTAAATATAGGCGAAGTATTTCCGGCGAAAAGGATATATCATTAACATCTCTGGAATTAAAAGCGCTCGATCTTTTTGGCAAAGTGCCAAACACTTCATCGGAACCAGTGAGTATAACCCTAAAGTGTGAGAAGGAAGAT------GACGAAGAAATAGAGCATCAGCGTACATCTGAATCCCTGCAAAAAGAGTTGCAGGCAGCTGTTGAAGAAGCTATATGTGGCGACGACGACGACGATGTCATGCAAGATGAAAGCGAAGAGCAGGAGGATACAAACAATGTTCAAACAACTGTAGGG------GCGAGTACAACAGGAAATGTGGAGACTACAACCTATCGTACTATTGTGGTGGAGAACGCGCAATTTACAGATGAAGACCAGAATCAAGATCATTTGGAGTTTATCACACAGCGACGTCACACTTTGGGCACGTCATCCACATCAAGCAATGCCGTAGCAACCGCCGTGCAGACGACGGTAACAGCGGCGACACCAATCCAAACCAATGTCACAAAACTCATCAATGGTGAAATGCCGTTGAAGCGGTTGCGCACGCAGCCTCCCACCGAACAAGTAGTCTACGAAGTTAAAAAGGCGCCAATAGTG---CAACATCCACAACCACGAACCATTACCATACGTAATACTGCAGTGCCGCAAGCAGAATGTAACAGCAGTAGCAGCAGCCAATTAATGGCCCTGAGTAGTCTCACATCACCGGATGTGCGGGAAATAGCACGACAACTTAAACGCATTGCGGATGTCAAAGCCGAAAAGCTGAGATTCGAAATAGCACGCTTTAAATTCAACAATCCCGGTTTTGTTTATCATTCACCC
>minax
ATGGATAGGCGAAAGAAACGCACATCCACAAATCAATATATGATGTACTTGGATATGATGGAAAAGGACTCTATTTTTGCCACAGGACGCATTCCACGCGATGTTGAAAGCAATTATTTGCATAAGAAATGGAAGGAACTTTCCGATAAGTTAAATACATGTAATAGTGGACCAACGCTAACAGCAGAAGAGTGGCGGAAGCGCTTAAACGATTGGAAGAACACAACTCGCTGCAAATATAGGCGTAGCATATCCGGTGAAAAAGATATATCATTAACGTCTCTAGAGTTAAAAGCGCTTGATCTTTTTGGCAAAGTGCCAAACACTTCCTCGGAGCCAGTGAGTATAACGCTGAAGTGTGAGAAAGAAGAT------GATGAAGAAATAGAACATCAGCGAACATCCGAATCTCTGCAAAAAGAGTTGCAAGCTGCTGTTGAAGAAGCTATATGCGGTGATGACGACGAAGACGCACTGCAAGAAGAAGGCGAAGAACAGGAAGAGACAAACAATGTGCAAACATCTGTAGGG------GCAAGTACAGCAGGAAATTTGGACACTACGACTTATCGTACTATTGTGGTGGAGAACGCACAATTTACAGATGAAGAGCAGAACCAAGATCATTTGGAGTTTATCACACAACGACGTCATACTTTGGGAACGTCGTCCACATCGAGCAATGCTGTAGCAACCGCCGTGCAAACGACGGTAACAGCGGCGCCTCCAATCCAAACCAATGTCACAAAACTCATCAATGGTGAAATGCCGTTAAAACGGTTGCGTACGCAACCTCCCACCGAACAAGTTGTCTACGAAGTTAAAAAGGCGCCAATAGCG---CAACATCCACAACCACGAACAATAACCATACGTAATACTGCAGTGCCGCAAGCAGAATGCAACAGCAGTAGTAGCAGCCATTTGATGGCCTTGAGTAGTCTTACAACAACAGATGCGCGTGAAATAGCACGACAACTTAAACGCATAGCAGATGTTAAAGCTGAAAAGCTGAGATTCGAAATAGCACGCTTTAAATTCAATAATCCTGGTTTTGTTTATCATTCACCT
>musae
ATGGATAGGCGAAAGAAGCGCACATCCACAAATCAATATATGATGTACTTGGATATGATGGAAAAGGACTCTATTTTTGCAACAGGACGCATTCCACGCGATGTTGAGAGCAATTACTTGCACAAAAAATGGAAGGAACTTTCCGATAAGTTAAATACATGTAACAGTGGACCGACGCTAACAGCAGAAGAGTGGAGGAAGCGCTTAAACGATTGGAAGAACACAACGCGCTGTAAATATAGGCGAAGTATATCCGGGGAAAAAGATATATCATTAACATCTCTCGAATTAAAAGCGCTCAATCTTTTTGGCAAAGTGCCAAACACTTCATCGGAACCAGTGAGTATAACCCTTAAGTGTGAGAAGGAAGAT------GACGAAGAAATAGAGCATCAGCGTACATCTGAATCACTGCAAAAAGAGTTGCAGGCAGCTGTTGAAGAAGCTATATGCGGCGATGACGACGACGATGTCATGCAGGATGATAGCGAAGAGCAGGAAGATACAAACAATGTTCAAACAACTGTAGGG------GCGAGTACAACAGGAAATGTGGAGACCACAACCTATCGTACCATTTTGGTGGAGAACGCGCAATTTACAGATGAAGACCAGAATCAAGATCATTTGGAGTTTATCACACAGCGACGTCACACTTTGGGCACGTCATCCACATCAAGCAATGCCGTAGCAACCGCCGTGCAGACGACGGTAACAGCGGCGACTCCAATCCAAACCAATGTCACAAAACTCATCAATGGTGAAATGCCGTTGAAACGGTTGCGCACGCAGCCTCCCACCGAACAAGTAGTCTATGAAGTTAAAAAGGCGCCAATAGTG---CAACATCCACAACCACGAACCATTACCATACGTAATACTGCAGTGCCGCAAGCAGAATGTAACAGCAGTAGCAGTAGCCAATTGATGGCCGTGAGTAGTCTGACATCACCCGATGTGCGGGAAATAGCACGACAACTTAAACGCATTGCGGATGTTAAAGCTGAGAAGCTGAGATTCGAAATAGCACGCTTTAAATTCAACAATCCCGGTTTTGTTTATCATTCACCC
>oleae
ATGGATAGGCGAAAGAAGCGCACATCCACAAATCAATATATGATGTACTTGGATATGATGGAAAAGGACTCTATATTCGCAACAGGACGCATTCCACGGGATGTTGAGAGCAATTATTTGCACAAAAAATGGAAGGAACTTTCCGATAAGTTGAATACATGTAACAGTGGACCAACGCTAACAGCAGAAGAATGGCGGAAGCGCTTAAATGATTGGAAGAACACAACCCGCTGTAAATATAGGCGAAGCTTTTCCGGCGAAAAAGATATATCATTAACATCTCTAGAATTAAAAGCACTCGATCTTTTTGGCAAAGTGCCAAACACTTCATCGGAACCAATGAGTATAACCCTAAAATGTGAGAAGGAAGAT------GACGAAGAAAAAGAACATCAGCGAACATCTGAATCTCTGCAAAAAGAGTTGCAAGCAGCTGTTGAAGAAGCTATATGTGGCGATGATGACGAAGATGTCATGCAGGATGACAGCGAAGACCAGGAAGATACAAACAATGTTCAAACATCTGTAGGA------TCGAGTACAACAGGAAATGTGGAGACTACGACCTATCGTACTATTGTGGTGGAGAACGCGCAATTTACAGATGAAGAGCAGAACCAAGATCATTTGGAGTTTATCACACAGCGACGTCACACTTTGGGAACGTCATCCACATCGAGCAATGCCGTGGCAACCGCCGTGCAGACAACGGTAACAGCGGCACCTCCAATCCAAGCCAATGTCACAAAACTCATCAATGGTGAAATGCCGTTGAAACGGTTGCGCACGCAGCCTCCCACCGAACAAGTAGTTTACGAAGTTAAAAAGGCGCCAATAGTT---CAACATCCACAACCGCGAACCATAACCATACGTAATACTGCAGTGCCGCAAACGGAATGTAACAGCAGTAGCAGCAGCCAATTGATGGCCTTGAGTAGTCTTACATCGCCAGATGTGCGTGAAATAGCACGACAACTTAAACGCATAGCGGATGTTAAAGCTGAGAAGCTGAGATTCGAAATAGCACGCTTTAAATTCAACAATCCAGGTTTTGTTTATCATTCACCT
>tryoni
ATGGATAGGCGAAAGAAGCGCACATCCACCAATCAATATATGATGTACTTGGATATGATGGAAAAGGACTCTATTTTTGCAACAGGACGCATTCCACGCGATGTTGAGAGCAATTATTTGCATAAAAAGTGGAAGGAACTTTCCGATAAGTTAAATACATGCAACAGTGGACCAACGCTAACAGCAGAAGAGTGGCGGAAGCGCTTAAACGATTGGAAGAACACAACGCGCTGTAAATATAGGCGAAGTATTTCCGGCGAAAAAGATATATCATTAACATCTCTAGAATTAAAAGCGCTCGATCTTTTTGGCAAAGTGCCAAACACTTCATCGGAACCAGTGAGTATAACCCTAAAGTGTGAGAAGGAAGAT------GACGAAGAAATAGAGCATCAGCGTACATCTGAATCCCTGCAAAAAGAGTTGCAGGCAGCTGTTGAAGAAGCTATATGTGGCGATGACGACGACGATGTCATGCAGGATGAAAGCGAAGAGCAGGAAGATACGAACAATGTTCAAACAACTGTAGGG------GCGAGTACAACAGGAAATGTGGAGACTACAACCTATCGTACTATTGTGGTGGAGAACGCGCAGTTTACTGATGAAGACCAGAATCAAGATCATTTGGAGTTTATCACACAGCGACGTCACACTTTGGGCACGTCATCCACATCAAGCAATGCCGTAGCAACCGCCGTGCAGACGACGGTAACAGCGGCGACTCCAATCCAAACCAATGTCACAAAACTCATCAATGGTGAAATGCCGTTGAAACGGTTGCGCACGCAGCCTCCCACCGAACAAGTAGTCTACGAAGTTAAAAAGGCGCCAATAGTG---CAACATCCACAACCACGAACCATAACCATACGTAATACTGCAGTGCCGCAAGCAGAATGTAACAGCAGTAGCAGCAGCCAAATAATGGCCCTGAGTAGTCTCACATCACCCGATGTGCGGGAAATAGCACGACAACTCAAACGCATTGCGGATGTTAAAGCTGAGAAGCTGAGATTCGAAATAGCACGCTTCAAATTCAACAATCCCGGTTTTGTTTATCATTCACCC
>zonata
ATGGATAGGCGAAAGAAGCGCACATCCACAAATCAATATATGATGTACTTGGATATGATGGAAAAGGACTCTATTTTTGCAACAGGACGCATTCCACGCGATGTTGAGAGCAATTATTTGCACAAAAAATGGAAGGAACTTTCCGATAAGTTAAATACATGTAACAGTGGACCGACGCTAACAGCCGAAGAGTGGCGGAAGCGCTTAAACGATTGGAAGAACACAACGCGCTGTAAATATAGGCGAAGTATTTCCGGGGAAAAAGATATATCATTAACATCTCTAGAATTAAAAGCGCTCGATCTTTTTGGCAAAGTGCCAAACTCTTCATCGGAACCAGTGAGTATAACCCTAAAGTGTGAGAAGGAAGAT------GATGAAGAAATAGAGCATCAGCGTACATCTGAATCCCTGCAGAAAGAGTTGCAGGCAGCTGTTGAAGAAGCTATATGTGGCGATGACGACGACGACGTCATGCAGGATGAAAGCGAAGAGCAGGAAGATACAAACAATGTTCAAACAACTGTAGGG------GCGAGTACAACAGGAAATGTGGAGACTACAACTTATCGTACTATTTTGGTGGAGAACGCGCAATTTACAGATGAAGACCAGAATCAAGATCATTTGGAGTTTATCACACAGCGACGTCACACTTTGGGCACGTCATCCACATCAAGCAATGCCGTAGCAACCGCCGTGCAGACGACGGTAACAGCGGCGACTCCAATCCAAACCAATGTCACAAAACTCATCAATGGTGAAATGCCGTTGAAACGATTGCGCACGCAGCCTCCCACCGAACAAGTAGTCTATGAAGTTAAAAAGGCGCCAATAGTG---CAACATCCACAACCACGAACCATTACCATACGTAATACTGCAGTGCCGCAAGCAGAATGTAACAGCAGTAGCAGCGGCCAATTGATGGCCCTTAGTAGTCTCACATCACCCGATGTGCGGGAAATAGCACGACAACTTAAACGCATAGCGGATGTTAAAGCTGAGAAGCTGAGATTCGAAATAGCACGCTTTAAATTCAACAATCCCGGTTTTGTTTATCATTCTCCC
