# Supplementary material for: The Impact of Fast Radiation on the Phylogeny of Bactrocera Fruit Flies as Revealed by Multiple Evolutionary Models and Mutation Rate-Calibrated Clock
Source: Insects. 2022 Jun 30;13(7):603. doi: 10.3390/insects13070603 (PMC9319077; doi:10.3390/insects13070603)
Supplement: Supplementary file 1 [file insects-13-00603-s001.zip › File S1/ceratitis_19119.fasta]

>bryoniae
ATGGGTATTAGCCGCGATAGTGCTCACAAGCGCCGCGCCACTGGTGGCAAACGCAAGTCGCTCCGCAAGAAGCGCAAGTTCGAGTTGGGTCGTCCAGCTGCAAACACCAAGCTCGGTGCACCACGCATCCACAAAGTCCGCACACGCGGTGGTAACACCAAATTCCGTGCTTTGCGTTTGGAAACCGGTAACTTTGCATGGGCTTCTGAGGGAATTGCCCGTCGCACTCGTATTGCCGATGTAGTCTACAATGCATCAAACAATGAGTTGGTACGTACCAAAACTTTGGTAAAGAATACCATTGTTGTTATTGACGCCACACCATTCCGTCAATGGTATGAATCGCACTATGTGTTGCCTTTGGGACGCAAACGTAATCCCAAACATCAAAAAACCGAAGATGAGAATGACGTACTGAACAAGAAGCGCAGTGAAAAAGTAATGAAGAAATACTTGGAACGTCAAAAGTTCGCCAAAGTAGAAGCCGCTCTTGAAGATCAGTTCATCTCTGGACGTATCCTTGCCTGCGTTTCATCTCGTCCAGGTCAATGTGGTCGTTCTGATGGCTACATCCTAGAGGGCAAAGAATTGGAATTCTATCTTAAGAAAATTAAGTCA
>ceratitis
ATGGGTATTAGCCGCGATAGTGCTCACAAGCGCCGTGCCACTGGTGGCAAACGCAAATCGCTCCGTAAGAAGCGCAAGTTCGAGTTAGGTCGTCCAGCTGCCAATACCAAGCTTGGAGCTCCACGTATCCACAAAGTACGCACACGCGGTGGTAACACCAAATTCCGTGCTCTTCGTTTGGAAACTGGTAACTTTGCATGGGCTTCTGAGGGTATCGCTCGTCGTACTCGTATCGCTGATGTTGTATACAATGCATCCAACAATGAATTGGTGCGTACCAAAACTTTGGTAAAAAACACCATTGTTGTCATTGATGCTACACCATTCCGTCAATGGTATGAGTCGCACTACGTTCTGCCTTTGGGTCGTAAACGTAACCCTAAGCACCAGAAAACTGAAGATGAAAATGACGTGCTGAACAAGAAGCGCAGTGAAAAAGTAATGAAGAAATACTTGGAACGTCAAAAGTTCGCTAAAGTCGAACCTGCCCTCGAAGATCAATTCATTTCTGGACGTATCCTTGCCTGCGTTTCATCCCGCCCAGGTCAATGTGGCCGTTCTGATGGTTACATCTTAGAGGGTAAAGAATTGGAGTTCTATCTTAAGAAAATTAAATCA
>correcta
ATGGGTATTAGCCGCGATAGTGCTCACAAGCGCCGCGCCACTGGTGGCAAACGCAAGTCCCTCCGCAAGAAGCGCAAGTTCGAGTTGGGTCGTCCAGCTGCAAACACCAAGCTCGGTGCACCACGTATCCACAAAGTCCGCACACGCGGTGGTAACACCAAATTCCGTGCTTTGCGTTTGGAAACCGGTAACTTTGCGTGGGCTTCTGAGGGTATTGCCCGTCGCACTCGTATTGCCGATGTAGTCTACAATGCATCAAACAATGAATTGGTACGTACCAAAACTTTGGTAAAGAACACCATTGTTGTTATTGACGCCACACCATTCCGTCAATGGTATGAATCGCATTATGTGTTGCCTTTGGGACGCAAACGTAATCCCAAACATCAAAAAACTGAAGATGAGAATGACGTGCTGAACAAGAAGCGCAGTGAAAAAGTAATGAAGAAATACTTGGAACGTCAAAAGTTCGCTAAAGTAGAAGCCGCTCTTGAAGATCAGTTCATCTCTGGACGTATCCTTGCCTGCGTATCTTCTCGTCCAGGTCAATGTGGTCGTTCTGATGGCTACATCCTAGAGGGCAAAGAATTGGAATTCTATCTTAAGAAAATTAAGTCA
>cucurbitae
ATGGGTATTAGCCGCGATAGTGCTCACAAGCGCCGCGCCACTGGTGGCAAACGCAAGTCGCTCCGCAAGAAGCGCAAGTTCGAGTTGGGTCGTCCAGCTGCAAACACCAAGCTCGGTGCACCACGTATCCATAAAGTACGCACACGCGGTGGTAACACCAAATTCCGTGCTTTGCGCTTGGAAACCGGTAACTTTGCGTGGGCTTCTGAGGGTATTGCCCGCCGCACTCGTATTGCTGATGTAGTCTACAATGCATCAAACAATGAATTGGTGCGTACCAAGACCTTGGTAAAGAACACCATTGTTGTTATTGACGCCACACCATTCCGTCAATGGTATGAATCGCACTATGTGCTACCTTTGGGACGCAAACGTAATCCCAAACATCAAAAAACTGAAGATGAGAATGACGTGCTGAACAAGAAGCGCAGTGAAAAAGTAATGAAGAAATACTTGGAACGCCAAAAGTTCGCCAAAGTAGAAGCTGCACTTGAAGATCAGTTCATCTCTGGACGTATCCTTGCCTGCGTTTCATCTCGTCCCGGTCAATGTGGTCGTTCTGATGGTTACATCCTAGAGGGCAAAGAATTGGAATTCTATCTTAAGAAAATTAAGTCA
>dorsalis
ATGGGTATTAGCCGCGATAGTGCTCACAAGCGCCGCGCCACTGGTGGCAAACGCAAGTCTCTCCGCAAGAAGCGCAAGTTCGAGTTGGGTCGTCCAGCTGCAAACACCAAGCTCGGTGCACCACGCATCCACAAAGTACGCACACGCGGTGGTAACACCAAATTCCGTGCTTTGCGTTTGGAAACCGGTAACTTTGCGTGGGCTTCTGAGGGTATTGCCCGTCGTACTCGTATTGCTGATGTAGTCTACAATGCATCAAACAATGAGTTGGTACGTACCAAAACTTTGGTAAAGAACACCATTGTTGTTATTGACGCCACACCATTCCGTCAATGGTATGAATCGCACTATGTGTTGCCTTTGGGACGCAAACGTAATCCCAAACATCAAAAAACGGAAGATGAGAATGACGTGCTGAACAAGAAGCGCAGTGAAAAAGTAATGAAGAAATACTTGGAACGTCAAAAGTTCGCCAAAGTAGAAGCCGCTCTTGAAGATCAGTTCATCTCTGGACGTATCCTTGCCTGCGTTTCATCTCGTCCAGGTCAATGCGGTCGTTCTGATGGATACATCCTAGAGGGCAAAGAATTGGAATTCTATCTTAAGAAAATTAAGTCA
>jarvisi
ATGGGTATTAGCCGCGATAGTGCTCACAAGCGCCGCGCCACTGGTGGCAAACGCAAGTCGCTCCGCAAGAAGCGCAAGTTCGAGTTGGGTCGTCCAGCAGCAAACACTAAGCTCGGTGCACCACGCATTCACAAAGTACGCACACGCGGTGGTAACACCAAATTCCGTGCTTTGCGTTTGGAAACCGGTAACTTTGCGTGGGCTTCTGAGGGTATTGCCCGTCGCACTCGTATTGCCGATGTAGTCTACAATGCATCAAACAATGAGTTGGTACGTACCAAAACTTTGGTAAAGAACACCATTGTTGTTATTGACGCCACACCATTCCGTCAATGGTATGAATCGCACTATGTGTTGCCTTTGGGACGCAAACGTAATCCCAAACATCAAAAAACTGAAGATGAGAATGACGTGCTGAACAAGAAGCGCAGTGAAAAAGTAATGAAGAAATACTTGGAACGTCAAAAGTTCGCCAAAGTAGAAGCCGCTCTTGAAGATCAGTTCATCTCTGGACGTATCCTTGCCTGCGTATCATCTCGTCCAGGTCAATGTGGTCGTTCTGATGGCTACATCCTAGAGGGCAAAGAATTGGAATTCTATCTTAAGAAAATTAAGTCA
>latifrons
ATGGGTATTAGCCGCGATAGTGCTCACAAGCGCCGCGCCACTGGTGGCAAACGCAAGTCGCTTCGCAAGAAGCGCAAGTTCGAGTTGGGTCGTCCAGCTGCAAACACCAAGCTTGGGGCACCCCGCATCCACAAAGTCCGCACACGCGGTGGTAACACCAAATTCCGGGCTTTGCGTTTGGAAACCGGTAATTTTGCGTGGGCTTCTGAGGGTATTGCCCGTCGCACTCGTATTGCCGATGTAGTCTACAATGCATCAAATAATGAGTTGGTACGTACCAAAACTTTGGTAAAGAACACCATTGTTGTTATTGACGCCACACCATTCCGTCAATGGTATGAATCGCACTATGTGTTGCCTTTGGGACGCAAACGTAATCCCAAACATCAAAAAACTGAAGATGAGAATGATGTGCTGAACAAGAAGCGCAGTGAAAAAGTAATGAAGAAATACTTGGAACGTCAAAAGTTCGCCAAAGTAGAAGCCGCTCTTGAAGATCAGTTCATCTCTGGACGTATCCTTGCCTGCGTATCATCTCGTCCAGGTCAATGTGGTCGTTCTGATGGCTACATCCTAGAGGGCAAAGAGTTGGAATTCTATCTTAAGAAAATTAAGTCA
>minax
ATGGGTATTAGCCGCGATAGTGCTCACAAGCGCCGCGCCACTGGTGGCAAACGCAAGTCGCTCCGCAAGAAACGCAAGTTCGAGTTGGGTCGTCCAGCTGCAAACACCAAGCTTGGTGCACCACGCATCCACAAAGTACGAACACGCGGTGGTAACACCAAATTCCGTGCTTTGCGCTTGGAAACCGGTAACTTTTCGTGGGCTTCTGAGGGTATTGCCCGTCGCACTCGTATTGCTGATGTAGTCTACAATGCATCAAACAATGAGTTGGTACGTACCAAAACTTTGGTAAAGAACACAATTGTTGTCATTGATGCCACACCATTCCGCCAATGGTATGAATCGCATTATGTGCTGCCTTTGGGACGCAAACGTAATCCCAAACATCAAAAAACTGAAGATGAGAACGATGTGCTGAACAAGAAGCGCAGTGAAAAAGTAATGAAGAAATATTTAGAACGTCAAAAGTTCGCTAAAGTAGAACCCGCTCTTGAAGACCAGTTTATCTCTGGTCGTATCCTTGCCTGCGTTTCATCTCGTCCAGGACAATGTGGTCGTTCTGATGGTTACATCCTAGAGGGCAAGGAATTAGAATTCTATCTTAAGAAAATTAAGTCA
>musae
ATGGGTATTAGCCGCGATAGTGCTCACAAGCGCCGCGCCACTGGTGGCAAACGCAAGTCCCTCCGCAAGAAGCGCAAGTTCGAGTTGGGTCGTCCAGCTGCAAACACCAAGCTCGGTGCACCACGCATCCACAAAGTACGCACACGCGGTGGTAACACCAAATTCCGTGCTTTGCGTTTGGAAACCGGTAACTTTGCGTGGGCTTCTGAGGGTATTGCCCGTCGTACTCGTATTGCCGATGTAGTCTACAATGCATCAAACAATGAGTTGGTACGTACCAAAACTTTGGTAAAGAACACCATTGTTGTTATTGACGCCACACAATTCCGTCAATGGTATGAGTCGCACTATGTGTTGCCTTTGGGACGCAAACGTAATCCCAAACACCAAAAAACTGAAGATGAGAATGACGTGCTGAACAAGAAGCGCAGTGAGAAAGTAATGAAGAAATACTTGGAACGTCAAAAGTTCGCCAAAGTAGAAGCCGCTCTTGAAGATCAGTTCATCTCTGGACGTATACTTGCCTGCGTTTCATCTCGTCCAGGTCAATGTGGTCGTTCTGATGGATACATCCTAGAGGGCAAAGAATTGGAATTCTATCTTAAGAAAATTAAGTCA
>oleae
ATGGGTATTAGCCGCGATAGTGCTCACAAGCGCCGCGCCACTGGTGGCAAACGCAAGTCGCTCCGTAAGAAGCGCAAGTTCGAGTTGGGTCGTCCAGCTGCAAACACCAAGCTCGGTGCACCACGCATCCACAAAGTACGCACACGCGGTGGCAACACTAAATTCCGTGCTTTGCGCTTGGAAACCGGTAACTTTGCGTGGGCTTCTGAGGGTGTTGCCCGTCGTACTCGTATTGCCGATGTAGTTTATAATGCATCAAACAATGAGTTGGTGCGTACCAAAACTTTGGTAAAGAACACCATTGTTGTCATTGACGCTACACCATTCCGCCAATGGTATGAATCGCACTATGTGTTGCCTTTGGGACGCAAACGTAATCCCAAACATCAAAAAACTGAAGATGAGAATGACGTGCTGAACAAGAAGCGCAGCGAAAAAGTAATGAAGAAATACTTGGAACGTCAAAAGTTCGCCAAAGTAGAGCCCGCTCTTGAAGATCAGTTTATTTCTGGACGTATCCTTGCCTGCGTTTCATCCCGTCCAGGTCAATGTGGTCGTTCTGATGGTTATATCCTAGAGGGCAAAGAATTGGAATTCTATCTTAAGAAAATTAAGTCA
>tryoni
ATGGGTATTAGCCGCGATAGTGCTCACAAGCGCCGCGCCACTGGTGGCAAACGCAAGTCGCTCCGCAAGAAGCGCAAGTTCGAGTTGGGTCGTCCAGCAGCAAACACTAAGCTCGGTGCACCACGCATCCACAAAGTACGCACACGCGGTGGTAACACCAAATTCCGTGCTTTGCGTTTGGAAACCGGTAACTTTGCGTGGGCTTCTGAGGGTATTGCCCGTCGCACTCGTATTGCCGATGTAGTCTACAATGCATCAAACAATGAGTTGGTACGTACCAAAACTTTGGTAAAGAACACCATTGTTGTTATTGACGCCACACCATTCCGTCAATGGTATGAATCGCACTATGTGTTGCCTTTGGGACGCAAACGTAATCCCAAACATCAAAAAACTGAAGATGAGAATGACGTGCTGAACAAGAAGCGCAGTGAAAAAGTAATGAAGAAATACTTGGAACGTCAAAAGTTCGCCAAAGTAGAAGCCGCTCTTGAAGATCAGTTCATCTCTGGACGTATCCTTGCCTGCGTATCATCTCGTCCAGGTCAATGTGGTCGTTCTGATGGCTACATTCTAGAGGGCAAAGAATTGGAATTCTATCTTAAGAAAATTAAGTCA
>zonata
ATGGGTATTAGCCGCGATAGTGCTCACAAGCGCCGCGCCACTGGTGGCAAACGCAAGTCCCTCCGCAAGAAGCGCAAGTTCGAGTTGGGTCGTCCAGCTGCAAACACCAAGCTCGGTGCACCACGCATCCACAAAGTCCGCACACGCGGTGGTAACACCAAATTCCGTGCTTTGCGTTTGGAAACCGGTAACTTTGCGTGGGCTTCTGAGGGTATTGCCCGTCGCACTCGTATTGCCGATGTAGTCTACAATGCATCAAACAATGAATTAGTACGTACCAAAACTTTGGTAAAGAACACAATTGTTGTTATTGACGCCACACCATTCCGTCAATGGTATGAATCGCACTATGTGTTGCCTTTGGGACGCAAACGTAATCCCAAACATCAAAAAACTGAAGATGAGAATGACGTGCTGAACAAGAAGCGCAGTGAAAAAGTAATGAAGAAATACTTGGAACGTCAAAAGTTCGCTAAAGTAGAAGCCGCTCTTGAAGATCAGTTCATCTCTGGACGTATCCTTGCCTGCGTATCATCTCGTCCAGGTCAATGTGGTCGTTCTGATGGCTACATCCTAGAGGGCAAAGAATTGGAATTCTATCTTAAGAAAATTAAGTCA
