# Supplementary material for: The Impact of Fast Radiation on the Phylogeny of Bactrocera Fruit Flies as Revealed by Multiple Evolutionary Models and Mutation Rate-Calibrated Clock
Source: Insects. 2022 Jun 30;13(7):603. doi: 10.3390/insects13070603 (PMC9319077; doi:10.3390/insects13070603)
Supplement: Supplementary file 1 [file insects-13-00603-s001.zip › File S1/ceratitis_1912.fasta]

>bryoniae
ATGGGACGGTACTCTCGGGAGCCAGAGAATGCCACAAAATCGTGCAAGGCGCGCGGTCCAAATCTACGTGTGCACTTCAAGAACACCCATGAAACCGCCCAGGCTATCAAACGGATGCCTCTGCGTCGTGCGCAACGCTTCTTGAAATCGGTCATCGAACAGAAAGAGTGCGTTCCATTCCGTCGCTTCAACGGTGGTGTTGGTCGTTGCGCACAAGCCAAGCAATGGAAGACCACGCAAGGTCGCTGGCCAAAGAAATCAGCTGAATTCCTTTTGCAGCTTCTGCGTAACGCTGAAGCCAACGCTGACTGCAAAGGTCTTGATGTC---------------------------------------------------------------------------------------------------------------------------------------------------------------------------------------------------------------------------
>ceratitis
ATGGGACGGTACTCGCGGGAACCAGAGAATGCCACAAAATCGTGCAAGGCGCGCGGACCCAATCTACGTGTGCACTTTAAGAACACCCATGAAACCGCCCAGGCTATCAAACGTATGCCTCTGCGTCGCGCTCAACGCTTCCTGAAATCGGTTATTGAACAGAAAGAGTGCGTGCCATTCCGTCGCTTCAACGGTGGTGTTGGTCGTTGCGCACAAGCCAAACAATGGAAGACCACTCAAGGTCGCTGGCCCAAGAAATCTGCGGAGTTCCTTTTGCAACTCCTCCGTAACGCTGAAGCCAACGCTGACTGCAAGGGTCTCGATGTCGATCGTCTAGTTATCGATCACATTCAAGTGAATCGCGCACAATGTCTGCGTCGCCGTACATACCGTGCTCACGGTCGTATCAACCCCTACATGTCATCACCATGCCACGTTGAGGTTATTCTTACTGAAAAGGAAGCGGTCGTATCTAAGGCGTCTGAAAATGAGCCAGCCAAGAAGAAGTTGTCAAAGAAGAAGATGCAGCGACAAAAGGAGAAGATG
>correcta
ATGGGACGGTACTCGCGGGAGCCAGAGAATGCCACAAAATCGTGCAAGGCGCGCGGACCAAATCTACGTGTGCACTTCAAGAACACCCATGAAACCGCCCAGGCTATCAAACGCATGCCTCTGCGCCGTGCGCAAAGCTTTTTGAAATCGGTCATCGAACAGAAAGAGTGCGTTCCATTCCGTCGCTTCAACGGTGGTGTTGGTCGTTGCGCACAAGCGAAGCAATGGAAGACCACCCAAGGTCGCTGGCCTAAGAAATCTGCTGAATTCCTTTTGCAGCTCCTGCGTAACGCTGAAGCTAACGCGGACTGCAAAGGTCTCGATGTCGACCGTCTGGTCATTGATCATATACAAGTAAATCGTGCACAATGTCTGCGTCGTCGCACATACCGTGCTCATGGTCGTATCAACCCCTACATGTCCTCGCCATGTCACGTTGAGGTAATCCTTACTGAAAAGGAAGCGGTCGTGTCTAAGGCTTCTGAAAACGAGCCTGCCAAGAAGAAGCTGAGCAAAAAGAAGTTGCAGCGACAAAAGGAAAAGATG
>cucurbitae
ATGGGACGGTACTCGCGGGAGCCAGAGAATGCCACAAAATCGTGCAAGGCGCGCGGACCAAATCTACGTGTGCACTTCAAGAACACCCATGAAACCGCCCAGGCTATCAAGCGTATGCCTCTGCGTCGTGCCCAGCGTTTCTTGAAATCCGTCGTCGAACAGAAAGAGTGCGTGCCATTCCGTCGCTTCAACGGTGGTGTTGGTCGTTGCGCACAAGCCAAGCAATGGAAGACCACCCAAGGTCGCTGGCCCAAGAAATCCGCTGAATTCCTTTTGCAACTTCTGCGTAACGCTGAGGCTAACGCTGACTGCAAAGGTCTCGATGTCGACCGTCTGGTCATCGATCACATTCAGGTGAATCGCGCACAATGCTTGCGTCGTCGCACATACCGTGCTCATGGTCGCATCAACCCCTACATGTCGTCACCATGCCACGTTGAGGTCATCCTCACTGAAAAGGAAGCGATCGTGTCCAAGGCCTCCGAAAACGAGCCAGCCAAGAAGAAGCTGTCGAAGAAGAAGTTGCAGAGACAAAAGGAGAAGATG
>dorsalis
ATGGGACGGTACTCGCGGGAGCCAGAGAATGCCACAAAATCGTGCAAGGCGCGTGGACCAAATCTACGTGTGCACTTCAAGAACACCCATGAAACCGCCCAGGCTATCAAACGCATGCCTCTGCGCCGTGCGCAAAACTTTTTGAAATCGGTCATCGAACAGAAAGAGTGCGTTCCATTCCGTCGCTTCAACGGTGGTGTTGGTCGTTGCGCACAAGCGAAGCAATGGAAGACCACCCAAGGTCGCTGGCCTAAGAAATCTGCTGAATTCCTTTTGCAGCTTCTGCGTAACGCTGAAGCTAACGCGGACTGCAAAGGTCTCGATGTCGACCGTCTGGTCATCGATCATATACAAGTAAATCGTGCACAATGTCTGCGTCGTCGCACATACCGTGCTCATGGTCGTATCAACCCCTACATGTCATCGCCATGTCACGTTGAGGTAATCCTTACTGAAAAGGAAGCGGTCGTGTCTAAGGCTTCTGAAAACGAGCCTGCCAAGAAGAAGCTGAGCAAAAAGAAGTTGCAGCGACAAAAGGAAAAGATG
>jarvisi
ATGGGACGGAACTCGCGGGAGCCAGAGAATGCCACAAAATCATGCAAGGCGCGCGGACCAAATCTACGTGTGCATTTCAAGAACACCCATGAAACCGCCCAGGCTATCAAACGCATGCCTTTGCGTCGTGCTCAACGCTTTTTGAAATCCGTCGTCGAACAGAAAGAGGGCGTTCCCTTCCGTCGCTTCAACGGTGGTGTTGGTCGTTGCGCACAAGCCAAGCAATGGAAGACCACCCAAGGTCGGTGGCCAAAGAAATCAGCTGAATTCCTTTTGCAGCTTCTGCGAAACGCTGAAGCCAACGCTGACTGCAAAGGTCTCGATGTCGACCGTCTGGTCATTGACCATATTCAAGTGAATCGTGCGCAATGTCTGCGCCGTCGCACATACCGTGCTCATGGTCGTATCAATCCCTACATGTCATCGCCATGCCACGTTGAGGTAATCCTCACTGAAAAGGAAGCGGTCGTGTCTAAGGCTTCTGAAAACGAGCCTGCCAAGAAGAAGCTGTCGAAAAAGAAGTTGCAGCGTCAAAAGGAAAAGATG
>latifrons
ATGGGACGGTACTCGCGGGAGCCAGAGAATGCCACAAAATCGTGCAAGGCGCGTGGACCAAATCTACGTGTGCACTTCAAGAACACCCATGAAACCGCCCAGGCTATCAAACGCATGCCTCTGCGACGTGCTCAACGCTTTTTGAAATCGGTCATCGAACAGAAAGAGTGCGTTCCATTCCGTCGCTTCAACGGTGGTGTTGGTCGTTGCGCACAAGCCAAACAGTGGAAAACCACCCAAGGTCGCTGGCCAAAGAAATCAGCTGAATTCCTTTTGCAACTTCTGCGTAACGCTGAAGCCAACGCGGACTGTAAAGGTCTTGATGTCGACCGTCTGATAATCGATCATATTCAAGTGAATCGTGCACAATGTCTGCGTCGTCGCACATACCGTGCTCATGGCCGCATCAACCCCTACATGTCATCGCCATGCCACGTTGAGGTAATCCTCACTGAAAAGGAAGCGGTCGTGTCTAAGGCTTCTGAAAACGAGCCTGCCAAAAAGAAGCTGTCGAAAAAGAAGTTGCAGCGACAAAAGGAGAAGATG
>minax
ATGGGACGGTACTCGCGAGAGCCAGAAAATGCTACAAAATCGTGCAAGGCGCGTGGACCTAATCTACGTGTACACTTCAAGAATACCCATGAAACCGCCCAAGCTATCAAACGCATGCCTCTGCGTCGTGCGCAGCGCTTCTTGAAATCCGTCATCGAACAAAAAGAGTGCGTTCCATTCCGTCGCTTCAATGGTGGTGTTGGTCGTTGCGCACAAGCCAAGCAATGGAAGACCACACAGGGTCGCTGGCCAAAGAAATCCGCTGAATTCCTTTTGCAACTGCTGCGTAACGCTGAAGCCAACGCTGACTGCAAAGGACTCGATGTCGACCGTCTAGTTATAGATCATATTCAAGTGAATCGAGCACAATGTCTGCGTCGTCGCACATACCGTGCTCATGGTCGTATCAACCCCTACATGTCGTCGCCATGCCACGTTGAAGTAATCCTCACTGAAAAGGAAGCGGTCGTGTCTAAGGCTTCCGAAAACGAGCCAGCCAAGAAGAAGCTGTCGAAGAAGAAGTTGCAGCGACAAAAGGAGAAGATG
>musae
ATGGGACGGTACTCGCGGGAGCCAGAGAATGCCACAAAATCGTGCAAGGCGCGTGGACCAAATCTACGTGTGCACTTCAAGAACACCCATGAAACCGCCCAGGCTATCAAACGCATGCCTCTGCGCCGTGCGCAAAGCTTTTTGAAATCGGTCATCGAACAGAAAGAGTGCGTTCCATTCCGTCGCTTCAACGGTGGTGTTGGTCGTTGCGCACAAGCGAAGCAATGGAAGCCCACCCAAGGTCGCTGGCCTAAGAAATCTGCTGAATTCCTTTTGCAACTTCTGCGTAACGCTGAAGCTAACGCGGACTGCAAAGGTCTCGATGTCGACCGTCTGGGCATCGATCATATACAAGTAAATCGTGCACAATGTCTGCGTCGTCGCACATACCGTGCTCATGGTCGTATCAACCCCTACATGTCATCGCCATGTCACGTTGAGGTAATCCTTACTGAAAAGGAAGCGGTCGTGTCTAAGGCTTCTGAAAACGAGCCTGCCAAGAAGAAGCTGAGCAAAAAGAAGTTGCAGCGACAAAAGGAAAAGATG
>oleae
ATGGGACGGTACTCGCGGGAACCAGAGAATGCCACAAAATCGTGTAAGGCGCGTGGACCTAATCTACGTGTGCACTTCAAGAACACTCACGAAACCGCCCAGGCTATCAAACGCATGCCTCTGCGTCGTGCCCAGCGCTACTTGAAATCCGTCATCGAACAGAAAGAGTGTGTTCCATTCCGTCGCTTCAACGGTGGTGTTGGTCGTTGCGCACAAGCCAAGCAATGGAAGACCACCCAAGGTCGCTGGCCAAAGAAATCCGCTGAGTTCCTTTTGCAGCTGCTGCGTAACGCTGAAGCCAACGCCGACTGCAAAGGTCTCGATGTCGACCGTCTGGTCATCGATCATATTCAAGTGAATCGTGCACAATGTCTGCGTCGTCGCACATACCGTGCTCATGGTCGTATCAACCCTTACATGTCGTCACCATGCCACGTTGAGGTAATCCTCACCGAAAAGGAAGCGGTCGTGTCAAAGGCTTCTGAAAATGAGCCAGCCAAGAAGAAGCTGTCGAAAAAGAAGTTGCAGCGACAAAAGGAGAAGATG
>tryoni
ATGGGACGGTACTCGCGGGAGCCAGAGAATGCCACAAAATCGTGCAAGGCGCGCGGACCAAATCTACGTGTACACTTCAAGAACACCCATGAAACCGCCCAGGCTATCAAACGCATGCCTTTGCGTCGTGCTCAACGCTTTTTGAAATCCGTCGTCGAACAGAAAGAGTGCGTTCCCTTCCGTCGCTTCAACGGTGGTGTTGGTCGTTGCGCACAAGCCAAGCAATGGAAGACCACCCAAGGTCGCTGGCCAAAGAAATCAGCTGAATTCCTTTTGCAGCTTTTGCGTAACGCTGAAGCCAACGCTGACTGCAAAGGTCTCGATGTCGACCGTCTTGTCATCGACCATATTCAAGTGAATCGTGCGCAATGTCTGCGTCGTCGCACATACCGTGCTCATGGTCGTATCAATCCCTACATGTCATCGCCATGCCACGTTGAGGTAATCCTCACTGAAAAGGAAGCGGTCGTGTCTAAGGCTTCTGAAAACGAGCCTGCCAAGAAGAAGCTGTCGAAAAAGAAGTTACAGCGACAAAAGGAGAAGATG
>zonata
ATGGGACGGTACTCGCGGGAGCCAGAGAATGCCACAAAATCGTGCAAGGCGCGCGGACCAAATCTACGTGTGCACTTCAAGAACACCCATGAAACCGCCCAGGCTATCAAACGGATGCCTCTGCGCCGTGCGCAAAGCTTTTTGAAATCGGTCATCGAACAGAAAGAGTGCGTTCCATTCCGTCGCTTCAACGGTGGTGTTGGTCGTTGCGCACAAGCGAAGCAATGGAAGACCACCCAAGGTCGCTGGCCTAAGAAATCTGCTGAATTCCTGTTGCAGCTTCTGCGTAACGCTGAAGCTAACGCGGACTGCAAAGGTCTCGATGTCGACCGTCTGGTCATTGATCATATACAAGTAAATCGTGCACAATGTCTGCGTCGTCGCACATACCGTGCTCATGGTCGTATCAACCCCTATATGTCCTCGCCATGTCACGTTGAGGTAATCCTTACTGAAAAGGAAGCGGTCGTGTCAAAGGCTTCTGAAAACGAGCCTGCCAAGAAGAAGCTGAGCAAAAAGAAGTTGCAGCGACAAAAGGAAAAGATG
