# Supplementary material for: The Impact of Fast Radiation on the Phylogeny of Bactrocera Fruit Flies as Revealed by Multiple Evolutionary Models and Mutation Rate-Calibrated Clock
Source: Insects. 2022 Jun 30;13(7):603. doi: 10.3390/insects13070603 (PMC9319077; doi:10.3390/insects13070603)
Supplement: Supplementary file 1 [file insects-13-00603-s001.zip › File S1/ceratitis_19305.fasta]

>bryoniae
ATGAACGAAAATTGGTTTTGTGAACAATTGTGTAATTTAAATATCCAGGAGAATCGCCTGACTGCTTTATCTGAAATTCGAATGCGTTTGTACGAAATTAGTGAAACTTCAGATGCTCAATTGGAAACACAAATTAGAGAACGTTTACTCAACGCTCCAGAATTTATTGAATGTCTAAATAAAAATGAGGCCAAAGAACAATGTGAACTGGCTGCTGATATATTGGCAATATGCATGTCACACATGAGCCTTGGACAAAGTACCCTACCGACAATATTGGAGCTGACCCTGACGCATCCACGATCTAGTATAAAATCTGTTGTTTTCAACACAATTTTAAAACAATTAGAAAGACAGCGAAACAACAATAAGAACGTTCAAATATCTTCTGAACTTCTCTTTCACATTTTAAATGGTTTAAAGGAAGATGACAGCAAAGTCGGAGTTCCAGCGATTGGAATATTAACTATAGTTCTAGAGCAACATATCAATGATGACATTAAAAGCAAATTATTGGATATGTTGACATCTAATGAAATTGTTAAGTGTCGTGTTTATGAATTAGCTGTAAATCTTGCCAAGCAATCGTATACTATGCTTCATCAAGTTGAATTTCTGCTCGATCGAGCTTTGTCAGAGCTTGATAATGATGATGTGCTATTTCAAGTAAATATTCTTGAAATACTAGTTGCACTTGCAGAACAAAATCATGGGTTACTATATTTAGAAAATAGACAAGTTTTCGAAATAATAAGCCGGCGTGTGGAAAATGTTGACCAAAACCCAATCGATCAATTACTCATTCCAGGAATTATGAAATTTTTCGGCAAAACTGCGTCAGTGCAACCTCAGAAAGTAATTGTTGATTATCCTCATATGATACAATGTCTATTCGAAAGCATTCTTTCTGGAAATATGTCAATACTTCCAGCGGCATTTGATACATTTGCGAATCTCAATCAAACAACGAAAGGAAAACAACTATTGGATCAACATTATTCAGCGTTGATTAAAGAAACCTTTGAAGCTATGGGTGCGTATTTGAAAAACCTCTCCACAGATTTGAAAAACCGAGCATTTAACACATTGGAAATGGTTTTTTCGACCGAAAGTCAAAGTGATATAGAGATATTACTTCAAAAATGGTTCAAGTATTTAGCTGGAGAAGAGAGTATGCAATTTCTGATGGACTATTGTCGGAATCCGTTTCCTGATATCAAAGTAGCATGTCTAAGCTTTATTAAATCCCTTTGCCTCCATAAATGGGGATTACTAGCATTAAAAAACACAGCTGGCTTTGTGGAATTTTTACTTGATCGAAAAATTGAGTTTGACAAAGACGCGAAATATAAAAAATTCGAGTTAATCAGTCTTTTAGCAGATACTGATGTTTTTGATATGCAGATTAATTTACAATTACGCACTTATGTTAATGAAGGTCCCTACTTCGTGCAAAGTATATTAGACATAGCTACGGAA
>ceratitis
ATGAGTGAAAGTTGGTTTTGCGAACAGATACAAAATTTAAGCAACCGGGAGAATCGGTTGTCAATATTAGCGGATATACGACTTCGTTTGTATGGAAATGAAGATTTGGCTGGTGCTGAATTTGAATCATCAGTGGCTACCCGCTTACTCAGTGTTCCAGAGTTTTGGGAATGCTTGGATGGAAAAGAAAGTAGTCAACATTATGATCTTGCTAAAGAAATATTGTCAATATGCATGTCACGCCTACGAATTGAACAAAATAATACATTTGTGATATTAGAGACGGCTTTATCTAATTCGAAGCCCGACATTAAAGCCATTATTTTGAATACCATTTTAAAGCAATTCCAAATGAATTTCATGAATAACAAAGATGTTCAAATACCTATTGGGCTCCTTAAACATATATTAAATGGGTTACAACACGAGGCCAGTAATGTCGGAGTACCAGCTTTAGAAATTTTAAAAATTTCTTTGGCGCGACATATCGATGATCATTTAAAACAACAGTTATTAGATATGTTATCCACAAATGAAATTGTAAAGTGCCGTATATATGAACTTGCGGTGAGCGTTGCAATAGAATCGCCTACCTCACTTCAACAGGTAGAGTTTCTGCTCGATAATGCTTTGTCAGAGCTTGATAATGATGATGTACTTTTGCAAGTGAACATTCTTGAAATACTAGTATCACTCGCAGAACAGAATCATGGTTTACTTTACTTAGAAAATAGAAAAGTATTCGAAATAATTGGTAGGCGTGTAGAAAATGTTTCTCAAAACCCCTTAGACGAACTGCTCATTCCCGGCATAATGAAATTTTTTAGCAAAGCCGCCTCAGTTCAACCTCAGAAATTAATCATTGATTACCCACATATGATAAAATGTTTATTTGAAAGCATTTTTTCTGGAAAAGAATCGATATTACCTGCAGCGTTTGACGCACTCGCTAATCTTACACAATCTTATAAGGGGATAGTACTTTTGGATCAAAATTATCCCGCGCTAATTAAAGAAACGTTCGAATCTATTGCATCATATTTAAGAAGTCTGCCAACAGATTTGAAAAATAGAGCTTTTAATGCTTTGGAAATAGTTTTTCTCAAGGAGAGCAATGCTGATATAGGAAAAATATTGCGAAAATGGTTTACATATCTAGCCTGTGGAGAGAGCATGCAATTTTTGATGGATTACTGTCGGAATCCTTTTCCTGATATCAAAGTGTCATGTTTAAGATTCATTAAATCAGTTTGCCATCATAGATGGGGCATAGTAGCCTTAAAAAACACTGCCGGCTTCATTGAATATTTACTGGATCGCAACGTTGAGTTTGACAAGGAGGCGAAGTACGTAAAATACGAAATAATTAGTGCGGTAGCAGATAGCGACGTTTTTGATGCACAAATTAATCTGCAATTACGTACTTATGTAAACGAAGGGCCGTACTTCGTTGAAAGTATATTGGACATCGCAACGGAA
>correcta
ATGAACGAAAATTGGTTTTGTGAACAAATCAGTAATTTAAATATCCAGGAGAATCGCCTGACCGCTTTATCTGAAATTCGAATGCGTTTGTACGAAATTAGTGGAACTTCAGACGCTCAATTGGAATCACAAATTACAGACCGTTTACTCAACGCTCCAGAATTTATTGAATGTCTAAATAAAACTGAGGCCAAAGAACAATGTGAACTGGCTGCCGATATATTGGCAATATGCATGTCACACATGAGCCTTGGTCAAAGTACCCTACCGACGATTTTGGAGCTAACCCTGACACATCCAAGATCTAGTATAAGATCTGTTGTTTTCAACACAATTTTAAAACAATTAGAAAGACAGCGAAACAACAATAAAAATGTTCAAATATCTTCTGAACTTCTTTTTCACATTTTAAATGGATTAAAGGAAGACGACAGCAAAGTCGGAGTTCCAGCGATTGGGATATTAACTATAGTTCTAGAACAACATATCAATGATGACGTTAAACGCAAATTATTGGATATGTTGACATCTAATGAAATTGTTAAGTGTCGTGTTTATGAACTAGCCGTAAATCTTGCCAAGCAATCGCCAAATATGCTTCATCAAGTTGAATTTCTGCTCGATCGAGCTTTGTCAGAGCTTGATAATGATGATGTGTTATTTCAAGTAAATATTCTTGAAATACTAGTTGCACTTGCAGAACAAAATCATGGGCTACTATATTTAGAAAATAGACAAGTTTTCGAAATAATAAGCAGGCGCGTGGAAAATGTTGACCAAAACCCAATCGATCAATTACTCATTCCAGGAATTATGAAATTTTTCGGCAAAACCGCTTCAGTGCAACCTCAGAAAGTAATTGTTGATTATCCTCATATGATACAATGTCTATTCGAAAGCATTCTTTCTGAAAATATGTCAATACTACCAGCAGCATTTGATACATTTGCGAATCTCACTCAAACAACGAAAGGAAAACAACTATTAGATCAAAATTATCCAGCGTTGATTAAAGAAACCTTTGAAGCTATGGGTTCGTATTTGAGAAACCTTTCCACTGATTTGAAAAACCGAGCATTTAACACATTGGAAATGGTTTTTTCGACCGAAAGTCAAACTGATCTAGAGGAATTGCTCCAAAAATGGTTCAACTATTTAGCTGGAGAAGAAAGTATGCAATTTCTGATGGACTATTGTAGAAATCCGTTTCCAGATATCAAAGTAGCATGTCTAAGCTTCATTAAATCCCTTTGCCTTCATAAATGGGGATTAATAGCATTAAAAAACACAGCTGGTTTTGTGGAATTTTTACTTGATCGAAAAATTGAGTTTGACAAAGACGCGAAATATAAAAAATTCGAGTTAATCAGTCTTTTGGCAGATACTGATGTTTTTGATGTGCAAATTAATTTACAATTACGCACTTATGTTAATGAAGGACCCTACTTCGTGCAAAGTATATTAGACATAGCTACGGAA
>cucurbitae
ATGGACGAAAGTTGGTTTTGTGAACAAATAAACAATTTAATTATCCAGGAGAATCGCCTGTCCGCATTGTCTGAAATTCGCATGCGTTTGTATGAAATTAGTGATACTTCAGATGTTCAGTTGGAAACGCTAATTACTGACCGTTTACTCAGCGCTCCAGAGTTTATGGAATGTTTGAATAAAAATGAGGCCAAGGAGCAATGTGAACTTGCAGCTGATATATTATCAATATGTATGTCACACATGAGCTTTGAACAAAACACTTTACCGACCATTTTGGAGTGGACGCTAACGCATCCACGATCTGAAATAAAATCGATTGTTTTCAACACAATTTTAAAGCAGTTGGAGAGACAGCGAAACAACAAGAAACCTGTTCAAATATCTACCGAACTTCTCATACACATTTTAAATGGATTGAAAGAAGAGGACTGTAAAGTTGGAGTTCCAGCAATTGGAATATTAACTATAGTTCTGGAACAACATATTAATGAAGACATTAAAAATAAATTATTAAATATGTTGACAAGTGATGAAATTATTAAATGTCGTGTATATGAACTTGGTGTAAATCTTGCAAAGCAATCGGCAACTATGCTACAGCAAGTTGAATTTCTGCTCGATCGTGCTTTGTCAGAGCTTGATAATGATGATGTACTATTTCAAGTAAATATTCTGGAAATACTTGTTGCACTTGCAGAACAAAATCATGGATTACTATATCTAGAAAATAGACAAGTTTTCGAATTAATAAGCAGACGAGTGGAAAATGTTGACCAAAACCCAATAGATCAATTACTTATTCCAGGCATAATGAAATTTTTTGGCAAAACCGCTTCAGTGCAACCTCAGAAAGTAATTGTTGATTATCCTCATATGATACAATGTCTATTTGAGAGCATTCTTTCTGGGAACATATCAATATTACCAGCGGCGTTTGATACATTTGCAAATCTCACACAAACAAAACAAGGAAAACAGCTTTTAGATCAAAATTATCCAGTGCTGACTAAGGTAACGTTTGAAGCTTTGGGTTCATATTTGAGAAATCTCTCAACTGATTTGAAAAATCGTGCATTTAACACATTGGAAATGGTTTTCACCACTGACAGT---GCTGAAATAGAAGCCCTGCTACAAAAATGGTTCAAGAACTTAGCGGGAGAAGAAAGTATGCAATTTCTGATGGACTACTGCCGAAACCCGTTTCCTGATATCAAAGTTGCTTGTCTAAGCTTCATTAAATCCGTTTGCCTTCATAAATGGGGATTACTGGCGTTAAAAAATACGGCTGGTTTTGTGGAATTTTTGCTTGATCGAAAAATTGAGTTTGACAAAGAAGCGAAATACAAAAAATTTGAGTTAATCAGTCTTTTAGCAGACAGCGATGTTTTTGATATGCAAATCAATTTGCAATTGCGAACTTATGTTAATGAAGGCCCTTACTTCGTGCAAAGTATATTTGATATAGCTACGGAA
>dorsalis
ATGAACGAAAATTGGTTTTGTGAACAAATCAGTAATTTAAATATCCAGGAGAATCGCCTGACCGCTTTATCTGAAATTCGAATGCGTTTGTACGAAATTAGTGAAACTTCAGACGCTCAATTGGAAACACAAATTACAGACCGTTTACTCAACGCTCCAGAATTTATTGAATGTCTAAATAAAACTGAGGCCAAAGAACAATGTGAACTGGCTGCTGATATATTGGCAATATGCATGTCGCACATGAGCCTTGGACAAAGTACCCTACCGACGATTTTGGAGCTGACCCTGACACATCCACGATCTAGTATAAAATCTGTTGTTTTCAACACAATTTTAAAACAATTAGAAAGACAGCGAAACAACAATAAAAATGTTCAAATATCATCTGAACTTCTCTTTCACATTTTAAATGGATTAATGGAAGATGACAGCAAAGTCGGAGTTCCAGCGATTGGAATATTAACTATAGTTTTAGAACAAAATATCAATGATGACGTTAAACGCAAATTGTTGGATATGTTGACATCTAATGAAATTGTTAAGTGTCGTGTTTATGAACTAGCTGTAAATCTTGCCAAGCAATCGCCAACTAGGCTTCATCAAGTTGAATTTCTGCTCGATCGAGCTTTGTCAGAGCTTGATAATGATGATGTGCTATTTCAAGTAAATATTCTTGAAATACTAGTTGCACTTGCAGAACAAAATCATGGGTTACTATATTTAGAAAATAGACAAGTTTTCGAGATAATAAGCAGGCGTGTAGAAAATGTTGACCGAAATCCAATCGATCAATTACTCATTCCAGGAATTATGAAATTTTTCGGCAAAACCGCTTCAGTGCAACCTCAGAAAGTAATTGTTGATTATCCTCATATGATACAATGTCTATTCGAAAGCATTCTTTCTGGAAATATGTCAATACTACCAGCAGCATTTGATACATTTGCGAATCTCACTCAAACATCGAAAGGTAAACAACTATTAGATCAAAATTATCCAGCGTTGATTAAAGAAACCTTTGAAGCTATGGGTTCGTATTTGAGAAACCTCTCCACAGATTTGAAAAACCGAGCATTTAACACATTGGAAATGGTTTTTTCGACCGAAAGTCAAACTGATACAGAGGGATTGCTCCAAAAATGGTTCAACTATTTAGCTGGAGAAGGAAGTATGCAATTTCTGATGGACTATTGTCGAAATCCGTTTCCAGATATCAAAGTAGCATGTCTAAGCTTCATTAAATCCCTTTGTCTTCATAAATGGGGATTAATAGCATTAAAAAACACAGCTGGTTTTGTGGAATTTTTACTTGATCGAAAAATTGAGTTTGACAAAGACGCGAAATATAAAAAATTCGAGTTAATTAGTCTTTTGGCAGATACTGATGTTTTTGATATGCAAATTAATTTACAATTACGCACTTATGTTAATGAAGGCCCCTACTTCGTGCAAAGTATATTAGACATAGCTACGGAA
>jarvisi
ATGAACGAAAATTGGTTTTGTGAACAAATCAGCAATTTAAATATCCAGGAGAATCGCCTGACCGCATTATCTGAAATTCGAATGCGTTTGTACGAAATTAGTGAAACTTCAGACGTTCAATTGGAAACACAAATTACAAACCGTTTACTCAACGCTCCAGAATTTATTGAATGTCTAAATAAAACTGAGGCCAAAGAACAATGTGAACTGGCTGCTGATATATTAGCAATATGCATGTCACACATGAGCCTTGGACAAAGTACCCTACCGACGATTTTGGAGCTGACCCTGACACATCCACGATCTAGTATAAAATCTGTTGTTTTCAATACAATTTTAAAACAATTAGAAAGACAGCGAAACAACAATAAAAATGTTCAAATATCTTCTGAACTCCTCATTCATATTTTAAATGGATTAAAGGAAGATGACAGCAAAGTCGGAGTTCCAGCGATTGGAATATTGACTATGGTTCTAGAGCAACATATCAATGATGACATTAAAAGCAAATTATTGAATATTTCGACATCTAATGAAATTGTTAAGTGTCGTGTTTATGAACTAGCTGTAAATCTTGCCAAGCAATCGCCAACTATGCTTCATCAAGTTGAATTTCTACTCGATCGAGCTTTGTCAGAGCTTGATAATGATGATGTGCTATTTCAAGTAAATATTCTTGAAATACTAGTTGCACTTGCAGAACAAAATCATGGGTTACTATATTTAGAAAATAGACAAGTTTTCGATATAATAAGCAGGCGTGTGGAAAATGTTGACCAAAACCCAATCGATCAATTACTCATTCCAGGAATTATGAAATTTTTCGGCAAAACCGCTTCAGTGCAACCTCAGAAAGTAATTGTTGATTATCCTAATATGATACATTGTCTATTCGAAAGCATTCTTTCTGGAAATATGTCAATACTACCAGCGGCATTTGATACATTTGCGAATCTCAATCAAACAACGAAAGGAAAACAACTATTAGATCAAAATTATCCGGCGTTGGTTAAAGAAACCTTTGAAGCTATGGGTTCGTATTTGAGAAACCTCTCCATAGATTTGAAAAACCGAGCATTTAACACATTGGAAATTGTTTTT------GACAGTCAAACTGATATAGAGGAATTGCTCCAAAAATGGTTCAAGTATTTAGCTGGAGAAGAAAGTATGCAATTTCTGATGGACTATTGTCGAAATCCGTTTCCTGATATCAAAGTAGCATGTCTAAGCTTCATTAAATCCCTTTGCCTTCATAAATGGGGATTACTAGCATTAAAAAACACAGCTGGTTTTGTGGAATTTTTACTTGATCGAAAGATTGAGTTTGACAAAGATGCGAAATATAAAAAATTCGAGTTAATCAGTCTTTTAGCAGATACTGATGTTTTTGATATGCAAATTAATTTACAATTACGCACTTATGTTAATGAAGGTCCCTACTTCGTGCAAAGTATATTAGACATAGCTACGGAA
>latifrons
ATGAACGAAAATTGGTTTTGTGAACAAATCAGTAATTTAAATATCCAGGAAAATCGCCTGACCGCTTTATCTGAAATTCGAATGCGTTTGTACGAAATTAGTGAAACTTCAGACGCTCAATTGGAAGCACAAATTAGAGAACGTTTACTCAACGCTCCAGAATTTATTGAATGTCTAAATAAAACTGAGGTCAAAGAACAATGTGAACTGACTGCTGATATATTGGCAATATGCATGTCACACATGAGCCTCGGACAAAGTACCCTACCGACAATATTGGAGCTGACCCTGACGCATCCACGAGCTAGTATAAAAGCTGTTGTTTTGAACACAATTTTAAAACAATTAGAAAGACGGCGAAACAGCAATAGAAATGTTCAAATATCTTCTGAACTTCTCTTTCACATTTTAAATGGATTAAAGGAAGATAACAGCAAAGTCGGAGTTCCAGCGATTGCAATATTAACTATAGTTCTAGAACAACATATCAATGATGACGTTAAACTCAAATTATTGAATATGTTGACACTTAATGAAATTGTTAAGTGTCGCGTTTATGAATTAGCTGTAAATCTTGCCAAGCAATCGCCAACTATGCTTCATCAAGTTGAATTTCTGCTCGATCGAGCTTTGTCAGAGCTTGATAATGATGATGTGCTATTTCAAGTAAATATTCTTGAAATACTAGTTGCACTAGCAGAACAAAATCATGGGTTACTATATATGGAAAATAGACAAGTTTTCGAAATAATAAGCAGGCGTGTTGAAAATGTTGACCAAAACCCAATCGACCAATTACTCATTCCAGGAATTATGAAATTTTTCGGCAAAACCGCGTCAGTGCAACCTCAGAAAGTAATTGTTGATTATCCTCATATGATACAATGTCTATTCGAAAGCATTCTTTCTGGAAATATGTCAATACTACCAGCGGCATTTGATACATTTGCGAATCTCAATCAAACAACGAAAGGAAAACAACTATTGGAACAAAATTATCCAGCGTTGATTAAAGAAACCTTTGAGGCTATGGGTTCGTATTTGAGAAACCTCTCCACAGATTTGAAAAACCGAGCATTTAACACATTGGAAATGGTTTTTTCGACCGAAAGTCAAACTGATATAGAGGAATTGCTTCAAAAATGGTTCAAGTATTTAGCTGGAGAAGAAAGTATGCAATTTCTGATGGACTACTGTCGAAATCCGTTTCCTGATATCAAAGTAGCATGTCTAAGCTTCATTAAATCCCTTTGTACTCATAAATGGGGATTACTAGCATTAAGAAACACAGCTGGTTTTGTTGAATTTTTACTTGATCGAAAAATTGAGTTTGACAAAGACGCGAAATACAAAAAATTCGAGTTAATCAGTCTTTTGGCAGATACTGATGTTTTTGATATGCAAATTAATCTACAATTGCGCACTTATATTAATGAAGGTCCCTACTTCGTGCAAAGTATATTAGACATAGCTACGGAA
>minax
ATGAGTGAAAGTTGGTTTTGTGAACAAATAAAGAATTTAAATATTCAGGAGAATCGCATGACCGCATTGTCTGAAATTCGAATGCGTTTGTATGAAATTAGTGAAGCTTCAGACATTCAGTTGGAAACACTAATTACTAATCGCTTACTTGCCGCTCCAGAATTCATTGAATGTCTAAATAAAAATGAGTCCAAAGAGCAATGTGAACTGGCTGCTGATATACTATCAATATGTATGTCTCACTTAAGCCTTGAACAAAGTATTCTACCAACGATTTTGAAGCGAACCCTAACGCACCCACGATCTAGTGTAAGATCAATTGTTTTGAACACAATTTTAAAGCAATTAGAGAGGCAGCGAAACAACAAAAAACATGTTCAAATATCTGCCGAACTCATCATTCACATATTAAATGGATTAAAGGAAGAGGACTGCAATGTCGGGGTTCCAGCAATTGGAATATTAACTATAGTTCTAGAACAACATATCAATGAAGACATTAAACATAAATTATTAGAAATGTTGACATCTAACGAAATTGTAAAGTGTCGTGTGTATGAACTGGTTGTAAATCTTGCCAAGCAATCAGCAACTATGCTTCATCAAGTGGAATTTCTGCTCGATCGTGCTTTGTCAGAGCTTGATAATGATGATGTACTATTTCAAGTAAATATTTTGGAAATACTCGTTGCACTTGCTGAACAAAATCATGGATTACTCTATCTAGAAAATAGACAAGTTTTCGAAATAATAAGCAGGCGCGGGGAAAATGTTGGCCAAAACCCAGTGGATCAATTACTCATTCCAGGAATTATGAAGTTTTTTGGCAAAATTGCGTCAGTGCAACCTCAGAAAGTAATTGTTGATTATCCTCATATGATACAATGCCTATTTGAAAGCATTCTTTCAGGAAATATATCGATACTACCAGCGGCGTTTGATACTTTTGCAAATCTCGCTCAAACAAAGAAAGGAAAACAACTTATAAATCAAAATTATCCAGGGTTGATTAAAGAAACTTTTGAAGCGATGGGCTCATATTTAAGGAACCTCTCAACAGATTTGAAAAATCGAGTATTTAACACATTGGAAATGGTTTTTGCCACCGACTGCCAAACTGATATAGAGGACTTCCTCCGAAAATGGTTCAAGTATTTAGCGGGAGAAGAAAGTATGCAATTTCTGATGGACTATTGCCGAAACCCGTTTCCTGATATCAAAGTTGCTTGTTTAAGTTTCATTAAATCAGTTTGCCTTCATAAATGGGGATTAGTAGCATTAAAAAACACGGCTGGTTTTGTGGAATTTTTACTTGACCGAAAAATTGAGTTTGACAAAGAGGCGAAATACAAAAAATTTGAGTTAATCAGTCTTTTAGCAGATAGTGATGCTTTTGATATGCAAATTAATTTGCAATTACGCACTTATGTTAATGAGGGTCCTTACTTCATGCAAAGTATATTAGACATAGCTACGGAA
>musae
ATGAACGAAAATTGGTTTTGTGAACAAATCAGTAATTTAAATATCCAGGAGAATCGCCTAACCGCTTTATCTGAAATTCGAATGCGTTTGTACGAAATTAGTGAAACTTCAGACGCTCTATTGGAAACACAAATTACAGACCGTTTACTCAACGCTCCAGAATTTATTGAATGTCTAAATAAAACTGAGGCCAAAGAACAATGTGAACTGGCTGCTGATATATTGGCAATATGCATGTCGCACATGAGCCTTGGACAAAGTACCCTACCGACGATTTTGGAGCTGACCCTGACACATCCACGATCTAGTATAAAATCTGTTGTTTTCAACACAATTTTAAAACAATTAGAAAGACAGCGAAACAACAATAAAAATGTTCAAATATCATCTCAACTTCTCTTTCACATTTTAAATGGATTAATGGAAGATGACAGCAAAGTCGGAGTTCCAGCGATTGGAATATTAACTATAGTTTTAGAACAAAATATCAATGATGACGTTAAACGCAAATTATTGGATATGTTGACATCTAATGAAATTGTTAAGTGCCGTGTTTATGAACTAGCTGTAAATCTTGCCAAGCAATCGCCCACTATGCTTCATCAAGTTGAATTTCTGCTCGATCGAGCTTTGTCAGAGCTTGATAATGATGATGTGCTATTTCAAGTAAATATTCTTGAAATACTAGTTGCACTTGCAGAACAAAATCACGGGTTACTATATTTAGAAAATAGACAAGTTTTCGAAATAATAAGCAGGCGTGTGGAAAATGTTGACCGAAACCCAATAGATCAATTACTCATTCCAGGAATTATGAAATTTTTCGGCAAAACCGCTTCAGTGCAACCTCAGAAAGTAATTGTTGATTATCCTCATATGATACAATGTCTATTCGAAAACATTCTTTCTGGAAATATGTCAATACTACCAGCAGCATTTGATACATTTGCGAATCTCACTCAAACAACGAAAGGAAAACAATTATTAGATCAAAATTATCCGGCGTTGATGAAAGACACCTTTGAAGCTATGGGTTCGTATTTGAGAAACCTCTCCACAGATTTGAAAAACCGAGCATTTAACACATTGGAAATGGTTTTTTCGACCGAAAGTCAAACTGATATAGAGGGATTGCTCCAAAAATGGTTCAACTATTTAGCTGGAGAAGGAAGTATGCAATTTCTGATGGACTATTGTCGAAATCCGTTTCCAGATATCAAAGTAGCATGTCTAAGCTTCATTAAATCCCTTTGCCTTCATAAATGGGGATTAATAGCATTAAAAAACACAGCTGGTTTTGTGGAATTTTTACTTGATCGAAAAATTGAGTTTGACAAAGACGCGAAATATAAAAAATTCGAGTTAATCAGTCTTTTAGCAGATACTGATGTTTTTGATATGCAAATTAATTTACAATTGCGCACTTATGTTAATGAAGGTCCCTACTTCGTGCAAAGTATATTAGACATAGCTACGGAA
>oleae
ATGAACGAAAATTGGTTTTGTGAACAAATTAGCAATTTAAATGTCCAAGAGAATCGTTTGACTGCGTTATCTGAAATACGAATTCGTTTGTATGAAATTAGTGAAACTTCAGACGTTCAGTTGGAAACACTAATAACAAACCGTTTACTCAACTCTCCAGAATTTATTGAATGTCTAAATAAAAATGAGGCCACAGAACAATGTGAACTGACTGCTGATATATTATCAATATGCATGTCACACTTGAGCCTTGAACAAAGCACCCTACCGACGATTTTGGAGCGGACCCTGACGAATCCACGATCTAGTATAAAAACTATTGTTTTCAACACAATTTTAAAACAATTAGAAAGGCAGCGAAACAAGAAAAAATATGTTCAAATATCTACAGAACTCCTCATTCACATTTTAAATGGATTAAATGAAGATGATAGTAAAGTCGGACTTCCAGCGATTGGAATATTAACTATAGTTCTAGAACAACATATCAATGATGGCATGAAAAACAAGTTATTAGATATGTTGACATCTAACGAAATTGTTAAGTGTCGTGTTTATGAACTAGCTGTAAATCTTGCCAAGCAATCGGCATCTATGCTTTATCAAGTTGAATTTCTACTCGATCGGGCTTTGTCAGAGCTTGATAATGATGATGTCCTATTACAAGTAAATATTCTGGAAATACTTGCTGCACTCGCAGAACAAAATCATGGATTACTATATTTAGAAAATAGACAAGTTTTCGAAATAATAAGCAGACGTGTGGAAAATGTTGACCAAAACCCAATAGATCAACTACTCATTCCAGGAATTATGAAATTTTTCGGCAAAACCGCTTTAGTACAACCACAGAAAATTATTGTTGATTATTCTCATATGATGCAATGTCTATTTGAAAGCATTCTTTCTGAAAATGTGTCAATACTACCAGCGGCCTTTGATACATTTGCAAATCTCACTCAAACAAAGAAAGGCAAACAACTATTAGATAAATATTATCCAGCGTTGATTAAAGAAACATTTGAAGCTATGAGTTCATATTTGAGAAACCTCTCTACAGATTTGAAAAACCGAGCCTTTAATACATTGGAAATGGTTTTTTCGACCGAAAGCCAAACTGATATAGAAGACTTGTTTCAAAAATGGTTCAAGTATTTAGCGGGAGAAGAAAGTATGCAATTTCTGATGGACTACTGTCGAAACCCGTTTCCCGATATCAAAGTTGCATGTCTAAGCTTCATTAAATCCGTGTGCTTTCACAAATGGGGATTAGTAGCATTAAAAAACACAGCTGGTTTTGTGGAATTTTTACTTGACCGAAAAATTGAGTTTGACAAAGAGGCGAAATATAAAAAATTTGAATTAATCAGTCTTTTAGCAGATACTGATGTTTTTGATATGCAAATTAATTTGCAATTACGCACTTATGTTAATGAAGGTCCTTACTTCGTGCAAAGTATATTAGACATAGCTACGGAA
>tryoni
ATGAACGAAAATTGGTTTTGTGAACAAATCAGCAATTTAAATATCCAGGAGAATCGCCTGACCGCATTATCTGAAATTCGAATGCGTTTGTACGAAATTAATGAAACTTCAGACGTTCAATTGGAATCACAAATTACAGACCGTTTACTCAACGCTCCAGAATTTATTGAATGTTTAAATAAAACTGAGGCCAAAGAACAATGTGAACTGGCTGCTGATATATTAGCAATATGCATGTCACACATGAGCCTTGGACAAAGTACCCTACCGACGATTTTGGAGCTGACCCTGACACATCCACGATCTAGTATAAAATCTGTTGTTTTCAACACAATTTTAAAACAATTAGAAAGACAGCGAAACAGCAATAAAAATGTTCAAATATCTTCTGAACTTCTCATACATATAATCAATGGATTAAAGGAAGATGACAGCAAAGTCGGAGTTCCAGCGATTGGAATATTAACTATAGTTCTTGAGCAACATATCAATGATGACATTAAAAGCAAATTATTGGATATGTTGACATCTAATGAAATTGTTAAGTGTCGTGTTTATGAACTTGCTGTAAATCTTGCCAATCAATCGCCAACTATGCTTCATCAAGTTGAATTTCTGCTGGATCGAGCTTTGTCAGAGCTTGATAATGATGATGTGCTATTTCAAGTAAATATTCTTGAAATACTAGTTGCACTTGCAGAACAAAATCATGGGTTACTATATTTAGAAAATAGACAAGTTTTCGAAATAATAAGCAGGCGTGTGGAAAATGTTGACCAAAACCCAATCGATCAATTACTCATTCCAGGAATTATGAAATTTTTCGGCAAAACCGCTTCAGTGCAACCTCAGAAAGTAATTGTTGATTATCCTCATATGATACATTGTCTATTCGAAAGCATTCTTTCTGGAAATATGTCAATACTGCCAGCGGCATTTGATACATTTGCGAATCTCAATCAAACTACGAAAGGAAAACAACTATTAGATCAAAATTATCCAGCGTTGATTAAAGAAACGTTTGAAGCTATGGGTTCGTATTTGAGAAACCTCTCCATAGATTTGAAAAACCGAGCATTTAACACATTGGAAATGGTTTTTTCGACCGAAAGTCAAACTGATATAGAGGGATTGCTCCACAAATGGTTCAAGTATTTAGCTGGAGAAGAAAGTATGCAATTTCTGATGGACTATTGTCGAAATCCGTTTCCTGATATCAAAGTAGCATGTCTAAGCTTCATTAAATCCCTTTGCCTTCATAAATGGGGATTACTAGCATTAAAAAACACAGCTGGTTTTGTGGAATTTTTACTTGATCGAAAAATTGAGTTTGACAAAGACGCGAAATATAAAAAATTCGAGTTAATCAGTCTTTTAGCAGATACCGATGTTTTTGATATGCAAATTAATTTACAATTACGCACTTATGTTAATGAAGGTCCATACTTCGTGCAAAGTATATTAGACATAGCTACGGAA
>zonata
ATGAACGAAAATTGGTTTTGTGAACAAATCAGTAATTTAAATATCCAGGAGAATCGCCTGACTGCTTTATCTGAAATTCGAATGCGTTTGTATGAAATTAGTGGAACTTCAGACGCTCAATTGGAATCACAAATTACAGATCGTTTACTCAACGCTCCAGAATTTATTGAATGTCTAAATAAAACTGAGGCCAAAGAACAATGTGAGCTGGCTGCTGATATATTGGCAATATGCATGTCACACATGAGTCTTGGTCAAAGTACCCTACCGACGATTTTGGAGCTAACCCTGACACATCCACGATCTAGTATAAAATCTGTTGTTTTCAACACAATTTTAAAACAATTAGAAAGACAGCTAAACAACAAGAAAAATGTTCAAATATCTTCTGAACTTCTCTTTCACATTTTAAATGGATTAAAGGAAGATGACAGCAAAGTCGGAGTTCCAGCGATTAGAATATTAACTATAGTTCTAGAACAACATATCAATGATGACGTTAAATGCAAATTATTGGATATGTTGACATCTAATGAAATTGTTAAGTGTCGTGTTTATGAACTAGCTGTAAATCTTGCCAAGCAATCGCCAACTATGCTTCATCAAGTTGAATTTCTGCTCGATCGAGCTTTGTCAGAGCTTGATAATGATGATGTGTTATTTCAAGTAAATATTCTTGAAATACTAGTTGCACTTGCAGAACAAAATCATGGGCTACTATATTTAGAAAATAGACAAGTTTTCGAAATAATAAGCAGGCGTGTGGAAAATGTTGACCAAAACCCAATCGATCAATTACTCATTCCAGGAATTATGAAATTTTTTGGCAAAACCGCTTCAGTGCAACCTCAGAAAGTAATTGTTGATTATCCTCATATGATACAATGTCTATTCGAAAGCATTCTTTCTGAAAATATGTCAATACTACCAGCAGCATTTGATACATTTGCGAATCTCACTCAAACAACGAAAGGAAAACAACTATTAGATCAAAATTATCCTGCGTTGGTTAAAGAAACCTTTGAAGCTATGGGTTCGTATTTGAGAAACCTCTCCACAGATTTGAAAAACCGAGCATTTAACACATTGGAAATGGTTTTTTCGACCGAAAGTCAAACTGATATAGAGGGATTGCTCCAAAAATGGTTCAACTATTTAGCTGGAGAAGAAAGTATGCAATTTCTGATGGACTATTGTAGAAATCCGTTTCCAGATATCAAAGTAGCATGTCTAAGCTTCATTAAATCCCTGTGCCTTCATAAATGGGGATTAATAGCATTAAAAAACACAGCTGGTTTTGTGGAATTTTTACTTGATCGAAAAATTGAGTTTGACAAAGACGCGAAATATAAAAAATTCGAGTTAATCAGTCTTTTGGCAGATACTGATGTTTTTGATGTGCAAATTAATTTACAATTACGCACTTATGTTAATGAAGGTCCCTACTTCGTGCAAAGTATATTAGACATAGCTACGGAA
