# Supplementary material for: The Impact of Fast Radiation on the Phylogeny of Bactrocera Fruit Flies as Revealed by Multiple Evolutionary Models and Mutation Rate-Calibrated Clock
Source: Insects. 2022 Jun 30;13(7):603. doi: 10.3390/insects13070603 (PMC9319077; doi:10.3390/insects13070603)
Supplement: Supplementary file 1 [file insects-13-00603-s001.zip › File S1/ceratitis_19306.fasta]

>bryoniae
ATGTCTCAAAGGTTTGCTCCTGGGCAACCAGGACCTGCTCCGGTTCCCGGGCAACCTCGATACCAGGCACCTCCTCCGCAACCATCAGGTATGCGCCCATATTCTGCCGGTGGAAGTTTTCCTCAACGTGGGTTTCCATTGCATCAAAATCCAGCTCAACCAGGGCAAAATAATGCAAATTCACCCGGTGGGCCACCATTACATCCAAGAGCCGCACAACCTGGTTTTCAAAGTGGTCTTAGGGGAAGTGGCTCCGGTGGAGGAAACAAAAGATCTGCTGAAGCTCGTAACATTAATAGTAATCAAAGTAAAGGTGATTTTGTAGCCACAAAGAAAAAGAAAAAACTCGCAGACAAGATTTTACCTCAAAAGGTAAGGGATTTAGTACCGGAATCACAAGCATATATGGACTTACTTACTTTCGAGAGAAAACTTGATGCCACTATTATGAGGAAGCGTCTGGATATTCAAGAAGCGTTAAAAAGACCCATGAAACAAAAACGAAAACTTCGCATATTTATATCTAACACATTTTATCCATGTAAAGAACCAAGCAATGAAGGTGATGAAGGCTCTGTAGCTTCATGGGAGTTGCGTGTGGAAGGTCGTTTATTAGAAGATGGAAAAGGAGATCCCACTACAAAAATAAAACGGAAGTTTTCATCTTTTTTCAAATCTTTGGTTATTGAATTGGATAAAGAATTGTATGGTCCTGATAACCATTTAGTGGAGTGGCATCGCACTCATACAACCCAAGAAACTGACGGGTTTCAGGTCAAACGACCAGGTGACAGAAACGTACGCTGTACGATTTTATTATTACTGGATTATCAGCCACTGCAATTTAAATTGGATCCAAGGCTAGCACGTTTACTCGGAGTGCACACACAAACACGTCCTGTAATAATTTCAGCGCTTTGGCAATACATAAAAACTCATAAATTACAAGATGCTCATGAGCGTGAGTACATAAATTGTGACAAATATTTGGAACAGATATTTGGATGCCAACGTATGAAATTTGCGGAGATTCCACAACGTCTCAATCCCTTGCTGCATCCGCCAGACCCCATTGTAATTAACCACTTTATTGAGAGCGGTGCAGAAAACAAGCAAACTGCTTGTTATGATATTGACGTTGAAGTTGATGATACACTTAAAAATCAGATGAATAACTTTTTAATGAGCACAGCTAGTCAACAAGAGATCCAGGGATTGGATACCAAAATTCACGAGACTGTGGACACCATCAACCAGATGAAAACTAATCGAGAATTCTTTTTGAGTTTTGCAAAAGATCCACAAAAGTTCATACATCGTTGGATTGTTAGCCAAACTAGGGATTTGAAGGCAATGACGGATGTTGTTGGTAATCCGGAAGAAGAACGCCGTGCTGAATTTTATTATCAACCGTGGACTCATGAAGCTGTATCTCGATATTTCTTTACGAAAGTGAATCAAAAGCGCGCGGAATTAGAACAAGCTTTAGGAATACGT
>ceratitis
ATGTCGCAACGGTTTGCTCCTGGTCAGCCGGGATCCGCTCCTGTTCCTGGCCAACCTCGGTATCAGCCGCCGCCTCCTCAAACGTCTGGTATGCGTCCGTATGCAACTGGAGGAAGTTTTCCACAACGTGGATTTCCAATACATCAAAATCCTCCTCAACCCGGTCCAGGCAATGCGAATTCACCCGGTGGACAACCACTTCATCCACGGACATCTCAACCGGGTTTTCAAAGTGGATTGCGGGGAAGTGGTTCGGGTGGGGGGAACAAACGCTCAAATGAAACTCGTAATATTAACAGCAACCAAAATAAAGCAGATTTCGTGTCGGCAAAGAAAAAGAAAAAACTTGCAGATAAAATATTGCCTCAAAAAGTAAGAGATTTAGTTCCAGAGTCTCAGGCATACATGGATTTATTAACATTTGAGAGGAAGTTAGATGCCACTATCATGAGGAAACGTCTTGATATTCAGGAAGCATTAAAGAGACCAATGAAACAAAAGCGAAAGTTACGCATCTTTATATCGAATACATTTTACCCTTGCAAAGAACCAAGCAACGACGGAGACGAAGGTTCTGTTGCTTCATGGGAGTTGCGGGTTGAAGGTCGCCTATTGGAGGATGGCAAAGGTGATCCTACCACTAAAATAAAAAGGAAATTTTCTTCCTTTTTCAAATCTTTAGTAATTGAATTGGATAAAGAGTTGTATGGTCCTGATAATCACTTAGTCGAATGGCATCGTACACACACTACCCAGGAAACTGATGGCTTCCAAGTGAAACGTCCAGGCGACAGAAACGTCCGATGCACAATTTTACTTCTACTAGATTACCAACCATTACAATTCAAGTTGGATCCAAGATTGGCTCGTCTTCTTGGTGTTCATACTCAGACTCGGCCAGTAATAATTTCAGCATTATGGCAGTATATTAAAACACACAAATTACAAGATGCACATGAAAGGGAATATATAAATTGTGACAAATACTTAGAGCAAATATTTGGATGCCAACGTATGAAATTCGCTGAAATACCCCAGCGTCTTAATCCCTTGCTACATCCTCCTGATCCAATCGTTATTAATCATTTTATTGAAAGCGGCGCGGAAAATAAGCAAACAGCATGTTATGATATAGACGTTGAAGTTGATGATACACTCAAAAATCAGATGAATAACTTTTTAATGAGCACAGCTAGCCAACAAGAAATCCAAGGGTTAGACACGAAAATTCATGAGACCGTAGACACCATAAATCAGATGAAAACTAATCGTGAGTTCTTTTTGAGTTTTGCCAAAGATCCACAAAAATTTATACATCGTTGGATAGTTAGCCAGACAAGAGATTTGAAGGCTATGACGGATGTTGTTGGCAACCCAGAAGAAGAACGTCGCGCAGAATTTTATTATCAACCATGGACACATGAAGCTGTGTCCCGTTATTTCTTTACTAAAGTTAATCAAAAGCGTGCTGAATTAGAACAAGCCTTGGGTATACGT
>correcta
ATGTCTCAAAGGTTTGCTCCTGGGCAACCAGGACCTGCTCCGGTTCCCGGACAACCTCGATACCAGGCACCTGCTCCGCAAACATCAGGTATGCGTCCATATTCTGCCGGTGGAAGTTTTCCTCAACGTGGATTTCCATTGCATCAAAATCCAGCTCAACCGGGGCAAAATAATGTGAATTCACCCGGTGGGCCACCATTACATCCAAGAGCCGCACAACCTGGTTTTCAAAGTGGTCTTAGGGGAAGTGGCTCCGGTGGAGGAAACAAAAGGTCAGCTGAAGCTCGTAACATTAATAGTAATCAAAGTAAAGGAGATTTTGTAGCCGCAAAAAAAAAGAAAAAACTCGCAGATAAGATTTTACCTCAAAAGGTGAGGGATTTAGTACCGGAATCGCAAGCATATATGGACTTACTTACTTTCGAGAGAAAACTTGATGCCACTATTATGAGGAAGCGTCTGGATATTCAAGAAGCATTAAAAAGACCCATGAAACAAAAGCGAAAACTTCGCATATTTATATCTAACACATTTTATCCATGTAAGGAACCAAGCAATGAAGGTGATGAAGGTTCTGTAGCTTCATGGGAGTTGCGTGTGGAAGGTCGTTTATTAGAAGATGGAAAAGGAGATCCCACTACAAAAATAAAACGGAAGTTTTCATCTTTTTTCAAGTCTTTGGTTATTGAATTGGATAAAGAATTGTATGGGCCTGATAACCATTTAGTGGAGTGGCATCGCACTCATACTACTCAAGAAACTGACGGGTTTCAGGTCAAACGACCAGGTGACAGAAACGTACGCTGTACGATTTTATTATTACTGGACTATCAGCCACTGCAATTTAAACTGGATCCAAGACTAGCACGTTTACTCGGAGTGCACACACAAACACGTCCTGTAATAATTTCAGCGCTTTGGCAATACATAAAAACTCATAAATTACAAGATGCTCATGAGCGTGAGTACATTAATTGTGACAAATATTTGGAACAAATATTTGGATGTCAACGTATGAAATTTGCGGAGATACCACAACGTCTTAATCCCTTGCTGCACCCGCCAGATCCGATTGTAATTAACCACTTTATTGAGAGCGGTGCAGAAAATAAGCAAACTGCATGCTATGATATTGACGTTGAAGTTGATGATACACTTAAAAATCAGATGAATAACTTTTTAATGAGCACAGCTAGTCAACAAGAGATCCAGGGTTTGGATACCAAAATTCACGAGACTGTGGACACCATCAACCAGATGAAAACTAATCGGGAGTTCTTTTTGAGCTTTGCAAAAGATCCCCAAAAGTTCATACATCGTTGGATTGTTAGCCAAACTAGGGATTTGAAGGCGATGACGGATGTTGTTGGTAATCCAGAAGAAGAACGCCGTGCTGAATTTTACTATCAACCGTGGACTCATGAAGCTGTATCTCGATATTTCTTTACGAAAGTGAATCAAAAACGTGCGGAATTAGAACAAGCTTTAGGAATACGT
>cucurbitae
ATGTCTCAAAGATTTGCTCCTGGGCAGCCAGGACCTGCTCCGGTTCCCGGACAACCCCGATACCAAGCACCACCTCCACAAACTTCCGGTATGCGGCCATATACAACTGGTGGCAGTTTTCCTCAACGTGGATTCCCATTGCATCCAAATCCGGCTCAACCAGGACAAAGCAATGCGAATTCACCAGGTGGACCGCCATTACATGCTAGGGCCTCGCAACCGGGTTTTCAAAGTGGTTTGAGAGGAAGTGGCTCCGGTGGTGGAAATAAACGATCAGCGGAATCTCGTAACATGAATAGTAATCAAAGTAAAGGAGATTTTGTAGCAGCAAAGAAAAAGAAAAAACTTGCAGATAAAATTTTACCTCAAAAGGTAAGAGATTTAGTACCGGAATCGCAAGCATATATGGATTTACTTACGTTTGAGCGAAAACTGGATGCCACCATTATGAGGAAGCGTTTAGATATTCAAGAAGCATTGAAACGGCCTATGAAACAAAAGCGTAAACTTCGTATATTTATTTCTAATACATTCTATCCATGTAAGGAACCAAGCAATGAAGGTGATGAAGGATCCGTAGCTTCATGGGAATTGCGAGTGGAAGGTCGTTTATTAGAAGATGGTAAAGGAGACCCCACTACAAAAATAAAAAGGAAGTTTTCATCTTTCTTCAAATCTTTGGTTATTGAGTTGGATAAGGAATTGTATGGCCCTGATAATCATTTGGTGGAGTGGCATCGCACTCACACAACTCAAGAAACTGATGGTTTCCAAGTGAAACGTCCTGGTGACAGGAACGTACGTTGTACAATTTTGCTGTTACTAGATTATCAGCCACTACAATTCAAATTGGACCCAAGGCTAGCACGTCTACTCGGAGTGCATACACAGACTCGTCCTGTAATCATTTCAGCGCTATGGCAATATATAAAAACTCATAAATTACAAGATGCTCATGAGCGTGAATACATAAATTGTGACAAATATTTGGAACAAATATTTGGATGCCAGCGCATGAAATTTGCTGAGATACCACAACGTCTCAATCCCCTACTGCATCCTCCAGATCCAATTGTTATTAACCACTTTATAGAGAGCGGTGCAGAAAACAAGCAAACGGCATGTTATGATATAGACGTTGAAGTTGATGACACACTTAAAAATCAGATGAATAACTTTTTAATGAGCACAGCTAGTCAACAGGAAATCCAGGGGTTGGATACCAAAATTCACGAGACGGTGGACACCATCAACCAAATGAAAACCAATCGGGAGTTCTTTTTGAGTTTTGCAAAAGATCCTCAAAAATTCATACACCGTTGGATAGTTAGCCAAACAAGGGATTTGAAGGCGATGACGGATATCGTTGGTAATCCAGAAGAAGAACGTCGTGCTGAATTTTATTATCAACCGTGGACCCATGAAGCTGTATCTCGTTATTTCTTTACGAAAGTGAATCAAAAACGTGCGGAATTGGAGCAAGCCTTAGGCATACGT
>dorsalis
------------------------------------------------------------------------------------------ATGCGGCCATATTCTGCCGGTGGAAGTTTTCCTCAACGTGGATTTCCATTGCATCAAAATCCAGCTCAACCGGGGCAAACTAACGTAAATTCACCCGGTGGGCCACCATTACATCCAAGAGCCGCACAACCTGGTTTTCAAAGTGGTCTTAGGGGAAGTGGCTCCGGTGGAGGAAACAAAAGATCAGCTGAAGCTCGTAACATTAATAGTAATCAAAGTAAAGGAGATTTTGTAGCCGCAAAAAAAAAGAAAAAACTCGCAGATAAGATTTTACCTCAAAAGGTGAGGGATTTAGTACCGGAATCGCAAGCATATATGGACTTACTTACTTTCGAGAGAAAACTTGATGCCACTATTATGAGGAAGCGTCTGGATATTCAAGAAGCATTAAAAAGACCTATGAAACAAAAGCGAAAACTTCGCATATTTATATCTAACACATTTTATCCATGTAAGGAACCAAGCAATGAAGGTGATGAAGGTTCTGTAGCTTCATGGGAGTTGCGTGTGGAAGGTCGTTTATTAGAAGATGGAAAAGGAGATCCCACTACAAAAATAAAGCGGAAGTTTTCATCTTTTTTTAAGTCTTTGGTTATTGAATTGGATAAAGAATTGTATGGTCCTGATAACCATTTAGTGGAGTGGCATCGCACTCATACTACTCAAGAAACTGATGGGTTTCAGGTCAAGCGACCAGGTGACAGAAACGTACGCTGTACGATTTTATTATTACTGGACTATCAGCCACTGCAATTTAAATTGGATCCAAGACTAGCACGTTTACTCGGAGTGCACACACAAACACGTCCAGTAATAATTTCAGCGCTTTGGCAATACATAAAAACTCATAAATTACAAGATGCTCATGAGCGTGAGTACATAAATTGTGACAAATATTTGGAACAAATATTTGGATGCCAACGTATGAAATTTGCGGAGATACCACAACGTCTCAATCCCTTGCTGCACCCGCCAGATCCAATTGTAATTAACCACTTTATTGAGAGCGGTGCAGAAAACAAGCAAACTGCATGTTATGATATTGACGTTGAAGTTGATGATACACTTAAAAATCAGATGAATAACTTTTTAATGAGCACAGCCAGTCAACAAGAGATCCAGGGTTTGGATACCAAAATTCACGAGACTGTGGACACCATCAACCAGATGAAAACTAATCGGGAGTTCTTTTTGAGCTTTGCAAAAGATCCCCAAAAGTTCATACATCGTTGGATTGTTAGCCAAACTAGGGATTTGAAGGCGATGACGGATGTTGTTGGTAATCCAGAAGAAGAACGCCGTGCTGAATTTTACTATCAACCATGGACTCATGAAGCTGTATCTCGATATTTCTTTACGAAAGTGAATCAAAAACGTGCGGAATTAGAACAAGCTTTAGGAATACGT
>jarvisi
ATGTCTCAAAGGTTTGCTCCTGGGCAACCAGGACCAGCTCCGGTTCCCGGACAGCCTCGATATCAGGCACCATCTCCACAAACATCAGGTATGCGGCCATACTCTGCCGGTGGAAGTTTTCCTCAACGTGGATTTCCATTGCATCAAAATCCAGCTCAACCGGGGCAAAATAATGCAAATTCACCCGGTGGGCCACCATTACATCCAAGAGCCGCACAACCTGGTTTTCAAAGTGGTCTTAGGGGAAGTGGATCCGGTGGAGGAAACAAAAGATCAGCTGAAGCTCGTAACATTAATAGTAATCAAAGTAAAGGAGATTTTGTAGCCGCAAAGAAAAAGAAAAAACTCGCGGATAAGATTTTACCTCAAAAGGTGAGGGATTTAGTACCGGAATCGCAAGCATATATGGACTTACTTACTTTCGAGAGAAAACTTGATGCCACTATTATGAGGAAGCGTCTGGATATTCAAGAAGCATTAAAAAGACCCATGAAACAAAAGCGAAAACTTCGCATATTTATATCTAACACATTTTATCCATGTAAGGAACCAAGCAATGAAGGTGATGAAGGTTCTGTAGCTTCATGGGAGTTGCGTGTGGAAGGTCGTTTATTAGAAGATGGAAAAGGAGATCCCACTACAAAAATAAAACGGAAGTTTTCATCTTTTTTTAAGTCTTTGGTAATTGAATTGGATAAAGAATTGTATGGTCCTGATAACCATTTAGTGGAGTGGCATCGCACTCATACTACTCAAGAAACTGACGGGTTTCAGGTCAAACGACCAGGTGACAGAAACGTTCGCTGTACGATTTTATTACTACTGGATTATCAGCCACTGCAATTTAAATTGGATCCAAGACTAGCACGTTTACTCGGAGTGCACACACAAACACGTCCAGTAATAATCTCAGCGCTTTGGCAATACATAAAAACTCATAAATTACAAGATGCTCATGAGCGTGAGTACATAAATTGTGACAAATATTTGGAACAGATATTTGGATGCCAACGTATGAAATTTGCGGAGATACCACAACGTCTTAATCCCTTGCTTCATCCGCCAGATCCAATTGTAATTAACCACTTTATTGAAAGCGGTGCAGAAAACAAGCAAACTGCATGTTATGATATAGACGTTGAAGTTGATGATACACTTAAAAATCAGATGAATAACTTTTTAATGAGCACAGCTAGTCAACAAGAGATCCAAGGTTTGGATACCAAAATTCACGAGACTGTGGACACCATCAACCAGATGAAAACTAATCGGGAGTTCTTTTTGAGCTTTGCAAAAGATCCCCAAAAGTTCATCCATCGTTGGATTGTTAGCCAAACTAGGGATTTGAAGACAATGACGGATGTTGTTGGTAATCCAGAAGAAGAACGCCGTGCTGAATTTTACTATCAACCGTGGACTCATGAGGCTGTATCTCGATATTTCTTTACAAAAGTGAATCAAAAACGTGCGGAATTAGAACAAGCTTTAGGAATACGT
>latifrons
ATGTCTCAAAGATTTGCTCCTGGGCAACCAGGACCTGCTCCTGTTCCCGGCCAACCTCGATACCAGGCACCTCCTCCGCAACCATCCGGTATGCGGCCATATTCTGCAGGTGGAAGTTTTCCTCAACGTGGATTTCCATTGCATCAAAATCCATCTCAACCTGGGCAAAATAATGCAAATTCACCCGGTGGGCCACCATTACATCCAAGAGCCGCACAACCTGGTTTTCAAAGTGGTCTTAGGGGAAGTGGCTCCGGTGGAGGAAACAAAAGATCAGCTGAAGCTCGTAACATTAATAATAATCAAAGTAAAGGTGATTTCGTAGCCGCAAAGAAAAAGAAAAAACTCGCAGATAAGATTTTACCTCAAAAGGTGAGAGATTTGGTACCGGAATCGCAAGCATATATGGACTTACTTACTTTCGAGAGAAAACTTGATGCCACTATTATGAGGAAGCGTCTGGATATTCAAGAAGCATTAAAAAGACCCATGAAACAAAAACGAAAACTTCGCATATTTATATCTAACACATTTTATCCATGTAAGGAACCAAGCAATGAAGGTGATGAAGGCTCTGTAGCTTCATGGGAGTTGCGTGTGGAAGGTCGTTTATTAGAAGATGGAAAAGGAGATCCCACCACAAAAATAAAACGGAAGTTTTCATCCTTTTTCAAGTCATTGGTTATTGAATTGGATAAGGAATTGTATGGTCCTGATAACCATTTAGTGGAGTGGCATCGCACTCATACTACTCAAGAAACTGACGGGTTTCAGGTCAAACGACCAGGGGACAGAAACGTACGCTGTACAATTTTATTATTACTGGATTATCAGCCACTGCAATTTAAATTGGATCCAAGACTAGCACGTTTACTCGGAGTGCACACACAGACACGTCCTGTAATAATCTCAGCGCTTTGGCAATACATAAAAACTCATAAATTACAAGATGCTCATGAGCGTGAGTACATAAATTGTGACAAATATTTGGAACAGATATTTGGATGCCAACGTATGAAATTTGCGGAGATACCGCAACGGCTTAATCCCTTGCTGCATCCACCAGATCCAATTGTAATTAATCACTTTATTGAGAGCGGTGCAGAAAATAAGCAAACTGCATGCTATGATATTGACGTCGAAGTTGATGATACACTTAAAAATCAGATGAATAACTTTTTAATGAGCACTGCTAGTCAACAAGAGATCCAGGGTTTGGATACCAAAATTCACGAGACTGTGGACACCATCAACCAGATGAAAACTAATCGGGAGTTCTTTTTGAGCTTTGCAAAAGATCCACAAAAGTTCATACATCGTTGGATTGTCAGCCAAACTAGGGATTTGAAGGCAATGACGGATGTTGTTGGTAATCCAGAAGAAGAACGCCGTGCTGAATTTTATTATCAACCGTGGACTCATGAAGCTGTATCTCGATATTTCTTTACGAAAGTGAATCAAAAACGTGCGGAATTGGAACAAGCTTTAGGAATACGT
>minax
ATGTCTCAAAGATTTGCTCCTGGGCAGCCAGGACCTGCTACGGTTCCTGGACAACCCCGGTATCAAACACCACCTCCACAAACTTCAGGTATGCGGCCATATACTACCGGTAGCAGTTTTCCTCAACGCGGATTTCCTTTGCATCAAAACCCAGCTCAACCAGGGCAAAGCAATGCGAACGCAACCGGGGGGCCACCATTACACCCAAGAGCCTCGCAACCAGGTTTTCAAAGTGGTCTTAGAGGAAGTGGCTCCGGTAGTGGAAATAAACGTTCGGCTGAAGCTCGTAACATTAATAGCAATCAAAGTAAAGGAGATTTTGTAGCAGCAAAGAAAAAGAAAAAACTTGCAGATAAAATTTTACCTCAAAAGGTAAGGGATTTGGTACCGGAATCGCAAGCATACATGGATTTACTTACGTTCGAAAGAAAACTGGATGCCACTATTATGAGGAAGCGTCTGGATATTCAAGAAGCATTGAAACGGCCTATGAAACAAAAGCGAAAACTTCGCATATTTATTTCTAACACATTTTATCCATGTAAGGAACCAAGCAATGAGGGTGATGAAGGTTCTGTAGCTTCATGGGAATTGCGTGTGGAAGGCCGTTTATTAGAAGATGGTAAAGGTGATCCCACTACAAAAATAAAAAGAAAGTTTTCATCTTTTTTCAAGTCTTTGGTTATTGAGTTGGATAAAGAACTGTATGGCCCTGATAACCATTTGGTGGAATGGCATCGCACTCATACTACTCAAGAAACTGATGGGTTCCAAGTGAAACGCCCTGGTGACAGAAACGTACGTTGTACGATTTTGTTATTACTAGATTATCAGCCACTACAATTTAAATTGGATCCAAGACTAGCACGTCTACTCGGGGTGCATACACAAACACGTCCTGTAATAATTTCAGCGCTTTGGCAATATATAAAAACTCATAAATTACAAGATGCTCATGAGCGGGAATACATAAATTGTGACAAATATTTGGAACAGATATTTGGATGCCAACGTATGAAATTTGCTGAGATACCACAACGTCTGAATCCTTTATTACATCCACCAGATCCAATTGTTATTAATCACTTTATTGAGAGTGGCGCAGAAAACAAGCAAACTGCATGTTATGATATTGACGTTGAAGTTGATGATACACTTAAAAATCAGATGAATAACTTTTTAATGAGCACAGCTAGCCAACAAGAGATCCAGGGTTTGGATACAAAAATTCACGAGACGGTGGACACCATAAACCAGATGAAAACTAATCGGGAGTTCTTTTTGAGCTTTGCAAAAGATCCACAAAAGTTCATACATCGTTGGATAGTTAGCCAAACTAGGGATTTGAAAGCAATGACAGACGTAGTTGGTAATCCAGAAGAAGAACGCCGTGCTGAATTTTATTACCAACCGTGGACTCACGAAGCTGTATCTCGTTATTTCTTTACGAAAGTGAATCAAAAACGTGCTGAATTGGAACAAGCTTTAGGAATACGT
>musae
ATGTCTCAAAGGTTTGCTCCTGGGCAACCAGGACCTGCTCCGGTTCCTGGACAACCTCGATACCAGGCACCTGCTCCGCAAACATCAGGTATGCGGCCATATTCTGCCGGTGGAAGTTTTCCTCAACGTGGGTTTCCATTGCATCAAAATCCAGCTCAACCGGGGCAAACTAACGTAAATTCTCCCGGTGGGCCACCATTACATCCAAGAGCCGCACAACCTGGTTTTCAAAGTGGTCTTAGGGGAAGTGGCTCTGGTGGAGGAAACAAAAGATCAGCTGAAGCACGTAACATTAATAGTAATCAAAGTAAAGGAGATTTTGTAGCCGCAAAAAAAAAGAAAAAACTCGCAGATAAGATTTTACCTCAAAAGGTGAGGGATTTAGTACCGGAATCGCAAGCATATATGGACTTACTTACTTTCGAGAGAAAACTTGATGCCACTATTATGAGGAAGCGTCTGGATATTCAAGAAGCATTAAAAAGACCTATGAAACAAAAGCGAAAACTTCGCATATTTATATCTAACACATTTTATCCATGTAAGGAACCAAGCAATGAAGGTGATGAAGGTTCTGTAGCTTCATGGGAGTTGCGTGTGGAAGGTCGTTTATTAGAAGATGGAAAAGGAGATCCCACTACAAAAATAAAGCGGAAGTTTTCATCTTTTTTTAAGTCTTTGGTTATTGAATTGGATAAAGAATTGTATGGTCCTGATAACCATTTAGTGGAGTGGCATCGCACTCATACTACTCAAGAAACTGACGGGTTTCAGGTCAAGCGACCAGGTGACAGAAACGTACGCTGTACGATTTTATTATTACTGGACTATCAGCCACTGCAATTTAAATTGGATCCAAGACTAGCACGTTTACTCGGAGTGCACACACAAACGCGTCCTGTAATAATTTCAGCGCTTTGGCAATACATAAAAACTCATAAATTACAAGATGCTCATGAGCGAGAGTACATAAATTGCGACAAATATTTGGAACAAATATTTGGATGCCAACGTATGAAATTTGCGGAGATACCACAACGTCTCAATCCCTTGCTGCATCCGCCAGATCCAATTGTAATTAACCACTTTATTGAGAGCGGTGCAGAAAACAAGCAAACTGCATGCTATGATATTGACGTTGAAGTTGATGATACCCTTAAAAATCAGATGAATAACTTTTTAATGAGCACAGCTAGTCAACAAGAGATCCAGGGTTTGGATACCAAAATTCACGAGACTGTGGACACCATCAACCAGATGAAAACTAATCGGGAGTTCTTTTTGAGCTTTGCAAAAGATCCCCAAAAGTTCATACATCGTTGGATTGTTAGCCAAACTAGGGATTTGAAGGCGATGACGGATGTTGTTGGTAATCCAGAAGAAGAACGCCGTGCTGAATTTTACTATCAACCGTGGACTCATGAAGCTGTATCTCGATATTTCTTTACGAAAGTGAATCAAAAACGTGCGGAATTAGAACAAGCTTTAGGAATACGT
>oleae
ATGTCTCAAAGGTTTGCTCCTGGGCAACCAGGACCTGCTCCGGTTCCCGGAACACCTCGATACCAAGCACCACCTTCACAAACATCAGGTATGCGGCCATATACTGCCGGTGGAAGTTTTCCTCAACGTGGATTTCCATTGCATCAAAATCCAAGTCAACCAGGGCAAAATAATGCAAATTCACCCGGTGGGCCCCCCTTGCATCCAAGAGCATCGCAACCAGGTTTTCAAAGTGGCCTTAGAGGAAGTGGCTCCAGTGGTGGAAACAAAAGATCGGCTGAAGCTCGTAACATTAATAGTAATCAGAGTAAATCAGATTTTGTAGCAGCAAAGAAAAAGAAAAAACTCGCAGATAAGATTTTACCTCAAAAGGTAAGGGATTTGGTACCGGAATCGCAAGCATATATGGATTTACTTACTTTCGAGAGAAAATTGGATGCCACTATTATGAGGAAGCGTCTGGACATTCAAGAAGCATTAAAACGGCCTATGAAACAAAAGCGAAAACTTCGTATATTTATATCTAACACATTTTATCCCTGTAAGGAACCGAGCAATGAAGGTGATGAAGGTTCTGTAGCTTCATGGGAGTTGCGTGTGGAAGGTCGTTTATTAGAAGATGGAAAAGGAGATCCCACTACCAAAATAAAACGAAAGTTTTCATCTTTTTTCAAGTCTTTGGTTATTGAATTGGATAAAGAATTGTATGGCCCTGATAATCATTTGGTGGAATGGCATCGCACTCATACTACTCAAGAAACAGACGGGTTCCAAGTCAAACGACCAGGTGACAGAAACGTACGCTGTACGATTTTATTATTACTAGATTATCAGCCACTACAATTCAAATTGGATCCAAGACTAGCACGCCTACTTGGAGTGCACACGCAGACACGTCCTGTAATAATTTCAGCGCTTTGGCAATACATTAAAACTCATAAATTACAAGATGCTCATGAGCGTGAGTACATAAATTGTGACAAATATTTGGAACAGATATTTGGATGTCAACGTATGAAATTTGCTGAGATACCACAACGTCTCAATCCCTTGCTACATCCACCAGATCCAATTGTAATTAACCACTTTATTGAAAGCGGTGCAGAAAACAAGCAAACTGCATGTTATGATATTGACGTTGAAGTTGATGATACACTTAAAAATCAGATGAATAACTTTTTAATGAGCACAGCTAGTCAACAAGAGATCCAGGGTTTGGACACAAAAATTCATGAGACGGTGGACACAATCAATCAGATGAAAACTAATCGGGAGTTCTTTTTGAGCTTTGCTAAAGATCCACAAAAGTTCATACATCGTTGGATTGTTAGCCAAACTAGAGATTTGAAGGCAATGACGGATGTTGTTGGTAATCCAGAAGAAGAACGCCGTGCTGAATTTTACTATCAACCATGGACCCACGAGGCTGTATCTCGATATTTCTTTACAAAAGTGAATCAAAAACGTGCGGAATTAGAGCAAGCTTTAGGAATACGT
>tryoni
ATGTCTCAAAGGTTTGCTCCTGGGCAGCCAGGACCAGCTCCGGTTCCCGGACAACCTCGATACCAGGCACCACCTCCACAAACATCAGGCATGCGGCCATACTCTGCCGGTGGAAGTTTTCCTCAACGTGGATTTCCATTGCATCAAAATCCAGCTCAACCGGGGCAAAATAATGCAAATTCACCCGGTGGGCCACCATTACATCCCAGAGCCGCACAACCTGGTTTTCAAAGTGGACTTAGGGGAAGTGGCTCCGGTGGAGGAAACAAAAGATCAGCTGAAGCTCGTAATATTAATAGTAATCAAAGTAAAGGAGATTTTGTAGCTGCAAAGAAAAAGAAAAAACTCGCAGATAAGATTTTACCTCAAAAGGTGAGGGATTTAGTACCGGAATCGCAAGCATATATGGACTTACTCACTTTCGAGAGAAAACTTGATGCCACTATTATGAGAAAGCGTCTGGATATTCAAGAAGCATTGAAAAGACCCATGAAACAAAAGCGAAAACTTCGCATATTTATATCTAACACATTTTATCCATGTAAGGAACCAAGCAATGAAGGTGATGAAGGTTCTGTAGCTTCATGGGAGTTGCGTGTGGAAGGTCGTTTATTAGAAGATGGAAAAGGAGATCCCACTACAAAAATAAAACGGAAGTTTTCATCTTTTTTTAAGTCTTTGGTGATTGAATTGGATAAGGAATTGTATGGTCCTGATAACCATTTAGTGGAGTGGCATCGCACTCATACTACTCAAGAAACTGACGGGTTTCAGGTCAAACGACCAGGTGACAGAAACGTACGCTGTACGATTTTATTATTACTGGATTACCAGCCATTGCAATTTAAATTGGATCCAAGACTAGCACGTTTACTCGGAGTGCACACACAAACACGTCCAGTAATAATTTCAGCGCTTTGGCAATACATAAAAACTCATAAATTACAAGATGCTCATGAGCGTGAGTACATAAATTGTGACAAATATTTGGAACAGATATTTGGATGCCAACGTATGAAATTTGCGGAGATACCGCAACGTCTTAATCCCTTGCTTCATCCGCCAGATCCAATTGTAATTAACCACTTTATTGAGAGCGGTGCAGAAAACAAGCAAACTGCATGTTATGATATAGACGTTGAAGTTGATGATACACTTAAAAATCAGATGAATAACTTTTTAATGAGCACAGCTAGTCAACAAGAGATACAAGGTTTGGATACCAAAATTCACGAGACTGTGGACACCATCAACCAGATGAAAACTAATCGGGAGTTCTTTTTGAGCTTTGCGAAAGATCCCCAAAAGTTCATACATCGTTGGATTGTTAGCCAAACTAGGGATTTGAAAGCAATGACGGATGTTGTTGGTAATCCAGAAGAAGAACGCCGTGCTGAGTTTTACTATCAACCGTGGACTCATGAGGCTGTATCTCGATATTTCTTTACGAAAGTGAATCAAAAACGTGCGGAATTAGAACAAGCTTTAGGAATACGT
>zonata
ATGTCTCAAAGGTTTGCTCCTGGGCAACCAGGACCTGCTCCGGTTCCCGGACAACCTCGATACCAGGCACCTGCTCCGCAAACATCAGGTATGCGACCATATTCTGCCGGTGGAAGTTTTCCTCAACGTGGATTTCCATTGCATCAAAATCCAGCTCAACCGGGGCAAAATAATGTAAATTCACCCGGTGGGCCACCATTACATCCAAGAGCCGCACAACCTGGTTTTCAAAGTGGTCTTAGGGGAAGTGGCTCCGGTGGAGGAAACAAAAGGTCAGCTGAAGCTCGTAACATTAATAGTAATCAAAGTAAAGGAGATTTTGTAGCCGCAAAAAAAAAGAAAAAACTCGCAGATAAGATTTTACCTCAAAAGGTGAGGGATTTAGTACCGGAATCGCAAGCATATATGGACTTACTTACGTTCGAGAGAAAACTTGATGCCACTATTATGAGGAAGCGTCTGGATATTCAAGAAGCATTAAAAAGACCCATGAAACAAAAGCGAAAACTTCGCATATTTATATCTAACACATTTTATCCATGTAAGGAACCAAGCAATGAAGGTGATGAAGGTTCTGTAGCTTCATGGGAGTTGCGTGTGGAAGGTCGTTTATTAGAAGATGGAAAAGGAGATCCCACTACAAAAATAAAACGGAAGTTTTCATCTTTTTTCAAGTCTTTGGTTATTGAATTGGATAAAGAATTGTATGGTCCTGATAACCATTTGGTGGAGTGGCATCGCACTCATACTACTCAAGAAACTGACGGGTTTCAGGTTAAACGACCAGGTGACAGAAACGTACGCTGTACGATTTTATTATTACTGGACTATCAGCCACTGCAATTTAAATTGGATCCAAGACTAGCACGTTTACTCGGAGTGCACACACAAACACGTCCTGTAATAATTTCAGCGCTTTGGCAATATATAAAAACTCATAAATTACAAGATGCTCATGAGCGTGAGTACATAAATTGTGACAAATATTTGGAACAAATATTTGGATGTCAACGTATGAAATTTGCGGAGATACCACAACGTCTCAATCCCTTGCTGCACCCGCCAGATCCAATAGTAATTAACCACTTTATTGAGAGCGGTGCAGAAAATAAGCAAACTGCATGCTACGATATTGACGTTGAAGTTGATGATACACTTAAAAATCAGATGAATAACTTTTTAATGAGCACAGCTAGTCAACAAGAGATCCAGGGTTTGGATACCAAAATTCACGAAACTGTGGACACCATTAACCAGATGAAAACTAATCGGGAGTTCTTTTTGAGCTTTGCAAAAGATCCCCAAAAGTTCATACATCGTTGGATTGTTAGCCAAACTAGGGATTTGAAGGCGATGACGGATGTTGTTGGTAATCCAGAAGAAGAACGCCGTGCTGAATTTTACTATCAACCGTGGACTCATGAAGCTGTATCTCGATATTTCTTTACGAAAGTGAATCAAAAACGTGCGGAATTAGAACAAGCTTTAGGAATACGT
