# Supplementary material for: The Impact of Fast Radiation on the Phylogeny of Bactrocera Fruit Flies as Revealed by Multiple Evolutionary Models and Mutation Rate-Calibrated Clock
Source: Insects. 2022 Jun 30;13(7):603. doi: 10.3390/insects13070603 (PMC9319077; doi:10.3390/insects13070603)
Supplement: Supplementary file 1 [file insects-13-00603-s001.zip › File S1/ceratitis_19417.fasta]

>bryoniae
ATGAGTTCAACTGCTAGCCGCAAGGAAAATGAAAGGACAAAATTAATACAGGAAAAATGCCAAACTCTGCTGACTCAGATGCTTCGCGATGAGGACAATAAATATTGCGTTGATTGTGATGCAAAAGGTCCGCGCTGGGCATCATGGAATCTGGGTGTATTCTTGTGCATACGCTGCGCCGGTATACATCGCAATCTTGGCGTACACATATCACGTGTTAAGTCGGTTAACTTAGACACCTGGACACCAGAGCAGGTGATTTCATTGCAACAGATGGGCAACTCGCGTGCGCGTGCCGTCTATGAAGCGCAGCTGCCAGATGGTTTTCGTCGGCCTCAGACCGACACAGCGTTGGAGTCTTTCATACGCGCTAAATATGAACATAAAAAGTATTTGGCACGAGAATGGGTACCACCATCACCGCCTAAAGTAGACTGGGCGAAGGAAATCGATGAAGAATTAGAGCGGCAAAAACGTAAGAAAAAAGCAGCTCAAGCTTGCACTTCAATGGGATTGAGTGTGATGAGTGCCGTTGGTGCCGGAGGTGATAAAAAAAGCAGTACATCTTCAGCGTCCGTATCCAAATCGACGCCACTACCAGCACCGTTGCCAAAACCAAAGGCCGGACAAGTTGGAAGTGGTTGTAGCCCTAAAACTCAGCGTATTACAGTGAGTTCCAATATCGGCGAAGGCAATCAGAGCAGTGATTTGCTCGGCCTCTCCTCACCCACAAAACCCGTCCAGAATAGCATGGGTAATAGCACAGGACAAGAATTGCAAAATGATAGCTTCACTGGTTTCCTTAGTGCAGCACCATCCGCAGCGCCACAA------GATCAAAGTAAAGCAGCGGAATCGAATGGACAAAATACCATACAAAACTCGCTTGCAAAGGAGGAGGAAGACTTCTTCAATCAAGGATCTCTAAGTGGTGGCGATAAAGATAAATCAGGGAAACTAACGAAAGATAGTATTTTAGCATTGTACGGTACGGTACCAACCAGCAACGTAGCCTCCCACAATCCGCACAGCGGTCAAATGCCTTTTGCCCAACCACAACCCATGTTTGCGGCAACTGGGGCCTATTCAGGTGGCTTGGCTCCCGGCTATATGAGCGGTGGTGGTGCACCACATCCCCAGCAACATCAATTCATGACGCCGCCAAATTCCACCAGCATGTATAACGCTCCTGTTATGACGGCTCCTACTGCATTCACCGCACCCGGAATGCATATGGGTGGCGCCGGCGCAACTGGTGGTTTCGGTGCACAGTTTCCGGGAACGACTAGCACTGGCGTGTATACACAGCAACACATGTCCAGTCTTGGAAATATGATGACTAACAATGGACAGCCGATTAGCAATTTAAATCTTATGCACACGAATCAGAACCTACTGAGCGGAATGTCTATGATGGGCATGGGCGCAACTACGACGGGAATGATGCAACAGCCACCAATGAGTATGAATATGCCAATGGGGAATATGCAGATGTCTAGCGCGTTTCAAACAGCACCCACAGCTGGGCCCGGTGCTACGTCCACCAATACACACGGTCTAAATCAGCAATTCAGCAACTTAAATATCGGTAATGTG
>ceratitis
ATGAGCTCAACTTCTAGCCGCAAAGAAAATGAAAGGACCAAATTAATACAGGAAAAATGTCAAACTTTACTGACTCAGATGCTACGTGATGAAGACAACAAATATTGCGTTGATTGTGATGCGAAAGGTCCGCGTTGGGCATCATGGAACCTAGGTGTATTTTTGTGCATACGCTGTGCCGGCATACATCGCAATCTTGGCGTACACATATCACGTGTAAAGTCGGTTAATTTAGACACTTGGACGCCAGAACAGGTGATTTCATTGCAACAGATGGGCAACTCTCGTGCGCGTGCCGTCTATGAAGCACAGCTGCCAGATGGTTTCCGTCGCCCTCAGACCGATACAGCATTGGAATCGTTTATACGCGCCAAATATGAACATAAAAAGTATTTGGCACGCGAATGGGTGCCGCCATCTCCGCCTAAAGTAGACTGGGCAAAAGAAATCGATGAGGAATTAGAACGCCAGAAGCGAAAGAAGAAAGCAGCACAAGCATGCACATCAATGGGACTGAGTGTAATGAGTGGTGTTGGCGCTGGAGGTGACAAAAAGAACAGTACATCAACAAGTTCAGTATCGAAATCGACAAAACTGCCAGCGCCGTTACCCAAACCGAAGGCCGGCCAAGTTGGAAGTGGTTGCAGTCCGAAAACACAACGCATTTCAACAAATTCAACCAGCAGTGATGGCAATCAAAGCAACGATTTACTCGGACTTTCCTCTCCCACAAAACCTGTTCAAAATAATGTTGCTAATACAGCACCACAAGATTTGCAAAATGATAGTTTCACTGGATTTCTAAGTGCCACACCTTCCGTAGCTTCCCAAAGTGGGGATCATAACAAATTTGTGGAATCGAATGGTCAAAGTACTACACAAAATTCGCTAGCCAAGGACGAAGAGGATTTTTTCAATCAAGGATCGCTATCTAGTGGTGACAAAGATAAATCTGGAAAAATGACTAAAGATAGCATACTGGCACTATATGGCACTGCACCTACCAATACTGTGCAATCTCATAATCCGCATGGCGGGCAAATGCCTTTTGCCCAACCACAACCCATGTTTGCCGCAACTGGCGCATACTCGGCTGGAATGGCCCCTGGTTATATAGGTGCCGGCGGATTACAGCATTCTCAGCAACAACAATTTATGACGCCACCCAATTCAACCAGTATGTACAATGCACCAGTTATGACAGCTCCGACAGCATTCACCACCCCTGGTATGCATATAGGTGCCACAGGTGCAGCCGCTGGATTCGGTGCACAATTTCCGGGAACAACCAGTACCGCCATGTACACACAGCAACATATGGCTGGTATAGGAAATATGATGGCAAATAGTGGACAGCCAGCAGGGAACCTAAATCTTATGCATACCAATCAGAGTCTACTTAGTGGTATGTCAATGATGGGTATGGGTGCTACATCAGTAGGCATGTCGCAACAGCCTCCGATGGGTATGAGTATGCCAATGGGTTCAATGCAAATGACTGGAACATTTCAATCAGCGCCTACAGCGGCTGCCGGTACTGCATCTACTGGTAACATTGGACTGAACCAGCAATTTAGCAATTTGAATATTGGCAATGTG
>correcta
ATGAGTTCAACTGCTAGCCGCAAGGAAAATGAAAGGACAAAATTAATACAGGAAAAATGCCAAACTCTGCTGACTCAGATGCTTCGTGATGAGGACAATAAATATTGCGTTGATTGTGATGCAAAAGGTCCGCGCTGGGCATCATGGAATCTGGGAGTATTCTTGTGCATACGCTGTGCCGGTATACATCGTAATCTAGGCGTACACATATCACGTGTTAAATCGGTTAACTTAGACACCTGGACACCAGAGCAGGTGATTTCATTGCAACAGATGGGCAACTCGCGTGCGCGTGCCGTGTATGAAGCACAGCTGCCAGATGGTTTTCGTCGGCCTCAGACCGACACAGCGTTGGAGTCTTTCATACGCGCTAAATATGAACATAAAAAGTATTTAGCACGAGAATGGGTACCACCATCACCGCCTAAAGTAGACTGGGCGAAGGAAATCGATGAAGAATTAGAGCGGCAAAAACGTAAGAAAAAAGCAGCTCAAGCTTGCACTTCAATGGGATTGAGTGTGATGAGTGCCATTGGTGCCGGAGGTGATAAGAAAAGCAGTACATCTTCAGCGTCTGTATCTAAATCGACGCCACTACCAGCACCGTTGCCAAAACCGAAGGCCGGACAAGTTGGAAGTGGTTGTAGCCCTAAAACTCAACGTATTACAGTGAACTCCAATATCGGCGAAGGCAATCAGAGCAGTGATCTGCTCGGTCTCTCCTCACCCACAAAACCCGTCCAGAATAGTATGGGTAATAGCACAGGACAAGATTTGCAAAATGATAGCTTCACTGGTTTCCTTAGTGCAACACCATCAGCAGCGCCACAA------GATCAAAGCAAAGCAACGGAATCGAATGGACAAAATACCATACAAAACTCGCTGGCAAAGGAAGAGGAAGACTTCTTCAATCAGGGATCTCTAAGTGGTGGCGAAAAAGATAAATCAGGGAAATTAACGAAAGATAGTATTTTAGCATTGTACGGTACGGCACCAGCCAACAACGTAGCCTCCCATAATCCGCACGGCGGTCAAATGCCTTTTGCCCAACCACAACCCATGTTTGCGGCAACTGGGGCCTATTCAGGTGGCTTGGCTCCCGGCTATATGAGCGGTGGTGGGGCACCACATCCCCAGCAACATCAATTCATGACGCCGCCAAATTCCACCAGCATGTATAATGCTCCCGTTATGACGGCTCCTACTGCATTCACCGCACCCGGAATGCATATGGGTGGCGCCAGCGCAACTGGTGGTTTTGGTGCACAGTTTCCGGGAACGACTAGTACTGGCGTGTATACACAGCAACATATGTCCAGTCTTGGAAATATAATGACTAACAATGGACAGCCTGTTAGCAATTTAAATCTTATGCACACGAATCAGAACCTACTGAGCGGAATGTCTATGATGGGCATGGGCGCAACTACAACGGGAATGATGCAACAGCCACCAATGAATATGAATATGCCAATGGGGAATATGCAGATGTCTAGCGCGTTTCAAACCGCACCTACAGCTGGACCCGGTGCTACGTCCACCAATACACACGGTCTAAACCAGCAATTCAGCAACTTAAATATCGGTAATGTG
>cucurbitae
ATGAGTTCAACTACGAGCCGCAAAGAAAATGAAAGGACCAAATTAATACAGGAAAAATGCCAAACTCTGCTGACTCAGATGCTACGCGATGAGGACAATAAATATTGCGTTGATTGCGATGCAAAAGGTCCACGGTGGGCATCATGGAATCTGGGCGTATTCCTCTGCATACGCTGTGCAGGTATACATCGTAATCTTGGCGTACACATATCACGTGTTAAGTCGGTTAACTTAGACACTTGGACACCAGAGCAGGTGATTTCATTGCAACAGATGGGCAACTCGCGTGCGCGTGCCGTGTATGAAGCACAGCTGCCAGATGGTTTTCGCCGCCCTCAGACCGATACAGCGTTGGAGTCTTTCATACGCGCTAAATATGAGCATAAAAAATATTTAGCACGTGAATGGGTGCCACCATCACCGCCTAAAGTAGACTGGGCGAAGGAAATCGATGAAGAATTAGAGCGACAGAAACGTAAGAAAAAAGCAGCGCAAGCTTGCAGTTCAATGGGATTGAGTGTGATGAGTGCCATCGGTGCCGGAGGTGATAAGAAGAGCAGTACATCCTCAACGTCTGTATCCAAATCGACGCCACTGCCAGCACCATTGCCAAAACCCAAGGCCGGACAAGTTGGTAGTGGTTGTAGTCCAAAAACTCAGCGTATTACAGTAAATCCCACAGTTGGCGAAGGCAATCAGAGCAGCGATTTACTCGGTCTTTCCTCACCTACAAAACCAGTACAGAGTGGTATGAGTAATAGCACAGCACAAGACTTGCAAAACGATAGCTTCACTGGTTTTCTTAGTGCAACACCATCAATAGCGCCGCAA------GATCAAATAAAGGCGGCGGAAGCAAATGGACAAAGCGCCGCACAAAACTCGCTTGCAAAGGATGAGGAAGATTTCTTCAATCAGGGTTCACTAAGTGGTGGCGAAAAGGATAAGTCAGGGAAGCTGACTAAAGATAGTATATTAGCGTTATACGGTACGGCACCAACCAGCACCGTTAGCTCCCACAATCCGCACAGCGGTCAAATGCCTTTTGCCCAACCGCAACCGATGTTTGCTGCAACTGGCGCCTATTCAGGTGGTTTGGCACCCGGTTACATAGGCGGTGGCGGTGCACCACATCCCCAGCAACATCAGTTCATGACACCGCCCAATTCGACCAGCATGTATAATGCACCCGTTATGACGGCCCCTACAGCATTCACCACACCTGGCATGCATTTGGGAGGCGCTGGCGCAACTGGCGGTTTCGGTGCACAATTTCCGGGCACCACTAGTACTGGCGTGTACACACAACAACATATGTCGAGTCTTGGAAATATGATGCCGAATAATGGACAGCCAGTTAGCAATCTAAATCTTATGCACACGAATCAGAACTTACTGAGTGGAATGTCTATGATGAGCATGGGTGCAACTACGACGGGAATAATGCAGCAAGCACCGATGAACATGAGTCTACCATTGGGGAATATGCAAATGTCAAGCGCGTTTCAAACAGCACCAACAGCTGGCGCCGGTGCAACGTCCACCAATACACATGGCCTAAACCAGCAATTCAGCAATTTAAATATCGGAAATGTG
>dorsalis
ATGAGTTCAACTGCTAGCCGCAAGGAAAATGAAAGGACAAAATTAATACAGGAAAAATGCCAAACTCTGCTGACTCAGATGCTTCGTGATGAGGACAATAAATATTGCGTTGATTGTGATGCAAAAGGTCCGCGCTGGGCATCATGGAATCTGGGTGTATTCTTGTGCATACGCTGCGCCGGTATACATCGCAATCTTGGCGTACACATATCACGTGTTAAGTCGGTTAACTTAGACACCTGGACACCAGAGCAGGTGATTTCATTGCAACAGATGGGCAACTCGCGTGCGCGTGCCGTGTATGAAGCACAGCTGCCAGATGGTTTTCGTCGGCCTCAGACCGACACAGCGTTGGAGTCTTTCATACGCGCTAAATATGAACATAAAAAGTATTTGGCACGAGAATGGGTACCACCATCACCGCCTAAAGTAGACTGGGCGAAAGAAATCGATGAAGAATTAGAGCGGCAAAAACGTAAGAAAAAAGCAGCTCAAGCTTGCACTTCAATGGGATTGAGTGTGATGAGTGCCATTGGTGCCGGAGGTGATAAGAAAAGCAGTACATCTTCAGCGTCTGTATCTAAATCGACGCCACTACCAGCACCGTTGCCAAAACCGAAGGCCGGACAAGTTGGAAGTGGTTGTAGCCCTAAAACTCAGCGTATTACGGTGAACTCCAATATCGGCGAAGGCAATCAGAGCAGCGATTTGCTCGGTCTCTCCTCACCCACAAAACCGGTCCAGATTAGTATGGGTAATAGCACAGGACAAGATTTGCAAAATGATAGCTTCACTGGTTTCCTTAGTGCAACACCATCCGCAGCGCCACAA------GATCAAAGTAAAGCAGCGGAATCGAATGGACAAAATACCATACAAAACTCCCTTGCAAAGGAGGAGGAAGATTTCTTCAATCAGGGATCACTAAGTGGTGGCGAAAAAGATAAATCAGGGAAATTAACGAAAGATAGTATTTTAGCATTGTACGGTACGGCACCAACCAACAACGTAGCCTCCCACAATCCACACAGCGGTCAAATGCCTTTTGCCCAACCACAACCCATGTTTGCGGCAACTGGGGCCTATTCAGGTGGCTTAGCTCCCGGCTATATGAGCGGTGGTGGTGCACCACATCCCCAGCAACATCAATTCATGACGCCGCCAAATTCCACCAGCATGTATAACGCTCCCGTTATGACGGCTCCTACTGCATTCACCGCACCCGGAATGCATATGGGTGGCGCCGGCGCAACTGGTGGTTTCGGTGCACAGTTTCCGGGAACGACTAGTACTGGCGTGTATACACAGCAACATATGTCCAGTCTTGGAAATATGATGACTAACAATGGACAGCCGGTTAGCAATTTAAATCTTATGCACACGAATCAGAACCTACTGAGCGGAATGTCTATGATGGGCATGGGAGCAACTACGACGGGAATGATGCAACAGCCACCAATGAGTATGAATATGCCTATGGGGAATATGCAGATGTCTAGCGCGTTTCAAACAGCACCCACAGCTGGGCCCGGTGCTACGTCCACCAATACACATGGTCTAAATCAGCAATTCAGCAACTTAAATATCGGTAATGTG
>jarvisi
ATGAGTTCAACTGCTAGCCGCAAGGAAAATGAAAGGACAAAATTAATACAGGAAAAATGCCAAACTCTGCTGACTCAGATGCTTCGTGATGAGGACAATAAATATTGCGTTGATTGTGATGCAAAAGGTCCGCGCTGGGCATCATGGAATCTCGGTGTATTCTTGTGCATACGCTGCGCCGGTATACATCGCAATCTTGGCGTACACATATCACGTGTTAAGTCGGTTAACTTAGACACCTGGACACCAGAGCAGGTGATTTCATTGCAACAGATGGGCAACTCGCGTGCGCGTGCCGTGTATGAAGCACAGCTGCCAGATGGTTTTCGTCGGCCTCAGACCGACACAGCGTTGGAGTCTTTCATACGCGCTAAATATGAACATAAAAAGTATTTGGCACGAGAATGGGTACCACCATCGCCGCCTAAAGTAGACTGGGCGAAGGAAATCGATGAAGAATTAGAGCGGCAAAAACGTAAGAAAAAAGCAGCTCAAGCTTGCACTTCAATGGGATTGAGTGTGATGAGTGCCATTGGTGCCGGAGGTGATAAGAAAAGCAGTACATCTTCAGCGTCCGTATCTAAGTCGACGCCACTACCAGCACCGTTGCCAAAACCGAAGGCGGGACAAGTTGGAAGTGGTTGTAGCCCTAAAACTCAACGTATTACAGTGAATTCCAATATCGGCGAAGGCAATCAGAGCAGTGATCTGCTCGGTCTCTCCTCACCCACAAAACCCGTCCAGAATAGTATGGGTAATAGCACAGGACAAGATTTGCAAAATGATAGCTTCACTGGTTTCCTTAGTGCAACACCATCCGCAGCGCCACCT------GATCACAGTAAAGCCGCGGAATCGAATGGACAAAATACCATACAAAACTCGCTTGCAAAGGAGGAGGAAGACTTCTTCAATCAGGGATCTCTAAGTGGTAGCGAAAAAGATAAATCAGGGAAACTAACGAAAGATAGTATTTTAGCATTGTACGGTACGGCACCAACCAACAATGTAGCCTCCCACAATCCGCACAGCGGTCAAATGCCTTTTGCCCAACCACAACCCATGTTTGCGGCAACTGGAGCCTATTCAGGTGGCTTGGCTCCTGGCTATATGAGCGGTGGTGGTGCACCACATCCCCAGCAACATCAATTCATGACGCCGCCAAATTCCACCAGCATGTATAACGCTCCGGTTATGACGGCTCCTACTGCATTCACCGCACCCGGAATGCATATGGGTGGCGCCGGCGCAACTGGTGGTTTCGGTGCACAGTTTCCGGGAACGACTAGTACTGGCGTGTATACACAGCAACATATGTCCAGTCTTGGAAATATGATGACTAACAATGGACAGCCGGTTAGCAATTTAAATCTTATGCACACGAATCAGAATCTACTGAGCGGAATGTCTATGATGGGCATGGGCACAACTACGACGGGAATGATGCAACAGCCACCAATGAGTATGAATATGCCCATGGGGAATATGCAGATGTCTAGCGCGTTTCAAACAGCACCCACAGCTGGGCCCGGTGCTACGTCCACCAATACACACGGTCTAAATCAGCAATTCAGCAACTTAAATATCGGTAATGTG
>latifrons
ATGAGTTCAACTGCTAGCCGCAAGGAAAATGAAAGGACAAAATTAATACAGGAAAAATGCCAAACTCTGCTAACTCAGATGCTTCGCGATGAGGACAATAAATATTGCGTTGATTGTGATGCAAAAGGTCCGCGCTGGGCATCATGGAATCTGGGTATATTCTTGTGCATACGCTGCGCCGGTATACATCGCAATCTTGGCGTACACATATCACGTGTTAAGTCGGTTAACTTAGACACCTGGACACCAGAGCAGGTAATTTCATTGCAACAGATGGGCAACTCGCGTGCGCGTGCTGTCTATGAAGCTCAGCTGCCAGATGGTTTTCGTCGGCCTCAGACCGACACAGCGTTAGAGTCTTTCATACGCGCTAAATATGAACATAAAAAGTATTTGGCACGAGAATGGGTACCACCATCACCGCCTAAAGTAGACTGGGCGAAGGAAATCGATGAAGAATTAGAGCGGCAAAAACGTAAGAAAAAAGCAGCTCAAGCTTGCACTTCAATGGGATTGAGTGTGATGAGTGCCATTGGTGCCGGAGGTGATAAGAAAAGTAGTACAACTTCAGCGTCTGTATCTAAGTCGACACCACTACCAGCACCGTTGCCAAAACCGAAGGCCGGACAAGTTGGAAGTGGTTGTAGCCCTAAAACTCAGCGTATTACAGTGAATTCCAATATCGGCGAAGGCAATCAGAGCAGTGATCTGCTCGGTCTCTCCTCACCCACAAAACCCGTCCAGAATAGTATGGGTAATAGCACAGGACAAGATTTGCAAAATGATAGCTTCACTGGTTTCCTTAGTGCAACACCATCCGCAGCGCCACAA------GATCAAAGCAAAACAGCGGAATCGAATGGACAAAATACCATACAAAACTCGCTTGCAAAAGAGGAGGAAGACTTCTTTAATCAGGGATCTCTAAGTGGTGGCGATAAAGATAAATCAGGGAAACTAACGAAAGATAGTATTTTAGCATTGTACGGTACGGCACCAACCAACAACGTAGCCTCTCACAATCCGCACAGCGGTCAAATGCCTTTTGCCCAACCACAACCCATGTTTGCGGCAACTGGGGCCTATTCAGGTGGCTTGGCTCCTGGCTATATGAGCGGTGGAGGTGCACCACATCCACAGCAACATCAATTCATGACGCCGCCAAATTCCGCCAGCATGTATAACGCTCCCGTTATGACGGCTCCTACGGCATTCACTGGACCCGGAATGCATATGGGTGGCGCCGGCGCAACTGGTGGTTTCGCTGCACAGTTTCCGGGAACGACTAGTACTGGCGTGTATACACAGCAGCATATTTCCAGTCTTGGAAATATGATGACTAACAATGGACAGCCGGTTAGCAATTTAAATCTTATGCACACGAATCAGAACCTACTGAGCGGAATGTCTATGATGGGCATGGCCGCAACTACGACGGGAATGATGCAACAGCCACCAATGAGTATGAATATGCCAATGGGGAATATGCAGATGTCTAGCGCGTTTCAAACAGCACCCACAGCTGGGGCCGGTGCTACGTCCACCAATACACACGGTCTAAATCAGCAATTCAGCAACTTAAATATTGGTAATGTG
>minax
ATGAGTTCAACTGCTAGCCGCAAAGAAAATGAAAGGACCAAATTAATACAGCAAAAATGCCAAACTCTGCTGACTCAGATGCTTCGCGATGAGGACAATAAATATTGCGTTGATTGTGATGCAAAAGGTCCACGCTGGGCATCTTGGAATTTGGGGGTATTCTTGTGCATACGCTGCGCAGGTATACATCGTAATCTTGGCGTACACATATCACGTGTTAAATCGGTTAACTTAGACACTTGGACACCAGAACAGGTGATTTCATTGCAACAGATGGGCAACTCGCGTGCGCGAGCCGTGTATGAAGCACAACTACCAGATGGTTTTCGCCGGCCTCAGATCGATATTGCGTTGGAGTCTTTCATTCGCGCTAAATATGAGCATAAAAAATATTTGGCTCGTGAATGGGTGCCACCGTCGCCGCCTAAAGTAGACTGGGCGAAGGAAATTGATGAAGAATTAGAGCGGCAAAAACGTAAGAAAAAAGCAGCTCAAGCTTGTACTTCAATGGGATTGAGTGTGATGAGTGCCCTTGGCGCCGGAGGAGATAAGAAAAGCAGTACATCCTCAGCGTCAATATCTAAATCGATGCCACTACCAGCTCCTTTGCCAAAACCGAAGGCCGGACAAGTTGGAAGTGGTTGTAGCCCTAAAACTCAGCGTATTTCAGTAAATCCCACAGTTGGCGAAGGCAATCATAGCAGCGATTTGCTCGGTCTCTCCTCACCCACAAAACCACTCCAAAATAGTATGAGTAATAGCACCGGACAGGATTTGCAGAACGATAGCTTCACTGGTTTCCTTAGTGCAACACCATCAGTAGCTCCACAA------GATCAAAGTAAAGCAGCGGAATCGAATGAACAAAGTGCCACACAAAACTCGCTTGCCAAGGATGAGGAAGATTTTTTCAATCAGGGATCTCTAAGTGGTTGCGAAAAAGATAAATCAGGGAAGCTTACTAAAGATAGTATATTAGCATTATACGGCACGGTACCAAACAGCACCATACCTTCCCACAATCCGCACAGCGGTCAAATGCCTTTCGCCCAACCACAAACGATGTTTACTGCAACCGGGGCCTATTCAGGTGGCTTGGCTCACGGTTATATAAGCGGTGGAGGTGCACCACATCCCCAGCAACATCAATTCATGACGCCGCCAAATTCCACCAGCATGTATAATGCTCCTGTTATGACCGCCCCTACTGCATTCACCGCACCAGGAATGCATTTGGGTGGCGCCGGCGCAGCTGGGGGTTTTGGTGCACAGTTCCCGGGAACGACTAGTACTGGCGTGTACACACAACAACATATGTCAAGTGTGGGAAATATGATGACTAATAATGGACAGCCCGTTAGCAATTTAAATCTTATGCACACAAATCCGAACCTACTGAGTGGTATGTCTATGATGAGCATGGGTGCTACTACGACGGGAATGATGCAACAGCCACCAATGAGTATGAGTATACCATTGGGGAATATGCAGATGTCAACCGCGTTTCAAGCAGCACCATCAGCTGGAGCCGGTGCCACGTCCACCAATACACACGGCCTAAACCAGCAGTTCAGCAATTTAAATATCGGTAATGTG
>musae
ATGAGTTCAACTGCTAGCCGCAAGGAAAATGAAAGGACAAAATTAATACAGGAAAAATGCCAAACTCTGCTGACTCAGATGCTTCGTGATGAGGACAATAAATATTGCGTTGATTGTGATGCAAAAGGTCCGCGCTGGGCATCATGGAATCTGGGTGTATTCTTGTGCATACGCTGCGCCGGTATACATCGCAATCTTGGCGTACACATATCACGTGTTAAGTCGGTTAACTTAGACACCTGGACACCAGAGCAGGTGATTTCATTGCAACAGATGGGCAACTCGCGTGCGCGTGCCGTGTATGAAGCACAGCTGCCAGATGGTTTTCGTCGGCCTCAGACCGACACAGCGTTGGAGTCTTTCATACGCGCTAAATATGAACATAAAAAGTATTTGGCACGAGAATGGGTACCACCATCACCGCCTAAAGTAGACTGGGCGAAAGAAATCGATGAAGAATTAGAGCGGCAAAAACGTAAGAAAAAAGCAGCTCAAGCTTGCACTTCAATGGGATTGAGTGTGATGAGTGCCATTGGTGCCGGAGGTGATAAGAAAAGCAGTACATCTTCAGCGTCTGTATCTAAATCGACGCCACTACCAGCACCGTTGCCAAAACCGAAGGCCGGACAAGTTGGAAGTGGTTGTAGCCCTAAAACTCAGCGTATTACGGTGAACTCCAAAATCGGCGAAGGCAATCAGAGCAGTGATCTGCTCGGTCTCTCCTCACCCACAAAACCGGTCCAGATTAGTATCGGTAATAGCACAGGACAAGATTTGCAAAATGATAGCTTCACTGGTTTCCTTAGTGCAACACCATCCGCAGCGCCACAA------GATCAAAGTAAAGCAGCGGAATCGAATGGACAAAATACCATACAAAACTCCCTTGCAAAGGAGGAGGAAGACTTCTTCAATCAGGGATCACTAAGTGGTGGCGAAAAAGATAAATCAGGGAAACTAACGAAAGATAGTATTTTAGCATTGTACGGTACGGCACCAACCAACAACGTAGCCTCCCACAATCCACACAGCGGTCAAATGCCTTTTGCCCAACCACAACCCATGTTTGCGGCAACTGGGGCCTATTCAGGTGGCTTAGCTCCCGGCTATATGAGCGGTGGTGGTGCACCACATCCCCAGCAACATCAATTCATGACGCCGCCAAATTCCACCAGCATGTATAACGCTCCCGTTATGACGGCTCCTACTGCATTCACCGCACCCGGAATGCATATGGGTGGCGCCGGCGCAACTGGTGGTTTCGGTGCACAGTTTCCGGGAACGTCTAGTACTGGCGTGTATACACAGCAACATATGTCCAGTCTTGGAAATATGATGACTAACAATGGACAGCCGGTTAGCAATTTAAATCTTATGCACACGAATCAGAACCTACTGAGCGGAATGTCTATGATGGGCATGGGAGCAACTACGACGGGAATGATGCAACAGCCACCAATGAGTATGAATATGCCTATGGGGAATATGCAGATGTCTAGCGCGTTTCAAACAGCACCCACAGCTGGGCCCGGTGCTACGTCCACCAATACACACGGTCTAAATCAGCAGTTCAGCAACTTAAATATCGGTAATGTG
>oleae
ATGAGTTCAACTGCTAGCCGCAAGGAAAATGAAAGGACCAAATTAATACAAGAAAAATGCCAAACTCTGTTGACTCAGATGCTTCGCGATGAGGACAATAAATATTGCGTCGATTGCGATGCAAAAGGTCCACGCTGGGCATCATGGAATCTTGGGGTATTCTTGTGCATACGCTGCGCAGGTATACATCGTAATCTTGGCGTACACATATCACGTGTTAAATCGGTTAACCTAGACACTTGGACACCAGAGCAAGTGATTTCATTGCAACAGATGGGCAACTCGCGTGCGCGTGCCGTGTATGAAGCACAGCTGCCAGATGGGTTTCGACGGCCTCAGACCGATACAGCGTTGGAGTCTTTCATACGCGCTAAGTATGAACATAAAAAATATTTGGCACGTGAATGGGTGCCACCATCGCCGCCTAAAGTAGACTGGGCGAAGGAAATCGATGAAGAATTAGAGCGACAGAAACGTAAGAAAAAAGCAGCTCAAGCTTGCACTTCAATGGGATTGAGCGTGATGAGTGCTATTGGTGGCGGAGGTGATAAGAAAAGTAGTACATCTTTAGCATCAGTATCTAAATCAACACCACTACCAGCACCGTTGCCAAAACCGAAGGCCGGACAAGCTGGAAGTGGCTGTAGCCCTAAAACTCAGCGTATTACAGCAAATTCCAACGTTGGCGAAGGCAATCAGAGCAGCGATTTGCTGGGTTTGTCCTCACCCACAAAACCCGTCCAGAATAGTATGGGTAATAGTACAGGACAAGATTTGCAAAACGACAGCTTCACCGGTTTTCTTAGTGCAGTACCATCCGCAGCGTCACAA------GATCAAAATAAAGCAGCGGAATTGAATGGACAAAATGCCACACAAAATTCGCTTGCAAAAGATGAGGAAGACTTCTTCAATCAGGGATCTCTGAGTGGTGGCGAAAAAGATAAATCAGGGAAGCTTACTAAAGATAGTATATTAGCATTGTACGGTACAGCAACAACCAGCAATGTAGCCTCCCACAATCCGCACAGCGGCCAATTGCCTTTTAACCAACCGCAACCGATGTTTGCTGCAACTGGGGCCTATTCGGGTGGCATGGCTCCTGGTTATATGAGCGGTGGAGGTGCACCACATCCTCAGCAACATCAATTCATGACACCGCCAAATTCCACCAGCATGTATAATGCTCCCGTTATGACGGCTCCTACGGCATTCACCACACCCGGAATGCATTTGGGTGGCGCTGGTGCAACTGGTGGTTTTGGTGCACAGTTTCCGGGAACGACTAGTACTGGCGTGTACACACAGCAACATATGTCCAGCCTAGGAAATATGATGACTAACAATGGACAACCAGTTAGCAATTTAAATCTAATGCACGCAAATCAAAATCTACTGAGCGGAATGTCTATGATGGGCATGGGCGCAACTACGACGGGAATGATGCAACAGCCACCAATGAGTATGAGTATGCCATTGGGAAATATGCAGATGTCAAGTGCGTTTCAAGCCGCACCAACTGCTGGGCCCGGTGCTACGTCCACCAATACACACGGTCTAAACCAGCAATTCAGCAACTTAAATATCGGTAATGTG
>tryoni
ATGAGTTCAACTGCTAGCCGCAAGGAAAATGAAAGGACAAAATTAATACAGGAAAAATGCCAAACTCTGCTGACTCAGATGCTTCGCGATGAGGACAATAAATATTGCGTCGATTGTGATGCAAAAGGTCCACGCTGGGCATCATGGAATCTGGGCGTATTCTTGTGCATACGCTGCGCCGGTATACATCGCAATCTTGGCGTACACATATCACGTGTTAAGTCGGTTAACTTAGACACCTGGACACCAGAGCAGGTGATTTCGTTGCAACAGATGGGCAACTCGCGTGCGCGTGCCGTGTATGAAGCACAGCTGCCAGATGGTTTTCGTCGGCCTCAGACCGACACAGCGTTGGAGTCTTTCATACGCGCTAAATATGAACATAAAAAGTATTTGGCACGAGAATGGGTACCACCATCGCCGCCTAAAGTAGACTGGGCAAAGGAAATCGATGAAGAATTAGAGCGGCAAAAACGTAAGAAAAAAGCAGCTCAAGCTTGCACTTCAATGGGATTGAGTGTGATGAGTGCCATTGGTGCCGGCGGTGATAAGAAAAGCAGTACATCTTCAGCGTCTATATCTAAATCGACGCCACTACCAGCACCGTTGCCAAAACCGAAGGCCGGACAAGTTGGAAGTGGTTGTAGCCCTAAAACTCAGCGTATTACAGTGAACTCCAATATCGGCGAAGGCAATCAGAGCAGTGATCTGCTCGGTCTCTCCTCACCCACAAAACCCGTCCAGAATAGTATGGGTAATAGCACAGGACAAGATTTGCAAAATGATAGCTTCACTGGTTTCCTTAGTGCAACACCATCCGCAACGCCACCT------GATCAAAGTAAAGCCGCGGAATCGAATGGACAAAATACCATACAAAACTCTCTCGCAAAGGAGGAGGAAGACTTCTTCAATCAGGGATCTCTAAGTGGTGGCGAAAAAGATAAATCAGGGAAACTAACGAAAGATAGTATTTTAGCATTGTACGGTACGGCACCAACCAACAACGTAGCCTCCCACAATCCGCACAGCGGTCAAATGCCTTTTGCCCAACCACAACCCATGTTTGCGGCAACTGGGGCCTATTCAGGTGGCTTAGCTCCCGGCTATATGAGCGGTGGTGGTGCACCACATCCCCAGCAACATCAATTCATGACGCCGCCAAATTCCACCAGCATGTATAACGCTCCCGTTATGACGGCTCCTACTGCATTCACCGCACCCGGAATGCATATGGGTGGCGCCGGCGCAACTGGTGGTTTCGGTGCACAGTTTCCGGGAACGACTAGTACTGGCGTGTATACACAGCAACATATGTCCAGTCTTGGAAATATGATGACTAACAATGGACAGGCCGTTAGCAATTTAAATCTTATGCACACGAATCAGAATCTACTGAGCGGAATGTCTATGATGGGCATGGGCGCAACTACGACGGGAATGATGCAACAGCCACCAATGAGTATGAATATGCCAATGGGGAATATGCAGATGTCTAGCGCGTTTCAAACAGCACCCACAGCTGGGCCTGGTGCTGCGTCCACCAATACACACGGTCTAAACCAGCAATTCAGCAACTTAAATATCGGTAATGTG
>zonata
ATGAGTTCAACTGCTAGCCGCAAGGAAAATGAAAGGACAAAATTAATACAGGAAAAATGCCAAACTCTGCTGACTCAGATGCTTCGTGATGAGGACAATAAATATTGCGTTGATTGTGATGCAAAAGGTCCGCGCTGGGCATCATGGAATCTGGGAGTATTCTTGTGCATACGCTGTGCCGGTATACATCGCAATCTTGGCGTACACATATCACGTGTTAAATCGGTTAACTTAGACACCTGGACACCAGAGCAGGTGATTTCATTGCAACAGATGGGCAACTCGCGTGCGCGTGCCGTGTATGAAGCACAGCTGCCAGATGGTTTTCGTCGGCCTCAGACCGACACAGCGTTGGAGTCTTTCATACGCGCTAAATATGAACATAAAAAATATTTGGCACGAGAATGGGTACCACCATCACCGCCTAAAGTAGACTGGGCGAAGGAAATCGATGAAGAATTAGAGCGGCAAAAACGTAAGAAAAAAGCAGCTCAAGCTTGCACTTCAATGGGATTGAGTGTGATGAGTGCCATTGGTGCCGGAGGTGATAAGAAAAGCAGTACATCTTCAGCATCTGTAACTAAATCGACGCCACTACCAGCACCGTTGCCAAAACCGAAGGCCGGACAAGTTGGAAGTGGTTGTAGCCCTAAAACTCAACGTATTACGGTGAACTCCAATATCGGCGAAGGCAATCAGAGCAGTGATCTGCTCGGTCTCTCCTCACCCACAAAACCCGTCCAGAGTAGTATGGGTAATAGCACAGGACAAGATTTGCAAAATGATAGCTTCACTGGTTTCCTTAGTGCAACACCATCAGCAGCGCCACAA------GATCAAAGTAAAGCAGCGGAATCGAATGGACAAAATACCATACAAAACTCGCTTGCAAAAGAGGAGGAAGACTTCTTCAATCAGGGATCTCTAAGTGGTGGCGAAAAAGATAAATCAGGGAAATTAACGAAAGATAGTATTTTAGCATTGTACGGTACGGCACCAACCAACAACGTAGCCTCACACAATCCGCACAGCGGTCAAATGCCTTTTGCCCAACCACAACCCATGTTTGCGGCAACTGGGGCCTATTCAGGTGGCTTGGCTCCCGGCTATATGAGCGGTGGTGGGGCACCACATCCTCAGCAACATCAATTCATGACGCCGCCAAATTCCACCAGCATGTATAATGCTCCCGTTATGACGGCTCCTACTGCATTCACCGCACCCGGAATGCATATGGGTGGCGCCGGCGCAACTGGTGGTTTTGGTGCACAGTTTCCGGGAACGACTAGTACTGGCGTGTATACACAGCAACATATGTCCAGTCTTGGAAATATGATGACTAACAATGGACAGCCGGTTAGCAATTTAAATCTTATGCACACGAATCAGAACTTACTGAGCGGAATGTCTATGATGGGCATGGGCGCAACTACGACGGGAATCATGCAACAGCCACCAATGAATATGAATATGCCAATGGGGAATATGCAGATGTCTAGCGCGTTTCAAACCGCACCCACAGCTGGGCCCGGTGCTACGTCCACCAATACACACGGTCTAAACCAGCAATTCAGCAACTTAAATATCGGTAATGTG
