# Supplementary material for: The Impact of Fast Radiation on the Phylogeny of Bactrocera Fruit Flies as Revealed by Multiple Evolutionary Models and Mutation Rate-Calibrated Clock
Source: Insects. 2022 Jun 30;13(7):603. doi: 10.3390/insects13070603 (PMC9319077; doi:10.3390/insects13070603)
Supplement: Supplementary file 1 [file insects-13-00603-s001.zip › File S1/ceratitis_19625.fasta]

>bryoniae
ATGGTTGAAAATAATTCTGACGATGGTAGTGGTTCGGAATCTGAAAATAGCCGTAGTAGATCTCCTTCGCCACAAACTGCACAAACCCCGGGCTATTCCTTGGAACATCATGATCCAGAACAAGGTTCCCCTCGTAGCGCTCATTCGGCTGCGAGTGGTAGTGATAGAAAATCACGTTCGCGTTCACGTTCATCCTCGAGTTCGGGATCACGCAGCAACTCAGGTTCTCGTTCTGGGACGCGGTCCCCATCAGGTTCACCCCACAGCAGACGCTCAGGTTCAGCTCAAAGCAGA------TCTGCCACATCGGCAGCCAGTAGAGAACATAGGGCCCGCGAAAGCCCTGAGCATTCAAACGTGGCTAGCCCAGACCAATCACCTGTAGTAAGCCGACAACAAACTCCAGTTACAAGTCGTGAGCAATCGCCTGTTCAAGAGGCTTCGCCGAAGCGTAATGCAGGCACACCTCCTAATCAAACTCCAAACGACGACGATACACGTTCTCAATCACCCAACTTGCAAATAGATGACCGTGCAAATTCACGCTCACGTTCTCGTAGCCAAAGTCGTCGCTCACGATCCGCTACGCCGCGCTCTAAATCAGGGGGATCTTCACATTCAGGATCTCGATCAAGAAGTGGAACCAGGTCTCGTTCCGGATCGCGTGCACATTCAGGTTCACGTTCGCGATCTGGTACGCCTGCATCACGCAAAACTGATAAGTCTGGCAGTGGATCTGAATCAGGTAGTGATTTTGGTGCCCGACAGAAGAAAAAGCGTAAGGCCGCATCTAGCGGTTCTGAATCTGAAAGTGCTCCTCGCAAAAGAGGCAGTGGAGACGAAAGCGATGAAGGTGCCACTGCAAAGGCTAAGAAAGCACGCATTATCGATTCGGACACCGACAATGAAGAGCAATCGCAAAAAATCGATGCAAATGACATTTTTGGAGATGCCGATGATATCAGTCTATCTGAAGATGATGGTCAAAAATCTGATGTTGGTTCCCGTAAAAGTCGATCGCGCACCCGTTCACGTTCTAAGTCGAAATCCAGCTCTCGTAGTGGTTCACATCATTCAGGTTCCGGATCACGATCTCGTTCAAGATCTCGTTCACGTTCTTCTCGTTCGCGTTCTCGGTCACGAAGCCCAAGACGAGTAGAAGAACAACAGCAGAAGGAAGATGAGCCAGAACCTATCCCCGAAACTCGTATCGATGTCGAAATTCCACGCATAGTAACAGATCTGGGAAAAGAAATACACTTTGTAAAACTTCCAAATTTCCTTTCGGTTGATACACGTCCCTTTGACAAGGACACCTATGAAGATGAAATTGATGAGGAGGAAACTATGGACGAAGAAGGTCGACAGCGTATCAAATTGAAAGTAAGTAATACCATTCGTTGGCGCGAATATATGGCAAATAATGGTGACATGATCAAAGAATCCAATGCTCGCTTTGTGCGTTGGTCAGACGGTAGCATGACATTACATTTGGGCAACGAAACCTTCGATGTATATCGTCAACCATTACATGGCGATCATAACCATATGTTCATTCGTCAAGGTACTGGTTTACAAGGACAAGCCGTCTTCCGCACCAAACTTACCTTCCGACCACACTCCACCGAATCATTCACACACAAGAAGATGACAATGTCACTGGCAGATCGTTCACAAAAGACCAGTGGCATTAAGATTCTTACACAAGTTGGCAAAGATCCCACCACCGATCGTAAGTACAACCTCAAAAAGGAGGAAGAAAAACTGCGCCAAGCAATGCGTATGCAACACAAACCGCAACCTAAGAAAAAGAAAGGTGGTGCGCATGATGTGCATGGTGGTGCCAATTCGTCGTATCATCACGACGAAGGAAGTGACGATGAAAATGCAATTTCTCTTAGCGCTATCAAGAATAAATATAAGAAAGGTAGTGGCGGCGGCGGTGGTGGTGCACCTTCGGTAACCTCAGAACAAAAGGGTTCAGCCATATACTCATCAGACGAAGATGATGGTTCCGACTTCGACGGCCGACGTAGCAAGAAAAAGGACAAGTCAAAGTCGGTGAAAGCACTGCGTGATTCCGACAGCGAATCGGAAGATGAACATGGTAGCGGCAAAGGAAGTGGCGGTGGTAGTGATAGCGAAGCCAGTGGCACTGGTGATGAGGGTGGCGGCAGTCCTCGTGGTGTAGGCGCTGGTAGTGGCAGCGGTAGT
>ceratitis
ATGGGTCGCAATAGTTCTGACGATGGAAGCGGCTCAGAATCGGAAGGCAGTCAGAGCAGGTCTCCTTCCCCACAAACCGCCCCTACACCAGGATATACTTTGGAACACCACGATACTGAACCAGGTTCACCGAACAGTCGTCATTCAAGGGGTAGTGGTAGCGATAGAAAATCACGCTCGCGCTCACGCTCATCTTCAAGTTCGGGCTCTCGAAGCAATTCCGGTTCCCATTCTGGATCGCGTTCAGCATCAGGTTCCCCGCACAGTAGGCGATCCGGTTCTGCTCAAAGTAGGCAAAATTCTGCTACATCAGCAGTTAGCCGGGAGAATTCTCCTGCTACCAATAGTATGCATTCAGCTACAGGAAGTCCCACACAGTCGCCAGCGAGAAATAGACAACAAACGCCTGTGGAAGGTCGTGGTCAAACTCCTATTCAAGAATCATCCCCCAAGCGTAATGCAGAATCACCAGCTAACCAAACACCTAACGATGAAGACACTCGGTCCCAGTCGCCTAATTTGCAAATAGATGACCGTGCTAATTCACGCTCACGCTCGCGCAGTCAAAGTCGTCGGTCTCATTCTGGTACACCTCGTTCCAAATCTGGGGGATCTTCGCATTCTGGGTCTCGTTCAAGGAGTGGAACAAGATCACGTTCGGGGTCACGTGTACGATCTGGCTCACGCTCTAGATCAGGTACACCGACATCACGAAAATCTGGAAAATCTGGTAGTGGATCTGAATCAGGTAGTGATTTTGGTGCACGACAAAAGAAAAAGCATGCAGCTGCATCTAGTGGTTCCGAATCGGAGGGTCCACAGAGAAAAAGAGGTAGTGGTGAAGAAAGCGATGAAGGCGCCGGTTCAAAGGCTAAAAAAGCACGCATAATCGATTCTGAGAGTGAGAATGAAGAGCAATCCCAAAAAATTGATGCAAATGATATTTTCGGTGATGCCGACGACATCAGTTTATCAGAAGATGATGGGGAAAAATCGAATGCTGGCTCACGAAAAAGTCGTTCCCGCACACGTTCACGTACTAAATCAAAATCCAGTTCACCCAGCGGCTCACGTCGCTCTGGTTCAGGTTCCAAATCACGCTCTCGTTCTCGTTCACGCTCTTCGCGTTCACGTTCTCGTTCTCGTAGTCCTGCGCGAGTGGAGGACCAACCGCAAAAAGAAGATGAGCCCGAGCCCATTCCTGAAACACGCATTGATGTCGAAATTCCACGTATTGTAACGGATCTTGGGAAAGAAATACATTTTGTAAAGCTTCCTAACTTCCTTTCGGTTGATACGCGGCCATTTGATTCGGAGACTTATGAAGATGAAATTGATGAGGAGGAGACTATGGACGAAGAAGGTCGGCAACGTATTAAATTGAAAGTCAGCAATACTATACGTTGGCGCGAGTATATGGCCAACAATGGTGACATGATCAAGGAATCAAATGCACGATTTGTACGCTGGTCAGATGGTAGCATGACTTTGCATTTAGGCAATGAAACCTTCGATGTTTATCGACAACCACTGCATGGTGATCACAACCATATGTTTATTCGTCAAGGTACCGGTTTACAAGGACAAGCAGTGTTCCGTACCAAGCTCACCTTCCGACCACATTCGACTGAATCGTTTACTCACAAGAAGATGACAATGTCATTGGCAGATCGTTCACAAAAGACCAGTGGTATTAAGATTCTCACACAAGTCGGTAAAGATCCCACCACCGATCGTAAGTACAATCTCAAGAAGGAGGAAGAAAAATTACGTCAAGCAATGCGCATGCAGCACAAGCCTCAACCTAAGAAAAAGAAAGGCGGAGCGCTTGATGCGCACGGAAGTGCAAATTCATCGTATCACCACGACGAAGGAAGCGATGATGAAAACGCCATTTCCCTTAGTGCCATTAAAAATAAGTATAAAAAGGGTGGCAGCGGTGGCGGAGGTGGTGCGCCATCTGTTACATCAGAACAAAAAGGGTCAGCTATCTACTCTTCAGATGAAGATGATGGCTCAGACTTCGAGGGACGACGTAGTAAGAAAAAGGATAAGTCGAAATCGGTCAAAGCATTGCGGGATTCTGACAGCGAGTCGGATGACGATCATGGTAGCGGAAAGGGAAGTGGTGGTGACAGTGAAAGTGGAGCCAGTGGCACTGGTGATGAAGGTGGTGGCAGTAATCACGACGCTGGCAGTGGTAGCGGCAGCGGCAGT
>correcta
ATGGTTGAAAATAATTCGGACGATGGAAGTGGTTCGGAATCTGAAGGTAGCCATAGTAGATCTCCTTCGCCACAAACTGCACAAACACCAGGCTATTCCTTGGAACATCATGATCCAGAACAAGGTTCTCCTCGTAGCGCTCATTCGGCTGCGAGTGGTAGTGATAGAAAATCACGTTCGCGTTCACGTTCATCCTCAAGTTCGGGATCGCGCAGCAACTCTGGTTCTCGTTCTGGGACGCGGTCCCCATCTGGTTCACCCCACAGCAGACGCTCAGGTTCAGCTCAAAGCAGA------TCTGCCACATCGGCAGCCAGTAGAGAACATAGGGCCCGTGAAAGCCCTGAGCATTCAAATGTAGCTAGCCCCGACCAATCACCTGTAGCAAGCCGACAACAAACTCCAGTTACAAGTCGTGAGCAATCGCCTGTTCAAGAGACTTCGCCGAAGCGTGATGCAGGCACACCTCATAATCAAACCCCAAACGACGACGATACACGTTCTCAATCACCCAACTTGCAAATAGATGACCGTGCAAATTCACGCTCACGTTCTCGTAGCCAAAGTCGTCGCTCACGATCTATTACGCCGCGCTCTAAATCTGGGGGGTCTTCACATTCAGGATCTCGATCAAGAAGTGGAACCAGGTCCCGTTCCGGATCGCGTGCACATTCAGGTTCACGTTCGCGATCTGGCACCCCTGCATCACGCAAATCTGATAAGTCTGGCAGTGGATCTGAATCAGGTAGTGATTTTGGTGCCCGACAGAAGAAAAAGCATAAGGCCGCATCTAGCGGTTCTGAATCTGAAAGTGCTCCTCGCAAAAGAGGCAGTGGAGACGAAAGCGATGAAGGTGCCACTGCAAAGGCTAAGAAAGCACGAATTATCGATTCAGACACCGACAATGAAGAGCAATCGCAAAAAATCGATGCAAATGACATTTTTGGAGATGCCGATGATATCAGTCTATCTGAAGATGATGGTCAAAAATCTGATGCTGGTTCCCGTAAAAGTCGATCGCGTACCCGTTCACGTTCCAAGTCAAAATCAAGCTCTCGTAGTGGTTCACGTCGTTCAGGTTCCGGATCACGTTCCCGTTCAAGATCTCGTTCACGTTCTTCTCGTTCGCGTTCTCGGTCGCGAAGCCCAGGACGAGTTGAAGAACAACAGCAGAAGGAAGATGAGCCAGAACCTATTCCCGAAACTCGTATCGATGTGGAAATTCCACGCATAGTAACAGATCTGGGAAAGGAAATTCACTTTGTAAAACTTCCGAATTTCCTTTCGGTTGATACACGTCCTTTTGACAAGGATACCTATGAGGATGAAATTGATGAGGAGGAAACTATGGACGAAGAAGGTCGACAACGTATCAAATTGAAAGTAAGTAATACCATTCGTTGGCGCGAATATATGGCAAATAATGGTGACATGATCAAAGAATCCAATGCTCGCTTTGTGCGTTGGTCAGACGGTAGCTTGACATTACATTTGGGTAACGAAACCTTCGATGTATATCGTCAACCATTACATGGCGATCATAACCATATGTTCATTCGTCAAGGTACTGGTTTACAAGGACAAGCTGTCTTCCGCACCAAACTTACCTTCCGACCACACTCCACCGAATCGTTCACACACAAGAAGATGACAATGTCACTGGCAGATCGTTCACAAAAGACCAGTGGAATTAAGATTCTCACACAAGTCGGCAAAGATCCCACCACCGATCGTAAATACAACCTCAAAAAGGAGGAGGAAAAACTACGCCAAGCAATGCGTATGCAACACAAACCGCAACCTAAGAAAAAGAAAGGTGGTGCGCATGATGTGCATGGCGGTGCCAATTCGTCGTATCATCACGACGAAGGAAGTGACGATGAAAATGCTATTTCTCTTAGCGCTATCAAGAATAAATATAAAAAAGGTAGTGGCGGCGCTGGT---GGTGCACCTTCGGTAACCTCAGAACAAAAGGGTTCGGCCATTTACTCATCAGACGAAGATGATGGTTCCGACTTCGACGGCCGACGTAGCAAGAAAAAGGACAAGTCAAAGTCGGTGAAAGCACTGCGTGATTCCGACAGCGAATCGGATGATGAACATGGCAGCGGCAAAGGTAGTGGCGGTGGCAGTGACAGCGAAGCCAGTGGCACTGGTGATGAGGGTGGCGGCAGTCCTCGTGGTGGAGGCGGTGGTAGTGGCAGCGGTAGT
>cucurbitae
ATGGGTGAAAATAATTCCGACGATGGAAGTGGTTCGGAATCTGAAGGTAGCCGTAGTCGATCTCCTTCACCACAAACTGCACAAACACCGGGCTATTCATTGGAACATCATGATCCTGAACCAGGTTCCCCTCATAGCCATCATTCGGCTGTTAGTGGTAGTGATAGAAAATCACGTTCGCGTTCACGGTCCTCCTCAAGTTCGGGATCACGCAGCAACTCAGGTTCTCGTTCTGGGTCACGGTCTCCATCGGGTTCACCACACAGCAGACGCTCAGGTTCAGCTCAAAGCAGA------TCTGCCACATCGGCGGCCAGTCGAGAACATAGTGCCCGTGAAAGTCGTGAACATTCAAACGTTGCTAGCCCCGATCAATCACCTATAGCAAGCCGACAACAAACTCCTGTTGCAAGTCGTGAACAATCGCCTGCTGAAGGCACTTCGCCGAAACATAATGCAGGCACACCTGCTAATGAAACTCCCAATGATGACGATACACGTTCTCAATCGCCCAACTTGCAAATAGATGACCGTGCGAATTCGCGCTCACGTTCTCGAAGTCAAAGTCGTCGCTCACGCTCCGCTACACCCCGCTCTAAATCTGGGGGATCATCACGTTCTGGATCGCGATCAAGAAGTGGCACAAGGTCTCGTTCCGGATCTCGAGCTCGTTCTGGTTCACGCTCCCGATCAGGGACGCCTGCATCACGCAAATCTGCCAAATCTGGCAGTGGATCTGAATCTGGTAGCGATTTCGGTGCCCGGCAGAAGAAGAAACGCAAGGCGGCATCTAGCGATTCTGATACTGAAAACGTTCCGCGTAAAAGAGGTAGTGGAGGTGAGAGTGATGAGGGTGCCACTGCGAAGGCTAAAAAAGCACGCATAATCGATTCAGACAGCGAAAATGAAGAGCAATCGCAAAAAATAGATGCAAATGACATTTTTGGAGATGCCGATGATATCAGTCTATCCGAAGATGAGGGTCAAAAATCTGATGCTGGTTCCCGTAAAAGCCGGTCACGCACTCGCTCACGTTCTAAATCGAAATCAAGCTCTCGTAGTGGTTCTCGTCGTTCAGGTTCCGGATCGCGTTCGCGTTCAAGATCTCGTTCACGTTCCTCTCGCTCACGTTCTCGTTCACGGAGCCCTGCTCGTGTTGAGGAACAACAGCAGAAGGAAGATGAGCCAGAACCTATTCCCGAAACACGAATTGACGTTGAAATTCCACGCATAGTAACAGATCTGGGAAAGGAAATCCATTTTGTGAAACTACCAAATTTCCTTTCTGTTGACACACGTCCCTTTGACAAAGACACTTATGAGGATGAAATTGATGAGGAGGAAACCATGGACGAAGAAGGTCGACAACGTATCAAATTGAAAGTAAGTAACACCATACGTTGGCGCGAGTATATGGCAAACAATGGTGACATGATCAAAGAATCAAATGCTCGTTTTGTCCGTTGGTCAGACGGTAGCATGACGTTACACTTGGGCAACGAAACCTTCGATGTATATCGTCAGCCATTACATGGTGATCACAACCATATGTTCATTCGCCAAGGTACCGGTTTACAAGGTCAAGCCGTCTTCCGCACAAAGCTTACCTTCCGACCGCATTCGACCGAATCATTTACACACAAAAAGATGACAATGTCACTTGCAGACCGTTCGCAAAAGACCAGCGGCATTAAGATTCTCACACAAGTCGGCAAAGATCCCACCACCGATCGTAAGTATAACCTCAAAAAGGAGGAGGAAAAACTGCGACAAGCGATGCGCATGCAGCACAAGCCGCAGCCTAAGAAAAAGAAAGGTGGTGCACATGATGTGCATGGCGGTGCCAATTCATCGTATCATCACGACGAAGGAAGCGACGATGAAAATGCTATTTCCCTTAGCGCTATTAAGAATAAGTATAAGAAAGGAAGTGGCGGCGGTGGTGGGGGTGCAGCTTCGATATCCTCAGAGCAAAAAGGTTCAGCCATTTACTCATCAGACGAAGATGATGGTTCCGACTTTGACGGTCGACGTAGCAAGAAAAAGGACAAGTCAAAGTCGGTTAAAGCGCTGCGTGATTCCGACAGTGAATCGGATGATGAACATGGCAGCGGCAAAGGAAGTGGCGGTGGCAGTGACAGCGATGCTAGTGGCACTGGAGATGATGCTGGCGGCAGCGCTCACGGTGGAGGCGGTGGTAGCGGTAGTGATAGT
>dorsalis
ATGGTTGAAAATAATTCTGACGATGGAAGTGGTTCGGAATCTGAAGGTAGCCATAGTAGATCTCCTTCGCCACAAACTGCACAAACACCGGGCTATTCCTTGGAACATCATGATCCAGAACAAGGTTCTCCTCGTAGCGCTCATTCGGCTGCGAGTGGTAGTGATAGAAAATCACGTTCGCGTTCACGTTCATCCTCTAGTTCGGGATCGCGCAGCAACTCAGGTTCTCGTTCTGGGACGCGGTCCCCATCTGGTTCACCCCACAGCAGACGCTCAGGTTCAGCTCAAAGCAGA------TCTGCCACATCGGCAGCCAGTAGAGAACATAGGGCCCGTGAAAGCCCTGAGCATTCAAATGTGGCTAGCCCCGACCAATCACCTGTAGCAAGCCGACAACAAACTCCAGCTACAAGTCGTGAGCAATCGCCTGTTCAAGAGACTTCGGCGAAGCGTAATGCAGGCACACCTCATAATCAAACCCCTAACGACGACGATACACGTTCTCAATCACCCAACTTGCAAATAGATGACCGTGCAAATTCACGCTCACGTTCTCGTAGTCAAAGTCGTCGCTCACGATCCGCTACGCCGCGCTCTAAATCTGGGGGATCTTCACATTCAGGATCTCGATCAAGAAGTGGAACCAGGTCTCGTTCCGGATCGCGTGCACATTCAGGTTCACGTTCGCGATCTGGTACGCCTGCATCACGCAAATCTGATAAGTCTGGTAGTGGATCTGAATCAGGTAGTGATTTTGGTGCCCGACAGAAGAAAAAGCATAAGGCCGCATCTAGCGGTTCTGAATCTGAAAGTGCTCCTCGCAAAAGAGGCAGTGGAGACGAAAGCGATGAAGGTGCCACTGCAAAAGCTAAGAAAGCACGCATTATCGATTCAGACACCGACAATGAAGAGCAATCGCAAAAAATCGATGCAAATGACATTTTTGGAGATGCCGATGATATCAGTCTATCTGAAGATGATGGTCAAAAATCTGATGCTGGTTCCCGTAAAAGTCGATCGCGTACCCGTTCACGTTCCAAGTCGAAATCAAGCTCTCGTAGTGGTTCGCGTCGTTCAGGTTCCGGATCACGTTCCCGTTCAAGATCTCGTTCACGTTCTTCTCGTTCGCGTTCTCGATCACGAAGCCCAGGACGAGTAGAAGAACAACAGCAGAAGGAAGATGAGCCAGAACCTATTCCCGAAACTCGTATCGATGTCGAAATTCCACGCATAGTAACAGATCTGGGAAAGGAAATTCACTTTGTAAAACTTCCGAATTTCCTTTCGGTTGATACACGTCCGTTTGACAAGGACACCTATGAGGATGAAATTGATGAGGAGGAAACTATGGACGAAGAAGGTCGACAGCGTATCAAATTGAAAGTAAGTAATACCATTCGTTGGCGCGAATATATGGCAAATAATGGTGACATGATCAAAGAATCCAATGCTCGCTTTGTGCGTTGGTCAGACGGTAGCATGACATTACATTTGGGTAACGAAACCTTCGATGTATATCGTCAACCATTACATGGCGATCATAACCATATGTTCATTCGTCAAGGTACCGGTTTACAAGGACAAGCTGTCTTCCGCACCAAACTTACCTTCCGACCACACTCCACCGAATCGTTCACACACAAGAAGATGACGATGTCACTGGCAGATCGTTCACAAAAGACCAGCGGCATTAAGATTCTCACACAAGTCGGCAAAGATCCCACCACCGATCGTAAGTACAACCTCAAAAAGGAGGAGGAAAAACTGCGCCAAGCAATGCGTATGCAACACAAACCGCAACCTAAGAAAAAGAAAGGTGGTGCGCATGATGTACATGGCGGTGCCAATTCGTCGTATCATCACGACGAAGGAAGTGACGATGAAAATGCTATTTCTCTTAGCGCTATCAAGAATAAATATAAGAAAGGTAGTGGCGGCGGTGGT---GGTGCACCTTCGGTAACGTCAGAACAAAAGGGTTCGGCCATTTACTCATCAGACGAAGATGATGGTTCCGACTTCGACGGCCGACGTAGCAAGAAAAAGGACAAGTCAAAGTCGGTGAAAGCACTGCGTGATTCCGACAGCGAATCGGAAGATGAACATGGTAGCGGCAAAGGAAGTGGCGGTGGCAGTGACAGCGAAGCCAGTGGCACTGGTGATGAGGGTGGCGGCAGTCCTCGTGGTGGAGGCGGTGGTAGTGGCAGCGGTAGT
>jarvisi
ATGGTTGAAAATAATTCTGACGATGGAAGTGGTTCGGAATCAGAAGGTAGCCATAGTAGATCTCCTTCGCCACAAACTGCACAAACCCCGGGCTATTCCTTGGAACATCATGATCCAGAACAAGGTTCCCCTCGTAGCGCTCATTCGGCTGCGAGTGGTAGTGATAGAAAATCACGTTCGCGTTCACGTTCATCCTCGAGTTCGGGATCGCGCAGCAACTCAGGTTCTCCCTCTGGGACGCGGTCCCCGTCTGGTTCACCCCACAGCAGACGCTCAGGTTCAGCTCAAAGTAGA------TCTGCCACATCGGCAGCCAGTAGAGAACATAGGGCCCGTGAAAGCCCTGAGCATTCAAATGTGGATAGCCCCGACCAATCACCTGTAGCAAGCCGACAACAAACTCCAGTTACAAGTCGTGAGCAATCGCCTGTTCAAGAAACTTCGCCGAAGCGTAATGAGGGCACACCTCATAATCAAACCCCAAACGACGATGATACACGTTCTCAATCACCCAACTTGCAAATAGATGACCGTGCAAATTCACGCTCACGTTCACGTAGCCAAAGTCGTCGCTCACGATCCGCTACACCGCGCTCTAAATCTGGAGGATCTTCACGTTCAGGATCTCGATCAAGAAGTGGAACCAGGTCTCGTTCCGGATCGCGTGCACATTCAGGCTCACGTTCGCGATCTGGTACGCCTGCATCACGCAAATCTGATAAGTCTGGCAGTGGATCTGAATCAGGTAGTGATTTTGGTGCCCGACAGAAGAAAAAGCGCAAGACC------AGCGGTTCTGAATCTGAAAGTGCTCCTCGCAAAAGAGGCAGTGGAGACGAAAGCGATGAAGGTGCCACTGCAAAGGCTAAGAAAGCACGCATTATCGATTCAGACAGCGACAATGAAGAGCAATCGCAAAAAATCGATGCAAATGACATTTTTGGAGATGCCGATGATATCAGTCTATCTGAAGATGATGGTCAAAAATCTGATGCTGGTTCCCGTAAAAGTCGATCGCGCACCCGTTCACGTTCCAAGTCGAAATCGAGCTCTCGGAGTGGTTCACGTCGTTCAGGTTCCGGATCACGTTCCCGTTCAAGATCTCGTTCACGTTCTTCTCGTTCGCGTTCTCGGTCACGAAGCCCAGGACGAGTAGAAGAACAACAGCAGAAGGAAGATGAGCCGGAACCTATTCCCGAAACTCGTATCGATGTCGAAATTCCACGCATAGTAACAGACCTGGGAAAGGAAATTCACTTTGTAAAACTTCCGAATTTCCTTTCGGTTGATACACGCCCCTTTGACAAGGACACCTATGAGGATGAAATTGATGAGGAGGAAACTATGGACGAAGAAGGTCGACAGCGTATCAAATTGAAAGTAAGTAATACCATTCGTTGGCGCGAATATATGGCAAATAATGGTGACATGATCAAAGAATCCAATGCTCGCTTTGTACGTTGGTCAGACGGTAGCATGACATTACATTTGGGCAACGAAACCTTCGATGTATATCGTCAACCATTACATGGCGATCATAACCATATGTTCATTCGTCAAGGTACTGGTTTACAAGGACAAGCCGTCTTCCGCACCAAACTTACCTTCCGACCACACTCCACGGAATCATTCACACACAAGAAGATGACAATGTCACTGGCAGATCGTTCACAAAAGACCAGTGGCATTAAGATTCTCACACAAGTCGGCAAAGATCCAACCACCGATCGTAAGTACAACCTCAAAAAGGAGGAGGAAAAACTGCGCCAAGCAATGCGTATGCAACACAAACCACAACCTAAGAAAAAGAAAGGTGGTGTGCATGATGTGCATGGCGGTGCCAATTCGTCGTATCATCACGACGAAGGAAGTGACGATGAAAATGCTATTTCTCTTAGCGCTATCAAGAATAAATATAAGAAAGGTAGTGGCGGTGGTGGT---GGTGCACCTTCAGTAACCTCAGAACAAAAGGGTTCGGCCATTTACTCATCAGACGAAGATGATGGTTCCGACTTCGACGGCCGACGTAGTAAGAAAAAGGACAAGTCAAAGTCGGTGAAAGCATTGCGTGATTCCGACAGCGAATCGGATAATGAACATGGCAGCGGCAAAGGAAGTGGCGGTGGCAGTGACAGCGAAGCCAGTGGCACTGCTGATGAGGGTGGAGGCAGTCCTCGTGGTGCAGGCGGTGGTAGTGGCAGCGGTAGT
>latifrons
ATGGTTGAAAATAATTCTGACGATGGAAGTGGTTCGGAATCTGAAGGTAGCCATAGTAGATCTCCTTCGCCACAAACTGCACAAACACCGGGCTATTCCTTGGAACATCATGATCCCGAACAAGGTTCCCCTCGTAGCGCTCATTCGGCTGCGAGTGGTAGTGATAGAAAATCACGTTCGCGATCACGTTCATCCTCGAGTTCGGGATCGCGTAGCAACTCAGGTTCTCGTTCTGGAACGCGGTCCCCATCTGGTTCACCCCACAGCAGACGCTCAGGTTCAGCTCAAAGCAGA------TCTGCTACATCGGCAGCCAGTAGAAAACATAGGGCCGGTGAAAGCCCTGAGCAATCAAATTTGGCTAGCCCCGACCAATCACCTGCTGCAAGCCGACAACAAACTCCAGTTACAAGTCGTGAGCAATCGCCTGTTCAAGAGACTTCGCCGAAACGTAATGCAGGCACACCTCATAATCAAACCCCAAACGACGACGATACACGTTCTCAATCACCCAACTTGCAAATAGATGACCGTGCAAATTCACGCTCACGTTCTCGTAGCCAAAGTCGTCGCTCACGATCCGCTACGCCACGCTCTAAATCTGGAGGATCTTCACGTTCTGGCTCTCAATCGAGAAGTGGGACAAGGTCTCGTTCCGGATCGCGTGCACATTCAGGTTCACGTTCGCGATCTGGTACGCCTGCATCACGCAAATCTGATAAGTCTGGCAGTGAATCTGAATCAGGTAGTGATTTTGGTGCCCGACAGAAGAAAAAGCGGAAGGCCGAATCTAGCGGTTCTGAATCTGAAAGTGCTCCTCGCAAAAGAGGCAGTGGAGACGAAAGCGATAAAGGTGCCACTGCAAAGGCTAAGAAAGCACGCATTATCGATTCAGACACCGACAATGAAGAGCAATCGCAAAAAATCGATGCAAATGACATTTTTGGAGATGCCGATGATATCAGTCTATCTGAAGATGATGGTCAAAAATCTTATGCTGGTTCCCGTAAAAGTCGATCGCGCACCCGTTCACGTTCCAAGTCGAAATCAAGCTCTCGTAGTGGTTCACGTCGTTCAGGTTCCGGATCACGTTCCCGTTCAAGATCTCGTTCACGTTCTTCTCGTTCGCGTTCTCGGTCACGAAGCCCTGGACGAGTAGAAGAACAACAGCAGAAGGAAGATGAGCCAGAACCTATTCCCGAAACTCGTATCGATGTCGAAATTCCACGCATAGTAACAGATCTGGGAAAGGAAATTCACTTTGTAAAACTTCCGAATTTCCTTTCGGTTGATACACGTCCCTTTGACAAGGACACCTATGAGGATGAAATTGATGAGGAGGAAACTATGGACGAAGAAGGTCGACAGCGTATCAAGTTGAAAGTAAGTAATACCATTCGTTGGCGCGAATATATGGCAAATAATGGTGACATGATCAAAGAATCCAATGCTCGCTTTGTGCGTTGGTCAGACGGTAGCATGACATTACATTTGGGCAACGAAACCTTCGATGTATATCGTCAACCATTACATGGCGATCATAACCATATGTTCATTCGTCAAGGTACTGGTTTACAAGGACAAGCCGTCTTCCGCACCAAACTTACCTTCCGACCACACTCCACCGAATCATTCACACACAAGAAGATGACAATGTCACTGGCAGATCGTTCACAAAAGACCAGTGGCATTAAGATTCTCACACAAGTCGGCAAAGATCCCACCACCGATCGTAAGTACAACCTCAAAAAGGAGGAGGAAAAACTCCGCCAAGCAATGCGTATGCAACACAAACCACAACCTAAAAAAAAGAAAGGTGGTGCGCATGATGTGCATGGTGGGGCCAATTCGTCATATCATCACGACGAAGGAAGTGACGATGAAAATGCCATTTCTCTTAGCGCTATCAAGAATAAATATAAGAAAGGTAGTGGCGGCGGCGGTGGTGGTGCACCTTCGGTAACCTCAGAACAAAAGGGTTCGGCCATTTACTCATCAGACGAAGATGATGGATCCGACTTCGACGGCCGACGTAGCAAGAAAAAAGACAAATCAAAGTCGGTAAAAGCACTGCGTGATTCCGACAGCGAATCGGAAGATGAACATGGCAGCGGCAAAGGAAGTGGCGGTGGTAGTGATAGCGAAGTCAGTGGCACTGGTGATGAGGGTGGCGGCAGTACCCGTGGTGGAGGTGGTGGTAGTGGCAGCGGTAGT
>minax
ATGGTTGGAAATAATTCCGACGATGGAAGTGGATCGCAATCTGAAGGTAGCCATAGTAGGTCTCCTTCACCACAAGCTGCACCAACACCAGGTTATTCATTAGGACATCATGATCTTGAACAAGGTGCCTCTCATAGCCATCATTCGGCTGTCACTGGTAGTGATAGAAAATCTCGTTCTCGTTCGCGTTCATCCTCGAGTTCGGGGTCGCGTAGCAATTCAGGTTCTCGTTCTGGGACGCGGTCTCCATCTGGTTCACCCCAAAGCCAACGCTCAGGTTCTGTTCAAAGCAAA------TCTGTCACATCGGCAGTAAGTCGAGAACATAGCGCCCGTGAAAGTCGCGAGCATTCAAACGTGGCTAGCCCCGGCCAATCACCTGTAGGAAGCAATGAACAAACTCCTGTTGCAAGTCGTGATCAATCGCCGGCTCAAGAGACTTCACCAAAGCGAAATGAAGGGACGCCTGCTAATCAATCTACAAACGACGATGATACACGCTCTCAATCGCCAAACTTGCAAATAGATGACCGTGCGAATTCACGCTCACGTTCTCGTAGCCAAAGTCGTCGCTCATGCTCCGCTACACCCCGCTCTAAATCTGGGGAATCATCACGTTCAGGATCTCGATCAAGAAGTGGAACCAGGTCTCGTTCCCGATCGCGAGCACACTCTGGTTCACGCTCCCAGTCAGGCACCCCTACGTCACGCAAGTCCGACAAGTCTGGAAGTGAATCTGAATCTGGTAGTGATTTTGGTGCCCGACAGAAGAAGGACCGAAAGGCCGCATCTAGTGGTTCTGAGTCTGAAAGTGCTCCTCGTAAAAGAGGTAGTGGAGGGGGAAGTGATGAGGGTGCCACTGCAAAAGCTAAGAAAGCACGTATAATCGATTCAGACAGCGACAATGAAGAGCAATCGCAAAGAATCGATGCAAATGACATTTTTGGAGATGCCGATGATATCAGTCTATCCGAAGATGAGGGTCAAAAATCTGAT---------------GCTAGGTCGCCCACTCATTCTCGTTCTAAGTCGAAATCAAGCTCTCGTAGTGGTACACGTCGTTCGGGTTCCGGATCACGTTCCCGATCTAGATCTCATTCCCGATCTTCTCACTCGCGTTCTCTTTCACGAAGCCCTACACGAGTAGAAGAACAACAGCAGAAAGAAGATGAGCCAGAACCTATTCCCGAAACACGTATCGACGTCGAAATTCCGCGAATAGTAACGGATCTGGGAAAGGAAATTCATTTTGTAAAACTTCCTAATTTCCTTTCGGTTGACACACGTCCCTTTGACAAGGACACTTATGAAGATGAAATTGATGAGGAGGAAACTATGGACGAAGAAGGTCGACAACGCATTAAATTGAAAGTAAGCAACACCATACGTTGGCGTGAATATATGGCAAATAATGGCGACATGATCAAAGAATCGAATGCACGCTTTGTGCGATGGTCAGACGGTAGCTTAACGTTACATTTGGGTAACGAAACTTTCGATGTATATCGTCAACCATTGCATGGTGATCACAACCATATGTTCATTCGTCAAGGTACCGGTTTACAAGGACAAGCTGTTTTCCGCACCAAACTTACCTTCCGACCACACTCCACCGAATCGTTCACACATAAAAAGATGACAATGTCATTGGCAGATCGCTCACAAAAGACCAGTGGCATTAAGATTCTCACACAAGTCGGCAAAGATCCTACCACCGATCGTAAGTACAACTTGAAAAAGGAGGAAGAAAAACTTCGCCAAGCAATGCGCATGCAACACAAACCGCAACCTAAGAAAAAGAAGGGTGGTTCACACGAAGTGCATGGCAGCGCCAATTCTTCGTATCATCATGACGAAGGAAGTGACGATGAAAATGCTATTTCTCTTAGTGCTATTAAAAATAAATACAAAAAAGGCAGCAGCGGCGGTGGT---GGTGCGCCTTCGGTAACCTCAGAACAAAAGGGTTCAGCCATTTACTCATCAGACGAAGATGATGGTTCTGACTTCGACGGGCGACGTAGCAAGAAAAAGGATAAGTCGAAATCGGTGAAAGCACTGCGTGATACAGACAGCGAATCGGAAGATGAGCATGGCAGCGTCAAAAGAAGTGGCGGTGGCAGTGACAGCGAAGCTAGTGGTACTGGTGATGAAGGTGCCGGCAGTGCTCATGGTAGGGGCGGTGGT---------------
>musae
ATGGTTGAAAATAATTCTGACGATGGAAGTGGTTCGGAATCTGAAGGTAGCCATAGTAGATCTCCTTCGCCACAAACTGCACAAACACCGGGCTATTCCTTGGAACATCATGATCCAGAACAAGGTTCTCCTCGTAGCGCACATTCGGCTGCGAGTGGTAGTGATAGGAAATCACGTTCGCGTTCACGTTCATCCTCTAGTTCGGGATCGCGCAGCAACTCAGGTTCTCGTTCTGGGACGCGGTCCCCATCTGGTTCACCCCACAGCAGATGCTCAGGTTCAGCTCAAAGCAGA------TCTGCCACATCGGCAGCCAGTAGAGAACATAGGGCCCGTGAAAGCCCTGAACATTCAAATGTGGCTAGCCCGGACCAATCACCTGTAGCAAGCCGACAACAAACTCCAGCTACAAGTCGTGAACAATCGCCTGTTCAAGAGACTTCGCCGAAGCGTAATGCAGGCACACCTCATAATCAAACCCCAAACGACGACGATACACGTTCTCAATCACCTAACTTGCAAATAGATGACCGTGCAAATTCACGCTCACGTTCTCGTAGTCAAAGTCGTCGCTCACGATCCGCTACGCCGCGTTCTAAATCTGGGGGATCTTCACATTCAGGATCTCGATCAAGAAGTGGAACCAGGTCTCGTTCCGGATCGCGTGCGCATTCAGGTTCACGTTCGCGATCTGGTACGCCTGCATCACGTAAATCTGATAAGTCTGGTAGTGGATCTGAATCAGGTAGTGATTTTGGTGCCCGACAGAAGAAAAAGCATAAGGCCGCATCTAGCGGTTCTGAATCTGAAAGTGCTCCTCGCAAAAGAGGCAGTGGAGACGAAAGCGATGAAGGTGCCACTGCAAAAGCTAAGAAAGCACGCATTATCGATTCAGACACCGACAATGAAGAGCAATCGCAAAAAATCGATGCAAATGACATTTTTGGAGATGCCGATGATATCAGTCTATCTGAAGATGATGGTCAAAAATCTGATGCTGGTTCCCGTAAAAGTCGATCGCGTACCCGTTCACGTTCCAAGTCGAAATCAAGCTCTCGTAGTGGTTCACGTCGTTCAGGTTCCGGATCACGTTCCCGTTCAAGATCTCGTTCACGTTCTTCTCGTTCGCGTTCTCGATCACGAAGCCCAGGACGAGTAGAAGAACAACAGCAGAAGGAAGATGAGCCAGAACCTATTCCCGAAACTCGTATCGATGTCGAAATTCCACGCATAGTAACAGACTTGGGAAAGGAAATTCACTTTGTAAAACTACCGAATTTCCTTTCGGTTGATACACGTCCGTTTGACAAGGACACCTATGAGGATGAAATTGATGAGGAGGAAACTATGGACGAAGAAGGTCGACAGCGTATCAAATTGAAAGTAAGTAATACCATTCGTTGGCGTGAATATATGGCAAATAATGGTGACATGATCAAAGAATCCAATGCTCGCTTTGTGCGTTGGTCAGACGGTAGCATGACATTACATTTGGGTAACGAAACCTTCGATGTATATCGTCAACCATTACATGGCGATCATAACCATATGTTCATTCGTCAAGGTACTGGTTTACAAGGACAAGCTGTCTTCCGCACCAAACTTACCTTCCGACCACACTCCACCGAATCGTTCACACACAAGAAGATGACAATGTCACTGGCAGATCGTTCACAAAAGACCAGTGGCATTAAGATTCTCACACAAGTCGGCAAAGATCCCACCACCGATCGTAAGTACAACCTCAAAAAGGAGGAGGAAAAACTGCGCCAAGCAATGCGTATGCAACACAAACCGCAACCTAAGAAAAAGAAAGGTGGTGCGCATGATGTGCATGGCGGTGCCAATTCGTCGTATCATCACGACGAAGGAAGTGACGATGAAAATGCTATTTCTCTTAGTGCTATCAAGAATAAATATAAGAAAGGTAGTGGCGGCGGTGGT---GGTGCACCTTCGGTAACCTCAGAACAAAAGGGTTCGGCCATTTACTCATCAGACGAAGATGATGGTTCCGACTTCGACGGCCGACGTAGCAAGAAAAAGGACAAGTCAAAGTCGGTGAAAGCACTGCGTGATTCCGACAGCGAATCGGAAGATGAACATGGTAGCGGCAAAGGAAGTGGCGGTGGCAGTGACAGCGGAGCCAGTGCCACTGGTGATGAGGGTGGCGGCAGTCCTCGTGGTGGAGGCGGTGGTAGTGGCAGCGGTAGT
>oleae
ATGGTTGAAAATAATTCCGACGATGGAAGTGGTTCTGAATCTGAAGGTAGCCAAAGTAGATCTCCTTCGCCACAAATTGCACAAACACCGGGCTATTCCTTGGAGCATCATGATCCTGAACCACGTTCCCCTCATAGCGCTCATTCGGCTGCGAGTGGTAGTGATAGAAAATCACGTTCGCGTTCACGTACATCCTCGAGTTCGGGATCACGCAGCAGCTCAGGTTCACATTCCGGGACACGGTCTCCATCTGGTTCACCCCACAGCAAACGCTCAGGTTCAGCTCAAAGCATA------TCTGCCACATCGGCAGCCAGTAGAGAACATAGCGCCCGTGGAAGCCATGAGCATTCAAATGTGGCTAGCCCCGACCAATCACCTGTAGCAAGCCGACAACAAACACCAGTTGCAAGTCGTGACCAATCACCTGTTCAAGAGGCTTCGCCGAAGCGTAATGCAGGCACACCTGTAAATCAAACTCCAAACGACGATGATACACGCTCTCAATCGCCTAACTTGCAAATAGATGACCGTGCAAATTCACGTTCACGTTCCCGTAGCCAAAGTCGTCGCTCACGATCCGCTACACCCCATTCTAAATCTGGGGGATCTTCACGTTCAGGATCTCGATCAAGAAGTGGAACCAGGTCTCGTTCCGGATCGCGTGCACATTCAGGTTCACGCTCCCGATCAGGTACGCCTGCATCCCGCAAATCTGAAAAGTCTGGTAGTGGATCTGAATCAGGTAGTGATTTTGGTGCCCAACAGAAGAAAAAGCGTAAGGCCGCATCTAGTGGTTCTGAATCTGAAAGTGCTCCTCGCAAAAGAGGCAGTGGAGGCGAAAGTGATGAAGGTGCCACTGTAAAGGCGAAGAAAGCACGCATTATCGATTCAGACAGCGACAATGAAGAGCAATCGCAAAAAATCGATGCAAACGACATTTTTGGAGATGCCGATGATATCAGTCTATCTGAAGATGAGGGTCAAAAATCTGATGGTGGTTCCCGAAAAAGTCGTTCGCGCACCCATTCACGTTCCAAGTCGAAATCAAGCTCTCGTAGTGGTTCACGCCGTTCAGGTTCCGGATCACGTTCGCGTTCAAGATCTCGTTCACGTTCTTCTCGTTCGCGTACTCGGTCAAGAAGCCCAGCACGA------GAACAACAGCAGAAGGAAGATGAGCCAGAACCTATTCCCGAAACTCGTATCGATGTCGAAATTCCACGCATAGTAACCGATCTGGGAAAGGAAATTCATTTTGTAAAACTTCCGAATTTCCTTTCGGTTGACACACGTCCCTTTGACAAGGACACTTATGAGGATGAAATTGATGAAGAGGAAACTATGGACGAAGAAGGTCGACAGCGCATCAAATTGAAAGTAAGTAATACCATTCGTTGGCGCGAATATATGGCAAATAATGGTGACATGATCAAAGAATCGAATGCCCGTTTTGTGCGTTGGTCAGACGGTAGCATGACATTACATTTGGGTAACGAAACCTTCGATGTGTATCGTCAACCTTTACATGGCGATCACAATCATATGTTCATTCGTCAAGGTACCGGTTTGCAAGGACAAGCTGTCTTCCGCACCAAACTTACTTTCCGACCACACTCGACAGAATCATTTACACACAAGAAGATGACAATGTCACTGGCAGATCGTTCACAAAAGACCAGTGGCATTAAGATTCTCACACAAGTCGGCAAAGATCCCACCACCGATCGTAAGTATAACCTCAAAAAGGAAGAGGAAAAACTTCGCCAAGCAATGCGTATGCAACACAAACCGCAACCTAAGAAAAAGAAAGGTGGTGCGCATGATGTGCATGGCGCTGCCAATTCATCGTATCATCACGACGAAGGAAGCGACGATGACAATGCTATTTCTCTTAGTGCTATCAAAAATAAATACAAGAAAGGTAGTGTCGGTGGTGGT---GGTGCACCTTCGGTAACCTCAGAACAAAAGGGTTCGGCCATTTACTCATCAGACGAAGACGATGGTTCCGACTTCGACGGGCGACGTAGCAAGAAAAAGGACAAGCCAAAGTCGGTGAAAGCGCTGCGTGATTCCGACAGCGAATCAGAAGATGAACGTGGCAGCGGTAAAGGAAGGGGCGGTGGCAGTGACAGTGACGCCAGTGGCACTGGTGATGAGGGTGGCGGCAGCGCTCGCGGTAGAGGCGGTGGTAGTGGT------AGT
>tryoni
ATGGTTGAAAATAATTCTGACGATGGAAGTGGTTCGGAATCTGAAGGTAGCCATAGTAGATCTCCTTCGCCACAAACTGCACAAACCCCGGGCTATTCCTTGGAACATCATGATCCAGAACAAGGTTCCCCTCGTAGCGCTCATTCGGCTGCGAGTGGTAGTGATAGAAAATCACGTTCGCGTTCACGTTCATCCTCGAGTTCGGGATCGCGCAGCAACTCAGGTTCTCGTTCTGGGACGCGGTCCCCATCTGGTTCACCCCACAGCAGACGCTCAGGTTCAGCTCAAAGCAGA------TCTGCCACTTCGGCAGCCAGTAGAGAACATAGGGCCCGTGAAAGCCCTGAACATTCAAATGTGGCTAGCCCCGACCAATCACCTGTAGCAAGCCGACAACAAACTCCAGTTACAAGTCGTGAGCAATCGCCTGTTCAGGAGACTTCGCCGAAGCGTAATGAGGGCACACCTCATAATCAAACCCCAAACGACGACGATACACGTTCTCAATCACCCAACTTGCAAATAGATGACCGTGCAAATTCACGCTCACGTTCACGTAGCCAAAGTCGTCGCTCACGATCCGCTACGCCACGCTCTAAATCTGGGGGATCTTCACGTTCAGGATCTCGATCAAGAAGTGGAACCAGGTCTCGTTCCGGATCGCGTGCACATTCAGGTTCACGTTCGCGATCTGGTACGCCTGCATCACGCAAATCTGATAAGTCTGGCAGTGGATCTGAATCAGGTAGTGATTTTGGTGCCCGACAGAAGAAAAAGCGTAAGACCGCATCTAGCGGTTCTGAATCTGAAAGTGCTCCTCGCAAAAGAGGCAGTGGAGACGAAAGCGATGAAGGTGCCACTGCAAAGGCTAAGAAAGCACGCATTATCGATTCAGACAGCGACAATGAAGAGCAATCGCAAAAAATCGATGCAAATGACATTTTTGGAGATGCCGATGATATCAGTCTATCTGAAGATGATGGTCAAAAATCTGATGCTGGTTCCCGTAAAAGTCACTCGCGCACCCGTTCACGTTCCAAGTCGAAATCAAGCTCTCGGAGTGGTTCACGTCGTTCAGGTTCCGGATCACGTTCCCGTTCAAGGTCTCGTTCACGTTCTTCTCGTTCGCGTTCTCGGTCACGAAGCCCAGGACGAGTAGAAGAACAACAGCAGAAGGAAGATGAGCCGGAACCTATTCCCGAAACTCGTATCGATGTCGAAATTCCACGCATAGTAACAGACCTGGGAAAGGAAATTCACTTTGTAAAACTTCCGAATTTCCTTTCGGTTGATACACGTCCCTTTGACAAGGACACCTATGAGGATGAAATTGATGAGGAGGAAACTATGGACGAAGAAGGTCGACAGCGTATCAAATTGAAAGTAAGTAATACCATTCGTTGGCGCGAATATATGGCAAATAATGGTGACATGATCAAAGAATCCAATGCACGCTTTGTACGTTGGTCAGACGGTAGCATGACATTACATTTGGGCAACGAAACCTTCGATGTATATCGTCAACCATTACATGGCGATCATAACCATATGTTCATTCGTCAAGGTACTGGTTTACAAGGACAAGCCGTCTTCCGCACCAAACTTACCTTCCGACCACACTCCACCGAATCATTCACACACAAGAAGATGACAATGTCACTGGCAGATCGTTCACAAAAGACCAGTGGCATTAAGATTCTCACACAAGTCGGCAAAGATCCGACCACCGATCGTAAGTACAATCTCAAAAAGGAGGAGGAAAAACTGCGCCAAGCAATGCGTATGCAACACAAACCGCAACCTAAGAAAAAGAAAGGTGGTGCGCATGATGTGCATGGCGGTGCCAATTCGTCGTATCATCACGACGAAGGAAGTGACGATGAAAATGCTATTTCTCTTAGCGCTATCAAGAATAAATATAAGAAAGGTAGTGGCGGTGGTGGTGGTGGTGCACCTTCAGTAACCTCAGAACAAAAGGGTTCGGCCATTTACTCATCAGACGAAGATGATGGTTCCGACTTCGACGGCCGACGTAGCAAGAAAAAGGACAAGTCAAAATCGGTGAAAGCACTGCGTGATTCCGACAGCGAATCGGATAATGAACATGGCAGCGGCAAAGGGAGTGGCGGTGGCAGTGACAGCGAAGCCAGTGGCACTGCTGACGAGGGTGGCGGCAGTCCTCGTGGTGCA------------------------
>zonata
ATGGTTGAAAATAATTCGGACGATGGAAGTGGTTCGGAATCTGAAGGTAGCCATAGTAGATCTCCTTCGCCACAAACTGCACAAACACCGGGCTATTCCTTGGAACATCATGATCCAGAACAAGGTTCTCCTCGTAGCGCTCATTCGGCTGCGAGTGGTAGTGATAGAAAATCACGTTCGCGTTCACGTTCATCCTCTAGTTCGGGATCGCGCAGCAACTCAGGTTCTCGTTCTGGGACGCGGTCCCCATCTGGTTCACCCCACAGCAGACGCTCAGGTTCAGCTCAAAGCAGA------TCTGCCACATCGGCAGCCAGTAGAGAACATAGGGCCCGCGAAAGCCCTGAGCATTCAAATGTAGCTAGCCCCGACCAATCACCTGTAGCAAGCCGACAACAAACTCCAGTGACAAGTCGTGAGCAATCGCCTGTTCAAGAGACTTCGCCGAAGCGTGATGCAGGCACACCTCATAATCAAACCCCAAACGATGACGATACACGTTCTCAATCACCCAACTTGCAAATAGATGACCGTGCAAATTCACGCTCACGTTCTCGTAGCCAAAGTCGTCGCTCACGATCCATTACGCCGCGCTCTAAATCTGGGGGATCTTCACATTCAGGATCTCGATCAAGAAGTGGAACCAGGTCCCGTTCCGGATCGCGTGCACATTCAGGTTCACGTTCGCGATCTGGCACGCCTGCATCACGCAAATCTGATAAGTCTGGCAGTGGATCTGAATCAGGTAGTGATTTTGGTGCCCGACAGAAGAAAAAGCATAAGGCCGCATCTAGCGGTTCTGAATCTGAAAGTGCTCCTCGCAAAAGAGGCAGTGGAGGCGAAAGCGATGAAGGTGCCACTGCAAAGGCTAAGAAAGCACGCATTATCGATTCAGACACCGACAATGAAGAGCAATCGCAGAAAATCGATGCAAATGACATTTTTGGAGATGCCGATGATATCAGTCTATCTGAAGATGATGGTCAAAAATCTGATGCTGGTTCCCGTAAAAGTCGATCGCGCACCCGTTCACGTTCCAAGTCGAAATCAAGCTCTCGTAGTGGTTCCCGTCGTTCAGGTTCCGGATCACGTTCCCGTTCAAGATCTCGTTCACGTTCTTCTCGTTCGCGTTCTCGGTCACGAAGCCCAGGACGAGTAGAAGAACAACAGCAGAAGGAAGATGAGCCAGAACCTATTCCCGAAACTCGTATCGATGTGGAAATTCCACGCATAGTAACAGATCTGGGAAAGGAAATTCACTTTGTAAAACTTCCGAATTTCCTTTCGGTTGATACACGTCCTTTTGACAAGGATACTTATGAGGATGAAATTGATGAGGAGGAAACTATGGACGAAGAAGGTCGACAGCGTATCAAATTGAAAGTAAGTAATACCATTCGTTGGCGCGAATATATGGCAAATAATGGTGACATGATCAAAGAATCCAATGCTCGCTTTGTGCGTTGGTCAGACGGTAGCATGACATTACATTTGGGTAACGAAACCTTCGATGTATATCGTCAACCATTACATGGCGATCATAATCATATGTTCATTCGTCAAGGTACTGGTTTACAAGGACAAGCTGTCTTCCGCACCAAACTTACCTTCCGACCACACTCCACTGAATCGTTCACACACAAGAAGATGACAATGTCACTGGCAGATCGTTCACAAAAGACCAGTGGAATTAAGATTCTCACACAAGTCGGTAAAGATCCCACCACCGATCGTAAATACAACCTCAAAAAGGAGGAGGAAAAACTGCGCCAAGCAATGCGTATGCAACACAAACCACAACCTAAGAAAAAGAAAGGTGGTGCGCATGATGTGCATGGCGGTGCCAATTCGTCGTATCATCACGACGAAGGAAGTGACGATGAAAATGCTATTTCTCTTAGCGCTATCAAGAATAAATATAAGAAAGGTAGTGGCGGCGCTGGT---GGTGCACCTTCGGTAACCTCAGAACAAAAGGGTTCGGCCATTTACTCATCAGACGAAGATGATGGTTCCGACTTCGACGGCCGACGTAGCAAGAAAAAGGACAAGTCAAAGTCGGTGAAAGCACTGCGTGATTCCGACAGCGAATCGGATGATGAACATGGCAGCGGCAAAGGTAGTGGCGGTGGCAGTGACAGCGAAGCCAGTGGCACTGGTGATGAGGGTGGCGGCAGTCCTCGTGGTGGAGGCGGTGGTAGTGGCAGCGGTAGT
