# Supplementary material for: The Impact of Fast Radiation on the Phylogeny of Bactrocera Fruit Flies as Revealed by Multiple Evolutionary Models and Mutation Rate-Calibrated Clock
Source: Insects. 2022 Jun 30;13(7):603. doi: 10.3390/insects13070603 (PMC9319077; doi:10.3390/insects13070603)
Supplement: Supplementary file 1 [file insects-13-00603-s001.zip › File S1/ceratitis_19690.fasta]

>bryoniae
ATGTCGGGTGGAAGAGAGTCAAATAGCAGTAATGCAAGCTCCAACAGTAGCGGTGTTTCGACAACGGCATCCTCCACGCCCACATCTTCAGGCCAAAATAACAACGGC---AATCAGCGTTCTCGTGGGCGTCCAGCCAAACGCGCTACTTGTACGTGGTGTGGTGAAAGTAAGCAACTGCTGCAATATGTGTTACCAACACAGAACGGCAAGAAAGAATTCTGTTCGGAAACATGCATCGCAGAGTTTCGGAAAGCTTATAATAAAGGCGCCTGCACTCAGTGTGATAATGTGATTCGAGAAGGGGCGCCAAATAAAGATTTTTGTTCAGTGATGTGTATGAATAAACACCAAAAAAAGAACGGCTCCACTCGACAACATAGTAGTGGGGGAGGTGGTGGGCGAGGAGATTCCGATCGAGGAAAAATGTCTTCAATTGGAGGTGGTTCCTGTACACCAACTGGACCATTCCAGTATGAAAGTTTTCATGTTTTTGACTGGGATGCATATTTAGAGGAGACCGGAAGCGAAGCAGCACCGCCGGAGTGTTTTAAACAAGCGCTTAACCCTCCAATCAATGACTTCAAAATAGGCATGAAATTAGAGGCACTAGATCCTCGGAACGTAACTTCAACTTGTATTGCGAGTGTTGTGGGTGTGCTCGGTTCGCGGCTGCGACTGCGTTTGGATGGCAGTGACAGTCAAAATGATTTTTGGCGCTTGGTCGACTCGAATGAAATCCATGCGATTGGGCACTGTGAAAAGAACGGCGGAATGTTGCAACCACCACTCGGTTTTCGCATGAATGCCTCCAGCTGGCCCGGTTACCTTTGCAAAATTTTAAATAATGCCATGGTTGCACCGGAAGATATTTTCCAACCGGAACCGCCAGGTCCCTCGGAGAATCTCTTCAAAGTTGGCCAAAAGCTCGAGGCGGTCGACAAAAAGAATCCACAACTGATTTGCTGTGCGACAGTTGATGCGATTAAAGACGACCAAATTCATGTGACTTTCGATGGGTGGCGTGGAGCGTTCGACTATTGGTGCAGCTACGACTCCAGAGATATATTTCCGGTTGGTTGGTGCGCACGTAGTTGTCATCCAATGCAACCGCCGGGTCATAAATCGCGTACCGATTCGAGTTCGAGCAAGCACCGCAGCCCCAGACCACGTTACACCTTCGTTCAAGAGGCGGACGCAATGGTGCCTGCCACACCGGTTACCGCACATTTTCACACAAATTGCAAAGGAGGTCCATTCATTAATAGCACTAAATTGCCATCAATGGTTACAGGGCCAACCCATCAAACTCTAGCAAAATTGTGTTTACAAGAAGTGCTTGCTGCAAGCACAGACACTCAGCAGCTTTCAAAATTATTATTCGCTCTAGAAGGAGATGTACACATAGTACCAGCAGCAGGAAAGAATTTCACAGTGAAAATTCCATCACAATTGCGAATGAGAGACGATGACAGTTTGGCACAATTCATAGAAACACTGTGTACTACATGTAGAGCATGCCCTAATCTCATATCGTTGGTGCCCGCAACGGAAGAATGTGACAAATGTGTCATTACCAAGAAGCGCTTGTTATCAACGAATACACCGCCCACGTCACCAGTTATACCGGAGAAAAGAAAAACACTCGGCTTATTAAACGATAAGCCACATGCAATCAAACAAGAATTACCAACTTCCACCACAACTACATCGCACGTTGTAGATTCTTCGTCTGCACCAGTTATGGTAACAGTTGGAGGCAGTATTCCCAAAGCTGATGCTGAACTCAAGCTATCTATAAACAATAATAACTTATTACCAGTGCAAATAAAAGTCGAACCTAATACAAATGGAACCTCCACTATTGCATCACAAGCCCACTGTTTGCGGCAGATACGACTTCATCACTTAAATAATCCGGAGGAGTCGAAGCAGATTTCGAACAATACGTCTACTTCTGCAAGTTCAACAAACTCGAATGTGAAGTATCTTGCCCCTCTTGTGGCTGAGGTACATCCTGAACAATCAAGTGTGGTGAATACCGTTATTGGCTCATCGACATACAAATCCCCTTCGACATTATCATCGAGCGCATCCTTACCTACATCTGTGTCGACGCCATTTAGTGGTTTACAGTCGGCTTCATCGACAGCATCTGCAGCTGCTGGTACAATAGTGTTATCGGCCGCAGCGCCACCAACATCAGCGGCGTCAGCAATGAGTTCTGCATCTTTACCACCACTCCGTTCGCATCCCGGAGATTGGTCAATTGAAGAAGTCATACAATTCATCGAAAGCAATGATACTTCACTTGCCGTACATGGTGATCTATTTAGAAAACATGAAATCGATGGGAAAGCTCTACTTCTTCTTAATTCCGAAATGATGATGAAGTATATGGGTCTTAAGTTGGGACCAGCCTTAAAGATATGCAATTTAGTTAATAAGGTTAATGGTAGACGTAATAATATG
>ceratitis
ATGTCGGGTGGAAGGGAATCAAACAGCAGCAATACAAGCTCCAATAGTACTGGAGTTTCAACAACTGCGTCCTCCACGCCCACATCTTCGGGCCAAAATACCAACGGCCAAAATCAGCGCTCTCGTGGTCGGCCTGCTAAACGCGCCACTTGTACGTGGTGCGGAGAAAGTAAGCAACTATTGCAGTACGTGTTACCTACACAGAATGGCAAAAAGGAATTTTGTTCAGAAACGTGTATTGCGGAATTTAGAAAAGCTTACAATAAAGGCGCCTGTACACAGTGTGATAATGTGATACGGGAAGGAGCGCCAAACAAAGATTTTTGTTCGGTGATGTGTATGAATAAACACCAAAAAAAGAACGGTTCTACAAGACAACATAACAGTGGAGTTGGCAATGGACGTGGCGATTCGGATCGTGGCAAAATATCTTCAATCGGTGGAGGTTCATGTACGCAAACCGGTCCATTTCAGTATGAAAGCTTTCATGTTTTCGATTGGGATGCCTACTTAGAGGAAACTGGTAGCGAAGCTGCTCCTTCAGAATGCTTTAAACAAGCGCTTAATCCACCAATTAATGATTTCAAAATTGGTATGAAACTGGAGGCATTAGATCCGAGAAATGTTACATCGACATGTATTGCAAGTGTTGTGGGAGTACTAGGTTCGCGGCTGCGATTGCGCTTGGATGGTAGTGACAGTCAGAATGATTTTTGGCGCTTGGTCGACTCGAATGAGATCCATGCTATAGGGCATTGTGAGAAGAATGGCGGAATGTTGCAACCACCACTCGGCTTTCGCATGAATGCCTCCAGCTGGCCCGGTTACCTGTGCAAAATACTGAATAATGCAATGGTTGCACCGGAAGATATTTTCCAACCTGAGCCGGCAGGCCCATCGGAGAATCTCTTCAGAGTTGGCCAAAAGCTCGAGGCGGTCGACAAAAAAAATCCTCAACTGATTTGTTGTGCGACAGTTGATGCGATTAAAGACGACCAAATTCATGTGACATTCGATGGGTGGCGCGGAGCATTCGACTATTGGTGCAGCTACGACTCCCGGGATATATTTCCCGTTGGTTGGTGTGCACGTAGTTGTCATCCAATGCAACCGCCGGGTCACAAATCGCGTACCGATTCGAGTTCGAGCAAGCACCGCAGCCCTCGGCCACGCTACACCTTCGTCCAAGATACCGATCCAATGATTCCTGCGACACCGGTCACCGCACACTTCCATACAAATTGCAAAGGCGGCCCATTTATTAATAGCGGTAAACTACCATCAAAGGTCACTGGACCCACTCATCAAACCCTTGCGAAATTATGCCTCCAAGAAGTTCTTGCTGCCAGTACTGATACTCAGCAACTGTCCAAACTATTATTCGCTCTGGAAGGGGATGTTCATATTGTTCCAGCGGCAGGAAAAAATTTCACAGTGAAAATACCATCACAGTTGCGCATGAGGGACGATGACAGTTTGGCACAATTTATTGAGACATTATGCACGACATGCAGAACATGCCCTAATCTCATATCCTTGGTACCAGCAACTGAAGAGTGTGAAAAATGTGTTATCAGTAAGAAGCGCCTATCGTCACAGAATACACCGCCCACGTCGCCAGTAATACCTGAAAAACGTAAAACACTCAGCGTGTTAAGTGACAAGCCCCATATTATCAAACAAGAAGCACCCACATCAACAACCACTTCGTCGCACATGGTGGACTCGCCATCGGCGCCAGTAATGGTTGCTGTAGCCGGTAGCATTCCGAAAACTGATGCGGAACACAAATTATCCGTCAATAATAATAACATGCTACCAGTTCAAATTAAAGTCGAACCAAATACAAATGGTACATCTTCCATTGCATCGCAAGGACATTCTTTGAGACAGATTCGACTGCATCATTTAAACAATCCAGACGACAGTAAGCCAATATCAAATACCACATCCGCTGGAGCAACTTCGACCAACTCCAATGTTAAGTATCTTGCGCCACTTGTGGCTGAGGTGCATCCAGAACAATCAAGTGTTGTCAACACTGTTATTGGTTCATCAACGTACAAATCACCTTCGACACTATCGTCGAGCGCGTCCTTACCCACATCGGTTTCCACACCATTCAGCGGTTCGCAGTCAGCTTCATCGACAGCGGCGGCTGCTGCTGGTGCGGTAGTTTTCTCCACGGGAGCACCACCACCTTCGGCGGCATCAACAATAAGTTCCGCCGCTTTACCACCTCTTCGATCACATCCCGGTGATTGGTCTATTGAAGAAGTAATACAATTCATCGAGAGCAATGATAGTTCGCTTGCTGTACACGGTGATCTATTCAGAAAACACGAAATCGATGGGAAAGCATTGCTGCTTCTAAATTCAGAAATGATGATGAAGTATATGGGTCTGAAATTGGGACCAGCCTTAAAGATATGCAATTTAGTGAATAAGGTTAATGGTAGGCGTAATAATATG
>correcta
ATGTCGGGTGGAAGAGAGTCAAACAGCAGTAATGCAAGCTCCAACAGTAGCGGTGTTTCGACAACTGCATCCTCCACGCCCACATCTTCAGGCCAAAATAACAACGGC---AATCAGCGCTCTCGTGGGCGTCCAGCCAAACGCGCTACTTGTACGTGGTGTGGTGAAAGTAAGCAACTGCTGCAATATGTGTTACCAACGCAGAACGGCAAGAAAGAATTCTGTTCGGAAACATGCATCGCAGAGTTTCGGAAAGCTTATAATAAAGGCGCCTGCACTCAGTGTGATAATGTGATTCGAGAAGGGGCGCCAAATAAAGATTTTTGTTCAGTGATGTGTATGAATAAACACCAAAAAAAGAACGGCTCCACTCGACAACATAGTAGTGGGGGAGGTGGTGGGCGAGGAGATTCCGATCGAGGAAAAATGTCTTCAATTGGAGGTGGTTCCTGTACACCAACTGGACCATTCCAGTATGAAAGTTTTCATGTTTTTGATTGGGATGCATATTTGGAGGAGACCGGAAGCGAAGCTGCACCGCCGGAATGTTTTAAACAAGCGCTCAACCCTCCAATCAATGACTTCAAAATAGGCATGAAATTAGAGGCACTAGATCCTCGGAACGTAACATCAACATGTATTGCGAGTGTTGTGGGTGTGCTCGGTTCGCGGCTGCGACTGCGCTTGGATGGCAGTGACAGTCAAAATGATTTTTGGCGCTTGGTCGACTCGAATGAAATCCATGCGATCGGGCACTGTGAAAAGAACGGCGGAATGTTGCAACCACCACTCGGTTTTCGCATGAATGCCTCCAGCTGGCCCGGTTACCTTTGCAAAATTTTAAATAATGCCATGGTTGCACCGGAAGATATTTTCCAACCGGAACCGCCAGGTCCCTCGGAGAATCTCTTCAAAGTTGGCCAAAAGCTCGAGGCGGTCGACAAAAAGAATCCACAACTGATTTGCTGTGCGACAGTTGATGCGATTAAAGACGACCAAATTCATGTGACTTTCGATGGGTGGCGTGGAGCGTTCGACTATTGGTGCAGCTACGACTCCAGAGATATATTTCCGGTTGGTTGGTGCGCACGTAGTTGTCATCCAATGCAACCGCCGGGTCATAAATCGCGTACCGATTCGAGCTCGAGCAAGCACCGCAGCCCCCGACCACGCTACACCTTCGTTCAAGAGGCGGACGCAATGGTGCCAGCCACACCGGTTACCGCACATTTTCACACAAATTGCAAAGGGGGTCCATTCATTAATAGCACTAAATTGCCATCAATGGTTACAGGGCCAACCCATCAAACTCTAGCAAAATTGTGTTTGCAAGAAGTGCTTGCTGCAAGCACAGATACTCAGCAGCTTTCAAAATTATTATTCGCACTAGAAGGAGATGTGCACATAGTGCCAGCAGCAGGAAAAAATTTCACAGTGAAAATTCCATCACAATTGCGAATGAGAGACGATGACAGTTTGGCACAATTCATAGAAACACTATGTACTACATGTAGAGCATGCCCTAATCTCATATCGTTGGTACCCGCAACGGAAGAATGTGACAAATGTGTCATTACCAAGAAGCGTTTGTTATCAACGAATACACCGCCCACGTCACCAGTTATACCGGAAAAAAGAAAAACACTCGGCTTATTAAGTGACAAGCCACATGCAATCAAACAGGAATTACCAACTTCCACCACAACTTCATCGCACATTGTAGATTCTTCGTCTGCACCAGTTATGGTAACAGTTGGGGGCAGTATTCCCAAAGCTGATGCTGAACTCAAGCTATCTATAAACAATAATAACTTATTACCAGTGCAAATAAAGGTCGAACCTAATACAAATGGAACCTCGACTATTGCATCACAAACCCACTCTTTGCGGCAGATACGACTTCATCACTTAAACAATCCGGAGGAGTCGAAGCAGATTTCGAATAATACGTCTACTTCTGCAAGTTCAACAAACTCGAATGTGAAATATCTTGCCCCTCTGGTGGCTGAGGTACATCCTGAACAATCAAGTGTGGTGAATACCGTTATTGGGTCATCGACATACAAATCACCTTCGACATTATCATCGAGCGCATCCTTACCTACATCTGTATCGACGCCATTTAGTGGCTTACAGTCGGCTTCATCGACAGCATCTGCAGCTGCTGGTACAATAGTTTTGTCAGCTGCAGCGCCACCAACATCAGCGGCGTCAGCAATGAGTTCTGCATCTTTACCACCACTCCGTTCGCATCCGGGAGATTGGTCAATTGAAGAAGTCATACAATTCATCGAAAGCAATGACACTTCACTTGCCGTACATGGTGATCTATTTAGAAAACATGAAATCGATGGGAAAGCACTGCTTCTTCTTAATTCCGAAATGATGATGAAGTACATGGGTCTTAAGTTGGGACCAGCCTTAAAGATTTGCAATTTAGTTAATAAGGTTAATGGTAGACGTAATAATATG
>cucurbitae
ATGTCGGGTGGAAGGGAGTCAAATAGCAGTAATGCAAGCTCCAACAGTAGTGGAGTTTCGACAACTGCATCTTCCACGCCCACATCTTCTAGCCAAAATAACAACGGC---AATCAGCGCTCTCGTGGGCGACCGGCCAAACGCGCCACTTGTACGTGGTGCGGTGAAAGTAAGCAACTTCTGCAATATGTGTTACCAACACAGAACGGCAAGAAGGAATTTTGTTCGGAAACATGTATTGCCGAGTTTCGGAAAGCTTATAATAAAGGCGCCTGTACTCAGTGTGATAATGTGATACGAGAAGGCGCGCCAAATAAAGATTTTTGTTCAGTGATGTGTATGAATAAGCATCAAAAAAAGAACGGGTCCACTCGACAACATGGTAGTGGTGGCTGCAGTGGACGAGGAGATTCGGATCGGGGAAAAATGTCTTCAATTGGTGGTGGTTCCTGTACACCAACTGGACCATTCCAGTATGAAAGTTTCCATGTGTTTGATTGGGATGCATATTTGGAGGAGACCGGTAGCGAAGCTGCACCACCGGAATGTTTTAAACAAGCACTTAACCCCCCAATCAACGATTTCAAAATTGGGATGAAACTGGAGGCTTTGGATCCTCGAAACGTTACATCAACTTGTATTGCGAGTGTGGTGGGTGTACTCGGTTCGCGGCTGCGACTGCGATTGGATGGCAGTGACAGTCAAAATGATTTTTGGCGTTTGGTCGACTCGAATGAGATCCATGCGATTGGGCACTGTGAGAAGAACGGCGGAATGTTGCAACCACCACTCGGTTTTCGCATGAATGCCTCCAGCTGGCCCGGTTACCTTTGCAAAATATTAAACAATGCCATGGTTGCACCGGAAGATATTTTCCAACCGGAGCCGCCAGGTCCTTCGGAGAATCTCTTCAAAGTTGGCCAAAAGCTCGAGGCGGTCGACAAGAAAAATCCACAACTGATTTGCTGTGCGACAGTTGATGCGATTAAAGATGACCAAATTCATGTGACTTTCGATGGGTGGCGTGGAGCTTTCGACTATTGGTGCAGCTACGACTCCAGAGATATATTTCCGGTTGGTTGGTGTGCACGTAGTTGTCATCCAATGCAACCGCCGGGTCATAAATCGCGTACCGATTCGAGTTCGAGCAAGCACCGCAGCCCCCGACCACGCTACACCTTCGTCCAAGAGACGGACGCAATGGTCCCTGCCACTCCAGTCACCGCACACTTCCACACAAATTGCAAAGGAGGACCATTCGTTAACAGCACAAAGTTGCCATCAATGGTTACTGGGCCAACCCATCAAACTCTGGCAAAATTATGTTTGCAAGAAGTGCTTGCCGCTAGCACCGATACTCAGCAGCTTTCGAAATTATTATTCGCATTAGAAGGAGATGTTCATATAGTGCCAGCAGCAGGAAAAAATTTCACAGTTAAAATTCCATCGCAATTGCGAATGAGAGACGATGACAGTTTAGCGCAATTCATTGAAACCCTATGTACTACATGTAGAGCATGCCCCAATCTAATATCGTTGGTGCCCGCAACGGAAGAATGTGACAAATGTGTAATTACTAAGAAGCGCTTGCTGTCAACGAATACACCGCCCACTTCACCAGTTATACCAGAGAAAAGAAAAACACTCAGCTTATTGAGCGACAAACCACATGCAATCAAACAAGAAATACCAACTTCGACCACAACTTCTTCGCATGTGGTGGATTCCTCGTCTGCACCGGTTATGGTAGCTGTTGGGAGCAGTATTCCTAAGGCTGATGCTGAACATAAGCTACCTATCAATAATAATAACTTATTACCAGTGCAAATAAAGGTTGAACCTAATACAAATGGAACTTCGACTATTACATCACAAGCTCACTCTTTACGGCAGATCCGTCTCCATCATTTGAATAATCAGGATGAGTCGAAGCAGATTTCGAATACTACGTCTACTGCTGCAAGTTCTACAAATTCAAATGTGAAATATCTTGCTCCGCTTGTGGCTGAGGTACACCCTGAACAATCAAGTGTGGTGAATACTGTTATTGGCTCGTCGACATACAAATCGCCTTCGACATTATCATCGAGCGCGTCCTTACCCACGTCAGTATCGACGCCATTTAGTGGTTCACAGTCGACTTCGTCGACAGCGTCTGCAGCTGGTGGTCAAATAGTTTTGTCGGCTGCAGCGCCACCAACATCAGCAGCATCCACAATGAGTTCTGCCTCTTTACCACCACTCCGTTCGCATCCTGGCGATTGGTCAATTGAAGAAGTCATACAATTTATCGAAAGCAATGACAGTACACTTGCCGTTCATGGTGATCTATTCAGAAAACATGAAATCGATGGAAAAGCGCTGCTTCTTCTTAATTCCGAAATGATGATGAAGTATATGGGTCTTAAATTGGGACCAGCCTTAAAGATATGCAATTTAGTAAATAAGGTTAATGGTAGACGTAACAATATG
>dorsalis
ATGTCGGGTGGAAGAGAGTCAAACAGCAGTAATGCAAGCTCCAACAGTAGCGGTGTTTCGACAACTGCATCCTCCACGCCCACATCTTCAGGCCAAAATAACAACGGC---AATCAGCGCTCTCGTGGGCGTCCAGCCAAGCGCGCTACTTGTACGTGGTGTGGCGAAAGTAAGCAACTGCTGCAATATGTGTTACCAACGCAGAACGGCAAGAAAGAATTCTGTTCGGAAACATGCATCGCAGAGTTTCGGAAAGCTTATAATAAAGGCGCCTGCACTCAGTGTGATAATGTGATTCGAGAAGGGGCGCCAAATAAAGATTTTTGTTCAGTGATGTGTATGAATAAACACCAAAAAAAGAACGGCTCCACACGGCAACATAGTAGTGGGGGAGGTGGTGGGCGAGGAGATTCCGATCGAGGAAAAATGTCTTCAATTGGAGGTGGTTCCTGTACGCCAACTGGACCATTCCAGTATGAAAGTTTTCATGTTTTTGATTGGGATGCATATTTGGAGGAGACCGGAAGCGAAGCAGCACCGCCGGAATGTTTTAAACAAGCGCTTAACCCTCCAATCAATGACTTCAAAATAGGCATGAAATTAGAGGCACTAGATCCTCGGAACGTAACTTCAACATGTATTGCGAGTGTTGTGGGTGTGCTCGGTTCGCGGCTGCGACTGCGCTTGGATGGCAGTGACAGTCAAAATGATTTTTGGCGCTTGGTCGACTCGAATGAAATCCATGCGATTGGGCACTGTGAAAAGAACGGCGGAATGTTGCAACCACCACTCGGTTTTCGCATGAATGCCTCCAGCTGGCCCGGTTACCTTTGCAAAATTTTAAATAATGCCATGGTTGCACCGGAAGATATTTTCCAACCGGAACCGCCAGGTCCCTCGGAGAATCTCTTCAAAGTTGGCCAAAAGCTCGAGGCGGTCGACAAAAAGAATCCACAACTGATTTGCTGTGCGACAGTTGATGCGATCAAAGACGACCAAATTCATGTGACTTTCGATGGGTGGCGTGGAGCGTTCGACTATTGGTGCAGCTACGACTCCAGAGATATATTTCCGGTTGGTTGGTGCGCACGTAGTTGTCATCCAATGCAACCGCCGGGTCATAAATCGCGTACCGATTCGAGTTCGAGCAAGCACCGCAGCCCCCGACCACGCTACACTTTCGTTCAAGAGGCGGACGCAATGGTGCCTGCCACACCGGTTACCGCACATTTTCACACAAATTGCAAAGGAGGTCCATTCATTAATAGCACTAAATTGCCATCAATGGTTACAGGGCCAACCCATCAAACTCTAGCAAAATTGTGTTTGCAAGAAGTGCTTGCTGCAAGCACAGATACTCAGCAGCTTTCAAAATTATTATTCGCACTAGAAGGAGATGTGCACATAGTGCCAGCAGCAGGAAAGAATTTCACAGTGAAAATTCCATCACAATTGCGAATGAGAGACGATGACAGTTTGGCACAATTCATAGAAACACTATGTACTACATGTAGAGCATGCCCTAATCTCATATCGTTGGTACCCGCAACGGAAGAATGTGACAAATGTGTCATTACCAAGAAGCGCTTGTTATCAACGAATACACCGCCCACGTCACCAGTTATACCGGAAAAAAGAAAAACACTCGGCTTATTAAGCGACAAGCCACATGCGATCAAACAAGAATTACCAACTTCCACCACAACTTCATCGCACATTGTAGATTCTTCGTCTGCACCAGTTATGGTAACAGTTGGGGGTAGTATTCCCAAAGCTGATGCTGAACTCAAGCTATCTATAAACAATAATAACTTATTACCAGTGCAAATAAAGGTCGAACCTAATACAAATGGAACCTCGACTATTGCATCACAAACCCACTCTTTGCGACAGATACGACTTCATCACTTAAACAATCCGGAGGAGTCAAAGCAGATTTCGAATAATACGTCTACTTCTGCAAGTTCAACAAACTCGAATGTGAAGTATCTTGCCCCTCTTGTGGCTGAGGTACATCCTGAACAATCAAGTGTGGTGAATACCGTTATTGGCTCATCGACATACAAATCGCCTTCGACATTATCATCGAGCGCATCCTTACCTACATCTGTATCGACGCCATTTAGTGGTTTACAGTCGGCTTCATCGACGGCATCTGCAGCTGCTGGTACAATAGTTTTGTCGGCCGCAGCGCCACCAACATCAGCGGCGTCAGCAATGAGTTCTGCATCTTTACCACCACTCCGTTCGCATCCGGGAGATTGGTCAATTGAAGAAGTCATACAATTCATCGAAAGCAATGACACTTCACTTGCCGTACATGGTGATCTATTTAGAAAACATGAAATCGATGGAAAAGCTCTGCTTCTTCTTAATTCCGAAATGATGATGAAGTATATGGGTCTTAAGTTGGGACCAGCCTTAAAGATATGCAATTTAGTTAATAAGGTTAATGGTAGACGTAATAATATG
>jarvisi
ATGTCGGGTGGAAGAGAGTCAAACAGCAGTAATGCAAGCTCGAACAGTAGCGGTGTTTCGACAACTGCATCCTCCACGCCCACATCTTCAGGCCAAAATAACAACGGC---AATCAGCGCTCTCGTGGGCGTCCAGCCAAACGCGCTACTTGTACGTGGTGTGGTGAAAGTAAGCAACTGCTGCAATATGTGTTACCAACGCAGAACGGCAAGAAAGAATTCTGTTCGGAAACATGCATCGCAGAGTTTCGGAAAGCTTATAATAAAGGCGCCTGCACTCAGTGTGATAATGTGATTCGAGAAGGGGCGCCAAATAAAGATTTTTGTTCAGTGATGTGTATGAATAAACACCAAAAAAAGAACGGCTCCACTCGACAACATAGTAGTGGGGGAGGTGGTGGGCGAGGAGATTCCGATCGAGGAAAAATGTCTTCAATTGGAGGTGGTTCCTGTACACCAACTGGACCATTCCAGTATGAAAGTTTTCATGTATTTGATTGGGATGCATATTTGGAGGAGACCGGAAGCGAAGCAGCACCGCCGGAATGTTTTAAACAAGCGCTTAATCCTCCAATTAATGATTTCAAAATAGGCATGAAGCTAGAGGCACTAGATCCTCGAAACGTAACTTCAACATGTATTGCGAGTGTTGTGGGTGTGCTCGGTTCGCGGCTGCGACTGCGCTTGGATGGCAGTGACAGTCAAAATGATTTTTGGCGCTTGGTCGACTCGAATGAAATCCATGCGATTGGGCACTGTGAAAAGAACGGCGGAATGTTGCAACCACCACTCGGTTTTCGCATGAATGCCTCCAGCTGGCCCGGTTACCTTTGCAAAATTTTAAATAATGCCATGGTTGCACCGGAAGATATTTTCCAACCGGAACCGCCAGGTCCCTCGGAGAATCTCTTCAAAGTTGGCCAAAAGCTCGAGGCGGTCGATAAAAAGAATCCACAACTGATTTGCTGTGCGACAGTTGATGCGATTAAAGACGACCAAATTCATGTGACTTTCGATGGGTGGCGTGGAGCGTTCGACTATTGGTGCAGCTACGACTCCAGAGATATATTTCCGGTTGGTTGGTGCGCACGTAGTTGTCATCCAATGCAACCGCCGGGTCATAAATCGCGTACCGATTCGAGTTCGAGCAAGCACCGCAGCCCACGACCACGCTACACCTTCGTTCAAGAGGCGGACGCAATGGTGCCTGCCACACCGGTTACCGCACATTTTCACACAAATTGCAAAGGAGGTCCATTCATTAATAGCACTAAATTGCCATCAATGGTTACAGGGCCAACTCATCAAACTCTAGCAAAATTGTGTTTGCAAGAAGTGCTTGCTGCAAGCACAGATACTCAGCAGCTTTCAAAATTATTATTCGCACTAGAAGGAGATGTTCACATAGTGCCAGCAGCAGGAAAAAATTTCACAGTTAAAATTCCATCACAATTGCGAATGAGAGACGATGACAGTTTGGCACAATTCATAGAAACACTATGTACTACATGTAGAGCATGCCCTAATCTCATATCGTTGGTACCCGCAACAGAAGAATGTGACAAATGTGTCATTACCAAGAAGCGCTTGTTATCAACGAATACACCGCCCACGTCACCAGTTATACCGGAGAAAAGAAAAACACTCGGCTTATTAAGCGACAAGCCACATGCAATCAAACAAGAATTACCAACTTCCACCACAACTTTATCGCACATTGTAGATTCTTCGTCTGCACCAGTTATGGTAACAGTTGGGGGCAGTATTCCCAAAGCTGATGCTGAACTCAAGCTATCTATAAACAATAATAACTTATTACCAGTGCAAATAAAGGTCGAACCTAATACAAATGGAACCTCGACTATTGCATCACAAACCCACTCTTTGCGGCAGATACGACTTCATCACTTAAACAATCCGGAGGAATCGAAGCAGATTTCGAATAATACGTCTACTTCTGCAAGTTCAACAAACTCGAATGTGAAGTATCTTGCCCCTCTTGTAGCTGAGGTACATCCTGAGCAATCAAGTGTGGTGAATACCGTTATTGGCTCATCGACATACAAATCGCCTTCGACATTATCATCGAGCGCATCCTTACCTACATCTGTATCGACGCCATTTAGTGGTTTACAGTCGGCTTCATCGACAGCATCTGCAGCTGCTGGTACAATAGTTTTGTCGGCCGCAGCGCCACCAACATCAGCGGCGTCAGCAATGAGTTCTGCATCTTTACCACCACTCCGTTCACATCCCGGAGATTGGTCAATTGAAGAAGTCATACAATTCATCGAAAGCAATGACACTTCACTTGCCGTACATGGTGATCTATTTAGAAAACATGAAATTGATGGGAAAGCGCTGCTTCTTCTTAATTCTGAAATGATGATGAAGTATATGGGTCTTAAGTTGGGACCAGCCTTAAAGATATGCAATTTAGTTAATAAGGTTAATGGTAGACGTAATAATATG
>latifrons
ATGTCGGGTGGAAGAGAGTCAAACAGCAGTAATGCAAGCTCCAACAGTAGCGGTGTTTCGACAACTGCATCCTCCACGCCCACATCTTCAGGTCAAAATAACAACGGC---AATCAGCGCTCTCGTGGGCGTCCAGCCAAACGCGCTACTTGTACGTGGTGTGGTGAAAGTAAGCAACTGCTGCAATATGTGTTACCAACGCAGAACGGCAAGAAAGAATTCTGTTCGGAAACATGCATCGCAGAGTTTCGGAAAGCTTATAATAAAGGCGCCTGCACTCAGTGTGATAATGTGATTCGAGAAGGGGCGCCAAATAAAGACTTTTGTTCAGTGATGTGTATGAATAAACATCAAAAAAAGAATGGCTCCACTAGACAACATAGTAGTGGGGGAGGTGGTGGGCGAGGAGATTCCGATCGAGGAAAAATGTCTTCAATTGGAGGTGGTTCCTGTACACCAACTGGACCATTCCAGTATGAAAGTTTTCATGTTTTTGATTGGGATGCATATTTGGAGGAGACCGGAAGCGAAGCAGCACCGCCGGAATGTTTTAAACAAGCGCTTAACCCTCCAATCAATGACTTCAAAATAGGCATGAAATTAGAGGCACTAGAYCCTCGGAACGTAACTTCAACATGTATTGCGAGTGTTGTGGGTGTGCTCGGTTCGCGGCTGCGACTGCGCTTGGATGGCAGTGACAGTCAAAATGATTTTTGGCGCTTGGTCGACTCGAATGAAATCCATGCGATTGGGCACTGTGAAAAGAACGGCGGAATGTTGCAACCACCACTCGGTTTTCGCATGAATGCCTCCAGCTGGCCCGGTTACCTTTGCAAAATTTTAAATAATGCCATGGTTGCACCGGAAGATATTTTCCAACCGGAACCGCCAGGTCCCTCGGAGAATCTCTTCAAAGTTGGCCAAAAGCTCGAGGCGGTCGACAAAAAGAATCCACAACTGATTTGCTGTGCGACAGTTGATGCGATTAAAGACGACCAAATTCATGTGACTTTCGATGGGTGGCGTGGAGCGTTCGACTATTGGTGCAGCTACGACTCCAGAGATATATTTCCGGTTGGTTGGTGTGCACGTAGTTGTCATCCAATGCAACCGCCGGGTCATAAATCGCGTACCGATTCGAGTTCGAGCAAGCACCGCAGCCCCCGACCACGCTACACCTTCGTTCAAGAGGCGGACGCAATGGTGCCTGCCACACCGGTTACCGCGCATTTTCACACAAATTGCAAAGGAGGTCCATTCATTAATAGCACTAAATTGCCATCAATGGTAACAGGGCCAACCCATCAAACTCTAGCAAAATTGTGTTTACAAGAAGTGCTTGCTGCAAGCACAGATACTCAGCAGCTTTCAAAATTATTATTCGCACTAGAAGGAGATGTGCACATAGTGCCAGCKGCAGGAAAGAATTTCACAGTGAAAATTCCATCACAATTGCGAATGAGAGACGATGACAGTTTGGCACAATTCATAGAAACACTATGTACTACATGTAGAGCATGCCCTAATCTCATATCGTTGGTACCCGCAACGGAAGAATGTGACAAATGTGTCATTACCAAGAAGCGCTTGTTATCAACGAATACACCGCCCACGTCACCAGTTATACCGGAGAAAAGAAAAACACTCGGCTTATTAAGCGATAAGCCTCATGCAATCAAACAAGAATTACCAACATCCACCACAACTTCATCGCACATTGTAGATTCTTCGTCTGCACCAGTTATGGTAACAGTTGGGGGCAGTATTCCCAAAGCTGATGCTGAACTCAAGCTATCTATAAACAATAATAACTTATTACCAGTGCAAATAAAAGTCGAACCTAATACAAATGGAACCTCGACTATTGCATCACAAACCCACTCTTTGCGGCAGATACGACTTCATCACTTAAACAATCCGGAGGAGTCGAAGCAGATTTCGAATAATACGTCTACTTCTACAAGTTCAACAAACTCGAATGTGAAGTATCTTGCCCCTCTTGTGGCTGAAGTACATCCTGAACAATCAAGTGTGGTGAATACCGTTATTGGCTCATCGACATACAAATCGCCTTCGACTTTATCATCGAGCGCATCCTTACCTACATCTGTGTCGACGCCATTTAGTGGTTTACAGTCGGCTTCATCTACAGCATCTGCAGCTGCTGGTACAATAGTTTTGTCGGCCGCAGCGCCACCAACATCAGCAGCGTCAGCAATGAGTTCTGCATCTTTACCACCACTCCGTTCACATCCCGGAGATTGGTCAATTGAAGAAGTCATACAATTCATCGAAAGCAATGACACTTCCCTTGCCGTACATGGTGATCTATTTAGAAAACATGAAATCGATGGGAAAGCGCTGCTTCTTCTTAATTCCGAAATGATGATGAAGTATATGGGTCTTAAGTTGGGACCAGCCTTAAAGATATGCAATTTAGTTAATAAGGTTAATGGTAGACGTAATAATATG
>minax
ATGTCGGGAGGAAGGGAGTCAAACAGCAGTAATGCAAGCTCCAACAGTAGTGGAGTTTCGACAACTGCATCCTCTACGCCCACATCTTCAGGCCAAAATAACAACAGC---AATCAGCGCTCTCGTGGGCGACCGGCCAAACGCGCGACATGTACGTGGTGCGGTGAATGTAAGCAACTGCTGCAATATGTGTTACCAACGCAGAATGGCAAGAAGGAATTTTGTTCGGAAACATGCATCGCAGAGTTTCGAAAAGCTTATAATAAAGGCGCCTGCACTCAGTGTGATAATGTGATACGAGAAGGGGCGCCAAACAAAGACTTTTGTTCAGTTATGTGTATGAATAAGCACCAAAAAAAGAACGGATCCACTCGGCAGCATAATAGTGGGGGAGGTGGTATACGAGGAGATTCGGAGCGTGGGAAATTG---TCAATTGGAGGTGGTTGCTGTACACCAACTGGACCTTTCCAATATGAAAGTTTTCATGTATTTGATTGGGATGCATATTTGGAGGAGACCGGTAGCGAAGCAGCACCGCCGGAATGTTTTAAACAAGCGCTTAATCCTCCAATAAATGATTTCAAAATAGGCATGAAATTAGAGGCACTGGATCCTCGAAACGTAACTTCAACCTGTATTGCGAGTGTTGTGGGTGTGCTTGGTTCACGGCTGCGACTGCGCTTGGATGGCAGTGACAGTCAAAATGATTTTTGGCGCTTGGTCGACTCGAATGAAATCCATGCGATTGGGCACTGTGAGAAGAACGGCGGAATGTTGCAACCACCCCTCGGTTTTCGCATGAATGCCTCCAGCTGGCCCGGTTACCTTTGCAAAATATTAAATAATGCCATGGTTGCACCGGAAGATATTTTCCAACCGGAGCCGACAGGCCCCTCGGAGAATCTCTTCAAAGTTGGCCAAAAGCTCGAGGCGGTCGACAAAAAGAATCCACAACTGATTTGCTGTGCGACAGTTGATGCGATTAAAGACGACCAAATTCATGTGACTTTCGATGGGTGGCGTGGAGCGTTCGACTATTGGTGCAGCTACGACTCCAGAGATATATTTCCGGTTGGCTGGTGCGCACGTAGTTGTCATCCAATGCAACCGCCGGGTCATAAATCGCGTACCGATTCGAGTTCGAGCAAGCACCGCAGCCCCCGACCACGGTACACCTTTGTTCAAGAGACAGACGCAATGGTCCCAGCCACACCGGTCACCGCCCATTTCCATACAAACTGCAAAGGAGGACCATTTATTAATAGCACTAAATTGCCATCAATGGTTACAGGGCCAACGCATCAAACATTAGCAAAATTATGTTTGCAAGAAGTGCTTGCTGCTAGCACAGATACTCAGCAGCTTTCAAAATTATTATTCGCACTAGAAGGAGATGTTCATATAGTGCCAGCAGCAGGAAAAAACTTCACAGTTAAGATTCCATCACAATTACGAATGAGAGACGATGACAGTTTGGCACAATTCATAGAAACGCTATGCACTACATGCAGAGCATGCCCTAATCTCATATCGTTGGTACCCGCGACGGAAGAATGTGACAAATGTGTCATTACTAAGAAGCGTCTGTTGTCAACGAATACACCGCCCACGTCACCAGTTATACCGGAGAAAAGAAAAACACTCGGCCTGTTGAGCGACAAGCCGCATGCAATCAAACAAGAAATACCAACTTCAACCACAACTTCATCGCATGTTGTGGATTCTTCGTCTGCACCAGTTATGGTAGCGGTTGGGGGTAGTATTCCTAAAGTTGATGCTGAACTGAAACTATCAATCAACAATAATAACCTATTACCAGTGCAAATAAAGGTAGAACCTAACACAAATGGAACATCGACAATTGCATCACAAGCCCATTCTTTGCGGCAGATACGACTTCATCACTTGAACAATCAGGATGAGTCGAAGCAAGTTTCGAATACTACGTCTACTGCTGCAAGTTCTACGAACTCAAATGTGAAATATCTTGCCCCTCTTGTGGCCGAAGTACATCCTGAGCAATCAGGTGTGGTGAATACTGTTATTGGCTCATCGACATACAAATCGCCTTCGACATTATCATCGAGCGCATCCTTACCTACGTCTGTTTCGACGCCATTTAGTGGTTCACAGTCGGCTTCGTCGACAGCGTCCGCAGCTGGTGGTACAATAGTTTTGTCGGCTGCAGTGCCACCAACATCAGCAGCGTCAGCAATGAATTCTGCCTCTTTACCACCACTTCGTTCGCATCCCGGAGATTGGTCAATTGAAGAAGTCATACAATTCATCGAAAGCAATGACAGTACGCTTGCCGTGCATGGTGATCTATTTAGAAAACATGAAATCGATGGAAAAGCGCTGCTTCTTCTTAATTCTGAAATGATGATGAAGTATATGGGTCTTAAATTGGGACCTGCCTTAAAGATATGCAATTTAGTTAATAAGGTTAATGGTAGACGTAACAATATG
>musae
ATGTCGGGTGGAAGAGAGTCAAACAGCAGTAATGCAAGCTCCAACAGTAGCGGTGTTTCGACAACTGCATCCTCCACGCCCACATCTTCAGGCCAAAATAACAACGGC---AATCAGCGCTCTCGTGGGCGTCCAGCCAAACGCGCTACTTGTACGTGGTGTGGTGAAAGTAAGCAACTGCTGCAATATGTGTTACCAACGCAGAACGGTAAGAAAGAATTCTGTTCGGAAACATGCATCGCAGAGTTTCGGAAAGCTTATAACAAAGGCGCCTGCACTCAGTGTGATAATGTGATTCGAGAAGGGGCGCCAAATAAAGATTTTTGTTCAGTGATGTGTATGAATAAACACCAAAAAAAGAACGGCTCCACACGGCAACATAGTAGTGGGGGAGGTGGTGGGCGAGGAGATTCCGATCGAGGAAAAATGTCTTCAATTGGAGGTGGTTCCTGTACGCCAACTGGACCATTCCAGTATGAAAGTTTTCATGTTTTTGATTGGGATGCATATTTGGAGGAGACCGGAAGCGAAGCAGCACCGCCGGAATGTTTTAAACAAGCGCTTAACCCTCCAATCAATGACTTCAAAATAGGCATGAAATTAGAGGCACTAGATCCTCGGAACGTAACTTCAACATGTATTGCGAGTGTTGTGGGTGTGCTTGGTTCGCGGCTGCGACTGCGCTTGGATGGCAGTGACAGTCAAAATGATTTTTGGCGCTTGGTCGACTCGAATGAAATCCATGCGATCGGGCACTGTGAAAAGAACGGCGGAATGTTGCAACCACCACTCGGTTTTCGCATGAATGCCTCCAGCTGGCCCGGTTACCTTTGCAAAATTTTAAATAATGCCATGGTTGCACCGGAAGATATTTTCCAACCGGAACCGCCAGGTCCCTCGGAGAATCTCTTCAAAGTTGGCCAAAAGCTCGAGGCGGTCGACAAAAAGAATCCACAACTGATTTGCTGTGCGACAGTTGATGCGATTAAAGACGACCAAATTCATGTGACTTTCGATGGGTGGCGTGGAGCGTTCGACTATTGGTGCAGCTACGACTCCAGAGATATATTTCCGGTTGGTTGGTGCGCACGTAGTTGTCATCCAATGCAACCGCCGGGTCATAAATCGCGTACCGATTCGAGTTCGAGCAAGCACCGCAGCCCCCGACCACGCTACACCTTTGTTCAAGAGGCGGACGCAATGGTGCCTGCCACACCGGTTACCGCACATTTTCACACAAATTGCAAAGGAGGTCCATTCATTAATAGCACTAAATTGCCATCAATGGTTACAGGACCAACCCATCAAACTCTAGCAAAATTGTGTTTGCAAGAAGTGCTTGCTGCAAGCACAGATACTCAGCAGCTTTCAAAATTATTATTCGCACTAGAAGGAGATGTGCACATAGTGCCAGCAGCAGGAAAGAATTTCACAGTGAAAATTCCATCACAATTGCGAATGAGAGACGATGACAGTTTGGCACAATTCATAGAAACACTATGTACTACATGTAAAGCATGCCCTAACCTCATATCGTTGGTACCCGCAACGGAAGAATGTGACAAATGTGTCATTACCAAGAAGCGCTTGTTATCAACGAATACACCGCCCACGTCACCAGTTATACCGGAAAAAAGAAAAACACTCGGCTTATTAAGCGACAAGCCACATGCGATCAAACAAGAATTACCAACTTCCACCACAACTTCATCGCACATTGTAGATTCTTCGTCTGCACCAGTTATGGTAACAGTTGGGGGTAGTATTCCCAAAGCTGATGCTGAACTCAAGCTATCTATAAACAATAATAACTTATTACCAGTGCAAATAAAGGTCGAACCTAATACAAATGGAACCTCGACTATTGCATCACAAACCCACTCTTTGCGGCAGATACGACTTCATCACTTAAACAATCCGGAGGAGTCAAAGCAGATTTCGAATAATACGTCTACTTCTGCATGTTCAACAAGCTCGAATGTGAAGTATCTTGCCCCTCTTGTGGCTGAGGTACATCCTGAACAATCAAGTGTAGTGAATACCGTTATTGGCTCATCGACATACAAATCGCCTTCGACACTATCATCGAGCGCATCCTTACCTACATCTGTATCGACGCCATTTAGTGGTTTACAGTCGGCTTCATCGACGGCATCTGCAGCTGCTGGTACAATAGTTTTGTCGGCCGCAGCGCCACCAACATCAGCGGCGTCAGCAATGAGTTCTGCATCTTTACCAACACTCCGTTCGCATCCGGGAGATTGGTCAATTGAAGAAGTCATACAATTCATCGAAAGCAATGACACTTCACTTGCCGTACATGGTGATCTATTTAGAAAACATGAAATCGATGGGAAAGCTCTGCTTCTTCTTAATTCCGAAATGATGATGAAGTATATGGGTCTTAAGTTGGGACCAGCCTTAAAGATATGCAATTTAGTTAATAAGGTTAATGGTAGACGTAATAATATG
>oleae
ATGTCAGGCGGAAGAGAGTCAAACAGCAGTAATGCAAGCTCCAACAGTAGCGGTGTTTCGACAACTGCATCTTCCACGCCCACATCTTCAGGCCAAAATAACAATGGC---AATCAGCGCTCTCGCGGACGACCGGCCAAACGCGCTACTTGTACGTGGTGTGGTGAAAGTAAGCAACTGCTGCAATATGTGTTACCAACGCAGAATGGCAAGAAAGAATTCTGTTCGGAAACATGCATCGCAGAGTTCCGGAAAGCTTATAATAAAGGCGCTTGCACTCAGTGTGATAATGTGATACGAGAAGGGGCGCCAAATAAAGATTTTTGTTCAGTGATGTGTATGAATAAACACCAAAAAAAGAACGGCTCCACTCGACAGCATAGTGGTGTGGGAGGTGGTGGGCGAGGAGATTCCGATCGTGGAAAAATGTCTTCAATTGGAGGTGGATCCTGTACACCAACTGGACCATTCCAGTATGAAAGTTTTCATGTATTTGATTGGGATGCGTATTTAGAGGAGACTGGTAGCGAAGCAGCACCACCAGAATGTTTTAAACAAGCGCTTAATCCTCCAATCAATGATTTCAAAATAGGCATGAAACTAGAGGCATTAGATCCTCGAAACGTAACTTCAACATGTATTGCGAGTGTTGTGGGTGTGCTCGGTTCGCGGCTGCGGCTGCGCTTGGATGGCAGTGACAGTCAAAATGATTTTTGGCGCTTGGTCGACTCGAATGAAATCCATGCGATTGGGCACTGTGAGAAGAACGGCGGAATGTTGCAACCACCACTCGGTTTTCGCATGAATGCCTCCAGCTGGCCCGGTTACCTTTGCAAAATTTTAAATAATGCCATGGTTGCACCGGAAGATATTTTCCAACCAGAGCCGCCAGGTCCCTCGGAGAATCTCTTCAAAGTTGGCCAAAAGCTCGAGGCGGTCGACAAAAAGAATCCACAACTGATTTGCTGTGCGACAGTTGATGCGATTAAAGACGACCAAATTCATGTGACTTTCGATGGGTGGCGTGGAGCGTTCGACTATTGGTGCAGCTACGACTCCAGAGATATATTTCCGGTTGGTTGGTGCGCACGTAGTTGTCATCCAATGCAACCGCCGGGTCATAAATCGCGTACCGATTCGAGTTCGAGCAAGCATCGCAGCCCCCGACCACGCTACACCTTCGTTCAAGAGGCGGACGCAATGGTGCCAGCCACACCGGTTACCGCACATTTCCACACAAATTGCAAAGGAGGACCATTCATTAATAGCACCAAATTGCCATCAATGGTTACAGGGCCAACCCATCAAACTCTAGCAAAATTATGTTTGCAAGAAGTGCTTGCTGCAAGCACAGATACTCAGCAGCTTTCAAAATTATTATTTGCACTAGAAGGAGATGTTCACATAGTGCCAGCAGCAGGAAAGAACTTCACAGTGAAAATTCCATCACAATTACGAATGAGAGACGATGACAGTTTGGCACAATTTATAGAAACACTATGCACTACTTGTAGAGCATGCCCTAATCTCATATCGTTGGTACCCGCAACGGAAGAATGTGACAAATGTGTCATTACAAAGAAGCGCTTGTTATCCACGAATACACCGCCCACGTCACCAGTTATACCGGAGAAAAGAAAAACACTCGGCTTATTAAGCGACAAGACACATCTAATCAAACAAGAAATACCAACTTCAACCACAACTTCATCGCACGTTGTAGATTCTTCATCTGCACCAGTTATGGTAACGGTTGGGGGCAGTATTCCAAAAGCTGATGCTGAACACAAGCTATCTATAAACAATAACAACTTATTACCAGTGCAAATAAAGGTCGAACCTAATACAAATGGAACCTCGACTATTGCATCACAAACTCACTCTTTGCGGCAGATACGACTTCATCACTTAAACAGTCAGGAGGAGTCGAAGCAGATTTCGAATCCTACATCGGCTGCTGCAAGTTCTACAAATTCAAATGTGAAGTATCTTGCCCCTCTTGTGGCTGAGGTACATCCGGAACAATCAAGTGTGGTGAACACTGTTATTGGCTCATCGACATACAAATCGCCTTCGACGTTATCATCGAGCGCATCCTTACCTACATCTGTATCGACGCCATTTAGTGGTTTACAGTCGGCTTCATCGACAGCGTCTGCAGCAGCTGGTACAATAGTTTTGTCGGCCGCAGCGCCACCCACATCAGCAGCGTCAGCAATGAGTTCTGCCTCTTTACCACCACTCCGTTCACATCCCGGAGATTGGTCAATTGAAGAAGTCATACAATTCATCGAAAGCAATGACACTTCACTTGCCGTACATGGTGATCTATTTAGAAAACATGAAATCGATGGAAAAGCGCTGCTTCTGCTTAATTCCGAAATGATGATGAAGTATATGGGTCTTAAGTTGGGACCAGCCTTAAAGATATGCAATTTAGTTAATAAGGTTAATGGTAGACGTAACAATATG
>tryoni
ATGTCGGGTGGAAGAGAGTCAAACAGCAGTAATGCAAGCTCCAACAGTAGCGGTGTTTCGACAACTGCATCCTCCACGCCCACATCTTCAGGCCAAAATAACAACGGC---AATCAGCGCTCCCGTGGGCGTCCAGCCAAACGCGCTACTTGTACGTGGTGTGGTGAAAGTAAGCAACTGCTGCAATATGTGTTACCAACGCAGAACGGGAAGAAAGAATTCTGTTCGGAAACATGCATCGCAGAGTTTCGGAAGGCTTATAATAAAGGCGCCTGCACTCAGTGTGATAATGTGATTCGAGAAGGGGCGCCAAATAAAGATTTTTGTTCAGTGATGTGTATGAATAAACACCAAAAAAAGAACGGCTCCACTAGACAACATAGCAGTGGGGGAGGTGGTGGGCGAGGAGATTCCGATCGAGGAAAAATGTCTTCAATTGGAGGTGGTTCCTGTACACCAACTGGACCATTCCAGTATGAAAGTTTTCATGTATTTGATTGGGATGCATATTTGGAGGAGACTGGAAGCGAAGCAGCACCGCCGGAATGTTTTAAACAAGCGCTTAATCCTCCAATCAATGATTTCAAAATAGGCATGAAACTAGAAGCACTAGATCCCCGAAACGTAACTTCAACATGTATTGCGAGTGTTGTGGGTGTGCTCGGTTCGCGGCTGCGACTGCGCTTGGATGGCAGTGACAGTCAAAATGATTTTTGGCGCTTGGTCGACTCGAATGAAATCCATGCGATTGGGCACTGTGAAAAGAACGGCGGAATGTTGCAACCACCACTCGGTTTTCGCATGAATGCCTCCAGCTGGCCCGGTTACCTTTGCAAAATTTTAAATAATGCCATGGTTGCACCGGAAGATATTTTCCAACCGGAACCGCCAGGTCCCTCGGAGAATCTCTTCAAAGTTGGCCAAAAGCTCGAGGCGGTCGATAAAAAGAATCCACAACTGATTTGCTGTGCGACAGTTGATGCGATTAAAGACGACCAAATTCATGTGACTTTCGATGGGTGGCGTGGAGCGTTCGACTATTGGTGCAGCTACGACTCCAGAGATATATTTCCGGTTGGTTGGTGCGCACGTAGTTGTCATCCAATGCAACCGCCGGGTCATAAATCGCGTACCGATTCGAGTTCGAGCAAGCACCGCAGCCCCCGACCACGCTACACCTTCGTTCAAGAGGCGGACGCAATGGTGCCTGCTACACCGGTTACCGCACATTTTCACACAAATTGCAAAGGAGGTCCATTCATTAATAGCACTAAATTGCCATCAATGGTTACAGGGCCAACCCATCAAACTCTAGCAAAATTGTGTTTGCAAGAAGTGCTTGCTGCAAGCACAGATACTCAGCAGCTTTCAAAATTATTATTCGCACTAGAAGGAGATGTTCACATAGTGCCAGCAGCAGGAAAAAATTTCACAGTGAAAATTCCGTCACAATTGCGAATGAGAGACGATGACAGTTTGGCACAATTCATAGAAACACTATGTACTACATGTAGAGCATGCCCTAATCTCATATCGTTGGTACCCGCAACTGAAGAATGTGACAAATGTGTCATTACCAAGAAGCGCTTGTTATCAACGAATACACCGCCCACGTCACCAGTTATACCGGAGAAAAGAAAAACACTCGGCTTATTAAGCGACAAGCCACATGCAATCAAACAAGAATTACCAACTTCCACCACAACTTTATCGCACATTGTAGATTCTTCGTCTGCACCAGTTATGGTAACAGTTGGGGGCAGTATTCCCAAAGCTGATGCTGAACTCAAGCTATCTATAAACAATAATAACTTATTACCAGTGCAAATAAAAGTCGAACCTAATACAAATGGAACCTCGACTATTGCATCACAAACCCACTCTTTGCGGCAGATACGACTTCATCACTTAAACAATTCGGAGGAATCGAAGCAGATATCGAATAATACGTCTACTTCTGCAAGTTCAACAAATTCGAATGTGAAGTATCTTGCCCCTCTTGTGGCTGAGGTACATCCTGAGCAATCAAGTGTGGTGAATACCGTTATTGGCTCATCGACATACAAATCGCCTTCGACATTATCATCAAGCGCATCCTTACCTACATCTGTATCGACGCCATTTAGTGGTTTACAGTCGGCTTCATCGACAGCATCTGCAGCTGCTGGTACAATAGTTTTGTCGGCCGCAGCGCCACCAACATCAGCGGCGTCAGCAATGAGTTCTGCATCTTTACCACCACTCCGTTCACATCCCGGAGATTGGTCAATTGAAGAAGTCATACAATTCATCGAAAGCAATGACACTTCACTTGCCGTACATGGTGATCTATTTAGAAAACATGAAATTGATGGGAAAGCGCTGCTTCTTCTTAATTCCGAAATGATGATGAAGTATATGGGTCTTAAGTTGGGACCAGCCTTAAAGATATGCAATTTAGTTAATAAGGTTAATGGTAGACGTAATAATATG
>zonata
ATGTCGGGTGGAAGAGAGTCAAACAGCAGTAATGCAAGCTCCAATAGTAGCGGTGTTTCGACAACTGCATCCTCCACGCCCACATCTTCAGGCCAAAATAACAACGGC---AATCAGCGCTCTCGTGGGCGTCCAGCCAAACGCGCTACTTGTACGTGGTGTGGTGAAAGTAAGCAACTGCTGCAATATGTGTTACCAACGCAGAACGGCAAGAAAGAATTCTGTTCGGAAACATGCATCGCAGAGTTTCGGAAAGCTTATAATAAAGGCGCCTGCACTCAGTGTGATAATGTGATTCGAGAAGGGGCGCCAAATAAAGATTTTTGTTCAGTGATGTGTATGAATAAACACCAAAAAAAGAACGGCTCCACTCGACAACATAGTAGTGGTGGAGGTGGTGGGCGGGGAGATTCCGATCGAGGAAAAATGTCTTCAATTGGAGGTGGTTCCTGTACACCAACTGGACCATTCCAGTATGAAAGTTTTCATGTTTTTGATTGGGATGCATATTTGGAGGAGACTGGAAGCGAAGCTGCACCGCCGGAATGTTTTAAACAAGCGCTTAACCCTCCAATCAATGACTTCAAAATAGGCATGAAATTAGAGGCACTAGATCCTCGGAACGTAACTTCAACATGTATTGCGAGTGTTGTGGGTGTGCTCGGTTCGCGGCTGCGACTGCGCTTGGATGGCAGTGACAGTCAAAATGATTTTTGGCGTTTGGTCGACTCGAATGAAATCCATGCGATTGGGCACTGTGAAAAGAACGGCGGAATGTTGCAACCACCACTCGGTTTTCGCATGAATGCCTCCAGCTGGCCCGGTTACCTTTGCAAAATTTTAAATAATGCCATGGTTGCACCGGAAGATATTTTCCAACCGGAACCGCCAGGTCCCTCGGAAAATCTCTTCAAAGTTGGCCAAAAGCTCGAGGCGGTCGACAAAAAGAATCCACAACTGATTTGCTGTGCGACAGTTGATGCGATTAAAGACGACCAAATTCATGTGACTTTCGATGGGTGGCGTGGAGCGTTCGACTATTGGTGCAGCTACGACTCCAGAGATATATTTCCGGTTGGTTGGTGCGCACGTAGTTGTCATCCAATGCAACCGCCGGGTCATAAATCGCGTACCGATTCGAGCTCGAGCAAGCACCGCAGCCCCCGACCACGCTACACCTTCGTTCAAGAGGCGGACGCAATGGTGCCTGCCACACCGGTTACCGCACATTTTCACACAAATTGCAAAGGGGGTCCATTCATTAATAGCACTAAATTGCCATCAATGGTTACAGGGCCAACCCATCAAACTCTAGCAAAATTGTGTTTGCAAGAAGTGCTTGCTGCAAGCACAGATACTCAGCAGCTTTCAAAATTATTATTCGCACTAGAAGGAGATGTGCACATAGTGCCAGCGGCAGGAAAGAATTTCACAGTGAAAATTCCATCACAATTGCGAATGAGAGACGATGACAGTTTGGCACAATTTATAGAAACACTATGTACTACATGTAGAGCATGCCCTAATCTCATATCGTTGGTACCCGCAACGGAAGAATGTGACAAATGTGTCATTACCAAGAAACGTTTGTTATCAACGAATACACCGCCCACATCACCAGTTATACCGGAAAAAAGAAAAACACTCGGTTTATTAAGCGACAAGCCACATGCAATCAAACAAGAATTACCAACTTCCACCACAACTTCATCGCACATTGTAGATTCTTCGTCTGCACCAGTTATGGTAACAGTTGGGGGCAGTATTCCCAAAGCTGATGCTGAACTCAAGCTATCTATAAACAATAATAACTTATTACCAGTGCAAATAAAGGTCGAACCTAATACAAATGGAACCTCGACTATTGCATCACAAACCCACTCTTTGCGGCAGATACGACTTCATCACTTAAACAATCCGGAGGAGTCGAAGCAGATTTCGAATAATACGTCTACTTCTGCAAGTTCAACAAACTCGAATGTGAAGTATCTTGCCCCTCTGGTGGCTGAGGTACATCCTGAACAATCAAGTGTGGTGAATACCGTTATTGGGTCATCGACATACAAATCACCTTCGACATTATCATCGAGCGCATCCTTACCTACATCTGTATCGACGCCATTTAGTGGCTTACAGTCGGCTTCATCGACAGCATCTGCAGCTGCTGGTACAATAGTTTTGTCAGCCGCAGCGCCACCAACATCAGCGGCGTCAGCAATGAGTTCTGCATCTTTACCACCACTCCGTTCGCATCCGGGAGATTGGTCAATTGAAGAAGTCATACAATTTATCGAAAGCAATGACACTTCACTTGCCGTACATGGTGATCTATTTAGAAAACATGAAATCGATGGGAAAGCTCTGCTTCTTCTTAATTCCGAAATGATGATGAAGTACATGGGTCTTAAGTTGGGACCAGCCTTAAAGATATGCAATTTAGTTAATAAGGTTAATGGTAGACGTAATAATATG
