# Supplementary material for: The Impact of Fast Radiation on the Phylogeny of Bactrocera Fruit Flies as Revealed by Multiple Evolutionary Models and Mutation Rate-Calibrated Clock
Source: Insects. 2022 Jun 30;13(7):603. doi: 10.3390/insects13070603 (PMC9319077; doi:10.3390/insects13070603)
Supplement: Supplementary file 1 [file insects-13-00603-s001.zip › File S1/ceratitis_19875.fasta]

>bryoniae
ATGAATATAACAAACGGCGTAAACGTTTCTGTGGAAACAACGTATGAAAACCAAATTCAGGAAATAACATACGATGGCACGGAAATTTACCAACCACCTCCAACTTTATCCGAAACACTAACCCGCTGTGCTGCTCGAATAGATTTTAGTAAAACATCTTTAGATGACCTAAAGAAGGAGGATAAATCCGTTGAAGATGACGTTAAAGATTCATCTCAGTTTCAACCAAGTCTGTGGCCATGGGACTCGGTACGCAACAAGCTGAATGATGCTTTAACAGAAATTTGCGTGCTTTCTGACGTAATTTCAATAGCTAAGGATAAACGTTATTTAGTTTTGGACCCCGTACCAGAAGATCCTGATGAGATAAAACCTATAGTGCAAGTTTATAGTCGAAAAAAAGCTTTGGGCCAAGCAGCACAGGTTCTTTTGAGTGGTGCAGAAAGACTGAGGAACTCGCACAGCGAACAACGGAACCGTAATGTGACAGATTTTCATATTGAATTATTACGATTACGACAGAATTGGCGACTGAAAAAAGTTTCAAATGCGATTATTGGTGATTTAAGTTATCGCACAGCTGGATCAAAATATGGAATGAGCGGTACATTTGAAGTGACTAAGGCGGAAGATTTAACTGACGAGGAAGCGGCAGGT------ACCACTGGTAGCGGAAATAATGGGTTACCAACTCAATCGCCGAAAACTACATCCTCATTGCGCGTGATTGTACCAGCAGAGTTACAAGGAGTAGCATATATAAAAGTTATAACTCAGAAAGACCAGGAAGATTTATGCACGGCCAATGTTAATTTAATGGGTCATGGTCCCAATATAACACAACAGGCAGGTGTTTGGCAGAAGACCTTGGAATTTGCACAGAATGTACTTTTTTGTAAGGAACTTTTCAGTCAACTTGCTCGAGAAGCAATTCACTTACAGGCTCCAATACCACATGTTGTTATTGGTAATCAAATCCGTGCAACTTTACTGCCGGGCATTCAGCTTATTATTTCCCTTTGTCATTCTACAACTTTCGATTCGAGTCAACCTGGACCTATTAACGATCATGATCATGTACTTGAACACTCATTACACCAACTTTTACGTGAAGTGCATCACAAGAATTCACATCATCCCTTTCCTCACCCTACCAGCGGACCATTGGGGCCAAGTAAGAAGCGCATGCTTGCTGGTCCGAAAGCGGCAGACCGTGAAAGTTTACTAGAGATGACAAAATCACAGACAATACTAGAACAAATAATTGCCCAAGCTCAGCATATATTTATGCGAAAGCGCACACAATACGTTTTGGACACTTTGGCTAGAGATGTTAAAGACCCTCAGATAGTGTCGCATTGGAATGCGATGAACAGTCCTATAATGTCGTGCGTGAAAATTAATATTGTAACACATGGATACGACACAATAAATCGGACGTCGTTAGTAATACACGTTAAAGAGCGATCTCTCAAATGCATTTGCCGCGATGGTCGTGTAATGCATCTTTCATATGAACCGCAAGAGTTGCGTGATCTCATCTTGTGTCAGATCAATTCACATCAAATATCGTGTCTTCTGAATTTGGCTCGATGTATGGCTTGGACAGTATTATCAAACAGTAACAATCTCGGAATTGGAAAGGTTGAACCACTAGGCAATGCCAGCTCATGTTTGTTGGCATCACCAAATGGAGATCGCATGATTGCAGTACAAATACGTTGTGACCCGCAAATCGATGTTAAAGTTTATATTGCTCGTAGTCCACGTCCAGATTTTATACCCAATCCCCTGGTACCAGAAAAATTCTGGGAAAATTTGGGAGGACATTTTAAAGAAGTCCGCTTTGATAAAATCGAAGGCAAAAGTTTTCTCAATAAAATGGAGTTTTTAATGGCCGCTCTTACC
>ceratitis
ATGAATATAACAAATAGCGTAAATGTTTCTGTAGAAACAACATGTGAAAATCAAATTCAAGAGATTACATATGACGGAACAGAAATCTACCAACCTCCTCCTACCCTATCCGAGACATTGACCCGGTGTGCGGCACGAATAGATTTTAGTAAAACTTCCTTGGATGATTTGAAGAAAGAAGATAAAGCTATTGAAGATGATAGCAAAGATGCAACTCAATTCCAACCAAGCCTTTGGCCATGGGACTCAGTCCGGAACAAGCTCAACGATGCATTGACTGAAATATGTGTACTTTCTGATGTCATTTCAATTGCTAAAGATAAACGTTATTTGGTATTGGATCCAGTACCAGAAGAACAAGATGATGTAAAACCCATTGTCCAAGTTTACAGCCGTAAAAAGGCTTTGGGTCAAGCAGCACAAGTTTTATTGAGTGGAGCCGAGCGGCTGCGTAATTCGCATAGTGAACAGCGAAATCGTAATGTTACAGACTTCCACATTGAGTTGCTACGCCTAAGACAGAACTGGCGACTAAAAAAAGTGTCAAACGCAATAATCGGCGATTTAAGTTATCGCACGGCAGGATCCAAATTTGGAATGAGCGGAACATTTGAGGTTACTAAGGCTGAAGAGTTAGCTGACGATGACTCTGCATCTGGAAGCAGCACAGGTGTTGGTAATAATGGTCTGCCAACCCAATCGCCGAAAACAACATCATCTTTACGTGTTATAGTTCCAGCAGAGCTGCAAGGAGTTGCATACATAAAAGTAATCACTCAAAAAGACCAAGAAGACTTATGCACCGCCAATGTTAACCTAATGGGACATGGACCTAATATAACTCAACAAGCTGGTGTATGGCAAAAAACTTTGGAATTCGCACAGAATGTACTGTTCTGTAAGGAGCTGTTCAGTCAACTCGCACGCGAAGCTATTCAATTGCAGGCCCCAATACCACATGTTGTTATTGGTAATCAAATCCGGGCTACCCTATTGCCAGGAATTCAGCTAATTATTTCGCTATGCCATTCAACTACTTTCGATTCCAGTCAACCAGGCCCGATAAACGATCATGATCATGTCCTTGAACATTCCTTACATCAACTCCTACGTGAAGTTCATCACAAGAATTCTCATCATCCATTCCCACATCCTACTAGTGGACCTTTGGGACCAAGTAAAAAACGCATGCTCGCTGGACCAAAAGCAGCTGATCGTCAAAGTTTATTAGAAATGACAAAATCACAAACGATTCTGGAGCAAATAATTGCGCAGGCACAGCACATATTTATGCGAAAACGCACACAATACGTATTAGATACCTTGGCTCGTGATGTTAAGGATCCTCAGATCGTATCGCATTGGAATGCGATGAACAGTCCTACAATGTCATGTGTAAAAATTAACATTGTGACGCATGGTTATGATACGATTAACCGCACATCGCTGGTGATCCACGTAAAGGAGCGTTCTCTAAAATGTATATGTCGTGATGGACGAGTTATGCATCTTTCATACGAACCACAAGAATTGCGTGACCTCATATTATGCCAGATTAATTCTCATCAGATATCATGTCTTCTTAATTTGGCGCGATGCATGGCTTGGACTGTTTTGTCAAATAGCAACAACCTCGGCATAGGTAAAGTTGAACCACTCGGCAATGCCAGCTCCTGCTTATTGGCGTCGCCAAACAGTGATCGGATGATTGCGGTACAAATACGATGCGATCCGCAAATAGATGTTAAAGTTTATATTGCACGAAGTCCGCGTCCAGACTTTATACCCAGTCCACTAGTACCAGAAAAGTTCTGGGAAAATTTAGGCGGACATTTCAAAGAAGTCCGTTTTGATAAAATCGAAGGCAAAAGCTTTTTAAATAAAATGGAGTTTCTAATGGCTGCACTTACT
>correcta
ATGAATATAACAAACGGCGTAAATGTTTCTGTTGAAACAACGTGTGAAAATCAAATTCAGGAAATAACATACGATGGCACGGAAATCTACCAACCACCTCCAACTTTATCCGAAACACTAACCCGCTGTGCTGCTCGAATAGATTTTAGTAAAACATCTTTAGATGACTTAAAGAAGGAGGATAAATCCGTTGACGATGACGTTAAAGATTCATCTCAGTTTCAACCAAGTCTGTGGCCATGGGACTCGGTGCGCAATAAGCTAAATGATGCTTTAACAGAAATTTGCGTACTTTCTGATGTAATTTCAATAGCTAAGGATAAACGTTATTTAGTTTTGGACCCGGTACCAGAAGATCCTGATGAGATAAAACCTATAGTGCAAGTTTATAGTCGAAAAAAAGCTTTGGGTCAAGCAGCTCAGGTTCTTTTGAGTGGTGCAGAAAGACTGAGGAACTCGCACAGCGAACAACGTAACCGTAATGTGACAGACTTTCACATTGAATTATTACGATTACGACAGAATTGGCGACTGAAAAAAGTTTCAAATGCAATTATTGGCGACTTAAGTTATCGCACAGCTGGATCAAAATACGGAATGAGCGGTACATTTGAAGTAACTAAAGCGGAAGATTTAGCTGACGAGGAAGCGGCAGGT------ACCACTGGTAGCGGAAATAATGGCTTACCAACTCAATCGCCGAAAACCACATCCTCATTGCGCGTGATTGTACCAGCAGAGTTACAAGGAGTAGCATATATAAAAGTTATAACTCAGAAAGACCAGGAAGATTTATGCACGGCCAATGTTAATTTGATGGGTCATGGACCCAACATAACACAACAGGCCGGTGTTTGGCAGAAGACCTTGGAATTCGCACAGAATGTACTTTTTTGTAAGGAACTTTTCAGTCAACTTGCTCGAGAAGCAATTCAATTACAGGCTCCAATACCACATGTTGTTATTGGTAATCAAATCCGTGCAACTTTACTGCCGGGCATTCAGCTTATTATTTCCCTTTGTCATTCTACAACTTTCGATTCGAGTCAACCTGGACCTATTAACGATCACGATCATGTACTTGAACACTCATTACATCAACTTTTACGTGAAGTGCATCACAAGAATTCACATCATCCCTTTCCCCACCCTACTAGCGGACCATTGGGGCCCAGTAAGAAACGTATGCTTGCTGGCCCAAAAGCGGCAGACCGTGAAAGTTTACTAGAGATGACAAAATCACAGACAATACTAGAACAAATAATTGCCCAAGCTCAACATATATTTATGCGAAAGCGCACACAATACGTATTGGACACATTAGCTAGAGATGTGAAGGACCCTCAGATCGTGTCGCATTGGAATGCAATGAACAGTCCTATAATGTCGTGTGTGAAAATTAATATTGTAACACATGGATACGACACAATAAATCGGACGTCGTTAGTAATACACGTTAAAGAGCGATCTCTCAAATGCATTTGCCGCGATGGTCGGGTAATGCATCTTTCATATGAACCGCAAGAGTTACGTGATCTCATCTTGTGTCAAATCAATTCGCATCAAATATCGTGTCTTCTGAATTTGGCTCGATGTATGGCTTGGACGGTATTATCGAACAGTAACAATCTCGGAATTGGTAAGGTTGAACCACTAGGCAACGCCAGCTCATGTTTGTTGGCGTCACCAAATGGAGATCGCATGATTGCGGTACAAATACGTTGTGACCCACAAATCGATGTTAAAGTTTATATTGCCCGTAGTCCACGTCCAGATTTTATACCCAATCCCCTGGTACCAGAAAAATTCTGGGAAAATTTGGGTGGACATTTTAAAGAAGTCCGCTTTGATAAAATCGAAGGCAAAAGTTTCCTCAATAAAATGGAGTTTTTAATGGCCGCTCTTACT
>cucurbitae
ATGAATATAACAAACGGCGTAAATGTTTCAGTAGAAACAACTTGTGAAAATCAAATTCAAGAAATAACATACGACGGCACAGAAATTTACCAACCTCCTCCAACTTTATCCGAAACATTAACCCGCTGTGCTGCCCGGATAGATTTTAGTAAAACATCATTAGATGACTTAAAAAAAGAAGATAAATCAGTTGAAGATGAGGCAAAAGATTCATCACAATTTCAACCCAGTCTTTGGCCATGGGACTCAGTACGAAACAAACTAAATGATGCTTTTACTGAAATTTGCGTTCTATCTGACGTAATTTCTATAGCCAAAGATAAACGTTATTTAGTTTTGGACCCAGTACCGGAAGATCCCGACGAGGTAAAACCTATCGTGCAAGTTTATAGTCGTAAAAAAGCTTTAGGTCAAGCAGCACAAGTTCTTTTGAGTGGTGCTGAAAGACTGAGAAACTCCCACAGCGAACAACGCAATCGCAACGTAACAGATTTTCATATAGAATTGTTGCGGTTAAGACAGAATTGGCGACTAAAAAAAGTTTCAAATGCGATTATTGGAGATTTAAGTTATCGAACAGCTGGATCAAAATACGGAATGAGCGGTACATTTGAGGTTACTAAGGCCGAAGATTTAGCTGAAGAGGATGCGGCTGGT------AGCACAGGTAGTGGAAATAATGGTTTACCGACTCAATCGCCAAAAACCACATCATCCCTGCGCGTAATCGTACCAGCTGAGCTGCAAGGAGTAGCATATATAAAAGTTATAACTCAGAAAGACCAGGAAGATTTATGTACTGCGAATGTAAATTTGATGGGACACGGACCGAATATAACACAACAGGCCGGTGTGTGGCAGAAGACATTGGAATTCGCGCAAAATGTACTTTTTTGTAAAGAACTTTTCAGTCAACTTGCGCGAGAGGCAATTCAATTACAAGCTCCCATACCACATGTTGTAATTGGTAATCAAATTCGTGCCACTTTACTACCAGGGATACAGCTTATCATCTCACTTTGTCATTCTACAACGTTCGATTCAAGCCAACCAGGACCTATTAACGATCATGATCATGTACTTGAACACTCGTTGCATCAACTTTTACGTGAAGTGCATCACAAGAATTCACATCATCCTTTTCCCCATCCCACCAGTGGCCCATTAGGACCTAGTAAGAAGCGTATGCTCGCTGGCCCGAAAGCGGCAGATCGTGAAAGTTTATTAGAAATGACAAAATCACAAACGATACTGGAACAAATAATAGCCCAAGCTCAACATATATTTATGCGAAAGCGCACACAATATGTTTTGGACACTTTGGCACGGGATGTAAAGGACCCTCAGATCGTGTCGCATTGGAATGCGATGAACAGTCCTATAATGTCATGTGTGAAAATCAATATTGTAACACACGGATACGACACAATTAACCGGACTTCGTTGGTAATACATGTTAAAGAGCGTTCACTAAAATGCATTTGCCGGGATGGCCGTGTAATGCATCTCTCTTATGAACCACAAGAATTGCGTGACCTCATCCTGTGTCAGATCAATTCACATCAAATATCGTGTCTTCTGAATTTGGCACGATGTATGGCTTGGACGGTACTATCAAACAGCAATAATCTCGGAATTGGAAAGGTGGAACCACTAGGCAATGCTAGTTCATGTTTATTGGCATCGCCAAATGGTGATCGCATGATTGCGGTACAAATACGTTGTGACCCACAAATTGATGTCAAAGTTTATATTGCCCGTAGTCCACGTCCAGATTTTATTCCAAATCCACTAGTACCAGAAAAATTCTGGGAAAATTTGGGAGGCCATTTTAAGGAGGTGCGTTTCGATAAAATCGAAGGCAAGAGTTTTCTCAATAAAATGGAGTTTGTAATGGCCGCTCTTACT
>dorsalis
ATGAATATAACAAACGGTGTAAACGTTTCTGTTGAAACAACGTGTGAAAATCAAATTCAGGAAATAACATACGATGGCACGGAAATCTACCAACCACCTCCAACTTTATCCGAAACACTAACCCGCTGTGCTGCTCGAATAGATTTTAGTAAAACATCTTTAGATGACCTAAAGAAGGAGGATAAATCCGCTGAGGATGACGTTAAAGATTCATCTCAGTTTCAACCAAGTCTGTGGCCATGGGACTCGGTACGCAACAAGCTGAATGATGCTTTAACAGAAATTTGCGTACTTTCTGACGTAATTTCAATAGCTAAGGATAAACGTTATTTAGTTTTGGACCCAGTACCAGAAGATCCTGATGAGATAAAACCTATAGTGCAAGTTTATAGTCGAAAAAAAGCTTTGGGTCAAGCAGCACAGGTTCTTTTGAGTGGTGCAGAAAGACTGAGGAACTCGCACAGCGAGCAACGTAACCGTAATGTAACAGACTTTCATATTGAATTATTACGATTACGACAGAATTGGCGACTGAAAAAAGTTTCAAATGCGATTATTGGCGACTTAAGTTATCGCACAGCTGGATCAAAATACGGAATGAGCGGTACATTTGAAGTAACTAAAGCGGAAGATTTAACTGACGAGGAAGCGGCAGGT------ACCACTGGTAGCGGAAATAATGGCTTACCAACTCAATCGCCGAAAACTACATCCTCATTGCGCGTGATTGTACCAGCAGAGTTACAAGGAGTAGCATATATAAAAGTTATAACTCAGAAAGACCAGGAAGATTTATGCACGGCCAATGTTAATTTAATGGGTCATGGACCCAACATAACACAACAGGCCGGTGTTTGGCAGAAGACCTTGGAATTCGCACAGAATGTACTTTTTTGTAAGGAACTTTTCAGTCAACTTGCTCGAGAAGCAATTCAATTACAGGCTCCAATACCACATGTTGTAATTGGTAATCAAATCCGTGCAACTTTACTGCCGGGCATTCAGCTTATTATTTCCCTTTGTCATTCTACAACTTTTGATTCGAGTCAACCTGGACCTATTAACGATCATGATCATGTACTTGAACACTCATTACATCAACTTTTACGTGAAGTGCATCACAAGAATTCACATCATCCCTTTCCTCACCCTACCAGCGGACCATTGGGGCCCAGTAAGAAACGTATGCTTGCTGGCCCAAAAGCGGCAGACCGTGAAAGTTTACTAGAGATGACAAAATCACAGACAATACTAGAACAAATAATTGCCCAAGCTCAGCATATATTTATGCGAAAGCGCACACAATACGTTTTGGACACATTAGCTAGAGATGTGAAGGACCCACAGATTGTGTCGCATTGGAATGCGATGAACAGTCCTATAATGTCGTGTGTGAAAATTAATATTGTAACACATGGATACGACACAATAAATCGGACGTCGTTAGTAATACACGTTAAAGAGCGATCTCTCAAATGCATTTGCCGCGATGGTCGGGTAATGCATCTTTCATACGAACCGCAAGAGTTGCGTGATCTCATCTTGTGTCAGATCAATTCACATCAAATATCGTGTCTTCTGAATTTGGCTCGATGTATGGCTTGGACGGTATTATCAAACAGTAACAATCTCGGAATTGGTAAGGTTGAACCACTAGGCAATGCCAGTTCATGTTTGTTGGCGTCCCCAAATGGAGATCGCATGATTGCGGTACAAATACGTTGTGACCCGCAAATCGATGTTAAAGTTTATATTGCTCGTAGTCCACGTCCAGATTTTATACCCAATCCACTGGTACCAGAAAAATTCTGGGAAAATTTGGGTGGACATTTTAAAGAAGTCCGCTTTGATAAAATCGAAGGCAAAAGTTTCCTCAATAAAATGGAGTTTTTAATGGCCGCTCTTACT
>jarvisi
ATGAATATAACAAACGGCGTAAACGTGTCTGTGGAAACAACATGTGAAAATCAAATTCAGGAAATAACATACGATGGCACTGAAATCTACCAACCACCTCCAACTTTATCCGAAACCCTAACCCGGTGTGCTGCTCGAATAGATTTTAGTAAAACATCTTTAGATGACCTAAAGAAGGAGGATAAATCCGTTGAAGATGACGTTAAAGATTCATCTCAGTTTCAACCAAGTCTGTGGCCGTGGGACTCTGTACGCAATAAGCTGAATGATGCTTTAACAGAAGTTTGCGTACTTTCTGACGTAATTTCAATAGCTAAGGATAAACGTTATTTAGTTTTGGACCCAGTACCAGAAGATCCTGATGAGATAAAACCTATAGTGCAAGTTTATAGTCGAAAAAAAGCTTTGGGTCAAGCAGCACAGGTTCTTTTGAGTGGTGCAGAAAGACTGAGGAACTCGCACAGCGAACAACGTAACCGTAATGTGACAGACTTTCATATCGAATTATTACGATTACGACAGAATTGGCGACTAAAAAAAGTTTCAAATGCGATTATTGGCGACTTAAGTTATCGCACAGCTGGATCCAAATACGGAATGAGCGGTACATTTGAAGTGACTAAGGCGGAAGATTTAGCTGACGAGGAAGCGGCAGGT------ACCGCTGGTAGCGGAAATAATGGCTTACCAACTCAATCGCCGAAAACTACATCCTCATTGCGCGTGATTGTACCAGCAGAGTTACAAGGAGTAGCATATATAAAAGTTATAACTCAGAAAGACCAGGAAGATTTATGTACGGCCAATGTTAATTTAATGGGTCATGGACCCAATATAACACAACAGGCCGGTGTTTGGCAGAAGACCTTGGAATTCGCACAAAATGTACTTTTTTGTAAGGAACTTTTCAGTCAACTTGCTCGAGAAGCAATTCAATTACAGGCTCCAATACCACATGTTGTTATTGGTAATCAAATCCGTGCAACTTTATTGCCGGGCATTCAGCTTATTATTTCCCTTTGTCATTCTACAACTTTCGATTCGAGTCAACCTGGACCTATTAACGATCATGATCATGTACTTGAACACTCATTACATCAACTTTTACGTGAAGTGCATCACAAGAATTCACATCATCCCTTTCCTCACCCTACCAGCGGACCATTGGGGCCCAGTAAGAAGCGTATGCTTGCTGGCCCGAAAGCGGCAGACCGTGAAAGTTTACTAGAGATGACAAAATCACAGACAATACTAGAACAAATAATTGCCCAAGCTCAGCATATATTTATGCGGAAGCGCACACAATACGTTTTGGACACTTTGGCTAGAGATGTGAAGGACCCTCAGATCGTGTCGCATTGGAATGCGATGAACAGTCCTATAATGTCGTGTGTGAAAATTAATATTGTAACACATGGATACGACACAATAAATCGGACGTCGTTAGTAATACACGTCAAAGAGCGATCTCTCAAATGCATTTGCCGCGATGGCCGTGTAATGCATCTTTCATATGAACCGCAAGAGTTGCGCGATCTCATCTTGTGTCAGATCAATTCACATCAAATATCGTGTCTCCTGAATTTGGCTCGATGTATGGCTTGGACGGTATTATCGAACAGTAACAATCTCGGAATTGGTAAGGTTGAACCACTAGGCAATGCCAGCTCATGTTTGTTGGCGTCACCAAATGGAGATCGCATGATTGCGGTACAAATACGTTGCGACCCACAAATCGATGTTAAAGTTTATATTGCTCGTAGTCCACGTCCAGATTTTATACCCAATCCTCTGGTACCAGAAAAATTCTGGGAAAATTTGGGTGGACATTTTAAAGAAGTCCGCTTTGATAAAATCGAAGGCAAAAGTTTCCTCAATAAAATGGAGTTTTTAATGGCAGCTCTTACT
>latifrons
ATGAATATAACAAACGGCGTAAACGTTTCTGTGGAAACAACGTGTGAAAATCAAATTCAGGAAATAACATACGATGGCACTGAAATTTACCAACCACCTCCAACTTTATCCGAAACACTAACCCGCTGTGCTGCTCGAATAGATTTTAGTAAAACATCTTTAGATGATCTAAAAAAGGAGGATAAATCCGTTGAAGATGACGTTAAAGATTCATCTCAGTTTCAACCAAGTCTGTGGCCATGGGACTCGGTACGCAACAAGCTGAATGATGCTTTAACAGAAATTTGCGTACTTTCTGACGTAATTTCAATAGCTAAGGATAAACGTTATTTAGTTTTGGACCCAGTACCAGAAGATCCTGATGAGATAAAACCTATAGTACAAGTGTATAGTCGAAAAAAAGCTTTGGGTCAAGCAGCACAGGTTCTTTTGAGTGGTGCAGAAAGACTGAGGAACTCGCACAGCGAACAACGGAACCGTAATGTGACAGACTTTCATATTGAATTATTACGATTACGACAGAATTGGCGACTGAAAAAAGTTTCAAATGCTATTATTGGTGACTTAAGTTATCGTACAGCTGGATCAAAATACGGAATGAGCGGTACATTTGAAGTGACAAAGGCGGAAGATTTAGCTGACGAGGAAGCGGTAGGT------ACCACTGGTATCGGAAATAATGGCTTACCAACTCAATCGCCGAAAACTACATCCTCTTTGCGCGTGATTGTACCAGCAGAGTTACAAGGCGTAGCATATATAAAAGTTATAACTCAGAAAGACCAGGAAGATTTATGCACAGCGAATGTTAATTTAATGGGTCATGGACCCAATATAACACAACAGGCAGGTGTTTGGCAAAAGACCTTGGAATTCGCACAGAATGTACTTTTTTGTAAGGAACTTTTCAGTCAACTTGCTCGAGAAGCAATTCAATTACAGGCTCCAATACCACATGTTGTTATTGGTAATCAAATCCGTGCAACTTTACTGCCGGGCATTCAGCTTATTATTTCCCTTTGTCATTCTACAACTTTCGATTCGAGTCAACCTGGACCTATTAACGATCATGATCATGTACTTGAACACTCATTACATCAACTTTTACGTGAAGTGCATCACAAGAATTCACATCATCCCTTTCCTCACCCTACCAGCGGACCATTGGGGCCAAGTAAGAAGCGTATGCTTGCTGGCCCGAAAGCGGCAGATCGTGAAAGTTTACTAGAGATGACAAAATCACAGACAATACTAGAACAAATAATTGCCCAAGCTCAGCATATATTTATGCGAAAGCGCACACAATACGTTTTGGACACTTTGGCTAGAGATGTAAAAGACCCTCAGATAGTGTCGCATTGGAATGCGATGAACAGTCCTATAATGTCGTGTGTGAAAATTAATATTGTTACACATGGATACGACACAATAAATCGGACGTCGTTAGTAATACATGTTAAAGAGCGATCTCTAAAATGTATTTGCCGCGATGGTCGTGTAATGCATCTTTCATATGAACCGCAAGAGTTGCGTGATCTAATCTTGTGTCAGATCAATTCACATCAAATATCGTGTCTTCTGAATTTGGCTCGTTGTATGGCTTGGACAGTATTATCGAACAGTAACAATCTCGGTATTGGTAAGGTTGAACCACTAGGTAATGCTAGCTCTTGTTTGTTGGCGTCACCAAATGGAGATCGCATGATTGCGGTACAAATACGTTGTGACCCGCAAATCGATGTTAAAGTTTATATTGCTCGTAGTCCACGTCCAGATTTTATACCCAATCCCCTGGTACCAGAAAAATTCTGGGAAAATTTGGGAGGACATTTTAAAGAAGTCCGCTTTGATAAAATCGAAGGCAAAAGTTTCCTCAATAAAATGGAGTTTTTAATGGCGGCTCTTACT
>minax
ATGAATATAACAAATGGAGTAAATGTTTCTGTAGAAACAACGTGTGAAAATCAAATTCAGGAAATAACATACGACGGCACGGAAATCTACCAACCTCCTCCAACTTTATCCGAAACACTAACCCGCTGTGCTGCTCGAATAGATTTTAGTAAAACATCTTTGGATGACTTAAATAAAGAAGATAAATCTGTTGAAGATGACATTAAAGATTCATCGCAATTTCAACCAAGTCTATGGCCATGGGACTCTGTTCGAAATAAGCTTAATGATGCTTTAACCGAAATTTGCGTACTTTCTGACGTAATTTCTATAGCCAAGGATAAACGGTATTTAGTTTTGGACCCAGTACCAGAAGATCCCGATGAGATAAAACCTATTGTGCAAGTTTATAGTCGTAAAAAAGCTTTGGGCCAAGCAGCACAAGTTCTTTTGAGTGGTGCTGAAAGGCTGAGGAATTCCCACAGTGAACAACGCAACCGCAATGTAACAGACTTTCATATTGAATTATTGCGGTTACGACAGAATTGGCGATTGAAAAAAGTTTCAAATGCGATTATTGGCGATTTAAGTTATCGCACGGCTGGATCAAAATACGGAATGAGCGGTACATTTGAGGTGACTAAGGCGGAAGATTTAGCTGAAGATGAAGCGGCAGGT------ATCTCTGGTAGTGGAAATAATGGATTACCAACTCAATCGCCAAAAACCATATCATCATTGCGTGTGATTGTACCAGCAGAGCTTCAAGGAGTAGCATATATAAAAGTTATAACTCAAAAAGACCAGGAAGATTTATGCACTGCCAATGTTAATTTAATGGGACATGGACCCAATATAACACAACAGGCTGGTGTGTGGCAGAAGACATTGGAATTCGCACAAAATGTACTTTTTTGTAAAGAACTTTTCAGTCAACTTGCTCGAGAAGCGATTCAATTGCAGGCTCCAATACCACATGTTGTAATTGGTAATCAAATCCGTGCAACTTTACTACCAGGCATTCAGCTTATTATTTCCCTTTGCCATTCTACAACTTTCGATTCAAGTCAACCAGGACCTATTAACGATCATGATCATGTACTTGAACACTCATTACATCAGCTTTTACGTGAAGTGCATCACAAGAATTCGCATCACCCTTTTCCCCATCCTACTAGCGGACCATTGGGGCCTAGTAAGAAGCGTATGCTTGCTGGTCCTAAAGCGGCAGACCGTGAAAGTTTACTAGAGATGACAAAATCACAAACAATACTAGAACAAATAATAGCTCAAGCTCAGCATATATTTATGCGAAAGCGCACGCAATACGTATTAGATACGCTGGCAAGGGACGTGAAGGACCCTCAGATCGTGTCGCATTGGAATGCGATGAACAGTCCTATAATGTCATGTGTGAAAATTAATATTGTAACGCATGGATACGACACAATTAATCGGACCTCGTTAGTAATACATGTTAAAGAGCGATCTCTAAAATGCATTTGTAGAGATGGTCGTGTAATGCATCTTTCTTATGAACCACAAGAGTTGCGTGACCTAATCTTATGTCAGATCAACTCACATCAAATATCGTGTCTTCTAAATTTAGCTCGATGTATGGCTTGGACGGTATTATCAAACAGCAACAATCTCGGAATTGGTAAGGTCGAACCACTAGGCAATGCCAGCTCATGTTTATTGGCGTCCCCAAATGGGGATCGCATGATTGCGGTACAAATACGTTGCGACCCGCAAATTGATGTCAAAGTTTATATTGCTCGTAGTCCACGTCCAGATTTCATACCCAATCCACTAGTACCAGAAAAATTTTGGGAAAATTTGGGAGGTCATTTTAAAGAAGTTCGCTTTGATAAAATCGAGGGCAAAAGTTTCCTCAATAAAATGGAGTTTTTAATGGCAGCTCTTACT
>musae
ATGAATATAACAAACGGTGTAAACGTTTCTGTTGAAACAACGTGTGAAAATCAAATTCAGGAAATAACATACGACGGCACGGAAATCTACCAACCACCTCCAACTTTATCCGAAACACTAACCCGCTGTGCTGCTCGAATAGATTTTAGTAAAACATCTTTAGATGACCTAAAGAAGGAGGATAAATCCGCTGAGGATGACGTTAAAGATTCATCTCAGTTTCAACCAAGTCTGTGGCCATGGGACTCGGTACGCAATAAGCTGAATGATGCTTTAACAGAAATTTGCGTACTTTCTGACGTAATTTCAATAGCTAAGGATAAACGTTATTTAGTTTTGGACCCAGTACCAGAAGATCCTGATGAGATAAAACCTATAGTGCAAGTTTATAGTCGAAAAAAAGCTTTGGGTCAAGCAGCACAGGTTCTTTTGAGTGGTGCAGAAAGACTGAGGAACTCGCACAGCGAGCAACGTAACCGTAATGTGACAGACTTTCATATTGAATTATTACGATTACGACAGAATTGGCGACTGAAAAAAGTTTCAAATGCGATTATTGGCGACTTAAGTTATCGCACAGCTGGATCAAAATACGGAATGAGCGGTACATTTGAAGTAACTAAAGCGGAAGATTTAACTGACGAGGAAGCGGCAGGT------ACCACTGGTAGCGGAAATAATGGCTTACCAACTCAATCGCCGAAAACTACATCCTCATTGCGCGTGATTGTACCAGCAGAGTTACAAGGAGTAGCATATATAAAAGTTATAACTCAGAAAGACCAGGAAGATTTATGCACGGCCAATGTTAATTTAATGGGTCATGGACCCAACATAACACAGCAAGCCGGTGTTTGGCAGAAAACCTTGGAATTCGCACAGAATGTACTTTTTTGTAAGGAACTTTTCAGTCAACTTGCTCGAGAAGCAATTCAATTACAGGCTCCAATACCACATGTTGTAATTGGTAATCAAATCCGTGCAACTTTACTGCCGGGCATTCAGCTTATTATTTCCCTTTGTCATTCTACAACTTTTGATTCGAGTCAACCTGGACCTATTAACGATCATGATCATGTACTTGAACACTCATTACATCAACTTTTACGTGAAGTGCATCACAAGAATTCACATCATCCCTTTCCTCACCCTACCAGCGGACCATTGGGGCCCAGTAAGAAACGTATGCTTGCTGGCCCAAAAGCGGCAGACCGTGAAAGTTTACTAGAGATGACAAAATCAAAGACAATACTAGAACAAATAATTGCCCAAGCTCAGCATATATTTATGCGAAAGCGCACACAATACGTTTTGGACACATTAGCTAGAGATGTGAAGGACCCTCAGATTGTGTCGCATTGGAATGCGATGAACAGTCCTATAATGTCGTGTGTGAAAATTAATATTGTAACACATGGATACGACACAATAAATCGGACGTCGTTAGTAATACACGTTAAAGAGCGATCTCTCAAATGCATTTGCCGCGATGGTCGGGTAATGCATCTTTCATACGAACCGCAAGAGTTGCGTGATCTCATCTTGTGTCAGATCAATTCACATCAAATATCGTGTCTTCTGAATTTGGCTCGATGTATGGCTTGGACGGTATTATCGAACAGTAACAATCTCGGAATTGGTAAGGTTGAACCACTAGGCAATGCCAGCTCATGTTTGTTGGCGTCACCAAATGGAGATCGCATGATTGCGGTACAAATACGTTGTGACCCGCAAATCGATGTTAAAGTTTATATTGCTCGTAGTCCACGTCCAGATTTTATACCCAATCCGCTGGTACCAGAAAAATTCTGGGAAAATTTGGGTGGACATTTTAAAGAAGTCCGCTTTGATAAAATCGAAGGCAAAAGTTTCCTCAATAAAATGGAGTTTTTAATGGCCGCTCTTACT
>oleae
ATGAATATAACAAATGGAGTAAATGTTTCTGTTGAAACAACGTGTGAAAATCAAATTCAGGAAATAACATACGATGGCACTGAAATCTACCAACCTCCTCCAACTTTGTCCGAAACACTAACCCGCTGTGCTGCTCGAATAGATTTTAGTAAAACCTCTTTAGATGACCTAAAGAAGGAGGATAAATCAGTTGAAGATGACGTTAAAGATTCATCTCAATTTCAACCAAGTCTATGGCCATGGGACTCGGTTCGAAATAAGCTTAATGATGCTTTAACCGAAATTTGCGTACTTTCTGACGTTATTTCTATAGCTAAGGATAAACGTTATTTAGTTTTGGACCCAGTACCAGAAGATCCTGATGAGATAAAACCTATAGTGCAAGTCTATAGTCGTAAAAAAGCTTTGGGCCAAGCAGCACAAGTTCTTTTGAGTGGTGCAGAAAGACTGAGGAACTCGCACAGCGAACAACGTAACCGCAATGTTACAGACTTTCATATTGAATTATTACGATTACGACAGAATTGGCGGCTGAAAAAAGTTTCGAATGCGATTATTGGCGACTTAAGTTATCGCACAGCTGGATCAAAATACGGAATGAGCGGTACATTTGAAGTGACCAAGGCAGAAGATTTAGCTGAAGATGAAGCGGCAGGT------ACCGCTGGTAGTGGAAATAATGGTTTACCAACTCAATCGCCGAAAACCACATCCTCATTGCGGGTGATTGTTCCAGCAGAGCTACAAGGAGTAGCATATATAAAAGTAATAACTCAAAAAGACCAGGAAGATTTATGCACTGCTAATGTTAATTTAATGGGACATGGACCCAATATAACACAACAGGCCGGTGTGTGGCAGAAAACGTTGGAATTTGCACAAAATGTACTATTTTGTAAAGAACTTTTCAGTCAACTTGCGCGAGAAGCAATTCAATTACAGGCTCCAATACCACATGTTGTAATTGGAAATCAAATCCGTGCAACTTTACTACCAGGCATTCAACTTATTATTTCGCTTTGTCATTCTACAACTTTCGATTCAAGTCAACCAGGACCTATTAACGACCATGATCATGTACTTGAACATTCATTACATCAACTTTTACGAGAAGTGCATCACAATAATTCGCATCATCCTTTTCCCCACCCTACAAGCGGGCCATTGGGGCCTAGTAAGAAGCGTATGCTTGCTGGCCCGAAAGCGGCAGATCGTGAAAGTTTACTAGAAATGACAAAATCACAAACAATACTAGAACAAATAATAGCCCAAGCTCAGCATATATTTATGCGAAAGCGCACACAATACGTTTTGGACACTTTAGCAAGGGATGTGAAAGACCCTCAGATCGTGTCGCATTGGAATGCGATGAACAGTCCTATAATGTCGTGTGTGAAAATTAATATTGTAACACATGGATACGACACAATAAATCGGACCTCGTTAGTAATACACGTTAAAGAGCGATCTCTAAAATGCATTTGCCGTGATGGTCGTGTAATGCATCTTTCTTATGAACCACAAGAGTTGCGTGATCTCATCTTGTGTCAGATCAATTCACATCAAATATCGTGTCTTCTGAATTTGGCTCGATGTATGGCTTGGACGGTATTATCGAACAGCAACAATCTCGGAATAGGTAAGGTTGAACCATTAGGCAATGCCAGCTCATGTTTATTGGCGTCTCCAAATGGAGATCGGATGATTGCGGTACAAATACGTTGTGACCCGCAAATCGATGTTAAAGTTTATATTGCTCGAAGTCCACGTCCAGATTTTATACCCAATCCACTAGTACCAGAAAAATTCTGGGAAAATTTGGGAGGTCACTTTAAAGAAGTCCGCTTTGATAAAATCGAGGGCAAAAGTTTCCTCAATAAAATGGAGTTTTTAATGGCAGCGCTTACT
>tryoni
ATGAATATAACAAACGGGGTAAACGTTTCTGTGGAAACAACATGTGAAAATCAAATTCAGGAAATAACATACGATGGCACGGAAATCTACCAACCACCTCCAACTTTATCCGAAACACTAACCCGCTGTGCTGCTCGAATAGATTTTAGTAAAACATCTTTAGATGACCTAAAGAAGGAGGATAAATCCGTTGAAGATGACGTTAAAGATTCATCTCAGTTTCAACCAAGTCTGTGGCCATGGGACTCGGTACGCAATAAGCTCAATGATGCTTTAACAGAAATTTGCGTACTTTCTGACGTAATTTCAATAGCTAAGGATAAACGTTATTTAGTTTTGGACCCAGTACCAGAAGATCCTGATGAGATAAAACCTATAGTGCAAGTTTATAGTCGAAAAAAAGCTTTGGGTCAAGCAGCACAGGTTCTTTTGAGTGGTGCAGAAAGACTGAGGAACTCGCACAGCGAACAACGTAACCGTAATGTGACAGACTTTCATATCGAATTATTACGATTACGACAGAATTGGCGACTAAAAAAAGTTTCAAATGCAATTATTGGCGACTTAAGTTATCGCACAGCTGGATCGAAATACGGAATGAGTGGTACATTTGAAGTGACTAAGGCGGAAGATTTAGCTGACGAGGAAGCGGCAGGT------ACCGCTGGTAGTGGAAATAATGGCTTACCAACCCAATCGCCGAAAACTACATCCTCATTGCGCGTGATCGTACCAGCAGAGTTACAAGGAGTAGCATATATAAAAGTTATAACTCAGAAAGACCAGGAAGATTTATGCACGGCCAATGTTAATTTAATGGGTCATGGACCCAATATAACACAACAGGCCGGTGTTTGGCAGAAGACCTTGGAATTCGCACAGAATGTACTTTTTTGTAAGGAACTTTTCAGTCAACTTGCTCGAGAAGCAATTCAATTACAGGCTCCAATACCACATGTTGTTATTGGTAATCAAATCCGTGCAACTTTATTGCCGGGCATTCAGCTTATTATTTCCCTTTGTCATTCTACAACTTTCGATTCGAGTCAACCTGGACCTATTAACGATCATGATCATGTACTTGAACACTCATTACATCAACTTTTACGTGAAGTGCATCACAAGAATTCACATCATCCCTTTCCTCACCCTACCAGCGGACCATTGGGGCCCAGTAAGAAGCGTATGCTTGCTGGCCCGAAAGCGGCAGACCGTGAAAGTTTACTAGAGATGACAAAATCGCAGACAATACTAGAACAAATAATTGCCCAAGCTCAGCATATATTTATGCGGAAGCGCACACAATACGTTTTGGACACTTTGGCTAGAGATGTGAAGGACCCTCAGATCGTGTCGCATTGGAATGCGATGAACAGTCCTATAATGTCGTGTGTGAAAATTAATATTGTAACACATGGATACGACACAATAAATCGGACGTCGTTAGTAATACACGTCAAAGAGCGATCTCTCAAATGCATTTGCCGTGATGGCCGTGTAATGCATCTTTCATATGAACCGCAAGAGTTGCGCGATCTCATCTTGTGTCAGATCAATTCACATCAAATATCGTGTCTCCTGAATTTGGCTCGATGTATGGCTTGGACGGTATTATCGAACAGTAACAATCTCGGAATTGGTAAGGTTGAACCACTAGGCAATGCCAGCTCATGTTTGTTGGCGTCACCAAATGGAGATCGCATGATTGCGGTTCAAATACGTTGCGACCCGCAAATCGATGTTAAAGTTTATATTGCTCGTAGTCCACGTCCAGATTTTATACCCAATCCTCTGGTACCAGAAAAATTCTGGGAAAATTTGGGTGGACATTTTAAAGAAGTCCGCTTTGATAAAATCGAAGGCAAAAGTTTCCTCAATAAAATGGAGTTTTTAATGGCAGCTCTTACT
>zonata
ATGAATATAACAAACGGCGTAAACGTTTCTGTTGAAACAACGTGTGAAAATCAAATTCAGGAAATAACATACGATGGCACGGAAATCTACCAACCACCTCCAACTTTATCCGAAACACTAACCCGCTGTGCTGCTCGAATAGATTTTAGTAAAACATCTTTAGATGACCTAAAGAAGGAGGATAAATCCGTTGAAGATGACGTTAAAGATTCATCTCAGTTTCAACCAAGTCTGTGGCCATGGGACTCGGTACGCAATAAGCTAAATGATGCTTTAACAGAAATTTGCGTACTTTCTGACGTAATTTCAATAGCTAAGGATAAACGTTATTTAGTTTTGGACCCGGTGCCAGTAGATCCTGATGAGATAAAACCTATAGTGCAAGTTTATAGTCGAAAAAAAGCTTTGGGTCAAGCAGCACAGGTTCTTTTGAGTGGTGCAGAAAGACTGAGGAACTCGCACAGCGAACAACGTAACCGTAATGTGACAGACTTCCATATTGAATTATTACGATTACGACAGAATTGGCGACTGAAAAAAGTTTCAAATGCAATTATTGGCGACTTAAGTTATCGCACAGCTGGATCAAAATACGGAATGAGCGGTACATTTGAAGTAACTAAAGCGGAAGATTTAGCTGACGAGGAAGCGGCAGGT------ACCACTGGTAGCGGAAATAATGGCTTACCAACTCAATCGCCGAAAACTACATCCTCATTGCGCGTGATTGTACCAGCAGAGTTACAAGGAGTAGCATATATAAAAGTTATAACTCAGAAAGACCAGGAAGATTTATGCACGGCCAATGTTAATTTAATGGGTCATGGACCCAACATAACACAACAGGCCGGTGTTTGGCAGAAGACCTTGGAATTCGCACAGAATGTACTTTTTTGTAAGGAACTTTTCAGTCAACTTGCTCGAGAAGCAATTCAATTACAGGCTCCAATACCACATGTTGTTATTGGTAATCAAATCCGTGCAACTTTACTGCCGGGCATTCAGCTTATTATTTCCCTTTGTCATTCTACAACTTTCGATTCGAGTCAACCTGGACCTATTAACGATCACGATCATGTACTTGAACACTCATTACATCAACTTTTACGTGAAGTGCATCACAAGAATTCACATCATCCCTTTCCTCACCCTACTAGCGGACCATTGGGGCCCAGTAAGAAACGTATGCTTGCTGGCCCAAAAGCGGCAGACCGTGAAAGTTTACTAGAGATGACAAAATCACAGACGATACTAGAACAAATAATTGCCCAAGCTCAGCATATATTTATGCGAAAGCGCACACAATACGTTTTGGACACATTAGCTAGAGATGTGAAGGACCCTCAGATCGTGTCGCATTGGAATGCGATGAACAGTCCTATAATGTCGTGTGTGAAAATTAATATTGTAACACATGGATACGACACAATAAATCGGACGTCGTTAGTAATACACGTTAAAGAGCGATCTCTCAAATGCATTTGCCGCGATGGTCGGGTAATGCATCTTTCATATGAACCGCAAGAGTTGCGTGATCTCATCTTGTGTCAGATCAATTCGCATCAAATATCGTGTCTTCTGAATTTGGCTCGATGTATGGCTTGGACAGTATTATCGAACAGTAACAATCTCGGAATTGGTAAGGTTGAACCACTAGGCAATGCCAGCTCATGTTTGTTGGCGTCACCAAATGGAGATCGCATGATTGCGGTACAAATACGTTGTGACCCGCAAATCGATGTTAAAGTTTATATTGCTCGTAGTCCACGTCCAGATTTTATACCCAATCCGCTGGTACCAGAAAAATTCTGGGAAAATTTGGGTGGACATTTTAAAGAAGTCCGCTTTGATAAAATCGAAGGCAAAAGTTTTCTCAATAAAATGGAGTTTTTAATGGCCGCTCTTACT
