# Supplementary material for: The Impact of Fast Radiation on the Phylogeny of Bactrocera Fruit Flies as Revealed by Multiple Evolutionary Models and Mutation Rate-Calibrated Clock
Source: Insects. 2022 Jun 30;13(7):603. doi: 10.3390/insects13070603 (PMC9319077; doi:10.3390/insects13070603)
Supplement: Supplementary file 1 [file insects-13-00603-s001.zip › File S1/ceratitis_19897.fasta]

>bryoniae
ATGACTGGTTTGTCGAATAGGGCCGTTGTTATTGATGGTCGTGGCCATCTGGTTGGCCGTTTGGCCTCCGTTGTTGCCAAATACCTTCTTCAAGGAGGTAAAGTGGCAGTTGTACGTTGCGAGGAATTGAACCTCTCTGGCCATTTCTACAGAAATAAAATTAAGTACTTGGCGTATTTGCGCAAACGCTGTAACGTAAATCCTGCTCGTGGTCCATATCACTTCCGTGCACCATCAAGAATTTTCTTCAAAGCTGTACGAGGCATGATTCCACACAAAACCAAGCGTGGTCAAGCTGCACTTGCCCGTCTCCGCGTTTTCGATGGTATTCCACCACCATACGACAAGCGTCGTCGTGTCTGCGTACCAATCGCCATGCGTGTCCTCACTCTGCGTTCTGACCGCAAATACTGCCAAGTCGGACGTTTGTCAAGCGAAGTCGGCTGGCACTACCAAGATGGCGTTAAGAGTCTGGAAAGGAAACGAAAGGCTAAGTTGCGTGTCACTTTGAAACACAACAGAATCATGAAGAAGTTGACTGTTAAGGCTCGCGAAAACATTGCGAAGGTAGCGGAACCTTTCAACAAAATCATTAAATCTTACGGATAC
>ceratitis
ATGACTGGTTTGACGAATAGGGCCGTTGTTATTGATGGTCGTGGCCATCTGGTTGGTCGTTTGGCCTCCGTTATTGCTAAATACCTTCTTCAAGGAGGTAAAGTAGCTGTTGTACGTTGCGAGGAATTGAACCTCTCTGGTCACTTCTACAGAAACAAAATCAAGTACTTAGCGTACTTGCGCAAACGTTGCAATGTGAATCCTGCTCGTGGTCCATACCACTTCCGTGCTCCGTCACGTATTTTCTATAAAGCTGTACGAGGCATGATTCCACATAAAACCAAGCGTGGGCAAGCCGCACTTGCTCGTCTCCGCGTTTTTGATGGTATTCCACCTCCATATGACAAGCGTCGTCGTGTCTGTGTACCAATTGCCATGCGAGTCCTCACATTGCGTTCCGATCGCAAATACTGTCAAGTTGGACGTTTGTCCAGTGAAGTCGGCTGGCATTACCAGGATGTCGTTAAGAGTCTGGAACGGAAACGTAAGGCTAAATTGCGTGTCACCCTTAAACACAATAGAATCATGAAGAAATTGACGGTGAAAGCTCGCGAAAATATTACAAAGGTGGCGGAACCATTCAATAAAATCATCAAATCTTACGGATAC
>correcta
ATGACTGGTTTGTCGAATAGGGCCGTTGTTATTGATGGTCGTGGCCATCTGGTTGGCCGTTTGGCCTCCGTTGTTGCCAAATACCTTCTTCAAGGAGGTAAAGTGGCAGTTGTACGTTGCGAGGAATTGAACCTCTCTGGCCATTTCTACAGAAATAAAATTAAGTACTTGGCGTATTTGCGCAAACGCTGTAACGTAAATCCTGCTCGTGGTCCATATCACTTCCGTGCTCCATCAAGAATTTTCTTCAAAGCTGTACGAGGCATGATTCCTCACAAAACCAAGCGTGGTCAAGCTGCACTTGCCCGTCTCCGCGTTTTCGATGGTATTCCACCACCATACGACAAGCGTCGTCGTGTCTGTGTACCAATCGCCATGCGTGTCCTCACACTGCGTTCTGACCGCAAATACTGCCAAGTAGGACGTTTGTCAAGCGAAGTCGGCTGGCACTACCAAGATGTCGTTAAGAGTCTGGAAAGGAAACGCAAGGCTAAGTTGCGTGTCACTTTGAAACACAACAGAATCATGAAGAAGTTGACTGTTAAGGCTCGCGAAAACATTGCGAAGGTAGCGGAACCTTTCAACAAAATCATTAAATCTTACGGATAC
>cucurbitae
ATGACTGGTTTGTCGAATAGGGCCGTTGTTATTGATGGTCGTGGCCATCTGGTTGGCCGTTTGGCCTCCGTTGTTGCCAAATACCTGCTCCAAGGAGGTAAAGTAGCTGTTGTGCGTTGCGAGGAATTGAACCTCTCTGGCCACTTCTACAGAAATAAAATCAAGTACTTGGCATATTTGCGCAAGCGTTGTAACGTAAATCCTGCTCGTGGTCCATATCATTTCCGTGCTCCTTCAAGGATTTTCTTCAAAGCTGTACGAGGAATGATCCCACACAAAACCAAGCGTGGCCAAGCTGCACTTGCTCGTCTCCGCGTCTTTGATGGTATTCCACCACCATACGACAAGCGTCGTCGTGTCTGTGTACCAATCGCTATGCGTATCCTCACTCTGCGTTCTGACCGCAAATACTGCCAAGTCGGACGTTTGTCAAGCGAAGTCGGCTGGCACTACCAAGATGTCGTCAAGAGTCTGGAAAGGAAACGCAAGGCTAAGTTGCGTGTCACTCTTAAACACAACAGAATCATGAAGAAGTTGACTGTTAAGGCTCGCGAGAACATTGCGAAGGTAGCGGAACCATTCAACAAAATCATTAAATCTTACGGATAC
>dorsalis
ATGACTGGTTTGTCGAATAGGGCCGTTGTTATTGATGGTCGTGGCCATCTGGTTGGCCGTTTGGCCTCCGTTGTTGCCAAATACCTTCTTCAAGGAGGTAAAGTGGCAGTTGTACGTTGCGAGGAATTGAACCTCTCTGGCCATTTCTACAGAAATAAAATTAAGTACTTGGCGTATTTGCGCAAACGCTGTAACGTAAATCCTGCTCGTGGTCCATATCACTTCCGTGCTCCATCAAGAATTTTCTTCAAAGCTGTACGAGGCATGATTCCACACAAAACCAAGCGTGGTCAAGCTGCACTTGCCCGTCTCCGCGTTTTCGATGGTATTCCACCACCATACGACAAACGTCGTCGTGTCTGTGTACCAATCGCCATGCGTGTCCTCACTCTGCGTTCTGACCGCAAATACTGCCAAGTTGGACGTTTGTCAAGCGAAGTCGGCTGGCACTACCAAGATGTCGTTAAGAGTCTGGAAAGGAAACGCAAGGCTAAGTTGCGTGTCACTCTGAAGCACAACAGAATCATGAAGAAGTTGACTGTTAAGGCTCGCGAAAACATTGCGAAGGTAGCGGAACCTTTCAACAAAATCATTAAATCTTACGGATAC
>jarvisi
ATGACTGGTTTGTCGAATAGGGCCGTTGTTATTGATGGTCGTGGCCATCTGGTTGGCCGTTTGGCCTCCGTTGTTGCCAAATACCTTCTTCAAGGAGGTAAAGTGGCAGTTGTACGTTGCGAGGAATTGAACCTCTCTGGCCATTTCTACAGAAATAAAATTAAGTACTTGGCGTATTTGCGCAAACGCTGTAACGTAAATCCTGCTCGTGGTCCATATCACTTCCGTGCTCCTTCAAGAATTTTCTTCAAAGCTGTACGAGGCATGATTCCACACAAAACCAAGCGTGGTCAAGCTGCACTTGCCCGTCTCCGCGTTTTCGACGGTATTCCACCACCATACGACAAGCGTCGTCGTGTCTGTGTACCAATCGCCATGCGTGTCCTCACTCTGCGTTCTGACCGCAAATACTGCCAAGTCGGACGTTTGTCAAGCGAAGTCGGATGGCACTACCAAGATGTCGTTAAGAGTCTGGAAAGGAAACGCAAGGCTAAGTTGCGTGTCACTCTGAAACACAACAGAATCATGAAGAAGTTGACTGTTAAGGCTCGCGAAAACATTGCGAAGGTGGCGGAACCTTTCAACAAAATCATTAAATCTTACGGATAC
>latifrons
ATGACTGGTTTGTCGAACAGGGCCGTTGTTATTGATGGTCGTGGCCATCTGGTTGGCCGTTTGGCCTCCGTTGTTGCCAAATACCTTCTTCAAGGAGGTAAAGTGGCAGTTGTACGTTGCGAGGAATTGAACCTATCTGGCCATTTCTACAGAAATAAAATTAAGTACTTGGCGTATTTGCGCAAACGCTGTAACGTAAATCCTGCTCGTGGTCCATATCACTTCCGTGCTCCATCAAGAATTTTCTTCAAAGCTGTACGAGGCATGATTCCACACAAAACTAAGCGTGGTCAAGCTGCACTTGCCCGTCTCCGCGTTTTCGATGGCATTCCACCACCATACGACAAGCGTCGTCGTGTCTGTGTACCAATCGCCATGCGTGTCCTCACTCTGCGTTCTGACCGCAAATACTGCCAAGTCGGACGTTTGTCAAGCGAAGTCGGCTGGCACTACCAAGATGTCGTTAAGAGTCTGGAAAGGAAACGCAAGGCTAAGTTGCGTGTCACTTTGAAACACAACAGAATCATGAAGAAGTTGACTGTTAAGGCTCGCGAAAACATTGCGAAGGTAGCGGAACCTTTCAACAAAATCATTAAATCTTACGGATAC
>minax
ATGACTGGTTTGTCGAATAGGGCCGTTGTTATTGATGGTCGTGGCCATCTGGTTGGCCGCCTGGCCTCCGTTGTTGCCAAATACCTGCTTCAAGGAGGTAAAGTGGCTGTTGTGCGTTGCGAAGAATTGAACCTTTCTGGCCACTTTTACAGAAATAAAATCAAGTACTTGGCGTATTTGCGCAAACGCTGTAACGTAAATCCTGCTCGTGGTCCATATCATTTCCGTGCTCCATCAAGGATATTCTTCAAAGCTGTAAGAGGTATGATTCCACACAAAACCAAGCGCGGTCAAGCTGCACTTGCTCGTCTCCGCGTTTTCGATGGTATTCCACCACCATACGACAAACGTCGTCGTGTCTGTGTACCAATCGCCATGCGTGTCCTCACTCTGCGTTCTGACCGCAAATACTGTCAAGTCGGACGTTTGTCAAGCGAAGTCGGCTGGCACTATCAAGATGTCGTTAAGAGTCTGGAAAGGAAACGCAAGGCTAAGTTGCGTGTCACACTGAAACACAACAGAATTATGAAGAAGTTGACGGTTAAGGCTCGCGAAAACATTGCGAAGGTAGCGGAACCTTTCAACAAAATCATTAAATCTTACGGATAC
>musae
ATGACTGGTTTGTCGAATAGGGCCGTTGTTATTGATGGTCGTGGCCATCTGGTTGGCCGTTTGGCCTCCGTTGTTGCCAAATACCTTCTTCAAGGAGGTAAAGTGGCAGTTGTACGTTGCGAGGAATTGAACCTCTCTGGCCATTTCTACAGAAATAAAATTAAGTACTTGGCGTATTTGCGCAAACGCTGTAACGTAAATCCTGCTCGTGGTCCATATCACTTCCGTGCTCCATCAAGAATTTTCTTCAAAGCTGTACGAGGCATGATTCCACACAAAACCAAGCGTGGTCAAGCTGCACTTGCCCGTCTCCGCGTTTTCGATGGTATTCCACCACCATACGACAAACGTCGTCGTGTCTGTGTACCAATCGCCATGCGTGTCCTCACTCTGCGTTCTGACCGCAAATACTGCCAAGTTGGACGTTTGTCAAGCGAAGTCGGCTGGCACTACCAAGATGTCGTTAAGAGTCTGGAAAGGAAACGCAAGGCTAAGTTGCGTGTCACTCTGAAGCACAACAGAATCATGAAGAAGTTGACTGTTAAGGCTCGCGAAAACATTGCGAAGGTAGCGGAACCTTTCAACAAAATCATTAAATCTTACGGATAC
>oleae
ATGACTGGTTTGTCGAATAGGGCCGTTGTTATTGATGGTCGTGGCCATCTGGTTGGCCGTTTGGCCTCCGTCGTCGCCAAATACTTGCTTCAAGGAGGTAAAGTAGCAGTTGTACGTTGCGAAGAATTGAACCTCTCTGGTCACTTCTACAGAAATAAAATCAAGTACTTGGCGTATTTGCGCAAACGCTGTAACGTAAATCCTGCTCGTGGTCCATATCACTTCCGTGCTCCATCAAGGATTTTCTTCAAAGCTGTACGAGGCATGATCCCACACAAAACTAAGCGTGGTCAAGCTGCACTTGCCCGTCTCCGCGTTTTTGATGGTATTCCACCACCATACGACAAGCGTCGTCGTGTCTGTGTACCAATCGCCATGCGTGTCCTCACTCTGCGTTCTGACCGCAAATACTGCCAAGTTGGACGTTTGTCAAGCGAAGTCGGCTGGCACTACCAAGATGTCGTTAAGAGTCTGGAAAGGAAACGCAAGGCTAAGTTGCGTGTCACTCTGAAACACAACAGAATCATGAAGAAGTTGACGGTTAAGGCTCGCGAAAACATTGCGAAGGTGGCGGAACCTTTCAACAAAATCATTAAATCTTACGGATAC
>tryoni
------------------------------------GGTCGTGGCCATCTGGTTGGCCGTTTGGCCTCCGTTGTTGCCAAATACCTTCTTCAAGGAGGTAAAGTGGCAGTTGTACGTTGCGAGGAATTGAACCTCTCTGGCCATTTCTACAGAAATAAAATTAAGTACTTGGCGTATTTGCGCAAACGCTGTAACGTAAATCCTGCTCGTGGTCCATATCACTTCCGTGCTCCATCAAGAATTTTCTTCAAAGCTGTGCGAGGCATGATTCCACACAAAACCAAGCGTGGTCAAGCTGCACTTGCCCGTCTCCGCGTTTTCGATGGTATTCCACCACCATACGACAAGCGTCGTCGTGTCTGTGTACCAATCGCCATGCGTGTCCTCACTCTGCGTTCTGACCGCAAATACTGCCAAGTCGGACGTTTGTCAAGCGAAGTCGGCTGGCACTACCAAGATGTCGTTAAGAGTCTGGAAAGGAAACGCAAGGCTAAGTTGCGTGTCACTCTGAAACACAACAGAATCATGAAGAAGTTGACTGTTAAGGCTCGCGAAAACATTGCGAAGGTAGCGGAACCTTTCAACAAAATCATTAAATCTTACGGATAC
>zonata
ATGACTGGTTTGTCGAATAGGGCCGTTGTTATTGATGGTCGTGGCCATCTGGTTGGCCGTTTGGCCTCCGTTGTTGCCAAATACCTTCTTCAAGGAGGTAAAGTGGCAGTTGTACGTTGCGAGGAATTGAACCTCTCTGGCCATTTCTACAGAAATAAAATTAAGTACTTGGCGTATTTGCGCAAACGCTGTAACGTAAATCCTGCTCGTGGTCCATATCACTTCCGTGCTCCATCAAGAATTTTCTTCAAAGCTGTACGAGGCATGATTCCTCACAAAACCAAGCGTGGTCAAGCTGCACTTGCCCGTCTCCGCGTTTTCGATGGTATTCCACCACCATACGACAAGCGTCGTCGTGTCTGTGTACCAATCGCCATGCGTATCCTCACACTGCGTTCTGACCGCAAATACTGCCAAGTAGGACGTTTGTCAAGCGAAGTCGGCTGGCACTACCAAGATGTCGTTAAGAGTCTGGAAAGGAAACGCAAGGCTAAGTTGCGTGTCACTTTGAAACACAACAGAATCATGAAGAAGTTGACTGTTAAGGCTCGCGAAAACATTGCGAAGGTAGCGGAACCTTTCAACAAAATCATTAAATCTTACGGATAC
