# Supplementary material for: The Impact of Fast Radiation on the Phylogeny of Bactrocera Fruit Flies as Revealed by Multiple Evolutionary Models and Mutation Rate-Calibrated Clock
Source: Insects. 2022 Jun 30;13(7):603. doi: 10.3390/insects13070603 (PMC9319077; doi:10.3390/insects13070603)
Supplement: Supplementary file 1 [file insects-13-00603-s001.zip › File S1/ceratitis_19981.fasta]

>bryoniae
ATGGCTTTGCATTCGGCAAGAGGAAAACTTATATCCGTTATTGGTGATGAAGACACTTGCGTAGGCTTTCTTCTGGGTGGAGTTGGTGAAATCAACAAGAACCGTCACCCCAATTTCATGGTCGTCGACAAGAATACACCAGTGAGTGAAGTCGAAGATTGCTTTAGACGTTTTGTGAAGCGCGATGATATCGATATTATTTTGATTAACCAAAATTGCGCTGAACTCATACGTCACGTGATTGATGCACATACATCACCAGTACCCGCTGTGCTGGAAATCCCTTCAAAGGATCATCCATATGATGCTAGTAAAGATTCCATTCTTAGACGTGCAAGAGGCATGTTCAATCCTGAAGAT
>ceratitis
ATGGCTTTACATTCAGCAAGAGGAAAACTTATATCTGTAATTGGTGATGAAGACACCTGTGTGGGTTTTCTTCTGGGTGGAGTTGGTGAAATCAACAAGAATCGCCACCCCAATTTCATGGTCGTCGACAAGAATACACCAGTAAGTGAAGTCGAAGATTGCTTCAGGCGTTTCGTAAAGCGTGATGATATCGATATTATTTTGATCAATCAAAACTGCGCTGAACTCATTCGTCACGTGATTGACGCACATACATCACCAGTGCCCGCTGTACTGGAAATCCCATCAAAGGACCATCCATACGATGCTAGCAAAGATTCAATTCTACGTCGCGCAAGAGGCATGTTCAATCCTGAAGAT
>correcta
ATGGCTTTGCATTCGGCAAGAGGAAAACTTATATCCGTTATTGGTGATGAAGACACCTGCGTAGGTTTTCTTCTGGGTGGAGTTGGTGAAATCAACAAGAATCGTCACCCCAATTTCATGGTCGTCGACAAGAATACACCAGTGAGTGAAGTCGAAGATTGCTTTAGACGTTTTGTGAAGCGCGATGATATCGATATTATTTTGATTAACCAAAATTGCGCTGAACTCATACGTCACGTGATTGATGCACATACATCACCAGTACCCGCTGTGCTGGAAATCCCTTCAAAGGATCATCCATATGATGCTAGCAAAGATTCCATACTTAGACGTGCAAGAGGCATGTTCAATCCTGAAGAT
>cucurbitae
ATGGCTTTGCATTCAGCTAGAGGAAAACTTATATCCGTTATTGGTGATGAAGACACTTGCGTTGGTTTTCTTCTGGGTGGAGTTGGTGAAATCAACAAGAACCGTCACCCTAATTTCATGGTCGTCGACAAGAATACGCCAGTGAGTGAGGTGGAAGATTGCTTTAGACGTTTTGTGAAGCGCGATGATATCGATATTATATTGATTAACCAAAATTGCGCTGAACTCATACGTCACGTGATTGATGCACACACATCACCAGTACCCGCTGTGCTGGAAATCCCTTCAAAGGATCATCCATACGATGCTAGTAAAGATTCCATTCTTAGACGTGCCAGAGGCATGTTCAATCCGGAAGAT
>dorsalis
ATGGCTTTGCATTCGGCAAGAGGAAAACTTATATCCGTTATTGGTGATGAAGACACCTGCGTAGGTTTTCTTCTGGGTGGAGTTGGTGAAATCAACAAGAATCGTCACCCCAATTTCATGGTCGTTGACAAGAATACACCAGTGAGTGAAGTCGAAGATTGCTTTAGACGTTTTGTGAAGCGCGATGATATCGATATTATTTTGATTAACCAAAATTGCGCTGAACTCATACGTCACGTGATTGATGCACATACATCACCAGTACCCGCTGTGCTGGAAATCCCTTCAAAGGATCATCCATATGATGCTAGCAAAGATTCCATTCTGAGACGTGCAAGAGGCATGTTCAATCCTGAAGAT
>jarvisi
ATGGCTTTGCATTCGGCAAGAGGAAAACTTATATCCGTTATTGGTGATGAAGACACTTGCGTAGGTTTTCTTCTGGGTGGAGTTGGTGAAATCAACAAGAACCGTCACCCCAATTTCATGGTCGTCGACAAGAATACACCAGTGAGTGAAGTCGAAGATTGCTTTAGACGTTTTGTGAAGCGCGATGATATCGATATTATTTTGATTAACCAAAATTGCGCTGAACTCATACGTCACGTGATTGATGCACATACATCACCAGTACCCGCTGTGCTGGAAATCCCTTCAAAAGATCATCCATATGATGCTAGTAAAGATTCCATTCTTAGACGTGCAAGAGGCATGTTCAATCCTGAAGAT
>latifrons
ATGGCTTTGCATTCGGCAAGAGGAAAACTTATATCCGTTATTGGAGATGAAGACACTTGCGTAGGTTTTCTTCTGGGTGGAGTTGGTGAAATCAACAAGAACCGTCACCCCAATTTCATGGTCGTCGACAAGAATACACCAGTGAGTGAAGTCGAAGATTGCTTTAGACGTTTTGTGAAGCGCGATGATATCGATATTATTTTGATTAACCAAAATTGCGCTGAACTCATACGTCACGTGATTGATGCACATACATCACCAGTACCCGCTGTGCTGGAAATCCCTTCAAAGGATCATCCATACGATGCTAGTAAAGATTCCATTCTTAGACGTGCAAGAGGCATGTTCAATCCTGAAGAT
>minax
ATGGCTTTGCATTCGGCTAGAGGAAAACTTATATCCGTTATTGGTGATGAAGATACTTGCGTAGGTTTTCTTCTGGGTGGAGTTGGTGAAATCAACAAGAACCGTCACCCCAATTTCATGGTCGTCGACAAGAATACACCAGTGAGTGAAGTCGAAGATTGTTTTAGACGTTTTGTGAAGCGAGATGATATCGATATTATATTGATTAACCAAAATTGCGCTGAACTCATACGTCACGTGATTGATGCACACACATCACCAGTGCCCGCTGTGCTGGAAATCCCTTCAAAGGATCATCCATACGATGCTAGTAAAGATTCCATTCTTAGACGTGCAAGAGGCATGTTCAATCCTGAAGAT
>musae
ATGGCTTTGCATTCGGCAAGAGGAAAACTTATATCCGTTATTGGTGATGAAGACACCTGTGTAGGTTTTCTTCTGGGTGGAGTTGGTGAAATCAACAAGAATCGTCACCCCAATTTCATGGTCGTTGACAAGAATACACCAGTGAGTGAAGTCGAAGATTGCTTTAGACGTTTTGTGAAGCGCGATGATATCGATATTATTTTGATTAACCAAAATTGCGCTGAACTCATACGTCACGTGATTGATGCACATACATCACCAGTACCCGCTGTGCTGGAAATCCCTTCAAAGGATCATCCATATGATGCTAGCAAAGATTCCATTCTGAGGCGTGCAAGAGGCATGTTCAATCCTGAAGAT
>oleae
ATGGCTTTGCATTCGGCTAGAGGAAAACTTATATCCGTGATTGGTGATGAAGACACTTGTGTAGGTTTTCTTCTGGGTGGAGTTGGTGAAATCAACAAGAACCGTCACCCAAATTTCATGGTCGTCGACAAGAATACACCAGTGAGTGAAGTCGAAGATTGTTTTAGACGTTTCCTAAAGCGCGATGATATCGATATTATTTTGATTAACCAAAATTGCGCTGAACTCATACGTCACGTGATTGATGCACACACATCACCAGTACCCGCTGTGCTGGAAATCCCTTCAAAGGATCATCCATACGATGCTAGTAAAGATTCCATTCTTAGACGTGCAAGAGGCATGTTCAATCCTGAAGAT
>tryoni
ATGGCTTTGCATTCGGCAAGAGGAAAACTTATATCCGTTATTGGTGATGAAGACACTTGCGTAGGTTTTCTTCTGGGCGGAGTTGGTGAAATCAACAAGAACCGTCACCCCAATTTCATGGTCGTCGACAAGAATACACCAGTGAGTGAAGTCGAAGATTGCTTTAGACGTTTTGTGAAGCGCGATGATATCGATATTATTTTGATTAACCAAAATTGCGCTGAACTCATACGTCACGTGATTGATGCACATACATCACCAGTACCCGCTGTGCTGGAAATCCCTTCAAAGGACCATCCATATGATGCTAGTAAAGATTCCATTCTTAGACGTGCAAGAGGCATGTTCAATCCTGAAGAT
>zonata
ATGGCTTTGCATTCGGCAAGAGGAAAACTTATATCCGTTATTGGTGATGAAGACACCTGCGTAGGTTTTCTTCTGGGTGGAGTTGGCGAAATCAACAAGAATCGTCACCCCAATTTCATGGTTGTCGACAAGAATACACCAGTGAGTGAAGTCGAAGATTGCTTTAGACGTTTTGTGAAGCGCGATGATATCGATATTATTTTGATTAACCAAAATTGCGCTGAACTCATACGTCACGTGATTGATGCACATACATCACCAGTACCCGCTGTGCTGGAAATCCCATCAAAGGATCATCCATATGATGCTAGCAAAGATTCCATACTTAGACGTGCAAGAGGCATGTTCAATCCTGAAGAT
