# Supplementary material for: The Impact of Fast Radiation on the Phylogeny of Bactrocera Fruit Flies as Revealed by Multiple Evolutionary Models and Mutation Rate-Calibrated Clock
Source: Insects. 2022 Jun 30;13(7):603. doi: 10.3390/insects13070603 (PMC9319077; doi:10.3390/insects13070603)
Supplement: Supplementary file 1 [file insects-13-00603-s001.zip › File S1/ceratitis_20021.fasta]

>bryoniae
------GCTTACGTCAGCAAACGT------------------CGTGTTAGCTGCTGTAAAACAGAATTTCAAATTCTTTACCCACAAGTTAACGAAAAAGTTTCCACCATTCCTCCTTACGACGACCCAAGGCAACGTTGGGATCATACCAGCGACCGTTATTCAGGCACAATAGCGCAGGACAGGATCGTGAAATCAAGCACCATTGAGGGAGGCAGCAGCACCGGTGACACCAGTATTGGCGGCAGCGGTTTACACCTTGCAATAACGGCTCATCAAACTGATACTGAGCGTTTTAACGACAATTCGTGTAACCGAGGAGGAGGAGGCGGCGGCGTTAGCGTCAGCTGCGGCGGCCAATCCCCGCCCACACCAACGGTCGGTAAAACACTGTTAAATACAAGTCCCAATCTTTTGCCGATTACCACTGCGTCGGATACTTTTAATAATTTGAAAAATTTAGTCAAGATTGATAAAGGTTCCAATCCAACAAACGGTAACACCAATAGTGCTGGTAATAGTTATCGCCCAAAAGGGAATAACGTTGTTGGTTATAAAAATAACGCTAACCTTGCCCATTCAATCGGTGTGTCTCCAACATCTACCGACGAACGTGGTCTAATTTCTAACGGTAGCGGTTCATCTGGTTCGGGAATCGTTGCTGGAGGGCGTGCTGGAGCAGGAAGCTCTTCGGGATATATTAGTTCAACTTATAACAGGAATTCCGCCAAAATTCGTCAATACGATTCGGACGTAAGCCCACGACCTCGACGAACTTACCAGGGTGACTCGTCGTCGTCGCGTTACTATAACAAGAATAGTGACACTTTGGGACAGGGCCCC------TCAGTTGGTACAAGCGGTAACGGCACTCTAAGTGGTGCTGGAGTCGGGCGTGCTATCATAGGTAACGAAGGTAACGGCGGACGCGGCTCATACAACGCCGACGGAAGCAACAACAGACGTTATAACAATCAAAACTCGTCAGATGGCGGCTACAATAGTGCTAATCGAAATATA---AATTCAACCGGTGGCGGAGGCAACAGCTATCGCCAGCAGCAGGGCAACCGTTACGAGAACAGCAATGGGCAACAGCGGTCTTATGGCAATTCCTCAAATGCCAATTACAATAGTAATTATTCAAATAAGCAAGGCTATGGATCACGTTCTGGCTACAATGATGGAAATGTAAATGCTCGATCAAATCACCGTGAAGACTACGGTAGC---------------AACAACTATCGAGAATACGACGACACACCTCGTTCACGTTATAATACCGGAAATAACAGCACAAATAGTCTTGAACGCGGCAACAACGGGCGATACAAGCCCTCTGAGCAGGGTAACGGCAACGGCCATATTCCGTCTGCCTTAAGACAGGGTGGTATTTCAATAGAGGATCGTTACGATCGTTCGGCTGATGTTGGTCGAGCTTATAGCAATCGCACTCCACCAATTCGTGGCGGAAATGTA---------------GGCACCGGATCAGTACCAGGTGCACATTCTTCAACACCAACTTCGATAAATTCAGCGTCATCTTCGTCACGTGGCATATCACCAAACTCGGCTGGTGCCACAGCCGGAACACAACATCCTTCACCATCACCCACGCCACCGCCTCCATCTGCAGGTCGCTGGGTGCCACCATCTTTGCGTCCACAACATGGACTTAGTCAGACCGAAAAGAACGATGCTGTCTTCAGAAAGGTCCGCGGTATATTGAATAAATTAACTCCAGAGAAATTTCAAGAACTCAGTGATGAATTATTGAAGCTCGACTTAAACTCCATTCTCATTTTAAATGGTGTGATTTTGTTGATTTTTGATAAAGCTCTAGATGAGCCGAAATATTCGTCTATGTATGCACAATTATGCAAACGCCTCTCCGAAGAAGCTCCATCTTTTGAAAAAGATCCCAACAGTTCATGTACCTTTTTAAGGCTGCTTATCGCTGTTTGTCGTGACAAGTTTAATAATCGCCTCAAACGCGACAACGCCGACGGTGACAACAATAATCAATTTAACAAAGTACATCGACCAGAGTCACAAGCAAATCTTGGCGAAAATGACACCGATGAAGAAGAACGGCGTCACCTGGCCAAACAGCGCATGCTGGGTAATGTTAAGTTCATCGGTGAACTCCACAAATTGGATATGTTGTCAACAAATGTCCTACATCAGTGCATCATGGAATTGCTGGACAAGAAGAAGAAGCGTTCAGCCTCACAGCAGGAAATGTGCGAGGACATGGAGTGCTTGGCACAGCTGCTCAAGACGTGCGGGAAGGTCCTGGATTCAGAACAGGGCAAAGAGCTGATGAATCAATATTTCGATACCTTGGAACGCCGATCAAAATCGACTGACTATCCGCCTAGGATACGCTTCATGTTGAAGGATGTCATCGAGCTGCGTGAAAACAACTGGATACCCCGTAAAGTGGCGACCACTGAGGGACCTGTGCCTATTAAGCAGATCCGCACCGACGATGATACAATTATTCGTACACCGTTCGCACAAAGGAATCGCGATATGCGCAATAATGATCGCGACGGTGATAGCTGGATGAATCGTTTCCACATAAATCTGCAACCAGGCTTTAATGACATGTTTAGTAGTTTAAGCGTAACTGGTGCTTCGCCGATTGTTTCACCATTTGTT---GGTAATAACTCCAATCGCCCTTATAATGGACGTGAGCGCAATCAAGGTGGACGTGATGGCAACTACAACAACCGTTACAATAAACATAACCAAAATGGTGGATCCAGTGGAAATCGTGAGGACGGACGT---GGTGGCCGCAATGGGCACATGGGACGAGATGGTGACTCCTCTGGCCCATCTCATTATGGCAACGGCGGTGCAAACTCGCTGCTAAACAGCAAAGAACTTGCACCACGCTTCAAACGCAATTTGATGTCGACCAATCAGGATCCCGTTGAAAATCTGCAAATGCGTCCTGCTGCCAACTCGCTTCTTTTCAAAGCTGCGTCACAAAATCATAAACTGCCAGCTATGTTGCCAATTTCGACACCGCCC---ACTGGTAGCAGTGGCTTCGGCAATAGCATCTCCAGCCGCAGCGGTGCTCCCAGCAAGGATCAACTGTCCAACACACAATATCCGTTACTTGGCACTCCCACGTCGCACCTATTAAACCCAGCACGCCCCTCATCGACTCCATCTGCTGAATATGAGAGCGAAAAGAATGTACAATCTGCCAGCTTGGGTTTAACCTTAGAACGAGGTCTAAAAGCTACTTCTTCCTCGCCAAACTTCGGCGCAGCGAATAACGCTAACGGTGAAAAAGTAAAACCT---------ACCAATAATACAGAATACCCCAATATGTCGGATGCTGCTTATAAAAAGCGTAGCTCCACACCGGTAGATCCACAACAGTTGGTCACCAAACAAGGTTCGGTGGAGAAGATTGCTGGTGTCGGTGCGAATAAACAGAAGAAAGATAAAGCTTTCAATAAAGAAGAAGTGCTGAAGAAAACCACAATTTATGTTAAAGACAATTTCTTCTACGATTCTGACGATGAGGATACAACTATCACTGACCCCCGAGTTAACGGCCAAGAAGGAGATAACGATAGTGGCGTTGCTAGCTCGAATGCCAGCGACAGCATCCAAGGCAAGCAATTTACTAATCTAGTAGATGGATTTTTGGATCTCAAAGTGCCTGAGAAATGTATGAAGGATGTGTGCATTAATATCATAATGGATGTGCTGGAAAAAGCCGAAGACAAGTATTTGAATCGTGTAATAATATTCATGCAAGCCTTACGTAAGCAATGCAATATCAAGCCCAATATCATATTGGAAGTTTTTAAGCAAGTTATTAACAAAATGAACGAACGTGAAGCTTTAAATCCGCGCATTGCCACACATGTTGCTGGCCTGTTGAGCCGCGCCGTTGGTGATGCTGGTCTACTCAAATTGACCGATATTGCCAACTACACAGACAACGGCCAGCATTATCCGCTATTTCTGCTCGTGCTGCAGCAATTGCACAAGTCCATTGGCAAGGAACTGCTGGCTGAGAAATTCCGTGAAAGTAAAATCGATTTGATGAACAGCTTACCGGAAGTGGATCGCAATAAGACGCGTTTAGGCGAAATATTAGACGATCGCAACTTGGCTTTCCTCTATCCATTACTAAAAGTACAGGCAGAGATGTATAAGCAACTCACAAGCGTTCCAAATCCCACAGCATTCTATAAATGGATCAAAGCCAATGTCGATTCCAAATTTTATAAAGATGTTGGTTTTATTAACGCACTCATGACAGTTATAGTAAAATATATAACACAAGAGACAACTCTAGCAGAAGGTACCGACACCAAAAAACATCCAGATCGTGCCACCATTGAGAAAGAGGAATCGTTGCTGCTCAAATATTGCCAAATTCTTCAAACATTCCTGGGTGGCAGCAACGAACTGCAATTGATTGCTATTTATGCACTACAAGTGTTTTGCTATAACGAAAATTTCCCAAAAGGTATGCTTTGCCGCTGGTTTAAATATCTCTATGAAGCCGAAGTAATTGAAGAGGAGACATTTATTTTATGGAAGGAGGAAATTTCAGACAAATACCCTGGCAAGGGAACTGCATTATTCCAAGTTAACAACTGGCTGACTTGGTTGCAAGAGGCCGAATCTGAG
>ceratitis
------TACAACGTCGACAATCGTCACAGTAGCTGTAACGAAAGAGTGGATAGA------------------ATTCTTTGCCCCCAAGTAAACGAAAAAGTTTCCACCATTCCTCCTTACGACGACCCAAGGCAACGTTGGGATCAAACCAACGAACCATATTCCGTCACCATAGCGCACGACAGGAACTTAAAAGCAAGCACCATTGAGGGAGGCAGTAGTACCGGTGACACCAGCATCGGCGGCAGCGGTTTACACCTCGCAATAACGGCTCATAAAACTAATACTGAGCGTTTTAACGACAATTCGTGTAACCGAGGAGGAGGAGGCGGCGGCGTCAGCGTCAGCTGCGGTGGCCAATCCCCGCCCACACCAACGGTTGGGAAGACACTGCTAAATACAAGCCCTAATCTTTTGCCCATCACTACTGCTACGGATACATTTAACAATTTAAAGAATTTAGTAAAAATCGATAAGGGTTCAAGTCCAACAAACGGAAACACCAATAGTGGTGGTGGTAGTTATCGCCCGAAAGGGAATAACATTGGCGGTTATAAGAATAGTGGCAACCTTGGTCATAACATTGTTGTTTCACCAACATCCGCAGAAGAACGCGGTTTAATCTCCAACGGTAGCGGATCAGCTGGTTCGGGTATCAGTGTTGGAGGGCGTGCTGGAGCAGGTAACGCTTCGGGATATATTGGTACAACATTTAATAGGAACTCCGCCAAAATTCGTCAATACGATTCTGACGTAAGCCCACGGCCTCGACGAACTTACCAGGGTGACTCGTCGTCGTCGCGTTACTATAGCAAAAATAGTGACACTTTGGGACAGGGCCCCAAATCATCAATTGGACCTGGCGGTAACGGCACTCTTGGTGGTGCTGGTATCGGACGCGCTATCATAGGTAGCGAAGGTAATAGCGGACGCGGCTCATATAACGCCGACGGAAGCAATAATAGACGTTATAATAACCAAGGTCCCAACGATGGCGGCTACAACAGTGGTAATCGTAATTTAAGCAATTCAAGTGGTGGCGGAGGCAATAGCTATCGTCAACAACAGAATTCTCGGTACGAGAACGGAAATGGGCAACAGCGGTCGTATGGTGCCGCATCAAACGCTGGTTATAACAACAATCATTCAAATAAATCAGGATACGGACCACGCAGTGGATACAATGATGGAAATGTAAACCCACGATCGAATCACCGCGACGAATACGGCAGCGGCAGCGGCAGCGGTAATAATTATCGTGACTACGACGATACACCAAGATCACGTTACAATCAAGGAAACAGTAACACAAACAGTCTAGAACGCGGAAATAACAGGCGTTATAAGCCCACTGAGCCGGGCACCGGCAACGGTCACATTCCATCTGCTCTACGTCAAGGTGGCATTTCAATAGAGGATCGTTACGAACGTTCATCTGAAGGCGGCCGTGCCTATAACAACCGCACTCCACCTGTACGAGGAGGAAATGTATCAGTATCGACAGCAGCCACCGGAGCAGCAACAGGCGCACATTCATCTACACCTTCTTCCGTAAACTCAGCTTCTTCATCGTCGCGTGGCATTTCACCCAATTCAGCTGGCGCTGCAGTTAGCACTCAGCGTCCTTCGCCATCACCGACACCACCGCCACCAGCTGCGGGACGTTGGGTACCACCCTCTTTACGTCCACAACATGGACTTACCCAGAGCGAGAAAAATGATGCTGTCTTCAGAAGGGTTCGAGGTATACTAAATAAATTGACTCCTGAGAAATTCCAAGAGCTTAGCGATGAATTATTGAAGCTTGATTTGAACTCAATTCAGATATTGAATGGCGTGATTTTGCTAATTTTCGATAAAGCTTTAGATGAGCCGAAATATTCGTCTATGTACGCACAGTTGTGCAAACGTTTATCACAAGAAGCGCCATCTTTCGAAAAGGATCCAAATAGTTCTTGTACATTTTTGCGTCTATTAATTGCTGTTTGTCGTGATAAGTTCAATAATCGTCTAAAACGTGATAACGCCGACGGCGATAACAATAACCAATTCAATAAAGTACATCGACCTGAGTCACAAATAAATCTTAGTGAAAATGACACCGATGAAGAGGAGCGTCGTCACTTGGCCAAGCAGCGTATGCTGGGTAATGTCAAATTCATTGGCGAACTCCACAAATTGGACATGTTATCAAAGAATGTACTGCATCAGTGCATTATGGAATTGTTGGATAAGAAGAAAAAACGTTCTGCCTCGCAACAAGAAATGTGCGAGGACATGGAGTGCTTGGCTCAGTTGCTCAAAACTTGCGGGAAGGTCTTGGATTCAGAACAGGGCAAAGAGCTGATGAATCAATATTTCGATACTTTGGAACGCCGATCAAAATCGACTGACTATCCACCAAGGATACGTTTCATGTTGAAAGACGTAATTGAACTGCGCGAGAATAACTGGATACCCCGTAAAGTGGCGACCACTGAGGGACCCGTGCCTATCAAACAGATCCGCACCGATGACGATACAATTATACGTACACCGTTCGCACAAAGGAATCGCGATATGCGCAATAATGACCGCGATGGTGATAATTGGATGAATCGCTTCCATATTAATCTTCAGCCAGGATTCAATGATATGTTTAGTAGTTTGAGTGTTACAGGTGCTTCGCCAATTGTTTCACCGTTCGTTAACAGTAATAATCCGAATCGACCCTATAATGGACGTGACCGCAATCAGGGTGGTCGTGATGGTAACTATAATAACCGTTACAATAAACACAACCAAAATGGTGGCAACGGTGGAAATCGTGAAGATGGACGAGGTGGTGGCCGTAATGCTCATATGGGACGTGATGGTGAATCCTCGGGTTCATCGCAATACGGCAGCGGTGGTGGTAATCCATTGCTAAATAGCAAAGAATTGGCACCACGCTTCAAACGCAATCTAATATCGACAAATCAAGATCCAGTCGAAAATTTACAAATGCGTCCTGCAGCCAACTCGCTTCTCTTCAAAGCGGCTTCACAAAACAATAAACTGCCAACAATGCTGCCGATGTCTACACCACCAGCAAGTGGTAGCATTGGTTTCGGCAATGCTAGCTCCAATCGCAGTGCTGGTCAGGGTAAAGATCAATTGTCAAACACACAATATCCATTACTGGGCACACCAACATCTCATTTAGTTAATCCTGCTCGCCCCTCATCAACACCATCGGCTGAATACGATAACGAGAAGATTGCGCAGTCGACTAATTTAGGTTTAAGCTCAGATAGAGGATTAAAACCTATTTCTTCTTCTCCTAATTTCGGTGCAGTTAACGTCACGAGCGCAGAAAAGGCAAGAGCCAATGATGGAAGTAACAGCACAGATTATCCAAGTATCGATGATACTGTGGAGAAGAAACGCAGTGCAACGCCCGTAGATCCACAACAATTGATCACGAAGCAAGGTTCTGTAGAGAAAGCAGCTGGTGCAGGTTCGAACAAACAGAAAAAAGATAAGGCTTTCAACAAAGAGGAAATATTAAAGAAGACTACTGCTTATGTTAAGGATAAATTCTTCTATGAATCTGAGGATGAAGATACAACAATTACTGAAATTCAGAATACCAGCGAGGATGAAAATAATGACAGCGGTGTGGCCAGCTCCGGTGCTAACGATAGTGGTCATGGCAAACAATTCGCTACTTTAGTCGATGGTTTCTTGGATTTAAAAGTGCCTGAGAAATGTATGAAAGATGTCTGCATAAATATCATAATGGATGTATTGGAAAAGGCTGAAGACCGGTACTTGGATCGTATTGTTACGTTCCTACAAGCCGTACGCAAGCAATGCAACATTAAACCCAACATCATTCTAGAAGTGTTCAAACAAGTTATTAACAAAATGAATGAACGCGAAGCATTAAATCCACGCATAGCCACACATGTTGCTGGACTTTTAAGCCGCGCGGTTAGCGATGGAAGTCTGTTGAAATTGAGCGATATTGCCAGTTACACAGATAACGGTCAACATTATCCACTCTTCCTGCTTGTGCTGCAACAACTACACAAATCCATTGGCAAGGAAGCATTAGCTGAGAAATTCCGTGCCGGTAAAATTGATTTAATGAACAGTCTGCCAGAAGTGGATCGCAATAAGACACGTTTAGCTGAAATTTTGGATGATCGCAATTTGGCCTTCCTCTATCCACTGCTCAAAGTACAGGCAGAGATGCTTAAACAATTGACAACTGATCCGAATCCCGCAGCATTCTATAAGTGGATCAAAAGCAATGTCGATGCCAAATTTTATAAAGATACTGGCTTCATAAATGCACTCATGACCGTGTTGGTGAAATACATAACACAAGAAACCACATTAGCGGAAGGTACCGATACAAAGAAACATCCAGATCGTGCCACTATTGACAAGGAAGAAGCGCTGCTACTCAAATATTGCCAAATTCTGCGGACATTCCTTGGCGGTAGCAACGAATTACAATTGATCGCAATCTATGCATTACAAGTTTTTTGCCACAATGAAAACTTCCCTAAAGGTATGCTCTGCCGCTGGTTCAAATATCTCTATGAAGCGGAAGTAATCGAAGAGGAAACCTTTATTTTATGGAAGGAGGAAATTTCGGACAAATATCCTGGTAAAGGAACTGCACTATTCCAAGTTAACAACTGGCTGACTTGGTTGCAAGAGGCCGAGTCTGAG
>correcta
------GCTTACGTCAGCAAACGT------------------CGTGTTAGCTGCTGTAAAGCAGAATTTCAAATTCTTTACCCACAAGTTAACGAAAAAGTTTCCACCATTCCTCCTTACGACGACCCAAGGCAACGTTGGGATCAAACCAGCGACCGTTATTCAGGCACAATAGCGCAGGACAGGATCGTGAAATCAAGCACCATTGAGGGAGGCAGTAGCACCGGTGACACCAGTATTGGCGGCAGCGGTTTACACCTTGCAATAACGGCTCATCAAACTGATACTGAGCGTTTTAACGACAATTCGTGTAACCGAGGAGGAGGAGGCGGCGGCGTTAGCGTCAGCTGCGGCGGCCAATCCCCGCCCACACCAACGGTCGGTAAAACACTGTTAAATACAAGTCCCAATCTTTTGCCGATTACCACTGCGTCGGATACTTTTAACAATTTGAAAAATTTAGTCAAGATTGATAAGGGTTCCAATCCAACAAACGGTAACACCAATAGTGGTGGTAGTAGTTATCGCCCAAAAGGGAATAACGTTGGTGGTTATAAAAATAACGCTAACCTTGCCCATACAATCGGTGTTTCTCCAACATCTACTGACGATCGTGGTCTAATTTCTAACGGTAGCGGTTCATCTGGTTCGGGAATCGTTGCTGGAGGGCGTACTGGAGCAGGAAGCTCTTCGGGATATATTAGTTCAACTTATAACAGGAATTCCGCCAAAATTCGTCAATACGATTCGGACGTAAGCCCACGACCTCGACGAACTTACCAGGGTGACTCGTCGTCGTCGCGTTACTATAACAAGAATAGTGACACTTTGGGACAGGGCCCC------TCAGTTGGTACAAGCGGTAACGGCACTCTAAGTGGTGCTGGTATCGGACGTGCTATCATAGGTAACGAAGGTAACGGCGGACGCGGCTCATACAACGCCGACGGAAGCAACAACAGACGTTATAACAATCAAAATTCGTCAGATGGCGGCTACAATAGTGCTAATCGTAATATA---AACTCGACTGGTAGCGGAGGCAGCAGCTATCGCCAGCAGCAAGGCAACCGTTACGAGAACAGCAATGGGCAACAGCGGTCTTATGGCAATTCCTCAAATGCCAATTACAATAGTAATTATTCAAATAAGCAAGGCTATGGCTCACGTTCTGGCTACAATGATGGAAATGTAAATGCGCGATCAAATCACCGTGAAGACTACGGTAGC---------------AACAACTATCGAGAGTACGACGACACACCACGTTCACGTTATAATACCGGAAATAATAGCACTAATAGTCTTGAACGCGGCAACAACGGGCGATACAAGCCCTCTGAGCAGGGTAACGGCAACGGCCATATTCCGTCTGCCTTGAGACAGGGTGGTATTTCAATAGAGGATCGTTACGATCGTTCGGCTGATGCTGGTCGAGCTTATAGCAATCGCACTCCACCAATTCGTGGCGGAAATGTA---------------GGCACCGGATCAGTACCAGGTGCACACTCTTCAACACCAACTTCGATAAATTCAGCGTCATCGTCGTCACGTGGCATATCACCCAACTCGGCTGGTGCCTCAGCCGGAACACAACACCCTTCACCATCACCCACGCCACCACCTCCATCTGCTGGTCGCTGGGTACCACCATCTTTGCGTCCACAACATGGACTTAGTCAGACCGAAAAGAACGATGCTGTCTTCAGAAAGGTCCGCGGTATATTGAATAAATTAACTCCAGAGAAATTTCAAGAACTCAGCGATGAATTATTGAAACTCGACTTAAACTCCATTCTCATTTTAAATGGTGTGATTTTGTTGATTTTTGATAAAGCTCTAGATGAGCCGAAATATTCGTCTATGTATGCACAATTATGCAAACGCCTCTCCGAAGAAGCTCCATCTTTTGAAAAAGACCCCAATAGTTCATGTACCTTTTTAAGGCTGCTCATCGCTGTTTGTCGTGACAAGTTTAATAATCGCCTCAAACGCGACAACGCCGACGGTGACAACAATAATCAATTTAACAAAGTACATCGACCAGAATCACAAGCAAATCTTGGCGAAAATGACACCGATGAAGAAGAGCGGCGTCACCTGGCCAAACAGCGCATGCTGGGTAATGTTAAGTTCATTGGTGAACTCCACAAATTGGATATGTTGTCAACAAATGTCCTACATCAGTGCATCATGGAATTGCTGGACAAGAAGAAGAAGCGTTCTGCATCACAACAGGAAATGTGCGAGGACATGGAGTGCTTGGCACAGCTGCTCAAGACGTGCGGGAAGGTCCTGGATTCAGAACAGGGCAAAGAGCTGATGAATCAATATTTCGATACCTTGGAACGCCGATCAAAATCGACTGACTATCCGCCTAGGATACGCTTCATGTTGAAGGATGTCATCGAGCTGCGTGAAAACAACTGGATACCCCGTAAAGTGGCGACCACTGAGGGACCCGTGCCGATTAAGCAGATCCGCACCGACGATGATACAATTATTCGTACACCGTTCGCACAAAGGAATCGCGATATGCGCAATAATGATCGCGACGGTGATAGCTGGATGAATCGTTTCCATATAAATCTGCAACCAGGCTTTAATGACATGTTTAGTAGTTTAAGCGTAACTGGTGCTTCGCCGATTGTTTCACCATTTGTT---GGTAATAACTCCAATCGCCCCTATAATGGACGTGAGCGCAATCAAGGCGGACGTGATGGCAACTACAACAACCGTTACAATAAACATAACCAAAATGGTGGATCCGGTGGAAATCGTGAGGACGGACGT---GGTGGCCGCAATGGGCACATGGGACGAGATGGTGACTCCTCTGGCCCATCACATTATGGCAACGGCGGTGCAAACTCGCTGCTAAACAGCAAAGAACTTGCGCCACGCTTCAAACGCAATTTGATGTCGACCAATCAAGATCCTGTAGAAAATCTACAAATGCGACCTGCTGCCAACTCGCTTCTTTTCAAAGCTGCGTCACAAAATCATAAACTGCCAGCTATGTTGCCAATTTCGACACCGCCC---ACTGGTAGCAGTGGCTTCGGCAATAGCAGCTCCAGCCGCAGCGGTGCTCCCAGCAAGGATCAACTCTCCAACACACAATATCCATTACTTGGCACACCCACGTCGCACCTAATAAACCCAGCACGCCCCTCGTCGACTCCATCTGCCGAATATGAGAGCGAAAAGAATGTACAATCCGCCAGTTTGGGTTTAACTTTAGAGCGAGGTCTAAAAGCTACTTCTTCCTCACCAAACTTCGGCGCAGCAAATAATGTTAACGGCGAAAAAGTAAAACCG---------ACCAATAATACAGATTACCCCAATATGTCGGATGCTGCATATAAAAAACGTAGCTCCACACCGGTAGATCCACAGCAGTTGGTCACCAAACAAGGTTCCGTGGAGAAGATTGCTGGTGCTGGTGCAAATAAACAGAAAAAAGATAAAGCTTTCAATAAAGAAGAAGTGTTGAAGAAAACCACAATTTATGTTAAAGACAATTTCTTCTACGATTCAGATGATGAGGATACAACTATCACTGACTCCGCAGCTAACGACCAAGAAGGAGATAACGATAGTGGTGTTGCTAGCTCAAATGCCAGCGATAGCATCCAAGGCAAGCAATTTACTAACTTGGTAGATGGATTTTTGGATCTCAAAGTGCCTGAGAAATGTATGAAGGATGTGTGCATTAATATCATAATGGATGTGCTGGAAAAAGCCGAAGACAAGTATTTGAATCGTGTAATCATGTTCATGCAAGCCTTACGTAAGCAATGCAATATCAAGCCCAATATCATATTGGAAGTTTTTAAGCAAGTTATTAACAAAATGAACGAACGTGAAGCTTTAAATCCGCGCATTGCCACACATGTTGCTGGCCTGTTGAGCCGCGCCGTTGGCGATGCTGGTCTACTCAAATTGACCGATATTGCCAACTACACAGACAACGGTCAACATTATCCGCTATTTCTGCTCGTGCTGCAACAACTGCACAAGTCCATTGGCAAGGAATCGCTGGCTGAGAAATTCCGTGAAAGTAAAATCGATTTAATGAACAGCTTGCCGGAAGTGGATCGCAATAAGACGCGTTTAGGCGAAATATTGGACGATCGCAACTTGGCTTTCCTCTATCCATTACTAAAAGTACAGGCGGAGATGTATAAGCAACTCACAAGCGATCCAAATCCCACAGCATTCTATAAATGGATCAAAGCCAATGTTGATTCCAAATTCTATAAAGATGTTGGTTTTATTAACGCACTCATGACAGTCATAGTAAAATATATAACACAAGAGACAACTCTAGCAGAAGGTACCGACACCAAAAAACATCCAGATCGTGCCACCATTGAGAAAGAGGAATCATTGCTGCTCAAATATTGCCAAATTCTGCAAACATTCCTGGGTGGCAGCAACGAACTGCAACTGATTGCTATTTATGCACTACAAGTGTTTTGCTATAACGAAAATTTCCCCAAAGGTATGCTTTGCCGCTGGTTCAAATATCTCTATGAAGCCGAAGTAATCGAAGAGGAGACATTTATTTTATGGAAGGAGGAAATTTCAGACAAATACCCTGGCAAGGGAACTGCACTATTCCAAGTTAACAACTGGCTGACTTGGTTGCAAGAGGCCGAATCTGAG
>cucurbitae
---------TACGTCAGTAAACGT------------------CGCGTTAGCCGCTGTAAAGCAGATTTTATAATTCTTTACCCACAAGTTAACGAAAAAGTTTCCACCATTCTTCCTTACGACGACCCAAGGCAACGTTGGGATCAAACCAGCGACCGTTATTCAGGCACAATAGCGCAGGACAGGAACGTGAAAGCAAGCACCATTGAGGGAGGCAACAGCACCGGTGACACCAGTATTGGCGGCAGCGGTTTACACCTCGCAATAACGGCTCATCAAACTGATACTGAGCGTTTTAACGACAATTCGTGTAACCGAGGAGGAGGAGGCGGCGGCGTTAGCGTCAGCTGCGGCGGCCAATCTCCGCCCACACCAACGGTCGGTAAAACACTGTTAAATACAAGTCCCAATCTTTTGCCGATTACCACTGCATCGGACACTTTTAACAATTTGAAAAATTTAGTAAAGATTGATAAGGGTTCCAGCCCAACGAACGGCAACACCAATAGTGGTGGTAATAGTTATCGCCCAAAAGGCAATAAC------GGCTATAAAAATAACGGTAATCTAGCC---------------------ACATCCGCCGACGAACGCGGTCTAATTTCTAACGGTAGTGGTTCATCTGGTTCCGGTATCGGTGCTGGAGGGCGTGCTGGAGCAGGAAGCTCTTCGGGATATATTAGTTCATCATATAATAGGAATTCCGCCAAAATTCGTCAATACGATTCGGACGTAAGCCCACGACCTCGACGAACTTACCAGGGTGACTCGTCGTCGTCGCGTTACTATAACAAAAATAGTGACACTTTGGGACAGGGCCCCAAATCATCAGTTGGAACCGGTGGTAACGGCACTCTAAGTGGTGCTGGTATCGGACGTGCTATCATAGGTAACGAAGGTAACAGCGGACGCGGCTCATACAACGCCGACGGAAGCAACAATAGACGTTATAACAATCAAGGTTCGACAGATGGCGGCTACAATAGTGGTAACCGTAATATA---AACTCAACCGGTGGCGGAGGCAGCAGCTATCGCCAACAGCAGGGCAACCGTTACGAGAACAGCAATGGGCAACAGCGGTCTTATGGCAATTCCACAAATGCCAACTACAACAGTAACTATTCAAATAAACAAGGATATGGATCACGTTCTGGATACAATGATGGAAATGTAAATACACGTTCAAATCACCGGGAAGACTACGGTAGC---------------AACAACTATCGAGAGTACGACGACACCCCACGTTCTCGTTACAATACCGGAAATAACAGCACAAACAGTCTCGAACGCGGCAATAACGGGCGTTACAAGCCCTCTGAGCAGGGTAACGGTAACGGCCACATACCCTCTGCTTTAAGGCAAGGTGGAATTTCAATTGAAGATCGTTACGATCGTTCAGCTGACGGCGGACGTGCTTATAGTAATCGCACTCCACCAATTCGTGGCGGAAATGCA---------------GGCCCCGCATCAGCACCAGGCGCACACTCTTCAACACCATCTTCAATAAATTCAGCGTCATCGTCGTCTCGTGGCATATCACCCAACTCAGCTGGCGCCACAGTAGGAGCACAGCGCCCATCACCATCACCCACGCCACCGCCTCCATCTGCAGGTCGCTGGGTGCCACCATCTTTGCGTCCACAACATGGACTCAGTCAAACAGAAAAGAACGATGCTGTCTTCAGAAGGGTTCGTGGTATCCTAAACAAATTGACTCCAGAGAAATTCCAAGAACTCAGCGATGAATTGTTGAAGCTCGACTTGAACTCCATTCTCATTTTAAATGGTGTGATTTTGTTGATTTTTGATAAAGCTCTAGATGAGCCGAAGTATTCGTCTATGTATGCACAGTTGTGCAAACGTCTCTCAGAAGAAGCTCCCTCATTTGAAAAAGATCCCAACAGTTCATGTACCTTTTTAAGGCTGCTCATCGCCGTTTGTCGTGATAAGTTTAATAATCGCCTCAAACGTGATAACGCCGACGGTGACAACAATAATCAATTCAACAAAGTACACCGACCAGAGTCACAAGCAAATCTTGGTGAAAATGACACCGATGAAGAGGAACGCCGTCATCTGGCCAAACAGCGCATGCTGGGTAATGTCAAGTTCATTGGTGAACTCCACAAATTGGATATGTTGTCAACAAATGTACTGCATCAATGCATTATGGAATTGCTCGACAAGAAGAAGAAGCGTTCAGCCTCACAGCAAGAAATGTGCGAGGACATGGAGTGCTTGGCACAACTGCTCAAAACGTGCGGGAAGGTCCTGGATTCAGAACAGGGCAAAGAGCTGATGAATCAATATTTCGATACCTTGGAACGCCGATCAAAATCGACTGACTATCCGCCTAGGATACGCTTCATGTTGAAGGATGTCATCGAGCTGCGTGAAAACAACTGGATACCCCGTAAAGTGGCGACCACTGAGGGACCCGTGCCTATTAAGCAGATCCGCACCGACGATGATACAATCATTCGTACACCGTTCGCACAAAGGAATCGCGATATGCGCAATAATGACCGCGACGGTGATAGCTGGATGAATCGTTTCCATATAAATCTGCAGCCAGGCTTCAATGACATGTTTAGTAGTTTAAGCGTAACTGGTGCTTCGCCGATTGTGTCACCATTTAGT---GGTAATAATTCAAATCGACCATATAATGGACGCGACCGCAATCAAGGTGGACGCGATGGCAACTACAACAACCGGTACAATAAGCACAACCAAAATGGTGGATCCGGTGGAAATCGTGAGGACGGACGA---GGTGGCCGCAATGGACACATGGGACGAGATGGTGACTCCTCTGGTCCATCTCATTATGGTAACGGCGGTGGAAATTCGCTGCTGAATAGCAAAGAACTTGCACCACGTTTCAAACGTAATTTGATGTCGACCAATCAAGACCCCGTTGAAAATCTACAAATGCGACCTGCTGCCAACTCGCTTCTTTTCAAAGCTGCATCACAAAATCATAAACTGCCAGCAATGTTGCCAATTTCGACACCGCCA---AGTGGCAGCACTGGCTTCGGTAATAACAGCTCCAACCGCAGCGGTGCTTCAAACAAGGACCAATTGTCTAACGCTCAATACCCGCTTCTTGGTACACCCACTTCACACTTAATGAATCCAGCTCGTCCTTCGTCGACTCCATCTGCCGAATATGATAACGAAAGGAGTGTACAATCCGCTAGCTTGGGTTTGAATTTAGAGAGGGGCCTGAAAGCCACCTCTTCCTCGCCAAACTTCGGTGCAGCAAATAATGCGGGTGGAGAAAAAGGCAAATCT---------AGCAATAATTCAGATTACTCCAATTTGTCCGATGCTGCTGATAAGAAACGCAGCTCAACACCGATAGATCCTCAACAATTGGTCACCAAACAAGGTTCCGTGGAGAAGGCTGCCGGCGCTGGTGCGAACAAACAGAAGAAAGACAAAGCTTTTAATAAAGAAGAAGTACTGAAGAAAACAACCGCTTATGTTAAAGACAATTTCTTCTATGATTCAGACGATGAGGATACAACTATCACTGACGCTCGCGGTAACGACGAAGAAGGAGATAATGATAGCGGCGTTGCCAGCTCTAATGCCAGCGATAGCATCCATGGCAAGCAATTCACCAATCTAGTAGATGGGTTCTTGGATCTTAAAGTGCCTGAGAAATGTATGAAGGACGTGTGCATCAATGTCATAATGGATGTGCTTGAAAAAGCTGAAGACAAGTATTTGCAGCGTGTAATCTCTTTCCTACAAGCCCTACGCAAGCAATGCAATATCAAACCCAATATCATATTGGAAGTGTTCAAGCAAGTCATTAACAAAATGAACGAACGTGAAGCTTTGAATCCGCGCATTGCCACACATGTTGCTGGACTTTTGAGCCGCGCCGCCGGCGATGCTGGTCTGCTCAAATTGACCGATATCGCCAACTACACGGACAACGGTCAACATTATCCACTATTTTTGTTGGTGCTGCAGCAGCTGCACAAGTCCATTGGCAAAGACGCATTGGCTGAGAAATTCCGTGCAAGTAAAATTGATTTAATGAACAGCCTACCCGAAGTGGATCGCAATAAGACACGTTTAGCTGAAATATTGGACGACCGCAATTTGGCCTTCCTGTATCCACTGCTCAAAGTGCAAGCAGAGATGTATAAGCAACTTACCAGCGATCCAAATCCCTCGGCGTTCTACAAATGGATCAAAGCCAATGTCGATTCCAAGTTCTACAAAGACGTTGGTTTTATTAACGCGCTCATGACAGTGATCGCAAAATATATAACACAAGAGACAACTCTAGCAGAAGGTACCGACATCAAGAAGCACCCAGATCGTGCCACCATGGAGAAAGAGGAATCGTTGCTACTCAAGTATAGCCAAATTTTGCAAACATTCCTGGGTGGCAGTAACGAGCTGCAATTGATTGCTATTTACGCGCTGCAAGTGTTCTGCCACAATGAAAATTTCCCCAAAGGTATGCTCTGCCGTTGGTTCAAATATCTCTATGAAGCTGAAGTAATCGAGGAGGAGACATTCATTTTATGGAAAGAGGAAATTTCAGACAAATACCCTGGTAAGGGAACTGCATTATTCCAAGTTAACAACTGGCTGACTTGGTTGCAAGAGGCCGAATCTGAG
>dorsalis
CTGGAAGTT---------------------------------------------------------------------------------------------------------CCTTACGACGACCCAAGGCAACGTTGGGATCAAACCAGCGACCGTTATTCAGGCACAATAGCGCAGGACAGGATCGTGAAATCAAGCACCATTGAGGGAGGCAGCAGCACCGGTGACACCAGTATTGGCGGCAGCGGTTTACACCTTGCAATAACGGCTCATCAAACTGATACTGAGCGTTTTAACGACAATTCGTGTAACCGAGGAGGAGGAGGCGGCGGCGTTAGCGTCAGCTGCGGCGGCCAATCCCCGCCCACACCAACGGTCGGTAAAACACTGTTAAATACAAGTCCCAATCTTTTGCCGATTACCACTGCGTCGGATACTTTTAACAATTTGAAAAATTTAGTCAAGATTGATAAGGGTTCCAATCCAACAAACGGTAACACCAATAGTGGTGGTAGTAGTTATCGCCCAAAAGGAAATAACGTTGGTGGTTATAAAAATAACGGTAACCTTACCCATACAATCGGTGTTTCTCCAACATCTACCGACGAACGTGGTCTAATTTCTAACGGTAGCGGTTCATCTGGTTCGGGAATCGTTGCTGGAGGGCGTGCTGGAGCAGGAAGCTCTTCGGGATATATTAGTTCAACTTATAACAGGAATTCCGCCAAAATTCGTCAATACGATTCGGACGTAAGCCCACGACCTCGACGAACTTACCAGGGTGACTCGTCGTCGTCGCGTTACTATAACAAGAATAGTGACACTTTGGGACAGGGCCCC------TCAGTTGGTACAAGCGGTAACGGCACTCTAAGTGGTGCTGGTATCGGACGTGCTATCATAGGTAACGAAGGTAACGGCGGACGCGGCTCATACAACGCCGACGGAAGCAACAACAGACGTTATAACAATCAAAACTCGTCAGATGGCGGCTACAATAGTGCTAATCGTAATATA---AACTCAACCGGTGGCGGAGGCAACAGCTATCGCCAGCAGCAGGGCAACCGTTACGAGAACAGCAATGGGCAACAGCGGTCTTATGGCAATTCCTCAAATGCCAATTACAATAGTAATTATTCAAATAAGCAAGGCTATGGCTCACGTTCTGGCTACAATGATGGAAATGTAAATGCGCGATCAAATCACCGTGAAGACTACGGTAGC---------------AACAACTATCGAGAGTACGACGACACACCACGTTCACGTTATAATACCGGAAATAACAGCACTAATAGTCTTGAACGCGGCAACAACGGGCGATACAAGCCCTCTGAGCAGGGTAACGGCAACGGCCATATCCCGTCTGCCTTAAGGCAGGGTGGTATTTCAATAGAGGATCGTTACGATCGTTCGGCTGATGTTGGTCGAGCTTATAGCAATCGCACTCCACCAATTCGTGGCGGAAATGTA---------------GGCGCCGGATCAGTACCAGGTGCACACTCTTCAACACCAACTTCGATAAATTCAGCGTCATCGTCGTCACGTGGCATATCACCCAACTCGGCTGGTGCGACAGCCGGAACACAACACCCTTCACCATCACCCACGCCACCGCCCCCATCTGCAGGTCGCTGGGTGCCACCATCTTTGCGTCCACAACATGGACTTAGTCAGACCGAAAAGAACGATGCTGTCTTCAGAAAGGTTCGCGGTATATTGAATAAATTAACTCCAGAGAAATTTCAAGAACTCAGCGATGAATTATTGAAACTCGACTTAAACTCCATTCTCATTTTAAATGGTGTGATTTTGTTGATTTTTGATAAAGCTCTAGATGAGCCGAAATATTCGTCTATGTATGCACAATTATGCAAACGCCTCTCCGAAGAAGCTCCATCTTTTGAAAAAGACCCCAACAGTTCATGTACCTTTTTAAGGCTGCTCATCGCTGTTTGTCGTGACAAGTTTAATAATCGCCTCAAACGCGACAACGCCGACGGTGACAACAATAATCAATTTAACAAAGTACATCGACCAGAATCACAAGCAAATCTTGGCGAAAATGACACCGATGAAGAAGAGCGGCGTCACCTGGCCAAACAGCGCATGCTGGGTAATGTTAAGTTCATTGGTGAACTCCACAAATTGGATATGTTGTCAACAAATGTCCTACATCAATGCATCATGGAATTGCTGGACAAGAAGAAGAAGCGTTCAGCCTCACAACAGGAAATGTGCGAGGACATGGAGTGCTTGGCACAGCTGCTCAAGACGTGCGGGAAGGTCCTGGATTCAGAACAGGGCAAAGAGCTGATGAATCAATATTTCGATACCTTGGAACGCCGATCTAAATCGACTGACTATCCGCCTAGGATACGCTTCATGTTGAAGGATGTCATCGAGCTGCGTGAAAACAACTGGATACCCCGTAAAGTGGCGACCACTGAGGGACCCGTGCCTATTAAGCAGATCCGCACCGACGATGATACAATTATTCGTACACCGTTCGCACAAAGGAATCGCGATATGCGCAATAATGATCGCGACGGTGATAGCTGGATGAATCGTTTCCATATAAATCTGCAACCAGGCTTTAATGACATGTTTAGTAGTTTAAGTGTCACTGGTGCTTCACCGATTGTTTCACCATTTGTT---GGTGATAACCCCAATCGCCCCTATAATGGACGTGAGCGCAATCAAGGTGGACGTGATGGCAACTACAACAACCGTTACAATAAACATAACCAAAATGGTGGATCCGGTGGAAATCGTGAGGACGGACGT---GGTGGCCGCAATGGGCACATGGGGCGAGATGGTGACTCCTCTGGCCCATCACATTATGGCAACGGCGGTGCAAACTCGCTGCTAAACAGCAAAGAACTTGCACCACGCTTCAAACGCAATTTGATGTCGACCAATCAGGATCCTGTAGAAAATCTACAAATGCGACCTGCTGCCAACTCGCTTCTTTTCAAAGCTGCGTCACAAAATCATAAACTGCCAGCTATGTTGCCAATTTCGACACCGCCC---ACTGGTAGCAGTGGCTTCGGCAATAGCAGCTCCAGCCGCAGCGGTGCTCCCAGCAAGGATCAACTGTCCAACACACAATATCCGTTACTTGGCACTCCCACGTCGCACCTAATAAACCCAGCACGCCCCTCGTCGACTCCATCTGCCGAATATGAGAGCGAAAAGAATGTACAATCCGCCAGTTTGGGTTTAACTTTAGAGCGAGGTCTAAAAGCTACTTCTTCCTCGCCAAACTTCGGCGCAGCAAATAACGCTAACGGCGAAAAAGTAAAAGCG---------ACCAATAATACAGATTACCCCAATATGTCGGATGCTGCATATAAAAAACGTAGCTCCACACCGGTAGATCCACAACAGTTGGTCACCAAACAAGGTTCCGTGGAAAAGATTGCCGGCGCTGGTGCGAATAAACAGAAGAAAGATAAAGCTTTCAATAAAGAAGAAGTGTTGAAGAAAACCACAATTTACGTTAAAGACAATTTCTTCTACGATTCTGACGATGAGGACACAACTATCATTGACTCTCCAGCTAACGACCAAGAAGGAGATAACGATAGCGGCGTTGCTAGCTCGAATGCCAGCGATAGCATCCAAGGCAAGCAATTTACTAATCTGGTAGATGGATTTTTGGATCTCAAAGTGCCCGAGAAATGTATGAAGGATGTGTGCATTAATATCATAATGGATGTGCTGGAAAAAGCCGAAGACAAGTATTTGAATCGTGTAATCACATTCATGCAAGCCTTACGTAAGCAATGCAATATCAAGCCCAATATCATATTAGAAGTTTTCAAGCAAGTTATTAACAAAATGAACGAACGTGAAGCTTTAAATCCGCGCATTGCCACACATGTTGCTGGCCTGTTGAGCCGCGCCGTTGGCGATGCTGGTCTACTCAAATTGACCGATATTGCCAACTACACAGACAACGGTCAACATTATCCGCTATTTCTGCTCGTGCTGCAACAACTGCACAAGTCCATTGGCAAGGAACCGCTGGCTGAGAAGTTCCGTGAAAGTAAAATCGATTTAATGAACAGCTTGCCGGAAGTGGATCGCAATAAGACGCGTTTAGGCGAAATATTGGACGATCGCAACTTGGCTTTCCTCTATCCATTACTAAAAGTACAGGCGGAGATGTATAAGCAACTCACAAGCGATCCAAATCCCACAGCATTCTATAAATGGATCAAAGCCAATGTCGATTCCAAGTTCTATAAAGATGTTGGTTTTATTAACGCACTCATGACAGTGATAGTAAAATATATAACACAAGAGACAACTCTTGCAGAAGGTACCGACACCAAAAAACATCCAGATCGTGCCACCATTGAGAAAGAGGAATCGTTGCTGCTCAAATATTGCCAAATTCTGCAAACATTCCTGGGTGGCAGCAACGAACTGCAATTGATTGCTATTTATGCACTACAAGTGTTTTGCTATAACGAAAATTTCCCCAAAGGTATGCTTTGCCGCTGGTTCAAATATCTCTATGAAGCCGAAGTAATCGAAGAGGAGACATTTATTTTATGGAAGGAGGAAATTTCAGACAAATACCCTGGCAAGGGAACTGCATTATTCCAAGTTAACAACTGGCTGACTTGGTTGCAAGAGGCCGAATCTGAG
>jarvisi
------GCTTACGTCAGCAAACGT------------------CGTGTTAGCTGCTGTAAAGCAGAATTTTTAATTCTTTACCCACAAGTTAACGAAAAAGTTTCCACCATTCCTCCTTACGACGACCCAAGGCAACGTTGGGATCAAACCAGCGACCGTTATTCAGGCACAATAGCGCAGGACAGGATCGTGAAATCAAGCACCATTGAGGGAGGCAGCAGTACCGGTGACACCAGTATTGGCGGCAGCGGTTTACACCTTGCAATAACGGCTCATCAAACTGATACTGAGCGTTTTAACGACAATTCGTGTAACCGAGGAGGAGGAGGCGGCGGCGTTAGCGTCAGCTGCGGCGGCCAATCCCCGCCCACACCAACGGTCGGTAAAACACTGTTAAATACAAGTCCCAATCTTTTGCCGATTACCACTGCGTCGGATACTTTTAACAATTTGAAAAATTTAGTCAAGATTGATAAGGGTTCCAATCCAACAAACGGTAACACCAATAGTGGTGGTAGTAGTTATCGCCCAAAAGGGAACAACGTTGGTGGTTATAAAAATAACGCAAACCTTGCCCATACAATCGGTGTTTCTCCAACATCTACCGACGAACGTGGTCTAATTTCTAACGGTAGCGGTTCATCAGGTTCAGGAATCGTTGCTGGAGGGCGTGCTGGAGCAGGAAGCTCTTCTGGATATATTAGTTCAACTTATAACAGGAATTCCGCCAAAATTCGTCAATACGATTCGGACGTAAGCCCACGACCTCGACGAACTTACCAGGGTGACTCGTCGTCGTCGCGTTACTATAACAAGAATAGTGACACTTTGGGACAGGGCCCC------TCAGTTGGTACAAGCGGTAACGGCACTCTAAGTGGTGCTGGTATCGGACGTGCTATCATAGGTAACGAAGGTAACGGCGGACGCGGCTCATACAACGCCGACGGAAGCAACAACAGACGTTATAACAATCAAAGTTCGTCAGATGGCGGCTACAATAGTGCTAATCGTAATATA---AACTCAACCGGTGGGGGAGGCAACAGCTATCGCCAGCAGCAGGGCAACCGTTACGAGAACAGCAATGGGCAACAGCGGTCTTATGGCAATTCCTCAAATGCCAATTACAATAGTAATTATTCAAATAAGCAAGGCTATGGATCACGTTCTGGCTACAATGATGGAAATGTAAATGCGCGATCAAATCACCGTGAAGACTACGGTAGC---------------AACAACTATCGAGAGTACGACGACACACCACGTTCACGTTATAATACCGGAAATAACAGCACTAATAGTCTTGAACGGGGCAACAACGGGCGATACAAGCCCTCTGAACAGGGTAACGGCAACGGCCATATTCCGTCTGCCTTAAGACAGGGTGGTATTTCAATAGAGGATCGTTACGATCGTTCGGCTGATGTTGGTCGAGCTTATAGCAATCGCACTCCACCAATTCGCGGCGGAAATGTA---------------GGCACCGGATCAGTACCAGGTGCACACTCTTCAACACCAACTTCGATAAATTCAGCGTCATCGTCGTCACGTGGCATATCACCCAACTCGGCTGGTGCCACAGCCGGAACACAACACCCTTCACCATCACCCACGCCACCGCCTCCATCTGCAGGTCGCTGGGTGCCACCATCTTTGCGTCCACAACATGGACTTAGTCAAACCGAAAAGAACGATGCTGTCTTCAGAAAGGTCCGCGGTATATTGAATAAATTAACTCCAGAGAAATTTCAAGAACTCAGCGATGAATTATTGAAACTCGACTTAAACTCCATTCTCATTTTAAATGGTGTGATTTTGTTGATTTTTGATAAAGCTCTAGATGAGCCGAAATATTCGTCTATGTATGCACAATTATGCAAACGCCTCTCCGAAGAAGCTCCATCTTTTGAAAAAGACCCCAACAGTTCATGTACCTTTTTAAGGCTGCTAATCGCTGTTTGTCGTGACAAGTTTAATAATCGCCTCAAACGCGACAACGCCGACGGTGACAACAATAATCAATTTAACAAAGTACATCGACCAGAGTCACAAGCAAATCTTGGCGAAAATGACACCGATGAAGAAGAGCGGCGTCACCTGGCCAAACAGCGCATGCTGGGTAATGTTAAGTTCATTGGTGAACTCCACAAATTGGATATGTTGTCAACAAATGTCCTACATCAATGCATCATGGAATTGCTGGACAAGAAGAAGAAGCGTTCAGCCTCACAGCAGGAAATGTGCGAGGACATGGAGTGCTTGGCACAGCTGCTCAAGACGTGCGGGAAGGTCCTGGATTCAGAACAGGGCAAAGAGCTGATGAATCAATATTTCGATACCTTGGAACGCCGATCAAAATCGACTGACTATCCGCCTAGGATACGCTTCATGTTGAAGGATGTCATCGAGCTGCGTGAAAACAACTGGATACCCCGTAAAGTGGCGACCACTGAGGGACCCGTGCCTATTAAGCAGATCCGCACCGACGATGATACAATTATTCGTACACCGTTCGCACAAAGGAATCGCGATATGCGCAATAATGATCGCGACGGTGATAGCTGGATGAATCGTTTCCATATAAATCTGCAACCAGGCTTTAATGACATGTTTAGTAGTTTAAGCGTAACTGGTGCTTCGCCGATTGTTTCACCATTTGTT---GGTAATAACTCCAATCGCCCTTATAATGGACGTGAGCGCAATCAAGGTGGACGTGATGGCAACTACAATAACCGTTATAATAAACATAACCAAAATGGTGGATCCGGTGGAAATCGTGAGGACGGACGT---GGTGGCCGCAATGGGCACATGGGCCGAGATGGTGACTCCTCTGGCCCATCGCATTATGGCAACGGCGGTGCAAACTCGCTGTTAAACAGCAAAGAACTTGCACCACGCTTCAAACGCAATTTGATGTCGACCAATCAGGATCCTGTAGAAAATCTGCAAATGCGTCCTGCTGCCAATTCGCTTCTTTTCAAAGCTGCGTCACAAAATCATAAACTGCCAGCTATGTTGCCAATTTCAACACCGCCC---ACAGGTAGCAGTGGCTTCGGCAATAGCAGCTCCAGCCGCAGCGGTGCTCCCAGCAAGGATCAACTGTCCAACACACAATATCCGTTACTTGGCACTCCCACGTCGCACCTAATAAACCCAGCACGCCCCTCGTCGACTCCATCTGCCGAATATGAGAGCGAAAAGCATGTTCAAACCGCCAGCTTGGGTTTAACTTTAGAGCGTGGTCTAAAAGCTACTTCTTCCTCGCCAAACTTCGGCGCAGCTAATAATGCTAGCAGCGAAAAAGTAAAACCT---------ACCAATAATACAGATTACCCCAATATGTCGGATGCTGCTTATAAAAAACGTAGCTCCACACCGATAGATCCACAACAGTTGGTCACCAAACAAGGTTCCGTGGAGAAGATTGCTGGCGCCGGTGCGAATAAACAGAAGAAAGATAAAGCTTTCAATAAAGAAGAAGTGTTAAAGAAAACCACAATTTACGTTAAAGACAATTTCTTCTACGATTCTGACGATGAGGATACAACTATCACTGACTCCCCAGCTAACGACCAAGAAGGAGATAACGATAGTGGCGTTGCTAGTTCGAATGCCAGCGACAGTATCCAAGGCAAGCAATTTACTAATCTAGTAGATGGATTTTTGGATCTCAAAGTGCCTGAGAAATGTATGAAGGATGTCTGCATTAATATCATAATGGATGTGCTGGAAAAAGCCGAAGACAAGTATTTGAATCGTGTAATCATATTCCTGCAAGCCTTACGTAAGCAATGCAATATCAAGCCCAATATCATATTGGAAGTTTTCAAGCAAGTTATTAACAAAATGAACGAACGTGAAGCTTTAAATCCGCGCATTGCCACACATGTTGCTGGCCTGTTGAGCCGCGCCGTTGGCGATGCTGGTCTACTCAAATTGACCGATATTGCCAACTACACAGACAACGGTCAACATTATCCGCTATTTCTGCTCGTGCTGCAGCAACTGCACAAGTCCATTGGCAAGGAAGCGCTGGCTGAGAAATTCCGTGAAAGTAAAATCGATTTAATGAACAGCCTACCGGAAGTGGATCGCAATAAGACGCGTTTAGGCGAAATATTGGACGATCGCAACTTGGCTTTCCTCTATCCATTACTAAAAGTACAGGCAGAGATGTATAAGCAACTCACAAGCGATCCAAATCCCACAGCATTCTATAAATGGATCAAAGCCAATGTTGATTCCAAATTCTATAAAGATGTTGGTTTTATTAACGCACTCATGACAGTTATAGTAAAATATATAACACAAGAGACAACTCTAGCAGAAGGTACCGATACCAAAAAACATCCAGATCGTGCCACCATTGAGAAAGAGGAATCGTTGTTGCTCAAATATTGTCAAATTCTGCAAACATTCCTGGGTGGCAGCAATGAACTGCAATTGATTGCTATTTATGCACTACAAGTGTTTTGCTATAACGAAAATTTCCCC------------------------------------------------------------------------------------------------------------------------------------------------------------------------
>latifrons
------GCTTACGTCAGCAAACGT------------------CGTGTTAGCTGCTTTAAAGCAGAATTTCAAATTCTTTACCCACAAGTTAACGAAAAAGTTTCCACCATTCCTCCTTACGACGACCCAAGGCAACGTTGGGATCAAACCAGCGACCGTTATTCAGGCACAATAGCGCAGGACAGGATCGTGAAATCAAGCACCATTGAGGGAGGCAGCAGCACCGGTGACACCAGTATTGGCGGCAGCGGTTTACACCTTGCAATAACGGCTCATCAAACTGATACTGAGCGTTTTAACGACAATTCGTGTAACCGAGGAGGAGGAGGCGGCGGCGTTAGCGTCAGCTGCGGCGGCCAATCCCCGCCCACACCAACGGTCGGTAAAACACTGTTAAATACAAGTCCCAATCTTTTGCCGATTACCACTGCGTCGGATACTTTTAACAATTTGAAAAATTTAGTCAAGATTGATAAGGGTTCCAATCCAACAAACGGTAACACCAATAGTGGTGCTAATAGTTATCGCCCAAAAGGGAATAACGTTGGTGGTTATAAAAATAACGCTAACCTTGCCCATACGATCGGTGTGTCTCCAACATCTACCGACGAACGTGGTCTAATTTCTAACGGTAGCGGTTCATCTGGTTCGGGAATCGTTGCTGGAGGTCGTGCTGGAGCAGGAAGCTCTTCGGGATATATTAGTTCAACTTATAACAGGAATTCCGCCAAAATTCGTCAATACGATTCGGACGTAAGCCCACGACCTCGACGAACTTACCAGGGTGACTCGTCGTCGTCGCGTTACTATAACAAGAATAGTGACACTTTGGGACAGGGCCCC------TCAGTTGGTACAAGCGGTAACGGCACTCTAAGTGGTGCTGGTATCGGACGTGCTATCATAGGTAACGAAGGTAACGGCGGACGCGGCTCATACAACGCCGACGGAAGCAACAACAGACGTTATAACAATCAAAACTCGTCAGATGGCGGCTACAATAGTGCTAATCGTAATATA---AACTCAACCGGTGGCGGAGGCAACAGCTATCGCCAGCAGCAGGGCAACCGTTACGAGAACAGCAATGGGCAACAGCGGTCTTAT------------------AATTACAATAGTAGTTATTCAAATAAGCAAGGCTATGGATCACGTTCTGGCTACAATGATGGAAATGTAAATCCGCGATCAAATCACCGTGAAGACTACGGTAGC---------------AACAACTATCGAGAGTACGACGACACACCACGTTCACGTTATAATACCGGAAATAATAGCACTAATAGTCTTGAACGAGGCAACAACGGGCGATACAAGCCCTCTGAGCAGGGTAACGGCAACGGCCATATTCCGTCTGCCTTAAGACAGGGTGGTATTTCAATAGAGGATCGTTACGATCGTTCGGCTGATGTTGGTCGAGCTTATAGCAATCGTACTCCACCAATTCGTGGCGGAAATGTA---------------GGCACCGGATCAGTACCAGGTGCACATTCTTCAACACCAACTTCGATAAATTCAGCGTCATCGTCGTCACGTGGTATATCACCGAACTCGGCTGGTGCCACAGCCGGAACACAACATCCTTCACCATCACCCACGCCACCGCCTCCATCTGCAGGTCGCTGGGTGCCACCATCTTTGCGTCCACAACATGGACTTAGTCAGACCGAAAAGAACGATGCTGTCTTCAGAAAGGTCCGCGGTATATTGAATAAATTAACTCCAGAGAAATTTCAAGAACTCAGCGATGAATTATTGAAGCTCGACTTAAACTCCATTCTCATTTTAAATGGTGTGATTTTGTTGATTTTTGATAAAGCTCTAGATGAGCCGAAATATTCGTCTATGTATGCACAATTATGCAAGCGCCTCTCCGAAGAAGCTCCATCTTTTGAAAAAGATCCCAACAGTTCATGTACCTTTTTAAGGCTGCTCATCGCTGTTTGTCGTGACAAGTTTAATAATCGTCTCAAACGCGATAACGCCGACGGTGACAACAATAATCAATTTAACAAAGTACATCGACCAGAGTCACAAGTAAATCTTGGCGAAAATGACACCGATGAAGAAGAACGGCGTCACCTGGCCAAACAGCGCATGCTGGGTAATGTTAAGTTCATTGGTGAACTCCACAAATTGGATATGTTGTCAACAAATGTCCTTCATCAGTGCATCATGGAATTGCTGGACAAGAAGAAGAAGCGTTCAGCCTCACAGCAGGAAATGTGCGAGGACATGGAGTGCTTGGCACAGCTGCTCAAGACGTGCGGGAAGGTCCTGGATTCAGAACAGGGCAAAGAGCTGATGAATCAATATTTCGATACCTTGGAACGCCGATCAAAATCGACTGACTATCCGCCTAGGATACGCTTCATGTTGAAGGATGTCATCGAGCTGCGTGAAAACAACTGGATACCCCGTAAAGTGGCGACCACTGAGGGACCTGTGCCTATTAAGCAGATCCGCACAGACGATGATACAATTATTCGTACACCGTTCGCACAAAGGAATCGCGATATGCGCAATAATGATCGCGACGGTGATAGCTGGATGAATCGTTTCCATATAAATCTGCAACCAGGCTTTAATGACATGTTTAGTAGTTTAAGCGTAACTGGTGCTTCGCCGATTGTTTCACCATTTGTT---GGTAATAACTCCAATCGCCCCTATAATGGACGTGAGCGCAATCAAGGTGGACGTGATGGCAACTACAACAACCGTTATAATAAGCATAACCAAAATGGTGGATCCGGTGGAAATCGTGAGGACGGACGT---GGTGGCCGCAATGGGCACATGGGACGAGATGGTGACTCCTCTGGCCCATCTCATTATGGCAACGGCGGTGCAAACTCGCTGCTAAACAGCAAAGAACTTGCACCACGCTTCAAACGCAATTTGATGTCGACCAATCAGGATCCCGTTGAAAATCTGCAAATGCGTCCTGCTGCCAACTCACTTCTTTTCAAAGCTGCGTCACAAAATCATAAACTGCCAGCTATGTTGCCAATTTCGACACCGCCC---ACTGGTAGCAGTGGCTTCGGCAATAGCATTTCCAGCCGCAGCGGTGCTCCCAACAAGGATCAACTGTCCAACACACAATATCCGTTACTTGGCACTCCCACGTCGCACCTAATAAACCCAGGACGCCCCTCCTCCACTCCATCTGCGGAATATGAGAGCGAAAAGAATGTACAATCCGCCAGCTTGGGTTTAACTTTAGAGCGAGGTCTAAAAGCTACTTCTTCCTCGCCAAACTTCGGCGCAACGAATAATGCTAACGGCGAAAAAGTAAAACCG---------ACCAATAATACAGATTACCCCAATATGACGGATGCTGCTTATAAAAAACGTAGCTCCACACCGGTAGATCCACAACAGTTGGTCACCAAACAAGGTTCGGTGGAGAAGATTGCTGGCGCCGGTGCGAATAAGCAGAAAAAAGATAAAGCTTTCAATAAAGAAGAAGTGCTGAAGAAAACCACAATTTATGTTAAAGACAATTTCTTCTACGATTCTGACGATGAGGATACAACTATCACTGACTCCCCAGTTAACGACCAAGAAGGAGATAATGATAGCGGCGTTGCTAGCTCGAATGCCAGCGATAGCATCCAAGGCAAGCAATTTACTAATCTAGTAGATGGATTTTTGGATCTCAAAGTGCCTGAGAAATGTATGAAGGATGTGTGCATTAATATCATAATGGATGTGCTGGAAAAAGCCGAAGACAAGTATTTGAATCGTGTAATCATATTCATGCAAGCCTTACGTAAGCAATGCAATATCAAGCCCAATATCATATTGGAAGTTTTTAAGCAAGTTATTAATAAAATGAACGAACGTGAAGCTTTAAATCCGCGCATTGCCACACATGTTGCTGGCCTGTTGAGCCGCGCCGTTGGCGATGCTGGTCTACTCAAATTGACCGATATTGCCAACTACACAGACAACGGCCAACATTATCCGCTATTTCTGCTCGTGCTGCAGCAATTGCACAAATCCATTGGTAAGGAGCCGCTGGCTGAGAAATTCCGTGAAAGTAAAATCGATTTAATGAACAGCTTACCGGAAGTGGATCGCAATAAGACGCGTTTAGGCGAAATATTAGACGATCGAAACTTGGCTTTCCTCTATCCATTACTAAAAGTACAGGCAGAGATGTATAAGCAACTCACAAGCGATCCAAATCCCACAGCATTCTATAAATGGATCAAAGCCAATGTCGATTCCAAATTCTATAAAGATGTTGGTTTTATTAACGCACTCATGACAGTTATAGTAAAATATATAACACAAGAGACAACACTAGCAGAAGGTACCGACACCAAAAAACATCCAGATCGTGCCACCATTGAGAAAGAGGAATCGTTGCTGCTCAAATATTGCCAAATTCTGCAAACATTCCTGGGTGGCAGCAACGAACTGCAATTGATTGCTATTTATGCACTACAAGTGTTTTGCTATAACGAAAATTTCCCCAAAGGTATGCTTTGCCGCTGGTTCAAATATCTCTATGAAGCCGAAGTAATCGAAGAGGAGACATTTATTTTATGGAAGGAGGAAATTTCAGACAAATACCCTGGCAAGGGAACTGCATTATTCCAAGTTAACAACTGGCTGACTTGGTTGCAAGAGGCCGAATCTGAG
>minax
---------TACGTCAGCAAACGT------------------CGTGTTAGCTACTGTAAAGCAGAACTTATAATTCTTTACGCACAAGTTAACGAAAAAATTTCCACCATTCCTCCTTACGACGACCCAAGGCAACGTTGGGATCAAACCAACGACCGTTATTCAGGCACAATAGCGCAGGACAGGAACGTGAAATCAAGCACCATTGAGGGAGGCAATAGCACCGGTGACACCAGTATTGGCGGCAGCGGTTTACACCTTGCAATAACGGCTCATCAAACTGATACTGAGCGTTTTAACGACAATTCGTGTAACCGAGGAGGAGGAGGCGGCGGCGTTAGCGTCAGCTGCGGCGGCCAATCCCCGCCCACACCAACGGTCGGTAAAACCCTGTTAAATACAAGTCCCAATCTTTTGCCGATTACGACTGCGTCGGATACTTTCAACAATTTAAAAAATTTAGTCAAGATTGATAAGGGTTCCAGTCCAACAAACGTTAACACCAATAGTGGTGGTAGTAGTTATCGCTCAAAA------AACGTTGGGGGTTATAAAAATAACGGTAACCTTACCCATACAATCGGTGTTTCTCCAACATCCGCCGACGAAAGGGGTCTAATTTCTAACGGCAACGGTTCATCTGGTTCGGTTATCGGTACTGGAGGACGTGCTGGAGCAGGGAGCTCTTCGGGATATATTAGTTCAACTTATAACAGGAATTCCGCCAAAATTCGTCAATACGATTCGGACGTAAGCCCACGACCTCGACGAACTTACCAGGGTGACTCGTCGTCGTCGCGTTACTATAATAAGAATAGTGACACATTGGGACAGGGCCCC------TCAGCTGGAACTGGCGGTAACGGTACTCTAGGTGGTGCTGGTATCGGGCGTGCTATCATAGGTAACGACGGTAATAGCGGACGCGGCTCATACAACGCCGACGGAAGCAACAACAGACGTTATAACAATCAAAGCTCGTCAGATGGCGGCTACAATAGTACAAGTCGTAATATA---AACTCGACCGGTGGCGGAGGCAACAGCTACCGCCATCAGCAGGGCAACCGTTACGAGAACAGCAATGGGCAACAGCGATCTTATGGCAATTCCACAAATACCACCTACAACAGTAATTATTCAAATAAACAAGGTTATGGATCACGTACTGGATACAATGATGGAAATGTAAGTGCGCGTTCAAATCATCGGGAAGATTACGGTAGC---------------AACAACTATCGAGAGTACGACGACACACCACGTTCACGTTATAATACCGGGAATAACAGCACTAATAGTCTTGAACGCGGCAATAACGGGCGATACAAGCCCTCTGAGCAGGGTAACGGCAACAGCCACATACCCTCTGCTTTGAGACAAGGTGGTATATCAATAGAGGATCGTTACGATCGCTCGACCGAGGGCGGTCGAGCATATAGTAATCGCACTCCACCGATTCGTGGCGGAAATGTA---------------GGCACCGTATCAGTACCAGGTGCGCATTCTTCAACACCAACTTCGATAAATTCAGCGTCATCGTCGTCTCGTGGCATATCACCAAATTCAGCTGGCGTCACAGCTGGAGCACAACACTCTTCTCCATCACCCACACCACCGCCTCCATCTGCAGGACGCTGGGTGCCACCGTCTTTACGTCCACAACATGGACTCAGTCAGACGGAAAAGAATGATGCTGTCTTCAGAAAGGTTCGCGGTATCCTTAATAAATTAACTCCAGAAAAATTTCAAGAACTCAGCGATGAATTATTGAAACTCGACTTAAACTCCATTCTCATTTTAAATGGTGTGATTTTGTTGATTTTTGATAAAGCTCTAGATGAGCCGAAATATTCGTCTATGTATGCACAGTTGTGCAAACGTCTCTCCGAAGAAGCTCCATCTTTTGAAAAAGATCCCAACAGTTCATGTACATTTTTAAGGCTCCTTATCGCTGTTTGTCGTGACAAGTTTAATAATCGCCTGAAACGTGACAACGCCGACGGTGACAACAATAATCAATTTAACAAAGTACATCGACCAGAGTCACAAGCAATTATTGGCGAAAATGACACCGATGAAGAAGAACGCCGTCACTTGGCCAAACAGCGCATGCTGGGCAATGTTAAGTTCATTGGTGAACTCCACAAATTGGATATGTTGTCAACAAATGTTCTACATCAGTGCATTATGGAATTGCTGGATAAGAAAAAGAAACGTTCAGCCTCACAGCAGGAAATGTGCGAGGACATGGAGTGTTTGGCACAACTGCTCAAAACGTGCGGGAAGGTGTTGGATTCAGAACAGGGCAAAGAGCTGATGAATCAATATTTTGATACCTTGGAACGCCGATCAAAATCGACTGACTATCCGCCTAGGATACGCTTCATGTTGAAGGATGTCATCGAGCTGCGTGAAAACAACTGGATACCCCGTAAAGTGGCGACCACTGAGGGTCCCGTGCCTATTAAGCAGATCCGCACCGACGATGATACAATTATTCGTACACCGTTCGCACAAAGGAATCGCGATATGCGCAATAATGATCGTGACGGTGATAGCTGGATGAATCGTTTCCATATAAATTTGCAACCAGGCTTTAATGATATGTTTAGTAGTTTAAGCGTAACTGGTGCTTCGCCGATTGTTTCACCATTCGGT---GGCAATAACTCAAACCGGCCCTATAATGGACGTGACCGCAATCAAGGTGGACGTGATGGCAACTACAACAGCCGTTACAATAAGCATAACCAAAACGGTGGACCTGGTGGAAATCGTGAGGACGGACGA---GGTGGTCGCAATGGGCACATGGGGCGAGATGGTGACTCCTCTGGTCCATCACATTATGGCAACGGTGGTGGAAATTCGCTGCTAAATAGCAAAGAACTTGCACCACGCTTTAAGCGCAATTTGATGTCGACCAATCAAGATCCTGTTGAAAATCTACAAATGCGACCCGCTGCGAACTCGCTTCTTTTCAAAGCTGCTTCACAAAATCATAAACTGCCAGCAATGTTGCCCATGTCGACACCGCCA---AGTGGCAGCACTGGCTTCGGCAATAGCGGCTCTAGCCGCAGCGGTGGGCCAAACAAAGACCAATTGTCTAACACTCAATACCCGCTTCTAGGTACTCCCACTTCGCACCTAATAAATCCAGCTCGACCTGCGTCAACCCCGTCTGCCGAATATGATAGAGAAAAGAGTGTTCAAACAGCTAGCTTAGGTTTAACATTAGAGAGGGGTCTGAAAGCTACCTCTTCTTCACCAAATTTCGGTGTAGCGAATAACGCAAGTGGAGAAAAAGGAAAACTT---------ATCAATAATTCCGATTACTTCAATTTGTCAGATGCTGTAGATAAAAAACGCAGTTCAACACCGATAGATCCACAAGAAATGGTGACTAAACAAGGTTCTGTGGAGAAGACTGTTGGCGCTGGTGCGAACAAACAGAAGAAGGATAAAGCTTTTAATAAAGAAGAAGTTTTGAAGAAAACAACCGCTTATGTTAAAGACACTTTCTTCTATGAT---GATGATGAGGACACAACTATCACTGGCGGCCTATGTAATGACGAAGAA---GACAATGATAGCGGCGTTGCTAGCTCTAATGCCAGCGATAGCATCCATGATAAGCAATTGACTAATCTAGTAGATGGTTTCTTGGATCTTAAAGTGCCTGAGAAATGTATGAGGGATGTTTGCATTAACATTATAATGGATGTGCTTGAAAAAGCCGAAGACAAGTATTTGAATCGCGTAATCACTTTCTTACAAGCCCTACGCAAGCAATGCAATATCAAACCCAATATTATATTGGAAGTTTTTAAGCAAGTCATTAACAAAATGAACGAACGTGAAGCTTTAAATCCGCGCATTGCCACACATGTTGCTGGACTTTTGAGCCGGGCCGTTGGCGATGTTGCTCTTCTCAAATTGACCGATATCGCCAACTACACGGACAATGGTCAACATTATCCGCTATTTCTGCTCGTACTCCAGCAACTGCACAAGTCCATCGGCAAGGAACCATTGGCTGATAAATTCCGAGAAAGTAAAATCGATTTAATGAACAGCTTACCGGAAGTGGATCGCAATAAGACACGTTTGGCTGAAATATTAGACGATCGCAACTTGGCCTTCCTCTATCCGTTGCTCAAAGTTCAGGCAGAGATGTTTAAGCAACTCACTAGCGATCCGAATCCGACAGCATTCTATAAATGGATAAAAGCCAATGTCGATTCCAAATTCTATAAAGATGTTGGCTTTATTAACGCACTCATGACAGTGATCGTGAAATATATAACACAAGAGACAACTCTAGCAGAAGGTACCGACATTAAGAAGCACCCTGATCGTGCCAACATTGAGAAAGAGGAATCGTTGCTACTCAAATATCGCCAAATTCTGCAAACGTTCCTGGGTGGTAGTAACGAACTGCAATTGATTGCTATTTATGCACTACAAGTTTTTTGCTATAATGAAAATTTCCCCAAAGGTATGCTCTGCCGCTGGTTCAAATATCTATATGAAGCTGAAGTAATTGAAGAGGAGACATTTATTTTATGGAAAGAGGAAATTTCAGATAAATACCCTGGTAAGGGAACTGCATTATTCCAAGTTAACAACTGGCTGACTTGGTTGCAAGAGGCCGAATCTGAG
>musae
------GTTTACGTCAGCAAACGT------------------CGTGTTAGCTGCTGTAAAGCAGAATTTCAAATTCTTTACCCACAAGTTAACGAAAAAGTTTCCACCATTCCTCCTTACGACGACCCAAGGCAACGTTGGGATCAAACCAGCGACCGTTATTCAGGCACAATAGCGCAGGACAGGATCGTGAAATCAAGCACCATTGAGGGAGGCAGCAGCACCGGTGACACCAGTATTGGCGGCAGCGGTTTACACCTTGCAATAACGGCTCATCAAACTGATACTGAGCGTTTTAACGACAATTCGTGTAACCGAGGAGGAGGAGGCGGCGGCGTTAGCGTCAGCTGCGGCGGCCAATCCCCGCCCACACCAACGGTCGGTAAAACACTGTTAAATACAAGTCCCAATCTTTTGCCGATTACCACTGCGTCGGATACTTTTAACAATTTGAAAAATTTAGTCAAGATTGATAAGGCTTCCAATCCAACAAACGGTAACACCAATAGTGGTGGTAGTAGTTATCGCCCAAAAGGAAATAACGTTGGTGGTTATAAAAATAACGGTAACCTTGCCCATACAATCGGTGTTTCTCCAACATCTACCGACGAACGTGGTCTAATTTCTAACGGTAGCGGTTCATCTGGTTCGGGAATCGTTGCTGGAGGGCGTGCTGGAGCAGGAAGCTCTTCGGGATATATTAGTTCAACTTATAACAGGAATTCCGCCAAAATTCGTCAATACGATTCGGACGTAAGCCCACGACCTCGACGAACTTACCAGGGTGACTCGTCGTCGTCGCGTTACTATAACAAGAATAGTGACATTTTGGGACAGGGCCCC------TCAGTTGGTACAAGCGGTAACGGCACTCTAAGTGGTGCTGGTATCGGACGTGCTATCATAGGTAACGAAGGTAACGGCGGACGCGGCTCATACAACGCCGACGGAAGCAACAACAGACGTTATAACAATCAAAATTCGTCAGATGGCGGCTACAATAGTGCTAATCGTAATATA---AACTCAACCGGTGGCGGAGGCAACAGCTATCGCCAGCAGCAGGGCAACCGTTATGAGAACAGCAATGGGCAACAGCGGTCTTATGGCAATTCCTCAAATGCCAATTACAATAGTAATTATTCAAATAAGCAAGGCTATGGCTCACGTTCTGGCTACAATGATGGAAATGTAAATGCGCGATCAAATCACCGTGAAGACTACGGTAGC---------------AACAACTATCGAGAGTACGACGACACACCACGTTCACGTTATAATACCGGAAATAACAGCACTAATAGTCTTGAACGCGGCAACAACGGGCGATACAAGCCCTCTGAGCAGGGTAACGGCAACGGCCATATCCCGTCTGCCTTAAGGCAGGGTGGTATTTCAATAGAGGATCGTTACGATCGTTCGGCTGATGTTGGTCGAGCTTATAGCAATCGCACTCCACCAATTCGTGGCGGAAATGTA---------------GGCGCCGGATCAGTACCAGGTGCACACTCTTCAACACCAACTTCGATAAATTCAGCGTCATCGTCGTCACGTGGCATATCACCCAACTCGGCTGGTGCCACAGCCGGAACACAACACCCTTCACCATCACCCACGCCACCGCCCCCATCTGCAGGTCGCTGGGTGCCACCATCTTTGCGTCCACAACATGGACTTAGTCAGACCGAAAAGAACGATGCTGTCTTCAGAAAGGTCCGCGGTATATTGAATAAATTAACTCCAGAGAAATTTCAAGAACTCAGCGATGAATTATTGAAACTCGACTTAAACTCCATTCTCATTTTAAATGGTGTGATTTTGTTGATTTTTGATAAAGCTCTAGATGAGCCGAAATATTCGTCTATGTATGCACAATTATGCAAACGCCTCTCCGAAGAAGCTCCATCTTTTGAAAAAGACCCCAACAGTTCATGTACCTTTTTAAGGCTGCTCATCGCTGTTTGTCGTGACAAGTTTAATAATCGCCTCAAACGCGACAACGCCGACGGTGACAACAATAATCAATTTAACAAAGTACATCGACCAGAATCACAAGCAAATCTTGGCGAAAATGACACCGATGAAGAAGAGCGGCGTCACCTGGCCAAACAGCGCATGCTGGGTAATGTTAAGTTCATTGGTGAACTCCACAAATTGGATATGTTGTCAACAAATGTCCTACATCAATGCATCATGGAATTGCTGGACAAGAAGAAGAAGCGTTCAGCCTCACAACAGGAAATGTGCGAGGACATGGAGTGCTTGGCACAGCTGCTCAAGACGTGCGGGAAGGTCCTGGATTCAGAACAGGGCAAAGAGCTGATGAATCAATATTTCGATACCTTGGAACGCCGATCAAAATCGACTGACTATCCGCCTAGGATACGCTTCATGTTGAAGGATGTCATCGAGCTGCGTGAAAACAACTGGATACCCCGTAAAGTGGCGACCACTGAGGGACCCGTGCCTATTAAGCAGATCCGCACCGACGATGATACAATTATTCGTACACCGTTCGCACAAAGGAATCGCGATATGCGCAATAATGATCGCGACGGTGATAGCTGGATGAATCGTTTCCATATAAATCTGCAACCAGGCTTTAATGACATGTTTAGTAGTTTAAGCGTCACTGGTGCTTCACCGATTGTTTCACCATTTGTT---GGTAATAACTCCAATCGCCCCTATAATGGACGTGAGCGCAATCAAGGTGGACGTGATGGCAACTACAACAACCGTTACAATAAACATAACCAAAATGGTGGATCCGGTGGAAATCGAGAGGACGGACGT---GGTGGCCGCAATGGGCACATGGGGCGAGATGGTGACTCCTCTGGCCCACCACATTATGGCAACGGCGGTGCAAACTCGCTGCTAAACAGCAAAGAACTTGCACCACGCTTCAAACGCAATTTGATGTCGACCAATCAAGATCCTGTAGAAAATCTACAAATGCGACCTGCTGCCAACTCGCTTCTTTTCAAAGCTGCGTCACAAAATCATAAACTGCCAGCTATGTTGCCAATTTCGACACCGCCC---ACTGGTAGCAGTGGCTTCGGCAATAGCAGCTCCAGCCGCAGCGGTGCTCCCAGCAAAGATCAACTGTCCAACACACAATATCCGTTACTTGGCACTCCCACGTCGCACCTAATAAACCCAGCACGCCCCTCGTCGACTCCATCTGCCGAATATGAGAGCGAAAAGAATGTACAATCCGCCAGTTTGGGTTTAACTTTAGAGCGAGGTCTAAAAGCTACTTCTTCCTCGCCCAACTTCGGCGCAGCAAATAACGCTAACGGCGAAAAAGTAAAAGCG---------ACCAATAATACAGATTACCCCAATATGTCGGATGCTGCATATAAAAAACGTAGCTCCACACCGGTAGATCCACAACAGTTGGTCACCAAACAAGGTTCTGTGGAAAAAATTGCCGGCGCTGGTGCGAATAAACAGAAGAAAGATAAAGCTTTCAATAAAGAAGAAGTGTTGAAGAAAACCACAATTTACGTTAAAGACAATTTCTTCTACGATTCTGACGATGAGGATACAACTATCATTGACTCCCCAGCTAACGACCAAGAAGGAGATAACGATAGCGGCGTTGCTAGCTCGAATGCCAGCGATAGCATCCAAGGCAAGCAATTTACTAATCTGGTAGATGGATTTTTGGATCTCAAAGTGCCCGAGAAATGTATGAAGGATGTGTGCATTAATATCATAATGGATGTGCTGGAAAAAGCCGAAGACAAGTATTTGAATCGTGTAATCACATTCATGCAAGCCTTACGTAAGCAATGCAATATCAAGCCCAATGTCATATTAGAAGTTTTCAAGCAAGTTATTAACAAAATGAACGAACGTGAAGCTTTAAATCCGCGCATTGCCACACATGTTGCTGGCCTGTTGAGCCGCGCCGTTGGCGATGCTGGTCTACTCAAATTGACCGATATTGCCAACTACACAGACAACGGTCAACATTATCCGCTATTTCTGCTCGTGCTGCAACAACTGCACAAGTCCATTGGCAAGGAACCGCTGGCTGAGAAATTCGGTGAAAGTAAAATCGATTTAATGAACAGCTTGCCGGAAGTGGATCGCAATAAGACGCGTTTAGGCGAAATATTGGACGATCGCAACTTGGCTTTCCTCTATCCATTACTAAAAGTACAGGCGGAGATGTATAAGCAACTCACAAGCGATCCAAATCCCACAGCATTCTATAAATGGATCAAAGCCAATGTCGATTCCAAATTCTATAAAGATGTTGGTTTTATTAACGCACTCATGACAGTGATAGTAAAATATATAACACAAGAGACAACTCTTGCAGAAGGTACCGACACCAAAAAACATCCAGATCGTGCCACCATTGAGAAAGAGGAATCGTTGCTGCTCAAATATTGCCAAATTCTGCAAACATTCCTGGGTGGCAGCAACGAACTGCAATTGATTGCTATTTATGCACTACAAGTGTTTTGCTATAACGAAAATTTCCCCAAAGGTATGCTTTGCCGCTGGTTCAAATATCTCTATGAAGCCGAAGTAATCGAAGAGGAGACATTTATTTTATGGAAGGAGGAAATTTCAGACAAATACCCTGGCAAGGGAACTGCATTATTCCAAGTTAACAACTGGCTGACTTGGTTGCAAGAGGCCGAATCTGAG
>oleae
---------------------------------------------------------------------------------------------------------ACAATACCACCTTACGACGACCCAAGGCAACGTTGGGATCAAACCAGCGAACGTTATTTAGGCACAATAGCGCAGGACAGGATCGTGAAATCAAGCACCATTGAGGGAGGCAGCAGCACCGGTGACACCAGTATTGGCGGCAGCGGTTTACACCTTGCAATAACGGCTCATCAAACTGATACTGAGCGTTTTAACGACAATTCGTGTAACCGAGGAGGAGGAGGCGGCGGCGTTAGCGTCAGCTGCGGCGGCCAAACCCCGCCCACACCAACGGTCGGAAAAACACTGTTAAATACAAGTCCCAATCTTTTGCCGATTACCACTGCGTCGGATACTTTTAACAATTTGAAAAATTTAGTCAAGATTGATAAGGGTTCCAGTCCAACAAACGGTAACACCAATAGTGGTGGTAGTAGTTATCGCCCAAAAGGCAATAACGTTGGTGGTTATAAAAATAACAGTAACCTTGCCCATACAATCGGTGTTTCTCCAACATCTGCCGACGAACGTGGTCTAATTTCTAACGGCAGCGGTTCATCTGGTTCGGGTATCGTTGCTGGGGGGCGTGCTGGAGCAGGAAGCTCTTCGGGATATATTAGTTCAACTTATAACAGGAATTCCGCCAAAATTCGTCAATACGATTCGGACGTAAGCCCACGACCTCGACGAACTTACCAGGGTGACTCGTCGTCGTCGCGTTACTATAACAAGAATAGTGACACTTTGGGACAGGGCCCC------TCAGTTGGTACTAGCGGTAACGGCACTCTAAGTGGTGCTGGTATCGGACGTGCTATCATAGGTAACGAAGGTAATAGCGGACGCGGCTCATACAACGCCGACGGAAGCAATAACAGACGTTATAACAATCAA---TCGACAGATGGCGGCTACAATAGTGCTAATCGTAATATA---AACTCAACCGGTGGCGGAGGCAACAGCTATCGCCAGCAGCAGGCCAACCGTTACGAGAACAGCAATGGGCAACAGCGGTCTTATGGCAATTCCACAAATGCCAACTACAACAGTAATTATTCAAATAAACAAGGCTATGGCTCACGTTCTGGCTACAATGATGGAAATGTAAATGCGCGATCAAATCACCGTGAAGACTACGGTAGC---------------AACAACTATCGAGAGTACGACGACACACCACGTTCACGTTATAATACTGGAAATAACAGCACTAATAGTCTTGAACGCAGCAACAACGGGCGATACAAGCCCTCTGAGCAGGGTAACGGAAACGGCCATATTCCGTCTGCCTTAAGACAAGGCGGTATTTCAATAGAGGATCGTTACGATCGTTCGGCTGAAGTCGGTCGAGCTTATAGCAATCGCACTCCACCAATTCGTGGCGGAAATGCA---------------GGCACCGGTTCAGTACCAGGTGCACACTCTTCAACACCAACTTCGATAAATTCAGCGTCATCGTCGTCACGTGGCATATCACCCAACTCAGCTGGCGCCACAGCCGGAGCACAGCACATTTCACCATCACCCACGCCACCACCTCCATCTGCAGGTCGCTGGGTGCCACCATCTTTGCGTCCACAACATGGACTCAGTCAGACCGAAAAGAACGATGCTGTCTTCAGAAAGGTTCGCGGTATCCTTAATAAATTAACTCCAGAGAAATTTCAAGAACTTAGCGATGAATTGTTGAAACTCGACTTAAACTCCATTCTCATTTTAAATGGTGTGATTTTGTTGATTTTTGATAAAGCTCTAGATGAGCCGAAATATTCGTCTATGTATGCACAGTTATGCAAACGACTCTCCGAAGAAGCTCCATCTTTTGAAAAAGACCCCAACAGTTTATGTACCTTTTTACGGCTGCTCATCGCTGTTTGTCGTGACAAGTTTAATAATCGCCTCAAACGCGACAACACCGACGGTGACAACAACAATCAATTTAACAAAGTACATCGACCAGAGTCACAAGCAAATCTTGGCGAAAATGATACCGATGAAGAAGAACGCCGTCATCTGGCCAAACAGCGCATGCTGGGTAATGTTAAGTTCATTGGTGAACTGCACAAATTGGATATGTTGTCAACAAATGTCCTGCATCAGTGCATCATGGAATTGCTGGACAAGAAGAAGAAGCGTTCACCCTCACAGCAGGAAATGTGCGAGGACATGGAGTGCTTGGCACAGCTGCTCAAAACGTGCGGGAAGGTCCTGGATTCAGAACAGGGCAAAGAGCTGATGAATCAATATTTCGATACATTGGAACGCCGATCAAAATCGACTGACTATCCGCCTAGGATACGCTTCATGTTGAAGGATGTCATCGAACTGCGTGAAAACAACTGGATACCCCGTAAAGTGGCGACCACTGAGGGACCCGTGCCTATTAAGCAGATCCGCACCGACGATGATACAATTATTCGTACACCGTTCGCACAGAGGAATCGCGATATGCGCAATAATGATCGCGACGGTGATAGCTGGATGAATCGTTTCCATATAAATCTGCAACCAGGCTTTAATGATATGTTTGGTAGTTTAAGCGTAACTGGTGCTTCGCCGATTGTTTCACCATTTGTT---GGTAATAACTCCAATCGCCCCTATAATGGACGTGAGCGCAATCAAGGTGGACGCGATGGCAACTACAACAATCGTTACAATAAGCATAATCAAAATAGTGGATCCGGTGGAAATCGAGAGGACGGACGA---GGTGGCCGCAATGGGCACATGGGACGAGATGGTGACTCATCTGGTCCATCACATTATGGCAACGGCGGTGCAAACTCGCTGCTTAACAGCAAAGAACTTGCACCACGCTTCAAACGAAATTTGATGTCGACCAATCAAGATCCTGTGGAAAATCTACAAATGCGACCTGCTGCCAACTCGCTTCTTTTCAAAGCTGCGTCACAAAATCATAAACTGCCAGCAATGTTGCCAATGTCGACACCGCCA---ACTGGTAGCACTGGCTTCGGTAATAGCAGTTCCAGTCGAGGTGGTGCTCCCAGCAAGGATCAACTGTCTAACATACAATATCCGTTACTTGGTACCCCTACTTCGCACATAATAAACCCAGCACGCCCTTCGTCGACTCCATCTGCCGAATATGATAGTGAGAAGAGTGTTCAATCCGCCAGCTTGGGTTTAACTTTGGCGAGAGGTCTAAAAGCTACTTCTTCCTCGCCAAACTTCGGTGCAGCGAACAATGCTACCGGCGAAAAAGGAAACCCT---------ATCAATAATACAGATTACCCCAATATGTCGGATGCTGTTTACAAAAAACGTAGCTCCACACCGGTAGATCCACAACAGTTGGTCACTAAACAGGGTTCCGTGGAGAAGATTGCTGGCGCTGGTGCGAATAAACAGAAGAAAGATAAAGCTTTTAACAAAGAAGAAGTTTTGAAGAAAACTACCACTTATATTAAAGATATTTTCTTCTACGATTCTGACGATGAGGATACAACTATCACTGACTCCCCAGTTAACGACCAAGAAGGAGATAATGATAGCGGCGTTGCTAGCTCGAACGCCAGCGATAGCATCCATGGCAAGCAATTTACTAATCTAGTAGATGGATTTTTGGATCTCAAAGTGCCTGAGAAATGTATGAAGGATGTCTGCATCAATATCATAATGGATGTGCTGGAAAAACCCGAAGACAAGTATTTGAATCGTGTAATCATATTCTTACAAGCATTACGTAAGCAATGCAATATCAAGCCCAATATTATATTGGAAGTTTTTAAGCAAGTTATTAACAAAATGAACGAACGTGAAGCTTTAAATCCGCGCATTGCCACACATGTTGCTGGCCTGTTGAGCCGCGCCGTTGGCGATGCTGGTCTACTCAAATTGACCGATATTGCCAACTACACAGACAACGGTCAACATTATCCGCTATTTTTGCTCGTGCTGCAGCAACTGCACAAGTCCATTGGCAAAGAACCGTTGGCGGAGACATTCCGTGAAAGTAAAATCGATTTGATGAACAGTTTACCGGAAGTGGATCGCAATAAGACACGTTTAGCCGAAATATTGGACGATCGCAACTTGGCTTTCCTCTATCCGTTGCTCAAAGTGCAGGCAGAGATGTATAAGCAACTCACTAGCGATCCAAATCCCACAGCATTCTTTAAGTGGATCAAAGCCAATGTCGATTCCAAATTCTATAAAGATGTTGGTTTTATTAATGCACTCATGACAGTTATAGTGAAATATATAACACAAGAGACAACTCTAGCAGAAGGTACAGACACTAAGAAGCATCCAGATCGTGCCACCATCGAGAAAGAGGAATCGTTGCTACTCAAATATTGTCAAATTCTGCAAACATTCCTGGGTGGCAGTAACGAGCTGCAATTGATTGCTATTTATGCACTACAAGTTTTTTGCTATAATGAAAACTTCCCCAAAGGTATGCTTTGCCGCTGGTTCAAATATCTCTATGAAGCTGAAGTAATCGAAGAGGAGACATTTATTTTATGGAAGGAGGAAATTTCAGACAAATACCCTGGCAAGGGAACTGCATTATTCCAAGTTAACAATTGGCTGACTTGGTTGCAAGAGGCCGAATCTGAG
>tryoni
------GCTTACGTCAGCAAACGT------------------CGTGTTAGCTGCTGTAAAGCAGAATTTCAAATTCTTTACCCACAAGTTAACGAAAAAGTTTTCACCATTCCTCCTTACGACGACCCAAGGCAACGTTGGGATCAAACCAGCGACCGTTATTCAGGCACAATAGCGCAGGACAGGATCGTGAAATCAAGCACCATTGAGGGAGGCAGCAGCACCGGTGACACCAGTATTGGCGGCAGCGGTTTACACCTTGCAATAACGGCTCATCAAACTGATACTGAGCGTTTTAACGACAATTCGTGTAACCGAGGAGGAGGAGGCGGCGGCGTTAGCGTCAGCTGCGGCGGCCAATCCCCGCCCACACCAACGGTTGGTAAAACTCTGTTAAATACAAGTCCCAATCTTTTGCCGATTACCACTGCGTCGGATACTTTTAACAATTTGAAAAATTTAGTCAAGATTGATAAGGGTTCCAATCCAACAAACGGTAACACCAATAGTGGTGGTAGTAGTTATCGCCCAAAAGGGAATAACGTTGGTGGTTATAAAAATAACTCAAACCTTGCCCATACAATCGGTGTTTCTCCTACATCTACAGACGAACGTGGTCTAATTTCTAACGGTAGCGGTTCATCTGGTTCAGGAATCGTTGCTGGAGGGCGTGCTGGAGCAGGAAGCTCTTCGGGATATATTAGTTCAACTTATAACAGGAATTCCGCCAAAATTCGTCAATACGATTCGGACGTAAGCCCACGACCTCGACGAACTTACCAGGGTGACTCGTCGTCGTCGCGTTACTATAACAAGAATAGTGACACTTTGGGACAGGGCCCC------TCAGTTGGTACAAGCGGTAACGGCACTCTAAGTGGTGCTGGTATCGGACGTGCTATCATAGGTAACGAAGGTAACGGCGGACGCGGCTCATACAACGCCGACGGAAGCAACAACAGACGTTATAACAATCAAAGTTCGTCAGATGGCGGCTACAATAGTGCTAATCGTAATATA---AATTCAACCGGTGGCGGAGGCAACAGCTATCGCCAGCAGCAGGGCAACCGTTACGAGAACAGCAATGGGCAACAGCGGTCTTATGGCAATTCCTCAAATGCCAATTACAATAGTAATTATTCAAATAAGCAAGGCTATGGATCACGTTCTGGCTACAATGATGGAAATGTAAATGCGCGATCAAATCACCGTGAAGACTACGGTAGC---------------AACAACTATCGAGAGTACGACGACACACCACGTTCACGTTATAATACCGGAAACAACAGCACTAATAGTCTTGAACGGGGCAACAACGGGCGATACAAGCCCTCTGAACAGGGTAACGGCAACGGTCATATTCCGTCTGCCTTAAGACAGGGTGGTATTTCAATAGAGGATCGTTACGACCGTTCGGCTGATGTTGGTCGAGCTTATAGCAATCGCACTCCACCGATTCGCGGCGGAAATGTT---------------GGCAGCGGCTCAGTACCAGGTGCACACTCTTCAACACCAACTTCGATAAATTCAGCGTCATCGTCGTCACGTGGCATATCACCCAACTCAGCTGGTGCCACAGCCGGAACACAACACCCTTCACCATCACCCACGCCACCGCCCCCATCTGCAGGTCGCTGGGTGCCACCATCTTTGCGTCCACAACATGGACTTAGTCAGACCGAAAAGAACGATGCTGTCTTCAGAAAGGTCCGCGGTATATTGAATAAATTAACTCCAGAGAAATTTCAAGAACTCAGCGATGAATTATTGAAACTCGACTTAAACTCCATTCTCATTTTAAATGGTGTGATTTTGTTGATTTTTGATAAAGCTCTAGATGAGCCGAAATATTCGTCTATGTATGCACAATTATGCAAACGCCTCTCCGAAGAAGCTCCATCTTTTGAAAAAGACCCCAACAGTTCATGTACCTTTTTAAGGCTGCTAATCGCTGTTTGTCGTGACAAATTTAATAATCGCCTCAAACGTGACAACGCCGACGGTGACAACAATAATCAATTTAACAAAGTACATCGACCAGAGTCACAAGCAAATCTTGGCGAAAATGACACCGATGAAGAAGAGCGGCGTCACCTGGCCAAACAGCGCATGCTGGGTAATGTTAAATTCATTGGTGAACTCCACAAATTGGATATGTTGTCAACAAATGTCCTACATCAGTGCATCATGGAATTGCTGGACAAGAAGAAGAAGCGTTCAGCCTCACAGCAGGAAATGTGCGAGGACATGGAGTGCTTGGCACAGCTGCTCAAGACGTGCGGGAAGGTCCTGGATTCAGAACAGGGCAAAGAGCTGATGAATCAATATTTCGATACCTTGGAACGCCGATCAAAATCGACTGACTATCCGCCTAGGATACGCTTCATGTTGAAGGATGTCATCGAGCTGCGTGAAAACAACTGGATACCCCGTAAAGTGGCGACCACTGAGGGACCCGTGCCTATTAAGCAGATCCGCACCGACGATGATACAATTATTCGTACACCGTTCGCACAAAGGAATCGCGATATGCGCAATAATGATCGCGACGGTGATAGCTGGATGAATCGTTTCCATATAAATCTGCAACCAGGCTTTAATGACATGTTTAGTAGTTTAAGCGTAACTGGTGCTTCGCCGATTGTTTCACCATTTGTT---GGTAATAACTCCAATCGCCCTTATAATGGACGTGAGCGCAATCAAGGTGGACGTGATGGCAACTACAATAACCGTTATAATAAACATAACCAAAATGGTGGATCCGGTGGAAATCGTGAGGACGGACGA---GGTGGCCGCAATGGGCACATGGGGCGAGATGGTGACTCCTCTGGCCCATCACATTATGGCAACGGCGGTGCAAACTCGCTGCTGAACAGCAAAGAACTTGCACCACGCTTCAAACGTAATTTGATGTCGACCAATCAGGATCCTGTAGAAAATCTGCAAATGCGTCCTGCTGCCAATTCGCTTCTTTTCAAAGCTGCGTCACAAAATCATAAACTGCCAGCTATGTTGCCAATTTCGACACCGCCC---ACAGGTAGCAGTGGCTTCGGCAATAACAGCTCCAGCCGCAGCGGTGCTCCCAGCAAGGATCAACTGTCCAACACACAATATCCGTTACTTGGCACTCCTACGTCGCACCTAATAAACCCCGCACGCCCCTCGTCGACTCCATCTGCCGAATATGAGAGCGAAAAGCATGTTCAAACCGCCAGCTTGGGTTTAACTTTAGAGCGAGGTCTAAAAGCTACTTCTTCCTCACCAAACTTCGGCGCAGCGAATAATGCTAACAGTGAAAAAGTAAAACCT---------ACCAATAATACAGATTACCCCAATATGTCGGATACTGCTTATAAAAAACGTAGCTCCACACCGGTAGATCCACAACAGTTGGTCACCAAACAAGGTTCCGTGGAGAAGATTGCTGGCGCCGGTGCGAATAAACAGAAGAAAGATAAAGCTTTCAATAAAGAAGAAGTGTTGAAGAAAACCACAATTTATGTTAAAGACAATTTCTTCTACGATTCTGACGATGAGGATACAACTATCACTGACTCCCCAGCTAACGATCAAGAAGGAGATAACGATAGCGGCGTTGCTAGTTCGAATGCCAGCGACAGCATCCAAGGCAAGCAATTTACTAATCTAGTAGATGGATTTTTGGATCTCAAAGTGCCTGAGAAATGTATGAAGGATGTCTGCATTAATATCATAATGGATGTGCTGGAAAAAGCCGAAGACAAATATTTGAATCGTGTAATCATATTCATGCAAGCCTTACGTAAGCAATGCAATATCAAGCCCAATATCATATTGGAAGTTTTCAAGCAAGTTATTAACAAAATGAACGAACGTGAAGCTTTAAATCCGCGCATTGCCACACATGTTGCTGGCCTGTTGAGCCGCGCCGTTGGCGATGCTGGTCTACTCAAATTGACCGATATTGCCAACTACACAGACAACGGTCAACATTATCCGCTATTTCTGCTCGTGCTGCAGCAACTGCACAAGTCCATTGGCAAGGAACCGCTGGCTGAGAAATTCCGTGAAAGTAAAATCGACTTAATGAACAGCCTACCGGAAGTGGATCGCAATAAGACGCGTTTAGGCGAAATATTGGACGATCGCAACTTGGCTTTCCTCTATCCATTACTAAAAGTACAGGCAGAGATGTATAAGCAACTCACAAGCGATCCAAATCCCGCAGCATTCTATAAATGGATCAAAGTCAATGTAGATTCCAAATTCTATAAAGATGTCGGTTTTATTAACGCCCTCATGACAGTTATAGTAAAATATATAACACAAGAGACAACTCTAGCAGAAGGTACCGACACCAAAAAACATCCAGATCGTGCCACCATTGAGAAAGAGGAATCGTTGCTGCTCAAATATTGCCAAATTCTGCAAACATTCCTGGGTGGCAGCAACGAACTGCAATTGATTGCTATTTATGCACTACAAGTGTTTTGCTATAACGAAAATTTCCCCAAAGGTATGCTTTGCCGCTGGTTCAAATATCTCTATGAAGCCGAAGTAATCGAAGAGGAGACATTTATTTTATGGAAGGAGGAAATTTCAGACAAATACCCTGGCAAGGGAACTGCATTATTCCAAGTTAACAACTGGCTGACTTGGTTGCAAGAGGCCGAATCTGAG
>zonata
------GCTTACGTCAGCAAACGT------------------CGTGTTAGCTGCTGTAAAGCAGAATTTCAAATTCTTTACCCACAAGTTAACGAAAAAGTTTCCACCATTCCTCCTTACGACGACCCAAGGCAACGTTGGGATCAAACCAGCGACCGTTATTCAGGCACAATAGCGCAGGACAGGATCGTGAAATCAAGCACCATTGAGGGAGGCAGCAGCACCGGTGACACCAGTATTGGCGGCAGCGGTTTACACCTTGCAATAACGGCTCATCAAACTGATACTGAGCGTTTTAACGACAATTCGTGTAACCGAGGAGGAGGAGGCGGCGGCGTTAGCGTCAGCTGCGGCGGCCAATCCCCGCCCACACCAACGGTCGGTAAAACACTGTTAAATACAAGTCCCAATCTTTTGCCGATTACCACTGCGTCGGATACTTTTAACAATTTGAAAAATTTAGTCAAGATTGATAAGGGTTCCAATCCAACAAACGGTAACACCAATAGTGGTGGTAGTAGTTATCGCCCAAAAGGGAATAACGTTGGTGGTTATAAAAATAACGCTAACCTTGCCCATACAATCGGTGTTTCTCCAACATCTACTGACGATCGTGGTCTGATTTCTAACGGTAGCGGTTCATCTGGTTCGGGAATCGTTGCTGGAGGGCGTGCTGGAGCAGGAAGCTCTTCGGGATATATTAGTTCAACTTATAACAGGAATTCCGCCAAAATTCGTCAATACGATTCGGACGTAAGCCCACGACCTCGACGAACTTACCAGGGTGACTCGTCGTCGTCGCGTTACTATAACAAGAATAGTGACACTTTGGGACAGGGCCCC------TCAGTTGGTACAAGCGGTAACGGCACTCTAAGTGGTGCTGGTATCGGACGTGCTATCATAGGTAACGAAGGTAACGGCGGACGCGGCTCATACAACGCCGACGGAAGCAACAACAGACGTTATAACAATCAAAATTCGTCAGATGGCGGCTACAATAGTGCTAATCGTAATATA---AACTCGGCCGGTAGCGGAGGCAGCAGCTATCGCCAGCAGCAGGGCAACCGTTACGAGAACAGCAATGGGCAACAGCGGTCTTATGGCAATTCCTCAAATGCCAATTACAATAGTAATTATTCAAATAAGCAAGGCTATGGCTCACGTTCTGGCTACAATGATGGAAATGTAAATGCGCGATCAAATCACCGTGAAGACTACGGTAGC---------------AACAACTATCGAGAGTACGACGACACACCACGTTCACGTTATAATACCGGAAATAACAGCACTAATAGTCTTGAACGCGGCAACAACGGGCGATACAAGCCCTCTGAGCAGGGTAACGGCAACGGCCATATTCCGTCTGCCTTAAGACAGGGTGGTATTTCAATAGAGGATCGTTACGATCGTTCGGCTGATGTTGGTCGAGCTTATAGCAATCGCACTCCACCAATTCGTGGCGGAAATGTA---------------GGCACCGGATCAGTACCAGGTGCACACTCTTCAACACCAACTTCGATAAATTCAGCGTCATCGTCGTCACGTGGCATATCACCCAACTCGGCTGGTGCCACAGCCGGAACACAACGCCCTTCACCATCACCCACGCCACCGCCTCCATCTGCAGGTCGCTGGGTACCACCATCTTTGCGTCCACAACATGGACTTAGTCAGACCGAAAAGAACGATGCTGTCTTCAGAAAGGTCCGCGGTATATTGAATAAATTAACTCCAGAGAAATTTCAAGAACTCAGCGATGAATTACTGAAACTCGACTTAAACTCCATTCTCATTTTAAATGGTGTGATTTTGTTGATTTTTGATAAAGCTCTAGATGAGCCGAAATATTCGTCTATGTATGCACAATTATGCAAACGCCTCTCCGAAGAAGCTCCATCTTTTGAAAAAGACCCCAACAGTTCATGTACATTTTTAAGGCTGCTCATCGCTGTTTGTCGTGACAAGTTTAATAATCGCCTCAAACGCGACAACGCCGACGGTGACAACAATAATCAATTTAACAAAGTACATCGACCAGAATCACAAGCAAATCTTGGCGAAAATGACACCGATGAAGAAGAGCGGCGTCACCTGGCCAAACAGCGCATGCTGGGTAATGTTAAGTTCATTGGTGAACTCCACAAATTGGATATGTTGTCAACAAATGTCCTACATCAGTGCATCATGGAATTGCTGGACAAGAAGAAGAAGCGTTCAGCCTCACAACAGGAAATGTGCGAGGACATGGAGTGCTTGGCACAGCTGCTCAAGACGTGCGGGAAGGTCCTGGATTCAGAACAGGGCAAAGAGCTGATGAATCAATATTTCGATACCTTGGAACGCCGATCAAAATCGACTGACTATCCGCCTAGGATACGCTTCATGTTGAAGGATGTCATCGAGCTGCGTGAAAACAACTGGATACCCCGTAAAGTGGCGACCACTGAGGGACCCGTGCCGATTAAGCAGATCCGCACCGACGATGATACAATTATTCGTACACCGTTCGCACAAAGGAATCGCGATATGCGCAATAATGATCGCGACGGTGATAGCTGGATGAATCGTTTCCATATAAATCTGCAACCAGGCTTTAATGACATGTTTAGTAGTTTAAGCGTAACTGGTGCTTCGCCGATTGTTTCACCATTTGTT---GGTAATAACTCCAATCGCCCCTATAATGGACGTGAGCGCAATCAAGGTGGACGTGATGGCAACTATAACAACCGTTACAATAAACATAACCAAAATGGTGGATCCGGTGGAAATCGTGAGGACGGACGT---GGTGGCCGCAATGGGCACATGGGACGAGATGGTGACTCCTCTGGCCCATCACATTATGGCAACGGCGGTGCAAACTCGCTGCTAAACAGCAAAGAACTTGCGCCACGCTTCAAACGCAATTTGATGTCGACCAATCAAGATCCTGTAGAAAATCTACAAATGCGACCTGCTGCCAACTCGCTTCTTTTCAAAGCTGCGTCACAAAATCATAAACTGCCAGCTATGTTGCCAATTTCGACACCGCCC---ACTGGTAGCAGTGGCTTCGGCAATAGCAGCTCCAGCCGCAGCGGTGCTCCCAGCAAGGATCAACTGTCCAACACACAATATCCGTTACTTGGCACTCCCACGTCGCACCTAATGAACCCAGCACGCCCCTCGTCGACTCCATCTGCCGAATATGAGAGCGAAAAGAATGTACAATCCGCCAGTTTGGGTTTATCTTTAGAGCGAGGTCTAAAAGCTACTTCTTCCTCGCCAAACTTCGGCGCAGCAAATAATGCTAACGGCGAAAAAGTAAAACCG---------ACCAATAATACAGATTACCCCAATATGTCGGATGCTGCATATAAAAAACGTAGCTCCACACCGGTCGATCCACAACAGTTGGTCACCAAACAAGGTTCCGTGGAGAAGATTGCTGGCGCTGGTGCGAATAAACAGAAAAAAGATAAAGCTTTCAATAAAGAAGAAGTGTTGAAGAAAACCACAATTTATGTTAAAGACAATTTCTTCTACGATTCTGACGATGAGGATACAACTATCACTGACTCCCCAGCTAACGACCAAGAAGGAGATAACGATAGTGGCGTTGCTAGCTCGAATGCCAGCGATAGCATTCAAGGCAAGCAATTTACTAATCTGGTAGATGGATTTTTGGATCTCAAAGTGCCTGAGAAATGTATGAAGGATGTCTGCATTAATATCATAATGGATGTGCTGGAAAAAGCCGAAGACAAGTATTTGAATCGTGTAATCATGTTCATGCAAGCCTTACGTAAGCAATGCAATATCAAGCCCAATATCATATTGGAAGTTTTTAAGCAAGTTATTAACAAAATGAACGAACGTGAAGCTTTAAATCCGCGCATTGCCACACATGTTGCTGGCCTGTTGAGCCGCGCCGTTGGCGATGCTGGTCTACTCAAATTGACCGATATTGCCAACTACACAGACAACGGTCAACATTATCCGCTATTTCTACTCGTGCTGCAGCAACTGCACAAGTCCATTGGCAAGGAATCGCTGGCCGAGAAATTCCGTGAAAGTAAAATCGATTTAATGAACAGCTTGCCGGAAGTGGATCGCAATAAGACGCGTTTAGGCGAAATATTGGACGATCGCAACTTGGCTTTCCTCTATCCATTACTGAAAGTACAGGCGGAGATGTATAAGCAACTCACAAGCGATCCAAATCCCACAGCATTCTATAAATGGATCAAAGCCAATGTTGATTCCAAATTCTATAAAGATGTTGGTTTTATTAACGCACTCATGACAGTCATAGTAAAATATATAACACAAGAGACAACTCTTGCGGAAGGTACCGACACCAAAAAACATCCAGATCGTGCCACCATTGAGAAAGAGGAATCGTTGCTGCTCAAATATTGCCAAATTCTGCAAACATTCCTGGGTGGCAGCAACGAACTGCAATTGATTGCTATTTATGCACTACAAGTGTTTTGCTATAACGAAAATTTCCCCAAAGGTATGCTTTGTCGCTGGTTCAAATATCTCTATGAAGCCGAAGTAATCGAAGAGGAGACATTTATTTTATGGAAGGAGGAAATTTCAGACAAATACCCTGGCAAGGGAACTGCACTATTCCAAGTTAACAACTGGCTGACTTGGTTGCAAGAGGCCGAATCTGAG
