# Supplementary material for: The Impact of Fast Radiation on the Phylogeny of Bactrocera Fruit Flies as Revealed by Multiple Evolutionary Models and Mutation Rate-Calibrated Clock
Source: Insects. 2022 Jun 30;13(7):603. doi: 10.3390/insects13070603 (PMC9319077; doi:10.3390/insects13070603)
Supplement: Supplementary file 1 [file insects-13-00603-s001.zip › File S1/ceratitis_20388.fasta]

>bryoniae
ATGTCGAGGCCACCAACAGATGAGGAGCGCCGCAAGCAAATCAGTGTGCGCGGTATTGCCGAGGTCGGAAACGTCACATTGGTCAAGAAGAATTTCAATCGTCACCTGCATTACACGTTAGTTAAGGATCGTAATGTGGCAACTATGCGCGACTACTACTTTGCCCTGGCCAACACTGTGCGCGATAACATGGTTGGCAGGTGGATCCGCACCCAGCAGATGTACTATGAGAAGGACCCTAAACGCGTCTATTATTTGTCTCTGGAATACTACATGGGTCGCTCACTCCAAAACACCATGATCAATCTTGGCATTCAAAGCGAATGTGAGGAGGCCATGTATCAATTGGGTTTGGACATTGAGAATCTCGAGGATATCGAGGAAGACGCTGGCCTGGGTAACGGTGGCTTGGGACGTTTGGCAGCTTGCTTCTTGGATTCTATGGCTACACTTGGTTTGGCGGCTTATGGTTATGGTATTCGTTATGAATACGGTATTTTCGCACAAAAGATCTTAAACGGTGAACAGCAAGAGGAACCCGATGATTGGTTGCGTTATGGTAACCCATGGGAGAAGGCACGTCCCGAATTCATGAAGCCCGTGCACTTCTACGGACGCGTTATTGATACATCCGAGGGTAAGAAGTGGGGCGCCACACAGATTGTGTACGCTATGCCATATGACAACCCCATTCCCGGCTACGGTAACAATCATGTCAATACATTGCGTTTGTGGTCGGCTAAGAGCCCCGTTGATTTCAATTTGAAGTTCTTCAACGATGGTGATTATATTCAGGCCGTGTTGGATCGTAACTTGGCTGAAAACATTTCACGTGTACTTTATCCCAACGACAACTTCTTCGAGGGCAAGGAATTGCGTCTTAAGCAAGAATACTTCATGGTCGCGGCCACACTGCACGATATTGTTCGTCGCTACAAGGCCTCGAAGTTCGGCTCACGGGAAAGCGTACGCCAACACTTCGATCACTTCCCCGATAAGGTTGCCATCCAATTGAATGACACCCATCCTTCGTTGGCTATTCCCGAATTGATGCGTATCCTCATCGATGAGGAGAATTTGGATTGGGAAAAGGCTTGGGATATTACTGTACGTACCTGCGCTTACACCAACCACACCGTCTTACCCGAAGCTTTGGAACGCTGGCCCGTTTCCATGCTGGAGTCCATTCTACCAAGACATTTGCAGATCATTTACCACATCAACTTCCTATTCATGGAGAAGGTGGCCAAGCAGTACCCTGGTGATTTTGATCGTATGCGTCGCATGTCATTGGTGGAAGAGGATGGCGAGAAACGCATCAACATGGCGCACGTGTCCATTGTGGGCTCACATGCTGTGAACGGTGTAGCCGCTATTCATTCTGAAATCTTGAAAAAGGATCTCTTCCGTGATTTCTATGAACTGGAACCACATAAGTTCCAGAACAAGACCAACGGTATTACACAACGTCGCTGGTTATTGCTCTGCAATCCCGGTCTCTCTGACTTGATTGCCGAAAAGATCGGCGATGAGTGGCCAGTGCACTTGGAACAGCTGGTGGCGATCAAGAAATGGGCCAAGGATCCCAACTTCCAACGGAACGTTGCACGTGTGAAACAAGAGAACAAACTGAAGTTGGCACAGATCTTGGAAAACGATTATGGCATCAAAGTGAACCCTGCCTCTATGTTCGATATTCAGGTTAAACGTATCCACGAATACAAACGTCAGTTGTTGAACTGTTTGCACATCATCACTCTGTACAACCGCATTAAAAAGGATCCCACCGCCAACGTTACCCCACGTACCATTATGATCGGTGGCAAAGCAGCGCCTGGTTACTATGTAGCCAAACAAATCATCAAGTTGATCTGTGCTGTCGGCAATGTTGTTAACAACGATCCAATTGTGGGTGACAAGCTGAAGGTAATCTTTTTGGAAAATTACCGCGTCACTTTGGCCGAGAAAATCATGCCCGCCGCCGATCTTTCGGAGCAAATCTCCACTGCCGGCACTGAAGCATCCGGCACGGGCAACATGAAGTTCATGTTAAACGGCGCCCTCACCATTGGTACCTTGGACGGCGCCAACGTTGAGATGGCCGAAGAAATGGGCAACGACAACATCTTCATTTTCGGTATGACCGTGGAGGAGGTTGAGGCGCTTAAGAAACGTGGTTACAACGCCTACGACTACTACAACAAGAACCCTGAGATCAGACAATGTATCGACCAAATACAAGGTGGATTCTTCAGCCCAAGCAATCCAAATGAATTCAAGAATATTGCGGATATTTTGCTGAAGTACGATCACTACTACTTGTTGGCCGATTACGAGTCTTACATCAAGGCACAAGAACTGGTGTCGAAGATCTACCAGAACCAAGCTAAATGGTTGGAGATGTCCATCAACAACATCGCTTCCAGTGGTAAATTCTCTTCCGATCGCACCATTGCCGAATACGCTAGAGACATTTGGGGAGTTGAGCCCTCCTGGGAGAAACTGCCCGCACCTGAGGATACACCAGCA
>ceratitis
ATGTCGAGGCCACAAACAGATGAGGAACGTCGCAAGCAAATCAGTGTGCGCGGTATTGCCGAGGTCGGCAATGTCACGTTGGTCAAGAAGAATTTCAATCGTCATCTGCATTACACTTTGGTAAAGGATCGTAATGTATCAACTATGCGCGATTATTACTTTGCCTTGGCCAACACCGTGCGCGACAACATGGTCGGTCGTTGGATTCGCACCCAGCAGATGTACTATGAAAAGGACCCCAAACGCGTCTACTATTTGTCTCTGGAATACTACATGGGTCGTTCCCTTCAAAATACGATGATCAATCTGGGCATTCAAAGTGAATGCGAGGAGGCTATGTACCAGTTGGGTTTGGATATTGAAAACCTCGAGGATATGGAAGAGGATGCTGGTTTGGGTAACGGTGGTCTGGGTCGTTTGGCTGCTTGCTTCTTGGACTCCATGGCTACGCTCGGCTTAGCTGCCTACGGTTATGGTATTCGTTATGAATACGGTATTTTCGCACAGAAGATCTTAAATGGTGAACAGCAGGAGGAGCCCGATGATTGGTTGCGTTATGGAAATCCATGGGAGAAGGCACGTCCTGAATTCATGAAGCCGGTGCACTTTTACGGTCGTGTCATTGATACACCCGAGGGCAAGAAGTGGGTAGACACACAGGTTGTGTACGCTATGCCATACGATAACCCCATACCCGGTTATGGCAACAATCACGTTAACACTTTGCGTTTGTGGTCGGCTAAGAGTCCTGTTGATTTCAATTTGAAATTCTTCAACGATGGTGATTACATCCAGGCTGTATTGGATCGTAACTTGGCTGAGAACATTTCGCGTGTGCTCTACCCGAACGACAACTTCTTCGAGGGCAAGGAACTGCGTCTTAAGCAGGAATACTTCATGGTCGCTGCCACCTTACATGACATTGTGCGTCGCTACAAGGCCTCGAAATTCGGCTCACGCGAAAATGTGCGTCAACACTTCGATCACTTCCCCGATAAGGTCGCCATTCAATTGAACGATACCCATCCCTCATTGGCTATACCCGAACTGATGCGTATTCTCATTGATGAGGAGCATTTAGAGTGGGATAAAGCTTGGGACATAACTACTCGTACCTGCGCATACACCAACCACACCGTCTTGCCCGAAGCCTTGGAACGCTGGCCCGTTTCCATGCTTGAGTCGATATTGCCCAGGCATTTGCAAATCATTTATCACATTAACTTCCTGTTCATGGAGAAAGTGGCCAAGCAATATCCTGGTGACTTTGATCGCATGCGTCGCATGTCGCTGGTAGAAGAAGATGGCGAGAAACGCATCAATATGGCTCATGTGTCCATTGTAGGCTCACACGCTGTAAACGGTGTGGCGGCTATACATTCGGAGATTCTGAAGAAGGATCTCTTCCGTGATTTCTATGAGTTCGAACCACATAAGTTCCAAAACAAGACCAACGGTATTACGCCACGTCGCTGGTTGTTGCTCTGCAATCCCGGTTTGTCCGATCTAATTGCCGAGAAGATTGGTGACGAATGGCCAGTGCACTTGGAGCAGCTGGTGGCGCTTAAGAAATGGGCCAAGGACCCCAACTTCCAACGCAACGTGGCACGTGTGAAACAAGAGAACAAACTGAAGTTGGCTCAAATCTTGGAGAAAGACTATGGCATCAAAGTTAATCCCGCCTCCATGTTCGACATTCAGGTTAAACGTATACACGAGTACAAACGTCAATTGCTGAACTGCTTGCACATCATTACGCTTTACAATCGCATTAAGAAGGATCCCACCGCCAACTTCACGCCACGCACCATCATGATCGGTGGCAAGGCCGCACCCGGTTACTATGTAGCCAAACAGATTATTAAGTTGATCTGCGCTGTGGCCAATGTTGTCAACAACGATCCAATTGTAGGTGACAAATTGAAGGTAATCTTTTTGGAGAATTACCGCGTCACTTTGGCTGAGAAAATCATGCCTGCTGCCGATCTGTCGGAACAAATCTCCACCGCCGGCACAGAGGCTTCCGGTACTGGCAACATGAAATTCATGTTGAACGGTGCACTCACTATCGGTACCTTGGACGGTGCCAATGTTGAGATGGCCGAGGAGATGGGCAACGATAATATTTTCATTTTTGGTATGACCGTAGAGGAGGTTGAGGCGCTCAAGAAACGCGGTTACAATGCCTACGATTACTACAACAAGAATCCTGAGATCAGACAATGCATCGACCAAATACAGGGTGGCTTCTTCAGTCCAAGCAATCCCAATGAATTCAAGAATATTGCGGATATTTTGCTGAAATACGATCACTATTACTTGTTGGCCGATTACGAGGCATACATCAAGGCACAGGAATTGGTTTCGAAGACCTACCAGAATCAAGCCAAATGGTTGGAAATGTCCATCAACAACATCGCTTCCAGTGGTAAATTCTCTTCGGATCGTACCATTTGCGAATATGCAAGAGAAATTTGGGGTGTCGAGCCCACTTGGGAGAAGCTGCCCGCACCTGAGGACACACCAGCT
>correcta
ATGTCGAGGCCACCAACAGATGAGGAGCGCCGCAAGCAAATCAGTGTGCGCGGTATTGCCGAGGTCGGAAACGTCACATTGGTCAAGAAGAATTTCAATCGTCACCTGCATTACACGTTAGTTAAGGATCGTAATGTGGCAACTATGCGCGACTATTACTTTGCCCTGGCCAACACTGTGCGCGATAACATGGTTGGCAGGTGGATTCGCACCCAGCAGATGTACTATGAGAAGGACCCTAAACGCGTCTACTATTTGTCTCTGGAATACTACATGGGTCGCTCACTCCAAAACACCATGATCAATCTTGGCATTCAAAGCGAATGTGAGGAGGCCATGTATCAATTGGGTTTGGACATTGAGAATCTCGAAGATATCGAGGAAGACGCTGGTCTGGGTAACGGTGGCTTGGGACGTTTGGCAGCTTGCTTCTTGGATTCTATGGCCACACTCGGTTTGGCGGCTTATGGTTATGGTATTCGTTATGAATACGGTATTTTCGCACAAAAGATCTTAAACGGTGAACAGCAAGAGGAACCCGATGATTGGTTACGTTATGGTAACCCATGGGAGAAGGCACGTCCCGAATTCATGAAGCCCGTTCACTTCTATGGACGCGTTATTGATACACCCGAGGGTAAGAAGTGGGTTGACACACAGATTGTGTACGCTATGCCATATGACAACCCCATTCCCGGTTACGGTAACAATCACGTCAATACACTGCGTTTGTGGTCAGCTAAGAGCCCTGTCGATTTCAATTTGAAGTTCTTCAACGATGGTGATTATATTCAGGCCGTGTTGGATCGTAACTTGGCTGAAAACATTTCACGTGTACTTTACCCCAACGACAACTTCTTCGAGGGCAAGGAATTGCGTCTTAAGCAAGAATACTTCATGGTCGCGGCCACGCTGCATGACATTGTTCGTCGCTACAAGGCCTCGAAGTTCGGCTCACGGGAAAGCGTACGCCAACACTTTGATCACTTCCCCGATAAAGTTGCCATTCAATTGAACGACACCCATCCTTCGTTGGCTATTCCCGAATTGATGCGTATCCTCATCGATGAGGAGCATTTGGATTGGGAAAAGGCTTGGGATATTACTGTACGTACCTGCGCTTACACCAACCACACCGTCTTGCCCGAAGCCTTGGAACGCTGGCCCGTTTCCATGCTGGAGTCCATTCTGCCAAGACATTTGCAGATTATTTACCACATCAATTTCCTATTCATGGAGAAGGTGGCCAAGCAATATCCTGGTGATTTTGATCGTATGCGTCGCATGTCATTGGTGGAAGAGGATGGCGAGAAACGCATCAACATGGCGCACGTGTCCATTGTGGGCTCACATGCTGTGAACGGTGTAGCCGCCATTCATTCTGAAATCTTAAAGAAGGATCTCTTCCGTGATTTCTATGAACTGGAACCACATAAGTTCCAGAACAAGACCAACGGTATTACACCACGTCGCTGGCTGTTGCTCTGCAATCCCGGTCTGTCTGACTTGATTGCCGAAAAGATCGGCGATGAGTGGCCAGTGCACTTGGAACAGCTGGTGGCGCTTAAGAAGTGGGCCAAGGATCCCAACTTCCAACGCAACGTTGCACGTGTGAAACAAGAGAACAAACTGAAGTTGGCACAGATCTTGGAGAAAGATTATGGCATCAAAGTGAACCCTGCCTCTATGTTCGATATTCAGGTTAAACGTATCCACGAATACAAACGTCAGTTGTTGAACTGTTTGCACATCATCACTCTGTACAACCGCATTAAGAAGGATCCCACCGCCAACGTTACCCCTCGTACCATTATGATCGGTGGCAAGGCCGCGCCTGGTTACTATGTAGCCAAACAAATCATCAAGTTGATCTGCGCTGTCGGCAATGTTGTCAACAACGATCCAATTGTAGGTGACAAGCTGAAGGTAATCTTTTTGGAAAATTACCGCGTCACTTTGGCCGAGAAAATCATGCCCGCCGCCGATCTTTCTGAGCAAATCTCCACTGCCGGCACTGAAGCATCCGGCACGGGCAACATGAAATTCATGTTAAACGGCGCCCTCACCATTGGTACCTTGGACGGCGCCAACGTTGAGATGGCCGAAGAAATGGGCACCGACAACATCTTCATTTTCGGTATGACCGTGGAGGAGGTTGAGGCGCTTAAGAAACGTGGTTACAACGCCTACGACTACTACAACAATAACCCTGAGATCAGACAATGCATCGACCAAATACAAGGTGGATTCTTCAGCCCAAGCAATCCAAATGAATTCAAGAATATTGCGGATATTTTGCTGAAGTACGATCACTACTACTTGTTGGCCGATTACGTGTCTTACATCCAGGCACAAGAGCTGGTGTCGAAGATCTACCAGAACCAAGCTAAATGGTTGGAGATGTCCATCAACAACATCGCTTCCAGTGGTAAATTCTCTTCCGATCGCACCATTGCCGAATACGCCAGAGATATCTGGGGAGTTGAGCCCACCTGGGAGAAACTGCCCGCACCTGAGGATACACCAGCA
>cucurbitae
ATGTCGAGGCCACCAACAGATGAGGAGCGCCGCAAGCAAATCAGTGTGCGCGGTATTGCCGAGGTCGGTAACGTCACGCTGGTCAAGAAGAATTTCAATCGCCATCTGCATTACACGTTAGTAAAGGATCGTAATGTGGCTACAATGCGCGATTATTACTTTGCACTGGCCAATGCTGTGCGCGACAACATGGTCGGCAGGTGGATCCGCACCCAGCAGATGTACTATGAAAAGGACCCCAAACGCGTCTACTATTTGTCTCTGGAATACTACATGGGTCGTTCACTACAAAACACCATGATCAATCTTGGCATTCAAAGCGAATGCGAGGAGGCCATGTATCAATTGGGTTTGGACATTGAGAATCTCGAAGATATCGAGGAAGACGCTGGTTTGGGTAATGGTGGTTTGGGTCGTTTGGCTGCTTGCTTCTTGGACTCTATGGCCACACTCGGTTTGGCCGCCTATGGTTATGGTATTCGTTATGAATACGGTATTTTCGCACAGAAGATCTTAAATGGTGAGCAACAAGAGGAACCCGATGATTGGTTGCGTTATGGTAATCCATGGGAGAAGGCACGTCCCGAATTCATGAAGCCTGTACACTTCTATGGACGCGTCATTGATACACCCGAAGGCAAGAAGTGGGTCGACACACAGGTTGTGTACGCTATGCCATATGACAACCCCATTCCCGGTTATGGCAACAATCACGTCAATACATTGCGTTTGTGGTCGGCTAAGAGCCCCGTAGATTTCAACTTGAAGTTCTTTAACGATGGTGACTATATCCAGGCTGTATTGGATCGTAACTTGGCTGAGAACATCTCGCGTGTGTTGTACCCCAACGACAACTTCTTCGAGGGCAAGGAATTGCGTCTGAAGCAAGAATACTTTATGGTCGCAGCCACTTTGCATGACATTGTACGTCGCTACAAGGCCTCGAAATTCGGCTCACGCGAAAGCGTACGTCAACACTTCGATCACTTCCCCGATAAGGTTGCCATCCAATTGAACGATACCCATCCATCGTTGGCTATTCCCGAATTGATGCGTATCCTCATCGATGAGGAGAACTTGGACTGGGAGAAGGCCTGGGATATTACTACACGTACCTGCGCTTACACCAACCACACCGTTTTGCCCGAAGCTTTGGAACGCTGGCCCGTCTCAATGCTGGAGTCCATTCTGCCTAGACATTTGCAGATCATCTACCACATCAACTTCCTATTCATGGAGAAAGTGGCCAAGCAATATCCTGGTGATTTTGATCGCATGCGTCGCATGTCGTTGGTGGAGGAAGATGGCGAAAAGCGCATCAACATGGCGCACGTGTCCATTGTGGGCTCACATGCTGTCAACGGTGTAGCCGCCATCCATTCGGAAATCTTGAAGAAGGATCTCTTCCGTGATTTCTATGAACTGGAACCACATAAGTTCCAGAACAAGACCAACGGTATTACACCACGTCGCTGGTTGTTGCTCTGCAATCCCGGTTTGTCCGACTTGATTGCCGAGAAGATCGGCGATGAGTGGCCAGTGCACTTGGAACAATTGGTTGCGCTCAAGAAATGGGCCAAGGACCCCAACTTCCAACGCAACGTTGCACGTGTGAAACAAGAGAACAAATTGAAGTTGGCACAAATCTTGGAGAAAGACTATGGCATTAAAGTCAACCCTGCCTCCATGTTCGATATCCAGGTGAAACGTATCCACGAATACAAACGTCAATTGTTGAACTGCTTGCACATTATCACTCTGTATAACCGCATTAAGAAGGATCCCACCGCCAACTTCACACCACGCACCATTATGATCGGTGGCAAGGCCGCGCCTGGTTACTATGTAGCCAAACAGATCATCAAATTGATCTGCGCTGTCGGCAATGTGGTCAACAACGATCCAATTGTGGGTGACAAGTTGAAGGTAATCTTTTTGGAAAATTACCGTGTAACCTTGGCCGAGAAGATCATGCCCGCCGCCGATCTTTCGGAGCAAATCTCCACTGCCGGCACTGAAGCATCCGGCACAGGCAACATGAAGTTCATGTTGAACGGCGCACTCACCATTGGTACCTTGGACGGCGCCAACGTTGAAATGGCCGAAGAAATGGGCAACGACAACATTTTCATTTTCGGCATGACCGTAGAGGAAGTTGAGGCGCTCAAGAAACGTGGCTACAACGCTTACGACTACTACAACAGGAACCCTGAGATCAGACAATGCATCGACCAAATACAAGGTGGTTTCTTCAGTCCAAGCAATCCAAATGAATTCAAGAATATTGCCGATATCTTGCTGAAGTACGATCACTACTACTTGTTGGCCGATTACGAGGCTTACATTAAGGCACAAGAGTTGGTTTCGAAGACCTACCAGAACCAAGCTAAATGGTTGGAGATGTCCATCCACAACATCGCTTCCAGTGGTAAATTCTCTTCGGATCGCACCATTTGCGAGTACGCCAGAGATATTTGGGGTGTTGAGCCCTCCTGGGAGAAACTGCCCGCACCTGAGGATGCCCCAGCA
>dorsalis
ATGTCGAGGCCACCAACAGATGAGGAGCGCCGCAAGCAAATCAGTGTGCGCGGTATTGCCGAGGTCGGAAACGTCACATTGGTCAAGAAGAATTTCAATCGTCACCTGCATTACACGTTAGTTAAGGATCGTAATGTAGCAACTATGCGCGACTACTACTTTGCCCTAGCCAACACTGTGCGCGATAACATGGTTGGCAGGTGGATCCGCACCCAGCAGATGTACTATGAGAAGGACCCTAAACGCGTCTACTATTTGTCTCTGGAATACTACATGGGTCGCTCACTCCAAAACACCATGATCAATCTTGGCATTCAAAGCGAATGTGAAGAGGCCATGTATCAATTGGGTTTGGACATTGAAAATCTCGAGGATATCGAGGAAGACGCTGGTCTGGGTAACGGTGGCTTGGGACGTTTGGCAGCTTGCTTCTTGGATTCTATGGCCACACTCGGTTTGGCGGCTTATGGTTATGGTATTCGTTATGAATACGGTATTTTCGCACAAAAGATCTTAAATGGTGAACAGCAAGAGGAACCCGATGATTGGTTACGTTATGGTAACCCATGGGAGAAGGCACGCCCCGAATTCATGAAGCCCGTTCACTTCTATGGACGTGTTATTGATACACCCGAGGGTAAGAAGTGGGTCGACACACAGATTGTGTACGCTATGCCATATGACAACCCCATTCCCGGTTACGGTAACAATCACGTCAATACACTGCGTTTGTGGTCGGCTAAGAGCCCCGTCGATTTCAATTTGAAGTTCTTCAACGATGGTGATTATATCCAGGCCGTGTTGGATCGTAACTTGGCTGAAAACATTTCACGTGTACTTTACCCCAACGACAACTTCTTCGAGGGCAAGGAATTGCGTCTTAAGCAAGAATATTTCATGGTCGCGGCCACGCTGCACGATATTGTTCGTCGCTACAAGGCCTCGAAGTTCGGCTCACGGGAAAGCGTACGCCAACACTTCGATCATTTCCCTGATAAAGTTGCCATCCAATTGAACGACACCCATCCTTCGTTGGCTATTCCCGAATTGATGCGTATCCTCATCGATGAGGAGAATTTGGATTGGGAAAAGGCTTGGGATATTACTGTACGTACCTGCGCTTACACCAACCACACCGTCTTGCCCGAAGCCTTGGAACGCTGGCCCGTTTCCATGCTGGAGTCCATTCTGCCAAGACATTTGCAGATCATTTACCACATCAACTTCCTATTCATGGAGAAGGTGGCCAAGCAATATCCTGGTGATTTTGATCGTATGCGTCGCATGTCATTGGTGGAAGAGGATGGCGAGAAACGCATCAACATGGCGCACGTGTCCATTGTGGGCTCGCATGCTGTGAACGGTGTAGCCGCTATTCATTCTGAGATCTTAAAGAAGGATCTCTTCCGTGATTTCTATGAGCTGGAACCACATAAGTTCCAGAACAAGACCAACGGTATTACACCACGTCGCTGGTTGTTGCTTTGCAACCCCGGTCTGTCTGACTTGATTGCCGAGAAGATCGGCGATGAGTGGCCAGTGCACTTGGAACAGCTGGTGGCGATCAAGAAGTGGGCCAAGGATCCCAACTTCCAACGCAACGTTGCACGTGTGAAACAAGAGAACAAACTGAAGTTGGCACAGATCTTGGAGAAAGATTATGGCGTCAAAGTGAACCCTGCCTCTATGTTCGATATTCAGGTTAAACGTATCCACGAATACAAACGTCAGTTGTTGAACTGTTTGCACATCATCACTCTGTACAACCGCATTAAGAAGGATCCCACCGCCAACGTTACCCCACGTACCATTATGATCGGTGGCAAAGCCGCGCCTGGTTACTATGTAGCCAAACAAATCATCAAGTTGATCTGCGCTGTCGGCAATGTTGTCAACAACGATCCAATTGTGGGTGACAAGTTGAAGGTAATCTTTTTGGAAAATTACCGCGTCACTTTGGCCGAGAAAATCATGCCCGCCGCCGATCTTTCGGAGCAAATCTCCACTGCCGGCACTGAAGCATCCGGCACGGGCAACATGAAGTTCATGTTAAACGGCGCCCTCACCATTGGTACCTTGGACGGCGCCAACGTTGAGATGGCCGAAGAAATGGGCAACGACAACATCTTCATTTTCGGTATGACCGTAGAGGAGGTTGAGGCGCTTAAGAAACGTGGTTACAACGCCTACGACTACTACAACAAGAACCCTGAGATCAGACAATGCATCGACCAAATACAAGGTGGATTCTTCAGCCCAAGCAATCCAAATGAATTCAAGAATATTGCGGATATTTTGCTGAAGTACGATCACTACTACTTGTTGGCCGATTACGAATCTTACATCAAGGCACAAGAGCTGGTGTCCAAGATTTACCAGAACCAAGCTAAATGGTTGGAGATGTCCATCCACAACATCGCTTCCAGTGGTAAATTCTCTTCCGATCGCACCATTGCCGAATACGCCAGAGATATCTGGGGAGTTGAGCCCACCTGGGAGAAACTGCCCGCACCTGAGGATACACCAGCA
>jarvisi
ATGTCGAGGCCACCAACAGATGAGGAGCGCCGCAAGCAAATCAGTGTGCGCGGTATTGCCGAGGTCGGAAACGTCACATTGGTCAAGAAGAATTTCAATCGTCACCTGCATTACACGTTAGTTAAGGATCGTAATGTGGCAACTATGCGCGACTATTATTTTGCCCTGGCCAACACTGTGCGCGATAACATGGTTGGCAGGTGGATCCGCACCCAGCAGATGTACTATGAGAAGGACCCTAAACGCGTCTACTATTTGTCTCTGGAATACTACATGGGTCGCTCACTCCAAAACACCATGATCAATCTTGGCATTCAAAGCGAATGTGAGGAGGCCATGTATCAATTGGGCTTGGACATTGAGAGTCTCGAGGATATGGAAGAAGATGCTGGTCTGGGTAACGGTGGCTTGGGACGTTTGGCAGCTTGCTTCTTGGATTCTATGGCCACACTCGGTTTGGCGGCTTATGGTTATGGTATTCGTTATGAATATGGTATTTTCGCACAAAAGATCTTAAACGGTGAACAGCAAGAGGAACCCGATGATTGGTTGCGTTATGGTAACCCATGGGAAAAAGCACGCCCCGAATTCATGAAGCCCGTTCACTTCTATGGACGTGTTATTGATACACCCGAGGGTAAGAAGTGGGTTGACACGCAAATTGTGTACGCTATGCCATATGACAACCCCATTCCCGGTTACGGTAACAATCACGTCAATACTCTGCGTTTGTGGTCGGCTAAGAGCCCCGTCGATTTCAATTTGAAGTTCTTCAACGATGGTGATTATATCCAGGCCGTGTTGGATCGTAACTTGGCTGAAAACATTTCACGTGTACTTTACCCCAACGACAACTTCTTCGAGGGCAAGGAATTGCGTCTTAAGCAAGAATACTTCATGGTCGCGGCCACGCTGCACGACATTGTTCGTCGCTACAAGGCCTCGAAGTTCGGCTCACGGGAAAGCGTACGCCAACACTTCGATCACTTCCCCGATAAAGTTGCCATCCAATTGAATGACACCCATCCTTCGTTGGCTATTCCCGAATTGATGCGTATCCTCATCGATGAGGAAAATTTGGATTGGGAAAAGGCTTGGGATATTACTGTACGTACCTGCGCTTACACCAACCACACCGTCTTGCCCGAAGCTTTGGAACGCTGGCCCGTTTCCATGCTGGAGTCCATTCTGCCAAGACATTTGCAGATCATTTACCACATCAACTTCCTATTCATGGAGAGGGTGGCCAAGCAATATCCTGGTGATTTTGATCGTATGCGTCGCATGTCATTGGTGGAAGAGGATGGCGAGAAACGCATAAACATGGCTCACGTGTCCATTGTGGGCTCACATGCTGTGAACGGTGTAGCCGCTATTCATTCTGAAATTTTAAAGAAGGATCTCTTCCGTGATTTCTATGAACTGGAACCACATAAGTTCCAGAACAAGACCAACGGTATTACACCACGTCGCTGGTTGTTGCTCTGTAATCCCGGTCTGTCTGACTTGATTGCCGAGAAGATCGGCGATGAGTGGCCAGTGCACTTAGAACAGCTGGTGGCGATCAAGAAATGGGCCAAGGATCCCAACTTCCAACGCAACGTAGCACGTGTGAAACAAGAGAACAAACTGAAGTTGGCACAGATCTTGGAGAAAGATTATGGCATCAAAGTGAACCCTGCCTCTATGTTCGATATTCAGGTTAAACGTATCCACGAATACAAACGTCAGTTGTTGAACTGTTTGCACATCATCACTCTGTACAACCGCATTAAGAAGGATCCCACCGCCAACGTTACCCCACGTACCATTATGATCGGTGGCAAGGCCGCGCCTGGTTACTATGTAGCGAAACAAATCATCAAGCTGATCTGCGCTGTCGGCAATGTTGTCAACAACGATCCAATTGTGGGTGACAAGCTGAAGGTAATCTTTTTGGAAAATTACCGCGTCACTTTGGCCGAGAAAATCATGCCCGCCGCCGATCTTTCGGAGCAAATCTCCACTGCCGGCACTGAAGCATCCGGCACGGGCAACATGAAGTTCATGTTAAACGGCGCCCTCACCATTGGTACCTTGGACGGTGCCAACGTTGAGATGGCCGAAGAAATGGGCAACGAAAACATCTTCATTTTCGGTATGACCGTGGAGGAGGTTGAGGCGCTTAAGAAACGTGGTTACAACGCCTACGACTACTACAACAAGAACCCTGAGATCAGACAATGCATCGACCAAATACAAGGTGGATTCTTCAGCCCAAGCAATCCAAATGAATTCAAAAATATTGCAGATATTTTGCTGAAGTACGATCACTACTACTTATTGGCCGATTACGAATCTTACATCAAGGCACAAGAGCTGGTGTCGAAGATCTACCAGAACCAAGCTAAATGGTTGGAGATGTCCATTCACAACATCGCTTCCAGTGGTAAATTCTCTTCTGATCGCACCATTGCCGAATACGCTAGAGATATCTGGGGAGTTGAGCCCACCTGGGAGAAACTGCCCGCACCTGAGGATACACCAGCA
>latifrons
ATGTCGAGGCCACCAACAGATGAGGAGCGCCGCAAGCAAATCAGTGTGCGCGGTATTGCCGAGGTCGGAAACGTCACATTGGTCAAGAAGAATTTCAATCGTCACCTGCATTACACGTTAGTTAAGGATCGTAATGTGGCGACTATGCGCGACTACTACTTTGCCCTGGCCAACACTGTGCGCGATAACATGGTTGGCAGGTGGATCCGCACCCAGCAGATGTATTATGAGAAGGACCCTAAACGCGTCTACTATTTGTCTCTGGAATACTACATGGGTCGCTCACTCCAAAACACCATGATCAATCTTGGCATTCAAAGCGAATGTGAGGAGGCCATGTATCAATTGGGTTTGGACATCGAAAGTCTCGAGGATATCGAGGAAGACGCTGGCCTGGGTAACGGTGGCTTGGGACGTTTGGCAGCCTGCTTCTTGGATTCTATGGCCACACTCGGTTTGGCGGCTTATGGTTATGGTATTCGTTATGAATACGGTATTTTCGCACAAAAGATCTTAAACGGTGAACAGCAAGAGGAACCCGATGATTGGTTGCGTTATGGTAACCCATGGGAGAAGGCACGTCCCGAGTTCATGAAGCCTGTGCACTTTTATGGACGTGTTATTGATACACCCGAGGGTAAGAAGTGGGTCGACACACAGATTGTGTACGCTATGCCATATGACAACCCCATTCCCGGTTACGGTAACAATCATGTCAATACATTGCGTTTGTGGTCGGCTAAGAGCCCCGTCGATTTCAATTTGAAGTTCTTCAACGATGGTGATTATATCCAAGCTGTGTTGGATCGTAACTTGGCTGAAAACATTTCACGTGTGCTTTACCCCAACGACAACTTCTTCGAAGGCAAGGAATTGCGTCTTAAGCAAGAATACTTTATGGTCGCGGCCACACTGCACGACATTGTTCGTCGCTACAAGGCCTCGAAGTTCGGCTCACGGGAAAGCGTACGCCAACACTTCGATCACTTCCCCGATAAGGTTGCCATTCAATTGAATGACACCCATCCTTCGTTGGCTATTCCCGAATTGATGCGTATCCTCATCGATGAGGAGAATTTGGATTGGGAAAAGGCTTGGGATATTACAGTACGTACCTGCGCTTATACCAACCACACCGTCTTGCCCGAAGCTTTGGAACGCTGGCCCGTTTCCATGCTGGAGTCCATTCTGCCAAGACATTTGCAGATCATTTACCACATCAACTTCCTATTCATGGAGAAGGTAGCCAAGCAGTATCCTGGTGATTTTGATCGTATGCGTCGCATGTCATTAGTGGAAGAGGATGGCGAGAAACGCATCAACATGGCACACGTGTCCATTGTGGGCTCACATGCCGTGAACGGTGTAGCCGCTATTCATTCTGAAATCTTGAAGAAGGATCTCTTCCGTGATTTCTATGAACTGGAACCACATAAGTTCCAGAACAAGACCAACGGTATTACACCACGTCGCTGGTTGTTGCTCTGCAATCCCGGTCTGTCTGACTTGATTGCCGAAAAGATCGGCGATGAGTGGCCAGTGCACTTGGAACAGCTAGTGGCGATCAAGAAATGGGCCAAGGATCCCAACTTCCAACGGAACGTTGCACGTGTGAAACAAGAGAACAAACTGAAGTTGGCACAGATCTTGGAAAAAGATTATGGCATCAAAGTGAACCCTGCCTCTATGTTCGATATTCAGGTTAAACGTATCCACGAATACAAACGTCAGTTGTTGAACTGCTTGCACATCATCACTCTGTACAATCGCATTAAGAAGGATCCCACCGCCAACTTTACCCCACGTACCATTATGATCGGTGGCAAAGCCGCGCCTGGTTACTATGTAGCCAAACAAATCATCAAGTTGATCTGCGCTGTCGGCAATGTTGTCAACAACGACCCAATTGTGGGTGACAAGCTGAAGGTAATCTTTTTGGAAAATTACCGCGTCACTTTGGCCGAGAAAATCATGCCCGCCGCCGATCTTTCAGAGCAAATCTCCACTGCCGGCACTGAAGCATCCGGCACGGGCAACATGAAGTTCATGTTAAACGGCGCCCTCACCATTGGTACCTTGGACGGCGCCAACGTTGAGATGGCCGAAGAAATGGGCAACGACAACATCTTCATTTTCGGTATGACCGTGGAGGAGGTTGAGGCGCTTAAGAAACGTGGTTACAACGCCTACGACTACTACAACAAGAACCCTGAGATCAGACAATGCATCGACCAAATACAAGGTGGATTCTTCAGCCCAAGCAATCCAAATGAATTCAAGAATATTGCGGATATTTTGCTGAAGTACGATCACTACTACTTGTTAGCCGATTACGAGTCTTATATCAATGCACAAGAGCTGGTGTCAAAGACCTACCAGAATCAAGCTAAATGGTTGGAGATGTCTATCCACAACATCGCTTCCAGTGGTAAATTCTCTTCTGATCGCACCATTGCCGAATACGCCAGAGATATCTGGGGAGTTGAGCCCACCTGGGAAAAACTGCCCGCACCAGAGGATACACCAGCA
>minax
ATGTCGAGGCCACCAACAGATGAGGAGCGCCGCAAACAAATTAGTGTGCGCGGCATTGCCGAGGTCGGCAACGTCACATTGGTCAAAAAGAATTTCAATCGTCATCTGCATTACACGCTAGTAAAGGATCGTAATGTGGCAACTATGCGCGATTATTACTTTGCCTTGGCCAACACTGTGCGAGATAACATGGTTGGTAGGTGGATCCGCACACAGCAGATGTACTACGAAAAGGACCCAAAACGCGTCTACTATTTGTCTCTGGAATACTACATGGGCCGTTCACTTCAAAACACTATGATTAATCTTGGCATTGAAAGTGAATGTGAGGAGGCCATGTACCAATTGGGTTTGGACATTGAGAATCTCGAAGATATTGAGGAAGACGCTGGTTTGGGTAATGGTGGCTTGGGTCGTTTGGCTGCTTGCTTCTTGGACTCTATGGCCACACTTGGTTTGGCGGCTTATGGTTATGGTATTCGTTATGAATACGGTATTTTTGCACAGAAGATCTTAAATGGTGAGCAACAAGAGGAACCCGATGATTGGTTGCGTTATGGTAATCCATGGGAGAAGGCACGTCCAGAATTCATGAAGCCTGTACACTTCTACGGACGCGTTATTGACACACCCGAGGGCAAGAAATGGGTTGACACACAGGTTGTGTACGCTATGCCATATGACAACCCCATTCCCGGTTACGGCAACAATCACGTCAATACACTGCGTTTATGGTCGGCTAAAAGCCCCGTCGACTTCAATTTGAAGTTCTTTAACGATGGTGACTATATCCAGGCTGTGTTGGATCGTAATTTGGCTGAGAACATTTCACGTGTACTTTACCCCAACGACAACTTCTTTGAGGGCAAGGAATTGCGTCTTAAGCAAGAATACTTCATGGTCGCGGCCACGTTACACGACATTGTACGTCGCTACAAGGCCTCGAAATTCGGATCACGGGAAAGCGTGCGTCAACACTTCGATCACTTCCCCGATAAAGTTGCCATCCAATTGAACGACACCCATCCATCGTTAGCTATTCCCGAACTAATGCGTATCCTCATCGATGAGGAGAATTTGGAATGGGAGAAGGCTTGGGATATTACTGTACGTACCTGCGCCTACACCAACCACACCGTTTTGCCCGAAGCTTTGGAACGCTGGCCCGTCTCAATGCTGGAGTCCATTCTGCCAAGACATTTGCAGATCATTTACCACATCAATTTCCTATTCATGGAAAAAGTGGCCAAGCAGTATCCTGGTGATTTTGATCGCATGCGTCGCATGTCATTGGTGGAAGAGGATGGCGATAAACGCATCAACATGGCTCACGTCTCCATTGTGGGCTCGCATGCTGTGAACGGTGTAGCTGCTATTCATTCGGAAATCTTGAAAAAAGATCTCTTCCGTGATTTCTATGAACTCGAGCCACATAAGTTCCAGAATAAGACAAACGGTATTACACCACGTCGCTGGTTGTTGCTCTGCAATCCCGGCTTGTCCGACTTGATTGCCGAGAAGATCGGCGATGAGTGGCCAGTACACTTGGAACAGCTGGTGGCGCTCAAGAAATGGGCGAAGGATCCCAACTTCCAACGCAACATTGCACGTGTGAAACAAGAGAACAAACTGAAGTTGGCACAAATCTTGGAGAAAGATTATGGCATCAAAGTGAACCCTGCCTCCATGTTCGATATCCAGGTTAAACGTATACACGAATACAAACGTCAGTTGTTGAACTGTTTGCACATCATCACCCTATACAACCGTATTAAAAGGGATCCCACCGCCAACTTTACGCCACGGACCATTATGATCGGTGGCAAGGCCGCACCTGGTTACTATGTAGCCAAACAAATCATCAAACTGATCTGCGCTGTAGGCAATGTGGTCAACAACGATCCAATTGTGGGTGACAAATTGAAGGTAATCTTTTTGGAAAATTACCGCGTCACTTTGGCCGAGAAAATCATGCCCGCCGCCGATCTTTCGGAGCAAATCTCCACTGCCGGCACTGAAGCATCCGGTACGGGCAACATGAAGTTCATGTTAAACGGTGCACTCACCATTGGTACCTTGGACGGTGCCAACGTTGAAATGGCCGAAGAAATGGGTAACGACAACATCTTCATTTTCGGTATGACCGTTGAGGAGGTTGAGGCGCTTAGGAAACGTGGCTACAACGCCTACGACTATTATAACAGGAACCCAGAGATCAGACAAACAATCGACCAAATACAAGGTGGTTTCTTCAGCCCAAGCAATCCAAATGAATTCAAGAACATTGCGGATATTTTGCTGAAGTACGATCACTACTATTTGTTGGCCGATTACGAGGCATACATCAAGGCACAAGAGTTGGTTTCGAAGACCTACCAGAATCAAGCTAAATGGTTGGAGATGTCCATCAACAACATCGCTTCTAGTGGCAAATTCTCTTCGGATCGCACCATTGCCGAATACGCCAGAGATATTTGGGGTGTTGAGCCCACCTGGGAGAAACTGCCCGCACCTGAGGATACACCAGCA
>musae
ATGTCGAGGCCACCAACAGATGAGGAGCGCCGCAAGCAAATCAGTGTGCGCGGTATTGCCGAGGTCGGAAACGTCACATTGGTCAAGAAGAATTTCAATCGTCACCTGCATTACACGTTAGTTAAGGATCGTAATGTGGCAACTATGCGCGACTATTACTTTGCCCTGGCCAACACTGTGCGCGATAACATGGTTGGCAGGTGGATCCGCACCCAGCAGATGTACTATGAGAAGGACCCTAAACGCGTCTACTATTTGTCTCTGGAATACTACATGGGTCGCTCACTCCAAAACACCATGATCAATCTTGGCATTCAAAGCGAATGTGAAGAGGCCATGTATCAATTGGGTTTGGACATTGAGAATCTCGAGGATATCGAGGAAGACGCTGGTCTGGGTAACGGTGGCCTGGGACGTTTGGCAGCTTGCTTCTTGGATTCTATGGCCACACTCGGTTTGGCGGCTTATGGTTATGGTATTCGTTATGAATACGGTATTTTCGCACAAAAGATCTTAAACGGTGAACAGCAAGAGGAACCCGATGATTGGTTGCGTTATGGTAACCCATGGGAGAAGGCACGTCCCGAATTCATGAAGCCCGTTCACTTCTATGGACGTGTTATTGATACACCCGAGGGTAAGAAGTGGGTCGACACACAGATTGTGTACGCTATGCCATATGACAACCCCATTCCCGGTTACGGTAACAATCACGTCAATACACTGCGTTTGTGGTCAGCTAAGAGCCCCGTCGATTTCAATTTGAAGTTCTTCAACGATGGTGATTATATTCAGGCCGTGTTGGATCGTAACTTGGCTGAAAACATTTCACGTGTACTTTACCCCAACGACAACTTCTTCGAGGGCAAGGAATTGCGTCTTAAGCAAGAATATTTCATGGGCGCGGCCACCCTGCACGACATTGTTCGTCGCTACAAGGCCTCGAAGTTCGGCTCACGGGAATCCGTACGCCAACACTTCGATCACTTCCCCGATAAAGTTGCCATCCAATTGAACGACACCCATCCTTCGTTGGCTATTCCCGAATTGATGCGTATCCTCATCGATGAGGAGAATTTGGATTGGGAAAAGGCTTGGGATATTACTGTACGTACCTGCGCTTACACCAACCACACCGTCTTGCCCGAAGCCTTGGAACGCTGGCCCGTTTCCATGCTGGAGTCCATTCTGCCAAGACATTTGCAGATCATTTACCACATCAACTTCCTATTCATGGAGAAGGTGGCCAAGCAATATCCTGGTGATTTTGATCGTATGCGTCGCATGTCATTGGTGGAAGAGGATGGCGAGAAACGCATCAACATGGCGCACGTGTCCATTGTGGGCTCGCATGCTGTGAACGGTGTAGCCGCTATTCATTCTGAAATCTTAAAGAAGGATCTCTTCCGTGATTTCTATGAACTGGAACCACATAAGTTCCAGAACAAGACCAACGGTATTACACCACGTCGCTGGTTGTTGCTTTGCAACCCCGGTCTGTCTGACTTGATTGCCGAGAAGATCGGCGATGAGTGGCCAGTGCACTTGGAACAGCTGGTGGCGATCAAGAAGTGGGCCAAGGATCCCAACTTCCAACGCAACGTTGCACGTGTGAAACAAGAGAACAAACTGAAGTTGGCACAGATCTTGGAGAAAGATTATGGCGTCAAAGTGAACCCTGCCTCCATGTTCGATATTCAGGTTAAACGTATCCACGAATACAAACGTCAGTTGTTGAACTGTTTGCACATCATCACTCTGTACAACCGCATTAAGAAGGATCCCACCGCCAACGTTACCCCACGTACCATTATGATCGGTGGCAAAGCCGCGCCTGGTTACTATGTAGCCAAACAAATCATCAAGTTGATCTGCGCTGTCGGCAATGTTGTCAACAACGATCCAATTGTGGGTGATAAGTTGAAGGTAATCTTTTTGGAAAATTACCGCGTCACTTTGGCCGAGAAAATCATGCCCGCCGCCGATCTTTCGGAGCAAATCTCCACTGCCGGCACTGAAGCATCCGGCACGGGCAACATGAAGTTCATGTTAAACGGCGCCCTCACCATTGGTACCTTGGACGGCGCAAACGTTGAGATGGCCGAAGAAATGGGCAACGACAACATCTTCATTTTCGGTATGACCGTAGAGGAGGTTGAGGCGCTTAAGAAACGTGGTTACAACGCCTACGACTACTACAACAAGAACCCTGAGATCAGACAATGCATCGACCAAATACAAGGTGGATTCTTCAGCCCAAGTAATCCAAATGAATTCAAGAATATTGCGGATATTTTGCTGAAGTACGATCACTACTACTTGTTGGCCGATTACGAATCTTACATCAAGGCACAAGAGCTGGTGTCGAAGATTTACCAGAACCAAGCTAAATGGTTGGAGATGTCCATCCACAACATCGCTTCCAGTGGTAAATTCTCTTCCGATCGCACCATTGCCGAATACGCCAGAGATATCTGGGGAGTTGAGCCCACCTGGGAGAAACTGCCCGCACCTGAGGATACACCAGCA
>oleae
ATGTCGAGGCCACCAACAGATGAGGAGCGCCGCAAGCAAATTAGTGTGCGCGGCATTGCCGAGGTTGGAAACGTAACTTTGGTTAAGAAGAATTTCAATCGTCATCTGCATTACACGTTAGTAAAGGATCGTAATGTGGCAACTATGCGCGACTACTACTTTGCCCTGGCCAACACTGTGCGCGATAACATGGTTGGCAGGTGGATCCGCACCCAGCAGATGTACTATGAAAAGGACCCTAAACGCGTCTACTATTTGTCTCTGGAATACTACATGGGTCGTTCACTCCAAAACACCATGATCAATCTTGGCATTCAAAGCGAATGTGAGGAGGCCATGTATCAATTGGGTTTGGACATTGAGAATCTCGAGGATATCGAAGAAGACGCTGGTCTGGGTAACGGTGGCTTGGGTCGTTTAGCTGCTTGCTTCTTGGATTCTATGGCAACACTCGGTTTAGCGGCTTATGGTTATGGTATTCGTTATGAATACGGCATTTTCGCACAGAAGATCTTAAACGGTGAGCAGCAAGAGGAACCCGACGATTGGTTGCGTTACGGTAATCCATGGGAGAAGGCACGTCCAGAATTCATGAGGCCCGTGCACTTCTATGGACGCGTTATTGATACACCCGAGGGTAAGAAGTGGGTCGACACACAGATTGTGTACGCTATGCCATATGACAACCCCATTCCTGGTTACGGCAACAATCACGTCAATACATTGCGTTTGTGGTCGGCTAAGAGTCCCGTCGATTTTAATTTGAAGTTCTTCAACGATGGTGATTATATCCAGGCCGTGTTGGATCGTAATTTGGCTGAAAATATTTCACGTGTACTTTACCCCAACGACAACTTCTTCGAGGGCAAGGAGTTGCGTCTTAAGCAAGAATATTTCATGGTCGCGGCCACGTTGCACGACATTGTACGTCGCTACAAGGCTTCGAAGTTCGGCTCACGGGAAAGTGTACGCCAACACTTCGATCACTTCCCCGATAAGGTTGCCATCCAATTGAATGACACCCATCCTTCGTTGGCTATTCCCGAATTGATGCGTATCCTCATCGATGAGGAGAATTTGGAATGGGATAAGGCTTGGGATATTACTGTACGTACCTGCGCTTACACCAATCACACCGTCTTGCCCGAAGCCTTGGAACGCTGGCCCGTTTCCATGCTGGAGTCCATTTTGCCAAGACATTTGCAGATAATTTATCACATCAATTTCCTGTTCATGGAAAAGGTGGCCAAGCAGTATCCTGGTGATTTTGACCGTATGCGTCGCATGTCATTGGTGGAAGAGGATGGCGAGAAACGCATCAACATGGCGCACGTGTCTATTGTGGGCTCACATGCTGTGAACGGTGTAGCCGCTATTCATTCGGAAATCTTGAAAAAGGATCTCTTCCGTGATTTCTATGAACTGGAGCCACATAAGTTCCAAAACAAGACCAACGGTATTACACCACGTCGCTGGTTGTTGCTCTGCAATCCCGGTCTGGCTGACTTAATTGCCGAGAAGATCGGCGATGAGTGGCCAGTACACTTGGAACAGTTGGTAGCTATCAAGAAATGGGCCAAGGATCCCAACTTCCAACGCAACGTTGCACGTGTGAAACAAGAGAACAAACTGAAGTTGGCACAAATCTTGGAGAATGATTATGGCATCAAAGTGAACCCTGCCTCTATGTTCGATATTCAGGTTAAACGTATCCATGAATACAAACGTCAGTTGTTAAACTGTTTACACATCATCACTCTGTACAACCGCATTAAGAAGGATCCCACCGCCAATTTTACGCCACGTACCATTATGATCGGTGGCAAGGCCGCGCCTGGTTACTATGTAGCCAAACAGATCATAAAGCTGATCTGCGCTGTCGGCAATGTTGTCAACAACGATCCAATTGTGGGTGACAAGCTGAAGGTAATCTTCTTGGAAAATTACCGCGTCACTTTGGCCGAGAAAATCATGCCCGCCGCTGATCTTTCGGAGCAAATCTCCACTGCCGGTACTGAAGCATCGGGTACGGGCAACATGAAGTTCATGTTAAACGGCGCCCTCACCATTGGTACCCTGGACGGCGCCAACGTTGAGATGGCCGAAGAAATGGGCAACGACAACATCTTCATTTTCGGTATGACCGTGGAGGAGGTGGAGGCGCTTAAAAAACGTGGATACAACGCCTACGACTACTACAACAGGAATCCTGAGATCAGACAATGCATCGACCAAATACAGGGTGGATTCTTCAGCCCAAGCAATCCAAATGAATTCAAGAACATTGCGGATATTTTGCTGAAGTACGATCACTACTACTTGTTGGCCGATTACGAGGCTTACATCAAGGCACAAGAGTTGGTGTCGAAGACCTACCAGAACCAAGCTAAATGGTTAGAGATGTCCATCCACAACATTGCTTCCAGTGGTAAATTTTCTTCCGATCGCACCATTGCCGAATACGCCAGAGATATTTGGGGAGTTGAGCCTACCTGGGAGAAACTGCCCGCACCTGAGGATACACCAGCA
>tryoni
ATGTCGAGGCCACCAACAGATGAGGAGCGCCGCAAGCAAATCAGTGTGCGCGGTATTGCCGAGGTCGGAAACGTCACATTGGTCAAGAAGAATTTCAATCGTCACCTGCATTACACGTTAGTTAAGGATCGTAATGTGGCAACTATGCGCGACTATTATTTTGCCCTGGCCAACACTGTGCGCGATAACATGGTTGGCAGGTGGATCCGCACCCAGCAGATGTACTATGAGAAGGACCCTAAACGCGTCTACTATTTGTCTCTGGAATACTACATGGGTCGCTCACTCCAAAACACCATGATCAATCTTGGCATTCAAAGCGAATGTGAGGAGGCCATGTATCAATTGGGTTTGGACATTGAGAATCTCGAGGATATCGAGGAAGACGCTGGTCTGGGTAACGGTGGCTTGGGACGTTTGGCAGCTTGCTTCTTGGATTCTATGGCCACACTTGGTTTGGCGGCTTATGGTTATGGTATTCGTTATGAATATGGTATTTTCGCACAAAAGATCTCAAACGGTGAACAGCAAGAGGAACCCGATGATTGGTTGCGTTATGGTAACCCATGGGAAAAGGCACGTCCCGAATTCATGAAGCCAGTTCACTTCTATGGACGCGTTATTGATACACCCGAGGGTAAGAAGTGGGTTGACACACAAGTTGTGTACGCTATGCCATATGACAACCCCATTCCCGGTTACGGCAACAATCACGTCAATACTCTGCGTTTGTGGTCGGCTAAGAGCCCCGTCGATTTCAATTTGAAGTTCTTCAACGATGGTGATTATATCCAGGCCGTGTTGGATCGTAACTTGGCTGAAAACATTTCACGTGTACTTTACCCCAACGACAACTTCTTCGAGGGCAAGGAATTGCGTCTTAAGCAAGAATACTTCATGGTCGCGGCCACGCTGCACGACATTGTTCGTCGCTACAAGGCCTCGAAGTTCGGCTCACGGGAAAGCGTACGCCAACACTTCGATCACTTCCCCGATAAAGTTGCCATCCAATTGAATGACACTCATCCTTCGTTGGCTATTCCCGAATTGATGCGTATCCTCATCGATGAGGAGAATTTGGATTGGGAAAAGGCTTGGGATATTACTGTACGTACCTGCGCTTACACCAACCACACCGTCTTGCCCGAAGCCTTGGAACGCTGGCCCGTTTCCATGCTGGAGTCCATTCTGCCAAGACATTTGCAGATCATTTACCACATCAACTTCCTATTCATGGAGAAGGTGGCCAAGCAATATCCTGGTGATTTTGATCGTATGCGTCGCATGTCATTGGTGGAAGAGGATGGCGAGAAACGCATCAACATGGCTCACGTGTCCATTGTGGGCTCACATGCTGTGAACGGTGTAGCCGCCATTCATTCTGAAATTTTAAAGAAGGATCTCTTCCGTGATTTCTATGAACTGGAACCACATAAGTTCCAGAACAAGACCAACGGTATTACACCACGTCGCTGGTTGTTGCTCTGCAATCCCGGTCTGTCTGACTTGATTGCCGAGAAGATCGGCGATGAGTGGCCAGTGCACTTAGAACAGCTGGTGGCGATCAAGAAATGGGCCAAGGATCCCAACTTCCAACGCAACGTAGCACGTGTGAAACAAGAGAACAAACTGAAGTTGGCACAGATCTTGGAGAAAGATTATGGCATCAAAGTGAACCCTGCCTCTATGTTCGATATTCAGGTTAAACGTATCCACGAATACAAACGTCAGTTGTTGAACTGTTTGCACATCATCACTCTGTACAACCGCATTAAGAAGGATCCCACCGCCAACGTTACCCCACGTACCATTATGATCGGTGGCAAGGCCGCGCCTGGTTACTATGTAGCCAAACAAATCATCAAGCTGATCTGCGCTGTCGGCAATGTTGTCAACAACGATCCAATTGTGGGTGACAAGCTGAAGGTAATCTTTTTGGAAAATTACCGCGTCACTTTGGCCGAGAAAATCATGCCCGCCGCCGATCTTTCGGAGCAAATCTCCACTGCCGGCACTGAAGCATCCGGCACGGGCAACATGAAGTTCATGTTAAACGGCGCCCTCACCATTGGTACCTTGGACGGCGCCAACGTTGAGATGGCCGAAGAAATGGGCAACGAAAACATCTTCATTTTCGGTATGACAGTGGAGGAGGTTGAGGCGCTTAAGAAACGTGGTTACAACGCCTACGACTACTACAACAAGAACCCTGAGATCAGACAATGCATCGACCAAATACAAGGCGGATTCTTCAGCCCAAGCAATCCAAATGAATTCAAAAATATTGCAGATATTTTGCTGAAGTACGACCACTACTACTTATTGGCCGATTACGAATCTTACATCAAGGCACAAGAGCTGGTGTCAAAGACCTACCAGAACCAAGCTAAATGGTTGGAGATGTCCATTCACAACATCGCTTCCAGTGGTAAATTCTCTTCCGATCGCACCATTGCCGAATACGCCAGAGATATCTGGGGAGTTGAGCCCACCTGGGAGAAACTGCCCGCACCTGAGGATACACCAGCA
>zonata
ATGTCGAGGCCACCAACAGATGAGGAGCGCCGCAAGCAAATCAGTGTGCGCGGTATTGCCGAGGTCGGAAACGTCACATTGGTCAAGAAGAATTTCAATCGTCACCTGCATTACACGTTAGTTAAGGATCGTAATGTGGCAACTATGCGCGACTATTACTTTGCCCTAGCCAACACTGTGCGCGATAACATGGTTGGCAGGTGGATCCGCACCCAGCAGATGTACTATGAGAAGGACCCTAAACGCGTCTACTATTTGTCTCTGGAATACTACATGGGTCGCTCACTCCAAAACACCATGATCAATCTTGGCATTCAAAGCGAATGTGAGGAGGCCATGTATCAATTGGGTTTGGACATTGAGAATCTCGAAGATATCGAGGAAGACGCTGGCCTGGGTAACGGTGGCTTGGGACGTTTGGCAGCTTGCTTCTTGGATTCTATGGCCACACTCGGTTTGGCGGCTTATGGTTATGGTATTCGTTATGAATACGGTATTTTCGCACAAAAGATCTTAAACGGTGAACAGCAAGAGGAACCCGATGATTGGTTACGTTATGGTAACCCATGGGAGAAGGCACGTCCCGAATTCATGAAGCCCGTTCACTTCTATGGACGCGTTATTGATACACCCGAGGGTAAGAAGTGGGTTGACACACAGATTGTGTACGCTATGCCATATGACAACCCCATTCCCGGTTACGGTAACAATCACGTCAATACACTGCGTTTGTGGTCAGCTAAGAGCCCCGTCGATTTCAATTTGAAGTTCTTCAACGATGGTGATTATATTCAGGCCGTGTTGGATCGTAACTTAGCTGAAAACATTTCACGTGTACTTTACCCCAACGACAACTTCTTCGAGGGCAAGGAATTGCGTCTTAAGCAAGAATACTTCATGGTCGCGGCTACGCTGCATGACATCGTTCGTCGCTATAAGGCCTCAAAGTTCGGCTCACGGGAAAGCGTACGCCAACACTTCGATCACTTCCCCGATAAAGTTGCCATCCAATTGAACGACACCCATCCTTCGTTGGCTATTCCCGAATTGATGCGTATCCTCATCGATGAGGAGAATTTGGATTGGGAAAAGGCTTGGGATATTACTGTACGTACCTGCGCTTACACCAACCACACCGTCTTGCCCGAAGCCTTGGAACGCTGGCCCGTTTCCATGCTGGAGTCCATTCTGCCAAGACATTTGCAGATCATTTACCACATCAATTTCCTATTCATGGAGAAGGTGGCCAAGCAATATCCTGGTGATTTTGATCGTATGCGTCGCATGTCATTGGTGGAAGAGGATGGCGAGAAACGCATCAACATGGCGCACGTGTCCATTGTGGGCTCACATGCTGTGAACGGTGTAGCCGCCATTCATTCTGAAATCTTAAAGAAGGATCTCTTCCGTGATTTCTATGAACTGGAACCACATAAGTTCCAGAACAAGACCAATGGTATTACACCACGTCGCTGGTTGTTGCTCTGCAATCCCGGTCTGTCTGACTTGATTGCCGAAAAGATCGGCGATGAGTGGCCAGTGCACTTGGAACAGCTGGTGGCGATCAAGAAGTGGGCCAAGGATCCCAACTTCCAACGCAACGTTGCACGTGTGAAACAAGAGAACAAACTGAAGTTGGCACAGATCTTGGAGAAAGATTATGGCATCAAAGTGAACCCTGCCTCTATGTTCGATATTCAGGTTAAACGTATCCACGAATACAAACGTCAGTTGTTGAACTGTTTGCACATCATCACTCTGTACAACCGCATTAAGAAGGATCCCACCGCCAACGTTACCCCTCGTACCATTATGATCGGTGGCAAGGCCGCGCCTGGTTACTATGTAGCCAAACAAATCATCAAGCTGATCTGCGCTGTCGGCAATGTTGTCAACAACGATCCAATTGTGGGTGACAAGCTGAAGGTAATCTTTTTGGAAAATTACCGCGTCACTTTGGCCGAGAAAATCATGCCCGCCGCCGATCTTTCTGAGCAAATCTCCACTGCCGGCACTGAAGCATCCGGCACGGGCAACATGAAATTCATGTTAAACGGCGCCCTCACCATTGGTACCTTGGACGGCGCCAACGTTGAGATGGCCGAAGAAATGGGCAACGACAACATCTTCATTTTCGGTATGACCGTGGAGGAGGTTGAGGCGCTTAAGAAACGTGGTTACAACGCCTACGACTACTACAACAAGAACCCTGAGATCAGACAATGCATCGACCAAATACAAGGTGGATTCTTCAGCCCAAGCAATCCAAATGAATTCAAGAATATTGCGGATATTTTGCTGAAGTACGATCACTACTACTTGTTGGCCGATTACGAGTCTTACATCCAGGCACAAGAGCTGGTGTCGAAGACCTACCAGAACCAAGCTAAATGGTTGGAGATGTCCATCCACAACATCGCTTCCAGTGGTAAATTCTCTTCCGATCGCACCATTGCCGAATACGCCAGAGATATCTGGGGAGTTGAGCCCACCTGGGAGAAACTGCCCGCACCTGAGGATACACCAGCA
