# Supplementary material for: The Impact of Fast Radiation on the Phylogeny of Bactrocera Fruit Flies as Revealed by Multiple Evolutionary Models and Mutation Rate-Calibrated Clock
Source: Insects. 2022 Jun 30;13(7):603. doi: 10.3390/insects13070603 (PMC9319077; doi:10.3390/insects13070603)
Supplement: Supplementary file 1 [file insects-13-00603-s001.zip › File S1/ceratitis_20428.fasta]

>bryoniae
ATGCCGACCATAGGAGTGAAACGAGATCTGCTCTTCGAGCAACTTGGTCAGAAATATACTGACGATGAGTTCCAGCAGTTGTGCTTTGCTTTCGGTCTCGAGCTGGATGAAGTGACAACGGAGAAACAAATGCTAACCAAGGAGCAAGGAGATGTAGCTGCAGTTGCCGATGCCTCTGAAGAGATTATTTACAGAATAGACATTCCAGCAAATCGGTATGACTTGCTGTGTATTGAAGGTTTAGTCACCTCTTTACTCGTGTTCCAGGGCAAAATAAAGCCACCCAAATTTATTAAGGTGGAACCAGCAAAACGACAACTTCTTAAAATTCTACCCGAAACAGCACAAATTCGTCCATTTGCTGTGGCTGCAGTTTTAAGGAACATAACCTTCAACAAAAATGCGTATGACAGTTTCATTGAACTTCAAGATAAATTGCATCAGAATCTTTGTCGCAAGCGTTCTCTAGTCGCAATCGGTACTCATGACTTGGATACCGTACAAGGGCCGTTTACTTATGAAGCTCGCACGCCGGGCAATTTAGAATTTATACCATTGAACCAAACTAAAAAAATGAATGGACATGAATTGATGAATTTTTACACCAATCATGCACAATTGAAACAATACTTACCAATCATACGCGATTCTCCGGTGTATCCTATTATTTATGATGCTAACGGTGTAGTATTATCATTGCCACCAATCATCAATGGCGATCATTCAAAGATCACGTTACAAACACGCAACGTTTTCATCGAATGTACCGCAACTGATCTAACCAAAGCGAAAATTGTGCTGGACACCTTAGTATGCATGTTTTCAGTGCATTGCGATGAGAAGTTCACCGTCGAGCCATGTGACGTTGAACAACCCGATGGTACTGTAGTAACTTACCCTCAATTGGAAGTGCGTAAAACCGTAATATCGGCGGAAAAGGCAAACGCCTACATTGGTATACAAGAGGAGCCAGCGAAAATTGCTGACATGCTTACGCGCATGTACCTCGAGTCGACGGTTGAGCAAGGTGGCAGCAACATCACGGTGCAAGTGCCACCCACAAGACACGATGTCATGCACGCTTGTGATATTTACGAGGATGTGGCCATTGCTTATGGCTATAATAATATTAAAAAATCTTTGCCGGCCTTCATGCATATCGCCAAACAATTCCCACTCAACAAATTGACCGAGCAATTGCGTGAGCAAGTGGCACAGGCTGGTTTCACTGAAGCCATTACTTTTACGCTCTGCTCACGCGATGACATCGCACGTAAACTAAACAAATCCATTGATAGCATAGCGGCCGTGCATATTGCCAATCCGAAAACTTTGGAATTCCAAGTTGTGCGCACTACCTTACTGCCAGGCTTACTGAAAACTCTCGTTGCTAATCGTAAAATGCCGCTGCCATTAAAACTCTTCGAGATCACCGATGTGGTGGTGGCTGATGATGATACCGAAGTTGGTGCGCGCAATGAGCGTCGCCTTTGCGCTGTCAACTGCAACAAAACAGCCGGATTTGAGGTGGTGCATGGATTGCTGGATCGCGTTATGCAACTGCTGGATGTGCCATGGAAGTCGGGCAATCAAAAGCACGGCTACTATCTGCAAGCAACTGATGATCCCGCCTACTTCCCCGGCCGTTGCGCCAGCATTTTGTTAAACGGTGTAACGATTGGTCGCATTGGCGTGCTGCATCCCACTGTGCTGCAAGCTTTCGAATTGACCACACCCTGCTCGGCAGTCGAGTTCAATATTGAACCA
>ceratitis
ATGCCGACAATTGGAGTAAAACGAGATTTACTTTTCGAACAGCTGGGTCAGAAATACACTGACGATGAGTTCCAGCAGTTGTGCTTTGCTTTTGGTCTCGAATTAGATGAAGTGACGACTGAGAAGCAAATGCTCACTAAGGAACAAGGCGATGTGGCTGCAGTGGCGGATGCATCTGAAGATATTATTTACAGAATAGACATTCCAGCAAATCGATATGACTTGCTGTGCATGGAAGGGCTAGTCACTTCTTTACTTGTTTTCCAGGGCAAAATAAAGCCACCGAAATTCAAAAAAGTGGAGCCAGCTAAGCGCCAAGTGCTTAAAATTCTACCTGAAACTGCAGAAATACGTCCATTTGCTGTAGCAGCTGTTTTGCGGAACATCACCTTCGACAAGCAAGCGTACGACAGTTTCATTGAACTTCAAGATAAATTGCACCAAAATCTTTGTCGGAAACGCGCTCTAGTCGCAATTGGTACCCATGATCTGGATACCATACAGGGTCCATTTTCTTATGAGGCGCGCACCCCAGATAACATCCAATTTGTACCATTGAACCAAACGAAGAATATGAATGGACATGAATTAATGAACTTTTATTCAACTCACGCTCAGTTAAAACAATACTTACCCATAATACGGGAGTCGCCAGTATATCCAGTTATCTATGATGCAAATGGTGTAGTATTATCATTACCGCCAATCATCAACGGTGATCATTCGAAAATCACACTAAAAACACGCAACGTATTCATTGAGTGCACCGCAACCGATTTGACTAAAGCGAAAATTGTACTGGACACCTTAGTATGCATGTTCTCAGTACATTGCGCTGAGAAATTCACGGTGGAGCCGTGTGATGTTGTACAACCAGATGGCACTGTGATTACATATCCACTACTTGAAGTGCGCGAAACAGTGATATCTGCTGAAAAGGCTAACGCCTACATTGGCATTCAAGAAGAATCGTCCAAAATCGCTGACATGCTCACGCGCATGTATCTAGATTCGCATGTAGAAGAGGGTGGCAATAACATAACCGTGCAAATACCACCAACACGACACGACGTCATGCATGCTTGCGATATCTATGAGGATGTGGCGATTGCTTACGGTTACAATAACATTAAAAAATCTTTGCCAGCTTTTATGCATATAGCGAAACAATTTCCACTCAACAAATTGACCGAGCAGTTGCGTGAACAGGTGGCTCAAGCAGGTTTCACAGAAGCTATTACCTTTACTCTCTGTTCGCGTGATGATATTGCACGAAAATTGAATAAATCCATTGATGCTATAGCTGCCGTGCACATCGCTAATCCGAAAACGTTAGAGTTTCAAGTAGTACGTACCACTTTGTTATCAGGTCTACTCAAAACGCTGGTAGCCAATCGTAAAATGCCATTGCCTTTAAAACTATTTGAAATTAGCGATGTTGTAGTAGCTGACGACGATACCGAAGTGGGTGCACGTAATGAACGTCGGCTTTGCGCAGTCAACTGCAACAAAAGTGCTGGATTTGAAGTTGTACATGGTTTGTTGGATCGCGTAATGCAGTTGTTAGAGGTCCCTTGGAAAACGGGAAATAGGAAGAATGGATACTATTTGCAAGCTGCTGATGATCCCGCTTATTTCCCTGGACGTTGCGCTAGTATTATGCTTGATGGTGTAGCAATCGGTCGCATTGGTGTACTGCATCCAACTGTACTTCAGGCATTTGAATTAACCACACCCTGCTCAGCTGTAGAGTTCAATATAGAACCA
>correcta
ATGCCTACCATAGGAGTGAAACGAGATCTGCTCTTCGAGCAACTTGGCCAGAAATATACTGACGATGAGTTCCAGCAGTTGTGCTTTGCTTTCGGTCTCGAGCTGGATGAAGTGACAACGGAGAAACAAATGCTAACCAAGGAACAAGGTGATGTAGCTGCAGTTGCCGATGCCTCTGAGGAGATTATTTACAGAATAGACATTCCAGCAAATCGTTATGACTTGCTGTGTATTGAAGGCTTAGTCACCTCTTTGCTCGTGTTCCAGGGCAAAATAAAGCCACCCAAATTTATTAAGGTGGAACCAGCAAAACGCCAAGTTCTTAAAATTCTACCCGAAACTGCACAAATTCGTCCATTTGCTGTGGCTGCAGTTTTAAGGAACATAACCTTCAACAAAAATGCGTATGACAGTTTCATTGAACTTCAAGATAAATTGCATCAGAATCTTTGTCGCAAACGTTCTCTAGTCGCAATCGGTACTCATGACTTGGATACCGTACAAGGCCCATTTACTTATGAAGCTCGTACGCCGGAGAATATAGAATTTATACCATTGAACCAAACCAAGAAAATGAATGGAATTGAATTGATGGATTTTTACACCAATCATGCACAATTGAAACAATACCTACCAATCATACGTGATTCTCCGGTGTATCCTGTTATTTATGATGCTAACGGTGTAGTATTATCATTGCCACCAATCATCAATGGCGATCATTCAAAGATCACGTTACAAACACGCAACGTTTTCATCGAATGTACCGCAACTGATCTAACCAAAGCGAAAATTGTGCTGGACACCTTAGTGTGCATGTTTTCAGTGCATTGTGATGAGAAGTTCACCGTCGAACCATGTGACGTTCAACAACCCGATGGTACTGTAGTTACTTATCCTCAATTGGAAGTGCGTAAAACCGTGATATCGGCGGAAAAGGCAAACGCTTACATTGGTATACAAGAGGAGCCAGCGAAAATTGCTGACATGCTAACACGCATGTACCTCGAGTCAACGGTTGAGCAAGGAGGCAGCAACATCACCGTGCAAGTGCCACCCACAAGACACGATGTCATGCATGCTTGTGATATTTACGAGGATGTGGCCATTGCTTATGGCTATAATAACATTAAAAAATCATTGCCGGCCTTCATGCATATCGCCAAACAATTTCCACTTAACAAATTGACCGAGCAATTGCGTGAGCAAGTGGCACAGGCAGGTTTCACTGAAGCCATTACTTTTACGCTCTGCTCACGTGATGACATCGCACGTAAACTAAACAAATCCATTGATAGCATAGCGGCCGTGCATATTGCCAATCCGAAAACTTTGGAATTCCAAGTTGTGCGTACCACCTTACTGCCAGGCTTACTGAAAACGCTAGTGGCTAATCGTAAAATGCCGCTGCCATTAAAACTCTTCGAGATCACCGATGTGGTGGTGGCTGATGATGATACTGAAGTTGGAGCGCGCAATGAGCGTCGCCTCTGTGCTGTCAACTGTAACAAAACAGCCGGATTTGAGGTGGTGCATGGATTGCTGGATCGTGTTATGCAACTGTTGGATGTGCCATGGAAGTCGGGCAATCAAAAACATGGCTACTATCTGCAAGCAACTGATGATCCCGCCTATTTCCCCGGACGTTGCGCCAACATTTTGCTAAACGGTGTAACCATTGGTCGTATTGGCGTGCTGCATCCCACGGTGCTGCAAGCTTTTGAATTGACCACACCCTGCTCGGCAGTGGAGTTCAATATTGAACCG
>cucurbitae
ATGCCGACCATAGGAGTGAAACGAGATTTGCTTTTCGACCAACTTGGTCAGAAATATACTGACGATGAGTTCCAGCAGTTGTGCTTTGCTTTCGGTCTCGAACTGGATGAAGTGACAACAGAGAAGCAAATGCTAACCAAGGAACAAGGTGAAGTCGCTGCAATTGCCGATGCCTCTGAAGAAATTATTTATAGAATAGACATTCCGGCAAATCGTTATGATTTGTTGTGTATTGAAGGGTTGGTCACCGCTCTACTGGTATTCCTGGGCAAAATAAGGCCACCAAAGTTTATTAAGGTTGAGCCAACAAAACGACAAGTGCTTAAAATTCTACCGGAAACGGCACAAATTCGTCCATTCGCTGTGGCTGCAGTTTTAAGGAACATCACTTTCAACAAAGATGCTTATGACAGTTTCATTGAGCTTCAAGATAAATTGCATCAGAATCTTTGTCGCAAACGTGCTCTAGTCGCAATCGGTACTCATGACTTGGACACCGTGCAAGGTCCATTTACTTACGAAGCTCGCACACCGGAGAATATCGAATTTATACCATTGAACCAAACGAAGAAAATGAATGGACATGAATTGATGGAGTTTTATACCAATCATGCCCAACTGAAACAATACTTACCAATCATACGCGATTCTCCTGTGTATCCTATTATTTATGACGCTAACGGTGTAGTATTATCATTGCCACCAATCATCAATGGCGACCATTCAAAGATCACTTTGCAAACACGCAACGTCTTCATCGAATGCACCGCAACGGATCTAACCAAAGCGAAAATTGTGCTGGACACTTTAGTGTGCATGTTTTCGGTGCATTGTGCTGAGAAGTTCACCGTCGAGCCATGTGACGTTGAACAACCCGATGGTACTGTGGTTACCTATCCTCAATTGGAAGTGCGTAAAACAGTGATATCAGCAGCAAATGCCAACGCCTACATTGGTATCAAAGAAGAGCCAACCAAAATTGCTGACATGCTAACGCGCATGTACCTCGAGTCGCATGTGGAGGAAGGTGGCACCAACATCACCGTGCAAGTGCCACCCACACGACACGATGTGCTGCACGCTTGTGATATTTACGAAGATGTGGCCATTGCTTATGGCTATAATAATATTAAAAAATCCTTACCGGCATTCATGCACATCGCAAAACAATTTCCACTCAACAAGCTAACCGAGCAACTGCGTGAACAAGTAGCACAGGCAGGTTTCACAGAAGCGCTTACTTTTACGCTCTGCTCACGTGATGACATCGCACGCAAACTTAACAAATCCATCGACAGCATAGCGGCCGTGCATATTGCCAACCCGAAAACTTTGGAATTCCAAGTTGTGCGCACCACCCTACTGCCAGGCTTACTGAAAACTCTCGTGGCTAATCGTAAAATGCCGCTACCACTGAAACTCTTTGAGATCAGCGATGTGGTGGTCGCTGATGATGACACCGAAGTTGGTGCGCGCAATGAGCGTCGCCTGTGTGCAGTGAACTGCAACAAAACCGCCGGTTTTGAGGTAGTGCATGGACTGCTGGATCGCGTGATGCAACTGTTGGATGTGCCATGGAAGACGGGAAATCAAAAACAGGGCTACTATCTGCAAGCCACTGATGATCCCGCCTATTTTCCGGGACGTTGCGCTAGCATTTTGCTAAACGGTGTTACCATCGGTCGCATTGGCGTGCTGCATCCAACTGTGTTGCAAGCTTTTGAATTGACCACACCCTGCTCGGCGGTCGAAATCAATATTGAACCG
>dorsalis
ATGCCGACCATAGGAGTGAAACGAGATCTGCTCTTCGAGCAACTTGGCCAGAAATATAATGACGATGAGTTCCAGCAGTTGTGCTTTGCTTTCGGTCTCGAGCTGGATGAAGTGACAACGGAGAAACAAATGCTAACCAAGGAACAAGGTGATGTAGCTGCAGTTGCCGATGCCTCTGAAGAGATTATTTACAGAATAGACATTCCAGCAAATCGTTATGACTTGCTGTGTATTGAAGGCTTAGTCACTTCTTTGCTCGTGTTCCAGGGCAAAATAAAACCACCCAAATTTATTAAGGTGGAACCAGCAAAACGGCAAGTTCTTAAAATTCTACCCGAAACTGCACAAATTCGTCCATTTGCTGTGGCTGCAGTTTTAAGGAACATAACCTTCAACAAAAATGCGTATGACAGTTTCATTGAACTTCAAGATAAATTGCATCAGAATCTTTGTCGCAAACGTTCTCTAGTCGCAATCGGTACTCATGACTTGGATACCGTACAAGGCCCATTTACTTATGAAGCTCGAACGCCGGAGAATATAGAGTTTATACCATTAAACCAAACCAAGAAAATGAATGGACTTGAATTGATGGATTTTTACACCAATCATGCACAATTGAAACAATACCTACCAATCATACGCGATTCTCCGGTGTATCCTGTTATTTATGATGCTAACGGTGTAGTATTATCATTGCCACCAATCATCAATGGCGATCATTCAAAGATCACGTTACAAACACGCAACGTTTTCATCGAATGTACCGCAACTGATCTAACCAAAGCGAAAATTGTGCTGGACACCTTAGTGTGCATGTTTTCAGTGCATTGTGATGAGAAGTTCACCGTCGAACCATGTGACGTTCAACAACCCGATGGTACTGTAGTTACTTATCCTCAATTGGAAGTGCGTAAAACCGTGATATCGGCGGAAAAAGCAAACGCTTACATTGGTATACAAGAGGAGCCAGCGAAAATTGCTGACATGCTTACACGCATGTACCTCGAGTCAACGGTTGAGCAAGGAGGCAGCAACATCACCGTGCAAGTGCCACCCACAAGACACGATGTCATGCACGCTTGCGATATTTACGAGGATGTGGCCATTGCTTATGGCTATAATAACATTAAAAAATCATTGCCGGCCTTCATGCATATCGCTAAACAATTTCCACTTAACAAATTGACCGAGCAATTGCGTGAGCAAGTGGCACAGGCAGGTTTCACTGAAGCCATTACTTTTACGCTCTGCTCACGTGATGACATCGCACGTAAACTAAACAAATCGATTGATAGCATAGCGGCCGTGCATATTGCCAACCCGAAAACTTTGGAATTCCAAGTTGTGCGCACCACCTTACTGCCAGGCTTGCTGAAAACGCTCGTGGCTAATCGTAAAATGCCGCTGCCTTTAAAACTCTTCGAGATCACCGATGTGGTGGTGGCTGATGATGATACTGAAGTTGGTGCGCGCAATGAGCGTCGCCTCTGTGCCGTCAACTGTAACAAAACAGCCGGATTTGAGGTGGTGCATGGATTGCTGGATCGTGTTATGCAACTGTTGGATGTGCCATGGAAGTCGGGCAATCAAAAACATGGCTACTACCTGCAAGCAACTGATGATCCCGCCTATTTCCCCGGACGTTGCGCCAGCATTTTGCTAAACGGTGTAACCATTGGACGCATTGGCGTGCTGCATCCCACGGTGCTGCAAGCTTTTGAATTGACCACACCCTGCTCGGCAGTGGAGTTCAATATTGAACTG
>jarvisi
ATGCCGACCATAGGTGTGAAACGAGATCTGCTCTTCGAGCAACTTGGCCAGAAATACACTGACGATGAGTTCCAGCAGTTGTGCTTTGCTTTCGGTCTCGAGCTGGATGAAGTGACAACGGAAAAACAAATGCTAACCAAGGAACAAGGTGATGTAGCTGCAGTTGCCAATGCCTCTGAAGAGATTATTTACAGAATAGACATTCCAGCAAATCGTTATGACTTGCTGTGTATTGAAGGCTTAGTCACCTCTTTGCTCGTGTTCCAGGGCAAAATAAAGCCACCCAAATTTATTAAGGTGGAACCAGCAAAACGGCAAGTTCTTAAAATTCTACCCGAAACTGCGCAAATTCGTCCATTTGCTGTCGCGGCCGTTTTAAGGAACATAACCTTCGACAAAAATGCGTATGACAGTTTCATTGAACTTCAAGATAAATTGCATCAGAATCTTTGTCGCAAACGTTCTCTAGTCGCAATCGGTACTCATGACTTAGATACCGTACAAGGCCCATTTACTTATGAAGCTCGTACGCCGGATAATATAGAATTTATACCATTGAACCAAACCAAGAAAATGAATGGACATGAATTGATGGATTTTTACACCAATCATGCACAATTGAAACAATACCTACCAATCATACGCGATTCTCCGGTGTATCCTATTATTTACGATGCTAACGGTGTAGTATTATCATTGCCACCAATCATCAATGGCAATCATTCAAAGATCACGTTACAAACACGCAACGTTTTCATCGAATGCACCGCAACTGATCTGACCAAAGCAAAAATTGTGCTGGACACCTTAGTGTGCATGTTTTCAGTGCATTGTGATGAGAAGTTCACCGTCGAACCATGTGACGTTCAACAACCCGATGGTACTGTAGTTACTTATCCTCAATTGGAAGTGCGTAAAACCGTGATATCGGCGGAAAAGGCAAACGCTTACATTGGTATACAAGAAGAGCCAGCGAAAATTGCTGACATGCTTACACGCATGTACCTCGAGTCAACAGTTGAGCAAGGAGGCAGCAACATCACCGTGCAAGTGCCACCCACAAGACACGATGTCATGCACGCTTGTGATATTTACGAGGATGTGGCCATTGCTTATGGCTATAATAACATTAAAAAATCATTGCCGGCCTTCATGCATATCGCCAAACAATTTCCACTTAACAAATTGACCGAGCAATTGCGTGAGCAAGTGGCACAGGCAGGTTTCACTGAAGCCATTACTTTTACGCTCTGCTCACGTGATGACATCGCACGTAAATTAAACAAATCCATTGATAGCATAGCGGCTGTGCATATTGCCAACCCGAAAACTTTGGAATTCCAAGTTGTGCGCACCACCTTACTGCCAGGCTTACTGAAAACGCTCGTGGCTAATCGTAAAATGCCGCTGCCATTAAAACTCTTCGAGATCACCGATGTGGTGGTAGCTGATGATGATACTGAAGTTGGTGCGCGCAATGAGCGTCGCCTCTGTGCCGTCAACTGTAACAAAACAGCCGGATTTGAGGTGGTGCATGGATTGCTGGATCGTGTTATGCAATTGTTGGATGTGCCATGGAAGTCGGGCAATCAAAAACATGGCTACTATCTGCAAGCAACTGATGATCCCGCCTATTTCCCCGGACGTTGCGCCAGCATTTTGCTAAACGGTGTAACCATTGGTCGCATTGGCGTGCTACATCCCACGGTGCTGCAAGCTTTTGAATTGACCACACCCTGTTCGGTAGTAGAGTTCAATATTGAACCG
>latifrons
ATGCCGACCATAGGAGTGAAACGAGATCTGCTCTTCGAGCAACTTGGCCAGAAATATACTGACGATGAGTTCCAGCAGTTGTGCTTTGCTTTCGGYCTCGAGCTGGATGAAGTGACAACGGAGAAACAAATGCTCACCAAGGARCAAGGTGATGTAGCTGCAGTTGCCGATGCCTCTGAAGAGATTATTTACAGAATAGACATTCCAGCAAATCGGTATGACTTGCTGTGTATTGAAGGTTTAGTCACCTCTTTACTCGTGTTCCAGGGCAAAATAAAGCCACCCAAATTTATTAAGGTGGAACCAGTAAAAAGACAACTTCTTAAAATTCTACCGGAAACAGCGCAAATTCGTCCATTTGCTGTGTCTGCAGTTTTAAGGAACATAACCTTCAACAAAAATGCGTATGACAGTTTCATTGAACTTCAAGATAAATTGCATCAGAATCTTTGTCGCAAACGTTCTCTAGTCGCAATCGGTACTCATGATTTGGATACCGTACAAGGCCCGTTTACTTATGAAGCTCGCACGCCGGAAAATTTAGAATTTATACCATTGAACCAAACTGAGAAAATGAATGGACATGAATTGATGGATTTTTACACCAATCATGCACARTTGAAACAATACCTACCAATCATACGCGATTCTCCGGTGTATCCTATTATTTATGATGCTAACGGCGTAGTATTATCATTGCCACCAATAATCAATGGCGATCATTCAAAGATCACGTTACAAACACGCAACGTTTTCATCGAATGTACCGCAACTGATCTAACCAAAGCGAAAATTGTGCTGGACACCTTAGTTTGCATGTTTTCAGTGCATTGTGATGAGAAATTTACCGTAGAACCATGTGACGTTGAACAACCCGATGGTACTGTAGTAACTTACCCTCAATTGGAAGTGCGTAAAACCGTAATATCGGCGGAAAAGGCAAACGCCTACATTGGTATACAAGAGGAGCCAGCGAAAATCGCTGACATGCTTACGCGCATGTACCTCGAGTCGACGGTTGAGCAAGGTAGCAGCAACATCACCGTACAAGTGCCACCCACAAGACACGATGTCATGCACGCTTGTGATATTTACGAGGATGTGGCCATTGCTTATGGCTATAATAATATTAAAAAATCATTGCCGGCCTTCATGCATATCGCCAAACAATTCCCACTCAACAAATTGACCGAGCAATTGCGGGAGCARGTGGCACAAGCAGGTTTCACTGAAGCCATTACTTTTACGCTCTGCTCACGCGACGATATCGCACGTAAACTAAACAAATCCATTGATAGCATAGCGGCCGTGCATATTGCCAACCCGAAAACTTTGGAATTCCAAGTTGTACGCACMACCTTACTGCCAGGTTTATTGAAAACGCTTGTGGCTAATCGTAAAATGCCGCTGCCATTAAAACTCTTCGAGATCACCGATGTGGTGGTGGCTGATGATGATACCGAAGTTGGTGCGCGCAATGAGCGTCGCCTCTGCGCCGTCAACTGCAACAAAACAGCCGGATTTGAGGTTGTGCATGGATTGCTTGATCGCGTTATGCAACTGCTGGATGTGCCATGGAAGTCGGGCAATCAAAAGCATGGCTACTACCTGCAAGCAACTGATGATCCCGCTTATTTCCCCGGACGTTGCGCTAGCATTTTGCTAAACGGTGTAACCATTGGACGCATTGGCGTGCTGCATCCCACTGTGCTGCAAGCTTTCGAATTGACCACACCCTGCTCGGCAGTCGAGTTCAATATTGAACCG
>minax
ATGCCGACCATTGGAGTGAAACGGGACTTGCTCTTCGAGCAACTTGGTCAGAAATATACTGACGATGAGTTCCAGCAATTGTGCTTTGCTTTCGGTCTCGAACTTGATGAAGTGACAACGGAGAAACAAATGCTAACCAAGGAACAAGGTGATGTAGCTGCCGTTGCCGATGCCTCTGAAGAGATTATTTACAGAATAGACATTCCAGCAAACCGTTATGATTTGCTGTGTATCGAAGGTTTGGTCACATCTTTGCTCGTATTCCAAGGCAAAATAAAGCCACCCAAATTTATTAAGGTGGAACCAGCAAAACGACATGTTCTTAAAATTCTACCTGAAACTGCTCAAATTCGTCCATTTGCTGTGGCCGCAGTTTTAAGAAATATCACTTTTAACAAAGATTCATATGACAGTTTCATTGAACTTCAAGATAAATTGCATCAGAATCTTTGTCGCAAACGTTCACTAGTCGCAATTGGTACTCATGATTTGGATACCGTACAAGGCCCATTTACTTACGAAGCTCGCACACCGGAGAATATAGAATTTATACCATTAAACCAAACGAAAAAAATGAATGGGAGTGAATTGATGGATTTTTATACGAACCATGCCCAACTGAAACAATACTTACCAATCATACGCGATTCTCCAGTGTATCCTGTTATTTATGATGCTAACGGTGTGGTATTATCGTTGCCTCCAATCATAAATGGCAATCATTCAAAGATCACGTTACAAACACGCAACGTCTTCATCGAATGCACCGCAACTGATCTAACTAAAGCTAAAATTGTGCTGGACACCTTGGTGTGCATGTTTTCGGTGCATTGCCATGAGAAGTTCACCGTCGAACCATGTGATGTTGAACAACCCGACGGTACTGTAGTAGCATATCCTCAATTAGAAGTGCGTAATACAGTGATATCGACGGAAAAGGCCAACGCCTACATTGGTATACAAGAAGGTCCAGCCAAAATTGCTAGCATGCTTACGCGCATGTATCTCGAGTCGCATGTTGAGGAAGGAGGCACCAACATCACCGTGCAAGTGCCACCCACACGGCACGATGTCATGCACGCTTGTGATATTTACGAGGATGTGGCCATTGCTTATGGCTATAATAATATTAAGAAATCGTTGCCAGCTTTCATGCATATCGCAAAACAATTTCCACTCAACAAATTAACCGAACAACTGCGCGAACAAGTTGCGCAGGCAGGTTTCACGGAAGCTATTACTTTTACGCTCTGCTCACGTGATGACATCGCACGTAAACTAAACAAATCCATTGATAGCATAGCAGCCGTGCATATTGCCAACCCAAAAACTTTGGAATTCCAAGTTGTGCGCACCACCTTACTGCCAGGCTTACTTAAAACACTCGTGGCTAATCGTAAAATGCCGCTACCATTAAAACTCTTCGAGATCAGCGATGTGGTGGTTGCTGACGATGACACCGAAGTTGGTGCGCGTAATGAGCGTCGTCTATGCGCCGTGAATTGCAATAAAACAGCCGGTTTCGAGGTGGTGCATGGACTGCTGGATCGCGTAATGCAATTGTTGGATGTGCCTTGGAAGACGGGAAATCAAAAACATGGCTACTACCTACAAGCAACTGATGATCCCGCCTATTTCCCCGGACGTTGCGCTAGCATTTTGCTAAACGGTGTAAGTATTGGTCGCATTGGCGTGTTGCATCCCACTGTGTTGCAAGCTTTTGAATTGACCACACCCTGCTCAGCAGTAGAGTTCAATATTGAACCG
>musae
ATGCCGACCATAGGAGTGAAACGAGATCTGCTCTTCGAACAACTTGGCCAGAAATATACTGACGATGAGTTCCAACAGTTGTGCTTTGCTTTCGGTCTCGAGCTGGATGAAGTGACAACGGAGAAACAAATGCTAACCAAGGAGCAAGGTGATGTGGCTGCAGTTGCCGATGCCTCAGAAGAGATTATTTACAGAATAGATATTCCAGCAAATCGTTATGACTTGTTGTGTATTGAAGGCTTAGTCACCTCTTTACTCGTGTTCCAGGGCAAAATAAAACCACCCAAATTTATTAAGGTGGAACCAGCAAAACGGCAAGTTCTTAAAATTCTACCTGAAACTGCACAAATTCGTCCATTTGCTGTGGCTGCAGTTTTAAGGAACATAACCTTCAACAAAAATGCGTATGACAGTTTCATTGAACTTCAAGATAAATTGCATCAGAATCTTTGTCGCAAACGTTCTCTAGTCGCAATCGGTACTCATGACTTGGATACCGTACAAGGCCCATTTACTTATGAAGCTCGAACGCCGGAGAATATAGAATTTATACCATTAAACCAAACCAAGAAAATGAATGGACTTGAATTGATGGATTTTTACACCAATCATGCACAATTGAAACAATACCTACCAATCATACGCGATTCTCCGGTGTATCCTATTATTTATGATGCTAACGGTGTAGTATTATCATTGCCACCAATCATCAATAGCGATCATTCAAAGATCACGTTACAAACACGCAACGTTTTCATCGAATGTACCGCAACTGATCTAACCAAAGCGAAAATTGTGCTGGACACCTTAGTGTGCATGTTTTCAGTGCATTGTGATGAGAAGTTCACCGTCGAACCATGTGACGTTCAACAACCCGATGGTACTGTAGTTACTTATCCTCAATTGGAAGTGCGTAAAACCGTGATATCGGCGGAAAAGGCAAACGCTTACATTGGTATACAAGAGGAGCCAGCGAAAATTGCTGACATGCTTACACGAATGTACCTCGAGTCAACGGTTGAGCAAGGAGGCAGCAACATCACCGTGCAAGTGCCACCCACAAGACACGATGTCATGCACGCTTGCGATATTTACGAGGATGTGGCCATTGCTTATGGCTATAATAACATTAAAAAATCATTGCCGGCCTTCATGCATATCGCCAAACAATTTCCACTTAACAAATTGACCGAACAATTGCGTGAGCAAGTGGCACAGGCAGGTTTCACTGAAGCCATTACTTTTACGCTCTGCTCACGTGATGACATCGCACGTAAACTAAACAAATCGATTGATAGCATAGCGGCCGTGCATATTGCCAACCCGAAAACTTTGGAATTCCAAGTTGTGCGCACCACCTTACTGCCAGGCTTGCTGAAAACGCTCGTGGCTAATCGTAAAATGCCGCTGCCTTTAAAACTCTTCGAGATCACCGATGTGGTGGTGGCTGATGATGATACTGAAGTTGGTGCGCGCAATGAGCGTCGCCTCTGTGCCGTCAACTGTAACAAAACAGCCGGATTTGAGGTGGTGCATGGATTGCTGGATCGTGTTATGCAACTGTTGGATGTGCCATGGAAGTCGGGCAATCAAAAACATGGCTACTATCTGCAAGCAACTGATGATCCCGCCTATTTCCCTGGACGTTGCGCCAGCATTTTGCTAAACGGTGTAACCATTGGTCGCATTGGCGTGCTGCATCCCACGGTGCTGCAAGCTTTTGAATTGACCACACCCTGCTCGGCAGTGGAGTTCAATATTGAACCG
>oleae
---------------------------------------------------------------------------------------------------------------------------------------------------------------------------------------------------------------------------------------------------------------------------------ATAAAGCCTCCCAAATTTATAAAAGTGGAGCCGGCAAAACGACAAGTTCTTAAAATTCTTCCCGAAACTGCACAAATTCGTCCATTTGCTGTGGCTGCAGTTTTAAGGAACATCACCTTCAACAAAGATGCGTATGACAGTTTCATTGAACTTCAAGATAAATTGCATCAGAATCTTTGTCGGAAACGTTCTCTAGTCGCAATAGGTACTCATGATTTGGATACCGTACAAGGCCCATTTACTTACGAAGCTCGCACGCCTGAGAATATAGAATTTATACCATTGAACCAAACGAAAAAAATGAATGGACGTGAACTGATGGAATTTTATACCAACCATGCCCAACTGAAACAATATCTACCAATCATACGCGATTCTCCGGTGTATCCTATTATTTATGATGCTAACGGTGTAGTATTATCATTGCCACCAATCATCAATGGCGATCATTCAAAGATCACGCTACAAACACGCAACGTTTTCATCGAATGCACCGCAACTGATCTAACCAAAGCGAAAATTGTGCTAGACACTTTAGTATGCATGTTTTCAGTGCATTGTGATGAGAAATTCACCGTCGAACCATGTAACGTTGAACAACCCGATGGCACTGTAGTCACATATCCTCAATTAGCGGTGCGCAAAACAGTAATATCGGCGGAAAAGGCCAACGCCTACATTGGTATACAAGAGGAGCCAGCGAAAATTGCTGACATGCTGACGCGCATGTACCTCGAGTCGACGGTTGAGAAAGAAGGCACCAACATCACCGTGCAAGTGCCACCCACACGACAAGATGTCATGCACGCTTGTGATATTTATGAGGATGTGGCCATTGCTTATGGCTATAATAATATTAAAAAATCATTGCCGGCTTTCATGCATATCGCCAAACAATTCCCACTCAACAAATTGACCGAGCAATTGCGTGAACAAGTGGCGCAGGCAGGTTTCACTGAAGCCATTACTTTTACGCTCTGCTCACGCGATGACATCGCACGTAAACTAAACAAATCCATTGATAGCATAGCGGCCGTGCATATTGCCAATCCGAAAACATTGGAATTCCAAGTTGTGCGCACCACTTTACTGTCGGGCTTGCTGAAAACACTAGTTGCTAATCGTAAAATGCCGCTACCGTTAAAACTCTTCGAGATCAGCGATGTGGTGGTGGCTGATGATGACACCGAAGTTGGTGCGCGCAATGAGCGTCGTCTATGCGCCGTGAACTGCAACAAAACCGCCGGTTTTGAGGTGGTGCATGGGCTGCTGGATCGCGTAATGCAACTATTGGATGTGCCATGGAAGACGGGAAATCAAAAACATGGCTACTATCTACAAGCTACTGATGACCCCGCCTATTTTCCCGGACGTTGCGCTAGTATTTTGCTTAACGGCGTAACCATTGGTCGCATAGGCGTGCTGCATCCCACTGTATTGCAAGCTTTTGAATTGACTACACCCTGCTCGGCAGTCGAGTTCAATATTGAACCG
>tryoni
ATGCCGACCATAGGTGTGAAACGAGATCTGCTCTTCGAGCAACTTGGCCAGAAATATACTGACGATGAGTTCCAGCAGTTGTGCTTTGCTTTCGGTCTCGAGCTGGATGAAGTGACAACGGAAAAACAAATGCTAACCAAGGAACAAGGTGATGTAGCTGCAGTTGCCGATGCCTCTGAAGAGATTATTTACAGAATAGACATTCCAGCAAATCGTTATGACTTGCTGTGTATTGAAGGCTTAGTGACCTCTTTGCTCGTGTTCCAGGGCAAAATAAAGCCACCCAAATTTATTAAGGTGGAACCAGCAAAACGGCAAGTTCTAAAAATTCTACCCGAAACTGCGCAAATTCGTCCATTTGCTGTGGCGGCAGTTTTAAGGAACATAACCTTCAACAAAAATGCGTATGACAGTTTCATTGAACTTCAAGATAAATTGCATCAGAATCTTTGTCGCAAACGTTCTCTAGTCGCAATCGGTACTCATGACTTAGATACCGTACAAGGCCCATTTACTTATGAAGCTCGTACGCCGGAGAATATAGAATTTATACCATTGAACCAAACCAAGAAAATGAATGGACATGAACTGATGGATTTTTACACCAATCATGCACAATTGAAACAATACCTACCAATTATACGCGATTCTCCGGTGTATCCTATTATTTATGATGCTAACGGTGTAGTATTATCATTGCCACCAATCATCAATAGCAATCATTCAAAGATCACGTTACAAACGCGCAACGTTTTCATCGAATGCACCGCAACTGATCTGACCAAAGCAAAAATTGTGCTGGACACCTTAGTATGCATGTTTTCAGTGCATTGTGATGAGAAGTTCACCGTCGAACCATGTGACGTTCAACAACCCGATGGTACTGTAGTTACTTATCCTCAATTGGAAGTGCGTAAAACCGTGATATCGGCGGAAAAGGCAAACGCTTACATTGGTATACAAGAGGAGCCAGCGAAAATTGCTGACATGCTTACACGCATGTACCTCGAGTCAACAGTTGAGCAAGGAGGCTGCAACATCACCGTGCAAGTGCCACCCACAAGACACGATGTCATGCACGCTTGTGATATTTACGAGGATGTGGCCATTGCTTATGGCTATAATAACATTAAAAAATCATTGCCGGCCTTCATGCATATCGCCAAACAATTTCCACTTAACAAATTGACCGAGCAATTGCGTGAGCAAGTGGCACAGGCAGGTTTCACTGAAGCCATTACTTTTACGCTCTGCTCGCGTGATGACATCGCACGTAAATTAAACAAATCCATTGACAGCATAGCGGCCGTGCATATTGCCAACCCGAAAACTTTGGAATTCCAAGTTGTGCGCACCACCTTACTGCCAGGCTTACTGAAAACGCTCGTGGCTAATCGTAAAATGCCGCTGCCATTAAAACTCTTCGAGATCACCGATGTGGTGGTGGCTGATGATGATACTGAAGTTGGTGCGCGCAATGAGCGTCGCCTCTGTGCCGTCAACTGTAACAAAACAGCCGGATTTGAGGTGGTGCATGGATTGCTGGATCGCGTTATGCAACTGTTGGATGTGCCATGGAAGTCGGGCAATCAAAAACATGGCTACTATCTGCAAGCAACTGATGATCCCGCCTATTTCCCCGGACGTTGCGCCAGCATTTTGCTAAACGGTGTAACCATTGGTCGCATTGGCGTGCTGCATCCCACGGTGCTGCAGGCTTTTGAATTGACCACACCCTGCTCGGCAGTGGAGTTCAATATTGAACCG
>zonata
ATGCCTACCATAGGAGTGAAGCGAGATCTGCTCTTCGAGCAACTTGGCCAGAAATATACTGACGATGAGTTCCAGCAGTTGTGCTTTGCTTTCGGTCTCGAGCTGGATGAAGTGACAACGGAGAAACAAATGCTAACCAAGGAACAAGGTGATGTAGCTGCAGTTGCCGATGCCTCTGAAGAGATTATTTACAGAATAGACATTCCAGCAAATCGTTATGACTTGCTGTGTATTGAAGGCTTAGTCACCTCTTTGCTCGTGTTCCAGGGCAAAATAAAGCCACCCAAATTTATCAAGGTGGAACCAGCAAAACGCCAAGTTCTTAAAATTCTACCCGAAACTGCACAAATTCGTCCATTTGCTGTGGCTGCAGTTTTAAGGAACATAACCTTCAACAAAAATGCGTATGACAGTTTCATTGAACTTCAAGATAAATTGCATCAGAATCTTTGTCGCAAACGTTCTCTAGTCGCAATCGGTACTCATGACTTGGATACCGTACAAGGCCCATTTACTTATGAAGCTCGTACGCCGGAGAATATAGAATTTATACCATTGAACCAAACCAAGAAAATGAATGGACTTGAACTGATGGATTTTTACACAAATCATGCACAATTGAAACAATACCTACCAATCATACGCGATTCTCCAGTGTATCCCGTTATTTATGATGCTAACGGTGTAGTATTATCATTGCCACCAATCATCAATGGCGATCATTCAAAGATCACGTTACAAACACGCAACGTTTTCATCGAATGTACCGCAACTGATCTAACCAAAGCGAAAATTGTGCTGGACACCTTAGTGTGCATGTTTTCAGTGCATTGTGATGAGAAGTTCACCGTCGAACCATGTGACGTTCAACAACCCGATGGTACTGTAGTTACTTATCCTCAATTGGAAGTGCGTAAAACCGTGATATCGGCGGAAAAGGCAAACGCTTACATTGGTATACAAGAGGAGCCAGCGAAAATTGCTGACATGCTTACACGCATGTACCTCGAGTCAACGGTTGAGCAAGGAGGTAGCAACATCACCGTGCAAGTGCCACCCACAAGACACGATGTTATGCATGCTTGTGATATTTACGAGGATGTGGCCATTGCTTATGGCTATAATAACATTAAAAAATCATTGCCGGCCTTCATGCATATCGCCAAACAATTTCCACTTAACAAATTGACCGAGCAATTGCGTGAGCAAGTGGCACAGGCAGGTTTCACTGAAGCCATTACTTTTACGCTCTGCTCACGTGATGACATCGCACGTAAACTAAACAAATCCATTGATAGCATAGCGGCCGTGCATATTGCCAATCCGAAAACTTTGGAATTCCAAGTAGTGCGCACCACCTTACTGCCAGGCTTACTGAAAACGCTCGTGGCTAATCGTAAAATGCCGCTGCCATTAAAACTCTTCGAGATCACCGATGTGGTGTTGGCTGATGATGATACTGAAGTTGGAGCGCGCAATGAGCGTCGCCTCTGTGCCGTCAACTGTAACAAAACAGCCGGATTTGAGGTGGTGCATGGATTGCTGGATCGTGTTATGCAACTGTTGGATGTGCCATGGAAGTCGGGCAATCAAAAACATGGCTACTATCTGCAAGCAACTGATGATCCCGCCTATTTCCCCGGACGTTGCGCCAACATTTTGCTAAACGGTGTAACCATTGGTCGTATTGGCGTGCTGCATCCCACGGTGCTGCAAGCTTTTGAATTGACCACACCCTGCTCGGCAGTGGAGTTCAATATTGAACCG
