# Supplementary material for: The Impact of Fast Radiation on the Phylogeny of Bactrocera Fruit Flies as Revealed by Multiple Evolutionary Models and Mutation Rate-Calibrated Clock
Source: Insects. 2022 Jun 30;13(7):603. doi: 10.3390/insects13070603 (PMC9319077; doi:10.3390/insects13070603)
Supplement: Supplementary file 1 [file insects-13-00603-s001.zip › File S1/ceratitis_2233.fasta]

>bryoniae
ATGCGTGAATGTATTTCCATCCATGTCGGTCAAGCTGGTGTCCAGATTGGTAACGCCTGCTGGGAATTGTACTGCTTGGAGCACGGTATCCAGCCTGATGGCCAGATGCCTTCTGATAAGACTGTCGGCGGTGGTGATGATTCATTCAATACCTTCTTCAGCGAAACTGGAGCCGGCAAACATGTTCCTCGCGCCGTATTCGTTGATTTGGAACCCACTGTAGTTGATGAAGTCCGTACTGGTACATACCGTCAATTGTTCCACCCTGAACAGTTGATCACTGGTAAAGAAGACGCTGCCAACAACTATGCCCGTGGTCACTACACCATTGGTAAGGAAATCGTCGATTTGGTTTTGGATCGCATCCGCAAATTGGCCGATCAATGTACTGGTCTACAAGGTTTCCTCATCTTCCATTCCTTCGGTGGTGGTACCGGTTCCGGTTTCACTTCCCTTTTAATGGAACGTCTCTCCGTCGATTATGGAAAGAAATCGAAATTGGAATTCGCTATCTACCCAGCCCCACAAGTTTCGACTGCTGTAGTCGAACCATATAACTCGATTTTGACCACCCACACAACACTGGAGCATTCGGACTGCGCATTCATGGTTGATAACGAAGCTATCTACGATATTTGCCGTCGTAACTTGGATATTGAACGTCCTACCTACACTAACTTGAATCGTTTGATTGGCCAAATTGTGTCATCTATCACCGCTTCGTTGCGTTTCGATGGTGCCCTCAATGTGGATTTGACTGAATTCCAGACTAACTTGGTGCCCTACCCACGTATTCACTTCCCACTGGTTACCTATGCCCCTGTAATCTCTGCTGAGAAGGCCTACCACGAGCAATTGTCTGTTGCTGAGATCACCAATGCGTGCTTCGAACCAGCCAACCAGATGGTGAAATGTGACCCACGTCACGGCAAATACATGGCCTGTTGTATGTTGTACCGTGGTGATGTTGTGCCCAAGGATGTCAATGCCGCCATTGCTACCATCAAAACCAAGCGCACCATCCAGTTCGTGGATTGGTGTCCCACTGGTTTCAAGGTCGGTATTAACTACCAGCCACCTACTGTGGTGCCTGGTGGCGATTTGGCTAAGGTGCAGCGCGCTGTCTGCATGTTGTCCAACACCACAGCCATTGCCGAGGCCTGGGCTCGTTTGGATCACAAATTCGATTTGATGTATGCCAAGCGTGCTTTCGTGCACTGGTATGTCGGTGAGGGTATGGAAGAAGGTGAATTCTCCGAAGCTCGTGAGGATTTGGCTGCCCTCGAGAAGGATTATGAGGAAGTCGGTATGGACTCTGGTGACGGTGAAGGTGAAGGT
>ceratitis
ATGCGTGAATGTATTTCTATCCATGTCGGTCAAGCTGGTGTCCAGATTGGTAACGCCTGCTGGGAATTGTACTGCTTGGAGCACGGTATCCAGCCTGATGGCCAGATGCCTTCTGATAAGACTGTCGGCGGTGGTGATGATTCATTCAATACCTTCTTCAGCGAAACCGGTGCTGGCAAACATGTACCACGTGCCGTATTCGTAGATTTGGAACCCACTGTGGTTGATGAAGTCCGTACTGGTACTTACCGTCAATTGTTCCACCCTGAGCAATTGATCACTGGCAAGGAAGATGCTGCCAATAACTACGCTCGTGGTCACTACACCATTGGTAAGGAAATCGTTGATTTGGTCTTGGATCGCATCCGTAAATTGGCCGATCAGTGCACTGGTCTGCAAGGTTTCCTCATCTTCCACTCATTCGGTGGTGGTACCGGTTCCGGTTTCACTTCCCTTTTGATGGAGCGTCTTTCCGTCGATTATGGCAAGAAATCGAAATTGGAATTCGCCATCTACCCAGCACCCCAGGTGTCGACCGCTGTAGTTGAACCCTACAACTCGATTTTGACCACCCACACAACACTGGAACATTCGGACTGCGCATTCATGGTTGACAATGAAGCTATCTACGATATCTGCCGTCGCAACTTGGATATTGAACGTCCTACCTACACCAACTTGAATCGTTTGATTGGTCAAATTGTCTCGTCCATCACCGCTTCGTTGCGTTTCGATGGTGCCCTCAATGTGGATTTGACTGAATTCCAGACTAACTTGGTGCCCTACCCACGTATTCACTTCCCATTGGTTACCTACGCACCAGTCATCTCTGCTGAAAAGGCCTACCACGAACAATTGTCTGTAGCTGAAATTACAAACGCTTGCTTCGAACCAGCCAACCAGATGGTGAAATGTGACCCACGTCACGGCAAATACATGGCCTGTTGTATGTTGTACCGTGGTGATGTAGTGCCCAAGGATGTCAATGCCGCCATTGCTACCATCAAAACCAAGCGCACCATCCAGTTTGTGGATTGGTGTCCAACCGGTTTCAAGGTCGGTATTAACTACCAGCCACCAACTGTGGTGCCTGGTGGCGATTTGGCTAAGGTGCAGCGCGCTGTCTGCATGTTGTCCAACACCACAGCCATTGCCGAGGCCTGGGCTCGTTTGGATCATAAATTCGATTTGATGTATGCCAAGCGTGCTTTCGTGCACTGGTATGTCGGTGAGGGTATGGAAGAAGGTGAATTCTCCGAAGCTCGTGAAGATTTGGCTGCCCTTGAGAAGGATTACGAGGAAGTCGGTATGGATTCTGGTGACGGTGAGGGCGAAGGT
>correcta
ATGCGTGAATGTATTTCCATCCATGTCGGTCAAGCTGGTGTCCAGATTGGTAACGCCTGCTGGGAATTGTACTGCTTGGAGCACGGTATCCAGCCTGATGGCCAGATGCCTTCTGATAAGACTGTCGGCGGTGGTGATGATTCATTCAATACCTTCTTCAGCGAAACTGGAGCCGGCAAACATGTTCCCCGCGCCGTGTTCGTTGACTTGGAACCCACTGTAGTTGATGAAGTCCGCACTGGTACCTACCGTCAATTGTTCCACCCTGAACAGTTGATCACTGGTAAGGAAGACGCTGCCAACAACTATGCCCGTGGTCACTACACCATTGGTAAGGAAATCGTCGATTTGGTTTTGGATCGCATCCGCAAATTGGCCGATCAGTGTACTGGTCTGCAAGGTTTCCTTATCTTCCATTCCTTCGGTGGTGGTACCGGTTCCGGTTTCACTTCCCTTTTGATGGAACGTCTCTCCGTCGATTATGGAAAGAAATCGAAATTGGAATTCGCTATCTACCCAGCCCCTCAGGTGTCGACTGCTGTTGTCGAACCATATAACTCGATTTTGACCACCCACACAACACTGGAGCATTCGGACTGCGCATTCATGGTTGATAACGAAGCTATCTACGATATTTGCCGTCGTAACTTGGATATTGAACGTCCTACCTACACTAACTTGAATCGTTTGATTGGCCAAATTGTGTCATCTATCACCGCTTCGTTGCGTTTCGATGGTGCCCTCAATGTGGATTTGACTGAATTCCAGACTAACTTGGTGCCCTACCCACGTATTCACTTCCCACTGGTTACCTATGCTCCTGTAATCTCTGCTGAGAAGGCTTACCACGAGCAATTGTCTGTTGCTGAGATCACCAACGCTTGCTTCGAACCAGCCAACCAGATGGTGAAATGTGACCCACGTCACGGCAAATACATGGCCTGTTGTATGTTGTACCGTGGTGATGTTGTGCCCAAGGATGTCAATGCCGCCATTGCTACCATCAAGACCAAGCGCACCATCCAGTTCGTGGATTGGTGTCCCACTGGTTTCAAGGTCGGTATTAACTACCAGCCACCTACTGTGGTGCCTGGTGGCGATTTGGCTAAGGTGCAGCGCGCTGTCTGCATGTTGTCCAACACCACAGCCATTGCCGAGGCCTGGGCTCGTTTGGATCACAAATTCGATTTGATGTATGCCAAGCGTGCTTTCGTGCACTGGTATGTCGGTGAGGGTATGGAGGAAGGTGAATTCTCCGAAGCTCGTGAGGATTTGGCTGCCCTCGAGAAGGATTACGAGGAAGTCGGTATGGACTCTGGTGACGGTGAAGGTGAAGGT
>cucurbitae
ATGCGTGAATGTATTTCCATCCATGTCGGTCAAGCTGGTGTCCAGATTGGTAACGCCTGCTGGGAATTGTACTGCTTGGAGCACGGTATCCAGCCTGATGGCCAGATGCCTTCTGATAAGACTGTCGGCGGTGGTGATGATTCATTCAATACCTTCTTCAGCGAAACCGGAGCCGGCAAACATGTTCCTCGCGCCGTATTCGTCGATTTGGAACCTACTGTAGTTGATGAAGTCCGCACTGGTACCTACCGTCAATTGTTCCACCCTGAACAGTTGATCACTGGTAAGGAAGACGCTGCCAACAACTATGCCCGTGGTCACTACACCATCGGCAAGGAAATCGTCGATTTGGTTTTGGATCGTATCCGCAAATTGGCCGATCAATGTACTGGTCTGCAAGGTTTCCTTATCTTCCATTCCTTCGGTGGTGGTACCGGTTCCGGTTTCACTTCCCTTTTGATGGAACGTCTCTCCGTCGATTATGGAAAGAAATCGAAATTGGAATTCGCTATCTACCCAGCCCCACAAGTGTCGACTGCTGTAGTCGAACCATACAACTCCATTTTGACCACCCACACAACACTGGAGCATTCGGACTGCGCATTCATGGTTGATAACGAAGCTATCTACGATATCTGCCGTCGTAACTTGGATATTGAACGTCCTACCTATACTAACTTGAATCGTTTGATTGGCCAAATTGTGTCATCTATCACAGCTTCGTTGCGTTTCGATGGTGCTCTCAATGTGGATTTGACTGAATTCCAGACTAACTTGGTGCCCTACCCACGTATTCACTTCCCACTGGTTACCTATGCTCCAGTAATCTCTGCTGAGAAGGCTTACCACGAACAATTGTCTGTTGCTGAGATCACAAATGCTTGCTTCGAACCAGCCAACCAGATGGTGAAATGTGACCCACGTCACGGCAAATACATGGCCTGTTGTATGTTGTACCGTGGTGATGTTGTGCCCAAGGATGTCAATGCCGCCATTGCTACCATCAAGACCAAGCGCACCATCCAGTTCGTGGATTGGTGTCCCACTGGTTTCAAGGTCGGTATTAACTACCAGCCACCTACTGTGGTGCCTGGTGGCGATTTGGCTAAGGTGCAGCGCGCTGTCTGCATGTTGTCCAACACCACAGCCATTGCCGAGGCCTGGGCTCGTTTGGATCACAAATTCGATTTGATGTACGCCAAGCGTGCCTTCGTGCACTGGTATGTCGGTGAGGGTATGGAGGAAGGTGAATTCTCCGAAGCTCGTGAGGATTTGGCTGCCCTCGAGAAGGATTACGAGGAAGTCGGTATGGACTCTGGCGACGGTGAGGGTGAAGGT
>dorsalis
ATGCGTGAATGTATTTCCATCCATGTCGGTCAAGCTGGTGTCCAGATTGGTAACGCCTGCTGGGAATTGTACTGCTTGGAGCACGGTATCCAGCCTGATGGCCAGATGCCTTCTGATAAGACTGTCGGCGGTGGTGATGATTCATTCAATACCTTCTTCAGCGAAACTGGAGCCGGCAAACATGTTCCGCGCGCCGTGTTCGTTGATTTGGAACCCACTGTAGTTGATGAAGTCCGCACTGGTACCTACCGTCAATTGTTCCACCCTGAACAGTTGATCACTGGTAAGGAAGACGCTGCCAACAACTATGCCCGTGGTCACTACACCATTGGTAAGGAAATCGTCGATTTGGTTTTGGATCGCATCCGCAAATTGGCCGATCAATGTACTGGTCTGCAAGGTTTCCTTATCTTCCATTCCTTCGGTGGTGGTACCGGTTCCGGTTTCACTTCCCTTTTGATGGAACGTCTCTCCGTCGATTATGGAAAGAAATCGAAATTGGAATTCGCCATCTACCCAGCCCCTCAGGTGTCGACTGCTGTAGTCGAACCATATAACTCGATTTTGACCACCCACACAACACTGGAGCATTCGGACTGCGCATTCATGGTTGATAACGAAGCTATCTACGATATTTGCCGTCGTAACTTGGATATTGAACGTCCTACCTACACTAACTTGAATCGTTTGATTGGCCAAATTGTGTCATCTATCACCGCTTCGTTGCGTTTCGATGGTGCCCTCAATGTGGATTTGACTGAATTCCAGACTAACTTGGTGCCCTACCCACGTATTCACTTCCCTCTGGTTACCTATGCTCCTGTAATCTCTGCTGAGAAGGCTTACCACGAGCAATTGTCTGTTGCTGAGATCACCAACGCTTGCTTCGAACCAGCCAACCAGATGGTGAAATGTGACCCACGTCACGGCAAATACATGGCCTGTTGTATGTTGTACCGTGGTGATGTTGTGCCCAAGGATGTCAATGCCGCCATTGCTACCATCAAGACCAAGCGCACCATCCAGTTCGTGGATTGGTGTCCCACTGGTTTCAAGGTCGGTATTAACTACCAGCCACCTACTGTGGTGCCTGGTGGCGATTTGGCTAAGGTGCAGCGCGCTGTCTGCATGTTGTCCAACACCACAGCCATTGCCGAGGCCTGGGCTCGTTTGGATCACAAATTCGATTTGATGTATGCCAAGCGTGCTTTCGTGCACTGGTATGTCGGTGAGGGTATGGAAGAAGGTGAATTCTCCGAAGCTCGTGAGGATTTGGCTGCCCTCGAGAAGGATTACGAGGAAGTCGGTATGGACTCTGGTGACGGTGAAGGTGAAGGT
>jarvisi
ATGCGTGAATGTATTTCCATCCATGTCGGTCAAGCTGGTGTCCAGATTGGTAACGCCTGCTGGGAATTGTACTGCTTGGAGCACGGTATCCAGCCTGATGGCCAGATGCCTTCTGATAAGACTGTCGGCGGTGGTGATGATTCATTCAATACCTTCTTCAGCGAAACTGGAGCCGGCAAACATGTTCCTCGCGCCGTGTTCGTTGATTTGGAACCCACTGTAGTTGATGAAGTCCGCACTGGTACCTACCGTCAATTGTTCCACCCTGAACAGTTGATCACTGGTAAGGAAGACGCTGCCAACAATTATGCCCGTGGTCACTACACCATTGGTAAGGAAATCGTCGATTTGGTTTTGGATCGCATCCGCAAATTGGCCGATCAATGTACTGGTCTGCAAGGTTTCCTTATCTTCCATTCCTTCGGTGGTGGTACCGGTTCCGGTTTCACTTCCCTTTTGATGGAACGTCTCTCCGTCGATTATGGAAAGAAATCGAAATTGGAATTCGCTATCTACCCAGCCCCTCAAGTGTCGACTGCTGTAGTCGAACCATATAACTCGATTTTGACCACCCACACAACACTGGAGCATTCGGACTGCGCATTCATGGTTGATAACGAAGCTATCTACGATATTTGCCGTCGTAACTTGGATATTGAACGTCCTACCTACACTAACTTGAATCGTTTGATTGGCCAAATTGTGTCATCTATCACCGCTTCGTTGCGTTTCGATGGTGCCCTCAATGTGGATTTGACTGAA------------------------------------------------------------------------------------------------------------------------------------------------------------------------------------------------------------------------------------------------------------------------------------------------------------------------------------------------------------------------------------------------------------------------------------------------------------------------------------------------------------------------------------------------------------------------------------------------
>latifrons
ATGCGTGAATGTATTTCCATCCATGTCGGTCAAGCTGGTGTCCAGATTGGTAACGCCTGCTGGGAATTGTACTGCTTGGAGCACGGTATCCAGCCTGATGGCCAGATGCCTTCTGATAAGACTGTCGGCGGTGGTGATGATTCATTCAATACCTTCTTCAGCGAAACTGGAGCCGGCAAACATGTTCCTCGCGCCGTATTCGTTGATTTGGAACCCACTGTAGTTGATGAAGTCCGTACTGGTACCTACCGTCAATTGTTCCACCCTGAACAGTTGATCACTGGTAAGGAAGACGCTGCCAACAACTATGCCCGTGGTCACTACACCATTGGTAAGGAAATCGTCGATTTGGTTTTGGATCGCATCCGCAAATTGGCCGATCAATGTACTGGTCTGCAAGGTTTCCTCATCTTCCATTCCTTCGGTGGTGGTACTGGTTCCGGTTTCACTTCCCTTTTGATGGAACGTCTCTCCGTCGATTATGGAAAGAAATCGAAATTGGAATTCGCTATCTACCCAGCCCCACAAGTGTCGACTGCTGTAGTCGAACCATACAACTCGATTTTGACCACCCACACAACACTGGAGCATTCGGACTGCGCATTCATGGTTGATAACGAAGCTATCTACGATATTTGCCGTCGTAACTTGGATATTGAACGTCCTACTTACACKAACTTGAATCGTTTGATTGGCCAAATTGTGTCATCTATCACCGCTTCGTTGCGTTTCGATGGTGCCCTCAATGTGGATTTGACTGAATTCCAGACTAACTTGGTGCCCTACCCACGTATTCACTTCCCACTGGTTACCTATGCTCCTGTAATCTCTGCTGAAAAGGCCTACCACGAGCAATTGTCTGTTGCTGAGATCACCAACGCTTGCTTCGAACCAGCCAACCAGATGGTGAAATGTGACCCACGTCACGGCAAATACATGGCCTGTTGTATGTTGTATCGTGGTGATGTTGTGCCCAAGGATGTCAATGCCGCCATTGCTACCATCAAGACCAAGCGCACCATCCAGTTCGTGGATTGGTGTCCCACTGGTTTCAAGGTCGGTATTAACTACCAGCCACCTACTGTGGTGCCTGGTGGCGATTTGGCTAAGGTGCAGCGCGCTGTCTGCATGTTGTCCAACACCACAGCCATTGCCGAGGCCTGGGCTCGTTTGGATCACAAATTYGATTTGATGTATGCCAAGCGTGCTTTCGTGCATTGGTATGTCGGTGAGGGTATGGAAGAAGGTGAATTCTCCGAAGCTCGTGAGGATTTGGCTGCCCTCGAGAAGGATTACGAGGAAGTCGGTATGGACTCTGGTGACGGTGAAGGTGAAGGT
>minax
ATGCGTGAATGTATTTCCATCCATGTCGGTCAAGCTGGTGTCCAGATTGGTAACGCCTGCTGGGAATTGTACTGCTTGGAGCACGGTATCCAGCCTGATGGTCAGATGCCTTCTGATAAGACTGTTGGTGGTGGTGATGATTCTTTCAATACCTTCTTCAGCGAAACTGGAGCCGGCAAACATGTTCCTCGCGCCGTATTCGTCGATTTGGAACCCACCGTAGTTGATGAAGTCCGCACTGGTACCTACCGTCAATTGTTCCACCCTGAACAGTTGATCACTGGTAAGGAAGACGCTGCTAACAACTATGCCCGTGGTCACTACACCATTGGTAAGGAGATCGTTGATTTGGTTTTGGATCGTATCCGCAAATTGGCCGATCAATGCACTGGTCTGCAAGGTTTCCTCATCTTCCATTCCTTCGGTGGTGGTACCGGTTCTGGTTTCACTTCCCTTTTGATGGAACGACTCTCCGTCGATTATGGAAAGAAATCAAAGTTGGAATTTGCTATCTACCCAGCCCCTCAAGTGTCGACTGCTGTAGTCGAACCATATAACTCGATTTTGACCACCCACACAACACTGGAGCATTCGGACTGCGCATTCATGGTTGATAACGAAGCCATCTACGACATTTGCCGTCGTAACTTAGATATTGAACGTCCTACCTACACTAACTTGAATCGTTTGATCGGCCAAATTGTCTCATCTATTACTGCTTCTTTGCGTTTTGATGGTGCCCTCAATGTGGATTTGACTGAATTCCAGACTAACTTGGTGCCCTACCCACGTATTCATTTCCCACTGGTTACCTATGCTCCTGTAATCTCTGCTGAGAAGGCTTACCACGAACAATTGTCTGTTGCTGAGATCACAAATGCTTGCTTCGAACCAGCCAACCAGATGGTTAAATGTGACCCACGTCACGGCAAGTACATGGCCTGTTGTATGCTGTACCGTGGTGATGTTGTGCCCAAGGATGTCAATGCCGCCATTGCTACCATCAAGACCAAGCGCACCATCCAGTTCGTGGATTGGTGTCCCACTGGTTTCAAGGTCGGTATTAACTACCAGCCACCTACTGTGGTACCTGGTGGCGATTTGGCTAAGGTGCAGCGCGCTGTCTGCATGTTGTCCAACACCACAGCCATTGCCGAGGCCTGGGCTCGTTTGGATCATAAATTCGATTTGATGTATGCCAAGCGTGCCTTCGTGCACTGGTATGTCGGTGAGGGTATGGAGGAAGGTGAATTCTCCGAAGCTCGTGAGGATTTGGCTGCTCTCGAGAAGGATTACGAAGAAGTCGGTATGGACTCTGGCGACGGTGAGGGTGAAGGA
>musae
ATGCGTGAATGTATTTCCATCCATGTCGGTCAAGCTGGTGTCCAGATTGGTAACGCCTGCTGGGAATTGTACTGCTTGGAGCACGGTATCCAGCCTGATGGCCAGATGCCTTCTGATAAGACTGTCGGCGGTGGTGATGATTCATTCAATACCTTCTTCAGCGAAACTGGAGCCGGCAAACATGTTCCCCGCGCCGTGTTCGTTGATTTGGAACCCACTGTAGTTGATGAAGTCCGCACTGGTACCTACCGTCAATTGTTCCACCCTGAACAGTTGATCACTGGCAAGGAAGACGCTGCCAACAACTATGCCCGTGGTCACTACACCATTGGTAAGGAAATCGTCGATTTGGTTTTGGATCGCATCCGCAAATTGGCCGATCAATGTACTGGTCTGCAAGGTTTCCTTATCTTCCATTCCTTCGGTGGTGGTACCGGTTCCGGTTTCACTTCCCTTTTGATGGAACGTCTCTCCGTCGATTATGGAAAGAAATCGAAATTGGAATTCGCCATCTACCCAGCCCCTCAGGTGTCGACTGCTGTAGTCGAACCATATAACTCGATTTTGACCACCCACACAACACTGGAGCATTCGGACTGCGCATTCATGGTTGATAACGAAGCTATCTACGATATTTGCCGTCGTAACTTGGATATTGAACGTCCTACCTACACTAACTTGAATCGTTTGATTGGCCAAATTGTGTCATCTATCACCGCTTCGTTGCGTTTCGATGGTGCCCTCAATGTGGATTTGACTGAATTCCAGACTAACTTGGTGCCCTACCCACGTATTCACTTCCCATTGGTTACCTATGCTCCTGTAATCTCTGCTGAGAAGGCCTACCACGAGCAATTGTCTGTTGCTGAGATCACCAACGCTTGCTTCGAACCAGCCAACCAGATGGTGAAATGTGACCCACGTCACGGCAAATACATGGCCTGTTGTATGTTGTACCGTGGTGATGTTGTGCCCAAGGATGTCAATGCCGCCATTGCTACCATCAAGACCAAGCGCACCATCCAGTTCGTGGATTGGTGTCCCACTGGTTTCAAGGTCGGTATTAACTACCAGCCACCTACTGTGGTGCCTGGTGGCGATTTGGCTAAGGTGCAGCGCGCTGTCTGCATGTTGTCCAACACCACAGCCATTGCCGAGGCCTGGGCTCGTTTGGATCACAAATTCGATTTGATGTATGCCAAGCGTGCTTTCGTGCACTGGTATGTCGGTGAGGGTATGGAAGAAGGTGAATTCTCCGAAGCTCGTGAGGATTTGGCTGCCCTCGAGAAGGATTACGAGGAAGTCGGTATGGACTCTGGTGACGGTGAAGGTGAAGGT
>oleae
ATGCGTGAATGTATTTCCATCCATGTCGGTCAAGCTGGTGTCCAGATTGGTAACGCCTGCTGGGAATTGTACTGCTTGGAGCACGGTATCCAGCCTGATGGCCAGATGCCTTCTGATAAGACTGTCGGCGGTGGTGATGATTCATTTAATACCTTCTTCAGCGAAACCGGAGCCGGCAAACATGTTCCTCGCGCCGTATTCGTCGATTTGGAACCCACTGTAGTTGATGAAGTCCGCACTGGTACCTACCGTCAATTGTTCCACCCTGAACAGTTGATCACTGGCAAGGAAGACGCTGCCAACAACTATGCCCGTGGTCACTACACCATTGGTAAGGAAATCGTCGATTTGGTTTTGGATCGTATCCGTAAATTGGCCGATCAATGTACTGGTCTGCAAGGTTTCCTCATCTTCCATTCCTTCGGTGGTGGCACCGGTTCTGGTTTCACTTCCCTTTTGATGGAACGTCTCTCCGTCGATTATGGAAAGAAATCAAAGCTGGAATTTGCTATCTACCCAGCCCCTCAAGTGTCGACTGCTGTAGTCGAACCATATAACTCGATTTTGACCACACACACAACACTGGAGCATTCGGACTGCGCATTCATGGTTGATAACGAAGCTATCTACGATATCTGCCGTCGTAACTTGGATATTGAACGTCCTACCTACACCAACTTGAATCGTTTGATTGGCCAAATTGTGTCATCTATTACTGCTTCGTTGCGTTTCGATGGTGCCCTCAATGTGGATTTGACTGAATTCCAAACTAACTTGGTGCCCTACCCACGTATTCACTTCCCACTGGTTACCTATGCTCCTGTAATTTCCGCTGAAAAGGCTTACCACGAGCAATTGTCTGTTGCTGAGATCACCAACGCTTGCTTCGAACCTGCCAACCAGATGGTGAAATGTGACCCACGTCACGGCAAATACATGGCCTGTTGTATGTTGTACCGTGGTGATGTTGTGCCCAAGGATGTCAATGCCGCCATTGCTACCATCAAGACCAAGCGCACCATCCAGTTCGTGGATTGGTGTCCCACTGGTTTCAAAGTCGGTATTAACTACCAGCCACCTACTGTGGTGCCTGGTGGCGATTTGGCTAAGGTGCAGCGCGCTGTCTGCATGTTGTCCAACACCACAGCCATTGCCGAGGCCTGGGCTCGTTTGGATCACAAATTCGATTTGATGTATGCCAAGCGTGCTTTCGTGCACTGGTATGTCGGTGAGGGTATGGAGGAAGGTGAATTCTCCGAAGCTCGTGAGGATTTGGCTGCCCTCGAGAAAGATTACGAGGAAGTCGGTATGGACTCTGGTGACGGTGAAGGTGAAGGT
>tryoni
ATGCGTGAATGTATTTCCATCCATGTCGGTCAAGCTGGTGTCCAGATTGGTAACGCCTGCTGGGAATTGTACTGCTTGGAGCACGGTATCCAGCCTGATGGCCAGATGCCTTCTGATAAGACTGTCGGCGGTGGTGATGATTCATTCAATACCTTCTTCAGCGAAACTGGAGCCGGCAAACATGTTCCTCGCGCCGTGTTCGTTGATTTGGAACCCACTGTAGTTGATGAAGTCCGTACTGGTACCTACCGTCAATTGTTCCACCCTGAACAGTTGATCACTGGTAAGGAAGACGCTGCCAACAACTATGCCCGTGGTCACTACACCATTGGTAAGGAAATCGTCGATTTGGTTTTGGATCGCATCCGCAAATTGGCCGATCAGTGTACTGGTCTGCAAGGTTTCCTCATCTTCCATTCCTTCGGTGGTGGTACCGGTTCCGGTTTCACTTCCCTTTTGATGGAGCGTCTCTCCGTCGATTATGGAAAGAAATCGAAATTGGAATTCGCTATCTACCCAGCACCTCAAGTGTCGACTGCTGTAGTCGAACCATATAACTCGATTTTGACCACCCACACAACACTGGAGCATTCGGACTGCGCATTCATGGTTGATAACGAAGCTATCTACGATATTTGCCGTCGTAACTTGGATATTGAACGTCCTACCTACACTAACTTGAATCGTTTGATCGGCCAAATTGTATCATCTATCACCGCTTCGTTGCGTTTCGATGGTGCCCTCAATGTGGATTTGACTGAATTCCAGACTAACTTGGTGCCCTACCCACGTATTCACTTCCCACTGGTTACCTATGCTCCTGTAATCTCTGCTGAGAAGGCCTACCACGAGCAATTGTCTGTTGCTGAGATCACCAACGCTTGCTTTGAACCAGCCAACCAGATGGTGAAATGTGACCCACGTCACGGCAAATACATGGCCTGTTGTATGTTGTACCGTGGTGATGTTGTGCCCAAGGATGTCAATGCCGCCATTGCTACCATCAAGACCAAGCGCACCATCCAATTCGTGGATTGGTGTCCCACTGGTTTCAAGGTCGGTATTAACTACCAGCCACCTACTGTGGTGCCTGGTGGCGATTTGGCTAAGGTGCAGCGCGCTGTCTGCATGTTGTCCAACACCACAGCCATTGCCGAGGCCTGGGCTCGTTTGGATCACAAATTCGATTTGATGTATGCCAAGCGTGCTTTCGTGCACTGGTATGTCGGTGAGGGTATGGAGGAAGGTGAATTCTCCGAAGCTCGTGAGGATTTGGCTGCCCTCGAGAAGGATTACGAAGAAGTCGGTATGGACTCTGGTGACGGTGAAGGTGAAGGT
>zonata
ATGCGTGAATGTATTTCCATCCATGTCGGTCAAGCTGGTGTCCAGATTGGTAACGCCTGCTGGGAATTGTACTGCTTGGAGCACGGTATCCAGCCTGATGGCCAGATGCCTTCTGATAAGACTGTCGGCGGTGGTGATGATTCATTCAATACCTTCTTCAGCGAAACTGGAGCCGGCAAACATGTTCCCCGCGCCGTGTTCGTTGACTTGGAACCCACTGTAGTTGATGAAGTCCGCACTGGTACCTACCGTCAATTGTTCCACCCTGAACAGTTGATCACTGGTAAGGAAGACGCTGCCAACAACTATGCCCGTGGTCACTACACCATTGGTAAGGAAATCGTCGATTTGGTTTTGGATCGCATCCGCAAATTGGCCGATCAATGTACTGGTCTGCAAGGTTTCCTTATCTTCCATTCCTTCGGTGGTGGTACCGGTTCCGGTTTCACTTCCCTTTTGATGGAACGTCTCTCCGTCGATTATGGAAAGAAATCGAAATTGGAATTCGCTATCTACCCAGCCCCTCAGGTGTCGACTGCTGTAGTCGAACCATATAACTCGATTTTGACCACCCACACAACACTGGAGCATTCGGACTGCGCATTCATGGTTGATAACGAAGCTATCTACGATATTTGCCGTCGTAACTTGGATATTGAACGTCCTACCTACACCAACTTGAATCGTTTGATTGGCCAAATTGTGTCATCTATCACCGCTTCGTTGCGTTTCGATGGTGCCCTCAATGTGGATTTGACTGAATTCCAGACTAACTTGGTGCCCTACCCACGTATTCACTTCCCACTGGTTACCTATGCTCCTGTAATCTCTGCTGAGAAGGCCTACCACGAGCAATTGTCTGTTGCTGAAATCACCAACGCTTGCTTCGAACCAGCCAACCAGATGGTGAAATGTGACCCACGTCACGGCAAATACATGGCCTGTTGTATGTTGTACCGTGGTGATGTTGTGCCCAAGGATGTCAATGCCGCCATTGCTACCATCAAGACCAAGCGCACCATTCAGTTCGTGGATTGGTGTCCCACTGGTTTCAAGGTCGGTATTAACTACCAGCCACCTACTGTGGTGCCTGGTGGCGATTTGGCTAAGGTGCAGCGCGCTGTCTGCATGTTGTCCAACACCACAGCCATTGCCGAGGCCTGGGCTCGTTTGGATCACAAATTCGATTTGATGTATGCCAAGCGTGCTTTCGTGCACTGGTATGTCGGTGAGGGTATGGAAGAAGGTGAATTCTCCGAAGCTCGTGAGGATTTGGCTGCCCTCGAGAAGGATTACGAGGAAGTCGGTATGGACTCTGGTGACGGTGAAGGTGAAGGT
