# Supplementary material for: The Impact of Fast Radiation on the Phylogeny of Bactrocera Fruit Flies as Revealed by Multiple Evolutionary Models and Mutation Rate-Calibrated Clock
Source: Insects. 2022 Jun 30;13(7):603. doi: 10.3390/insects13070603 (PMC9319077; doi:10.3390/insects13070603)
Supplement: Supplementary file 1 [file insects-13-00603-s001.zip › File S1/ceratitis_2252.fasta]

>bryoniae
ATGGGAGTTCCGGCATTTTTTAGATGGTTAAGTAAGAAATATGCATGTGTCATCGTTGATTGTGTAGAAAACAAGAATTTGGATCCAAACACCGGACAAACAATATACGAGGACGCTACACTACCAAACCCTAATGGAATTGAATTTGATAATCTTTATTTGGATATGAATGGTATTATACATCCATGCACACATCCTGAAGATAAGCCAGCCCCAAAAAATGAAGATGAAATGATGGTAGCGATATTTGAATGCATTGACAGATTGTTTGGTATTGTTCGCCCTCGAAAATTATTATATATGGCAATTGACGGTGTAGCGCCAAGAGCGAAAATGAATCAACAGAGGTCCCGGCGCTTCAGAGCTGCTAAGGAAACAAATGAAAAACGAATGGAAATACAAAAAATTAGAGACGAACTTTTAGTCAAGGGATATATACTTCCACCTGAAAAAACTGACGAGGAACACTTCGATTCCAATTGTATAACACCAGGTACACCGTTTATGGACAGATTAAGTAAGTGTTTACATTATTATATACACCACCGTATGAACACAAACCCAGCTTGGAAAGGAATAAAAGTAGTATTGTCAGATGCGAATGTCCCTGGGGAAGGTGAACACAAAATAATGGACTATATTCGAAAACAAAGGGCTCAACCAGATCACGATGCCAATACTCAACATGTACTTTGTGGTGCAGATGCAGATTTGATTATGTTAGGACTTGCTACTCATGAACCGAATTTTACAATCATACGAGAAGAGTTTCTACCAAATAAACCACGCCCATGTGATATATGTAAACAATATGGACATGAAATGCAGAAATGTGTAGGACTAGGAAATGCAAGTGGGTCGAAAGATGAAAGCTTTAAACCGGACGTCCCCATAAACGCTGAAGTTAGATTTATTTTCGTAAGATTGAGTGTTCTTCGAGAATACCTTAAAAAGACATTAGAAATGCCTAATTTACCATTTAAATATGATTTTGAGCGTGCTTTGGATGACTGGGTTTTTATGTGCTTCTTTGTTGGAAATGACTTTTTACCACATTTACCAAGTCTTGAAATTAGAGAAGGCGCAGTGGATCGATTGGTGGAATTATATAAAAAATGTGTATATAAGACCGGTGGCTATTTAACGAATTCAGGAGAAGTCAATCTGCAACGTGTTCAAATGATTCTAACAGATTTGGGTAATGTTGAAGATAATATATTTAAAGAGAGACAACGCCGAGAGCTGGTATTTAAGGCAAGACAGAAGCGCCAGCGAGAAAACGAATATAAAGCTGAAAGTCTTGGTGTGTCCTCATTTTTTCAGCCAACAGCGGTAAATCGAGGAGCATCGAATTCACAACAAGCATTTAACTATAAAGAAGAAGCTGTAAAATTGAGAACTCAAAATAATAAAGGTGTTAAAAGAACTGCTGCAGAAGCAGGTCTTGATAACGATTCTGACGAAAATGACAATGATGAAGTTAGATTACACGAAGCTGGTTTCAAAAATCGGTATTACGAATCGAAGTTTGATGTTGGAACTAATAATCAAGGCTTTCGGTATTCAGTTGCTTTGCAATATGTGCGTGGACTTTGCTGGGTTCTAAAATATTATTATCAAGGTTGTGCTTCATGGGATTGGTATTTTCCATATCATTACGCACCATTTGCATCCGATTTTGTGAACATTACTGGCTTATCTACCAGTTTTGACAAAGGCACAAAACCATTTAATCCATTAGAACAATTGATGGGTGTATTTCCCGCGGCCAGCTCTTCTCATGTTCCAAAACCATGGGCAACATTAATGTCTGATCCAGATTCACCAATCATCGATTTTTACCCAGAGGACTTTAAAATTGATTTAAATGGAAAAAAGTTTGCTTGGCAAGGAGTAGCTTTACTGCCTTTTGTTGACGAACGGAGGCTTTTTAAAGCACTTGAACCTTTTTATAAAAAACTAACAGAGGAGGAAGTCCGGCGAAATAAGAGGGGCGACAATCGTTTATATATTGGACAATTGCATCATAAATTTGAATGGTTGAAACATCAATTGAAATCCCTTAATTCAATGGACAACGAAATTAAGATTGTTTTGGATGGAATGGCTGGAAGTATTTTAAAAGCAGAAGATAACATAAAAATCTCAGGCACATTAAAATCGCCAATAAATGGTTTACCTAATATAATGTCGAACGAAATTATAACATTTCGTTTTCGGGATCCAGAATATGACAGTGATTTTGTTTTTCCTGCCATACGTCTTACTAGTGCAATAGACCCACCAAATGTCTTAAACTCTAGATCAGAAGGTCAGTCTGGTCACAATAGACCAGTTATTGGTTTCAATAGAAACCTCCCAACTGGACATTTAAGTGCCGGTGGACACAGAATGGTTCAGGCCAGTTTGGGAAGGTCTTTTAACATGGGTGGAAACAATCGGGGACATTATCCGCGAGGACCAAATCCTCAACAGAACTTTCAATCTAGATCTGGTTACAACAATTTTCAAAACAATCCTGGAAACAACTTCCCTGGTGGCAATAATTACAGAAACCACCAACAAAACCCACATAGAGGTGGTCACCAAAACAATAGATTTCAGAGGTATAATCCATATGGACAGCCCAACAAT
>ceratitis
ATGGGAGTTCCGGCTTTTTTTAGATGGTTAAGTAAAAAGTACGCGTGCGTTATCGTTGATTGTAATGAAAACAAGAGTTTAGATCCGAACACAGGAAAAACAATATACGAGGACGCCACTCTCCCAAATCCAAATGGCATTGAGTTTGATAATCTTTATTTGGATATGAATGGTATTATCCATCCATGTACACATCCCGAGGACAAACCAGCTCCAAAAAACGAGGATGAAATGATGGTAGCAATATTCGAGTGCATTGATCGCTTGTTTGGTATTGTTCGTCCACGCAAGTTATTGTATATGGCAATAGATGGCGTAGCTCCCAGAGCTAAAATGAATCAACAGAGATCACGACGATTTAGAGCCGCAAAAGAGGCAAATGAAAAACGAATTGAAATACAAAAAATTAGAGACGAACTTTTAGTAAAGGGTTATATACTTCCACCAGAAAAAACTGACGAGGAACACTTCGATTCTAATTGTATTACACCTGGTACACCTTTTATGGATAGATTAAGCAAATGCTTACATTATTATATCCATGATCGTATGAACACCAATCCAGCCTGGAAAGGGATAAAAGTAATACTATCCGATGCTAATGCCCCCGGCGAAGGTGAGCACAAGATAATGGACTACATACGAAAACAAAGGGCTCAACCAGATCACGATCCGAATACGCAGCATGTTTTATGTGGAGCAGATGCGGACTTAATCATGTTGGGTCTCGCTACCCATGAACCGAATTTCACTATCATACGAGAAGAATTTTTACCAAACAAACCTCGGCCTTGTGAAATTTGTAAACAATTTGGACATGAAATGCAAAAATGTGTTGGACTAGGAAATGCAAGTGGCCCTAAAGATGAGAGCTTTAAGCCTGACGTACCCATAAATGCCGAAGTTAGATTCATATTCGTAAGATTGAGTGTTCTACGGGAATATCTTAAGAAAACGTTAGAAATGCCGAATTTACCATTTAAATATGACTTTGAGCGTGCACTAGATGACTGGGTATTTATGTGCTTTTTCGTCGGAAATGACTTTTTACCGCATTTACCAAGTCTTGAGATTAGGGAAGGCGCAGTGGATCGTTTGGTAGAGCTTTATAAAAAGTGTGTTTATAAAACTGGTGGTTTCTTGACTGATTCAGGAGAAGTAAATCTGCAGCGCGTTCAAATGATTTTAACAGACTTGGGTAACGTTGAAGACAATATTTTTAAGGAACGGCAACGCCGAGAACAGATATTCAAGGCGCGTCAAAAGAGAATGCGTGAAAATGAATATAAAGCTGAAAGTCTAGGAGTATCAACGTTTTTTCAGCCTACTGCTGTAAATAGGGGAGCTTCAGGTTCTCAACAAACTTTTAACTACAAAGAAGAAGCTACAAAATTGAGAACTCAAAATGAAAAAGGTGTTAAAAGGTCGGCTTCTGAGGCAGGCCTTGATAACGATTCTGATGAAAATGATAATGACGAAGTTCGTTTATATGAAGCTGGATTCAAAAATCGGTACTACGAATCTAAATTTGACGTTGGCACTAATAATCAAGGATTTCGTTATTCTGTAGCATTGCAATATGTACGTGGATTATGTTGGGTTTTAAAATATTATTATCAAGGTTGTGCTTCGTGGGATTGGTACTTTCCATACCATTATGCACCATTTGCTTCCGATTTCGTGAATATAACAGGCTTATCTACTAGTTTTGACAAAGGTACCAAGCCATTTAATCCATTGGAACAATTAATGGGAGTTTTCCCTGCTGCTAGCTCCTCTCATGTACCAAAACCATGGGCTACTTTAATGTCTGATGCTGATTCGCCAATTATTGATTTTTATCCAGAAGACTTCAAAATCGATTTGAATGGTAAAAAATTCGCTTGGCAAGGAGTTGCTTTGCTTCCTTTTGTAGACGAGCGACGACTGTTCAAAGCTCTTGCACCATTCTATAGTAAACTAACAGACGAAGAAGTACGCCGAAATAAGCGAGGAGACAACCGGTTATATATTGGAAAAATGCATCCGAAATTTGAATGGTTAAAACATCAACTAAAAACTCTTTCATCTATGGAAAAAGAACTCAGTATTGTTTTAGAAGGAATGGCTGGAAACATTTTGAAAGCAGAGGACAATGTCAAACTATTGGGTTCACTTAAATCACCTATATATGGTTTGCCAAATATAATGTCAAATGAAGTTATTACCGTACGATTTAGGGATCCTGAATATGACACTGACTTTGTATTCCCAGCCAAAAGGCTGCCAAAGGCAATGGATCCACCAAATGTGTTAAACTCTAAGCCGGAAGGTCAAAGTGGGTATAATAGGCCGGTGATTGGATTTAATAGAAACCTACCTACTGGTCATTTAAGTGCTGGTGGTCACAGAATGGTCCAAGCAAGTTTGGGAAGACCTAATAACATGGGAGGAAATAACTGGGGACCGTATCCGCAGGGACCGAATCCCCAGCAAAATTTTCAATCGAGATCTGGTTACAATAATTATCAAAACAATTATAGAAATAACTATAACAATGGAAATAACTACCGAAATAATCAACAAAACCAACAAAGGGGTGGGCATCAAAATAATAGATTCCAGAGATATAATACCTATGGGCAACCTAATAAC
>correcta
ATGGGAGTTCCGGCATTTTTTAGATGGTTAAGTAAGAAATATGCATGTGTCATCGTTGATTGTGTAGAAAACAAGAATTTGGATCCAAACACCGGACAAACAATATATGAGGACGCTACACTACCAAACCCTAATGGAATTGAATTTGATAATCTTTATTTGGATATGAATGGTATTATACATCCATGCACACATCCTGAAGATAAGCCAGCCCCGAAAAATGAAGATGAAATGATGGTAGCGATATTTGAATGCATTGACAGATTGTTTGGTATTGTTCGCCCTCGAAAATTATTATATATGGCAATTGACGGTGTAGCGCCAAGAGCGAAAATGAATCAACAGAGGTCCCGGCGCTTCAGAGCTGCAAAGGAATCAAATGAAAAACGTATGGAGATACAAAAAATTAGAGACGAACTTTTAGTCAAGGGATATATACTTCCACCTGAAAAAACTGACGAGGAACACTTCGATTCCAATTGTATAACACCAGGTACACCTTTTATGGACAGATTAAGTAAGTGTTTACATTATTATATACACGACCGTATGAACACAAACCCAGCTTGGAAAGGAATAAAAGTAGTATTGTCAGATGCGAATGTCCCTGGTGAAGGTGAACACAAAATAATGGACTATATTCGAAAACAAAGGGCTCAACCAGATCACGATGCCAATACTCAACATGTACTTTGTGGTGCAGATGCAGATTTGATTATGTTAGGACTTGCTACTCATGAACCGAATTTCACAATCATACGAGAAGAGTTTCTACCAAATAAACCTCGCCCATGTGATATATGTAAACAATATGGACATGAAATGCAGAAGTGTGTAGGACTAGGAAATGCAAGTGGGTCGAAAGATGAAAGCTTTAAACCTGACGTTCCCATAAATGCTGAAGTTAGATTTATTTTCGTAAGATTGAGTGTTCTTCGAGAATATCTTAAAAAGACATTAGAAATGCCAAATTTACCATTTAAATATGATTTTGAGCGTGCTTTGGATGACTGGGTTTTTATGTGCTTCTTTGTTGGAAATGATTTTTTACCACATTTACCAAGTCTTGAAATTAGGGAAGGCGCGGTGGATCGCTTGGTGGAATTGTATAAAAAATGTGTATATAAGACTGGTGGCTATTTAACGAATTCAGGAGAAGTTAATCTGCAACGTGTTCAAATGATTCTAACAGATTTGGGTAATGTTGAAGATAATATATTTAAAGAGAGACAACGCCGAGAGCTGGTATTTAAGGCAAGACAGAAGCGCCAGCGAGAAAACGAATATAAAGCTGAAAGTCTTGGTGTGTCCTCATTTTTCCAACCAACAGCGGTAAATCGAGGAGCTTCGAATTCGCAACAAGCATTTAACTATAAAGAAGAAGCTGTTAAATTGAGAACTCAAAATAATAAAGGTGTTAAAAGAACTGCGGCAGAAGCAGGTCTTGATAACGATTCTGACGAAAATGACAATGACGAGGTTAGATTACACGAAGCTGGTTTCAAAAATCGGTATTACGAATCGAAGTTTGATGTTGGAACTAATAACCAAGGCTTTCGGTATTCAGTTGCTTTGCAATATGTGCGTGGACTTTGCTGGGTTCTAAAATATTATTATCAAGGTTGTGCTTCATGGGATTGGTATTTTCCATACCATTATGCACCATTTGCATCCGATTTTGTGAACATTACTGGCTTATCAACCAGTTTTGACAAAGGCACAAAACCTTTTAATCCATTAGAACAGTTGATGGGAGTATTTCCCGCCGCCAGTTCTTCTCATGTTCCAAAACCATGGGCAACATTAATGTCTGATCCAGATTCACCAATTATCGATTTTTACCCAGAGGATTTTAAAATTGATTTAAATGGAAAAAAGTTTGCTTGGCAAGGAGTAGCTTTACTGCCTTTTGTTGACGAGCGGAGGCTTTTTAAAGCGCTTGAACCTTTTTATAAAAAACTAACAGAGGAGGAAGTCCGACGAAATAAGAGAGGCGACAACCGTTTATATATTGGACAATTGCATCATAAATTTGAATGGTTGAAACATCAATTGAAATCACTTAATTCTATGGACAAAGAAATTAAGGTGGTTTTGGATGGAATGGCTGGAAGTATTTTGAAAGCAGAAGATAACATAAAAATCTCAGGCACATTAAAATCGCCAATAAATGGTTTACCAGATATAATGTCGAATCAAATTGTAACCTTTCGTTTTCGGGATCCAGAATATGACAGTGATTTTATTTTTCCTGCCATACGTCTTACTAATGCAATAGACCCACCAAATGTCTTGAACTCTAGATCAGAAGGTCAGTCTAGTCACAATAGACCAGTTATTGGTTTCAATAGAAACCTCCCAACTGGACACTTAAGTGCCGGTGGACACAGAATGGTGCAGGCCAGTTTGGGAAGGTCTTTTAACATGGGTGGAAACAATCGGGGACATTATCCACGAGGACCAAATCCTCAACAGAATTTTCAATCTAGATCTGGTTACAACAATTATCAAAACAATCATGGAAACAACTTCTCTGGTGGCAATAATTACAGAAACCACCAACAAAACCCACATAGAGGTGGTCACCAAAACAATAGATTTCAGAGATATAATCCATATGGACAGCCCAACAAT
>cucurbitae
ATGGGAGTGCCGGCATTTTTTAGATGGTTAAGTAAAAAATATGCGTGTGTCATCGTTGATTGTGTAGAAAACAAGAATTCGGATCCGAACACGGGGAAAACAATATACGAGGACGCCACTCTGCCCAATCCTAATGGAGTTGAGTTTGATAATCTGTATTTGGATATGAATGGTATTATTCATCCATGCACACATCCTGAAGACAAGCCAGCACCTAAAAATGAAGATGAAATGATGGTGGCAATATTTGAATGCATTGATCGTTTGTTCCATATTGTTCGCCCACGAAAATTATTATATATGGCAATTGACGGTGTAGCGCCAAGAGCTAAAATGAATCAACAAAGGTCCCGACGTTTCAGGGCTGCTAAAGAAACAAATGAAAAACGAATAGAAATCCAGAAAATTAGAGACGAACTTTTAGTTAAGGGATATATACTTCCACCTGAGAAAACTGATGAGGAACACTTCGATTCCAATTGTATTACACCAGGTACCCCGTTTATGGACAGATTAAGTAAATGTTTACATTATTATATTCATGACCGTATGAATAGCAATCCAGCTTGGAAAGGAATAAAAGTTGTATTGTCAGATGCAAATGTGCCTGGTGAAGGTGAACATAAAATAATGGACTATATTCGTAAACAAAGAGCTCAACCAGATCACGATCCCAATACTCAACACGTTCTCTGTGGCGCAGATGCAGATTTAATTATGTTAGGACTTGCTACACATGAGCCAAATTTTACAATCATACGAGAAGAATTTTTACCAAACAAACCTCGCCCATGTGAGATATGCAAACAATATGGACATGAAATGCAAAAATGTGTAGGATTAGGAAATCCAAGTGGGTCGAAAGATGAAAGCTTCAAACCGGATGTTCCCATAAACGCTGAAGTTAGATTTATTTTCGTAAGATTGAGTGTTCTTCGAGAATATCTCAAAAAGACCTTAGAAATGCCAAATTTACCATTTAAATATGAATTTGAGCGCGTTTTAGATGACTGGGTGTTTATGTGCTTCTTTGTTGGAAACGACTTTTTACCACATTTACCAAGTCTTGAAATTAGAGAAGGCGCAGTGGATCGGTTGGTGGAATTATATAAAAAATGTGTATATAAGACTGGTGGATATTTAACAAATTCAGGCGAAGTCAATTTGCAGCGTGTTCAAATGATTCTAACGGACTTGGGCAATGTTGAAGATAACATATTTAAAGAAAGGCAACGACGAGAGCAGGTATTTAAGGCAAGGCAGAAACGTATGCGCGAAAATGAATACAAAGCAGAAAGCCTTGGTGTGTCCTCATTTTTCCAACCTACAGCGTTAAATCAGGGGGCGTCGAATTCAAAACAAGCATTCAACTATAAAGAAGAAGCTGCAAAATTAAGAACTCAAAATAATAAAGGAGGCAAAAGAACGGCCGCAGAAGCCGGTCTTGATAACGATTCTGACGAAATTGACAATGATGAAGTTCGATTACACGAAGCTGGTTTTAAAAATCGTTATTATGAATCCAAGTTTGATGTTGGTACTAACAACCAAGGCTTTCGATATTCTGTTGCATTACAATATGTACGTGGACTCTGTTGGGTCCTAAAATATTATTATCAAGGTTGTGCATCATGGGATTGGTATTTCCCATACCATTACGCACCATTTGCATCCGATTTTGTAAACATTACTGGCTTATCGACCAATTTTGACAAAGGCACAAAACCATTTAACCCATTAGAACAGTTGATGGGTGTGTTTCCCGCCGCCAGCTCGTCTCACGTTCCAGATCCTTGGGCTACATTAATGTCCGATCCAGATTCACCAATTATTGACTTTTATCCCGAAGATTTTAAAATTGATTTAAATGGAAAAAAGTTTGCTTGGCAAGGAGTAGCTTTACTGCCGTTTGTTGACGAACGTAGACTTTTTAAAGCTCTGGAACCTTATTATAAAAAATTAACAGAAGAGGAAGTTCGACGCAATAAGAGAGGTGATAATCGTTTATATATTGGACCATTGCACCATAAATTTGAATGGCTTAAACATCAATTGAAATCACTTAATTCTATGGAAAAAGAAATTAAGGTGGTATTGGATGGAATGGCTGGAAGTATTTTAAAAGCAGAAGATAACATAAAAATCTCAGGCTCACTGAGATCACCAATATTAGGTTTACCTAATATAATGTCGAATGAAGTTGTTACCTTTCGTTTTCGAGATCCAGAATATGACAGTGATTTCATTTTTCCTGCCAAACGGCTTACTAATGCAATAGACCCACCAAATGTCTTAAACTCCAAATCAGAAGGTCAGTCTGGTCACAATAGACCAGTTATTGGTTTCAACAGAAACCTACCATCTGGACATCTAAGTGCCGGTGGACACAGAATGGTTCAAGCCGGTTTGGGAAGGTCTTATAACATGGGTGGAAATAACCGGGGACAATATCCTCGAGGACCAAACCCTCAACAGAATTTTCAAGCGAGATCTGGTTACAACAATTATCAGAACAATTATGGAAACAACTTCCCTGGTGGTAATAATTACAGAAATAATCAACAAAACCAGCATAGAGGTGGTCATCAAAACAACAGATTTCAGAGATATAATCCATATGGACAACCCAATAAT
>dorsalis
ATGGGAGTTCCGGCATTTTTTAGATGGTTAAGTAAGAAATATGCATGTGTCATCGTTGATTGTGTAGAAAACAAGAATTTGGATCCAAACACCGGACAAACAATATACGAGGACGCTACACTACCAAACCCTAATGGAATTGAATTTGATAATCTTTATTTGGATATGAATGGTATTATACATCCATGCACACATCCTGAAGATAAGCCAGCCCCGAAAAATGAAGATGAAATGATGGTCGCGATATTTGAATGCATTGACAGATTGTTTGGTATTGTTCGCCCTCGAAAATTATTATATATGGCAATTGATGGTGTAGCGCCAAGGGCGAAAATGAATCAACAGAGGTCCCGGCGCTTCAGAGCTGCTAAGGAAACAAATGAAAAACGGATGGAAATACAAAAAATTAGAGACGAACTTTTAGTCAAGGGATATATACTTCCACCTGAAAAAACTGACGAGGAACACTTCGATTCCAATTGTATAACACCAGGTACACCTTTTATGGACAGATTAAGTAAGTGTTTACATTATTATATACACGACCGTATGAACACAAACCCAGCTTGGAAAGGAATAAAAGTAGTATTGTCAGATGCAAATGTCCCTGGTGAAGGTGAACACAAAATAATGGACTATATTCGAAAACAAAGGGCTCAACCAGATCACGATGCCAATACTCAACATGTACTTTGTGGTGCAGATGCAGATTTGATTATGTTAGGACTTGCTACTCATGAACCGAATTTCACAATCATACGAGAAGAGTTTCTACCAAATAAACCTCGCCCATGTGATATATGTAAACAATATGGACATGAAATGCAGAAGTGTGTAGGCCTAGGAAATGCAAGTGGGTCGAAAGATGAAAGCTTTAAACCTGACGTTCCCATAAACGCTGAAGTTAGATTTATTTTCGTAAGATTGAGTGTTCTTCGAGAATACCTTAAAAAGACATTAGAAATGCCTAATATACCATTTAAATATGATTTTGAGCGTGCTTTGGATGATTGGGTTTTTATGTGCTTCTTTGTTGGAAATGACTTTTTACCACATTTACCAAGTCTTGAAATTAGAGAAGGCGCAGTGGATCGCTTGGTGGAATTGTATAAAAAATGTGTATATAAGACTGGTGGCTATTTAACGAATTCAGGAGAAGTCAATCTGCAACGTGTTCAAATGATTCTAACAGATTTGGGTAATGTTGAAGATAATATATTTAAAGAGAGACAACGCCGAGAGCTGGTATTTAAGGCAAGGCAGAAGCGCCAGCGAGAAAACGAATATAAAGCTGAAAGTCTTGGTGTGTCCTCATTTTTCCAACCAACAGCGGTAAATCGAGGTGCATCGAATTCACAACAAGCATTTAACTATAAAGAAGAAGCTGTAAAATTGAGAACTCAAAATAATAAAGGTGTTAAAAGAACTGCTGCAGAAGCAGGTCTTGATAACGATTCTGACGAAAATGACAATGACGAGGTTAGATTACACGAGGCTGGTTTCAAAAATCGGTATTACGAATCGAAGTTTGATGTTGGAACTAATAATCAAAGCTTTCGGTATTCAGTTGCTTTGCAATATGTGCGTGGACTTTGTTGGGTTCTAAAATATTATTATCAAGGTTGTGCTTCATGGGATTGGTATTTTCCATACCATTACGCACCATTTGCATCCGATTTTGTGAATATTACTGGCTTATCAACCAGTTTTGACAAAGGCACAAAACCGTTTAATCCATTAGAACAGTTGATGGGAGTATTTCCCGCCGCCAGTTCTTCTCATGTTCCAAAACCATGGGCAACATTAATGTCTGATCCAGATTCACCAATTATCGATTTTTACCCAGAGGACTTTAAAATTGATTTAAATGGAAAAAAGTTTGCTTGGCAAGGAGTAGCTTTACTGCCTTTTGTTGACGAGCGGAGGCTTTTTAAAGCACTTGAACCTTTTTATAAAAAACTAACAGAGGAAGAAGTCCGGCGAAATAAGAGAGGCGACAACCGTTTATATATTGGGCAGTTGCATCATAAATTTGAATGGTTGAAACATCAATTAAAATCACTTAATTCTATGGACAAAGAAATTAAGGTGGTTTTGGATGGAATGGCTGGAAGTATTTTAAAAGCAGAAGATAACATAAAAATCTCAGGCACATTAAAATCGCCAATAAATGGTTTAGCTGATATAATGTCGAACGAAATTATAACCTTTCGTTTTCGGGATCCAGAATATGACAGTGATTTTATTTTTCCTGCCATACGTCTTACTAATGCAATAGACCCTCCAAATGTCTTAAACTCTAGATCAGAAGGTCAGTCTGGTCACAATAGACCAGTTATTGGTTTCAACAGAAACCTCCCAACTGGACATTTAAGTGCCGGTGGACACAGAATGGTGCAAGCCAGTTTGGGAAGATCTTTTAACATGGGTGGAAACAATCGGGGACATTATCCGCGAGGACCAAATCCTCAACAGAATTTTCAATCTAGATCTGGTTACAACAATTTTCAAAACAATCATGGAAACAACTTCCCTGGTGGCAATATTTATAGAAACCACCAACAAAACCCACGTAGAGGCGGGCACCAAAACAATAGATTTCAGAGGTATAATCCATATGGACAGCCCAACAAT
>jarvisi
ATGGGAGTTCCGGCATTTTTTAGATGGTTAAGTAAGAAATATGCATGTGTCATCGTTGATTGTGTGGAAAACAAGAATTTGGATCCAAACACCGGACAAACAATATACGAGGACGCTACACTACCAAACCCTAATGGAATTGAATTTGATAATCTTTATTTGGATATGAATGGTATTATACATCCATGCACACATCCTGAAGATAAGCCAGCCCCGAAAAATGAAGATGAAATGATGGTAGCGATATTTGAATGCATTGACAGATTGTTTGGTATTGTTCGCCCTCGAAAATTATTATATATGGCAATTGACGGTGTAGCGCCAAGAGCGAAAATGAATCAGCAGAGGTCCCGGCGCTTCAGAGCTGCTAAGGAAACAAATGAAAAACGAATGGAAATACAAAAAATTAGAGACGAACTTTTAGTCAAGGGATATATACTTCCACCTGAAAAAACTGACGAGGAACACTTCGATTCCAATTGTATAACACCAGGTACACCGTTTATGGACAGATTAAGTAAGTGTTTACATTATTATATACACGACCGAATGAACACAAACCCAGCTTGGAAAGGAATAAAAGTAGTATTGTCAGATGCGAATGTCCCTGGTGAAGGTGAACACAAAATAATGGACTATATTCGAAAACAAAGGGCTCAACCAGATCACGATGCCAATACTCAACATGTACTTTGTGGTGCAGATGCAGATTTGATTATGTTAGGGCTTGCTACTCATGAACCGAATTTCACAATCATACGAGAAGAGTTTCTACCAAATAAACCTCGCCCATGTGATATATGTAAACAATATGGACATGAAATGCAGAAATGTGTAGGACTAGGAAGTGCAAGTGGGTCGAAAGATGAAAGCTTTAAACCGGACGTTCCCATAAACGCTGAAGTTAGATTTATTTTCGTAAGATTGAGTGTTCTTCGAGAATACCTTAAAAAGACATTAGAAATGCCCAATTTACCATTTAAATATGATTTTGAGCGTGCTTTGGATGACTGGGTTTTTATGTGCTTCTTTGTTGGAAATGACTTTTTACCACATTTACCAAGTCTTGAAATTAGAGAAGGCGCAGTGGATCGATTGGTAGAATTATATAAAAAATGTGTATATAAGACTGGTGGCTATTTAACGAATTCAGGAGAAGTCAATCTGCAACGTGTTCAAATGATTCTAACGGATTTAGGTAATGTTGAAGATAATATATTTAAAGAGAGACAACGCCGAGAGCTGGTATTTAAGGCAAGACAGAAGCGACAGCGAGAAAACGAATATAAAGCTGAAAGTCTTGGTGTGTCCTCATTTTTCCAACCAACAGCGGTAAATCGAGGAGCATCAAATTCACAGCAGGCATTTAACTATAAAGAAGAAGCTGTAAAATTGAGAACTCAAAATAATAAAGGTGTTAAAAGAACTGCTGCAGAAGCAGGTCTTGATAACGATTCTGACGAAAATGACAATGACGAAGTTAGATTACACGAAGCTGGTTTCAAAAATCGGTATTACGAATCGAAGTTTGATGTTGGAACTAATAATCAAGGCTTTCGATATTCAGTTGCTTTGCAATATGTGCGTGGACTTTGCTGGGTTCTAAAATATTATTATCAAGGTTGTGCATCATGGGATTGGTATTTTCCATACCATTACGCACCATTTGCATCCGATTTTGTGAACATTACTGGCTTATCTACCAGTTTTGACAAAGGCACAAAACCGTTTAATCCACTAGAACAGTTGATGGGTGTATTTCCCGCTGCCAGCTCTTCTCATGTTCCAAAACCATGGGCAACATTAATGTCTGATCCAGATTCACCAATTATCGATTTTTACCCAGAGGACTTTAAAATTGATTTAAATGGAAAAAAGTTTGCTTGGCAAGGAGTAGCTTTACTGCCTTTTGTTGACGAGCGGAGGCTTTTTAAAGCACTTGAACCTTTTTATAAAAAACTAACAGAGGAGGAAGTCCGGCGAAATAAGAGAGGCGACAACCGTTTATATATTGGACAATTGCATCCTAAATTTGAATGGTTGAAACATCAATTGAAATCACTTAATTCTATGGACAAAGAAATTAAGGTGGTTTTAGATGGAATGGCTGGAAGTATTTTAAAAGCAGAAGATAACATAAAAATCTCTGGCACATTAAAATCACCAATAAATGGTTTACCTAATATAATGTCGAACGAAATTATAACCTTCCGTTTTCGGGATCCACAATATGACAGCGATTTTATTTTTCCTGCCATACGTCTTACTAATGCAATAGACCCACCAAATGTCTTAAACTCTAGATCAGAAGGTCAATCTGGTCACAATAGACCAGTTATTGGTTTCAATAGAAACCTCCCAACTGGACATTTAAGTGCAGGTGGACACAGAATGGTTCAGGCCAGTTTGGGAAGGTCTTTTAACATGGGTGGAAACAATCGGGGACATTATCCGCGAGGACCAAATCCTCAACAGAACTTTCAATCTAGATCTGGTTACAACAATTTTCAGAACAATCATGGAAACAGCTTCCCTGGTGGCAATAATTATAGAAACCACCACCAAAACCCGCATAGAGGTGGTCACCAAAACAATAGATTTCAGAGGTATAATCCATATGGACAGCCCAACAAT
>latifrons
ATGGGAGTTCCAGCATTTTTTAGATGGTTAAGTAAGAAATATGCATGTGTCATCGTTGATTGTGTAGAAAACAAGAATTTGGATCCAAACACCGGACAAACAATATACGAAGACGCTACACTACCAAACCCTAATGGAATTGAATTTGATAATCTTTATTTGGATATGAATGGTATTATACATCCATGCACACATCCTGAAGATAAGCCAGCTCCGAAAAATGAAGATGAAATGATGGTAGCGATATTTGAATGCATTGACAGATTGTTTGGTATTGTTCGCCCTCGAAAATTATTATATATGGCAATTGACGGTGTAGCGCCAAGAGCGAAAATGAATCAACAGAGGTCTCGGCGCTTCAGAGCTGCTAAGGAAACAAATGAAAAACGAATGGAAATACAAAAAATTAGAGACGAACTTTTAGTCAAGGGATATATACTCCCACCTGAAAAAACTGACGAGGAACACTTCGATTCCAATTGTATAACACCAGGTACACCGTTTATGGACAGATTAAGTAAGTGTTTACATTATTATATACACGACCGTATGAACACAAACCCAGCTTGGAAAGGAATAAAAGTAGTGTTGTCAGATGCGAATGTCCCTGGGGAAGGTGAACACAAAATAATGGACTATATTCGAAAACAAAGGGCTCAACCAGATCACGATGCCAATACTCAACATGTACTTTGTGGTGCAGATGCAGATTTAATTATGTTAGGACTTGCTACTCATGAACCGAATTTCACAATCATACGAGAAGAGTTTCTACCAAATAAACCTCGCCCATGTGATATATGTAAACAATATGGACATGAAATGCAGAAATGTGTAGGAYTAGGAAATGCAAGTGGATCGAAAGATGAAAGCTTTAAACCGGACGTTCCCATAAACGCTGAAGTTAGATTTATTTTCGTAAGATTGAGTGTTCTTCGAGAATACCTCAAAAAGACATTAGAAATGCCTAATTTACCATTTAAATATGATTTTGAGCGTGCTTTGGATGACTGGGTTTTTATGTGCTTCTTTGTTGGAAATGACTTTTTACCACATTTACCAAGTCTTGAAATTAGAGAAGGCGCAGTGGATCGATTGGTGGAATTATATAAAAAATGTGTATATAAGACAGGTGGCTATTTAACGAATTCAGGAGAAGTCAATCTGCAACGTGTTCAAATGATTCTAACAGATTTGGGTAATGTTGAAGATAATATATTTAAAGAGAGGCAACGCCGAGAGCTGGTATTTAGGGCAAGACAGAAGCGCCAGCGAGAAAACGAATATAAAGCTGAAAGTCTTGGTGTATCCTCATTTTTCCAACCAACAGCGGTAAATCGAGGAGCATCGAATTCAAAACAAGCATTTAACTATAAAGAAGAAGCTGTAAAATTGAGAACTCAAAATAATAAAGGTGTTAAAAGAACTGCTGCAGAAGCAGGTCTTGATAACGATTCTGACGAAAATGACAATGACGAGGTAAGATTACACGAAGCTGGTTTCAAAAATCGGTATTACGAATCGAAGTTTGATGTTGGAACTAATAATCAAGGCTTTCGGTATTCAGTTGCTTTGCAATATGTGCGTGGACTTTGCTGGGTTCTAAAATATTATTATCAAGGTTGTGCTTCATGGGATTGGTATTTTCCATACCATTACGCACCATTTGCATCCGATTTTGTGAACATTACTGGCTTATCTACAAGTTTTGACAAAGGCACAAAACCGTTTAATCCATTAGAACAGTTGATGGGTGTATTTCCCGCTGCCAGCTCTTCTCATGTTCCAAAACCATGGGCAACATTAATGTCTGATCCAGATTCACCAATTATCGATTTTTACCCAGAGGACTTTAAAATTGATTTAAATGGTAAAAAGTTTGCTTGGCAAGGAGTAGCTTTACTGCCTTTTGTTGACGAACGGAGGCTTTTTAAAGCGCTTGAGCCTTTTTATAAAAAACTAACAGAGGAGGAAGTCCGGCGAAATAAGAGGGGCGACAATCGTTTATATATTGGACAATTGCATCATAAATTTGAATGGTTGAAACATCAATTGAAATCACTTAATTCTATGGACAACGAAATTAAGGTTGTTTTGGATGGAATGGCTGGAAGTATTTTAAAAGCAGAAGATAACATAAAAATCTCAGGCACATTAAAATCGCCAATAAATGGTTTACCTAATATAATGTCGAACGAAATTATAACCTTTCGTTTTCGGGATCCAGAATATGACAGTGATTTTATTTTTCCTGCCATACGTCTTACTAATGCAATAGACCCACCAAATGTCTTAAACTCTAGATCAGAAGGTCAGTCTGGTCACAATAGACCAGTTATTGGTTTCAATAGGAACCTCCCAACTGGACATTTAAGTGCTGGTGGACACAGAATGGTTCAGGCCAGTTTGGGAAGGTCTTATAACATGGGTGGAAACAATCGGGGACATTATCCGCGAGGACCAAATCCTCAACAGAATTTTCAATCTAGATCTGGTTACAACAATTTTCAAAACAATCATGGAAACAACTTCTCTGGTGGCAATAATTACAGAAACCACCAACAAAATCCACATAGAGGTGGTCACCAAAACAATAGATTTCAGAGGTATAATCCATATGGACAGCCCAACAAT
>minax
ATGGGAGTTCCGGCATTTTTTAGATGGTTAAGTAAGAAATATGCATGTGTCATTGTTGATTGTGTAGAAAACAAGAATTTGGATCCAAACACCGGGGAAACGATATACGAGGACGCCACTCTCCCAAACCCCAATGGAGTTGAGTTTGATAATCTATATTTGGATATGAATGGTATTATACATCCATGTACACATCCTGAAGACAAACCAGCCCCTAAAAATGAGGATGAAATGATGGTAGCAATATTTGAATGCATTGATCGATTGTTTGGTATTGTTCGCCCACGAAAGTTATTATATATGGCAATTGACGGAGTAGCGCCAAGAGCGAAAATGAATCAACAGAGATCCCGACGATTCAGAGCTGCTAAGGAAACAAATGAAAAACGAATGGAAATCCAGAAAATTAGAGACGAACTTTTAGTCAAGGGATATATACTTCCACCTGAGAAAACTGACGAGGAACACTTCGATTCCAATTGTATTACACCAGGTACACCGTTTATGGACAGATTAAGTAAGTGTTTACATTATTATATCCACGACCGTATGAACACAAATCCAGCTTGGAAAGGAATAAAAGTTGTACTGTCAGACGCAAATGTCCCTGGTGAAGGTGAGCATAAAATAATGGACTATATTCGAAAACAAAGGGCTCAACCAGATCACGATGCCAATACTCAACATGTTCTTTGTGGTGCTGATGCAGATTTGATTATGTTAGGACTTGCTACTCATGAACCTAATTTCACAATCATACGAGAAGAATTTTTACCAAACAAACCTCGTCCATGCGAGATATGTAAACAATATGGACATGAGATGCAGAAATGTGTAGGGCTAGGAAATGCAAGTGGGTCGAAAAATGAAAGCTTTAAACCGGACGCTCCCATAAACGCTGAAGTTAGATTTATTTTCGTAAGATTAAGTGTTCTTCGAGAATATCTTAAAAAAACATTAGAAATGCCGAATTTACCATTTAAATATGACTTTGAGCGAGCTTTGGATGACTGGGTTTTTATGTGCTTCTTTGTTGGTAACGATTTTCTACCACATTTGCCAAGTCTTGAAATTAGAGAAGGTGCAGTGGATCGCTTGGTAGAATTATATAAAAAATGTGTATATAAAACCGGTGGATATTTAACTAATTCAGGCGAAGTCAATCTGCAACGTGTTCAAATGATTTTAATGGATTTGGGAAATGTTGAAGATAATATATTTAAAGAGAGGCAACGTCGAGAGATGGTATATAAGGCAAGACAGAAGCGCTCGCGTGAAAACGAATATAAAGCGGAAAGTCTTGGTGTGTCCTCATTTTTCCAACCCACTGCTGTAAATCGAGGGCCGTCAAATTCACAACAACCATTTAACTATAAAGAAGAAGCCGCAAAATTGAGAACTCAAAACAATAAAGGAGTTAAAAGAACAGCTGCAGAAGTAGGTCTTGATAACGATTCCGACGAAAATGACAATGACGAAGTTAGATTGCACGAAGCTGGATTTAAAAATCGGTATTATGAATCCAAGTTTGATGTTGGCACTAATAATCAAGGATTTCGATATTCTGTTGCATTACAATATGTACGTGGACTTTGTTGGGTTCTGAAATATTATTATCAAGGTTGTGCCTCATGGGATTGGTATTTTCCATACCATTATGCACCATTTGCGTCCGATTTTGTGAATATTACTGGCTTATCGACCAATTTTGATAAAGGGACAAAGCCGTTTAATCCATTAGAACAGTTGATGGGTGTTTTTCCCGCCGCCAGTTCTTCTCATGTTCCAAAGCCATGGGCTACATTAATGTCTGATCCAGATTCACCAATTATTGATTTTTATCCCGAGGACTTTAAAATTGATTTAAATGGAAAAAAATTTGCTTGGCAAGGTGTAGCTCTACTTCCTTTTGTTGACGAGCGGAGACTTTTTAAAGCTCTTAAACCTTACTATAAAAAATTAACAGAAGAGGAAATCCGACGAAATAAGAGAGGAGATAATCGTTTATATATTGGACAATTACACAATAAATTTGAATGGTTAAAACATCAATTGACATCACTTAATTCTATGGAACAAGAATTTAATATGGTTTTGGACGGAATGGCTGGAAGTATTTTAAAAGCAGAAGATAACATAAAAATCTCCGGAACATTGAAATCACCAATATTTGGTTTACCTAATATAATATTGAACGAGGTTATCTCCTTTCGTTTTCGGGATCCAGAATATGACAGTGATTTTATTTTTCCAGCCAAACGTTTAACTAATGCAATAGACCCACCAAATGTCTTAAACTCTAGACCAGAAGGTCAGTCTGGACACAATAGACCAGTTATTGGTTTCAACAGAAACCAGCCAACTGGACATTTAAGTGCCGGTGGACACAGAATGGTTCAAGCCAGTTTGGGAAGGTCTTATAACATGGGTGGAAATAATCGGGGACATTATCCTCGAGGACCAAATCCTCAACAGAATTTTCAATCAAGATCTGATTACAACAATTTTCAGAACAATTATGGAAACAACTTCCCTGGTGGTAATAATAACAGGACTAATCAACAAAACCAGCATAGAGGTGGTCATCAAAACAATAGATTTCAGAGATATAATCCATATGGGCAAACCAATAAC
>musae
ATGGGAGTTCCGGCATTTTTTAGATGGTTAAGTAAGAAATATGCATGTGTCATCGTTGATTGTGTAGAAAACAAGAATTTGGATCCAAACACCGGACAAACAATATACGAGGACGCTACACTGCCAAACCCTAATGGAATTGAATTTGATAATCTTTATTTGGATATGAATGGTATTATACATCCATGCACACATCCTGAAGATAAGCCAGCCCCGAAAAATGAAGATGAAATGATGGTCGCGATATTTGAATGCATTGACAGATTGTTTGGTATTGTTCGCCCTCGAAAATTATTATATATGGCAATTGATGGTGTAGCGCCAAGGGCGAAAATGAATCAACAGAGGTCCCGGCGCTTCAGAGCTGCTAAGGAAACAAATGAAAAACGGATGGAAATACAAAAAATTAGAGACGAACTTTTAGTCAAGGGATATATACTTCCACCTGAAAAAACTGACGAGGAACACTTCGATTCCAATTGTATAACACCAGGTACACCTTTTATGGACAGATTAAGTAAGTGTTTACATTATTATATACACGACCGTATGAACACAAACCCAGCTTGGAAAGGAATAAAAGTAGTATTGTCAGATGCGAATGTCCCTGGTGAAGGTGAACACAAAATAATGGACTATATTCGAAAACAAAGGGCTCAACCAGATCACGATGCCAATACTCAACATGTACTTTGTGGTGCAGATGCAGATTTGATTATGTTAGGACTTGCTACTCATGAACCGAATTTCACAATCATACGAGAAGAGTTTCTACCAAATAAACCTCGCCCGTGTGATATATGTAAACAATATGGACATGAAATGCAGAAGTGTGTAGGGCTAGGAAATGCAAGTGGGTCGAAAGATGAAAGCTTTAAACCTGACGTTCCCATAAACGCTGAAGTTAGATTTATTTTCGTAAGATTGAGTGTTCTTCGAGAATACCTTAAAAAGACATTAGAAATGCCTAATATACCATTTAAATATGATTTTGAGCGTGCTTTGGATGACTGGGTTTTTATGTGCTTCTTTGTTGGAAATGACTTTTTACCACATTTACCAAGTCTTGAAATTAGAGAAGGCGCAGTGGATCGCTTGGTGGAATTGTATAAAAAATGTGTATATAAGACTGGTGGCTATTTAACGAATTCAGGAGAAGTCAATCTGCAACGTGTTCAAATGATTCTAACAGATTTGGGTAATGTTGAAGATAATATATTTAAAGAGAGACAACGCCGAGAGCTGGTATTTAAGGCAAGGCAGAAGCGCCAGCGAGAAAACGAATATAAAGCTGAAAGTCTTGGTGTGTCCTCATTTTTCCAACCAACAGCGGTAAATCGAGGAGCATCGAATTCACAACAAGCATTTAACTATAAAGAAGAAGCTGTAAAATTGAGAACTCAAAATAATAAAGGTGTTAAAAGAACTGCTGCAGAAGCAGGTCTTGATAACGATTCTGACGAAAATGACAATGACGAGGTTAGATTACACGAGGCTGGTTTCAAAAATCGGTATTACGAATCGAAGTTTGATGTTGGAACTAATAATCAAGGCTTTCGGTATTCAGTTGCTTTGCAATATGTGCGTGGACTTTGTTGGGTTCTAAAATATTATTATCAAGGTTGTGCTTCATGGGATTGGTATTTTCCATACCATTACGCACCATTTGCATCCGATTTTGTGAATATTACTGGCTTATCAACCAGTTTTGACAAAGGCACAAAACCGTTTAATCCATTAGAACAGTTGATGGGAGTATTTCCCGCCGCCAGTTCTTCTCATGTTCCAAAACCATGGGCAACATTAATGTCTGATCCAGATTCACCAATTATCGATTTTTACCCAGAGGACTTTAAAATTGATTTAAATGGAAAAAAGTTTGCTTGGCAAGGAGTAGCTTTACTGCCTTTTGTTGACGAGCGGAGGCTTTTTAAAGCACTTGAACCTTTTTATAAAAAACTAACAGAGGAGGAAGTTCGGCGAAATAAGAGAGGCGACAACCGTTTATATATTGGACAATTGCATCATAAATTTGAATGGTTGAAACATCAACTGAAATCACTTAATTCTATGGACAAAGAAATTAAGGTGGTTTTGGATGGAATGGCTGGAAGTATTTTAAAAGCAGAAGATAACATAAAAATCTCAGGCACATTAAAATCGCCAATAAATGGTTTAACTGATATAATGTCGAACGAAATTATAACCTTTCGTTTTCGGGATCCAGAATATGACAGTGATTTTATTTTTCCTGCCATACGTCTTACTAATGCAATAGACCCTCCAAATGTCTTAAACTCTAGATCAGAAGGTCAGTCTGGTCACAATAGACCAGTTATTGGTTTCAACAGAAACCTCCCAACTGGGCATTTAAGTGCCGGTGGACACAGAATGGTGCAGGCCAGTTTGGGAAGGTCTTTTAACATAGGTGGAAACAATCGGGGACATTATCCGCGAGGACCAAATCCTCAACAGAATTTTCAATCTAGATCTGGTTACAACAATTTTCAAAACAATCATGGAAACAACTTCACTGGTGGCAATAATTACAGAAACCACCAACAAAACCCACATAGAGGCGGGCACCAAAACAATAGATTTCAGAGGTATAATCCATATGGACAGTCCAACAAT
>oleae
---------------------------------------------------------------------------------------------------------------------------------------------------------------------------------------------------------------------------------------------------------------------------------------------------------------------------------------------ATGAATCAACAGCGGTCGCGGCGTTTCAGAGCTGCTAAGGAAACAAATGAAAAGCGAATGGAAATACAAAAAATTAGAGACGAACTTTTAGTCAAGGGATATATACTTCCACCTGAGAAAACTGACAAGGAACACTTCGATTCCAATTGTATAACACCAGGTACACCGTTTATGGACAGATTAAGTAAGTGTTTACATTATTATATCCACGACCGTATGAACACAAACCCAGCTTGGAAAGGAATAAAAGTTGTATTGTCAGATGCGAATGTCCCCGGTGAAGGTGAACACAAAATAATGGACTATATTCGTAAACAAAGGGCTCAGCCAGATCACGATGCCAATACTCAACATGTGCTTTGTGGTGCAGATGCAGATTTGATTATGTTAGGACTTGCTACTCATGAACCGAATTTCACAATTATACGAGAAGAGTTTTTACCAAACAAACCTCGCCCATGTGAGATATGTAAACAATATGGACATGAAATGCAGAAATGTGTAGGACTAGGAAACGCAAGTGGGTCGAAAGATGAAAGCTTTAAGCCGGACGTTCCAATAAACGCTGAAGTTAGATTTATTTTTGTAAGATTGAGTGTTCTTCGAGAATATCTTAAAAAGACTTTAGAAATGCCAAATTTGCCATTTAAATATGATTTTGAGCGCGCTTTGGATGATTGGGTTTTTATGTGCTTCTTTGTTGGAAACGACTTTTTACCACATTTACCAAGTCTTGAAATTAGGGAAGGCGCAGTGGATCGCTTGGTGGAATTGTATAAAAAATGTGTATATAAGACTGGGGGTTATTTAACGAATTCAGGTGAAGTCAATCTGCAACGTGTTCAAATGATTCTAACTGATTTGGGTAATGTTGAAGATAATATATTTAAAGAGAGACAACGACGGGAGCAGATATTTAAGGCAAGACAGAAACGCCAGCGAGAAAATGAATATAAAGCTGAAAGCCTTAGTGTGTCCTCATTTTTTCAACCAACTGCTGTAAATCGAGGTGCATCGAATTCACAACCAGCATTCAACTATAAAGAAGAAGCTGTAAAATTGAGAACTCAAAATAATAAAGGCGTTAAAAGGACAGCTGCAGAAGCAGGTCTTGATAACGATTCTGACGAAAATGACAATGACGAGGTTAGATTGTACGAAGCTGGTTTTAAAAATCGGTATTACGAATCGAAGTTTGATGTTGGTACTAATAATCAAGGCTTTCGATATTCCGTTGCATTGCAATATGTGCGCGGACTTTGCTGGGTTCTAAAATATTATTATCAAGGTTGTGCATCATGGGATTGGTATTTTCCATACCATTACGCACCATTTGCATCCGATTTCGTGAACATTACTGGCTTATCGACCAATTTTGACAAGGGTACAAAACCGTTTAATCCACTAGAACAGTTAATGGGGGTATTTCCCGCCGCCAGTTCTTCTCATGTTCCAAAACCATGGGCAACATTAATGTCTGATCCAGATTCACCAATTATTGATTTTTATCCCGAGGACTTTAAAATCGATTTAAATGGAAAAAAGTTTGCTTGGCAAGGAGTAGCTTTACTTCCTTTTGTTGACGAGCGGCGGCTTTTTAAAGCTCTTGAGCCTTTTTATAAAAAATTAACAGAGGAGGAAGTCCGGCGAAATAAGAGAGGCGATAATCGTTTATATATTGGACAATTGCATAATAAATTTGAATGGATGAAACATCAATTGAAATCACTTAATTCTATGGACAAAGAAATAAAGGTGGTTTTGGATAGAATGGCTGGAAGTATTTTAGAAGCAGAAGATAATATAAAAATCTCAGGCACATTGACATCACCAATAAATGGCTTACCTAATATAATGTCAAACGAGATTATAACCTTCCGTTTTCGGGATCCAGAATATGACAGTGATTTTATTTTTCCTGCCATACGTCTTACTAATGCAATAGACCCACCAAATGTCTTAAACTCTAGACCAGAAGGCCAGTCTGGTCACAATAGACCAGTTATTGGTTTCAATAGAAACCTACCAACTGGACATTTAAGTGCCGGTGGACACAGAATGGTTCAAGCCAGTTTGGGAAGGTCTTATAACATGGGTGGAAACAATCGAGGACATTATCCTCGAGGACCAAATCCTCAACAGAATTTTCAATCTAGATCTGGTTACAACAATTTTCAGAACAATCATGGAAACAACTTCTCTGGTGGTAATAATTACAGAAATAACCAACAAAACCCGCCTAGAGGTGGACATCAAAACAATAGATTTCAGAGGTATAATCCATATGGGCAACCCAATAAT
>tryoni
ATGGGAGTTCCGGCATTTTTTAGATGGTTAAGTAAGAAATATGCATGTGTCATCGTTGATTGTGTAGAAAACAAGAATTTGGATCCAAACACCGGACAAACAATATACGAGGACGCTACACTACCAAACCCTAATGGAATTGAATTTGATAATCTTTATTTGGATATGAATGGTATCATACATCCATGCACACATCCTGAAGATAAGCCAGCCCCGAAAAATGAAGATGAAATGATGGTAGCGATATTTGAATGCATTGACAGATTGTTTGGTATTGTCCGCCCTCGAAAATTATTATATATGGCAATTGACGGTGTAGCGCCAAGAGCGAAAATGAATCAACAGAGGTCCCGGCGCTTCAGAGCTGCTAAGGAAACAAATGAAAAACGAATGGAAATACAAAAAATTCGAGACGAACTTTTAGTCAAGGGATATATACTTCCACCTGAAAAAACTGACGAGGAACACTTCGATTCCAATTGTATAACACCAGGTACACCGTTTATGGACAGATTAAGTAAGTGCTTACATTATTATATACACGACCGTATGAACACAAACCCAGCTTGGAAAGGAATAAAAGTAGTATTGTCAGATGCGAATGTCCCTGGTGAAGGTGAACACAAAATAATGGACTATATTCGAAAACAAAGGGCTCAACCAGATCACGATGCCAATACTCAACATGTACTTTGTGGTGCAGATGCCGATTTGATTATGTTAGGGCTTGCTACTCATGAACCGAATTTCACAATCATACGAGAAGAGTTTCTACCAAATAAACCTCGCCCATGTGATATATGTAAGCAATATGGACATGAAATGCAGAAATGTGTAGGACTAGGAAATGCAAGTGGGTCGAAAGATGAAAGCTTTAAACCGGACGTTCCCATAAACGCTGAAGTTAGATTTATTTTCGTAAGATTGAGTGTTCTTCGAGAATACCTTAAAAAGACATTAGAAATGCCCAATTTACCATTTAAATATGATTTTGAGCGTGCTTTGGATGACTGGGTTTTTATGTGCTTCTTTGTTGGAAATGACTTTTTACCACATTTACCAAGTCTTGAAATTAGAGAAGGAGCAGTGGATCGATTGGTGGAATTATATAAAAAATGTGTATATAAGACTGGTGGCTATTTAACGAATTCAGGAGAAGTCAATCTGCAACGTGTTCAAATGATTCTAACGGATTTGGGTAATGTTGAAGATAATATATTTAAAGAGAGACAACGCCGAGAGCTGGTATTTAAGGCAAGACAGAAGCGCCAGCGAGAAAACGAATATAAAGCTGAAAGTCTTGGTGTGTCCTCATTTTTCCAACCAACAGCGGTAAATCGAGGAGCATCGAATTCACAGCAGGCATTTAACTATAAAGAAGAAGCTGTAAAATTAAGAACTCAAAATGAAAAAGGGGTTAAAAGAACAGCTGCAGAAGCAGGTCTTGATAACGATTCTGACGAAAATGACAATGACGAAGTTAGATTATATGAAGCTGGTTTCAAAAATCGGTATTACGAATCGAAGTTTGATGTTGGAACTAATAATCAAGGCTTTCGATATTCAGTTGCTTTGCAATATGTGCGTGGACTTTGCTGGGTTCTAAAATATTATTATCAAGGTTGTGCATCATGGGATTGGTATTTTCCATACCATTACGCACCATTTGCATCCGATTTTGTGAACATTACTGGCTTATCTACCAGTTTCGACAAAGGCACAAAACCGTTTAATCCACTAGAACAGTTGATGGGTGTATTTCCAGCCGCCAGCTCTTCTCATGTTCCAAAACCATGGGCAACATTAATGTCTGATCCAGATTCACCAATTATCGATTTTTACCCAGAGGACTTTAAAATTGATTTAAATGGAAAAAAGTTTGCTTGGCAAGGAGTAGCTTTACTGCCTTTTGTTGACGAGCGGAGGCTTTTTAAAGCACTTGAACCTTTTTATAAAAAACTAACAGACGAGGAAGTCCGGCGAAATAAGAGAGGCGACAACCGTTTATATATTGGACAATTGCATCATAAATTTGAATGGTTGAAACATCAATTGAAATCACTTAATTCTATGGACAAAGAAATTAAGGTGGTTTTGGATGGAATGGCTGGAAGTATTTTAAAAGCAGAAGATAACATAAAAATCTCTGGCACATTAAAATCACCAATAAATGGTTTACCTAATATAATGTCGAACGAAATAATAACCTTCCGTTTTCGGGATCCAGAATATGACAGCGATTTTATTTTTCCTGCCATACGTCTTACTAATGCAATAGACCCACCAAATGTATTAAACTCTAGATCAGAAGGTCAGTCTGGTCACAATAGACCAGTTATCGGTTTCAATAGAAACCTCCCAACTGGGCATTTAAGTGCCGGTGGACACAGAATGGTTCAGGCCAGTTTGGGAAGGTCTTTTAACATGGGTGGAAACAATCGGGGACATTATCCGCGAGGACCAAATCCTCAACAAAACTTTCAGTCTAGATCTGGTTACAACAATTTTCAGAACAATCATGGAAACAATTTCCCTGGTGGCAATAATTACAGAAACCACCAACAAAACCCGCATAGAGGGGGTCACCAAAATAATAGATTTCAGAGGTATAATCCATATGGACAGCCAAACAAT
>zonata
ATGGGAGTTCCGGCATTTTTTAGATGGTTAAGTAAGAAATATGCATGTGTCATCGTTGATTGTGTAGAAAACAAGAATTTGGATCCAAACACCGGACAAACAATATATGAGGACGCTACACTACCAAACCCTAATGGAATTGAATTTGATAATCTTTATTTGGATATGAATGGTATTATACATCCATGCACACATCCTGAAGATAAGCCAGCCCCGAAAAATGAAGATGAAATGATGGTAGCGATATTTGAATGCATTGACAGATTGTTTGGTATTGTTCGCCCTCGAAAATTATTATATATGGCAATTGACGGTGTAGCGCCAAGAGCGAAAATGAATCAACAGAGGTCCCGGCGCTTCAGAGCTGCTAAGGAATCCAATGAAAAACGTATGGAGATACAAAAAATTAGAGACGAACTTTTAGTCAAGGGATATATACTTCCACCTGAAAAAACTGACGAGGAACACTTCGATTCCAATTGTATAACACCAGGTACACCTTTTATGGACAGATTAAGTAAGTGTTTACATTATTATATACACGACCGTATGAACACAAACCCGGCTTGGAAAGGAATAAAAGTAGTATTGTCAGATGCGAATGTCCCTGGTGAAGGTGAACACAAAATAATGGACTATATTCGAAAACAAAGGGCTCAACCAGATCACGATGCCAATACTCAACATGTACTTTGTGGTGCAGATGCAGATTTGATTATGTTAGGACTTGCTACTCATGAACCGAATTTCACAATCATACGAGAAGAGTTTCTACCAAATAAACCTCGCCCATGTGATATATGTAAACAATATGGACATGAAATGCAGAAGTGTGTAGGACTAGGAAATGCAAGTGGGTCGAAAGATGAAAGCTTTAAACCTGACGTTCCCATAAACGCTGAAGTTAGATTTATTTTCGTAAGATTGAGTGTTCTTCGAGAATATCTTAAAAAGACATTAGAAATGCCAAATTTACCATTTAAATACGATTTTGAGCGTGCTTTGGATGACTGGGTTTTTATGTGCTTCTTTGTTGGAAATGATTTTTTACCACATTTACCAAGTCTTGAAATTAGGGAAGGCGCAGTGGATCGCTTGGTGGAATTGTATAAAAAATGTGTATATAAGACTGGTGGCTATTTAACGAATTCAGGAGAAGTCAATCTGCAACGTGTTCAAATGATTCTAACAGATTTGGGTAATGTTGAAGATAATATATTTAAAGAGAGACAACGCCGAGAGCTGGTATTTAAGGCAAGACAGAAGCGCCAGCGAGAAAACGAATATAAAGCGGAAAGTCTTGGTGTGTCCTCATTTTTCCAACCAACAGCGGTAAATCGAGGAGCATCGAATTCACAACAAGCATTTAACTATAAAGAAGAAGCTGTGAAATTGAGAACTCAAAATAATAAAGGTGTTAAAAGAACTGCGGCAGAAGCAGGTCTTGATAACGATTCTGACGAAAATGACAATGACGAGGTTAGATTACACGAAGCTGGTTTCAAAAATCGGTATTACGAATCGAAGTTTGATGTTGGAACTAATAATCAAGGCTTTCGGTATTCAGTTGCTTTGCAATATGTGCGTGGACTTTGCTGGGTTCTAAAATATTATTATCAAGGTTGTGCTTCATGGGATTGGTATTTTCCATACCATTATGCACCATTTGCATCTGATTTTGTGAACATTACTGGCTTATCAACCAGTTTTGACAAAGGCACAAAACCTTTTAATCCATTAGAACAGTTGATGGGAGTATTTCCCGCCGCCAGTTCTTCTCATGTTCCAAAACCATGGGCAAAATTAATGTCTGATCCAGATTCACCAATTATCGATTTTTACCCAGAGGACTTTAAAATTGATTTAAATGGAAAAAAGTTTGCTTGGCAAGGAGTAGCTTTACTGCCATTTGTTGACGAGCGGAGGCTTTTTAAAGCGCTTGAACCTTTTTATAAAAAACTAACAGAGGAGGAAGTCCGACGAAATAAGAGAGGCGACAACCGTTTATATATTGGACAATTGCATCATAAATTTGAATGGTTGAAACATCAATTGAAATCACTTAATTCTATGGACAAAGAAATTAAGGTGGTTTTGGATGGCATGGCTGGAAGTATTTTGAAAGCAGAAGATAACATAAAAATCTCAGGCACATTAAAATCGCCAATAAATGGTTTACCAGATATAATGTCGAACCAAATTATAACCTTTCGTTATCGGGATCCAGAATATGACAGTGATTTTATTTTTCCTGCCATACGTCTTACTAATGCAATAGACCCACCAAATGTCTTGAACTCTAGATCAGAAGGTCAGTCTAGTAACAATAGACCAGTTATTGGTTTCAATAGAAACCTCCCAACTGGACATTTAAGTGCCGGTGGACACAGAATGGTGCAGGCCAGTTTGGGAAGGTCTTTTAACATGGGTGGAAACAATCGGGGACATTATCCACGAGGACCAAATCCTCAACAGAATTTTCAATCTAGATCTGGTTACAACAATTTTCAAAACAATCATGGAAACAACTTCTCTGGTGGCAATAATTACAGAAACCACCAACAAAACCCACATAGAGGTGGTCACCAAAACAATAGATATCAGAGGTATAATCCATATGGACAGCCCAACAAT
