# Supplementary material for: The Impact of Fast Radiation on the Phylogeny of Bactrocera Fruit Flies as Revealed by Multiple Evolutionary Models and Mutation Rate-Calibrated Clock
Source: Insects. 2022 Jun 30;13(7):603. doi: 10.3390/insects13070603 (PMC9319077; doi:10.3390/insects13070603)
Supplement: Supplementary file 1 [file insects-13-00603-s001.zip › File S1/ceratitis_27.fasta]

>bryoniae
ATGAAATTAAGTGTTGATGGCTTGCTGGTGTATTTTCCGTACGAGTACATCTACCCGGAACAGTATGCTTACATGCTAGAGTTGAAACGCACATTGGATGCAAAGGGACATTGCCTGCTGGAGATGCCTTCGGGCACAGGCAAAACAGCCACATTATTATCCTTAATTGTAGCATATATGGTAGAGCATCCAGATATTATACGAAAATTAATATATTGTTCGCGTACCGTACCGGAGATTGAAAAGGTCATCGCCGAATTGCAAAATCTGATGTCATACTACCAAAAGAATGCGCCTGAGCCACCTGCTTTACTTGGTCTGGTACTAAGTTCGCGGAAGAATATGTGCATACATCCGGAAGTTAGTAGAGAGCGTGAGGGCAAAGCAGTCGATGGAAAATGTTTTGGTCTGACGGCCAGTTATATTCGCGAACATCATGAAATAGATCCTGAAAATAATCCAATATGCCAATACTATGAAGGCTTTACTTTGGAAGGAAAAGAGAGTATGATGCCACCTGGTGTATATAGTATAGATGACCTCAAAGAATACGGACGCATGAGGAATTGGTGCCCCTATTTTTTGGCTCGTTTTGCTATAACACATGCACAGATTGTTGTTTACAGCTATCACTACTTGTTGGATCCTAAAATAGCTGAAGTTGTCTCCAAAGAGATGACCAAACAGTGTTGCGTTGTTTTTGATGAGGCACATAATATTGATAATGTGTGCATCGATTCGATGAGCGTCAAAATCAATCGTCGTATTGTAGAACGTAGCACGAATGCATTAAATAATCTACAAAAACTAGTACAAGATATGCGTGAGGATGATGCCAATAGACTCAATGATGAGTACCAACGTATGGTACAAGGATTGAAGGATGCACAGGTGCAACGTGAAACTGATATGGTGTTGGCTAATCCCGTATTACCTGCAGATGTATTAAAAGAGGTTGTGCCCGGTAATATACGTAATGCTGATCATTTTCTTAGTTTCCTGCGTCGTTTTGTAGAATATATTAAAACACGTCTACGCGTACATCACGTTGTGCAGGAATCACCTGCTGGTTTCCTTAAAGATGTGGCATCTAAAATTTGCATAGAACGCAAACCATTGCGCTTTTGTGCCGAGCGTCTGGCTAGTTTGTTGAGAACACTGGAAATTACCGATATGACAGAGTATGGCGCTTTGACATTGATTACACATTTTGCTACTTTAGTATCCACCTACACTAAGGGTTTCACAATCATTGTTGAACCTTTTGACGATAAAACACCCACCGTCATCAATCCCATACTACATTTCAGTTGCTTGGACTCTTCCATAGCTATGGCGCCGGTGTTCAAACGCTTTCAGACTGTAGTAATCACA---GGCACACTTTCACCTATGGATATGTATCCAAAAATTTTGGATTTCGATCCTGTTATAATGAGTTCCTTTACAATGACGCTGGCACGTCCTTGCTTGCTACCCATGATCGTGTCCAAAGGTAATGACCAAGTGGCAATATCTTCGAAATTCGAAACGCGTGAAGATACAGCAGTTATAAGAAATTACGGTCAATTGCTTGTAGAGACGGCGAAAACAGTACCTGATGGTATTGTCTGCTTTTTCACTTCCTATCTCTATCTTGAGTCTGTTGTTGCCTCCTGGTATGATCAGGGTATTGTGGACACTTTACTTCGTTATAAACTGTTATTTATTGAAACGCAGGATAATGCTGAGACTAGCTATGCGCTAATGAACTATGTCAAGGCCTGTGATTGCGGCCGAGGCGCCGTGTTGCTTGCCGTTGCGCGTGGCAAGGTCTCCGAGGGCGTTGATTTCGATCACCATTACGGACGCGCCGTACTCATGTTTGGCATACCCTATGTTTACACACAGTCACGTATACTGAAGGCACGCCTCGACTATCTTCGCGATCAATTTCAGATACGTGAAAATGATTTTCTCACTTTCGATGCCATGCGACATGCGGCGCAGTGTGTGGGACGCGCTTTGCGTGGCAAAACCGACTATGGCATTATGATATTCGCCGATAAACGTTTCTCACGACAAGATAAACGCAGTCGCTTGCCCAAATGGATACAGGAGCACTTGGTTGATAGTTTCTGTAATTTGAGCACTGAGGAGGCCATGCAACTAGCGCGTCGTTGGTTGCGGCGCATGGCGCAACCGTTCACGCGTGAAGATCAACTGGGCATATCATTGCTGACTTTGGAGCAATTGGAGAACGCTGAGAAGGAGAAACTGGAGCGGCAGGCGCAAGGCAAAGAGGGTGTGGGCGGAGAGGTGATG
>ceratitis
ATGAAATTAAGTGTTGACGGCCTACTGGTTTACTTTCCATACGAATACATCTACCCGGAGCAGTATGCGTACATGCTAGAATTAAAACGCACATTAGATGCAAAGGGACACTGCCTGCTAGAGATGCCTTCGGGTACCGGCAAAACTGCCACACTACTTTCCTTAATTGTTGCATACATGATCGAACATCCGGATGTATTACGCAAATTAATTTACTGTTCACGTACAGTGCCGGAGATTGAAAAGGTTATTGCAGAATTACAAAATCTCATATCCTATTACGAAAAGAATGCGCCTGAGCCACCCCAATTGTTGGGATTAGTGCTTAGTTCACGTAAAAATATGTGCGTACATCCAGAAGTGAGTAGAGAGCGTGAGGGTAAGGCAGTGGATGGTAAATGTTATGGCCTAACAGCAAGTTATGTGCGTACACATCATGAGGTAGATCCTGAAAATACGCCAATATGTCAATATTATGAAGGTTTCGCTGCAGAAGGCAAAGAATCATTAATGCCACATGGTGTCTATAGCATTGATGATCTCAAAGAATATGGACGTGAACGCAATTGGTGTCCATATTTTTTGGCACGTTTTGCTATCTCACATGCACAAATTGTCGTATACAGTTATCATTATTTATTGGATCCGAAAATCGCGGAGGTCGTCTCCAAGGAAATGAACAAACAATGTTGTGTCGTCTTCGATGAGGCTCACAACATCGATAATGTGTGCATAGATTCGATGAGCGTTAAAATTAATCGGCGTATAGTGGAACGTAGCACAAATGCGTTGAATAATTTACAGAAAATAGTGCAAGACATACGAGATGAAGATGCCAATCGTCTAAATGAAGAGTACCAACGTATGGTACAAGGCTTAAAGGATGCACAGGTGCAACGCGAGACCGACATGGTAATGGCTAATCCTGTATTACCCGCGGATGTGTTAAAAGAGGTAGTGCCTGGTAACATACGTAATGCAGATCATTTCCTCAGTTTCCTACGTCGCTTTGTTGAGTATATAAAGACACGTTTACGTGTACATCACGTTGTGCAAGAATCGCCCGCTGGTTTCCTCAAAGATGTAGCATCGAAAATCTGCATTGAACGTAAACCCTTGCGATTTTGTGCTGAACGTTTAGCGAGCTTGTTGAGAACGTTGGAGATTACGGATATGACAGAGTATGGCGCGCTAACATTGATTACACATTTTGCTACCTTAGTATCAACCTACACGAAGGGTTTCACAATCATTGTCGAACCTTTTGACGATAAAACACCCACGGTCATAAATCCTATACTACACTTTAGTTGTTTAGACTCTTCTATAGCAATGGCGCCAGTGTTTACGCGCTTTCAAACAGTTGTCATAACATCGGGTACACTTTCGCCTATGGATATGTATCCGAAAATACTGGATTTTGATCCAGTCATAATGAGTTCCTTTACAATGACGCTGGCACGTCCTTGCTTGCTGCCAATGATCGTATCAAAAGGCAACGATCAAGTGGCTATTTCTTCGAAATTTGAAACACGCGAAGATACAGCTGTGATACGTAATTACGGACAGCTACTTGTGGAGACGGCAAAGACGGTGCCCGATGGCATAGTGTGCTTTTTCACATCCTACTTGTATCTAGAGTCTGTTGTTGCTTCCTGGTATGATCAGGGCATTGTGGATACTTTGTTGCGTTACAAACTGTTGTTTATCGAAACACAAGATAATGCGGAGACCAGCTATGCGCTAATGAATTATGTCAAGGCTTGTGATTGTGGACGTGGCGCTGTTCTATTAGCCGTTGCGCGTGGTAAAGTCTCTGAGGGTGTAGATTTCGATCATCATTATGGACGCGCTGTACTTATGTTCGGCATACCCTATGTGTACACCCAATCACGCATACTCAAAGCACGTTTAGATTATCTACGCGATCAATTTCAAATACGCGAAAATGATTTTCTTACCTTCGATGCCATGCGTCATGCGGCGCAATGTGTGGGACGTGCACTGCGTGGTAAAACCGATTATGGCATAATGATATTCGCAGATAAACGTTTCTCACGTCAAGATAAACGTAGTCGTTTGCCTAAATGGATACAGGAACATTTAGTTGATAGTTTTTGTAATTTGAGCACAGAAGAGGCAATGCAACTGGCACGTCGCTGGTTGCGGCGAATGGCACAACCGTTCACGCGTGAAGATCAACTCGGTATATCATTGTTGACATTGGAGCAATTGGAGAACTCGGAGAAGGAGAAATTGGAGCGGCAAGCGCAAGGTAAAGAGGGTGTAGGCGGCGAGGTGATG
>correcta
ATGAAATTAAGTGTTGATGGTTTGCTGGTGTATTTTCCGTACGAATACATCTACCCGGAACAGTATGCGTACATGCTAGAGTTGAAACGAACATTGGATGCAAAGGGACATTGCCTGCTGGAGATGCCTTCGGGCACAGGCAAAACAGCCACATTATTGTCCTTAATTGTAGCATATATGGTAGAGCATCCAGATGTTATACGAAAATTAATATATTGTTCGCGTACAGTACCGGAGATTGAAAAGGTCATCGCCGAGTTGCAAAATCTGATGTCATACTACCAAAAGAATGCACCGGAGCCACCTGCTTTACTTGGTCTGGTACTAAGTTCGCGGAAGAATATGTGTATACACCCGGAAGTTAGCAGAGAACGTGAGGGCAAAGCAGTCGATGGAAAATGTTTTGGTCTGACGGCCAGTTATATTCGCGAACATCATGAGATAGATCCTGAAAATTATCCAATATGCCAATACTATGAAGGCTTTACTTTGGAAGGAAAAGAGAGTATGATGCCACCTGGTGTATATAGTATTGATGACCTCAAAGAGTACGGTCGCATGCGGAATTGGTGCCCCTACTTTTTGGCACGTTTTGCTATAACACATGCACAGATTGTTGTTTATAGCTATCACTACTTGTTGGATCCTAAAATAGCTGAAGTTGTCTCCAAAGAGATGGCCAAACAGTGTTGCGTTGTTTTTGATGAGGCACATAATATTGATAATGTGTGTATCGATTCGATGAGCGTCAAAATCAATCGTCGTATTGTAGAACGTAGCACGAATGCATTAAATAATCTACAAAAACTGGTACAAGATATGCGTGAGGATGATGCCAATAGACTTAATGATGAGTATCAACGTATGGTACAAGGATTGAAGGATGCACAGGTGCAACGTGAAACTGATATGGTGTTGGCCAATCCCGTATTACCTGCAGATGTATTAAAAGAGGTTGTGCCCGGTAATATACGTAATGCTGATCATTTTCTTAGTTTCCTGCGGCGTTTTGTAGAATATATTAAAACACGTCTACGCGTACATCATGTTGTGCAGGAATCACCAGCTGGTTTCCTTAAAGATGTGGCAACTAAAATTTGCATAGAACGTAAACCATTGCGCTTTTGTGCCGAGCGTCTGGCTAGCTTGTTGAGAACACTGGAAATTACCGATATGACAGAGTACGGCGCGTTGACATTGATTACACATTTCGCGACTTTAGTATCCACCTACACTAAGGGTTTCACAATCATTGTTGAACCTTTTGACGATAAAACACCCACTGTCATCAATCCTATACTACATTTCAGTTGTTTGGACTCTTCCATAGCAATGGCACCGGTGTTCAAACGCTTTCAGACTGTAGTAATCACATCAGGCACACTTTCACCTATGGATATGTATCCAAAAATTTTGGATTTCGATCCCGTTATAATGAGTTCCTTTACAATGACGCTGGCACGTCCTTGCTTGCTACCCATGATCGTGTCCAAGGGTAATGACCAAGTGGCAATATCTTCAAAATTCGAAACGCGTGAAGACACAGCTGTTATAAGAAATTACGGTCAATTGCTTGTAGAGACGGCGAAAACAGTACCAGATGGTATTGTCTGCTTTTTCACTTCCTATCTCTATCTTGAGTCTGTCGTAGCCTCGTGGTATGATCAGGGTATTGTGGACACTTTACTTCGTTATAAACTGTTATTTATTGAAACGCAGGATAATGCTGAGACTAGTTATGCGCTAATGAACTATGTCAAGGCCTGTGATTGCGGCCGAGGCGCCGTGTTGCTTGCCGTTGCGCGTGGCAAGGTCTCCGAGGGCGTTGATTTCGATCACCATTACGGACGCGCCGTACTCATGTTTGGCATACCCTATGTTTACACACAATCACGCATACTGAAGGCACGCCTCGACTATCTGCGCGATCAATTTCAGATACGTGAAAATGATTTTCTCACTTTCGATGCCATGCGACATGCGGCACAGTGTGTGGGACGCGCTTTGCGTGGCAAAACCGACTACGGTATTATGATATTCGCCGATAAACGTTTCTCACGTCAAGATAAGCGCGGTCGCTTGCCTAAATGGATACAGGAGCACTTGGTTGATAGTTTCTGTAATTTGAGCACTGAGGAGGCCATGCAATTGGCGCGCCGTTGGTTGCGGCGCATGGCGCAACCGTTCACGCGTGAAGATCAACTGGGCATATCATTGCTGACTTTGGAGCAATTGGAGAACGCTGAGAAGGAGAAATTGGAGCGGCAGGCGCAAGGCAAGGAGGGTGTGGGCGGAGAGGTGATG
>cucurbitae
ATGAAGTTAAGTGTTGATGGTTTGTTGGTGTATTTTCCGTACGAATACATCTATCCGGAACAGTATGCATACATGCTAGAATTGAAACGCACATTGGATGCGAAAGGACACTGCCTGCTGGAGATGCCTTCGGGCACAGGCAAAACTGCCACACTATTATCGCTAATTGTAGCATATATGATTGAGCATCCCGATGTGATACGCAAATTAATTTATTGTTCACGTACCGTACCGGAGATTGAAAAGGTAATCGCGGAATTACAAAATCTGATGTCATACTATCAAAAAAATGCGCCTGAACCACCAGCTTTACTTGGCTTGGTTCTTAGTTCGCGTAAGAATATGTGCATACACCCGGAAGTTAGTAGAGAGCGTGAAGGCAAGGCAGTTGATGGGAAATGTTATGGTCTAACAGCCAGTTATATACGCGAACATCACGAGGTAGATCCCGACAATACGCCGATATGTCAATACTATGAAGGTTTTACTTTGGAAGGCAAAGAGTCCATGATGCCCGCTGGTGTATATAGTATTGATGACATCAAAGAATATGGACGCATGCGCAATTGGTGTCCATACTTTCTGGCACGTTTTGCTATAACACATGCACACATTGTCGTTTACAGTTATCACTACTTGTTGGATCCAAAAATTGCTGAAGTTGTATCCAAAGAGATGACTAAACAAACCTGTGTTGTTTTTGATGAGGCGCATAATATTGATAATGTCTGCATTGATTCGATGAGCGTTAAAATCAATCGTCGTATTGTCGAGCGCAGCACGAATGCGCTAAACAATCTACAAAAAATAGTACAAGACATGCGTGAGGATGACGCCAACCGTCTCAATGAAGAGTACCAACGTATGGTACAGGGTTTGAAGGATGCACAGGTGCAGCGTGAAACCGATATGGTGATGGCCAATCCCGTATTACCCACAGATATATTGAAAGAGGTTGTGCCCGGTAATATACGTAATGCCGATCATTTCCTGAGTTTCCTGCGCCGCTTCGTGGAATATATTAAAACACGTCTACGCGTCCATCACGTTGTGCAGGAATCACCTGCCGGCTTCCTTAAAGATGTGTCATCTAAAATTTGCATCGAACGCAAGCCGTTGCGCTTTTGTGCCGAGCGTTTGTCTAGCTTGTTGCGAACACTGGAGATTACCGATATGACAGAGTATGGTGCGCTGATATTGATTACACATTTTGCTACCTTAGTATCCACCTACACAAAGGGTTTCACAATCATTGTTGAACCGTTTGACGATAAAACACCCACCGTCATCAATCCCATACTGCATTTCAGTTGCTTGGACTCTTCCATAGCTATGGCGCCGGTGTTCAAACGGTTTCAGACAGTCGTAATCACGTCGGGCACACTTTCACCTATGGATATGTATCCGAAAATTTTGGATTTCGATCCAGTAATTATGAGTTCCTTTACAATGACGCTGGCGCGTCCTTGCTTGCTGCCGATGATCGTGTCCAAAGGTAACGATCAAGTGGCGATATCTTCAAAATTTGAAACACGCGAAGATACCGCAGTTATAAGAAATTACGGTCAATTGCTTGTAGAGACGGCGAAAACAGTACCTGATGGTATTGTCTGCTTTTTCACTTCCTACCTCTATCTTGAGTCTGTGGTGGCCTCATGGTATGATCAGGGTATCGTGGATACTTTACTGCGTTATAAATTGTTATTTATTGAAACGCAGGATAATGCGGAGACTAGCTATGCGCTAATGAACTATGTCAAGGCCTGTGACTGTGGCCGCGGCGCCGTATTGCTTGCTGTGGCGCGTGGCAAAGTCTCCGAGGGCGTTGATTTCGATCACCATTACGGACGTGCGGTGCTCATGTTTGGCATACCCTATGTCTACACACAATCACGCATCTTGAAGGCACGCCTCGACTATCTGCGCGATCAATTTCAGATACGCGAAAATGATTTTCTCACTTTCGATGCGATGCGCCATGCGGCGCAGTGTGTGGGACGCGCTTTGCGTGGCAAAACCGACTATGGTATTATGATATTTGCCGATAAGCGGTTCTCACGTCAAGATAAACGCAGTCGTCTGCCCAAATGGATACAGGAGCACTTGGTTGATAGTTTTTGTAATTTGAGCACAGAGGAGGCCATGCAATTGGCACGTCGCTGGTTGCGACGCATGGCGCAACCGTTCACGCGTGAAGATCAACTCGGTATATCGCTGCTGACATTGGAGCAATTGGAGAACTCTGAGAAGGAGAAATTAGAGCGGCAGGCGCAAGGCAAAGAGGGTGTGGGCGGTGAGGTGATG
>dorsalis
ATGAAATTAAGTGTTGATGGCTTGCTGGTGTATTTCCCGTACGAATACATCTACCCGGAACAGTATGCGTACATGTTAGAGTTGAAACGCACATTGGATGCAAAGGGACATTGCCTGCTGGAGATGCCTTCGGGCACAGGCAAAACAGCCACATTATTGTCCTTAATTGTAGCATATATGGTAGAGCATCCAGATGTTATACGAAAATTAATATATTGTTCGCGTACCGTACCGGAGATTGAAAAGGTCATCGCCGAGTTGCAAAATCTGATGTCATACTACCAAAAGAATGCGCCGGAGCCACCTGCGTTACTTGGTCTGGTACTAAGTTCGCGGAAGAATATGTGCATACACCCGGAAGTTAGTAGAGAACGTGAAGGCAAAGCAGTCGATGGAAAATGTTTTGGTCTGACGGCCAGTTATATTCGCGAACATCATGAGATAGATCCTGAAAATAATCCAATATGCCAATACTATGAAGGCTTTACTTTGGAAGGAAAAGAGAGTATGATGCCACCTGGGGTATATAGTATTGATGACCTCAAAGAATACGGACGCATGCGGAATTGGTGCCCCTATTTTTTGGCACGTTTTGCTATAACACATGCACAGATTGTTGTTTACAGCTATCACTACTTGTTGGATCCTAAAATAGCTGAAGTTGTCTCCAAAGAGATGACCAAACAGTGTTGTGTTGTTTTTGATGAGGCACATAATATTGATAATGTGTGTATCGATTCGATGAGCGTCAAAATCAATCGTCGTATTGTAGAACGTAGCACGAATGCATTAAATAATCTACAAAAACTGGTACAAGATATGCGTGAGGATGATGCCAATAGACTTAATGATGAGTATCAACGTATGGTACAAGGATTGAAGGATGCACAGGTGCAACGTGAAACTGATATGGTGTTGGCCAATCCCGTATTACCTGCAGATGTATTAAAAGAGGTTGTGCCCGGTAATATACGTAATGCTGATCATTTTCTTAGTTTCCTGCGTCGTTTTGTAGAATATATTAAAACACGTCTACGCGTACATCATGTTGTGCAGGAATCACCTGCTGGTTTCCTTAAAGATGTGGCATCTAAAATTTGCATAGAACGTAAACCATTGCGCTTTTGTGCCGAGCGTCTAGCCAGCTTGTTGAGAACACTGGAAATTACCGATATGACAGAGTATGGCGCGTTGACATTGATTACACATTTCGCTACTTTAGTATCCACCTACACTAAGGGTTTCACAATCATTGTTGAACCTTTTGACGATAAAACACCCACCGTCATCAATCCTATACTACATTTCAGTTGTTTGGACTCTTCCATAGCAATGGCACCGGTGTTCAAACGCTTTCAGACTGTAGTAATTACATCAGGCACATTGTCACCTATGGATATGTATCCAAAAATTTTGGATTTCGATCCCGTTATAATGAGTTCCTTTACAATGACGCTGGCACGTCCTTGCTTGCTACCCATGATCGTGTCGAAGGGTAATGACCAAGTGGCAATATCTTCAAAATTCGAAACGCGTGAAGACACAGCTGTTATAAGAAATTACGGTCAATTGCTTGTAGAGACGGCGAAAACAGTACCTGATGGTATTGTCTGCTTTTTCACTTCCTATCTCTATCTTGAATCTGTTGTTGCCTCGTGGTATGATCAGGGTATTGTGGATACTTTACTTCGTTATAAATTATTATTTATTGAAACGCAGGATAATGCTGAGACTAGTTATGCGCTAATGAACTATGTCAAGGCCTGTGATTGCGGCCGAGGCGCCGTGTTGCTTGCCGTTGCACGTGGCAAAGTCTCCGAGGGCGTTGATTTCGATCACCATTACGGACGCGCCGTACTCATGTTTGGCATACCCTATGTATACACACAATCACGCATACTGAAGGCACGCCTCGACTATCTCCGCGATCAATTTCAGATACGTGAAAATGATTTTCTCACTTTCGATGCCATGCGGCATGCGGCGCAGTGTGTGGGACGCGCTTTGCGTGGCAAAACCGACTACGGTATTATGATATTCGCCGATAAACGTTTCTCACGTCAAGATAAACGCAGTCGCTTGCCTAAATGGATACAGGAGCACTTGGTTGATAGTTTCTGTAATTTGAGCACTGAGGAGGCCATGCAATTGGCGCGCCGTTGGTTGCGGCGCATGGCGCAACCGTTCACGCGTGAAGATCAACTGGGCATATCATTGCTGACTTTGGAGCAATTGGAGAACGCTGAGAAGGAGAAATTGGAGCGGCAGGCGCAAGGCAAGGAGGGTGTGGGCGGAGAGGTGATG
>jarvisi
ATGAAATTAAGTGTTGATGGCTTGCTGGTGTATTTTCCGTACGAATACATCTACCCGGAACAGTATGCGTACATGCTAGAGTTGAAACGCACATTGGATGCAAAGGGACATTGCCTGCTGGAGATGCCTTCGGGCACAGGCAAAACAGCCACATTATTGTCCTTAATTGTCGCATATATGGTAGAGCATCCAGATGTTATACGAAAATTAATATATTGTTCCCGTACCGTACCGGAGATTGAAAAGGTCATCGCCGAGTTGCAAAATCTGATGTCATACTACCAAAAGAATGCGCCTGAGCCACCTGCTTTACTTGGTCTGGTACTAAGTTCGCGGAAGAATATGTGTATACACCCGGAAGTTAGTAGAGAACGTGAAGGCAAAGCAGTCGATGGAAAATGTTTTGGTCTGACGGCCAGTTATATTCGCGAACATCATGAGATAGATCCTGAAAATACTCCAATATGCCAATACTATGAAGGCTTTACTTTGGAAGGAAAAGAGAGTATGATTCCACCTGGTGTATATAGTATTGATGACCTCAAAGAATACGGACGCATGCGGAATTGGTGCCCCTACTTTTTGGCACGTTTTGCTATAACACATGCACAGATTGTTGTTTACAGCTATCACTACTTGTTGGATCCTAAAATAGCTGAAGTTGTCTCCAAAGAGATGACCAAACAGTGTTGCGTTGTTTTTGATGAGGCACATAATATTGATAATGTGTGTATCGATTCGATGAGCGTCAAAATCAATCGTCGTATTGTAGAACGTAGCACGAATGCATTAAATAATCTACAAAAACTGGTACAAGATATGCGTGAGGATGATGCCAATAGACTCAATGATGAGTACCAACGTATGGTACAAGGATTGAAGGATGCACAGGTGCAACGTGAAACTGATATGGTGATGGCCAATCCCGTATTACCTGCAGATGTATTGAAAGAGGTTGTGCCCGGTAATATACGTAATGCTGATCATTTTCTTAGTTTCCTACGTCGTTTTGTAGAATATATTAAAACACGTCTACGCGTACATCATGTTGTGCAGGAATCACCTGCTGGTTTCCTTAAAGATGTGGCATCTAAAATTTGCATAGAACGTAAACCGTTGCGCTTTTGTGCCGAGCGTCTAGCTAGCTTGTTGAGAACACTGGAAATTACCGATATGACAGAGTATGGCGCGTTGACATTGATTACACATTTCGCTACTTTAGTATCCACCTACACTAAGGGTTTCACAATCATTGTTGAACCTTTTGACGATAAAACACCCACCGTCATCAATCCCATACTACATTTCAGTTGCTTGGACTCTTCCATAGCTATGGCGCCGGTGTTCAAACGCTTTCAGACTGTAGTAATCACATCAGGCACACTTTCACCTATGGATATGTATCCAAAAATTTTGGATTTCGATCCCGTTATAATGAGTTCCTTTACAATGACGCTGGCACGTCCCTGCTTGCTACCCATGATCGTATCGAAAGGTAATGACCAAGTGGCAATATCTTCAAAATTCGAAACGCGTGAAGACACAGCAGTTATAAGAAATTACGGTCAATTGCTTGTAGAGACAGCGAAAACAGTACCTGATGGTATTGTCTGCTTTTTCACTTCCTATCTCTATCTTGAGTCTGTTGTTGCCTCGTGGTACGATCAGGGCATTGTGGACACTTTACTTCGTTATAAACTGTTATTTATTGAAACGCAGGATAATGCTGAGACTAGCTATGCGCTAATGAACTATGTCAAGGCCTGTGATTGCGGCCGAGGCGCCGTCTTACTTGCCGTTGCGCGTGGCAAAGTCTCCGAGGGCGTTGATTTCGATCACCATTATGGACGCGCCGTACTCATGTTTGGCATACCCTATGTTTACACACAATCACGCATACTGAAGGCACGCCTCGACTATCTGCGCGATCAATTTCAGATACGTGAAAATGATTTTCTCACTTTCGATGCCATGCGACATGCGGCGCAGTGTGTGGGACGCGCTTTGCGTGGCAAAACCGACTATGGTATTATGATATTTGCCGATAAACGTTTCTCACGTCAAGATAAACGCAGTCGCTTGCCCAAATGGATACAGGAGCACTTGGTTGATAGTTTCTGTAATTTGAGCACTGAGGAGGCCATGCAATTGGCGCGCCGTTGGTTGCGGCGCATGGCGCAACCGTTCACGCGTGAAGATCAACTGGGCATATCATTGCTGACTTTGGAGCAATTGGAGAACGCTGAGAAGGAGAAACTGGAGCGGCAGGCGCAAGGCAAAGAGGGTGTGGGCGGAGAGGTGATG
>latifrons
ATGAAATTAAGTGTTGATGGTTTGCTGGTGTATTTTCCGTACGAATACATCTACCCGGAACAGTATGCGTACATGCTAGAGTTGAAACGCACATTGGATGCAAAGGGACATTGCCTGCTAGAGATGCCTTCGGGCACAGGCAAAACAGCCACATTATTGTCCTTAATTGTAGCATATATGGTAGAGCATCCAGATGTTATACGAAAATTAATTTATTGTTCGCGTACAGTACCGGAGATTGAAAAGGTCATCGCCGAGTTGCAAAATCTGATGTCATACTACCAAAAGAATGCCCCTGAACCACCTGCTTTACTTGGTCTGGTACTAAGTTCGCGGAAGAATATGTGCATACACCCGGAAGTTAGTAGAGAACGTGAGGGCAAAGCAGTCGATGGAAAGTGTTTTGGTCTGACGGCCAGTTATATTCGCGAGCATCATGAGATAGATCCTGAAAATAATCCAATATGCCAATACTATGAAGGCTTTACTTTGGAAGGTAAAGAGAGTATGATGCCACCTGGTATATATAGTATTGATGACCTCAAAGAATACGGACGCATGCGGAATTGGTGCCCCTACTTTTTGGCACGTTTTGCTATAACACATGCACAGATTGTTGTTTACAGCTATCACTACTTGTTGGATCCTAAAATAGCTGAAGTTGTCTCCAAAGAGATGACCAAACAGTGTTGCGTTGTTTTTGATGAAGCACATAATATTGATAATGTGTGCATCGATTCGATGAGCGTAAAAATCAATCGTCGTATWGTTGAACGTAGCACGAATGCATTAAATAATCTTCAAAAACTCGTACAAGATATGCGTGAGGATGATGCCAATAGACTCAATGATGAGTACCAACGTATGGTACAGGGATTGAAGGATGCACAGGTGCAACGTGAAACTGATATGGTGTTGGCTAATCCCGTATTACCTGCAGATGTATTGAAAGAGGTTGTGCCCGGTAATATACGTAATGCTGATCATTTTCTTAGTTTCCTGCGTCGTTTTGTAGAATATATAAAAACACGTCTACGCGTACATCATGTTGTGCAGGAATCACCTGCTGGTTTCCTTAAAGATGTGGCATCTAAAATTTGCATAGAACGTAAACCATTGCGCTTTTGTGCTGAGCGTCTGGCTAGCTTGTTGAGAACACTGGAAATTACCGATATGACAGAGTATGGCGCGTTGACATTGATTACACATTTCGCTACTTTAGTATCCACCTACACTAAGGGTTTCACAATCATTGTTGAACCTTTTGACGATAAAACACCCACCGTCATTAATCCCATACTACATTTCAGTTGCTTGGACTCTTCCATAGCTATGGCGCCGGTGTTCAAACGCTTTCAGACTGTGGTAATCACATCAGGCACACTTTCACCTATGGATATGTATCCCAAAATTTTGGATTTCGATCCTGTTATAATGAGTTCCTTTACAATGACGCTGGCACGTCCTTGCTTGCTACCCATGATTGTGTCTAAGGGTAATGATCAAGTTGCAATATCTTCAAAATTCGAAACACGTGAAGATACAGCAGTTATAAGAAATTACGGTCAATTGCTTGTAGAGACGGCGAAAACAGTACCTGATGGTATTGTCTGCTTTTTCACTTCCTATCTCTATCTTGAGTCTGTTGTTGCCTCGTGGTATGATCAAGGTATTGTGGACACTTTACTTCGTTATAAACTGTTATTTATTGAAACTCAGGATAATGCTGAGACTAGCTATGCGCTAATGAACTATGTCAAGGCCTGTGATTGCGGCCGAGGCGCCGTGTTGCTTGCCGTTGCGCGTGGCAAAGTCTCCGAGGGCGTTGATTTCGATCACCATTACGGACGCGCCGTACTCATGTTTGGCATACCCTATGTTTACACACAATCACGCATACTGAAGGCACGCCTCGACTATCTGCGCGATCAATTTCAGATACGTGAAAATGATTTTCTCACTTTCGATGCCATGCGACATGCGGCGCAGTGTGTGGGACGCGCTTTGCGTGGCAAAACCGACTATGGTATTATGATATTCGCCGATAAACGTTTCTCACGTCAAGATAAACGCAGTCGCTTGCCTAAATGGATACAGGAGCACTTGGTTGATAGTTTCTGTAATTTGAGCACTGAAGAGGCCATGCAATTAGCGCGCCGTTGGTTGCGGCGCATGGCGCAACCGTTCACGCGTGAAGATCAACTGGGCATATCATTGCTGACTTTGGAGCAATTGGAGAACGCTGAAAAGGAGAAACTGGAGCGGCAGGCGCAAGGCAAAGAAGGTGTAGGCGGAGAGGTGATG
>minax
ATGAAATTAAGTGTTGATGGCTTGCTGGTGTATTTTCCGTACGAGTACATCTACCCGGAACAATATGCGTACATGCTGGAGTTGAAACGCACATTGGATGCGAAAGGGCACTGCCTGCTGGAGATGCCTTCGGGCACAGGCAAAACAGCCACACTATTGTCCTTAATTGTAGCATATATGACGGAGCATCCAGATGTTATACGGAAATTCATTTATTGTTCACGTACAGTACCGGAGATTGAAAAGGTTATTGCCGAGCTACAAAATCTGATGTCATACTACCAAAAGAATGCGCCTGAACCAACTGCCTTACTAGGTCTGGTACTAAGTTCACGTAAGAATATGTGCGTACACCCAGAAGTTAGTAGAGAACGTGAGGGCAAAGCGGTGGACGGAAAATGCTATGGCCTGACAGCCAGTTATATACGCGAACATCATGAGCTAGACCCTGAAAATACGCCAATATGTCAATACTATGAAGGTTTTACTTTGGAAGGAAAAGAATCCATGATGCCACCCGGTGTATATAGCATTGATGACCTCAAAGAATATGGGCGCATGCGCAATTGGTGTCCATACTTTTTGGCACGTTTTGCTATAACACATGCACAGATAGTTGTTTACAGTTACCACTACTTGTTGGATCCTAAAATTGCTGAAGTTGTCTCCAAAGAGATGTGCAAACAGTGCTGCGTTGTTTTTGATGAGGCACATAATATTGACAATGTCTGCATTGATTCGATGAGCGTTAAAATCAATCGCCGTATTGTAGAACGTAGCACGAATGCGTTAAATAATCTACAAAAAATAGTACAGGATATGCGTGATGATGAAGCCAACCGACTCAATGACGAGTACCAACGTATGGTACAGGGTTTGAAGGATGCACAGGTGCAACGTGAAACCGATATGGTGATGGCCAATCCTGTATTACCTGCAGATGTATTGAAAGAGGTTGTACCCGGTAATATACGTAATGCCGATCATTTTCTCAGTTTTCTACGTCGTTTTGTAGAATATATTAAAACACGTCTACGCGTACATCATGTTGTGCAGGAATCACCTGCCGGTTTCCTTAAAGATGTGGCATCTAAAATTTGCATAGAACGTAAGCCATTGCGCTTTTGTGCCGAGCGTCTGGCTAGCTTGTTGAGAACACTAGAAATTACCGATATGACAGAGTATGGGGCGCTGACATTGATTACACATTTTGCTACTTTAGTATCCACTTACACTAAGGGTTTCACAATCATTGTTGAACCTTTTGACGATAAAACACCGACCGTCATCAATCCTATACTGCATTTCAGTTGTTTGGATTCTTCTATAGCTATGGCGCCGATATTCAAACGCTTTCAGACAGTCGTAATAACCTCAGGTACACTTTCACCTATGGATATGTATCCAAAAATTTTGGATTTCGATCCTGTTATAATGAGTTCCTTTACAATGACGCTGGCACGTCCTTGCTTGCTGCCCATGATTGTGTCCAAAGGTAATGACCAAGTGGCGATATCTTCAAAATTTGAAACTCGCGAAGATACAGCAGTTATAAGAAATTACGGCCAATTGCTTGTAGAGACGGCGAAAACAGTGCCAGATGGTGTTGTATGCTTTTTCACTTCCTACCTTTATCTCGAGTCTGTGGTTGCTTCATGGTATGATCAGGGTATTGTGGATACCTTACTGCGTTATAAGCTGTTATTTATTGAAACACAAGATAATGCGGAGACTAGCTATGCGTTAATGAACTATGTCAAGGCCTGTGACTGTGGCCGAGGCGCCATATTGCTTGCCGTTGCGCGTGGCAAAGTATCCGAGGGCGTTGATTTCGATCATCATTACGGACGTGCCGTTCTCATGTTTGGTATACCCTACGTCTACACGCAATCACGCATACTGAAGGCACGCCTCGACTATCTGCGCGATCAATTTCAGATACGTGAAAATGATTTTCTCACATTCGATGCGATGCGTCATGCGGCACAGTGTGTGGGACGCGCTTTGCGTGGCAAAACCGACTATGGTATTATGATATTCGCCGATAAACGTTTCTCACGTCAAGATAAACGCGGCCGCTTGCCCAAATGGATACAGGAGCACTTGGTTGATAGTTTTTGTAATTTGAGCACAGAAGAGGCCATGCAATTGGCGCGACGTTGGTTACGGCGCATGGCGCAGCCGTTCACGCGTGAAGATCAACTGGGCATATCACTGCTGACTTTGGAGCAACTGGAGAACGCTGAGAAGGAGAAATTGGAGCGGCAGGCGCAAGGCAAAGAGGGTGTGGGCGGAGAGGTGATG
>musae
ATGAAATTAAGTGTTGATGGGTTGCTGGTGTACTTCCCGTACGAATACATCTACCCGGAGCAGTATGCGTACATGTTAGAGTTGAAACGCACATTGGATGCAAAGGGACATTGCCTACTGGAGATGCCTTCGGGCACAGGCAAAACAGCCACATTATTGTCCTTAATTGTAGCATATATGGTAGAGCATCCAGATGTTATAAGAAAATTAATATATTGTTCGCGTACCGTACCGGAGATTGAAAAGGTCATCGCCGAGTTGCAAAATCTGATGTCATACTACCAAAAGAATGCGCCGGAGCCACCTGCTTTACTTGGTCTCGTACTAAGTTCGCGGAAGAATATGTGCATACACCCGGAAGTTAGTAGAGAACGTGAAGGCAAAGCAGTCGATGGAAAATGTTTTGGTCTGACGGCCAGTTATATTCGCGAACATCATGAGATAGATCCTGAAAATAATCCAATATGCCAATACTATGAGGGCTTTACTTTGGAAGGAAAAGAGAGTATGATGCCACCTGGTGTATATAGTATTGATGACCTCAAAGAATACGGACGGATGCGGAATTGGTGCCCCTACTTTTTGGCACGTTTCGCTATAACACATGCACAGATTGTTGTTTACAGCTATCACTACTTGTTAGATCCTAAAATAGCTGAAGTTGTCTCCAAAGAGATGACCAAACAGTGTTGCGTTGTTTTTGATGAGGCACATAATATTGATAATGTGTGTATCGATTCGATGAGCGTCAAAATCAATCGTCGTATTGTAGAACGTAGCACGAATGCATTAAATAATCTACAAAAACTGGTACAAGATATGCGTGAGGATGATGCCAATAGGCTTAATGATGAGTATCAACGTATGGTACAAGGATTGAAGGATGCACAGGTGCAACGTGAAACTGATATGGTGTTGGCCAATCCCGTATTACCTGCAGATGTATTAAAAGAGGTTGTGCCCGGTAATATACGTAATGCTGACCATTTTCTTAGTTTCCTGCGTCGTTTTGTAGAATATATTAAAACACGTCTACGCGTACATCATGTTGTGCAGGAATCACCTGCTGGTTTCCTTAAAGATGTGGCATCTAAAATTTGCATAGAACGTAAACCATTGCGCTTTTGTGCCGAGCGTCTAGCCAGCTTGTTGAGAACACTGGAAATTACCGATATGACAGAGTATGGCGCGTTGACATTGATTACACATTTCGCCACTTTAGTATCCACCTACACTAAGGGTTTCACAATCATTGTTGAACCTTTTGACGATAAAACACCCACCGTCATCAATCCTATACTACATTTCAGTTGTTTGGACTCTTCCATAGCAATGGCACCGGTGTTCAAACGCTTTCAGACTGTAGTAATTACATCAGGCACACTGTCACCTATGGATATGTATCCAAAAATTTTGGATTTCGATCCCGTTATAATGAGTTCCTTTACAATGACGCTGGCACGTCCTTGCTTGCTACCCATGATCGTGTCCAAGGGTAATGATCAAGTGGCAATATCTTCAAAATTCGAAACGCGTGAAGACACAGCTGTTATAAGAAATTACGGTCAATTGCTTGTAGAGACGGCGAAAACAGTACCTGATGGTATTGTCTGCTTTTTCACTTCCTATCTCTATCTTGAGTCTGTTGTTGCCTCGTGGTATGATCAGGGTATTGTGGACACTTTACTTCGTTATAAACTATTATTTATTGAAACGCAGGATAATGCTGAGACTAGTTATGCGCTAATGAACTATGTCAAGGCCTGTGATTGCGGCCGAGGCGCCGTGTTGCTTGCCGTTGCACGTGGCAAAGTCTCCGAGGGCGTTGATTTCGATCACCATTACGGACGCGCCGTACTCATGTTTGGCATACCCTATGTTTATACACAATCACGCATACTGAAGGCACGCCTCGACTATCTCCGCGATCAATTTCAGATACGTGAAAATGATTTTCTCACTTTCGATGCCATGCGACATGCGGCGCAGTGTGTGGGACGCGCTTTGCGTGGCAAAACCGACTACGGTATTATGATATTCGCCGATAAACGTTTCTCACGTCAAGATAAACGCAGTCGCTTGCCTAAATGGATACAGGAGCACTTGGTTGATAGTTTCTGTAATTTGAGCACTGAGGAGGCCATGCAATTGGCGCGCCGTTGGTTGCGGCGCATGGCGCAACCGTTCACGCGTGAAGATCAACTGGGCATATCATTGCTGACTTTGGAGCAATTGGAGAACGCTGAGAAGGAGAAATTGGAGCGGCAGGCGCAAGGCAAGGAGGGTGTGGGCGGAGAGGTGATG
>oleae
TTTATATTAAGTGTTGATGGCTTGCTGGTGTATTTTCCGTATGAATACATCTACCCAGAACAGTATGCATACATGCTCGAGTTGAAACGCACATTGGATGCGAAAGGACATTGCCTGCTGGAGATGCCTTCGGGTACAGGCAAAACAGCCACACTATTGTCCCTAATTGTAGCATATATGGTAGAGCATCCAGATGTTATACGCAAATTAATTTATTGTTCGCGTACCGTACCGGAGATTGAAAAGGTCATCGCCGAGTTGCAAAATTTGATGTCGTACTACCAAAAAAATGCGCCTGAGCCACCTGCTTTACTTGGTCTAGTGCTAAGTTCACGTAAAAATATGTGCGTACACCCAGAAGTAAGTAAAGAGCGTGAGGGCAAAGCGGTCGATGGAAAATGTTATGGTCTGACGGCCAGTTACATTCGAGAACATCACGAGGTAGATCCTGAAAATACGCCAATATGCCAATACTATGAAGGTTTTACTTTGGAAGGAAAAGAGAGCATGATGCCACCTGGTGTATATAGTATTGATGACCTCAAAGAATACGGACGCATGCGGAATTGGTGCCCCTACTTTTTGGCACGTTTTGCTGTAAAACATGCACAGATTGTTGTTTACAGTTATCACTATTTGTTGGATCCTAAAATTGCTGAAGTTGTTTCCAAAGAGATTACCAAACAGTGTTGCGTGGTTTTTGATGAGGCACATAATATTGATAATGTGTGCATCGATTCGATGAGTGTTAAAATCAATCGACGTATTGTAGAACGTAGCACGAATGCATTAAACAATCTACAAAAACTGGTACAAGATATGCGTGATGATGACGCCAATAGACTCAATGATGAGTACCAGCGTATGGTACAAGGATTGAAGGATGCTCATGTGCAACGTGAAACTGATATGGTGATGGCCAATCCCGTATTACCTGCAGATGTATTAAAAGAGGTTGTGCCCGGTAATATACGTAATGCGGATCATTTTCTCAGTTTTCTTCGACGTTTTGTAGAATATGTTAAAACACGTCTACGCGTACATCATGTTGTGCAGGAATCACCTGCCGGTTTCCTTAAAGATGTGGCATCTAAAATTTGCATAGAACGTAAACCATTGCGATTTTGTGCCGAGCGTCTGGCTAGCTTGTTGCGAACACTAGAAATTACCGATATGACAGAGTATGGAGCGCTGACGTTGATTACACATTTCGCTACTTTAGTATCCACCTACACTAAGGGTTTCACAATCATTGTTGAACCTTTTGACGATAAAACACCCACCGTCATCAATCCTATACTACATTTCAGTTGTTTGGACTCTTCTATAGCTATGGCGCCAGTTTTTAAACGCTTTCAGACAGTAGTAATCACATCAGGCACACTTTCACCTATGGATATGTATCCAAAAATTTTGGATTTCGATCCTGTTATAATGAGTTCCTTTACAATGACGCTGGCACGTCCTTGCTTACTGCCCATGATCGTGTCCAAAGGCAATGACCAAGTGGCGATATCTTCCAAATTCGAGACGCGTGAGGATACAGCAGTTATAAGAAATTATGGGCAATTGCTCGTAGAGACAGCGAAGACAGTGCCTGATGGTATTGTCTGCTTTTTCACTTCCTATCTTTATCTCGAGTCTGTGGTTGCATCGTGGTATGATCAGGGTATTGTGGACACCTTACTGCGCTATAAGCTGTTATTTATTGAAACGCAGGATAATGCGGAGACTAGCTATGCGCTAATGAACTATGTCAAGGCCTGTGATTGCGGCCGAGGCGCCGTATTGCTTGCCGTTGCGCGTGGCAAAGTCTCCGAGGGCGTTGATTTCGATCACCATTACGGACGCGCCGTACTCATGTTTGGCATACCCTATGTCTACACACAATCACGCATACTGAAGGCACGCCTCGACTATCTGCGCGATCAATTTCAGATACGTGAAAATGATTTTCTCACTTTTGATGCCATGCGCCATGCGGCGCAGTGTGTGGGACGCGCTTTGCGTGGCAAAACCGACTATGGTATTATGATATTCGCCGATAAACGTTTCTCACGTCAAGATAAACGCAGTCGTTTGCCCAAATGGATACAGGAGCGCTTAGTTGATAGTTTTTGTAATTTGAGCACTGAGGAGGCCATGCAATTGGCGCGCCGTTGGTTGCGGCGCATGGCGCAACCGTTCACGCGTGAAGATCAACTGGGCATATCATTGCTAACTTTGGAGCAATTGGAGAACGCCGAGAAGGAGAAACTGGAGCGGCAGGCGCAAGGCAAAGAGGGTGTGGGCGGAGAGGTGATG
>tryoni
ATGAAATTAAGTGTTGATGGCTTGCTGGTGTATTTTCCGTACGAATACATCTACCCGGAACAGTATGCGTACATGCTAGAGTTGAAACGCACATTGGATGCAAAGGGACATTGCCTGCTGGAGATGCCTTCGGGCACAGGCAAAACAGCCACATTATTGTCCTTAATTGTCGCATATATGGTAGAGCATCCAGATGTTATACGAAAATTAATATATTGTTCGCGTACCGTACCGGAGATTGAAAAGGTCATCGCCGAGTTGCAAAATCTGATGTCATACTACCAAAAGAATGCGCCTGAGCCACCTGCTTTACTTGGTCTGGTACTAAGTTCGCGGAAGAATATGTGCATACACCCGGAAGTTAGTAGAGAACGTGAGGGCAAAGCAGTCGATGGAAAATGTTTTGGCCTGACGGCCAGTTATATTCGCGAACATCATGAGATAGATCCTGAAAATAATCCAATATGCCAATACTATGAAGGCTTTACTTTGGAAGGAAAAGAGAGTATGATGCCACCTGGTGTATATAGTATTGATGACCTCAAAGAATATGGACGCATGCGGAATTGGTGCCCCTACTTTTTGGCACGTTTTGCTATAACACATGCACAGATAGTTGTTTACAGCTATCACTATTTGTTGGATCCTAAAATAGCTGAAGTTGTGTCCAAAGAGATGACCAAACAGTGTTGCGTTGTTTTTGATGAGGCACATAATATTGATAATGTGTGTATCGATTCGATGAGCGTCAAAATCAATCGTCGTATTGTAGAACGTAGCACGAATGCATTAAATAATCTACAAAAACTGGTACAAGATATGCGTGAGGATGATGCCAATAGGCTCAATGATGAGTACCAACGTATGGTACAAGGATTGAAGGATGCACAGGTGCAACGTGAAACTGATATGGTGATGGCCAATCCCGTATTACCTGCAGATGTATTGAAAGAGGTTGTGCCCGGAAATATACGTAATGCTGATCATTTTCTTAGTTTCCTACGTCGTTTTGTAGAATATATTAAAACACGTCTACGCGTACATCATGTTGTGCAGGAATCACCTGCTGGTTTCCTTAAAGATGTGGCATCTAAAATTTGCATAGAACGTAAACCGTTGCGCTTTTGTGCCGAGCGTCTAGCTAGCTTGTTGAGAACACTGGAAATTACCGATATGACAGAGTATGGCGCGTTGACATTGATTACACATTTCGCTACTTTAGTATCCACCTACACTAAGGGTTTCACAATCATAGTTGAACCTTTTGACGATAAAACACCCACCGTCATCAATCCTATACTACATTTCAGTTGCTTGGACTCTTCCATAGCTATGGCGCCGGTGTTCAAACGCTTTCAGACTGTAGTAATCACATCAGGCACACTTTCACCTATGGATATGTATCCAAAAATTTTGGATTTCGATCCTGTTATAATGAGTTCCTTTACAATGACGCTGGCACGTCCCTGCTTGCTACCCATGATCGTATCGAAAGGTAATGACCAAGTGGCAATATCTTCAAAATTCGAAACGCGTGAAGACACCGCAGTTATAAGAAATTACGGTCAATTGCTTGTAGAGACAGCGAAAACAGTACCTGATGGTATTGTCTGCTTTTTCACTTCCTATCTCTATCTTGAGTCTGTTGTTGCCTCGTGGTACGATCAGGGCATTGTGGACACCTTACTTCGTTATAAACTGTTATTTATTGAAACGCAGGATAATGCTGAGACTAGCTATGCGCTAATGAACTATGTCAAGGCCTGTGATTGCGGCCGAGGCGCCGTCTTGCTTGCCGTTGCGCGTGGCAAAGTCTCCGAGGGCGTTGATTTCGATCATCATTACGGACGCGCCGTACTCATGTTTGGCATACCCTATGTTTACACACAATCACGAATACTGAAGGCACGCCTCGACTATCTGCGCGATCAATTTCAGATACGTGAAAATGATTTTCTCACTTTCGATGCCATGCGACATGCGGCGCAGTGTGTGGGACGCGCTTTGCGTGGCAAAACCGACTATGGTATTATGATATTCGCCGATAAACGTTTCTCACGTCAAGATAAACGCAGTCGCTTGCCTAAATGGATACAGGAGCACTTGGTTGATAGTTTCTGTAATTTGAGCACTGAGGAGGCCATGCAATTGGCGCGCCGTTGGTTGCGGCGCATGGCGCAACCGTTCACGCGTGAAGATCAACTGGGCATATCATTGCTAACTTTGGAGCAATTGGAGAACGCTGAGAAGGAGAAACTGGAGCGGCAGGCGCAAGGCAAAGAGGGTGTGGGCGGAGAGGTGATG
>zonata
ATGAAATTAAGTGTTGATGGCTTGCTGGTGTATTTTCCGTACGAATACATCTACCCGGAACAGTATGCGTACATGCTAGAGTTGAAACGAACATTGGATGCAAAGGGACATTGCCTGCTGGAGATGCCTTCGGGCACAGGCAAAACAGCCACATTATTGTCCTTAATTGTAGCATATATGGTAGAGCATCCAGATGTTATACGAAAATTAATATATTGTTCGCGTACCGTACCGGAGATTGAAAAGGTCATCGCCGAGTTGCAAAATCTGATGTCATACTACCAAAAGAATGCACCGGAGCCACCTGCTTTACTTGGTCTGGTACTAAGTTCGCGGAAGAATATGTGTATACACCCGGAAGTTAGCAGAGAACGTGAGGGCAAAGCAGTCGATGGAAAATGTTTTGGTCTGACGGCCAGTTATATTCGCGAACATCATGAGATAGATGCTGAAAATTATCCAATATGCCAATACTATGAAGGCTTTACTTTGGAAGGAAAAGAGAGTATGATGCCACCTGGTGTATATAGTATTGATGACCTCAAAGAGTACGGTCGCATGCGGAATTGGTGCCCTTACTTTTTGGCACGTTTTGCTATAACACATGCACAGATTGTTGTTTACAGCTATCACTACTTGTTGGATCCGAAAATAGCCGAAGTTGTCTCCAAAGAGATGACCAAACAGTGTTGCGTTGTTTTTGATGAGGCACATAATATTGATAATGTGTGTATCGATTCGATGAGCGTCAAAATCAATCGTCGTATTGTAGAACGTAGCACGAATGCATTAAATAATCTACAAAAACTGGTACAAGATATGCGTGAGGATGATGCCAATAGACTTAATGATGAGTATCAACGTATGGTACAAGGATTGAAGGATGCACAGGTGCAACGTGAAACTGATATGGTGTTGGCCAATCCCGTATTACCCGCAGATGTATTAAAAGAGGTTGTGCCCGGTAATATACGTAATGCTGATCATTTTCTTAGTTTCCTGCGTCGTTTTGTAGAATATATTAAAACACGTCTACGCGTACATCATGTTGTGCAGGAATCACCAGCTGGTTTCCTTAAAGATGTGGCAACTAAAATTTGCATAGAACGTAAACCATTGCGCTTTTGTGCCGAGCGTCTGGCTAGCTTGTTGAGAACACTGGAAATTACCGATATGACAGAGTTCGGCGCGTTGACATTGATTACACATTTCGCTACTTTAGTATCCACCTACACTAAGGGTTTCACAATCATTGTTGAACCTTTTGACGATAAAACACCCACCGTCATCAATCCAATACTACATTTCAGTTGTTTGGACTCTTCCATAGCAATGGCGCCGGTGTTCAAACGCTTTCAGACTGTAGTAATCACATCAGGCACACTTTCACCTATGGATATGTATCCAAAAATTTTGGATTTCGATCCCGTTATAATGAGTTCCTTTACAATGACGCTGGCACGTCCTTGCTTGCTACCCATGATCGTGTCCAAGGGTAATGACCAAGTGGCAATATCTTCGAAATTCGAAACGCGTGAAGATACAGCTGTTATAAGAAATTACGGTCAATTGCTTGTAGAGACGGCGAAAACAGTACCCGATGGTATTGTCTGCTTTTTCACTTCCTATCTCTATCTTGAGTCTGTTGTTGCCTCGTGGTATGATCAGGGTATTGTGGACACTTTACTTCGTTATAAACTGTTATTTATTGAAACGCAGGATAATGCTGAGACTAGTTATGCGCTAATGAACTATGTCAAGGCCTGTGATTGCGGCCGAGGCGCCGTGTTGCTTGCCGTTGCGCGTGGCAAGGTCTCCGAGGGCGTTGATTTCGACCACCATTACGGACGCGCCGTACTCATGTTTGGCATACCCTATGTTTACACACAATCACGCATACTGAAGGCACGCCTCGACTATCTGCGCGATCAATTTCAGATACGTGAAAATGATTTTCTCACTTTCGATGCCATGCGTCATGCGGCGCAGTGTGTGGGACGCGCTTTGCGTGGCAAAACCGACTACGGTATTATGATATTCGCCGATAAACGTTTCTCACGTCAAGATAAACGCAGTCGCTTGCCTAAATGGATACAGGAGCACTTGGTTGATAGTTTCTGTAATTTGAGCACTGAGGAGGCCATGCAATTGGCGCGCCGTTGGTTGCGGCGCATGGCGCAACCGTTCACGCGTGAAGATCAACTGGGCATATCATTGCTGACTTTAGAGCAATTGGAGAACGCTGAGAAGGAGAAATTGGAGCGGCAGGCGCAAGGCAAGGAGGGTGTGGGCGGAGAGGTGATG
