# Supplementary material for: The Impact of Fast Radiation on the Phylogeny of Bactrocera Fruit Flies as Revealed by Multiple Evolutionary Models and Mutation Rate-Calibrated Clock
Source: Insects. 2022 Jun 30;13(7):603. doi: 10.3390/insects13070603 (PMC9319077; doi:10.3390/insects13070603)
Supplement: Supplementary file 1 [file insects-13-00603-s001.zip › File S1/ceratitis_2722.fasta]

>bryoniae
ATGAGTGAAGGTTGTTATTTCAATATTGATGGTGGCTACTTGGAAGGTTTGTGCCGTGGTTTCAAGTGTGGCATATTGAAGCAGTCGGACTACCTTAATCTGGTGCAGTGCGAAACTTTGGAAGATTTGAAATTGCATCTTCAGAGTACCGACTATGGTAGTTTTTTGGCCAATGAACCATCACCACTTTCCGTTTCGGTCATTGATGACAAGCTACGCGAGAAACTTGTCATTGAATTCCAGCATCTCCGTAATCATGCTGTAGAGCCATTGGCCAGCTTCTTGGACTTCATAACCTATGGCTATATGATTGATAACATCATATTGCTTATCACTGGTACTCTACATCAGCGTCCCATTTCTGAATTGATTCCCAAATGTCATCCATTGGGTAGTTTCGAACAAATGGAGGCAATTCATGTTGCTGCCACACCAGCTGAGTTGTACAACGCTGTATTGGTTGATACACCATTAGCACCATTCTTTGTTGATTGTATTTCCGAACAGGATTTGGATGAAATGAATATTGAAATCATTCGTAACACCTTGTACAAGGCCTACTTGGAGGCTTTCTATGAATTCTGCAAGAAGTTGGGTGGCTCCACCGCCGACGTTATGTGCGAAATCTTGGCTTTTGAAGCCGATCGCCGTGCCATTATCATCACCATAAATTCTTTCGGTACTGAATTGTCCAAGGATGATCGCGCCAAGTTGTATCCCCGTTGTGGTAACATGCACCCAGATGGTTTGGCGGCTTTGGCACGCGCTGATGACTACGAACAGGTGAAGACGGTAGCTGAGTATTATGCTGAATATGCTGCACTCTTTGATGGTTCTGGCACCAATCCTGGCGATAAGACACTTGAAGATAAATTTTTCGAGCATGAAGTTAAACTCAATGTTTACGCTTTTATGCAACAGTTCCACTTTGGAGTTTTCTATGCGTACTTGAAGTTAAAGGAACAGGAGTGCCGCAATATTGTGTGGATTTCTGAGTGTGTGGCTCAGAAGCATCGTGCGAAAATCGACAACTACATACCC
>ceratitis
ATGAGTGAAGGTTGCTATTTCAATATTGATGGTGGCTACTTGGAAGGTTTGTGCCGCGGTTTTAAGTGTGGCATTCTTAAGCAATCCGACTACCTTAATCTGGTTCAGTGTGAAACTTTAGAAGATTTAAAATTGCACTTGCAAAGTACTGACTATGGCAGTTTCTTGGCCAATGAACCATCGCCACTCTCTGTGTCTGTCATTGATGACAAGTTACGCGAGAAACTTGTTATCGAATTCCAACATCTCCGCAATCATGCCGTTGAGCCACTGGCCAGCTTCTTGGATTTCATTACATACGGTTACATGATTGATAACATCATTTTGCTTATCACTGGCACTCTACATCAACGTCCAATTTCCGAATTGATTCCCAAGTGTCATCCATTGGGCAGTTTCGAACAGATGGAAGCGATTCATGTTGCTGCCACACCAGCTGAATTGTACAACGCTGTGTTAGTTGATACACCATTGGCACCATTCTTTGTTGATTGCATTTCCGAGCAGGATTTGGATGAAATGAACATTGAAATCATTCGTAATACTTTGTACAAAGCTTACTTGGAAGCTTTCTATGAATTCTGCAAGAAACTGGGTGGCTCCACTGCTGATGTTATGTGCGAAATTTTGGCTTTCGAAGCTGATCGCCGCGCTATTATCATCACTATCAACTCGTTCGGCACTGAATTGTCCAAGGACGATCGTGCTAAATTGTATCCCTGTTGTGGCAACATGCACCCAGACGGTTTGGCTGCTTTGGCACGCGCCGATGATTACGAGCAGGTTAAGACAGTAGCCGAGTATTATGCAGAATATGCTGCTCTCTTCGATGGTTCCGGCACCAATCCTGGCGATAAAACCCTTGAGGATAAATTCTTCGAGCATGAAGTTAAGCTCAACGTCTACGCTTTCATGCAGCAATTCCATTTTGGTGTATTCTATGCGTACTTGAAGTTGAAGGAGCAAGAGTGCCGCAATATTGTGTGGATATCTGAGTGTGTGGCACAAAAGCATCGCGCGAAAATTGACAACTACATACCC
>correcta
ATGAGTGAAGGTTGCTATTTCAATATTGATGGTGGCTATTTGGAAGGTTTGTGCCGTGGTTTCAAGTGTGGCATATTGAAGCAGTCGGACTACCTAAATCTGGTGCAGTGCGAAACTTTGGAAGATTTGAAATTGCATCTCCAGAGTACTGACTATGGCAGTTTCTTGGCCAATGAACCATCACCACTTTCCGTTTCGGTCATTGATGACAAGCTACGCGAGAAACTTGTCATTGAATTCCAGCATCTCCGTAATCATGCTGTAGAGCCATTGGCCAGCTTCTTAGACTTCATAACCTATGGCTATATGATTGATAACATCATTTTGCTCATCACTGGTACTCTACATCAGCGTCCAATTTCTGAATTGATTCCCAAATGTCATCCATTGGGTAGTTTCGAACAAATGGAGGCAATTCACGTTGCTGCCACACCAGCTGAGTTGTACAACGCTGTATTGGTTGATACACCATTGGCACCATTCTTTGTTGATTGTATTTCCGAACAGGATTTGGATGAAATGAACATTGAAATCATTCGTAACACCTTGTACAAGGCCTACTTGGAGGCTTTCTATGAATTCTGCAAGAAATTGGGTGGTTCCACCGCCGACGTTATGTGCGAAATCTTGGCTTTTGAAGCCGATCGCCGTGCCATTATCATCACGATAAACTCTTTCGGTACCGAATTGTCCAAGGATGATCGCGCCAAGTTGTATCCCCGTTGTGGTAACATGCACCCAGATGGTTTGGCGGCTTTGGCACGCGCTGATGACTACGAACAGGTGAAGACGGTAGCTGAGTATTATGCTGAATATGCTGCACTCTTTGATGGTTCTGGCACCAATCCTGGCGATAAGACACTTGAAGATAAATTCTTCGAGCATGAAGTTAAACTCAATGTTTACGCTTTTATGCAACAGTTCCACTTTGGAGTTTTCTATGCGTACTTGAAGTTGAAGGAACAGGAGTGCCGCAATATTGTGTGGATTTCTGAGTGTGTGGCTCAGAAGCATCGTGCGAAAATCGACAACTACATACCC
>cucurbitae
ATGAGTGAAGGCTGTTATTTCAATATTGATGGTGGCTACTTGGAAGGTTTGTGCCGTGGTTTCAAGTGTGGCATACTGAAGCAATCGGACTACCTAAATCTGGTGCAGTGTGAAACTCTGGAAGATTTGAAATTGCACCTGCAGAGTACCGATTATGGCAGTTTCTTGGCCAATGAACCATCACCACTTTCCGTTTCGGTCATTGATGACAAGCTACGCGAGAAACTTGTCATTGAATTCCAGCATCTTCGTAATCATGCTGTAGAGCCATTGGCCAGCTTCTTGGACTTCATCACCTATGGTTATATGATTGATAACATCATTTTGCTCATCACTGGTACTTTACATCAACGTCCAATTTCTGAATTGATACCCAAATGTCATCCATTGGGTAGTTTCGAACAAATGGAGGCAATACATGTTGCTGCCACACCAGCTGAGTTGTACAACGCTGTATTGGTTGATACACCATTGGCGCCATTCTTTGTTGATTGTATTTCCGAACAGGATTTGGATGAGATGAACATTGAAATCATTCGTAACACTTTGTACAAGGCCTACTTGGAGGCTTTCTATGAATTCTGCAAGAAGTTGGGTGGCACCACTGCCGATGTTATGTGCGAAATCTTGGCTTTTGAAGCCGATCGTCGTGCCATTATCATCACGATTAACTCTTTCGGTACTGAATTGTCCAAAGATGATCGCGCCAAGTTGTATCCCCGCTGCGGCAACATGCACCCAGATGGTTTGGCGGCTTTGGCACGCGCTGATGACTACGAACAGGTGAAGACGGTAGCAGAGTATTATGCAGAATATGCTGCACTCTTCGATGGCTCCGGCACCAATCCCGGCGATAAGACACTTGAAGATAAATTCTTCGAGCATGAAGTGAAACTCAATGTTTACGCTTTTATGCAACAATTCCACTTTGGTGTCTTCTATGCGTACTTGAAGCTGAAGGAACAAGAGTGCCGCAATATTGTGTGGATCTCTGAGTGTGTGGCCCAGAAGCATCGTGCGAAAATCGACAACTACATACCC
>dorsalis
ATGAGTGAAGGTTGCTATTTCAATATTGATGGTGGCTACTTGGAAGGTTTGTGCCGTGGTTTCAAGTGTGGCATATTGAAGCAGTCGGACTACCTAAATCTGGTGCAGTGCGAAACTTTGGAAGATTTGAAATTGCATCTTCAGAGTACCGACTATGGCAGTTTTTTGGCCAATGAACCATCACCACTTTCCGTTTCTGTCATTGACGACAAGCTACGCGAGAAACTTGTCATTGAATTCCAGCATCTCCGTAATCATGCAGTAGAGCCATTGGCCAGCTTCTTGGACTTCATAACCTATGGCTATATGATTGATAATATCATTTTGCTCATCACTGGTACTCTACATCAGCGTCCAATTTCTGAATTGATTCCCAAATGCCATCCATTGGGTAGTTTCGAACAAATGGAGGCAATTCATGTTGCTGCCACACCAGCTGAGTTGTACAACGCTGTATTGGTTGATACACCATTGGCACCATTCTTTGTTGATTGTATTTCCGAACAGGATTTGGATGAAATGAACATTGAAATCATTCGCAACACCTTGTACAAGGCCTACTTGGAGGCTTTCTATGAATTCTGCAAGAAATTGGGTGGTTCCACCGCCGACGTTATGTGCGAAATCTTGGCTTTTGAAGCCGATCGCCGTGCCATTATCATCACGATAAACTCTTTCGGTACTGAATTGTCCAAGGATGATCGCGCCAAGTTGTATCCCCGTTGTGGTAACATGCACCCAGATGGTTTGGCGGCTTTGGCACGCGCTGATGACTACGAACAGGTGAAGACGGTAGCTGAGTATTATGCTGAATATGCTGCACTCTTTGATGGTTCTGGCACCAATCCTGGCGATAAGACACTTGAAGATAAATTCTTCGAGCATGAAGTTAAACTCAATGTTTACGCTTTTATGCAACAGTTCCACTTTGGAGTTTTCTATGCGTACTTGAAGTTGAAGGAACAGGAGTGCCGCAATATTGTGTGGATTTCTGAGTGTGTGGCTCAGAAGCATCGTGCGAAAATCGACAACTACATACCC
>jarvisi
ATGAGTGAAGGTTGTTATTTCAATATTGATGGTGGCTACTTGGAAGGTTTGTGCCGTGGTTTCAAGTGTGGCATATTGAAGCAGTCGGACTACCTAAATCTGGTGCAGTGCGAAACTTTGGAAGATTTGAAATTGCATCTTCAGAGTACTGACTATGGCAGTTTTTTGGCCAATGAACCATCACCACTTTCCGTTTCGGTCATTGATGACAAGCTACGCGAGAAACTTGTCATTGAATTCCAGCATCTCCGTAATCATGCTGTAGAGCCATTGGCCAGCTTCTTGGACTTCATAACCTATGGCTATATGATTGATAACATCATATTACTCATCACTGGTACTCTACATCAGCGTCCAATTTCTGAATTGATTCCCAAATGCCATCCATTGGGTAGTTTCGAACAAATGGAGGCAATTCATGTTGCTGCCACACCAGCTGAGTTGTACAACGCTGTATTGGTTGATACACCATTGGCACCATTCTTTGTTGATTGTATTTCCGAACAGGATTTGGATGAAATGAACATTGAAATTATTCGTAACACCTTGTACAAGGCATACTTGGAGGCTTTCTATGAATTCTGCAAGAAATTGGGTGGTTCTACCGCCGACGTTATGTGCGAAATCTTGGCTTTTGAAGCCGATCGCCGTGCCATTATCATCACGATAAACTCTTTCGGTACTGAATTGTCCAAGGATGACCGCGCCAAGTTGTATCCCCGTTGTGGTAACATGCACCCTGATGGTTTGGCGGCTTTGGCCCGCGCTGATGACTACGAACAGGTGAAGACGGTAGCTGAGTATTATGCTGAATATGCTGCACTCTTTGATGGTTCTGGCACCAATCCTGGAGATAAGACACTTGAAGATAAATTCTTCGAGCATGAAGTTAAACTCAATGTTTACGCTTTTATGCAACAGTTCCACTTTGGAGTTTTCTATGCGTACTTGAAGTTGAAGGAACAGGAGTGCCGCAATATTGTGTGGATTTCTGAGTGTGTGGCTCAGAAGCATCGTGCGAAAATCGACAACTACATACCC
>latifrons
ATGAGTGAAGGTTGTTATTTCAATATTGATGGTGGCTACTTGGAAGGTTTGTGCCGTGGTTTCAAATGTGGCATATTGAAGCAGTCGGACTATCTTAATCTGGTGCAGTGCGAAACTTTGGAAGATTTGAAATTACATCTTCAGAGTACCGACTATGGCAGTTTTTTGGCCAATGAACCATCACCACTTTCCGTTTCGGTCATTGATGACAAGCTACGCGAGAAACTTGTCATTGAATTCCAGCATCTCCGTAATCATGCTGTAGAGCCATTGGCCAGCTTCCTGGACTTCATAACTTATGGCTATATGATTGATAACATCATTTTGCTCATCACTGGTACTCTACATCAGCGTCCAATTTCTGAATTGATTCCCAAATGCCATCCATTGGGTAGTTTCGAACAAATGGAGGCAATTCATGTTGCTGCCACACCCGCTGAATTGTACAACGCTGTATTGGTTGATACACCATTGGCACCATTCTTTGTTGATTGTATTTCCGAACAGGATTTGGATGAAATGAATATTGAAATCATTCGTAACACCTTGTACAAGGCCTACTTGGAGGCTTTCTATGAATTCTGCAAGAAGTTGGGTGGTTCCACCGCCGACGTTATGTGCGAAATCTTGGCTTTTGAAGCCGATCGCCGTGCCATTATCATCACGATAAACTCTTTCGGTACTGAATTGTCGAAGGATGATCGCGCCAAGTTGTATCCCCGTTGTGGAAACATGCACCCAGATGGTTTGGCGGCTTTGGCACGCGCTGATGACTACGAACAGGTGAAGACGGTAGCTGAGTATTATGCTGAATATGCTGCACTCTTTGATGGTTCTGGCACCAATCCTGGCGATAAGACACTTGAAGATAAATTCTTCGAGCATGAAGTTAAACTCAATGTTTATGCATTTATGCAACAGTTCCACTTTGGAGTTTTCTATGCGTACTTGAAGTTGAAGGAACAGGAGTGCCGCAATATTGTGTGGATTTCTGAGTGTGTGGCTCAGAAGCATCGTGCGAAAATCGACAACTACATACCC
>minax
ATGAGTGAAGGTTGCTATTTCAATATTGATGGTGGTTACTTGGAAGGTTTGTGCCGTGGTTTCAAGTGTGGCATATTGAAGCAGTCGGACTACCTAAATCTGGTACAATGTGAAACTTTGGAAGATTTGAAATTGCATCTGCAGAGTACCGATTATGGCAGTTTCTTGGCCAATGAACCATCACCACTTTCCGTTTCTGTCATTGATGACAAGCTACGCGAGAAACTTGTCATTGAATTCCAGCACCTCCGTAATCATGCTGTAGAGCCACTGGCTAGCTTCTTGGACTTCATAACATATGGCTATATGATTGATAACATAATTTTGCTCATCACTGGTACACTACATCAGCGTCCAATTTCTGAATTGATTCCTAAATGTCATCCATTGGGTAGTTTCGAACAAATGGAAGCAATTCATGTTGCTGCCACACCAGCTGAGTTGTACAATGCTGTATTGGTTGATACGCCATTGGCCCCATTCTTTGTCGATTGTATTTCCGAACAGGACTTGGATGAAATGAACATTGAAATCATTCGTAATACTTTGTACAAGGCCTATTTGGAGGCATTCTATGAATTCTGCAAGAAGTTAGGGGGATCCACTGCCGACGTTATGTGCGAAATCTTGGCTTTTGAAGCCGATCGCCGTGCCATTATCATCACGATCAACTCTTTCGGTACTGAATTGTCCAAAGATGATCGCGCTAAGTTGTATCCCCGCTGTGGCAACATGCACCCAGATGGTTTGGCGGCTTTAGCTCGCGCTGATGACTACGAGCAGGTGAAGACAGTGGCAGAGTATTATGCAGAATATGCTGCACTCTTTGATGGTTCCGGCACCAATCCTGGCGATAAGACACTTGAGGATAAATTCTTCGAGCATGAAGTTAAACTCAATGTTTACGCTTTTATGCAACAGTTCCACTTTGGTGTGTTCTATGCGTACTTGAAACTGAAGGAACAGGAGTGCCGCAATATTGTGTGGATTTCTGAGTGTGTGGCCCAGAAGCATCGTGCGAAAATCGACAACTATATACCC
>musae
ATGAGTGAAGGTTGTTATTTCAATATTGATGGTGGCTACTTGGAAGGTTTGTGCCGTGGTTTCAAGTGTGGCATATTGAAGCAGTCGGACTACCTTAATCTGGTGCAGTGCGAAACTTTGGAAGATTTGAAATTGCATCTTCAGAGTACCGACTATGGCAGTTTTTTGGCCAATGAACCATCACCACTTTCCGTTTCGGTGATTGATGACAAGCTACGCGAGAAACTTGTCATTGAATTCCAACATCTCCGTAATCATGCTGTAGAGCCATTGGCCAGCTTCTTGGACTTCATAACCTATGGCTATATGATTGATAACATCATTTTGCTCATCACTGGTACTCTACATCAGCGTCCAATTTCTGAATTGATTCCCAAATGCCATCCATTGGGTAGTTTCGAACAAATGGAAGCAATTCATGTTGCTGCCACACCAGCTGAATTGTACAACGCTGTATTGGTTGATACACCATTGGCACCATTCTTTGTTGATTGTATTTCCGAACAGGATTTGGATGAAATGAACATTGAAATCATTCGTAACACCTTGTACAAGGCCTACTTGGAGGCTTTCTATGAATTCTGCAAGAAATTGGGTGGTTCCACCGCCGACGTTATGTGCGAAATCTTGGCTTTTGAAGCAGATCGCCGTGCCATTATCATCACGATAAACTCTTTCGGTACTGAATTGTCCAAGGATGATCGCGCCAAGTTGTATCCCCGTTGTGGTAACATGCACCCAGATGGTTTGGCGGCTTTGGCACGCGCTGATGACTACGAACAGGTGAAGACGGTAGCTGAGTATTATGCTGAATATGCTGCACTTTTTGATGGTTCTGGCACCAATCCTGGCGATAAGACACTTGAAGATAAATTCTTCGAGCATGAAGTTAAACTCAATGTTTACGCTTTTATGCAACAGTTCCACTTTGGAGTTTTCTATGCGTACTTGAAGTTGAAGGAACAGGAGTGCCGCAATATTGTGTGGATATCTGAGTGTGTGGCTCAGAAGCATCGTGCGAAAATCGACAACTACATACCC
>oleae
ATGAGTGAAGGTTGTTATTTCAATATTGATGGTGGCTACTTGGAAGGTTTGTGCCGTGGTTTCAAGTGTGGCATACTGAAGCAGTCGGACTACCTAAATCTGGTCCAATGTGAAACTTTGGAAGATTTGAAATTACATCTTCAAAGCACCGACTATGGCAGTTTCTTGGCCAATGAGCCATCACCACTTTCCGTTTCGGTCATTGATGACAAACTACGCGAGAAACTTGTCATTGAATTCCAGCATCTCCGTAATCATGCTGTAGAGCCATTGGCCAGCTTCTTGGACTTCATAACTTATGGCTATATGATTGATAACATCATTTTGCTCATTACTGGTACACTTCATCAGCGTCCAATTTCCGAATTGATTCCCAAATGTCATCCATTGGGTAGTTTTGAACAAATGGAGGCAATTCATGTTGCTGCCACACCAGCTGAGCTGTACAACGCTGTATTGGTTGATACACCATTGGCGCCATTCTTTGTTGATTGTATTTCCGAACAGGATTTGGATGAAATGAACATCGAAATTATTCGCAACACCTTGTACAAAGCGTACTTGGAGGCTTTCTATGAATTCTGCAAGAAGTTGGGTGGCTCTACCGCCGACGTTATGTGCGAAATCTTAGCTTTTGAAGCCGATCGCCGTGCAATTATCATTACTATAAACTCTTTCGGTACTGAATTATCCAAAGATGACCGTGCCAAGTTGTATCCCCGTTGTGGCAACATGCACCCAGATGGTTTGGCGGCTTTGGCACGCGCTGATGACTACGAACAGGTGAAGACGGTAGCTGAGTATTATGCCGAATATGCTGCACTCTTTGACGGTTCTGGCACCAATCCTGGTGATAAGACACTTGAAGATAAATTCTTCGAGCATGAAGTTAAACTCAATGTTTACGCTTTTATGCAACAGTTCCACTTTGGTGTATTCTATGCCTACTTAAAGTTGAAGGAACAGGAGTGCCGCAATATTGTGTGGATCTCTGAGTGTGTTGCTCAGAAGCATCGTGCGAAAATCGACAACTACATACCC
>tryoni
ATGAGTGAAGGTTGTTATTTCAATATTGATGGTGGCTACTTGGAAGGTTTGTGCCGTGGTTTCAAGTGTGGCATATTGAAGCAGTCGGACTATCTAAATCTGGTGCAGTGCGAAACTTTGGAAGATTTGAAATTGCATCTTCAGAGTACTGACTATGGCAGTTTTTTGGCCAATGAACCATCACCACTTTCCGTTTCGGTCATTGATGACAAGCTACGCGAGAAACTTGTCATTGAATTCCAGCATCTCCGTAATCATGCTGTAGAGCCATTGGCCAGCTTCTTGGACTTCATAACCTATGGCTATATGATTGATAACATCATTTTGCTCATCACTGGTACTCTACATCAGCGTCCAATTTCTGAATTGATTCCCAAATGCCATCCATTGGGTAGTTTCGAACAAATGGAGGCAATTCATGTTGCTGCCACACCTGCTGAGTTGTACAACGCTGTATTGGTTGATACACCATTGGCACCATTCTTTGTTGATTGTATTTCCGAACAGGATTTGGATGAAATGAACATTGAAATCATTCGTAACACCTTGTACAAGGCCTACTTGGAGGCTTTCTATGAATTCTGCAAGAAGTTGGGTGGTTCCACCGCCGACGTTATGTGCGAAATCTTGGCTTTTGAAGCTGATCGCCGTGCCATTATCATCACGATAAACTCTTTCGGTACTGAATTGTCCAAGGATGATCGCGCCAAATTGTATCCCCGTTGTGGTAACATGCACCCAGATGGTTTGGCGGCTTTGGCACGCGCTGATGACTACGAACAGGTGAAGACGGTAGCTGAGTATTATGCCGAATATGCTGCACTCTTTGATGGTTCTGGCACCAATCCTGGAGATAAGACACTTGAAGATAAATTCTTCGAACATGAAGTTAAACTCAATGTTTACGCTTTTATGCAACAGTTCCACTTTGGAGTTTTCTATGCGTACTTGAAGTTGAAGGAACAGGAGTGCCGCAATATTGTGTGGATTTCTGAGTGTGTTGCTCAGAAGCATCGTGCGAAAATCGACAACTACATACCC
>zonata
ATGAGTGAAGGTTGTTATTTCAATATTGATGGTGGCTACTTGGAAGGTTTGTGCCGTGGTTTCAAGTGTGGCATATTGAAGCAGTCGGACTACCTTAATCTGGTGCAGTGCGAAACTTTGGAAGATTTGAAATTGCATCTCCAGAGTACTGACTATGGCAGTTTCTTGGCCAATGAACCATCACCACTTTCCGTTTCGGTCATTGATGACAAGCTACGCGAGAAACTTGTCATTGAATTCCAGCATCTCCGTAATCATGCTGTAGAGCCATTGGCCAGCTTCTTGGACTTCATAACCTATGGCTATATGATTGATAACATCATTTTGCTCATTACTGGTACTCTACATCAGCGTCCAATTTCTGAATTGATTCCCAAATGTCATCCATTGGGTAGTTTCGAACAAATGGAGGCAATTCATGTTGCTGCCACACCAGCTGAGTTGTACAACGCTGTATTGGTTGATACACCATTGGCACCATTCTTTGTTGATTGTATTTCCGAACAGGATTTGGATGAAATGAACATTGAAATCATTCGTAACACCTTGTACAAGGCCTACTTGGAGGCTTTCTATGAATTCTGCAAGAAGTTGGGTGGTTCCACCGCCGACGTTATGTGCGAAATCTTGGCTTTTGAAGCCGATCGCCGTGCCATTATCATCACGATAAACTCTTTCGGTACTGAATTGTCCAAGGATGATCGCGCCAAGTTGTATCCCCGTTGTGGTAACATGCACCCAGATGGTTTGGCGGCTTTGGCACGCGCTGATGACTACGAACAGGTGAAGACGGTAGCTGAGTATTATGCTGAATATGCTGCACTCTTTGATGGTTCTGGCACCAATCCTGGCGATAAGACACTTGAAGATAAATTCTTCGAGCATGAAGTTAAACTCAATGTTTACGCTTTTATGCAACAGTTCCACTTTGGAGTTTTCTATGCGTACTTGAAGTTGAAGGAACAGGAGTGCCGCAATATTGTGTGGATTTCTGAGTGTGTGGCTCAGAAGCATCGTGCGAAAATCGACAACTACATACCC
