# Supplementary material for: The Impact of Fast Radiation on the Phylogeny of Bactrocera Fruit Flies as Revealed by Multiple Evolutionary Models and Mutation Rate-Calibrated Clock
Source: Insects. 2022 Jun 30;13(7):603. doi: 10.3390/insects13070603 (PMC9319077; doi:10.3390/insects13070603)
Supplement: Supplementary file 1 [file insects-13-00603-s001.zip › File S1/ceratitis_2790.fasta]

>bryoniae
ATGAAATTCGCCGAACATCTCTCGGCGCACATAACGCCGGAATGGCGTAAACAATATATTAACTATGAGGAAATGAAAGCCATGCTTTACATGGCCGTCGAGGAAGCGCCCTCAGTCGACAGCGTTGAAGATGAGGTGCTCAAACGTCATTTCGCCAATTTCGATGAGAATTTCTTTCATTACTGCGACAAGGAATTGAAGAAAATCAACACATTCTATTCGGAAAAGTTAGCCGAAGCCACGCGTAAATTCGCCACACTCAATGCCGAGCTGAAGACGTGCATCGAAGAGTCGGAGCGCTCGGCGAAAAAATCGAAATCGTTGAAAAAACCCGGTTTACCGCATCGCAAAGCGGCCGAACTGAAACTGGCGTTCAGTGAATTTTACTTGAGCTTAATTTTATTACAGAACTATCAGAATTTAAATCATACCGGGTTTCGCAAAATTCTCAAAAAGCATGATAAGCTACTGCGCGTCGACACCGGTGCCAAGTGGCGTCAGGAGTATGTCGAAGCCTCACATTTCTTCACCAATAAAGATATTGATAATATTATCAATGAAACGGAGACCACCGTCACGACTGAGTTGGAGAGCGGCGATCGTACGCGCGCTATGAAACGTTTGCGTGTACCGCCCTTGGGTGAACAGCAGAGTCCCTGGACCACGTTTAAAGTTGGTCTATTTTCCGGTAGTTTTATTGTGCTTGCCATAGTGGTGGTGTTGTCGGCAATTTTCCACGATATTACCGGCGAAAATCTCAAAGTCACTTTCCGTCTATATCGCGGTCCACTGCTTATCATTGAATTCATCTTTCTGATTGGCGTTAACATCTACGGCTGGCGTTCGTCCGGTGTCAATCATGTGCTCATCTTCGAATTAGATCCGCGTAATCATCTCTCCGAACAGCACCTAATGGAATTATCTGCGATATTTGGCGTAATATGGACGCTGAGCATGTTAAGCTTCTTATATAGCGCCAGCTTAAGCATACCGGCTTTCATTAATCCGCTTACACTGACGATTGTGATGGTGGCATTCCTCTTGAATCCATTTCATGTATTCCACCATGATGCGCGTTTCTGGCTGCTGCGCATAACTGGTCGCATGGTAGCGGCGCCATTCTTTCATGTCGGTTTCGCCGATTTCTGGCTCGGCGATCAATTGAATTCACTCAGCACAGCGTTGCTAGATTTCGAGTATTTGGTGTGTTTCTATTTCACCAATGGCAATTGGTTTGAGGCGCGCGATGCGACAACATGCATGGAAAAAGATTTTATTATACGTCCGATATTTAATTGTTTGCCAGCGTGGTTCCGTTTTGCTCAGTGTCTGCGGCGTTACCGCGATACGCGTGAAGCCTTTCCTCACTTGGTGAACGCGGGAAAATATTCGAGTACATTTGCTGTGGTGATATTCGCAACATTAAGGAGCTTCAATAATCGCTACTATTCGAGCACATTTGACAATCCCTACACCTGGCTGTGGATTATTGCCTCTATCGTCTCATCATGTTATGCTTACACTTGGGATATAAAGATGGATTGGGGTCTCTTCGATAAGAATGCGGGCGAGAACACATTTTTGCGCGAGGAAATCGTGTACTCCACAGGCTTTTACTACTTCGCCATCATCGAAGATTTGGTGCTACGTTTCCTATGGGCTCTATCATTTTATCTAACTGAAATGAAAATTGTTAGCGGCGATATTATGACATCCATAACGGGTATTTTAGAAGTATTCAGACGTTTCGTATGGAACTTCTTCCGCTTGGAGAACGAACATCTCAACAATTGCGGTAAGTTCCGTGCCGTACGCGATATCTCAATTGCACCCATCGACTCATCCGACCAAACACAAATATTACGCATGATGGACGAACCGGAAGGCGTTATAAACCGTTATACGAAAACTAATCGTCCCAAGCCGAAAAAGAATAAGGATCCTGAGAAGCGCAGCTTGCTACAGCCACGTGGTTCGCTACAGGATCTTACCATCGATATTGATGGCACGAAA
>ceratitis
ATGAAATTCGCCGAGCATCTATCGGCGCATATAACGCCGGAATGGCGTAAACAATATATTAATTATGAGGAAATGAAAGCCATGCTCTACATGGCCGTTGAAGAGGCGCCCTCTGTCGATAGCGTTGAGGATGAAGTTTTGAAACGCCATTTTGCCAATTTCGATGAGAATTTCTTTCACTATTGTGATAAAGAATTGAAGAAGATCAACACATTTTATTCGGAAAAGTTAGCCGAAGCTACACGTAAATTTGCCACACTCAATGCCGAGTTGAAAACCTGCATCGAGGAGTCGGAACGTTCGGCGAAAAAATCGAAATCATTGAAAAAAGCCGGCCTACCAAATCGTAAAGCGGCCGAATTGAAGCTGGCATTCAGTGAATTCTATTTGAGTTTGATTTTATTACAAAACTATCAGAATTTAAATCATACAGGTTTTCGTAAAATTCTTAAGAAGCATGATAAGCTACTGCGCGTCGACACCGGCGCTAAGTGGCGTCAGGAGTATGTTGAATCATCACATTTTTTCACCAATAAAGATATTGATAATATAATTAATGAAACTGAGTCCACCGTAACGAATGAGTTGGAGAGTGGCGATCGTACGCGCGCTATGAAACGTTTGCGTGTACCGCCTCTGGGTGAACAACAGAGTCCGTGGACAACATTTAAAGTTGGTCTCTTTTCGGGCAGTTTTATTGTACTCGCTGTGGTGGTGGTGTTGTCGGCCATTTTCCACGACATTACCGGCGAAAATCTCAAAATCACCTTCCGTCTTTACCGCGGTCCTCTGCTTATCATAGAATTTATATTCCTCATTGGCGTTAACATCTACGGTTGGCGTTCGTCTGGTGTGAATCATGTACTCATCTTCGAATTAGATCCACGTAATCATCTCTCCGAACAACATCTCATGGAGCTTTCAGCTATATTTGGCGTTATTTGGACACTGAGTATGTTAAGCTTTTTATATAGTGCCAGCTTAAGTATACCGGCGTTTATTAATCCGCTTACACTAACAATTGTTATGGTGGCCTTCTTGCTGAATCCGTTACATGTATTCCATCACGATGCACGTTTTTGGTTGCTACGCATAACTGGTCGCATGGTGGCTGCGCCATTCTTTCATGTTGGTTTCGCCGATTTCTGGCTCGGCGATCAGTTGAATTCACTCACAACAGCTCTGTTGGATTTTGAATATTTGGTGTGTTTCTATTTCACCAATGGCAATTGGTTTGAGGCGCAAGATGCCACAACGTGTATGGAGAAAGATTTTCTCATACGTCCGATATTTAATTGTTTGCCGGCATGGTTTCGTTTTGCACAGTGTTTGAGGCGTTATCGTGATACGCGCGAAGCATTTCCACATTTGGTGAATGCCGGCAAATATTCGAGTACATTTGCTGTGGTCATATTTGCAACGCTGAGGAGTTTCAATAATCGCTATTATTCGAGCACATTTGATAATCCCTACACCTGGTTGTGGATCATCGCTTCCATTATCTCTTCATGTTACGCTTACACTTGGGATATAAAAATGGATTGGGGCTTGTTCGATAAGAATGCTGGCGAGAATACATTTTTGCGTGAGGAAATCGTTTACTCAACGGGCTTCTATTATTTCGCCATCATCGAAGATCTGGTGTTGCGCTTCCTTTGGGCCTTATCATTTTATCTCACCGAAATGAAAATTGTTAGTGGTGATATTATGTCATCCATAACGGGTATTTTGGAAGTATTTAGACGTTTCGTTTGGAACTTCTTCCGCTTGGAGAACGAACATCTCAATAATTGTGGTAAGTTCCGTGCCGTACGTGATATCTCAATTGCACCCATCGATTCATCGGATCAAACACAAATACTACGTATGATGGACGAACCGGAGGGAGTTATAAATCGTTATACGAAAACTAATCGTCCAAAGCCGAAAAAGAATAAAGATCCTGAGAAACGTAGCCTTTTGCAGCAACGTGGTTCACTGCATGATCTTAGTATTGATATTGATGGCACGAAA
>correcta
ATGAAATTCGCCGAACATCTCTCGGCGCACATAACGCCGGAATGGCGTAAACAATACATTAACTATGAGGAAATGAAAGCCATGCTTTACATGGCCGTCGAGGAAGCGCCCTCTGTCGACAGCGTTGAAGATGAGGTGCTCAAACGCCATTTCGCCAATTTCGATGAGAATTTCTTTCATTACTGCGACAAGGAATTGAAGAAAATCAACACATTCTATTCGGAAAAGTTAGCTGAAGCGACACGTAAATTCGCCACACTCAATGCCGAGCTGAAGACATGCATCGAAGAGTCGGAGCGCTCGGCGAAAAAATCGAAATCGTTGAAAAAACCCGGTTTGCCGCATCGCAAGGCGGCCGAACTAAAACTGGCGTTTAGTGAATTTTACTTGAGCTTAATTTTATTACAGAACTATCAGAATTTGAATCATACCGGTTTTCGCAAGATTCTCAAGAAGCATGATAAGCTACTGCGCGTCGACACCGGTGCGAAGTGGCGTCAGGAGTATGTCGAAGCCTCACATTTCTTCACCAATAAAGATATTGATAATATTATCAATGAAACGGAGACCACCGTCACGACTGAGTTGGAGAGCGGCGATCGTACGCGCGCAATGAAACGTTTGCGTGTACCGCCCTTGGGTGAACAGCAGAGTCCCTGGACCACGTTTAAAGTTGGTCTATTTTCCGGTAGTTTTATTGTGCTTGCCATAGTGGTAGTGTTGTCGGCAATTTTCCACGATATAACCGGCGAAAATCTCAAAGTCACTTTCCGTCTATATCGCGGTCCACTGCTTATCATTGAATTCATCTTTCTGATTGGCGTTAATATCTACGGCTGGCGTTCGTCCGGTGTCAATCATGTGCTCATCTTCGAATTAGATCCGCGTAATCATCTCTCCGAACAGCATCTAATGGAATTATCTGCGATATTTGGCGTAATATGGACGCTGAGCATGTTAAGCTTCTTATATAGCGCCAGCTTAAGCATACCGGCTTTCATTAATCCGCTTACACTAACGATTGTGATGGTGGCATTCTTGTTGAATCCATTTCATGTATTTCACCACGATGCGCGTTTCTGGCTGCTGCGCATAACTGGTCGCATGGTGGCGGCGCCATTCTTTCATGTCGGTTTCGCCGATTTCTGGCTCGGCGATCAGTTGAATTCACTCAGCACAGCCTTGCTGGATTTTGAGTATTTGGTGTGTTTCTACTTCACCAATGGCGATTGGTTTAAGGCGCTCGATGCAACAACATGCATGGAAAAAGATTTTATTATACGTCCGATATTTAATTGTTTGCCAGCGTGGTTCCGTTTTGCGCAGTGTCTGCGGCGTTACCGCGATACGCGTGAAGCCTTTCCTCACTTGGTGAATGCGGGAAAATATTCGAGTACTTTTGCTGTGGTGATATTCGCAACATTAAGGAGCTTCAATAACCGCTACTATTCGAGCACATTTGACAATCCCTACACCTGGCTGTGGATTATTGCCTCTATCGTCTCATCATGCTATGCTTACACTTGGGATATAAAAATGGATTGGGGTCTCTTCGATAAGAATGCGGGCGAGAACACATTTTTGCGCGAGGAAATCGTGTACTCCACAGGCTTTTATTACTTCGCCATCATCGAAGATTTGGTGCTACGTTTCTTATGGGCTCTATCATTTTATCTAACTGAAATGAAAATAGTTAGCAGCGATATTATGACATCCATAACGGGTATTTTAGAAGTATTCAGACGTTTCGTATGGAACTTCTTCCGCTTGGAGAACGAACATCTCAACAATTGCGGTAAGTTCCGTGCCGTACGCGATATCTCAATTGCACCCATCGACTCATCCGATCAAACACAAATCTTACGTATGATGGACGAACCGGAAGGCGTTATAAACCGTTATACGAAAACTAATCGCCCGAAGCCGAAAAAGAATAAGGATCCTGAGAAGCGTAGCTTGCTACAGCCACGTGGCTCGCTGCAGGACCTTACCATCGATATTGATGGCACGAAA
>cucurbitae
ATGAAATTCGCCGAACATCTCTCGGCGCATATAACGCCGGAATGGCGCAAACAATACATCAACTATGAGGAAATGAAAGCCATGCTCTACATGGCGGTCGAGGAAGCGCCCTCTGTCGACAGCGTTGAAGATGAGGTGCTCAAGCGACATTTCGCCAATTTCGATGAGAATTTCTTTCACTACTGCGACAAGGAATTGAAGAAGATCAACACATTCTACTCGGAAAAGTTGGCCGAGGCCACACGTAAATTCGCCACACTCAATGCCGAGTTGAAGACGTGCATCGAGGAGTCGGAGCGTTCGGCGAAAAAATCGAAATCGTTGAAAAAACCCGGTTTACCGCATCGCAAAGTTGCCGAGCTGAGATTGGCGTTCAGTGAATTCTACTTGAGCTTGATTTTGTTACAAAACTATCAGAATTTAAATCACACCGGTTTTCGAAAAATTCTCAAGAAGCATGATAAGCTACTGCGCGTCGACACCGGTGCCAAGTGGCGTCAGGAATACGTTGAGGCCTCACATTTCTTCACCAACAAAGATATCGATAATATTATCAATGAAACTGAGACCACGGTCACGACTGAATTGGAGAGCGGTGATCGTACGCGCGCCATGAAACGTTTGCGTGTACCACCGTTGGGTGAACAACAGAGTCCGTGGACCACATTTAAAGTGGGTCTGTTTTCGGGCAGTTTCATTGTGCTCGCCATAGTGGTGATATTGTCGGCAATTTTCCACGATATTACTGGCGAAAATCTCAAAGTCACCTTCCGTCTGTATCGCGGTCCGCTGCTTATCATTGAATTTATCTTTCTAATTGGCGTTAACATCTACGGCTGGCGTTCATCGGGTGTCAATCATGTGCTCATCTTCGAATTAGATCCGCGTAATCATCTCTCCGAACAGCATCTGATGGAATTATCTGCGATATTTGGCGTAATATGGACGTTGAGTATGTTAAGCTACTTATATAGCGCCAGCTTGAGTATACCGGCTTTCATTAATCCGCTTACACTAACAATTGTGATGGTGGCATTCTTGCTGAATCCATTTCACGTTTTTCACCACGATGCGCGTTTCTGGTTGCTGCGCATAACTGGTCGTATGGTGGCAGCGCCATTCTTCCATGTCGGTTTCGCTGATTTCTGGCTCGGCGATCAGCTGAATTCACTCACCACAGCTTTGTTGGATTTCGAGTATTTGGTGTGTTTCTACTTCACCAATGGCGATTGGTTTGAGGCGCGAGATGCCACCGCATGCATGGAAAAAGATTTTATTATACGTCCGATATTCAATTGCTTGCCAGCGTGGTTCCGTTTCGCGCAGTGTCTGCGTCGTTATCGCGATACGCGTGAAGCCTTCCCTCACTTGGTGAATGCTGGAAAGTATTCGAGCACTTTTGCTGTGGTGATATTCGCAACGTTAAGGAGCTTCAATGGACACTACTACTCAAGTACATTTGATAATCCATACACCTGGCTGTGGATTATTGCCTCCATTATCTCCTCATGTTATGCTTACACTTGGGATATAAAGATGGATTGGGGTCTCTTCGATAAGAATGCGGGCGAGAACACATTTTTGCGTGAGGAAATCGTTTACTCAACAGGCTTCTACTACTTCGCCATCATCGAAGATTTGGTGCTACGTTTCCTATGGGCCTTATCATTTTATCTAACCGAAATGAAAATTGTTAGCGGCGATATTATGTCATCCATAACGGGTATTTTGGAAGTATTCAGACGTTTCGTTTGGAACTTCTTCCGCTTGGAGAACGAACATCTCAACAATTGCGGTAAGTTCCGTGCCGTACGCGATATTTCAATTGCACCCATCGATTCATCGGATCAAACGCAAATATTGCGCATGATGGACGAGCCGGAGGGCGTTATAAATCGTTATACGAAAACTAATCGTCCCAAACCGAAAAAGAATAAGGATCCCGAGAAGCGTAGCTTGCTACAGCAACGTGGTTCACTGCAGGATCTTACCATCGATATTGATGGCACGAAG
>dorsalis
ATGAAATTCGCCGAACATCTCTCGGCGCACATAACGCCGGAATGGCGCAAACAATACATTAACTATGAGGAAATGAAAGCCATGCTTTACATGGCCGTCGAGGAAGCGCCCTCTGTCGACAGCGTTGAAGATGAGGTGCTCAAACGTCATTTCGCCAATTTCGATGAGAATTTCTTTCATTACTGCGACAAGGAATTGAAGAAAATCAACACATTCTATTCGGAAAAGTTAGCCGAAGCGACACGTAAATTCGCCACACTCAATGCCGAGCTGAAGACGTGCATCGAAGAATCGGAGCGCTCGGCGAAAAAATCGAAATCGTTAAAAAAACCCGGTTTACCGCATCGCAAGGCGGCCGAACTGAAACTGGCGTTCAGTGAATTTTACTTGAGCTTAATTTTATTACAGAACTATCAGAATTTGAATCATACCGGTTTTCGCAAAATTCTCAAGAAGCATGATAAGCTACTGCGCGTCGACACCGGTGCCAAGTGGCGTCAGGAGTATGTCGAAGCCTCACATTTCTTCACCAATAAAGATATTGATAATATTATCAATGAAACGGAGACCACCGTCACGACTGAGTTGGAGAGCGGCGATCGTACGCGCGCTATGAAACGTTTACGTGTACCGCCCTTGGGTGAACAGCAGAGTCCCTGGACCACGTTTAAAGTTGGTCTATTTTCCGGTAGTTTTATTGTGCTTGCCATAGTGGTGGTGTTGTCAGCAATTTTCCACGATATTACCGGCGAAAATCTCAAAGTCACTTTCCGTCTATATCGCGGTCCACTGCTTATCATTGAATTCATCTTTCTGATTGGCGTTAACATCTACGGCTGGCGTTCGTCCGGTGTCAATCATGTGCTCATCTTCGAATTAGATCCGCGTAATCATCTCTCCGAACAACATCTAATGGAATTATCTGCGATATTTGGCGTAATATGGACGCTGAGCATGTTAAGCTTCTTATATAGCGCCAGCTTAAGCATACCGGCTTTCATTAATCCGCTTACACTGACAATTGTGATGGTGGCATTCTTGTTGAATCCATTTCATGTATTCCACCACGATGCACGTTTCTGGCTGCTGCGCATAACTGGTCGCATGGTGGCGGCGCCATTCTTTCATGTCGGTTTCGCCGATTTCTGGCTCGGTGATCAGTTGAATTCACTCAGCACAGCCTTGCTGGATTTCGAGTATTTAGTGTGTTTCTATTTCACCAATGGCAATTGGTTTTCGGCGCTCGATGCGACAACATGCATGGAAAAAGATTTTATAATACGTCCGATATTTAATTGTTTGCCAGCGTGGTTCCGTTTTGCGCAGTGTTTGCGGCGTTACCGCGATACGCGTGAAGCCTTTCCTCACTTGGTGAATGCGGGAAAATATTCGAGTACTTTTGCTGTGGTGATATTCGCAACATTAAGGAGCTTCAATAATCGCTACTATTCGAGCACATTTGACAATCCCTACACCTGGCTGTGGATTATTGCATCTATCGTCTCATCATGCTATGCGTACACTTGGGATATAAAGATGGATTGGGGTCTCTTCGATAAGAATGCGGGCGAGAACACATTTTTGCGCGAGGAAATCGTGTACTCAACAGGCTTTTATTACTTCGCCATCATCGAGGATTTGGTGCTACGTTTTCTATGGGCTCTATCATTTTATCTAACTGAAATGAAAATTGTTAGCAGCGATATTATGACATCCATAACGGGTATTTTAGAAGTATTCAGACGTTTCGTATGGAACTTCTTCCGTTTGGAGAACGAACATCTCAACAATTGCGGTAAGTTCCGTGCCGTACGCGACATCTCAATTGCACCCATCGACTCATCCGACCAAACACAAATCTTACGTATGATGGACGAACCGGAAGGCGTGATAAATCGTTATACGAAAACTAATCGCCCGAAGCCGAAAAAGAATAAGGATCCTGAGAAGCGTAGCTTGCTACAGCCACGTGGCTCGCTGCAGGACCTTACCATCGATATTGATGGCACGAAA
>jarvisi
ATGAAATTCGCCGAACATCTCTCGGCGCACATAACGCCGGAATGGCGCAAACAATACATTAACTATGAGGAAATGAAAGCCATGCTTTACATGGCCGTCGAAGAAGCGCCCTCTGTCGACAGCGTTGAAGATGAGGTGCTCAAACGTCATTTTGCCAATTTCGATGAGAATTTCTTTCATTACTGCGACAAGGAATTGAAGAAAATCAACACATTCTATTCGGAAAAGTTAGCCGAAGCCACACGTAAATTCGCCACACTCAATGCCGAGCTGAAGACGTGCATCGAAGAGTCGGAGCGCTCGGCGAAAAAATCGAAATCGTTGAAAAAACCCGGTTTGCCGCATCGCAAAGCGGCCGAACTCAAACTGGCGTTCAGTGAATTTTATTTGAGCTTAATCTTATTACAAAACTATCAGAATTTGAATCATACCGGTTTTCGCAAAATTCTGAAAAAGCATGATAAGCTACTGCGCGTCGACACCGGTGCCAAGTGGCGTCAGGAGTATGTCGAAGCCTCACATTTCTTCACCAATAAAGATATTGATAATATTATCAATGAAACGGAGACCACCGTCACGACTGAGTTGGAGAGCGGCGATCGTACGCGCGCTATGAAACGTTTGCGTGTACCGCCCTTGGGTGAACAGCAGAGTCCCTGGACCACGTTTAAAGTTGGTCTATTTTCCGGTAGTTTTATTGTGCTTGCCATAGTGGTGGTGTTGTCGGCAATTTTCCACGATATTACCGGCGAAAATCTCAAAGTCACTTTCCGTCTATATCGCGGTCCACTGCTTATCATTGAATTCATCTTTCTGATTGGCGTTAATATATACGGATGGCGTTCTTCCGGTGTCAATCATGTGCTCATCTTCGAATTAGATCCACGTAATCATCTCTCCGAACAGCACCTAATGGAATTATCTGCGATATTTGGCGTAATATGGACGCTGAGCATGTTAAGCTTCTTATATAGCGCCAGCTTAAGCATACCGGCTTTCATTAATCCGCTTACACTAACGATTGTGATGGTTGCATTCTTGTTGAATCCATTTCATGTATTCCACCACGATGCGCGTTTCTGGCTGCTGCGCATAACTGGTCGCATGGTGGCGGCGCCATTCTTTCATGTCGGTTTTGCCGATTTCTGGCTCGGCGATCAGTTGAATTCACTCAGCACAGCGTTGCTGGATTTCGAGTATTTGGTGTGTTTCTATTTCACCAATGGCAATTGGTTTGAGGCGCTCGATGCTACAACATGCATGGAAAAAGATTTTATTATACGTCCGATATTTAATTGTTTGCCAGCGTGGTTCCGTTTTGCGCAGTGTCTGCGGCGTTACCGCGATACACGTGAAGCCTTTCCTCACTTGGTGAATGCGGGAAAATATTCGAGTACTTTTGCTGTGGTGATATTCGCAACATTAAGGAGCTTCAATAATCGCTACTATTCGAGCACATTTGACAATCCTTACACTTGGCTATGGATTATTGCCTCTATCGTTTCATCATGCTATGCTTACACTTGGGATATAAAAATGGATTGGGGTCTCTTCGATAAGAATGCGGGCGAGAACACATTTTTGCGCGAGGAAATCGTGTACTCAACAGGCTTTTATTACTTCGCCATCATCGAAGATTTGGTGCTACGTTTCCTATGGGCTCTATCATTTTATCTAACTGAGATGAAAATTGTTAGCAGCGATATTATGACTTCCATAACGGGTATTTTAGAAGTATTCAGACGTTTTGTATGGAACTTCTTCCGCTTGGAGAACGAACATCTCAACAATTGCGGTAAGTTCCGTGCCGTACGCGATATCTCAATTGCACCCATCGACTCATCCGACCAAACACAAATATTACGTATGATGGACGAACCGGAAGGCGTGATAAATCGTTATACGAAAACTAATCGCCCAAAGCCGAAAAAGAATAAGGATCCTGAGAAGCGTAGCTTGCTACAGCCACGTGGTTCGCTGCAGGACCTTACCATCGATATTGATGGCACGAAA
>latifrons
ATGAAATTCGCCGAACATCTCTCGGCGCACATAACGCCCGAATGGCGTAAACAATACATTAACTATGAGGAAATGAAAGCCATGCTTTACATGGCCGTCGAGGAAGCGCCCTCAGTCGACAGTGTTGAAGATGAGGTGCTCAAACGTCATTTCGCCAATTTCGATGAGAATTTCTTTCATTACTGCGACAAGGAATTGAAGAAAATCAACACATTCTACTCGGAAAAGTTAGCCGAAGCCACGCGTAAATTCGCCACACTCAATGCCGAGCTGAAGACGTGCATCGAAGAATCGGAACGCTCGGCGAAAAAATCGAAATCGTTGAAAAAACCCGGTTTGCCGCATCGCAAGGCGGCCGAACTGAAACTGGCGTTCAGTGAATTTTACTTGAGCTTAATTTTATTACAGAACTATCAGAATTTGAATCATACCGGTTTTCGCAAAATTCTCAAAAAGCATGATAAGCTACTGCGCGTCGACACCGGTGCCAAGTGGCGTCAGGAGTATGTCGAAGCCTCACATTTCTTCACCAATAAAGATATTGATAATATTATTAATGAAACGGAGACCACTGTCACGACTGAGTTGGAGAGCGGCGATCGTACGCGCGCTATGAAACGTTTGCGTGTACCGCCCTTGGGTGAACAGCAGAGTCCCTGGACCACGTTTAAAGTTGGTCTATTTTCCGGTAGTTTTATTGTGCTTGCCATAGTTGTGGTGTTGTCTGCAATTTTCCACGATATTACCGGCGAAAATCTCAAAGTCACTTTCCGTCTATATCGCGGTCCACTGCTTATCATTGAATTCATCTTTCTGATTGGCGTCAACATCTACGGCTGGCGTTCGTCCGGTGTCAATCATGTGCTCATCTTCGAATTAGATCCGCGTAATCATCTCTCCGAACAGCACCTAATGGAATTATCTGCGATATTTGGCGTAATATGGACGCTGAGCATGTTAAGCTTCTTATATAGCGCCAGCTTAAGCATACCGGCTTTCATTAATCCGCTTACTCTGACGATTGTGATGGTGGCATTCCTGCTGAATCCATTTCATGTATTCCACCATGATGCGCGTTTCTGGCTGCTGCGCATAACTGGTCGCATGGTGGCGGCGCCATTCTTTCATGTCGGTTTCGCCGATTTCTGGCTTGGCGATCAGTTGAATTCCCTCAGCACAGCCTTGCTAGATTTTGAGTATTTGGTGTGTTTCTATTTCACCAATGGCAATTGGTTTGAGGCGCTCGATGCCACAACATGCATGGAAAAAGATTTTATTATACGCCCGATATTTAATTGCTTGCCAGCGTGGTTCCGTTTTGCGCAGTGTCTGCGGCGTTATCGCGATACGCGTGAAGCCTTTCCTCACTTGGTGAATGCGGGAAAATATTCGAGTACTTTTGCTGTGGTGATATTCGCAACATTAAGGAGCTTCAATAATCGCTACTATTCAAGCACATTTGACAATCCCTACACTTGGCTGTGGATTATTGCCTCTATCATCTCATCATGCTATGCTTACACTTGGGATATAAAGATGGATTGGGGTCTCTTCGATAAGAATGCGGGCGAGAACACATTTTTGCGCGAGGAAATCGTGTACTCAACAGGCTTTTATTACTTCGCCATCATCGAAGATTTGGTGCTACGTTTCTTATGGGCGCTATCATTTTATCTAACTGAAATGAAAATTGTTAGCAGCGATATTATGACATCCATAACGGGTATTTTAGAAGTATTCAGACGTTTCGTATGGAACTTCTTCCGCTTAGAGAACGAACATCTCAACAATTGCGGTAAGTTCCGTGCCGTACGCGATATCTCAATTGCACCCATCGACTCATCCGATCAAACACAAATATTACGTATGATGGACGAACCGGAAGGCGTTATAAACCGTTATACGAAAACTAATCGTCCCAAGCCGAAAAAGAATAAGGATCCTGAGAAGCGTAGCTTGCTACAGCCACGTGGTTCGCTACAGGATCTTACCATCGATATTGATGGCACGAAA
>minax
ATGAAATTCGCCGAACATCTCTCGGCGCATATAACGCCGGAATGGCGCAAACAATATATTAACTATGAGGAAATGAAAGCGATGCTCTACATGGCCGTGGAGGAAGCGCCCTCTGTCGACAGCGTTGAAGATGAGGTGCTCAAACGTCATTTTGCCAATTTCGATGAGAATTTCTTTCATTACTGCGATAAGGAATTGAAGAAAATCAACACATTCTATTCGGAAAAGTTAGCCGAAGCGACGCGTAAATTCGCCACACTCAATGCCGAGTTGAAGACGTGCATCGACGACTCAGAGCGTTCGGCGAAAAAATCGAAATCGCTGAAAAAACCCGGTTTACCGCATCGCAAAGCGGCCGAATTGAAACTGGCATTCAGTGAATTTTACTTAAGCTTGATTTTATTACAAAACTATCAGAATTTAAATCATACCGGTTTTCGCAAAATTCTCAAGAAGCATGATAAGCTACTGCGCGTCGATACCGGTGCTAAGTGGCGCCAGGAGTACGTTGAAGCCTCACATTTTTTCACGAATAAAGATATTGATAATATTATCAATGAAACTGAGACCACGGTCACGACTGAGTTGGAGAGCGGCGATCGTACGCGCGCTATGAAACGTTTGCGTGTACCGCCATTGGGTGAACAGCAGAGTCCATGGACCACATTTAAAGTCGGTCTGTTTTCGGGCAGTTTTATTGTGCTTGCGATAGTGGTGGTGTTGTCGGCAATTTTCCACGATATTACCGGCGAAAACCTCAAAGTCACTTTTCGTCTATATCGCGGTCCGCTGCTTATCATTGAATTTATCTTTCTGATTGGTGTTAACATCTACGGCTGGCGTTCGTCAGGTGTCAATCATGTGCTCATCTTCGAATTAGATCCGCGTAATCATCTCTCCGAACAGCATCTAATGGAATTATCTGCGATATTTGGCGTAATATGGACGCTGAGTATGTTAAGCTTCTTATATAGCGCCAGCTTAAGCATACCCGCTTTCATTAATCCGCTTACACTTACCATTGTGATGGTGGCATTTTTGCTGAATCCATTTCATATTTTTCACCACGATGCGCGTTTCTGGTTGCTGCGCATAACTGGTCGCATGGTCGCAGCGCCATTTTTCCATGTCGGTTTCGCCGATTTCTGGCTCGGCGATCAACTGAATTCACTCGCCACAGCTTTACTGGATTTTGAATATTTAGTGTGTTTCTACTTCACCAATGGCAATTGGTTTGAGGCACTCGATGCTACTACATGCATGGAAAAAGATTTTATTATACGTCCGATATTTAATTGCTTGCCAGCGTGGTTCCGTTTTGCACAGTGTCTGCGTCGTTATCGCGATACGCGTGAAGCCTTCCCTCACTTGGTGAATGCGGGAAAGTATTCTAGTACTTTTGCTGTGGTGATTTTCGCAACTTTAAGGAGCTTCAATAATCGCTACTACTCAAGCACATTCGACAATCCATACACCTGGCTATGGATTATTGCCTCTATCATCTCCTCATGCTATGCTTACACTTGGGATATAAAGATGGATTGGGGTCTGTTCGATAAGAATGCTGGCGAGAACACATTCTTGCGCGAGGAAATTGTTTACTCAACAGGCTTTTATTACTTCGCTATTATCGAAGATTTGGTGCTACGTTTCCTATGGGCTTTATCATTTTACTTAACTGAAATGAAAATTGTTAGCGGCGATATTATGTCATCCATAACGGGAATTTTAGAAGTATTCAGACGTTTCGTTTGGAACTTCTTCCGCTTGGAGAACGAACATCTCAACAATTGCGGTAAGTTCCGTGCCGTACGCGACATCTCAATTGCACCCATCGATTCATCCGATCAAACACAAATATTACGTATGATGGACGAACCAGAGGGCGTTATAAATCGTTATACGAAAACTAACCGTCCGAAGCCGAAAAAGAATAAGGATCCCGAAAAGCGTAGCTTACTACAGCCTCGTGGTTCGCTGCAGGATCTTACCATCGATATTGATGGCTCGAAA
>musae
ATGAAATTCGCCGAACATCTCTCGGCGCACATAACGCCGGAATGGCGTAAACAATACATTAACTATGAGGAAATGAAAGCCATGCTTTACATGGCCGTCGAGGAAGCGCCCTCTGTCGACAGCGTTGAAGATGAGGTGCTCAAACGTCATTTCGCTAATTTCGATGAGAATTTCTTTCATTACTGCGACAAGGAATTGAAGAAAATCAACACATTCTATTCGGAAAAGTTAGCCGAAGCCACGCGTAAATTCGCCACACTCAATGCCGAGCTGAAGACGTGCATCGAAGAGTCGGAGCGCTCGGCGAAAAAATCGAAATCGTTGAAAAAACCCGGTTTGCCGCATCGCAAGGCGGCCGAACTGAAACTGGCGTTCAGTGAATTTTACTTGAGCTTAATTTTATTACAGAACTATCAGAATTTGAATCATACCGGTTTTCGCAAAATTCTCAAGAAGCATGATAAGCTACTGCGCGTCGACACCGGTGCCAAGTGGCGTCAGGAGTATGTCGAAGCCTCACATTTCTTCACCAATAAAGATATTGATAATATTATTAATGAAACAGAGACCACCGTCACGACTGAGTTGGAGAGCGGCGATCGTACGCGCGCTATGAAACGTTTGCGTGTACCGCCCTTGGGTGAACAGCAGAGTCCCTGGACCACGTTTAAAGTTGGTCTATTTTCCGGTAGTTTTATTGTGCTTGCTATAGTGGTGGTATTGTCGGCAATTTTCCACGATATTACCGGCGAAAATCTCAAAGTCACTTTCCGTCTATATCGCGGTCCACTGCTTATCATTGAATTCATCTTTCTGATTGGCGTTAACATCTACGGCTGGCGTTCGTCCGGTGTCAATCATGTGCTCATCTTCGAATTAGATCCGCGTAATCATCTCTCCGAACAACATCTAATGGAATTATCTGCGATATTTGGCGTAATATGGACGCTGAGCATGTTAAGCTTCTTATATAGCGCCAGCTTAAGCATACCGGCTTTCATTAATCCGCTTACACTGACGATTGTGATGGTGGCATTCTTGTTGAATCCATTTCATGTATTCCACCACGATGCACGTTTCTGGCTGCTGCGCATAACTGGTCGCATGGTGGCGGCGCCATTCTTTCATGTCGGTTTCGCCGATTTCTGGCTTGGCGATCAGTTGAATTCACTCAGCACAGCCTTGCTGGATTTCGAGTATTTAGTGTGTTTCTATTTCACCAATGGCAATTGGTTTTCGGCGCTCGATGCGACAACATGCATGGAAAAAGATTTTATTATACGTCCGATATTTAATTGTTTGCCAGCGTGGTTCCGTTTTGCGCAGTGTTTGCGGCGTTACCGCGATACGCGTGAAGCCTTTCCTCACTTAGTGAATGCGGGAAAATATTCGAGTACTTTTGCTGTGGTGATATTCGCAACATTAAGGAGCTTCAATAATCGCTACTATTCGAGCACATTTGACAATCCCTACACCTGGCTGTGGATTATTGCCTCTATCGTCTCATCTTGTTATGCGTACACTTGGGATATAAAGATGGATTGGGGTCTCTTCGATAAGAATGCGGGCGAGAACACATTTTTGCGCGAGGAAATCGTGTACTCAACAGGCTTTTATTACTTCGCCATCATCGAGGATTTGGTGCTACGTTTCCTATGGGCTCTATCATTTTATCTAACTGAAATGAAAATTGTTAGCAGCGATATTATGACATCCATAACGGGTATTTTAGAAGTATTCAGACGTTTCGTATGGAACTTCTTCCGTTTGGAGAACGAACATCTCAACAATTGCGGTAAGTTCCGTGCCGTACGCGACATCTCAATTGCACCCATCGACTCATCCGACCAAACACAAATCTTACGTATGATGGACGAACCGGAAGGCGTTATAAACCGTTATACGAAAACTAATCGCCCGAAGCCGAAAAAGAATAAGGATCCTGAAAAGCGTAGCTTGCTTCAGCCACGTGGTTCGCTACAGGATCTTACCATCGATATTGATGGCACGAAG
>oleae
ATGAAATTCGCCGAACATCTCTCGGCGCACATAACGCCGGAATGGCGCAAACAATACATTAACTATGAGGAAATGAAAGCCATGCTCTATATGGCTGTCGAGGAAGCGCCCTCTGTCGACAGCGTTGAAGATGAGGTACTCAAACGTCATTTCGCCAATTTCGATGAGAATTTCTTTCATTATTGCGACAAGGAATTGAAGAAAATCAACACATTCTATTCGGAAAAGTTAGCCGAAGCGACACGTAAATTTGCCACACTCAATGCCGAGCTGAAGACGTGCATCGACGAATCGGAACGTTCGGCGAAAAAATCGAAATCGTTGAAAAAGTCCGGTTTACCGCATCGCAAAGCGGCCGAACTGAAACTGGCGTTCAGTGAATTTTATCTAAGCTTGATTTTATTACAAAACTATCAGAATTTGAATCATACTGGTTTTCGAAAAATTCTCAAGAAGCATGATAAGCTACTACGCGTCGACACCGGTGCCAAGTGGCGTCAGGAGTATGTGGAGGCCTCACATTTCTTCACCAATAAAGATATTGATAATATTATCAATGAAACGGAGACCACGGTCACGACTGAATTGGAGAGTGGCGATCGTACGCGCGCTATGAAACGTTTGCGTGTACCGCCGTTGGGTGAACAGCAGAGTCCGTGGACTACATTTAAAGTTGGTCTCTTTTCCGGCAGTTTTATTGTGCTTGCCATAGTGGTGGTGTTGTCGGCAATTTTCCACGATATTACCGGCGAAAATCTCAAAGTCACTTTCCGTCTGTATCGCGGTCCGTTGCTTATAATTGAATTTATCTTTCTAATTGGCGTTAACATCTACGGCTGGCGTTCATCAGGTGTCAATCATGTGCTCATCTTCGAATTAGATCCACGTAATCATCTCTCCGAACAGCATCTAATGGAATTATCTGCGATATTTGGCGTAATATGGACGCTGAGCATGTTAAGCTTCTTGTATAGCGCCAGCTTAAGCATACCGGCTTTCATTAATCCGCTTACGCTAACCATTGTGATGGTGTCATTCTTGCTGAATCCATTTCATGTATTTCACCACGATGCGCGTTTCTGGCTATTGCGCATAACTGGTCGCATGGTAGCAGCACCATTTTTCCATGTCGGCTTCGCCGATTTCTGGCTTGGCGATCAGTTGAATTCACTCAGCACAGCCTTGCTGGATTTCGAGTATTTGGTGTGTTTCTATTTCACCAATGGCAATTGGTTTGAGGCGCTCGACGCTACAACATGCATGGAAAAAGATTTTATTATACGTCCTATATTTAATTGTTTGCCAGCGTGGTTCCGTTTTGCGCAGTGTCTGCGTCGTTACCGCGATTCGCGTGAAGCCTTCCCTCATTTGGTGAACGCGGGAAAGTATTCGAGTACCTTTGCTGTGGTGATATTCGCAACATTAAGGAGCTTTAATAATCGCTACTACTCGAGCACATTTGACAATCCATACACCTGGCTGTGGATTATTGCCTCCATCATCTCCTCATGCTATGCTTACACTTGGGATATAAAGATGGATTGGGGTCTCTTCGATAAGAATGCGGGCGAGAATACATTTTTGCGCGAGGAAATCGTTTACTCAACAGGCTTTTATTACTTCGCCATCATCGAAGATTTGGTGCTACGTTTCCTATGGGCCTTATCATTTTATCTAACTGAAATGAAAATTGTTAGCAGCGATATTATGTCATCCATAACGGGTATTTCGGAAGTATTCAGACGTTTCGTTTGGAACTTCTTCCGCTTGGAGAACGAACATCTCAACAATTGCGGTAAGTTCCGTGCCGTACGCGATATCTCAATTGCACCCATCGATTCATCCGATCAAACACAAATATTACGTATGATGGACGAACCGGAGGGCGTTATAAATCGTTATACGAAAACTAATCGTCCCAAACCGAAAAAGAATAAGGATCCTGAGAAGCGTAGCTTGCTACAGCCACGTGGTTCGCTGCAGGATCTTACTATCGATATTGATGGCACGAAA
>tryoni
ATGAAATTCGCCGAACATCTCTCGGCGCACATAACGCCGGAATGGCGCAAACAATACATTAACTATGAGGAAATGAAAGCCATGCTTTACATGGCCGTCGAGGAAGCGCCCTCTGTCGACAGCGTTGAAGATGAGGTGCTCAAACGTCATTTCGCCAATTTCGATGAGAATTTCTTTCATTACTGCGACAAGGAATTGAAGAAAATCAACACATTCTATTCGGAAAAGTTAGCCGAAGCGACACGTAAATTCGCCACACTCAATGCCGAGCTGAAGACGTGCATCGAAGAGTCGGAGCGCTCGGCGAAAAAATCGAAATCGTTGAAAAAACCCGGTTTGCCGCATCGCAAAGCGGCCGAACTGAAACTGGCGTTCAGTGAATTTTACTTGAGCTTAATTTTATTACAAAACTATCAGAACTTGAATCATACCGGTTTTCGCAAAATTCTCAAGAAGCATGATAAGCTACTGCGCGTCGACACCGGTGCCAAGTGGCGTCAGGAGTATGTCGAAGCCTCACATTTCTTCACCAATAAAGATATTGATAATATTATCAATGAAACGGAGACCACCGTCACGACTGAGTTGGAGAGCGGCGATCGTACGCGCGCTATGAAACGTTTGCGTGTACCGCCCTTGGGTGAACAGCAGAGTCCCTGGACCACGTTTAAAGTTGGTCTATTTTCCGGTAGTTTTATTGTGCTTGCCATAGTGGTGGTGTTGTCGGCAATTTTCCACGATATTACCGGCGAAAATCTCAAAGTCACTTTCCGTCTATATCGCGGTCCACTGCTTATCATTGAATTCATCTTTCTGATTGGCGTTAATATCTACGGCTGGCGTTCGTCCGGTGTCAATCATGTGCTCATCTTCGAATTAGATCCGCGTAATCATCTCTCCGAACAGCACCTAATGGAATTATCTGCGATATTTGGCGTAATATGGACGCTGAGCATGTTAAGCTTCTTATATAGCGCCAGTTTAAGCATACCGGCTTTCATTAATCCGCTTACACTGACGATTGTGATGGTGGCATTCTTGTTGAATCCATTTCATGTATTCCACCACGACGCGCGTTTCTGGCTGCTGCGCATAACTGGTCGCATGGTGGCGGCGCCATTCTTTCATGTCGGTTTCGCCGATTTCTGGCTCGGCGATCAGTTGAATTCACTCAGCACAGCGTTGCTGGATTTCGAGTATTTGGTGTGTTTCTATTTCACCAATGGCAATTGGTTTGAGGCGCTCGATGCTACAACATGCATGGAAAAAGATTTTATTATACGTCCGATATTTAATTGTTTGCCAGCGTGGTTCCGTTTTGCGCAGTGTCTGCGGCGTTACCGCGATACACGTGAAGCCTTTCCTCACTTGGTGAATGCGGGAAAATATTCGAGTACTTTTGCTGTGGTCATATTCGCAACATTAAGGAGCTTCAATAATCGCTACTATTCAAGCACATTTGACAATCCCTACACCTGGCTGTGGATTATTGCCTCAATCGTCTCATCATGCTATGCTTACACTTGGGATATAAAGATGGATTGGGGTCTCTTCGATAAGAATGCGGGCGAGAACACATTTTTGCGCGAGGAAATCGTGTACTCCACAGGCTTCTATTACTTCGCCATCATCGAAGATTTGGTGCTACGTTTCCTATGGGCTCTATCATTTTATCTAACTGAAATGAAAATTGTTAGCAGCGATATTATGACATCCATAACCGGTATTTTAGAAGTATTCAGACGTTTCGTATGGAACTTCTTCCGCTTGGAGAACGAACATCTCAACAATTGCGGTAAGTTCCGTGCCGTACGCGATATCTCAATTGCACCCATCGACTCTTCCGACCAAACACAAATATTACGTATGATGGACGAACCGGAAGGCGTGATAAATCGTTATACGAAAACTAATCGCCCGAAGCCGAAAAAGAATAAGGATCCTGAGAAGCGTAGCTTGCTACAGCCACGTGGCTCGCTACAGGATCTAACCATCGATATTGATGGCACGAAA
>zonata
ATGAAATTCGCCGAACATCTCTCGGCGCACATAACGCCGGAATGGCGTAAACAATACATTAACTATGAGGAAATGAAAGCCATGCTTTACATGGCCGTCGAGGAAGCGCCCTCTGTCGACAGCGTTGAAGATGAGGTGCTCAAACGCCATTTCGCGAATTTCGATGAGAATTTCTTTCATTACTGCGACAAGGAATTGAAGAAAATCAACACATTCTATTCGGAAAAGTTAGCCGAAGCCACGCGTAAATTCGCCACACTCAATGCCGAGCTGAAGACGTGCATCGAAGAGTCCGAGCGCTCGGCGAAAAAATCGAAATCGTTGAAAAAACCCGGTTTGCCGCATCGCAAGGCGGCCGAACTGAAACTGGCGTTTAGTGAATTTTACTTGAGCTTAATTTTATTACAGAACTATCAGAATTTGAATCATACCGGTTTTCGCAAGATTCTCAAGAAGCATGACAAGCTACTGCGCGTCGACACCGGTGCGAAGTGGCGTCAGGAGTATGTCGAAGCCTCACATTTCTTCACTAATAAAGATATTGATAATATTATCAATGAAACGGAGACCACCGTCACGACTGAGTTGGAGAGCGGCGATCGTACGCGCGCTATGAAACGTTTGCGTGTACCGCCCTTGGGTGAACAGCAGAGTCCCTGGACCACGTTTAAAGTTGGTCTATTTTCCGGTAGTTTTATTGTGCTTGCCATAGTTGTGGTGTTGTCGGCAATTTTCCACGATATAACCGGCGAAAATCTCAAAGTCACTTTCCGTCTATATCGCGGTCCACTGCTTATCATTGAATTCATCTTTCTGATTGGCGTTAACATCTACGGCTGGCGTTCGTCCGGTGTCAATCATGTGCTCATCTTCGAATTAGATCCGCGTAATCATCTCTCCGAACAGCATCTAATGGAATTATCTGCGATATTTGGCGTAATATGGACGCTGAGCATGTTAAGCTTCTTATATAGCGCCAGCTTAAGCATACCGGCTTTCATTAATCCGCTTACACTAACGATTGTGATGGTGGCATTCTTGTTGAATCCATTTCATGTATTCCACCACGATGCGCGTTTCTGGCTGCTGCGCATAACTGGTCGCATGGTGGCGGCGCCATTCTTTCATGTCGGTTTCGCCGATTTCTGGCTCGGCGATCAGTTGAATTCACTCAGCACAGCCTTGCTGGATTTCGAGTATTTGGTGTGTTTCTACTTCACCAATGGCGATTGGTTTCAGGCGCTCGATGCGACAACATGCATGGAAAAAGATTTTCTTATACGTCCGATATTTAATTGTTTGCCAGCGTGGTTCCGTTTTGCGCAGTGTCTGCGGCGTTACCGCGATACGCGTGAAGCCTTTCCTCACTTGGTGAATGCGGGAAAATATTCGAGTACTTTTGCTGTGGTGATATTCGCAACATTAAGGAGCTTCAATAATCGCTACTATTCAAGCACATTTGACAATCCCTACACCTGGCTATGGATTATTGCCTCTATCGTCTCATCATGCTATGCTTACACTTGGGATATAAAAATGGATTGGGGTCTCTTCGATAAGAATGCGGGCGAGAACACATTTTTGCGCGAGGAAATCGTGTACTCCACAGGCTTTTATTACTTCGCTATCATCGAAGATTTGGTGCTACGTTTCCTATGGGCTCTATCATTTTATCTAACTGAAATGAAAATTGTTAGCAGCGATATTATGACATCCATAACGGGTATTTTAGAAGTATTCAGACGTTTCGTATGGAACTTCTTCCGCTTGGAGAACGAACATCTCAACAATTGCGGTAAGTTCCGTGCCGTACGCGATATCTCAATTGCACCCATCGACTCATCCGACCAAACACAAATCTTACGTATGATGGACGAACCGGAAGGCGTTATAAATCGTTACACGAAAACTAATCGCCCGAAGCCGAAAAAGAATAAGGATCCTGAGAAGCGTAGCTTGCTACAGCCACGTGGCTCGCTGCAGGATCTTACCATCGATATTGATGGCACGAAA
