# Supplementary material for: The Impact of Fast Radiation on the Phylogeny of Bactrocera Fruit Flies as Revealed by Multiple Evolutionary Models and Mutation Rate-Calibrated Clock
Source: Insects. 2022 Jun 30;13(7):603. doi: 10.3390/insects13070603 (PMC9319077; doi:10.3390/insects13070603)
Supplement: Supplementary file 1 [file insects-13-00603-s001.zip › File S1/ceratitis_289.fasta]

>bryoniae
ATGGAGCCCTTGCAGATCAATAGCGGTGAAGATTATGTTAAAGTCAATATATCGAATTCCAAAAACGACAGCATCGCGCTGGACTTGAAATTTGCAAAAAGCCTTACCATCGGCCAACTGAAGTGCAAATTGGAAATCATAACAGGCGGCAATGCGGCTACAATGCAATTGGAGTTGTATAATGGCGATCGACTGGTCACAAGTCTGCATGATGACAACGTCTTATTGGGCGCGTTGCCCATAGAAACGGGTATGCGCATACATGTAATCGACAACTTCAATTGGATAGCGGATGTGGAGAAATTCGAGCTAACCGATGAGCAATACGAAACCAAGCAGGATACTGTGCGTAATTTTCTGAAAAAGAATCGCATGGGCAAGTACAATGAGGAAGAGACACGTCAGAAGGAAGAAAAATTGCAACGACAACGACAGCTGGAACAGGAGCGCGCTGAGTTGTGCACTATCGGTGCGCGCTGCCAGGTGACAGTGCCTGGCAATCCAGTGCGTCGTGGTGCCGTCAGATACAATGGACCAATTGATGGCAAGAAGGGTATTTTCATTGGTGTGGAGTATGATGAGCCACTGGGCAAGAATAATGGAAGCATTGATGGCAAGTCCTACTTCACTTGCGCACAAAACTACGGCGGTTTTGTGCCACCAACGGCTGTAGAAGTTGGTGATTTCCCACCAGAGGATACAGGGCTCGAAGAAGAT
>ceratitis
ATGGAGCCTCTACAGATCAATAGTGGTGAAGATTATGTGAAAGTCAATATATCGAACTCCAAGAATGATAGCATTGCATTGGATTTGAAATTTGCAAAAAGTCTGACCGTGGGCCAATTGAAGTGTAAATTGGAAATAATTACCGGCGGCAATGCGGCCACCATGCAATTGGAGTTGTATAATGGCGACCGGCTGGTTACAAAACTCCAAGACGACGCCATCCTAGTGGGTGCGTTGCCCATAGAAACGGGTATGCGCATACATGTAATTGATAATTTCAATTGGATAGTGGATGTGGAGAAATTCGAGCTAACCGATGAGCAATATGAGACCAAACAGGATACCGTAAGAAATTTTCTCAAAAAGAATCGTATGGGCAAGTACAATGAAGAAGAGGCACGACAGAAGGAGGAAAAATTACAAAAACAAAAACAGCTGGAACAAGAACGTGCAGAGTTGTGTCACATAGGGGGACGCTGTCAGGTAACAGTGCCCGGCAATCCCGTGCGACGAGGTACTGTAAGATATAATGGCCAAATCGAGGGCAAGAAAGGTATATTTATTGGAGTTGAGTATGATGAACCACTGGGCAAAAATAATGGCAGCGTGGATGGCAAGTGCTACTTCAGTTGTGCGCCAAATTACGGCGGTTTTGTGCCACCAACTGCGGTAGAGGTTGGCGATTTTCCACCAGAGGATACTGGACTCGAAGAGGAT
>correcta
ATGGAGCCTTTGCAGATCAATAGTGGTGAGGATTATGTTAAAGTCAATATATCGAATTCCAAAAACGACAGCATCGCGCTGGACTTGAAATTTGCAAAAAGCCTTACAATTGGCCAACTGAAGTGCAAATTGGAAATCATAACAGGCGGCAATGCGGCCACCATGCAATTGGAGTTGTATAATGGCGATCGACTGGTCACAAGCCTGCATGATGACACCATCTTATTGGGCGCGTTGCCAATAGAAACGGGTATGCGCATACATGTAATCGACAATTTCAATTGGATAGCGGATGTGGAGAAATTCGAGCTAACCGATGAGCAATACGAAACAAAGCAGGATACTGTGCGTAATTTTCTGAAAAAGAATCGCATGGGCAAGTACAATGAAGAAGAGACGCGTCAGAAGGAAGAAAAATTGCAACGACAACGGCAGCTGGAGCAGGAGCGCGCTGAGTTGTGTACTATCGGTGCGCGCTGTCAGGTAACAGTGCCTGGCAATCCAGTGCGTCGTGGTGCCGTCAGATACAATGGGCCTATTGATGGCAAGAAGGGCATTTTTATTGGTGTGGAGTATGATGAGCCACTTGGCAAGAATAATGGAAGCGTTGATGGCAAGTCCTACTTCTCTTGCGCACCAAACTACGGCGGTTTTGTGCCACCAACGGCTGTAGAAGTTGGCGATTTCCCACCAGAGGATACAGGGCTCGAAGAAGAT
>cucurbitae
ATGGAGCCTCTGCAGATCAATAGTGGCGAGGATTATGTTAAAGTCAATATATCGAATTCCAAAAATGATAGCATCGCATTGGATTTGAAGTTTGCAAAAAGCCTGACAATTGGCCAACTGAAGTGCAAATTGGAAATCATAACAGGCGGCAATGCGGGCACAATGCAATTGGAGTTGTATAATGGTGATCGACTGGTCACAAGTCTGCATGATGACACCGTCTTATTGGGTGCGTTGCCCATAGAGACAGGTATGCGCATACATGTAATCGACAACTTCAATTGGATAGTGGATGTGGAGAAATTCGAGTTAACCGATGAGCAATACGAAACCAAACAGGATACTGTGCGTAATTTTCTGAAAAAGAATCGCATGGGCAAATACAATGAGGAAGAGGCGCGTCAGAAAGAAGAAAAGCTGCAACGACAAAAACAGTTGGAGCAGGAGCGCGCTGAGTTGTGTACAATCGGTGCGCGTTGTCAGGTGACAGTGCCTGGCAATCCAGTGCGGCGTGGTGCCGTACGATACAATGGGCCAATTGAGGGCAAGAAGGGTATTTTTATTGGTGTGGAGTACGATGAGCCACTTGGCAAGAATAATGGAAGCATTGATGGCAAATCCTACTTTACATGCGCACCAAACTACGGTGGCTTTGTGCTACCAACTGCTGTGGAGGTTGGTGATTTCCCACCAGAGGATACTGGACTCGAGGAAGAT
>dorsalis
ATGGAGCCCTTGCAGATCAATAGTGGTGAGGATTATGTTAAAGTCAATATATCGAATTCCAAAAACGACAGCATCGCGCTGGACTTGAAATTTGCAAAAAGCCTTACAATCGGCCAACTGAAGTGCAAATTGGAAATCATAACAGGCGGCAATGCAGCCACAATGCAATTGGAATTGTATAATGGCGATCGACTGGTCACAAGTCTGCATGATGACAGCGTTTTATTGGGCGCGTTGCCCATAGAAACGGGTATGCGCATACATGTAATCGACAACTTCAATTGGATAGCGGATGTGGAGAAATTCGAGCTAACCGATGAGCAATACGAAACCAAACAGGATACTGTGCGTAATTTTCTGAAAAAGAACCGTATGGGCAAGTACAATGAAGAAGAGGCACGTCAGAAGGAAGAAAAATTGCAACGACAACGGCAGCTGGAGCAGGAGCGCGCTGAGCTGTGCACTATCGGTGCGCGCTGCCAGGTGACGGTGCCTGGCAATCCAGTGCGTCGTGGTACCGTCAGATACAATGGGGCAATTGATGGCAAGAAGGGTATTTTCATTGGTGTGGAGTATGATGAGCCACTTGGCAAGAATAATGGAAGCGTTGATGGCAAGTCCTACTTTTCTTGCGCACCAAACTACGGCGGTTTTGTGCCACCAACGGCTGTAGAAGTTGGCGATTTCCCACCAGAGGATACAGGACTCGAAGAAGAT
>jarvisi
ATGGAGCCCTTGCAGATCAATAGTGGTGAAGATTATGTTAAAGTCAATATATCGAATTCCAAAAACGACAGCATCGCGCTGGACTTGAAATTTGCAAAAAGCCTTACAATCGGCCAACTGAAGTGCAAATTGGAAATCATAACAGGCGGCAATGCGGCCACAATGCAATTGGAGTTGTATAATGGCGATCGCTTGGTCACAAGTCTGCATGATGACAGCGTTTTATTGGGCGCGTTGCCCATAGAAACGGGTATGCGCATACATGTAATCGACAATTTCAACTGGATAGCGGATGTGGAAAAATTCGAGCTAACCGATGAGCAATACGAAACCAAGCAGGATACTGTGCGTAATTTTCTGAAAAAGAATCGCATGGGCAAGTACAATGAGGAAGAGACGCGTCAGAAGGAAGAAAAATTGCAACGACAACGACAGCTGGAGCAGGAGCGCGCTGAGTTGTGCACTATCGGTGCGCGTTGTCAGGTGACAGTGCCTGGCAATCCAGTGCGTCGTGGTACCGTCAGATACAATGGGCCAATTGATGGCAAGAAAGGTATTTTCATTGGTGTGGAGTATGATGAGCCACTTGGCAAGAATAATGGCAGCGTCGATGGCAAGTCCTACTTCTCTTGCGCACAAAACTACGGCGGTTTTGTGCCACCAACGGCTGTAGAAGTTGGCGACTTCCCACCAGAGGATACAGGGCTCGAAGAAGAT
>latifrons
ATGGAGCCTGTGCAGATCAATAGTGGTGAGGATTATGTTAAAGTCAATATATCGAATTCTAAAAACGACAGCATCGCGCTGGACTTGAAATTTGCAAARAGCCTTACAATCGGCCAACTGAAGTGCAAATTGGAAATCATAACAGGCGGCAATGCGGCCACAATGCAATTGGAGTTGTATAATGGCGATCGCTTGGTCACAAGTTTGCATGATGACAAYGTCTTATTGGGTGCGTTGCCCATAGAAACGGGTATGCGCATACATGTAATCGACAACTTCAATTGGATAGCGGATGTGGAGAAATTCGAGCTTACCGATGAGCAATACGAAACCAAGCAGGATACTGTGCGTAATTTTCTGAAAAAGAATCGCATGGGYAAGTACAATGAGGAAGAGACGCGTCAGAAGGAAGAAAAAYTGCAACGACAACGGCWGCTGGAGCAGGAGCGCGCTGAGTTGTGCACTGTTGGTGCGCGCTGTCAGGTGACAGTGCCTGGCAATCCAGTGCGTCGTGGTGCCGTCAGATACAATGGACCAATTGATGGCAAGAAGGGTATTTTCATTGGTGTGGAGTATGATGAGCCACTTGGCAAGAATAATGGAAGCATTGATGGCAAGTCCTACTTCTCTTGCGCACCAAACTACGGCGGTTTTGTGCCACCAACGGCAGTAGAAGTTGGCGATTTCCCACCAGAGTATACAGGTCTCGAAGAAGAT
>minax
ATGGAGCCCTTGCAGATCAATAGTGGCGAGGATTATGTTAAAGTCAATATATCGAATTCCAAAAACGACAGCATTGCGTTGGATTTGAAATTTGCAAAAAGCCTTACAGTTGGCCAGCTAAAGTGCAAATTGGAAATCATAACAGGCGGCAATGCGGCAACAATGCAATTGGAGTTGTATAATGGCGACCGACTGGTCACAAGTCTGCATGACGACTGTCTCTTATTGGGCACGTTGCCCATAGAAACGGGTATGCGCATACATGTAATCGACAACTTCAATTGGATAGCGGATGTGGAGAAATTCGAGCTAACCGATGAGCAATATGAAACTAAACAGGATACTGTGCGCAATTTTCTTAAAAAGAATCGCATTGGCAAGTACAATGAAGAAGAGGCGCGTCAGAAGGAAGAAAAATTGCAACGACAAAGGCAATTGGAACAAGAGCGAGCTGAGTCGTGTACTATCGGTGCGCGATGCCAGGTTACAGTGGCTGGCAATCCAGTGCGTCGTGGTACTGTAAGATACAATGGGCCCATTGATGGCAAGAAGGGGATTTTCATTGGTGTGGAGTATGATGAACCACTTGGCAAGAATAACGGAAGTGTTGATGGCAAGACCTACTTTACTTGCGCATCAAACTATGGCGGATTTGTGCTACCAATGGCTGTAGAAGTTGGCGAATTTCCTCCTGAGGATACAGGACTCGAAGAAGAT
>musae
ATGGAGCCCTTGCAGATCAATAGTGGTGAAGATTATGTTAAAGTCAATATATCGAATTCCAAAAACGACAGCATCGCGCTGGACTTGAAATTTGCAAAAAGCCTTACAATCGGCCAACTGAAGTGCAAATTAGAAATCATAACAGGCGGCAATGCAGCCACAATGCAATTGGAGTTGTATAATGGCGATCGACTGGTCACAAGTCTGCATGATGACAGCGTTTTATTGGGCGCGTTGCCCATAGAAACGGGTATGCGCATACATGTAATCGACAACTTCAATTGGATAGCGGATGTGGAGAAATTCGAGCTAACCGATGAGCAATACGAAACCAAGCAGGATACTGTGCGTAATTTTCTGAAAAAGAATCGCATGGGCAAGTACAATGAAGAGGAGGCGCGTCAAAAGGAAGAAAAATTGCAACGACAACGGCAGTTGGAGCTGGAGCGCGCTGAGTTGTGTACTATTGGTGCGCGCTGCCAGGTGACAGTGCCTGGCAATCCAGTGCGTCGTGGTACCGTCAGATACAATGGACCAATTGATGGCAAGAAGGGTATTTTCATTGGTGTGGAGTATGATGAGCCACTTGGCAAGAATAATGGAAGCGTTGATGGCAAGTCCTACTTCTCTTGCGCACCAAACTACGGCGGTTTTGTGCCACCAACGGCTGTAGAAGTGGGCGATTTCCCACCAGAGGATACAGGGCTCGAAGAAGAT
>oleae
ATGGAGCCTTTGCAGATCAATAGTGGTGAGGATTATGTTAAAGTTAATATATCGAATTCCAAAAACGACAGCATCGCGCTGGATTTGAAATTTGCAAAAAGCCTTACTATCGGCCAGCTTAAGTGCAAATTGGAAATCATAACAGGCGGCAATGCGGCTACAATGCAATTGGAGTTGTATAATGGCGATCGACTGGTCACAAGTCTGCATGATGACACCGTCCTATTGGGCGCATTGCCCATAGAAACGGGTATGCGCATACATGTAATCGACAACTTCAATTGGATTGCAGATGTAGAGAAATTCGAGCTAACCGACGAACAATACGAAACTAAACAGGATACTGTGCGTAATTTTCTGAAAAAGAATCGCATGGGCAAGTACAATGAAGAAGAGACGCGTCAGAAGGAAGAAAAATTACAACGACAACGGCAGCTGGAGCAGGAGCGAGCTGAGTTGTGTACTATCGGTGCGCGCTGTCAGGTGACAGTGCCTGGCAATCCACTGCGTCGTGGTACCGTAAGATACAATGGGCCGATTGAGGGCAAGAAGGGTATTTTCATTGGTGTGGAGTATGATGAACCGCTTGGTAAAAATAATGGAAGCGTTGATGGCAAGATATACTTTAATTGCGCACCCAATTACGGCGGTTTTGTGCTACCAACGGCTGTCGAAGTTGGCGATTTCCCGCCAGAGGATACAGGCCTCGAAGAAGAT
>tryoni
ATGGAGCCCTTGCAGATCAATAGTGGTGAGGATTATGTTAAAGTCAATATATCGAATTCCAAAAACGACAGCATCGCGCTGGACTTGAAATTTGCAAAAAGCCTTACAATCGGCCAACTGAAGTGTAAATTGGAAATCATAACAGGCGGTAATGCGGCTACAATGCAATTGGAGTTGTATAATGGCGATCGACTGGTCACAAGTCTGCATGATGACAGCGTTTTATTGGGCGCGTTGCCTATAGAAACGGGTATGCGCATACATGTAATCGACAATTTCAACTGGATAGCGGATGTGGAGAAATTCGAGCTAACCGATGAGCAATACGAAACCAAGCAGGATACTGTGCGTAATTTTCTGAAAAAGAATCGCATGGGCAAGTACAATGAGGAAGAGACGCGTCAGAAGGAAGAAAAATTGCAACGACAACGGCAGCTGGAGCAGGAGCGCGCTGAGTTGTGCACTATCGGTGCGCGCTGTCAGGTGACAGTGCCTGCCAATCCAGTGCGTCGTGGTACCGTCAGATACAATGGGCCAATTGATGGCAAGAAAGGTATTTTCATTGGTGTAGAGTATGATGAGCCACTTGGCAAGAATAATGGAAGCGTCGATGGCAAGGCGTACTTCTCTTGCGCACAAAACTACGGCGGTTTTGTGCCACCAACGGCTGTAGAAGTTGGCGATTTCCCACCAGAGGATACAGGGCTCGAAGAAGAT
>zonata
ATGGAGCCCTTGCAGATCAATAGTGGTGAGGATTATGTTAAAGTCAATATATCGAATTCCAAGAACGACAGCATTGCGCTGGACCTGAAATTTGCGAAAAGCCTTACAATCGGCCAACTGAAGTGCAAATTGGAAATCATAACAGGCGGCAATGCGGCCACCATGCAATTGGAGTTGTATAATGGCGATCGACTGGTCACAAGCCTGCATGATGACACCGTCTTATTGGGTGCGTTGCCCATAGAAACGGGTATGCGCATACATGTAATCGACAATTTCAATTGGATAGCGGATGTGGAGAAATTCGAGCTAACCGATGAGCAATACGAAACAAAGCAGGATACTGTGCGTAATTTTCTGAAAAAGAATCGCATGGGCAAGTACAATGAAGAAGAGACTCGTCAGAAGGAAGAAAAATTGCAACGACAACGGCAGCTGGAGCAGGAGCGCGCTGAGTTGTGTACTATCGGTGCGCGCTGTCAGGTGACAGTGCCTGGCAATCCAGTGCGTCGTGGTGCCGTCAGATACAATGGGCCAATTGATGGCAAGAAGGGCATTTTCATTGGTGTGGAGTATGATGAGCCACTTGGCAAGAATAATGGAAGCGTTGATGGCAAGTCCTACTTCTCTTGCGCACCAAACTACGGCGGTTTTGTGCCACCAACGGCTGTAGAAGTTGGCGATTTCCCCCCAGAGGATACAGGGCTCGAAGAAGAT
