# Supplementary material for: The Impact of Fast Radiation on the Phylogeny of Bactrocera Fruit Flies as Revealed by Multiple Evolutionary Models and Mutation Rate-Calibrated Clock
Source: Insects. 2022 Jun 30;13(7):603. doi: 10.3390/insects13070603 (PMC9319077; doi:10.3390/insects13070603)
Supplement: Supplementary file 1 [file insects-13-00603-s001.zip › File S1/ceratitis_3241.fasta]

>bryoniae
ATGCAGGATCAACGATTAAAGGATTTTCTCAAAGAGTTCATCATCAGTGACTCACAGCTACAAGAATTGTACAAGCGTTTTACCAGTGAAATACAGAAGGGGCTAACGTTGGCCACGCACCAACAAGCGGATATAAAGTGTTATATGACGTATGTGCAAGATTTGCCAACTGGTGATGAGATGGGCAATTATTTAGCGCTCGATTTGGGTGGCACTAACTTCCGCGTTTTGCGCGTCTCACTGCAGGGGCATCATGAGGCGCAGATTGATTCGAAAGTATACGTCGTAGATAAGGAACTGATGACCGGACACGGCACCAAACTTTTCGATCATATTGCTAATTGTTTGGCAGAATTTGTGGATGAGCACGCATTGAATGATCAGCATTTGCCGTTAGGTTTTACATTTTCCTTTCCATGCGTACAAGTGGGCTTGACAGAAGCGCTGTTAACGCGTTGGACAAAAGGTTTTCGGTGTGAAGGTGTGGAGCAAGAGGATGTGGGGCGGTTATTAAAGGAAGCAATTGCTCGGCGGGGTGACTTGGAGATCGATGTCATGGCTCTACTAAACGATACCACTGGCACACTAATGTCCTGCGCGCATCGCAATCCGGAATGTCGCATTGGGGTTATTATCGGTACGGGTTGTAATGCGTGCTATGTGGAACGTGTGGAAAATGCCGATTTATTGGAACCTGAATATAAAGCTGATAAGCCGAATATATTGGTGAATACGGAATGGGGTGCATTTGGCGAAAGCGGAAAACTAGAATTTGTGCGCACAGATTATGATCGTAAAGTTGATAAGGATTCGTTGAATCGCGGCGGTCAGCTGTTTGAAAAAATGATATCAGGCATGTATTTGGGCGAGTTGGTGCGCTTGGTGTTGGCCGATGCAATAACTCAAAATTTAATATTTGTGCGAAGCGGTGAAAAACAACGTTTGACAAATATACTCAAAGGCAACGCAGGCTGTGTTGAAACACGGTTTATTTCAGAAATTGAAAACGACACTTTTCCGGCTTTCCCACAAACCCGCAATATACTCAAAGAGCTGCTTAGCTTGGAGAATGCCTCAGTGGAAGACTGTCAGAAGCTAAAATATATCTGTGAATGCATTTCGAAACGCGCTGCCAAATTGGTGGCAGTGGGTATAAGTGGTTTAATAAATAAAATTGCTGAGCCACATGTCGTGGTCGGTGTAGACGGTTCCGTTTACCGACTTCATCCGCACTTTGACACTTATCTACGCGAAGCAATGCAAAAATTGGTAAATCCGAAAATAAATTTTGAACTTATGCTCTCGGAAGATGGTTCCGGACGTGGTGCAGCACTGGTGGCAGCAGTG
>ceratitis
ATGCAGGACCAACGCTTGAAGGATTTTCTCAAAGAGTTCATCATCAGTGACTCTCAATTACATGAAGTGTACAAACGTTTCACAACTGAAATTCAAAACGGCCTAAGCCTGGCGACACGTAAACAGGCGGATATAAAGTGTTACATGACTTATATACAAGATTTGCCAACTGGTGATGAGAAGGGTAATTATTTGGCGCTAGATTTGGGTGGCACAAATTTTCGTGTTTTACACGTTTCACTTAAGGGCCATCACGAGGCGGAAATTGAATCTAAAGTGTTTGTGGTGGATAAGGAACTTATGACTGGACACGGTACACAGCTCTTTGATCACATAGCAAATTGTTTGGCTGAATTTGTAAAAGAATATTCGTTAAATAACCAACATTTACCGTTGGGTTTTACATTTTCATTTCCCTGCGTACAATTGGGACTGACAAAAGCATTGTTGGTGCGTTGGACTAAGGGCTTTAATTGTGCGGGCTCCGTGCAGGAAGATGTGGGACGTTTGCTGAAAGAAGCCATAGCTCGACGTGGTGATTTGGAGATCAATGTGATGGCTATATTAAATGACACTACAGGTACACTAATGTCTTGCGCACATCGCAATCCGGAATGTCGTATTGGTGTTATTGTCGGCACGGGTTGTAATGCCTGTTATGTTGAGCGCGTGGAAAATGCTGAGCTGTTGGAATCGGAATACAAAGTTGATAAGACGCATATAATTGTGAATACAGAATGGGGTGCATTTGGCGAAAGCGGAAAGTTGGAATTTGTGCGCACAGATTATGATCGTACCATTGATAAGGCGTCGCTAAATGTGGGCAGTCAGCTGTTAGAGAAAATGATATCAGGCATGTACTTGGGCGAACTAGTGCGTTTGGTGCTGGCCGATGCTATAACCCAAAATTTAATATTTTCACGCACAAGTGATAAGCAATGTTTAATTAATACTTTAAGGGAAAATGTATGCTGTTTCGAGGCACGATTCATTTCGGAAATTGAAAACGACAACTTTCCGGATTTCCAACAAACTCGCACAATTCTAAAAGAATTATTTGCAATGGAAAAAGCTTCTGTAGAAGATTGCCAAAAACTCCGATATATTTGCGAGTGCATTTCTAGGCGTGCAGCTAATTTGGTTGCTGTGGGCATAAGCAGTTTAATAAATAGAATAGCAGAACCGCATGTTGTGGTAGGTGTAGATGGTTCCGTTTATCGGCTTCATCCACATTTCGATGCTTATATGCGCGAAACAATGCGGAAATTGGTGAATCCGAAAATAACATTTGATTTAATGCTTTCGGAAGATGGTTCCGGTCGCGGTGCAGCGTTGGTTGCAGCGGTA
>correcta
ATGCAGGATCAACGATTAAAGGATTTTCTCAAAGAGTTCATCATCAGTGATTCACAGCTGCAAGAACTGTACAAACGTTTTACCAGTGAAATACAGAAGGGATTAACGCTGGCCACGCACCAACAGGCGGATATAAAGTGTTATATGACATATGTGCAAGATTTGCCAACTGGTGATGAGAAGGGCAATTATTTAGCGCTCGATTTGGGTGGCACTAACTTCCGCGTTTTGCATGTCTCACTGCAGGGGCATCATGAGGCGCAGATTGATTCGAAAGTATATGTCGTAGATAAGGAACTGATGACCGGTCACGGCACTAAACTTTTCGATCACATTGCTAATTGTTTGGCAGAGTTTGTGGATGAGCATGCATTGAATGATCAGCATTTGCCGTTAGGTTTTACATTTTCCTTTCCATGCGTACAAGTGGGCTTGACAGAAGCGCTGTTAACGCGTTGGACAAAAGGTTTTCGGTGTGCAGGTGTGGAGCAAGAGGATGTGGGGCGTTTATTAAAGGAAGCAATTGCACGACGGGGTGACTTGGAGATCGATGTCATGGCTCTACTAAACGATACCACTGGCACACTAATGTCCTGCGCGCATCGCAATCCAGAATGTCGCATTGGGGTTATTATCGGTACGGGTTGTAATGCGTGCTATGTGGAACGTGTGGAAAATGCCGATTTATTGGAACCTGAATATAAAGTTGATAAGCCGAATATATTGGTGAATACGGAATGGGGTGCATTTGGCGAAAGCGGAAAACTAGAATTTGTGCGCACAGATTATGATCGTAAAGTTGATAAGGATTCGTTGAATCGCGGCGGTCAGCTGTTTGAAAAAATGATATCAGGCATGTATTTGGGCGAGTTGGTGCGCTTGGTGTTGGCCGATGCAATAACTCAGAATTTAATATTTGTGCGAAGCGGTGAAAAGCAACGTTTGACAAATGTACTCAAAGACAATGCAGGCTGTGTTGAAACACGGTTTATTTCAGAAATTGAAAACGACACTTTTCCCGCTTTCCCACAAACACGCAACATACTCAAAGAGTTACTTGGCTTGGAGAATGTCTCAGTGGAAGACTGTCAGAAGCTAAAATATATCTGTGAATGCATTTCGAAACGCGCTGCCAAATTGGTGGCAGTGGGTATAAGTGGTTTAATAAATAAAATAGCTGAGCCACATGTCGTGGTTGGTGTAGACGGTTCCGTTTACCGACTTCATCCGCACTTCGACACTTATCTGCGCGAAGCAATGCAAAAATTGGTAAATCCGAAAATAAACTTTGAACTAATGCTCTCGGAAGATGGTTCCGGACGTGGTGCAGCACTGGTGGCAGCAGTG
>cucurbitae
ATGCAGGATCAACGTTTAAAGGATTTTCTCAAAGAGTTCATCATCAGCGACTCACAGCTACAAGAGCTGTACAAGCGTTTCACCGCTGAAATACAGAAAGGCCTAACGCAGGCGACACACCAGCAAGCGGATATCAAGTGTTACATGACCTATGTGCAAGATTTGCCAACTGGTGATGAGCAGGGCAATTATTTGGCGCTCGATTTGGGTGGCACGAATTTTCGCGTTTTACGCGTCTCACTGCAGGGCCATCATGAGGCGGAAATCGATTCGAAAGTGTATGTTGTGGATAAGGAATTGATGACTGGGCATGGCACAAAGCTTTTCGATCACATTGCCAACTGTTTGGCAGAGTTTGTGAATGAGCACTCATTAAATGATCAACATTTGCCACTCGGGTTTACATTCTCATTTCCATGCATACAATTGGGTTTGACAAAAGCGCTATTAACGCGCTGGACAAAGGGTTTTCAATGTGCTGGTGTGGAGCAAGAGGATGTGGGCCGCTTGCTGAAGGAAGCCATTGCACGACGTGGTGACTTGGAGATCGATGTCATGGCTTTGCTGAATGACACTACGGGTACACTAATGTCCTGCGCGCATCGCAATCCCGAATGTCGCATTGGTGTTATTATCGGCACGGGTTGCAATGCATGCTATGTGGAACGTGTGGAAAATGCCGATTTATTGGAACCTGTATATAAAATTGATAAGCCCACTATATTGGTGAATACGGAATGGGGTGCATTTGGCGAAAGCGGAAAATTGGAATTTGTGCGCACAGATTATGATCGTAAAGTTGATAAAGACTCGCTGAATGCGGGCAGTCAGCTGTTTGAGAAAATGATATCAGGCATGTATTTGGGCGAGTTGGTGCGTCTAGTGCTAGCCGATGCAGTAGCGGAAAATTTGATATTTGCGCGCAACAGCGAAAAAGAACGTTTTATACAAATTCTTAAAGAGAACACTGGTTGTATTGAAACACGCTTCATTTCGGAAATTGAAAACGACACATTTCCGGCCTTTCAACAGACGCGCAAAATACTCAAAGACCTGCTTGGCTTAGAGAATGCCTCTGTGGAAGATTGTCAAAAGCTAAGATATATTTGTGAATGCATTTCGAAGCGTGCAGCCAAATTGGCGGCAGTGGGTTTAAGTGGTCTAATAAATAAAATAGCTGAGCCACATATCGTGGTTGGCGTAGATGGTTCGGTTTATCGACTTCATCCGCACTTCGACAATTATATGCGAGAGGCTATGCAAAAATTGGTAGATCCGAAAATAGTTTTTGAGCTTATGCTCTCGGAAGACGGTTCCGGACGTGGGGCAGCACTGGTGGCAGCAGTG
>dorsalis
ATGCAGGATCAACGATTAAAGGATTTTCTAAAAGAGTTCATCATCAGTGACTCACAGCTACAGGAACTGTACAAACGTTTTACCAGTGAAATACAGAAGGGGCTAACGCTGGCCACGCACCAACAGGCGGATATAAAGTGTTATATGACATATGTGCAAGATTTGCCGACTGGTGATGAGAAGGGCAATTATTTAGCGCTCGATTTGGGTGGCACTAACTTCCGCGTTTTGCGCGTCTCACTGCAGGGGCATCATGAGGCGCAGATTGATTCGAAAGTATACGTCGTAGATAAGGAACTGATGACCGGACACGGCACCAAACTTTTCGATCACATTGCTAATTGCTTGGCCGAGTTTGTGGATGAGCACGCATTGAATGATCAGCATTTGCCGTTAGGTTTTACATTTTCCTTTCCATGCGTACAAGTGGGGTTGACAGAAGCGCTGTTAACGCGTTGGACAAAAGGTTTTCGGTGTGCAGGTGTGGAGCAAGAGGATGTGGGGCGTTTATTAAAGGAAGCAATTGCACGACGGGGTGACTTGGAGATCGATGTCATGGCTCTACTAAACGATACTACTGGCACACTAATGTCCTGCGCGCATCGCAATCCGGAATGTCGCATTGGGGTTATTATCGGTACGGGTTGTAATGCGTGCTATGTGGAACGTGTGGAAAATGCCGATTTATTGGAACCTGAATATAAAGTTGATAAGCCGAATATATTGGTGAATACGGAATGGGGTGCATTTGGCGAAAGCGGAAAACTAGAATTTGTGCGCACAGATTATGATCGTAAAGTTGATAAGGATTCGTTGAATCGCGGCGGTCAGCTGTTTGAAAAAATGATATCAGGCATGTATTTGGGCGAGTTGGTGCGCTTGGTGTTGGCCGATGCAATAACTCAGAATTTAATATTTGTGCGAAGCGGTGAAAAGCAACGTTTGACAAATATACTCAAAGACAACGCAGGCTGTGTTGAAACACGGTTTATTTCTGAAATTGAAAACGACACTTTTCCCGCTTTCCAACAAACCCGCAACATACTCAAAGAGTTGCTTGGCTTGGAGAATGTCTCAGTGGAAGATTGTCAGAAGCTAAAATATATCTGTGAATGCATTTCGAAACGCGCTGCCAACTTGGTGGCAGTGGGTATAAGTGGTTTAATAAATAAAATAGCTGAGCCACATGTCGTGGTCGGTGTAGACGGTTCCGTTTACCGACTTCATCCGCACTTCGACACTTATCTGCGCGAAGCAATGCAAAAATTGGTAAATCCGAAAATAAATTATGAACTAATGCTCTCGGAAGACGGTTCCGGACGTGGTGCAGCACTGGTGGCAGCAGTG
>jarvisi
ATGCAGGATCAACGATTAAAGGATTTTCTCAAAGAGTTCATCATCAGTGACTCACAGCTACAAGAACTGTACAAGCGTTTTACCAGTGAAATACAGAAAGGACTAACGCTGGCCACGCACCAACAGGCGGATATAAAGTGTTATATGACATATGTGCAAGATTTGCCAACTGGTGATGAGAAGGGCAATTATTTAGCGCTCGATTTGGGTGGCACTAACTTCCGCGTTTTGCGCGTTTCACTGCAGGGGCATCATGAGGCGCAGATTGAATCGAAAGTATATGTCGTAGATAAGGAACTGATGACCGGACACGGCACCAAACTTTTCGATCACATTGCTAATTGTTTGGCAGAGTTTGTGGATGAGCACGCATTGAATGATCAGCATTTGCCGTTAGGTTTTACATTTTCCTTTCCGTGCGTACAAGTGGGCTTGACAGAAGCACTGTTAACGCGTTGGACAAAAGGTTTTCGGTGTGACGGTGTGGAGCAAGAGGATGTGGGGCGTTTATTAAAGGAAGCAATTGCACGACGAGGTGACTTGGAGATCGATGTTATGGCTCTACTAAACGATACCACTGGCACACTAATGTCCTGCGCGCATCGCAATCCAGAATGTCGCATTGGGGTTATTATCGGTACGGGTTGTAATGCTTGCTATGTGGAACGTGTGGAAAATGCCGATTTATTGGAACCTGAATATAAAGTTGATAAGCCGAATATATTGGTGAATACGGAATGGGGTGCATTTGGCGAAAGCGGAAAACTAGAATTTGTGCGCACAGATTATGATCGTAAAGTTGATAAGGATTCGTTGAATCGCGGCGGTCAGCTGTTTGAAAAAATGATATCAGGCATGTATTTGGGTGAGTTGGTGCGCTTGGTGTTGGCCGATGCAATAACTCAGAATTTAATATTTGTGCGAAGCGGTGAAAAACAACGTTTGACAAATATTCTCAAAGACAACGCAGGCTGTGTTGAAACACGGTTTATTTCAGAAATTGAAAGCGACACTTTTCCGGCTTTCCCACAAACCCGCAACATACTCAAAGAGTTGCTTGGCTTGGAGAATGTCCCACTGGAAGACTGTCAGAAGCTAAAATATATCTGTGAATGCATTTCGAAACGCGCTGCCAAATTAGTGGCAGTGGGTATAAGTGGTTTAATAAATAAAATAGCTGAGCCACATGTCGTGGTCGGTGTAGACGGTTCCGTTTACCGACTGCATCCGCACTTCGACACATATCTGCGCGAAGCAATGCAAAAATTGGTAAATCCGAAAATAAATTTTGAACTAATGCTCTCGGAAGATGGTTCCGGACGTGGTGCAGCACTGGTGGCAGCAGTG
>latifrons
ATGCAGGATCAACGATTAAAGGATTTTCTCAAAGAGTTCATCATCAGTGACTCACAGCTACAAGAATTGTACAAGCGTTTTACCAGTGAAATACAGAAGGGGCTAACGCTGGCCACGCACCAACAAGCGGATATAAAGTGTTATATGACGTATGTGCAAGATTTGCCAACTGGTGATGAGATGGGCAATTATTTAGCGCTCGATTTGGGTGGCACTAATTTCCGCGTTTTGCGCGTCTCACTGCAGGGGCATCATGAGGCGCAGATTGATTCGAAAGTATATGTCGTAGATAAGGAACTGATGACCGGACACGGCACCAAACTTTTCGATCACATTGCTAATTGTTTGGCAGAATTTGTGGATGAGCACGCATTGAATGATCAGCATTTGCCGTTAGGTTTTACATTTTCCTTTCCATGCGTACAAGTGGGCTTGACCGAAGCGCTGTTAACGCGTTGGACAAAAGGTTTTCGATGTGATGGTGTGGAGCAAGAGGATGTGGGGCGTTTATTAAAGGAAGCAATTGCTCGGCGGGGTGATTTGGAAATCGATGTCATGGCTCTATTAAACGATACCACTGGCACACTAATGTCGTGCGCGCATCGCAATCCGGAATGTCGCATTGGTGTTATTATCGGTACGGGCTGTAATGCATGCTATGTGGAACGTGTGGAAAATGCCGATTTATTGGAACCTGAATATAAAGTTGATAAGCCGAATATATTGGTGAATACGGAATGGGGTGCATTTGGCGAAAGCGGAAAACTAGAATTTGTGCGCACAGATTATGATCGTAAAGTTGATAAGGATTCGTTAAATCGTGGCGGTCAGCTGTTTGAAAAAATGATATCAGGCATGTATTTGGGCGAGTTGGTGCGCTTGGTGTTGGCCGATGCAATAACTCAGAATTTAATTTTTGTGCGAAGCGGTGCAAAGCAACGTTTGACAAATATACTCAAAGACAAYKCAGGCTGTGTTGAAACRCGGTTTATTTCAGAAATTGAAAGCGACACTTTTCCCGCATTCCACCAAACCCGYAACATACTCAAAGMGTTGCTTGGCTTGGAGAATGTMTCAGTGGAAGACTGTCAGAAGCTAAAAAATATCTGTGAATGCATTTCGAAACGCGCTGCCCAATTGGTGGCTGTGGGTATAAGTGGTTTAATAAATAAAATAGCTGAGCCACATGTCGTGGTCGGTGTAGACGGTTCCGTTTACCGACTTCATCCGCACTTCGACTCTTATCTGCGCGAAGCAATGCAAAAATTGGTAAATCCGAAAATAAATTTTGAACTTATGCTCTCAGAAGATGGTTCCGGACGTGGTGCAGCACTAGTGGCAGCAGTG
>minax
ATGCAGGATCAACAGTTAAAGGACTTTCTCAAAGAGTTCATCATCAGTGACTCACAGCTACAAGAAGTGTACAAACGTTTTACCACTGAAATACAAAAGGGTCTAACGCTGGCGACACACCAACAAGCGGATACCAAGTGTTATATGACATATGTGCAAGATTTGCCAACCGGTGACGAGAAGGGCAATTATTTAGCGCTCGATTTGGGCGGCACTAATTTTCGCGTTTTGCGCGTCTCACTGCAAGGGCATCATGAGGCGGAAATCGATTCAAAAGTGTACGTGGTGGATAAGGAACTGATGACCGGTCACGGCACAAAGCTTTTCGATCACATTGCTAATTGTTTGGCAGAGTTCGTAAATGAACATGCGTTAAATGAACAACATTTGCCGCTGGGTTTTACATTCTCATTTCCATGCATACAATTGGGTTTGACAAAGGCGCTGTTAACGCGTTGGACAAAAGGTTTTCGGTGTGCTGGTGTGGAGCAAGAGGATGTGGGGCGTTTGTTAAAGGAAGCCATTGCACGACGCGGTGACTTGGAGATCGATGTCATGGCTCTACTAAATGATACTACCGGCACACTAATGTCCTGCGCGCATCGCAATCCGGAATGTCGCATTGGCGTTATTATCGGTACGGGTTGTAATGCATGCTATGTGGAACGTGTGGAAAATGCCGATGTGTTGGAACCTGAATATAAAGTTGATAAGCCGAATATATTAGTGAATACGGAATGGGGTGCATTTGGTGAAAGCGGAAAATTGGAATTTGTGCGCACAGATTACGATCGTAAAGTTGATAAGGCCTCGTTGAATGCGGGTAGTCAGCTGTTTGAAAAAATGATATCAGGTGAATATTTGTGGCATCTA---------------------------------------------------------------------------------------------------TGTGTTGAA------------------------------------------------------------------------------------------------------------------------------------------------------------------------------------------------------------------------------------------------------------------------------------------------------------------------------------------------------------------------------
>musae
ATGCAGGATCAACGATTAAAGGATTTTCTCAAAGAGTTCATTATCAGTGACTCACAGCTACAAGAACTATACAAGCGTTTTACCAATGAAATACAGAAAGGACTAACGCTGGCCACGCACCAACAGGCGGATATAAAGTGTTACATGACATATGTGCAAGATTTGCCAACTGGTGATGAGAAGGGCAATTATTTAGCGCTCGATTTGGGTGGCACTAACTTCCGCGTTTTGCGCGTCTCACTGCAGGGGCATCATGAGGCGCAGATTGATTCGAAAGTATACGTCGTAGATAAGGAACTGATGACCGGTCACGGCACTAAACTTTTCGATCACATTGCTAATTGTTTGGCAGAGTTTGTGGATGAGCATGCATTGAGTCATCAGCATTTGCCGTTAGGTTTCACATTTTCCTTTCCATGCGTACAAGTGGGCTTGACAGAAGCGCTGTTAACGCGTTGGACAAAAGGTTTTCGGTGTGCAGGTGTGGAGCAAGAGGATGTGGGGCGTTTATTAAAGGAAGCAATTGCACGACGGGGTGACTTGGAGATCGATGTCATGGCTCTACTAAACGATACCACTGGCACACTTATGTCCTGCGCGCATCGCAATCCGGAATGTCGCATTGGGGTTATTATCGGTACGGGTTGTAATGCGTGCTATGTGGAACGTGTGGAAAATGCCGATTTATTGGAACCTGAATATAAAGTTGATAAGCAGAATATATTGGTGAATACCGAATGGGGTGCATTTGGCGAAAGCGGAAAACTAGAATTTGTGCGCACAGATTATGATCGTAAAGTTGATAAGGATTCGTTGAATCGCGGCGGTCAGCTGTTTGAAAAAATGATATCAGGCATGTATTTGGGCGAGTTGGTGCGCTTGGTATTGGCCGATGCAATAACTCAGAATTTACTATTTGTGCGAAATGGTGAAAAACAACGTTTGACAAATATACTCAAAGATAACGCAGGCTGTGTTGAAACACGGTTTATTTCTGAAATTGAAAACGACACTTTTCCCGCTTTCCACCAAACCCGCAACATACTCAAAGAGTTGCTTGGTTTGGAGAATGTCTCAGTTGAAGACTGTCAGAAGCTAAAATATATCTGTGAATGCATTTCAAAACGCGCTGCCAACTTGGTGGCAGTGGGTATAAGTGGTTTAATAAATAAAATAGCTGAGCCACATGTCGTGGTCGGTGTAGACGGTTCCGTTTACCGACTTCATCCGCACTTCGACACTTATCTGCGCGAAGCAATGCAAAAAATGGTAAATCCGAAAATAAATTTTGAACTAATGCTCTCGGAAGATGGTTCCGGACGTGGTGCAGCACTGGTGGCAGCAGTG
>oleae
ATGCAGGATCAACGCTTAAAGGATTTTCTCAAAGAGTTCATCATCAGTGACTCACAGCTACAAGAATTGTATAAGCGTTTTACCAGTGAAATACAGAAGGGGCTAACGCTGGCCACACACCAGCAAGCGGACACAAAGTGTTATATGACATATGTGCAAGATTTGCCAACTGGTGATGAGAAAGGCAATTATTTAGCGCTCGATTTAGGTGGCACCAACTTCCGCGTTTTGCGCGTCTCACTGCAGGGGCATCATGAGGCGCAAATTGATTCAAAAGTGTATGTAGTCGACAAGGAGCTGATGACTGGTCACGGCACAAAGCTTTTCGATCACATTGCTAACTGTTTGGCTGAGTTCGTGAATGAGCACGCATTGAATGATCAGCATTTGCCGCTGGGTTTTACATTCTCATTTCCATGCATACAATTGGGTTTGACCAAGGCGCTGTTAACGCGTTGGACAAAAGGTTTTCGGTGTGCTGGTGTGGAGCAAGAGGATGTGGGGCGTTTGTTAAAGGAAGCCATTGCACGACGCGGTGACTTGGAGATCGATGTTATGGCTCTACTAAACGATACCACTGGCACACTAATGTCCTGCGCGCATCGCAATCCGGAATGTCGCATTGGCGTTATTATCGGTACGGGTTGTAATGCCTGCTATGTGGAACGTGTGGAAAATGCCGATTTATTGGAACCTGAATATAAAGTTGATAAGCCGAATATATTGGTGAATACGGAATGGGGTGCTTTTGGCGAAAGCGGAAAACTAGAATTTGTGCGCACAGATTACGATCGTAAAATTGATAAGGCGTCTCTAAACGCAGGCAGTCAGCTGTTTGAAAAAATGATATCAGGCATGTATTTGGGCGAGTTAGTGCGTCTAGTGCTAGCCGATGCAATAACTCAGAATTTGATATTTGTGCGCAGTAGTGAAAAACAACGTTTGACAAATATTCTCAAAGACAACGCTGGCTGTGTGGAAACACGCTTTATTTCGCAAATTGAAAGCGACACTTTTCCGGCTTTCCAACAAACCCGCAATATACTCAAAGAGTTGTTTGGCTTGGAAAATGCCTCAGTAGAAGATTGTCAGAAGATAAGGTATACTTGTGAATGCATTTCGAAGCGTGCAGCCAATTTGGTGGCAGTGGGTATAAGTGGTTTAATAAATAAAATAGGTGAGCAACATGTCGTGGTAGGTGTAGATGGTTCCGTTTACCGACTTCATCCTCATTTCGACACTTATCTGCGAGAAGCAATACATAAATTGGTTAGTCCAAAAATAAAATTTGAACTTATGCTCTCGGAAGATGGTTCCGGACGTGGTGCAGCACTGGTGGCAGCAGTG
>tryoni
ATGCAGGATCAACGATTAAAGGATTTTCTCAAAGAGTTTATCATCAGTGACTCACAGCTACAGGAACTGTACAAACGTTTTACCAGTGAAATACAGAAGGGGCTAACGCTGGCCACGCACCAACAGGCGGATATAAAGTGTTATATGACATATGTGCAAGATTTGCCAACTGGTGATGAGAAGGGCAATTATTTAGCGCTAGATTTGGGTGGCACTAACTTCCGCGTTTTGCGCGTTTCACTGCAGGGGCATCATGAGGCGCAGATTGAATCGAAAGTATATGTCGTAGATAAGGAGCTGATGACCGGACACGGCACCAAACTTTTCGATCACATTGCTAATTGTTTGGCAGAGTTTGTGGATGAGCACGCATTGAATGATCAGCATTTGCCGTTAGGTTTTACATTTTCTTTTCCATGCGTACAAGTGGGCTTGACAGAAGCGCTGTTAACGCGTTGGACAAAGGGTTTTCGGTGTGACGGTGTTGAGCAAGAGGATGTGGGGCGTTTATTAAAGGAAGCAATTGCACGACGAGGTGACTTGGAGATCGATGTCATGGCTCTACTAAACGATACCACTGGCACACTAATGTCCTGCGCGCATCGCAATCCAGAATGTCGCATTGGGGTTATTATCGGTACGGGTTGTAATGCGTGCTATGTGGAACGTGTGGAAAATGCCGATTTATTGGAACCTGAATATAAAGTTGATAAGCCGAATATATTGGTGAATACGGAATGGGGTGCATTTGGCGAAAGCGGAAAACTAGAATTTGTGCGCACAGATTATGATCGTAAAATTGATAAGGATTCGTTGAATCGCGGCGGTCAGCTGTTTGAAAAAATGATATCAGGCATGTATTTGGGTGAGTTGGTGCGCTTGGTGTTGGCCGATGCAATAACTCAGAATTTAATATTTGTGCGAAGCGGTGAAAAACAACGTTTGACAAATATTCTCACAGACAACGCAGGCTGTGTTGAAACACGGTTTATTTCAGAAATTGAAAGCGACACTTTTCCGGCTTTTCCACAAACCCGCAACATACTCAAAGAGTTGCTTGGCTTGGAGAATGTCTCAGTGGAAGACTGTCAGAAGCTAAAATATATCTGTGAATGCATTTCGAAACGCGCTGCCAAATTGGTGGCAGTGGGTATAAGTGGTTTAATAAATAAAATAGCTGAGCCACATGTCGTGGTCGGTGTAGACGGTTCCGTTTACCGACTTCATCCGCACTTCGACACTTATCTGCGCGAAGCAATGCAAAAATTGGTAAGTCCGAAAATAAATTTTGAACTTATGCTCTCGGAAGATGGTTCCGGACGTGGTGCAGCACTGGTGGCAGCAGTG
>zonata
ATGCAGGATCAACGATTAAAGGATTTCCTTAAAGAATTCGTCATCAGTGACTCACAGCTACAAGAACTGTACAAACGTTTTACCAGTGAAATACAGAAGGGTCTAACGCTGGCCACGCACCAACAGGCGGATATAAAGTGTTATATGACATATGTGCAAGATTTGCCAACTGGTGATGAGAAGGGCAATTATTTAGCGCTTGATTTGGGTGGCACCAACTTCCGCGTTTTGCGCGTCTCACTGCAGGGGCATCATGAGGCGCAGATTGATTCGAAGGTATACGTCGTAGATAAGGAACTGATGACCGGCCACGGCACAAAACTTTTCGATCACATTGCTAATTGTTTGGCAGAGTTTGTGGATGAGTACGCATTGAATGATCAGCATTTGCCGTTAGGTTTTACATTTTCCTTTCCATGCGTACAAGTGGGCTTGACAGAAGCGCTGTTAACGCGTTGGACAAAGGGTTTTCGGTGTGCAGGTGTGGAGCAAGAGGATGTGGGGCGTTTATTAAAGGAAGCAATTGCACGACGGGGTGACTTGGAAATCGATGTCATGGCTCTACTAAACGATACCACTGGCACACTAATGTCCTGCGCGCATCGCAATCCAGAATGTCGCATTGGGGTTATTATCGGTACGGGTTGTAATGCGTGCTATGTGGAACGTGTGGAAAATGCCGATTTATTGGAACCTGAATTTAAAGTTGATAAGCCGAATATATTGGTAAATACGGAATGGGGTGCATTTGGCGAAAGCGGAAAACTAGAATTTGTGCGCACAGATTATGATCGTAAAGTTGATAAGGATTCGTTGAATCGCGGCAGTCAGCTGTTTGAAAAAATGATATCAGGCATGTATTTGGGCGAGTTGGTGCGCTTGGTGTTGGCCGATGCAATAACTCAGAATTTAATATTTGTGCGAAGCGGTGAAAAGCAACGTTTGACAAATATACTCAAAGACAACGCAGGCTGTGTTGAAACGCGGTTTATTTCAGAAATTGAAAACGACACTTTCCCCGCTTTCCTACAAACCCGCAAAATACTCAAAGAGTTACTTGGCTTGGAGAATGTCTCAGTGGAAGACTGTCAGAAGCTAAAATATATCTGTGAATGCATTTCGAAACGCGCTGCCAAATTGGTGGCAGTGGGTATAAGTGGTTTGATAAATAAAATAGCTGAGCCACATGTCGTGGTCGGTGTAGACGGTTCCGTTTACCGACTTCATCCGCACTTCGACACTTATCTGCGCGAAGCAATGCAAAAATTGGTAAATCCGAAAATAAACTTTGAACTAATGCTCTCGGAAGATGGATCCGGACGTGGTGCAGCACTGGTGGCAGCAGTG
