# Supplementary material for: The Impact of Fast Radiation on the Phylogeny of Bactrocera Fruit Flies as Revealed by Multiple Evolutionary Models and Mutation Rate-Calibrated Clock
Source: Insects. 2022 Jun 30;13(7):603. doi: 10.3390/insects13070603 (PMC9319077; doi:10.3390/insects13070603)
Supplement: Supplementary file 1 [file insects-13-00603-s001.zip › File S1/ceratitis_3412.fasta]

>bryoniae
ATGCATCGACTACTAGTGGTACTTTGCATTTCCGTGGCACTAGTTGCTGGCGCTGAGCAAGATGTGCTGGAATTGACGGATGACAATTTCAATTCTGTGTTGAAGCAACATGAAACTACATTAGTTATGTTTTATGCACCATGGTGTGGACATTGTAAGAGATTAAAACCCGAGTATGCCAAAGCTGCGGAGCTCGTAAAGAGTGACGACCCTCCAATAGCTTTGGCAAAGGTTGATTGCACAGAAGCCGGTAAAGAAACTTGCGGTAAATTCTCTGTTAGCGGCTATCCAACCCTTAAGATTTTCCGTGGTGATTCAGTTTCACAAGATTATAGTGGACCACGAGAAGCAAATGGAATTGTGAAATACATGAGAGCTCAAGTTGGACCAGCTTCCAGAAATATTAAATCGGTTGATGAAATTAATAAATTCTTAGACACCAAGGATACAACGATATTTGGCTTCTTCGAAGACCCAGATGTAGCCCTTGCTAAACTGTTCGTTAAATTCGCTGATAAAAATAGAGAGAAATATCGTTTTGGTCATAGTAATGACCCTGATGTACTCGCTAAATATGGAGAAACAGAAAAGATTGTGCTCTTCCGTGCACCACATTTGGCGAACAAATTTGAGGAAACAAACGTTCAGTTCGAGGGATCATCCGAATCTGAATTAAGTATATTCGTTAAGGAGAATTTCCATGGTTTGGTCGGTCATCGTACCCAGGATACTATTCGCGATTTTAAAAATCCACTTATAGTTGCGTACTACTCTGTTGATTATGTAAAGAATCCTAAAGGAACAAATTATTGGCGTAATCGCGTTCTCAAAGTGGCGAAGGAATTTACTAACAAAGCAACATTCGCTATTAGCGCAAAAGATGATTTCCAACATGAACTAAATGAATATGGATATGACTTTGTTGGAGACAAGCCCGTCATTTTAGCCCGCGATGAAAAGAATCTCAAATATGCTCTGAAGGAAGAATTTTCGGTCGAAAATCTACGAGATTTTGTTGAAAAATTACTTGATGGAGAACTTGAGCCTTACGTGAAGTCCGAGCCCATTCCAGAAAACAATAATGCCCCCGTAAAAGTTGCTGTTGCCAAAAACTTCGACGAAGTAGTCATTAATAACAATAAAGATACATTGGTAGAATTTTATGCACCTTGGTGTGGGCATTGCAAGAAATTGGCACCAGTATTTGATGAAGTTGCCGAGAAATTGCAGAATGAAGAAGTAGAACTTGTTAAAATGGACGCCACTGCCAACGATGTTCCAACAGAGTTCAATGTTCGTGGATTCCCAACACTTTTCTGGCTGCCCAAAAATCAAAAAGACAAACCAGTTGCTTACAACGAAGGACGTGAGGTCGACGACTTCATTAAGTACATCGCCAAACACGCTACGAGTGAACTCAATGGATTTGACCGCAGTGGCAAATCGAAGAAAACG
>ceratitis
ATGCATAAGATAGTGGTGATTCTCTGCCTTTTTGTGGCATTAGCTGCGTCTTCTGAACAAGATGTGCTGGAATTGACGGATGATACCTTCAGTTCTGTATTAAAACAGCATGAGACCACGTTGGTTATGTTTTATGCACCATGGTGTGGACATTGTAAAAGACTGAAGCCTGAATATGCTAAAGCCGCAGAAATTATAAAGAGTGATGATCCTCCTATAACTTTGGCAAAGGTTGATTGTACAGAAGGCGGTAAAGAAACGTGCAGCAAATACTCAGTAAATGGTTATCCAACTCTTAAAATATTCCGAGGCGATTCAGTTTCTCAAGACTATAGTGGTCCACGGGAAGCAAATGGCATTGTAAAGTACATGAGAGCTCAGGTTGGACCTGCTTCTAGGACCATCAAATCTGTTGATGAATTAAATAAATTCTTAGACACTAAAGATACAACTGTCTTTGGGTTCTTTGAAGATCCTGATGTATCTCTCGCTAAACTGTTTCTCAAATTTGCTGATAAAAATCGCGAAAAGTATCGTTTTGGCCATAGTAGCGATCCCGATGTGCTTGCCAAATATGGAGAAACTGAAAAGATTGTACTCATCCGTGCCCCACATCTGGCTAACAAGTTCGAGGAATCAACTGTTAAATTTGAAAGCTCATCTGAATCCGAGCTAAGCACATTTTTGAAGGAAAATTTCCACGGTTTGGTGGGTCACCGGACGCAAGATACCATTCGCGATTTCAAAAACCCTCTTATTGTTGCATACTATTCAGTTGACTACGTTAAGAATCCTAAAGGCACTAATTACTGGCGCAATCGAGTTCTTAAAGTAGCAAAGGAATTTGTTGGCAAAGCTTCTTTCGCTATTAGTGCAAAGGATGATTTCCAACATGAATTAAATGAGTATGGTTATGACTTCGTTGGTGATAAACCAGTTATTCTGGCACGAGATGAAAAGAATCTCAAATATGCATTAAAAGATGAATTCTCAGTTGAAAATTTAAGAAACTTCGTTGAAAAGTTACTTGAAGGCGAACTTGAACCATATGTTAAATCCGAACCGATTCCGGAAAATAACAACGCACCCGTAAAGGTTGCTGTTGCGAAGAATTTTGATGAAGTGGTTATAAATAATAACAAAGATACCCTAGTGGAGTTCTATGCACCGTGGTGCGGTCATTGCAAGAAATTGGCTCCAGTATTCGACGAAGTTGCCGAAAAATTACAAGATGAAAATGTGGAACTTGTTAAAATGGATGCTACTGCCAATGATGTACCACCAGAATTCAATGTTCGTGGATTCCCAACACTCTATTGGTTGCCGAAAGATTCCAAGGACAAGCCGGTCGCATATAATGAGGGTCGGGAGGTAGATGATTTCATTAAATACATTTCAAAACATGCTTCAGAGGAATTAAAAGGATTTGACCGTGGTGGCAAGTCGAAGAAGACA
>correcta
ATGCATCGACTACTAGTGGTACTTTGCATTTCCGTGGCACTAGTTGCTGGCGCTGAGCAAGATGTGCTGGAATTGACGGATGACAATTTCAGTTCTGTGCTGAAGCAACATGAAACTACATTAGTTATGTTTTATGCACCATGGTGTGGACATTGTAAGAGATTAAAACCCGAGTATGCCAAAGCTGCGGAGCTCGTAAAGGATGACGACCCTCCAATAGCTTTGGCAAAGGTTGATTGCACAGAAGCCGGTAAAGAAACTTGTGGTAAATTCTCTGTTAGCGGCTATCCAACTCTTAAGATTTTCCGTGGTGATTCAGTTTCACAAGATTATAGTGGACCACGAGAAGCAAATGGAATTGTGAAATACATGAGAGCGCAAGTTGGACCAGCTTCCAGAAATATTAAATCGGTTGATGAAATTAATAAATTCCTAGACACCAAGGATACAACGATATTTGGCTTCTTCGAAGACCCAGATGTAGCTCTTGCTAAACTGTTCGTTAAATTCGCTGATAAGAATAGAGAGAAATATCGTTTTGGTCATAGTAATGACCCTGATGTACTCGCTAAATATGGAGAAACAGAAAAGATTGTGCTCTTCCGTGCACCACATTTGGCGAACAAATTTGAGGAAACGAAAGTTCGGTTCGAGGGATCATCCGAATCTGAATTAAGTACATTCGTGAAGGAGAACTTCCATGGTTTGGTCGGTCATCGTACTCAGGATACTATTCGCGATTTTAAAAATCCACTTATAGTTGCGTACTACTCTGTTGATTATGTAAAGAATCCTAAAGGAACAAATTATTGGCGTAATCGCGTTCTCAAAGTGGCGAAGGAATTCACTAACAAAGCAACATTCGCTATTAGCGCAAAAGATGATTTCCAACATGAACTAAATGAATATGGCTATGATTTTGTTGGAGACAAGCCCGTCATTTTAGCCCGCGATGAAAAGAATCTCAAATATGCTCTGAAGGAGGAATTTTCGGTCGAAAATCTACGAGATTTTGTTGAAAAATTACTTGATGGAGAACTTGAGCCTTACGTGAAGTCTGAGCCCATTCCAGAAAACAACAATGCCCCCGTAAAAGTTGCTGTTGCCAAAAACTTCGACGAAGTAGTCATTAATAACAATAAAGATACATTGGTAGAATTTTATGCACCTTGGTGTGGGCATTGCAAGAAATTGGCACCAGTATTTGATGAAGTTGCCGAGAAATTGCAGAATGAAGAAGTAGAACTTGTTAAAATGGATGCCACTGCCAACGATGTTCCACCAGAGTTCAATGTTCGTGGATTCCCAACACTTTTCTGGCTGCCCAAAAATCAAAAAGACAAACCAGTTGCTTACAACGAAGGACGTGAGGTCGACGACTTCATTAAGTACATCGCCAAACACGCTACGAATGAACTCATTGGATTTGACCGAAGTGGCAAATCGAAGAAAACA
>cucurbitae
ATGCATCGATTACTAGTGATTCTTTGCATTTCTGTGGCACTAGTTGCTGGCGCTGAGCAAGATGTGCTGGATTTGACGGATGACAATTTCAATTCTGTGTTAAAGCAACATGAAACTACATTGGTTATGTTTTATGCACCATGGTGTGGACATTGCAAGAGATTGAAACCCGAGTATGCCAAAGCTGCAGAAATTATGAAGGGTGACGAGCCTCCAATTACATTGGCAAAGGTTGATTGTACAGAAGCTGGTAAAGAAACTTGCGGCAAATTCTCGGTAAGTGGCTACCCGACCCTTAAGATTTTCCGTGGCGATTCAGTTTCACAGGACTATAGTGGCCCTCGCGAAGCAAATGGTATTGTAAAATACATGAGAGCTCAAGTTGGACCAGCCTCAAGGAATATCAAATCTGTTGTTGATTTTAACAAATTCCTCGATACTAAGGACACCACAATATTTGGCTTCTTCGAAGATCCAGATGTAGCCCTTGCTAAGCTATTCCTCAAATTCGCCGATAAGAATAGAGAGAAGTATCGTTTTGGTCACAGTAATGACGCTGATGTACTTGCTAAATACGGAGAAACTGAAAAGATTGTGCTAATCCGTGCACCACATTTGGCCAACAAATTTGAGGAAGCAAATGTAAAATTCGAAGGATCATCAGAGTCTGAATTGGATACATTCGTGAAGCAGAATTTTCATGGTTTGGTAGGACAGCGTACACAGGATACCATTCGCGATTTTAAAAATCCACTTATTGTTGCATACTACTCAGTTGACTATGTGAAAAATCCTAAAGGCACAAATTATTGGCGTAATCGTGTTCTCAAAGTGGCAAAGGAATTTACTAACAAAGCAACATTCGCAATCAGCGCAAAGGATGATTTCCAACATGAACTTAATGAATATGGTTATGATTTTGTTGGAGACAAGCCAGTCATCTTAGCGCGTGATGAAAAGAATCTCAAATATGCACTGAAGGAAGAATTTTCCGTTGAAAATTTGCGAGGCTTTGTTGAAAAATTACTTGATGGTGAACTGGAACCCTACGTAAAATCGGAGCCCATTCCAGAAAACAATAATGCCCCTGTTAAAGTTGCCGTTGCGAAAAATTTCGATGAAGTAGTCATTAATAACAACAAAGATACATTGGTTGAATTTTACGCACCTTGGTGTGGACATTGCAAGAAATTGGCACCAATATTTGATGAAGTTGCCGAGAAATTGCAAAATGAAGATGTAGAACTTGTGAAAATGGATGCCACTGCCAATGATGTGCCACCAGAGTTCAACGTTCGTGGATTCCCAACACTTTTCTGGTTGCCCAAAAATGAGAAGGACAAGCCCGTCGCTTACAATGAAGGTCGTGAGGCCGATGACTTCATTAAGTACATCGCCAAACACGCTACCGAAGAGCTCAATGGATTTGACCGTAGTGGCAAGCCGAAGAAAACA
>dorsalis
ATGCATCGACTACTAGTGGTACTTTGCATTTCCGTGGCACTAGTTGCTGGCGCTGAGCAGGATGTGCTGGAATTGACGGATGACAATTTCAATTCTGTGTTGAAGCAACATGAAACTACATTAGTTATGTTTTATGCACCATGGTGTGGACATTGTAAGAGATTAAAACCCGAGTATGCCAAAGCTGCTGAGCTCGTAAAGGGTGACGACCCTCCAATAGCTTTGGCAAAGGTTGATTGCACAGAAGCCGGTAAAGAAACTTGCGGTAAATTCTCTGTTAGCGGCTATCCAACCCTTAAGATTTTCCGTGGTGATTCAGTTTCACAAGATTATAGTGGACCACGAGAAGCAAATGGAATTGTGAAATATATGAGAGCTCAAGTTGGACCAGCTTCCAGAAATATTAAATCAATTGATGAAATTAATAAATTCTTAGACACCAAGGATACAACGATATTTGGCTTCTTCGAGGACCCAGATGTAGCCCTTGCTAAACTGTTCGTCAAATTCGCTGATAAGAATAGAGAGAAATATCGTTTTGGTCATAGTAATGACCCTGATGTACTCGCTAAATATGGAGAAACAGAAAAGATTGTGCTCTTCCGTGCACCACATTTGGCGAACAAATTTGAGGAAACGAACGTTCAGTTCGAGGGATCATCCGAATCTGAATTAAGTACATTCGTGAAGGAGAATTTCCATGGTTTGGTCGGTCATCGTACCCAGGATACAATTCGCGATTTTAAAAATCCACTTATAGTTGCGTACTACTCTGTTGATTATGTAAAGAATCCTAAAGGAACAAATTATTGGCGTAATCGCGTTCTCAAAGTGGCAAAGGAATTCACTAACAAAGCAACATTCGCTATTAGCGCAAAAGATGATTTCCAACATGAACTGAATGAATATGGCTATGACTTTGTTGGAGACAAGCCCGTCATTTTAGCCCGCGATGAAAAGAATCTCAAATATGCTTTGAAGGAGGAATTTTCTGTCGAAAATCTACGAGATTTTGTTGAAAAATTACTTGATGGAGAACTTGAGCCTTATGTGAAGTCCGAGCCCATTCCAGAAAACAATAATGCCCCCGTAAAAGTTGCTGTTGCCAAAAACTTCGACGAAGTAGTCATTAATAACAATAAAGACACATTGGTAGAGTTTTATGCACCTTGGTGTGGGCATTGCAAGAAATTGGCACCAGTATTTGATGAAGTTGCCGAGAAATTGGAGAATGAAGAAGTAGATCTTGTTAAAATGGATGCCACTGCCAACGATGTTCCACCAGAGTTCAATGTCCGTGGATTCCCAACACTTTTCTGGCTGCCCAAAAATCAAAAAGACAAACCAGTTGCTTACAACGAAGGACGTGAGGTCGACGACTTCATTAAGTACATCGCCAAACACGCTACGAATGAACTTAATGGATTTGACCGCAGTGGCAAATCGAAGAAAACA
>jarvisi
ATGCATCGACTACTAGTGGTACTTTGCATTTCCGTGGCACTAGTTGCTGGCGCTGAGCAAGATGTGCTGGAATTGACGGATGACAATTTCGATTCTGTGTTGAAGCAACATGAAACTACATTAGTTATGTTTTATGCACCATGGTGTGGACATTGTAAGAGATTAAAACCCGAGTATGCCAAAGCTGCGGAGCTCGTAAAGGGAGACGACCCTCCAATAACATTGGCAAAGGTTGACTGCACAGAAGCCGGTAAAGAAACTTGCGGTAAATTCTCTGTTAGCGGCTATCCAACCCTTAAGATTTTCCGTGGAGATTCAGTTTCACAAGATTATAGTGGACCACGAGAAGCAAGTGGAATTGTGAAATACATGAGAGCTCAAGTTGGACCAGCTTCCAGAAATATTAAATCGGTTGATGAAATTAATAAATTCCTAGACACCAAGGATACAACGATATTTGGCTTCTTCGAAGACCCAGATGTAGCCCTTGCTAAACTGTTCGTCAAATTCGCTGATAAGAATAGAGAGAAATATCGTTTTGGTCATAGTAATGACCCTGATGTACTCGCTAAATATGGAGAAACAGAAAAGATTGTGCTCTTCCGTGCACCACATTTGGCGAACAAATTTGAGGAAACGAACGTTCGGTTCGAGGGATCATCGGAATCTGAATTAAGTACATTCGTGAAGGAGAATTTCCATGGTTTGGTAGGTCATCGTACCCAGGATACGATTCGCGATTTTAAAAATCCACTTATAGTTGCGTACTACTCTGTTGATTATGTAAAGAATCCTAAGGGAACAAATTATTGGCGTAATCGCGTTCTCAAAGTGGCAAAGGAATTCATTAACAAAGCAACATTCGCTATTAGCGCAAAAGATGATTTCCAACATGAACTAAATGAATATGGCTATGACTTTGTAGGAGACAAACCCGTAATTTTAGCCCGCGATGAAAAGAATCTCAAATATGCTCTGAAGGAGGAATTTTCGGTCGAAAATCTACGAGATTTTGTTGAAAAATTACTGGATGGAGAGCTTGAGCCTTATGTGAAGTCCGAGCCCATTCCAGAAAACAATAATGCCCCCGTAAAAGTTGCTGTTGCCAAAAACTTCGACGAAGTAGTCATTAATAACAATAAAGATACATTGGTAGAATTTTATGCACCTTGGTGTGGGCATTGTAAGAAATTGGCACCAGTATTTGATGAGGTTGCCGAGAAATTGCAGAATGAAGAAGTAGAACTTGTTAAAATGGATGCCACTGCCAACGATGTTCCACCAGAATTCAATGTTCGTGGATTCCCAACACTTTTCTGGCTGCCCAAAAATCAAAAAGACAAACCAGTTGCTTACAACGAAGGACGTGAGGTCGACGACTTCATTAAGTACATCGCCAAACACGCTACGAATGAACTCAATGGATTTGACCGCAGTGGCAAATCGAAGAAAACA
>latifrons
ATGCATCGACTACTAGTGGTACTTTGCATTTCCGTGGCACTAGTTGCTGGCGCTGAGCAAGATGTGCTGGAATTGACGGATGACAATTTCAATTCTGTGTTGAAGGAACATGAAACTACATTAGTTATGTTTTATGCACCATGGTGTGGACATTGTAAGAGATTAAAACCCGAGTATGCCAAAGCTGCGGAGCTCGTAAAGGGTGACGACCCTCCAATAGCTTTGGCAAAGGTTGATTGCACAGAAGCTGGTAAAGAAACTTGCAGTAAATTCTCTGTTAGCGGCTATCCAACCCTTAAGATTTTCCGTGGTGATTCAGTTTCACAAGATTATAGTGGACCACGAGAAGCAAATGGAATTGTGAAATACATGAGAGCTCAAGTTGGACCAGCTTCCAGAAATATTAAATCGGTTGATGAAATTAATAAATTCCTAGACACCAAGGATACAACGATATTTGGCTTCTTCGAAGACCCAGATGTAGCCCTTGCTAAACTGTTCGTCAAATTCGCTGATAAGAATAGAGAGAAATATCGTTTTGGTCATAGTAACGATCCTGATGTACTCGCTAAATATGGAGAAACAGAAAAGATTGTGCTGTTCCGTGCACCACATTTGGCGAATAAATTTGAGGAAACGAACGTTCAGTTCGAGGGATCATCCGAATCTGAATTAAGTACATTCGTGAAGGAGAATTTCCATGGTTTGGTCGGTCATCGTACCCAGGATACTATTCGCGATTTTAAAAATCCACTTATAGTTGCGTACTACTCTGTTGATTATGTAAAGAACCCTAAAGGAACAAATTATTGGCGTAATCGCGTTCTCAAAGTGGCGAAGGAATTCACTAACAAAGCAACATTCGCTATTAGCGCAAAAGATGATTTCCAACATGAACTAAATGAGTATGGCTATGACTTTGTTGGAGACAAGCCCGTCATTTTAGCCCGCGATGAAAAGAATCTCAAATATGCTCTGAAGGAGGAATTTTCGGTCGAAAATCTACGAGATTTTGTTGAAAAATTACTTGATGGAGAACTTGAACCTTACGTGAAGTCCGAGCCCATTCCAGAAAACAATAATGCCCCCGTAAAAGTTGCTGTTGCTAAAAACTTCGACGAAGTAGTCATTAATAACAATAAAGATACATTGGTAGAATTTTATGCACCTTGGTGTGGGCATTGCAAGAAATTGGCACCAGTATTTGATGAAGTTGCCGAGAAATTGCAGAATGAAGAGGTAGAACTTGTTAAAATGGATGCCACTGCCAATGATGTTCCACCAGAGTTCAATGTTCGTGRATTCCCAACACTTTTCTGGCTGCCCAAAAATCAAAAAGACAAACCAGTTGCTTACAACGAAGGACGTGAGGTCGACGACTTCATTAAGTACATCGCCAAACACGCTACGAATGAACTCAATGGATTTGACCGCAGYGGCAAATCGAAGAAAACA
>minax
ATGCATCGATTACTAGTGATTCTTTGCATTTATGTGGCATTAGTTGCTGGCGCTGAGCATGATGTGCTGGAATTGACGGATGACAATTTCAATTCTGTGTTAAAGCAACATGAAACTACATTGGTTATGTTTTATGCACCATGGTGTGGACACTGTAAAAGATTGAAACCTGAGTATGCCAAAGCCGCAGAAATTGTAAAGGGTGATGACCCTCCAATTACTTTGGCAAAGGTTGATTGTACAGAAGCCGGTAAAGAAACGTGCGGTAAATTCTCTGTTAGCGGTTACCCGACCCTTAAGATTTTCCGAGGCGATTCCCTTTCACAAGATTATAGTGGACCTCGTGAAGCAAATGGAATTGTGAAATACATGAGAGCTCAAGTTGGACCAGCTTCAAGAAATATTAAATCGGTTGATGAAATTAGTAAATTCCTAGATACCAAGGACACAACGATATTTGGCTTCTTCGAAGACCCAGATGTAGCCCTTGCCAAACTGTTTCTTAAATTCGCTGATAAAAATAGAGAGAAATTTCGTTTTGGTCATAGTAATGACCCTGATGTACTCGCTAAATATGGAGAAACTGAAAAGATTGTGCTCTTCCGTGCACCACATTTGGCTAACAAATTCGAGGAAACAAATGTTAATTTCGAGGGATCATCGGAACCTGAATTAAATACATTCGTGAAGGAGAATTTCCATGGTTTGGTTGGGCATCGTACACAGGATACTATTCGCGATTTTAAAAATCCACTTATTGTTGCATACTACTCTGTTGACTATGTAAAGAATCCAAAAGGTACAAATTATTGGCGTAATCGCGTTCTCAAAGTGGCGAAGGAATTCATTGACAAAGCAACATTCGCTATTAGTGCAAAGGATGATTTCCAACATGAACTAAATGAATATGGTTATGACTTTGTTGGTGATAAACCAGTAATTCTAGCCCGCGATGAAAAGAATCTGAAATATGCACTAAAGGAAGAATTTTCGGTTGAAAACCTGCGAGATTTTGTTGAAAAGTTACTTGATGGTGAACTTGAGCCTTACGTGAAATCGGAGTCCATTCCAGAAAACAACAATGCCCCCGTAAAAGTTGCTGTTGCAAAAAATTTCAATGAAGTGGTCATTAATAACAACAAAGATACATTGGTAGAATTTTATGCACCTTGGTGTGGCCATTGCAAGAAATTGGCACCAGTATTTGATGAAGTTGGCGAGAAATTGCAGAATGAAGATGTAGATCTTGTTAAAATGGATGCCACTGCCAATGATGTACCACCAGAGTTCAATGTTCGGGGATTCCCAACACTTTTCTGGTTGCCCAAAAATCAAAAAGACAAACCTGTCGCTTATAACGAAGGACGGGAGGTCGATGACTTCATTAAGTACATCGCCAAACACGCTACGGAAGAGCTGATTGGATTTGACCGTAGTGGCAAATCGAAGAAAACA
>musae
ATGCATCGACTACTAGTGGTACTTTGCATTTCCGTGGCACTAGTTGCTGGCGCTGAGCAAGATGTGCTGGAATTGACGGATGACAATTTCAATTCTGTGTTGAAGCAACATGAAACTACATTAGTTATGTTTTATGCACCATGGTGTGGACATTGTAAGAGATTGAAACCCGAGTATGCCAAAGCTGCAGAGCTCGTAAAGGGTGACGACCCTCCAATAGCTTTGGCAAAGGTTGACTGCACAGAAGCCGGTAAAGAAACTTGCGGTAAATTCTCTGTTAGCGGCTATCCAACCCTTAAGATTTTCCGTGGTGATTCAGTTTCACAAGATTATAGTGGACCACGGGAAGCAAATGGAATTGTGAAGTACATGAGAGCTCAAGTTGGACCAGCTTCCAGAAATATTAAATCGATTGATGAAATTAATAAATTCCTAGACACCAAGGATACAACGATATTTGGCTTCTTCGAGGACCCAGATGTAGCCCTTGCTAAACTGTTCGTCAAATTCGCTGATAAGAATAGAGAGAAATATCGTTTTGGTCATAGTAATGACCCTGATGTACTCGCTAAATATGGAGAAACAGAAAAGATTGTGCTCTTCCGTGCACCACATTTGGCGAACAAATTTGAGGAAACGAACGTTCAGTTCGAGGGATCATCCGAATCTGAATTAAATACATTCGTGAAGGAGAATTTCCATGGTTTGGTCGGTCATCGTACCCAGGATACAATTCGCGATTTTAAAAATCCACTTATAGTTGCGTACTACTCTGTTGATTATGTAAAGAATCCTAAAGGAACAAATTATTGGCGAAATCGCGTTCTCAAAGTGGCAAAGGAATTCACTAACAAAGCAACATTCGCTATTAGCGCAAAAGATGATTTCCAACATGAACTGAATGAATATGGCTATGACTTTGTTGGAGACAAGCCCGTCATTTTAGCCCGCGATGAAAAGAATCTCAAATATGCTTTGAAGGAGGAATTTTCTGTCGAAAATCTACGAGATTTTGTTGAAAAACTACTTGATGGAGAACTTGAGCCTTACGTGAAGTCCGAGCCCATTCCAGAAAACAATAATGCCCCCGTAAAAGTTGCAGTTGCCAAAAACTTCGACGAAGTAGTCATTAATAACAATAAAGACACATTGGTAGAATTTTATGCACCTTGGTGTGGGCATTGCAAGAAATTGGCACCAGTATTTGATGAAGTTGCCGAGAAATTGCAGAATGAAGAAGTAGATCTTGTTAAAATGGATGCCACTGCCAACGATGTTCCACCAGAGTTCAATGTCCGTGGATTCCCAACACTTTTCTGGCTGCCCAAAAATCAAAAAGACAAACCAGTTGCTTACAACGAAGGACGTGAGGTCGACGACTTCATTAAGTACATCGCCAAACACGCTACGAATGAACTTAATGGATTTGACCGCAGTGGCAAATCGAAGAAAACA
>oleae
ATGCACCGATTACTAGTGATTATTTGTATTTCTGTGGCACTAGTTGCTGGCGCTGAGCAAGATGTGTTGGAATTGACGGATGATAATTTCAATTCTGTGTTGAAGCAACATGAAACTACGTTGGTTATGTTTTATGCACCATGGTGTGGACATTGTAAGAGATTGAAACCCGAGTATGCCAAAGCTGCGGAAATTGTAAAGAGTGACGACCCACCAATAACTTTGGCAAAGGTTGATTGCACAGAAGCCGGTAAAGAAACTTGCGGTAAATTCTCTGTAAGCGGTTATCCAACCCTTAAGATTTTCCGTGGGGAGTCAGTTTCACAAGATTATAGTGGACCTCGTGAAGCAAATGGAATTGTGAAATACATGAGAGCTCAAGTTGGACCAGCTTCCAGGAATATTAAATCGGTAGATGAAATAAATAAGTTCCTAGACACCAAGGATACAACGATATTTGGCTTTTTCGAAGACCCAGATGTAGCCCTTGCTAAACTGTTCGTCAAATTTGCTGATAAGAATAGAGAGAAATATCGTTTTGGTCATAGTAATGACCCTGATGTACTCGCTAAATATGGAGAAACAGAAAAAATTGTGCTCTTCCGACCACCACATTTGGCGAACAAATTTGAGGAAACAAATGTACAGTTCGAGGGATCATCCGAATCTGAATTAAATACATTCGTGAAGGAGAATTTCCATGGTTTGGTCGGTCATCGTACCCAGGATACTGTTCGCGACTTTAAAAATCCACTTATTGTTGCGTACTACTCTGTTGACTATGTAAAGAATCCAAAAGGAACAAATTATTGGCGTAATCGCATTCTCAAAGTGGCAAAAGAATTCACTAAAAAAGCTACATTCGCTATTAGCGCAAAGGATGATTTCCAGCATGAACTAAATGAATATGGTTATGATTTTGTTGGAGACAAGCCCGTCATTTTAGCCCGCGATGAAAAGAATCTCAAATATGCACTGAAGGAGGAATTCTCGGTTGAGAATCTGCGAGATTTCGTTGAAAAATTACTTAATGGTGAACTTGAGCCTTACGTGAAGTCGGAGCCCATTCCAGAAAACAATAATGCCCCTGTGAAAGTTGCTGTTGCCAAAAACTTCGACGAAGTAGTCATTAATAACAGCAAAGATACATTGGTAGAATTTTATGCACCTTGGTGTGGGCATTGCAAGAAATTAGCACCAGTATTTGATGAAGTTGCCGAGAAATTTCAGAATGAAGATGTAGAACTTGTTAAAATGGATGCCACTGCCAACGATGTACCACCAGAGTTCAATGTTCGTGGATTCCCAACACTTTTCTGGCTGCCCAAAAATCAAAAAGACAAACCCGTTGCTTACAACGAAGGTCGTGAGGTCGACGACTTCATTAAGTACATCGCCAAACACGCTACGAATGAGCTCAATGGATTTGACCGCAGTGGCAAATCTAAGAAAACA
>tryoni
ATGCATCGACTACTAGTGGTACTTTGCATTTCCGTGGCACTAGTTGCTGGCGCTGAGCAAGATGTGCTGGAATTGACGGATGACAATTTCAATTCTGTGTTGAAGCAACATGAAACTACATTAGTTATGTTTTATGCACCATGGTGTGGACATTGTAAGAGATTAAAACCCGAGTATGCCAAAGCTGCGGAGCTCGTAAAGGGAGACGACCCTCCAATAACTTTGGCGAAGGTTGATTGCACAGAAGCCGGTAAAGAAACTTGCGGTAAATTCTCTGTTAGCGGCTATCCAACCCTTAAGATTTTCCGTGGTGATTCAGTTTCACAAGATTATAGTGGACCACGAGAAGCAAGTGGAATTGTGAAATACATGAGAGCTCAAGTTGGACCAGCTTCCAGAAATATTAAATCGGTTGATGAAATTAATAAATTCCTAGACACCAAGGATACAACGATATTTGGCTTCTTCGAAGACCCAGATGTAGCCCTTGCTAAACTGTTCGTCAAATTCGCTGATAAGAATAGAGAGAAATATCGTTTTGGTCATAGTAATGACCCTGATGTACTCGCTAAATATGGAGAAACAGAAAAGATTGTGCTCTTCCGTGCACCACATTTGGCGAACAAATTTGAGGAAACGAACGTTCAGTTCGAGGGATCATCGGAATCTGAATTAAGTACATTCGTGAAGGAGAATTTCCATGGTTTGGTAGGTCATCGTACCCAGGATACTATTCGCGATTTTAAAAATCCACTTATAGTTGCGTACTATTCTGTTGATTATGTAAAGAATCCTAAAGGAACAAATTATTGGCGTAATCGCGTTCTCAAAGTGGCGAAGGAATTCACTAACAAAGCAACATTCGCTATTAGCGCAAAAGATGATTTCCAACATGAACTAAATGAATATGGCTATGACTTTGTTGGAGACAAGCCCGTCATTTTAGCCCGCGATGAAAAGAATCTCAAATATGCTCTGAAGGAGGAATTTTCGGTCGAAAATCTACGAGATTTTGTTGAAAAATTACTTGATGGAGAACTTGAGCCTTACGTGAAGTCCGAGCCTATTCCAGAAAACAATAATGCCCCCGTAAAAATTGCTGTTGCCAAAAACTTCGACGAAGTAGTCATTAATAACAATAAAGATACGTTGGTAGAATTTTATGCACCTTGGTGTGGGCATTGCAAGAAATTGGCACCAGTATTTGATGAAGTTGCCGAGAAATTGCAGAATGAAGAAGTAGAACTTGTTAAAATGGATGCCACTGCCAACGATGTTCCACCAGAGTTCAATGTTCGTGGATTCCCAACACTTTTCTGGCTGCCCAAAAATCAAAAAGACAAACCAGTTGCTTACAACGAAGGACGTGAGGTCGACGACTTCATTAAGTACATCGCCAAACACGCTACCAATGAACTCAATGAATTTGACCGCAGTGGCAAATCGAAGAAAACA
>zonata
ATGCATCGACTACTAGTGGTACTTTGCATTTCCGTGGCACTAGTTGCTGGCGCTGAGCAAGATGTGCTGGAATTGACGGATGACAATTTCAATTCTGTGCTGAAGCAACATGAAACTACATTAGTTATGTTTTATGCACCATGGTGTGGACATTGTAAGAGATTAAAACCCGAGTATGCCAAAGCTGCGGAGCTCGTAAAGGATGACGACCCTCCAATAGCTTTGGCAAAGGTTGATTGCACAGAAGCCGGCAAAGAAACTTGTGGTAAATTCTCTGTTAGCGGCTATCCAACTCTTAAGATTTTCCGTGGTGATTCAGTTTCACAAGATTATAGTGGACCACGAGAAGCAAATGGAATTGTGAAATACATGAGAGCTCAAGTTGGACCAGCTTCCAGAAATATTAAATCGGTTGATGAAATTAATAAATTCCTAGACACCAAGGATACAACGATATTTGGCTTTTTCGAAGACCCAGATGTAGCCCTTGCTAAACTATTCGTCAAATTCGCTGATAAGAATAGAGAGAAATATCGTTTTGGTCATAGTAATGACCCTGATGTACTCGCTAAATATGGAGAAACAGAAAAGATTGTACTCTTCCGTGCACCACATTTGGCGAACAAATTTGAGGAATCGAACGTTCAGTTCGAGGGATCATCCGAATCTGAATTAAGTACATTCGTGAAGGAGAACTTCCATGGTTTGGTCGGTCATCGTACTCAGGACACTATTCGCGATTTTAAAAATCCACTTATAGTTGCGTACTACTCTGTTGATTATGTAAAGAATCCTAAAGGAACAAATTATTGGCGGAATCGCGTTCTTAAAGTGGCGAAGGAATTCACCAACAAAGCAACATTCGCTATTAGCGCAAAAGATGATTTCCAACATGAACTAAATGAATATGGCTATGATTTTGTTGGAGACAAGCCCGTCATTTTAGCCCGCGATGAAAAGAATCTCAAATATGCTCTGAAGGAGGAATTTTCGGTCGAAAATCTACGAGATTTTGTTGAAAAATTACTTGATGGAGAACTTGAGCCTTACGTGAAGTCCGAGCCCATTCCAGAAAACAATAATGCCCCCGTAAAAGTTGCTGTTGCCAAAAACTTCGACGAAGTAGTCATTAATAACAATAAAGATACATTGGTAGAATTTTATGCACCTTGGTGTGGGCATTGTAAGAAATTGGCACCAGTATTTGATGAAGTTGCCGAGAAATTGCAGAATGAAGAAGTAGAACTTGTTAAAATGGATGCCACTGCCAACGATGTTCCACCAGAGTTCAATGTTCGTGGATTCCCAACACTTTTCTGGCTGCCCAAAAATCAAAAAGACAAACCAGTTGCTTACAACGAAGGACGTGAGGTCGACGACTTCATTAAGTACATCGCCAAACACGCTACGAATGAACTCATTGGATTTGACCGAAGTGGCAAATCGAAGAAAACA
