# Supplementary material for: The Impact of Fast Radiation on the Phylogeny of Bactrocera Fruit Flies as Revealed by Multiple Evolutionary Models and Mutation Rate-Calibrated Clock
Source: Insects. 2022 Jun 30;13(7):603. doi: 10.3390/insects13070603 (PMC9319077; doi:10.3390/insects13070603)
Supplement: Supplementary file 1 [file insects-13-00603-s001.zip › File S1/ceratitis_3441.fasta]

>bryoniae
ATGTCTAGTATTCGCTGTTATCTCATCATCACCCTGCTGCTCTTTCTCGCATCGTCAGCTTCTGCGCTTAATTGTCCTTCCAACTGTAAATGCTTTTGGGTACTCGACAGCCTTTGCGTGGAGTGTGGAAATAAAGGCCTGACGGAGTATCCTAACTTTTCGGATTTACCCATAGATCATCTCGATTTGTCGGGCAATAATTTTGATCATTTTCCCACACAATTCGCTGCCATCGAATCACTAGTCTACTTGGATCTCTCTAACAATAATATAAGCCAGCTAGATGCCGATGCGCTGATTGGATTTACTGCACTGCGCGTTCTCTTACTTGCCAACAATAATTTTAACAGTTGGACGGATCTAAATCCAACAGAAGCTTTTCGTAATGCCATTAGCTTAAAGCATCTCAGTTTAAGTGGAAATTATTTAGAAACCTTTACGGATTTTAATGCGGAACAAACGTTGATCAGTGATTCGCTGACCAATCTGGAGCTGGAGCATTGCAGTATTACGACAGTTGGCGGTGATCATCTTATAAATGGACTACCCGCGCTGGAACGCTTGTCGTTATCGGGTAATTCACTTACTACGCTAAATAATATACCATCGGCCTCATTACGTGGGTTCGAGCTCAGCAACTGCAGCTTGCTACGCATACCGACAACGCTAATTGAAGGTTTGCCAAATTTAGAGAAATTAAATGTTTCAAGGAATTTCGCGATGGAATTAAAGGATGTGATAATATCCGAAACCCTATTGGAGTTGGATGCCTCCTTTTGCAGTTTGGATACAATAAATTTGAGTGGTTTCCCCAGTTTGTCACGTGCATATTTACGCGGCAACATGCTACGCATTCTGGATCAAAATACCTTTGCCAATAACACACAGTTGCAAACGTTGGATTTGGCGAAGAACTCCCTCCGAAATATACAAACGAATGCATTCGTTAAATTGACGCACTTGGCGACGCTCGACTTGTCCTATAATGAAATTGCGCTGCTCGATAAGAATTTGTTTCGTGCCAACGATGTGCTGGTCTCGGTCAACCTTAGTCACAATGTTATGGAGAAATTTACGAGACTCGTATCGAATTCTTTGCGTGAAATAAACTTAAGCGGTTGCGAAATAATTATGATCGATGCCAATGCCTTTACGGGCTTATCGGTAATACAGCGGCTCGACTTGTCCAAGACACTTATCAAGGAGTTTCCGACGAACATGCATTCCGAAACGCTTCAGCGTTTAGACTTGAGTAACTGCAAATTGTCGAGCATAAGGAATACAACCTTCTCCGGTTTTCCCGAACTGGCTTGGCTGTATTTGAGTGGCAATCGTTTTACGAACCCAATACCGACCGATTATTTTCGTTCGAATCATTATCTGGATGCCATCTGGATTAGCGATAATCCATGGGTTTGCAACTGCCACGACCCAACGTTTATCGACTTTTACGATTTTCTAACGGCAGTGCCTCAGAAGTTAAAGGACCGTAATTATGTGCGCTGTGCCTCACCATCCTACCTCTACGGTAAGACCTGGGAAGCTGCTTGTGGCAGTGTCTGGATACCTAATGGACGCTCTTCCAAAGTGGAAAAAGCGTGGACAGTAATAATGTTGTGCTTCTTAGGGATATGTGTAGGAACAATTTTATACACCGGCTTTAGGAGATTTATGAAAAGCCGCAGGCAGCGGCGCAATCGTGAAGAGTATCGACAGAACCGCGATGAAATGATGGAGATACGCGCACAGAATCAACGTATGCTTGAGGAGCCCGCTACGCCGAATGCGCCAAATTCCTTTCAGAACTGCTTGCCTTCATACGAAGACGCCATACGCATGCCTAAACTTGAGCGTCCCGCTAAATCGATGGTGGACTTGACTGAGACGGGGCAAACGCGT------AAATTACGACGCTCACAAACCAATCCCGATGGCGATATCGAAGATGCCGACTTATTGCTAGACGATCGTCAGCGTTTTCGCAGCGAAGAAATGTTGTCGAATCGCGTCAAAGAGCGCACCGCCAACATAACACCGTTCGCACGCACCGGCTATGTGGCGTATAGCAATTCGCGTAGTCGCCGTTTGAGCGTTGAAGGTGCACGCTTTCCCGCCGCCCACTTGAAGTCGCAGAATTTACAAAGCGCCGAAAAAATCGCAAACTTTCAAGGCTTCGAGCATAGTCCGTACACAAAACGACGTCCGAAAGTGGCCGAAATACCGCCATTCAAACGCGCTACCATGCGCACAGACAGCGTTGAGTTCCTCACAGATCCCGAATTTGATGATCACAGCAAGCCCGGCAGTCCATTTGCGCGTCGCAAACCAAAAACACCAACAACACCAGCGAGCGCAAAAACTGCACTCGCCGACAGTCCATTGGCGCCAGCTGTGGAAGATTACTTCGGTAGAGTGCCAAAGCCGCGCGACTCCACGTCAGACGACAGTGATTTCCAGGTGGTGGTCGATGCGGAGAACTCCTCCTTAGTTGAATTGCACAACACATCGTCGAGTGGTGGTAAT------------TCAACGAATTTGGAACGCGGCAGACGTAAGAAACGACTGAACTCGACGAATAGACGTGCAAGTGGTAATTTTACAGCCGCTGCAGCTGCGGCAGGC------GAGTCTTCTTCCACGTCATCCGATAGGGATCCCATTGTGGTGGTGCACAAGCCAATGCGC
>ceratitis
ATGTTTAAGCTCTCCTACTACTTGACCATCACATTACTCCTCTACAGCGTCACATTGACATCCGCGCTCAATTGTCCGCAAAACTGCAAATGTTTATGGGTGCTTGACAGTCTTAGCGTGGATTGTTCACGTAAAGGCTTAACGGTATATCCTAGTTTCTCCGATTTACCCATCGACCATCTGGATTTGTCTGGCAACAACTTCGATCATTTTCCAACACAATTGGCGGACATTGAATCACTCGTCTACCTAGATCTGTCAAACAATAATATCACGCACGTTGAGGCGAATGCTCTCTTGGGCTTCACCGCTTTACGCGTTTTGCTGCTGGCCAACAACAGTTTTAGCAATTGGTTGGATTTGAATCCGAGTGTTGCTTTTCGCAATGCAATCAGTTTGAAACACCTCAGTTTGAGTGGGAATAATCTGCAGATATTCACGGGTTATAAGACCGAAAAAACTTTGGTTAGTGAAACGCTGACAGATCTCGAGCTGGCTAATTGTGGCATTACGACAGTTGGCGGCGATCATCTCATAAATGGACTGCCCTCACTCGATCGTTTGGTGTTGTCGGGCAATGCACTCATAACATTAAATAATATACCATCGGCTACCTTGCGTGTGCTGGAACTGAGCAACTGCAGTTTGCTTCGTGTGCCAGCCGCTTTGATAGAAAGTCTACCCAATTTAGAGACATTAAATGTTTCGTGGAATTTCGCACTGGAGTTCAAGGATCCGTTGATATCCGAAACACTTTTGGAGCTGGATGCCTCTTTTTGTAATTTAGATGGCGTCAATTTGAGTGGTTTCCCGAGTCTGGCGCGTGCCCGTCTGCGTGGCAATATGCTGCGTACACTCGATGAGTACACTTTCGCCAATAACTCACAGCTTCAAACAGTGGATCTGGCGCGCAATTCCATACGCAACATACAACCTGATGCCTTCATTAAGCTGAAACACTTGACCACACTCGACTTGTCCTACAATGAGATCGCGCGTCTCGATAAGAATTTGTTTCGTGCCAACGATGTGCTCGTCTCGCTCAATCTCAGTCGCAATGTTATGGAGAAATTCACGAAACTCGTATCGAATTCACTGCGCGAGATTAACTTTAGTGGATGTGAAGTAATTGCGATCGATAGTAATGCCTTAACGGGTTTATCGGTGTTGCAACGTCTGGACTTGTCCAAAACACTCATAAAGGAATTTCCCGCGAATATGCGTTCAGAAACGCTTCAGAAATTGGACTTGAGCAACTGCAAATTAACAGGCGTACGAAATTCAACATTCTCAGGATTTCCGGAATTGGCATGGTTGCTCTTGAATGGCAATCGATTTACGAATCCAATACCAGCTTCATACTTTCGCCTCAACCACTATCTGGACGCTATCTGGCTTAGCGATAATCCGTGGATTTGCGACTGTCACGATATCACATTTATCGATTTTTATGATTATTTAACTGCGCCGCCACAGAAGTTAAAAGATCGCTCGAATTTACGCTGTGCTTCTCCCGCTCAGTTCTATGGCAAGACATGGGAGAGTGCTTGCGGCAGCATTTGGATACCAAATGGGCATACTTCCAAAGCAGAGAAAGCGTGGACTGTGATAATGTTCAGCCTGCTAGCAGCTGGTGCCGGGTTTCTTGTAGTCTCCCTACTTAAAAAATACATCAAACACCGCAAGCGACGACGTGATCGGTATGAGTATCGACAAAATCGTGACGAGATGATGGAAATACGCGAGCAGAACCAACGCATGCTAGAGGATACTGGCACGCCCAATGCGCCAAGTCCATACGAAACCAACTTACCTTCCTACGAGGATGCGATACGCATGCCAAAGCTGGAGCGTCCAATTAAGTCAATGGTCGATCTGACCGAATCGGGGCATATGCGACGCACTAAACTGCGACGCTCACAAACCAACCCTGACGGTGACATGGAAGATGGTGATTTAATGTTGGACGATCGTCAGCGTTTCCGCAGCGAGGAAATGCTGTCTAATCGCGTAAAAGAGCGCACAGCAAATATAATGCCCTTCGCACGCACCGGCTATGTTGAGTACAGCAATTCACGTAGTCGACGCTTGAGCGCTGAGGGTACACGTTTCCCAGCCGCGCACTTGAAGTCACAGAATCTGCAAAGCGCCGAGAAGATTGCCAACTTCCAGGGTTACGAACACAGTCCGTACACAAAGCGACGCCCGAAAGTGGCCGAAATACCGCCATTCAAACGCGCCACAATGCGCACCGACAGCGTTGAGTTCCTCACCGATCCGGAGTATGAAGATCACAGCAAACCGGGCAGTCCATTTGCGCGACGCAAACCAAAATCGCCCACAACGCCATCATGCGCTGTGTCACCGGTAACTAGCCGTCCTTTGGCGCCCGCCGTTGAAGATTATTTTGGTGGCACGCCAAAGGCACGTGTCTCTTCATCGGACGACAGTGATTTTCAGCTGGTAGTTGAGCCGGAAATCTCTTCGATTGCCGAGCTGCACAATACATCTTCGAGCGGTGGTGGTGCTGGTGAAGCGTCGGCGAACTTAGAGCGTGGTAGGCGCAAGAAGCGTTTGAACTCAACGAGTAGACGTGCGAGTGGTAGCTTCACTGCTGCTGCTGCGGCTGCAGCTGCTGACGAAACTTCGTCCTCATCTTCCGATAGAGAACCGATTGTGGTAGTGCATAAGCCGATGCGT
>correcta
ATGTCAAGTATTCGCTGTTACCTCACCATCACCCTGCTGCTCTTAATCGCATCGTCAGCTTCTGCGCTTAATTGTCCTTCCAACTGTAAATGCTTTTGGGTACTCGACAGCCTTTGCGTGGAGTGTGCAAATAAAGGCCTAACGGAGTATCCAAACTTTTCGGATTTGCCGATCGACCATCTCGACTTGTCGGGCAATAATTTTGATCATTTTCCCACACAATTCGCTACAATCGAATCACTAGTCTACTTGGATCTCTCTAACAATAATATAAGCCAGCTAGATGCCGATGCGCTGATTGGATTTACTGCACTGCGCGTTCTCTTACTCGCCAACAATAATTTTAACAGTTGGTCGGATCTAAATCCAACAGAAGCTTTTCGTAATGCCATTAGCTTAAAGCATCTCAGTTTAAGTGGAAATAATTTAGAAACCTTTACTGATTTTAAGGCGGATCAAACATTGATCAGTGAATCGCTGACCAATCTGGAACTGGAGCATTGCAGTATTACGACAGTTGGCGGCGATCATCTTATAAATGGACTACCCGCGCTGGAACGCTTGTCCTTGTCGGGTAATTCACTTACTACACTGAATAATATACCATCGGGCTCATTACGTGGGCTCGAGCTCAGCAACTGCAGCTTGCTACGCATACCGACAACGCTGATTGAAGGTTTGCCCAATTTGGAGATACTAAATGTTTCAAGGAATTTCGCAATGGAATTGAAGGATGTGATAATATCCGAAACCCTCTTGGAGTTGGATGCCTCCTATTGCAGTTTAGATACAATAAATTTGAGTGGATTCCCAAGTTTGTCACGTGCATATTTACGGGGTAACATGCTACGCATTCTGGATCAAAATACCTTTGCCAATAACACACAGTTGCAGACGTTGGACTTGGCAAAGAACTCGCTCCGAAATATACAAACGAGTGCTTTCGTTAAATTGACTCACTTGGCGACGCTCGACTTGTCCTACAACGAAATAGCGCTGCTCGATAAGAATTTGTTTCGTGCCAACGATGTGCTGGTCTCGGTCAATCTTAGTCACAATGTTATGGAGAAATTTACGAAACTCGTATCGAATTCATTGCGTGAAATAAACTTAAGCGGTTGCGAAATCATTATGATCGATGCGAATGCCTTTACGGGCTTATCGGTAATACAGCGGCTCGACTTGTCGAAAACACTTATCAAAGAGTTTCCGCCGAATATGCATTCCGAAACGCTTCAGCGCTTAGATTTGAGTAACTGCAAATTGTCGAGCATAAGGAATACGACTTTCTCCGGTTTTCCGGAATTGGCTTGGTTGTATTTGAGCGGCAATCGTTTTACGAACCCAATACCGACTGAATATTTTCGTTCGAATCATTATCTGGATGCCATCTGGATTAGTGATAATCCATGGGTTTGCAACTGCCACGACCCAACATTTATCGACTTTTACGATTTTCTAACTGTAGTGCCACAGAAGTTAAAGGATCGTAATTATGTACGTTGTGCCTCACCTTCCTACCTCTACGGTAAGACTTGGGAAGCTGCTTGTGGCAGTGTTTGGATACCTAATGGACACTCTTCCAAAGTGGAGAAAGCGTGGACTGTGATAATGCTGTGCTTCTTAGGCATATGTGTTGGAACACTTTTATACACCGGCTTCAGGAGATTTATGAAAAGCCGCAGGCAGCGGCGCAATCGTGAAGAGTATCGGCAGAATCGCGACGAAATGATGGAGATACGCGCACAGAATCAACGTATGCTTGAGGAGCCCGCCACGCCGAATGCGCCAAATTCCTTCCAGAACTGCTTGCCTTCCTACGAAGACGCCATACGCATGCCAAAACTTGAGCGTCCCGCTAAATCAATGGTGGATTTGACTGAGGCGGGACACACGCGT------AAATTACGACGCTCACAAACCAATCCCGATGGCGACATCGAGGATGCCGACTTATTGCTAGACGATCGTCAGCGTTTTCGCAGCGAAGAAATGCTGTCGAATCGCGTAAAAGAGCGCACCGCCAACATAACACCGTTCGCACGCACCGGCTATGTAGCGTATAGCAATTCACGTAGTCGCCGTTTGAGCGTTGAAGGTGCACGCTTCCCCGCCGCCCACTTGAAGTCGCAAAATTTACAAAGCGCCGAGAAAATTGCAAACTTCCAAGGCTTCGAGCATAGTCCGTACACAAAACGACGTCCGAAAGTAGCCGAAATACCGCCATTCAAACGCGCTACTATGCGCACCGACAGCGTTGAGTTCCTTACAGATCCGGAATTTGATGATCACAGCAAGCCGGGCAGTCCATTTGCGCGTCGCAAACCGAAAACACCAACAACACCAGCGGGCGCAGCAACTTCACTTGCCGACAGTCCATTGGCGCCAGCTGTGGAAGATTACTTCGGTAGAGTGCCAAAAGCGCGCGACTCCACGTCAGACGACAGTGATTTTCAGGTGGTAGTCGATGCGGAGAACTCCTCCTTAGTTGAATTGCACAATACGTCGTCGAGTGGTGGTAAT------------TCAACGAATTTGGAACGCGGCAGACGTAAGAAACGACTGAATTCGACGAATAGACGTGCGAGCGGTAATTTTACAGCCGCTGCAGCGGCGGCAGGC------GAGTCTTCTTCCACTTCATCCGATAGAGATCCCATTGTGGTGGTGCACAAGCCAATGCGC
>cucurbitae
ATGTCACAACTCCGCCATTACCTCAGTATCAGCCTGCTGCTCTATCTCACTATGTCAGCAACGGCGCTTAATTGTCCACAAAACTGTAAATGTTTTTGGGTGCTCGACAGCCTCTGCGTGGAGTGTGCACACAAGGGCCTAACGGAGTATCCCAACTTTGCGGATTTACCCATCGATCATCTCGATTTGTCGGGCAATAATTTCGATCATTTTCCCTCACAATTCGCCGACATCGAATCACTCGTCTACTTAGATCTCTCAAACAATAATATAAGCCAGCTGGATGCTGATGCGCTAATAGGATTTACAGCGCTACGTGTATTACTGCTCAAAAATAATAGTTTTGACAGTTGGTTGGATCTAACTCCACACGAAGCTTTTCGCAATGCCATTAGCTTGAAGCACCTCAGTTTAAGTGGCAATAACTTAGAAATCTTTACCGGTTTTAAGTTGGAACAAACGCTAATCAGTGAATCGCTGACCAATTTGGAACTGGAGCATTGCAGTATTACGACAGTTGGCGGTGATCATCTCATAAATGGACTGCCTGCGCTGGAGCGTTTGGTGTTGTCGGGTAATCCACTCAGCACCCTAAATAATATACCATCGAGCACCTTACGCGTGCTGGAGCTCAGCAACTGCAGTTTGCTACACATACCGTTATCGCTCATCGAAGGTCTGCCAAATCTGGAGACTTTAAACATTTCGTGGAATTTCGCTTTGGAATTCAAGGATGCGTTAATATCTGAAACACTCTTGGAGTTGGATGCCTCCTACTGCAATTTGGATGCAATAAATTTGAGTGGCTTTCCAAGTTTATCACGCGCCCATCTGCGTGGAAATATGCTACGCATTCTGGACCAGTATACCTTCGCCAATAACACTCAGTTACAGACGTTGGACTTGGCCCGTAACTCGCTGCGCAACATACAACCGAATGCATTCGTTAAACTCGCACATTTGACGACGCTCGACTTGTCCTTCAACGAAATAGCGCGACTCGATAAGAATTTGTTCCGTTCCAACGATGTGCTCGTTTCGGTCAACCTAAGTCGCAATGTTATGGAGAAGTTTACGAAACTTGTATCGAATTCACTGCGTGAAATCAACTTAAGCGGTTGCGAAATAATTATGATCGATGGCAATGCCTTCACAGGCTTATCGGTAATACAGCGGCTCGACTTGTCCAAAACACTTATCAAGGAGTTTCCATCGAACATGCACTCCGAAACGCTACAGCGCTTGGATTTGAGCAACTGCAAACTATCGAGCATACGAAACTCAACATTCGCCGGGTTTCCGGAATTGGCTTGGTTGTATTTGAATGGCAATCGTTTTACGAACCCAATACCGGCTGAATATTTTCGCTCAAACCATTATCTGGATGCTGTCTGGATTAGCGATAATCCATGGATTTGCAACTGCCATGATCCAACCTTCATCGACTTTTACGATTTTCTGACTGCAGCTCCACAGAAGTTGAAGGATCGCAATAATGTACGTTGTGCGTCACCCTCCTACCTCTACGGTAAGACATGGGAAGGCGCTTGTGGTAATGTCTGGATACCGAATGGACGCTCTTCCAAAGCGGAGCGAGCATGGACTGTGATAATGTTGTGTTTGTTAGCGTTAGGTGTAGGAACACTCTTATATACCGGTTTCAAGAAATTTGTGAAAAGCCGAAAGCAGCGACGCAATCGGGAGGAGTATCGACAAAATCGTGATGAAATGATGGAGATCCGCGAACAAAATCAACGTATGCTTGAGGAGGCCGGCACGCCGAATGCGCCACATCCTTACGAGAACAATTTGCCTTCCTACGAAGATGCCATACGCATGCCGAAGCTGGAGCGTCCTGTAAAATCCATGGTGGATCTGACCGAATCGGGCCACACGCGTCGCAACAAGTTACGACGCTCACAAACCAATCCCGATGGCGATATCGAGGATGCCGATTTGATGTTGGACGATCGTCAGCGCTTCCGCAGCGAAGAAATGCTGTCGAATCGTGTGAAAGAGCGCACAGAAAATATAACACCTTTCGCACGCACCGGCTATGTGGCGTATAGCAATTCACGCAGTCGCCGTTTGAGCGTTGAAGGTTCACGCTTCCCAGCGGCGCACTTGAAGTCACAGAATCTGCAAAGCGCCGAGAAAATAGCGAACTTCCAGGGCTATGAGCATAGTCCGTATACAAAACGACGGCCTAAAGTGGCCGAAATACCGCCCTTCAAACGTGCCACCATGCGCACCGACAGCGTAGAGTTCCTCACGGATCCCGAATTTGAAGATCATAGCAAACCGGGCAGTCCATTTGCGCGTCGCAAACCGAAAACACCAACAACACCTGCTGGAGCGGCAGCGACACTCGCCGACAGTCCATTGGCGCCAGCGGTGGAGGATTATTTCGGTAGCGTAAGCAAACCGCGCGATTCCATGTCGGATGACAGTGATTTCCAGGTGGTAATTGATGCGGAGCATTCCTCCATAGCGGAATTGCATAATACCTCATCGAGCGGCGGAAAT------------TCAACGAACTCCGAACGCGGTAGACGCAAGAAGCGACTGAACTCGACGAATAGACGTGCGAGCGGTAATTTCACAGCCGCAGCAGCTGCAGCGGGC------GAGACTTCATCAACTTCATCCGATAGGGATCCCATTGTGGTAGTGCATAAGCCGATGCGT
>dorsalis
ATGTCAAGAATTCGCTGTTACCTCACCATCACCCTGCTTCTCATTATCGCATCGTCAGCTTCTGCGCTTAATTGTCCTTCCAACTGTAAATGCTTTTGGGTACTCGACAGCCTTTGCGTGAAGTGTGCAAATAAAGGCCTCACGGAGTATCCCAACTTTTCCGATTTACCGATTGACCATCTCGATTTGTCGGGCAATAATTTTGATCATTTCCCCACACAATTCGCTACCATCGAATCACTAGTCTACTTGGATCTCTCTAACAATAATATAAGCCAGCTAGATGCCAATGCGCTGATTGGATTTACTGCACTGCGCGTTCTCTTACTCGCCAACAATAATTTTAACAGTTGGTCGGATCTAAATCCAACAGAAGCTTTTCGTAATGCCATTAGCTTAAAGCACCTCAGTTTAAGTGGAAATAATTTAGAAACCTTTACGGATTTTAATTCGGATCAAACATTGATCAGTGATTCGCTGACCAATCTGGAACTGGAGCATTGCAGTATTACGACAGTGGGTGGTGATCATCTTATAAATGGACTACCCGCGCTGGAACGCTTGTCGTTGTCGGGTAATTCACTTACTACACTAAATAATATACCATCGGGCTCATTGCGTGGGCTCGAGCTCAGCAACTGCAGCTTGCTACGCATACCGACAACGCTGATTGAAGGTTTGCCAAATTTGGAGAAATTAAATGTTTCAAGGAATTTCGCAATGGAACTAAAAGATGTGATAATATCCGAAACCCTATTGGAGTTGGATGCCTCCTTTTGCAGTTTAGACACAATCAATTTGAGTGGATTCCCAAGTTTGTCACGTGCATATTTACGCGGTAACATGCTACGCATTCTGGATCAAAATACCTTTGCCAACAACACACAGTTGCAGACGTTGGACTTGGCAAAGAACTCGCTCCGAAATATACAAACGAATGCATTCGTTAAATTGACGCACTTGGCGATGCTCGACTTGTCCTACAACGAAATAGCGCTGCTCGATAAGAATTTGTTTCGTGCCAACGATGTGCTGGTCTCGGTCAACCTAAGTCACAATGTTATGGAGAAATTTACGAAACTCGTGTCGAATTCATTACGTGAAATAAACTTAAGCGGTTGCGAAATCATTATGATCGATGCGAATGCCTTTACGGGCTTATCGGTAATACAGCGGCTCGACTTGTCTAAAACACTTATCAAAGAGTTTCCGCCGAATATGCATTCCGAAACGCTTCAGCGTTTAGATTTGAGTAACTGCAAATTGTCGAGCATAAGGAATACCACATTCTCCGGGTTTCCGGAACTGGCTTGGCTGTACTTGAGCGGCAATCGTTTTACAAACCCAATACCGACTGAGTATTTTCGTTCGAATCATTATCTGGATGCCATCTGGATTAGTGATAATCCATGGGTTTGCAACTGTCACGACCCAACATTTATCGACTTTTACGATTTTCTAACTGCCGTGCCACAGAAGTTGAAGGATCGTAATTATGTGCGTTGTGCCTCACCTTCCTACCTCTACGGTAAGACCTGGGAAGCTGCTTGTGGCAGTGTCTGGGTACCTAATGGACGCTCATCCAAAGTGGAGAAAGCGTGGACTGTGATAATGCTGTGCTTCTTAGGCATATGTGTAGGAACGCTTTTATACACTGGCTTCAGGAGATTTAGGAAAAGCCGCAGGCAGCGGCGCAACCGTGAAGAGTATCGTCAAAATCGCGACGAAATGATGGAGATACGCGCACAGAATCAACGTATGCTTGAAGAGCCCGCCACGCCGAATGCGCCAAATTTCTTTCAGAACAACTTACCTTCCTATGAAGACGCCATACGCATGCCGAAACTTGAGCGTCCCGCTAAATCAATGGTGGACTTGACTGAGACGGGACACACGCGT------AAATTACGACGCTCACAAACCAATCCCGATGGCGATATCGAAGATGCCGACTTATTGCTAGACGATCGTCAACGTTTTCGCAGCGAAGAAATGCTGTCGAATCGCGTAAAAGAGCGCACCGCCAACATAACGCCGTTCGCACGCACCGGCTATGTGGCGTACAGCAATTCACGTAGCCGCCGTTTGAGCGTTGAAGGTGCACGCTTCCCTGCCGCCCACTTGAAGTCGCAGAATCTACAAAGCGCCGAGAAAATCGCAAACTTCCAAGGCTTCGAGCATAGTCCGTACACAAAACGACGACCGAAAGTAGCCGAAATACCGCCATTCAAACGCGCCACCATGCGCACCGACAGCGTTGAGTTCCTCACAGATCCCGAATTTGATGATCACAGCAAGCCGGGCAGTCCGTTTGCGCGACGCAAACCAAAAACACCAACAACACCAGCGGCCGCAACAACTTCACTCGCCGACAGTCCATTGGCGCCAGCTGTGGAAGATTACTTCGGTAGAGTGCCAAAGCCACGCGACTCCACGTCAGACGACAGTGATTTTCAGGTGGTAGTCGATGCGGAGAACTCCTCCTTAGTTGAACTGCACAACACATCTTCGAGTGGTGGTAAT------------TCGACGAATTTGGAACGCGGCAGACGTAAGAAACGACTGAACTCGACGAATAGACGTGCGAGCGGTAATTTTACAGCCGCTGCAGCGGCGGCAGGC------GAGTCTTCTTCCACTTCATCCGATAGGGATCCCATTGTGGTGGTGCACAAGCCAATGCGC
>jarvisi
ATGTCAAGAGCCCGCTGTTACTTCACCATCACCCTCCTGCTCTTTCTCGCATCGACAGCTTCTGCGCTTAATTGTCCTGCCAACTGTAAATGCTTTTGGGTACTCGACAGCCTTTGCGTGGAGTGTGCACATAAAGGCCTAACGGAGTATCCCAACTTTGCGGATTTACCCATAGACCATCTCGATTTGTCGGGCAATAATTTTGATCATTTTCCCACACAATTCGCTGCCATCGAATCACTAGTCTACTTGGATCTCTCTAACAATAATATAAGCCAACTAGATGCCGATGCGCTGATTGGATTTACTACACTGCGCGTCCTCTTACTCGCCAACAATAATTTTAACAGTTGGACGGATCTAAATCCAACAGAAGCTTTTCGTAATGCCATTAGCTTGAAGCACCTCAGTTTAAGTGGAAATTATTTGGAAACCTTTACGGATTTCAAGGCAGAAGAAACGTTGATCAGTGATTCGTTGACCAATCTGGAACTGGAACATTGCAGTATTACGACAGTTGGTGGTGATCATCTTATAAATGGATTACCCGCGCTGGAACGCTTGTCGTTGTCGGGTAATTCACTTACTATTCTGAATAATATACCATCGGCCTCATTACGTGGGCTCGAGCTCAGTAACTGCAGCTTGCTACGCATACCGACAACGCTAATTGAAGGTTTGCCAAATTTGGAGAAATTAAATGTTTCAAGGAATTTCGCAATGGAATTAAAGGATGTGATAATATCCGAAACCCTATTGGAGTTGGATGCCTCCTTTTGCAGTTTAGACACAATCAATTTGAGTGGATTCCCCAGTTTGTCACATGCATATTTACGCGGTAACATGCTACGCATTCTGGATCAAAATACCTTCGCCAATAACACACAGTTGCAGACGCTGGACTTGGCAAAGAACTCGCTCCGAAATATACAAACCAATGCATTTGTTAAATTGACTCATCTGGTGACGCTCGACTTGTCCTACAACGAAATAGCGCTGCTCGATAAGAATTTGTTTCGTTCCAACGAAGTGCTCGTCTCGGTCAACCTCAGTCACAATGTTATGGAGAAATTTACGAAACTCGTATCGAATTCATTGCGTGAAATCAACTTAAGCGGTTGCGAAATCATTATGATCGATGCGAATGCCTTTACGGGCTTATCGGTAATACAGCGGCTCGACTTGTCCAAAACACTTATCAAAGAGTTTCCGCCGAATATGCATTCCGAAACGCTTCAGCGTTTAGATTTGAGTAACTGCAAATTGTCGAGCATAAGGAATACAACCTTCTCCGGTTTTCCGGAATTGGCTTGGTTGTATTTGAGTGGCAATCGTTTTACGAACCCAATACCGACTGAATATTTTCGTTCGAATCATTATCTGGATGCCATCTGGATTAGTGATAATCCATGGGTTTGCAACTGTCACGACCCAACATTTATCGACTTTTACGATTTTCTAACTGCCGTACCACAGAAGTTAAAGGATCGTAATTATGTGCGTTGTGCCTCACCTTCTTACCTCTACGGTAAGACCTGGGAAGCTGCTTGTGGCAGTGTCTGGATACCTAATGGACACTCTTCCAAAGTGGAGAAAGCATGGACTGTGATAATGCTGTGCTTCTTAGGCATATGTGTTGGAACACTTTTATACACCGGCTTCAGGAGATTTATGAAAAGCCGCAGGCAGCGGCGCAATCGTGAAGAGTATCGACAGAACCGCGATGAAATGATGGAGATACGCGCACAGAATCAACGTATGCTTGAGGAGCCCGCCACGCCGAATGCGCCAAATTTCTTTCAGAACAACTTACCTTCCTACGAAGACGCCATACGCATGCCAAAACTTGAGCGTCCCGCTAAATCGATGGTGGACTTGACTGAAACGGGACATACGCGCCGCAACAAATTACGACGCTCACAAACCAATCCCGATGGCGATATCGAGGATGCCGACTTATTGCTAGACGATCGTCAGCGTTTTCGCAGCGAAGAAATGCTTTCGAATCGCGTCAAGGAGCGCACCGCCAACATAACACCGTTCGCACGCACCGGCTATGTGGCGTATAGCAATTCGCGTAGTCGTCGTTTGAGCGTTGAAGGTTCACGCTTCCCCGCCGCCCACTTGAAGTCGCAGAATTTACAAAGCGCCGAGAAAATCGCAAACTTCCAAGGCTTCGAGCATAGTCCGTACACAAAACGACGTCCGAAAGTGGCCGAAATACCGCCATTCAAACGCGCTACCATGCGCACCGACAGCGTTGAGTTCCTGACAGATCCCGAATTTGATGATCACAGCAAGCCGGGCAGTCCATTTGCGCGTCGCAAACCGAAAACACCAATAACACCAGCGGAAGTGGGCACTGCACTCGCCGACAGTCCATTGGCGCCAGCTGTGGAAGATTACTTCGGTAAAGTGCCAAAGCCGCGCGACTCCACGTCAGACGACAGTGATTTTCAGGTGGTAGTCGATGCGGAGAACTCCTCCTTAGTTGAATTGCACAACACATCGTCGAGTGGTGGTAAT------------TCGACGAATTTGGAACGCGGCAGACGTAAGAAACGACTGAACTCGACGAATAGACGCGCGAGCGGTAATTTTACAGCCGCTGCAGCAGCGGCAGGC------GAGTCTTCTTCCACTTCATCCGATAGGGATCCCATTGTGGTGGTGCACAAGCCAATGCGC
>latifrons
ATGTCTAGTATTCGCTGTCACCTCGCCATCACCCTGCTGCTCTTTCTCGCATCGTCAACTTCTGCGCTTAATTGTCCTTCCAACTGTAAATGCTTTTGGGTACTCGACAGCCTTTGCGTGGAGTGTGCGCATAAAGGCCTAACGGAGTATCCCAACTTTTCGGATTTACCCATAGACCATCTCGATTTATCGGGCAATAATTTTGATCATTTTCCCACACAATTCGCTGCCATCGAATCACTAGTCTACTTGGATCTCTCTAACAATAATATAAGCCAGCTAGATGCCGATGCGCTCATAGGATTTACTGCACTACGCGTTCTCCTACTCGCCAACAATAATTTTAACAGTTGGTCGGATCTAAATCCAACAGAAGCTTTTCGTAATGCCATTAGCTTAAAGCATCTCAGTTTAAGTGGAAATAATTTAGAAACCTTTACGGATTTTAAGGCGGAACAAACGTTGATCAGTGATTCGCTGACCAATCTGGAACTGGAGCATTGCAGTATTACGACAGTTGGCGGTGATCATCTTATAAATGGACTACCCGCGCTGGAACGCTTGTCGTTGTCGGGTAATTCACTTACTACGCTGAATAATATACCATCGGGTTCATTGCGTGGGCTCGAGCTCAGCAACTGCAGCTTGTTAGGCATACCGACAACGCTAATTGAAGGTTTGCCAAATTTGGAGAAATTAAATGTTTCAAGGAATTTCGCAATGGAATTGAAGGATGTGATAATATCCGAAACCCTATTGGAGTTGGATGCCTCTTTTTGCAGTTTGGATACAATAAATTTGAGTGGATTCCCCAGTTTGTCACGTGCATATTTGCGCGGCAACATGCTACGCATTCTGGATCAGAATACCTTTGCCAATAACACACAGTTGCAAACGTTGGATTTGGCAAAGAACTCGCTCCGAAATATACAAACCAATGCATTTGCTAAATTGGCGCACTTGGCGACGCTCGACTTGTCCTATAATGAGATTGCGCTGCTCGATAAGAATTTGTTTCGTGCCAACGATGTACTGGTCTCGGTCAACCTTAGTCACAATGTTATGGAGAAATTTACGAAACTCGTATCGAATTCTTTGCGTGAAATAAATTTGAGCGGTTGCGAAATAATTATGATCGACACGAATGCCTTTACGGGCTTATCGGTAATACAGCGGCTTGACTTGTCCAAGACACTTATCAAGGAGTTTCCGCCGAATATGCATTCCGAAACGCTTCAGCGTTTAGACTTGAGTAACTGCAAATTGTCGAGCATAAAGAATACCACATTCTCCGGGTTTCCGGAATTGGCTTGGTTGTATTTGAGTGGCAATCGTTTTACGAACCCATTACCGACTGATTATTTTCGTTCGAATCATTATCTGGATGCCATCTGGATTAGCGATAATCCATGGGTTTGCAACTGTCACGACCCAACATTTATCGACTTTTACGATTTTCTAACTGCAGTGCCACAGAAGTTGAAGGATCGTAATTATGTACGTTGTGCCTCACCATCCTACCTCTACGGTAAGACCTGGGAAGCTGCTTGTGGCAGTGTCTGGATACCTAATGGACGCTCTTCAAAAGTGGAGAAAGCGTGGACTGTGATAATGCTGTGCTTACTGGGGATATGTGTAGGAACACTTTTATACACCGGCTTCAGGAGATTTATTAAAAGCCGCAATCAACGGCGCAATCGTGAGGAGTATCGACAGAACCGTGAAGAAATGATGGAGATACGCGCACAGAATCAACGTATGCTTGAAGAGCCCGCCACGCCGAATGCGCCAAATTCCTTTCAGAACTGCTTGCCTTCATACGAAGACGCCATCCGCATGCCAAAACTTGAGCGTCCCGCTAAATCAATGGTGGACTTGACTGAGACGGGGCACATGCGT------AAATTACGACGCTCACAAACCAATCCCGATGGCGATATCGAGGATGCCGACTTATTGCTAGACGATCGTCAGCGTTTTCGCAGCGAAGAAATGCTTTCCAATCGTGTAAAGGAGCGCACCGCCAACATAACGCCGTTCGCACGCACCGGCTATGTGGCATATAGCAATTCGCGTAGTCGCCGTTTGAGCGTTGAAGGTGCACGCTTCCCCGCCGCCCACTTGAAGTCGCAGAATCTACAAAGCGCCGAGAAAATCGCAAACTTCCAAGGCTTCGAGCATAGTCCGTACACAAAACGACGTCCGAAAGTAGCCGAAATACCGCCATTTAAACGCGCCACCATGCGCACCGACAGCGTTGAGTTCCTCACAGATCCCGAATTTGATGATCACAGCAAGCCCGGCAGTCCTTTTGCGCGTCGCAAGCCGAAAACACCAACAACACCAGCGAGCGCAACAACTGCACTCGCCGACAGTCCATTGGCGCCAGCTGTGGAAGATTACTTCGGTAGAGTGCCAAAGCCGCGTGACTCCATGTCAGACGAAAGTGATTTCCAGGTGGTGGTCGATGAGGAGAACTCCTCCTTAGTTGATTTGCACAACACATCGTCGAGTGGTGATAAT------------TCGACGAATTTGGAACGCGCCAGACGTAAGAAACGACTGAACTCGACGAATAGACGTGCGAGTGGTAATTTTACAGCCGCTGCAGCCGCGGCTGGC------GAGTCTTCTTCCACTTCGTCCGACAGGGATCCCATTGTGGTGGTGCACAAGCCAATGCGC
>minax
ATGTCAAGACTCCGCTATTACCTCACTACCACTCTGCTGCTCTATCTCACATCCTCAGCTTCTGCACTTAATTGCCCTCCCAACTGTAAATGCTTTTGGGTGCTCGACAGTCTTTGCGTGGAGTGTACACATAAAGGTTTAACGGAGTATCCCAATTTTTCGGATTTACCCATCGACCATCTCGATTTGTCGGGCAATAATTTCGATCATTTTCCCTCACAATTCGCCGATATCGAATCGCTCGTCTACTTAGATCTCTCTAACAATAATATAAGCCAACTAGATGCTGATGCGCTGACTGGATTTACTGCTCTACGCGTTCTACTACTCACAAGCAATAGTTTTAACAGTTGGTTGGATCTAAGTCCGCACGAGGCTTTTCGTAATGCCATTAGCCTAAAGCATCTCAGTTTAAGTGGAAATAATTTAGAAACGTTTACCGGTTTTAAGCTGGAACAAACGTTGATCAGTGAATCGTTGACTAACCTGGAACTGGTGCATTGCAGTATTACGACAGTTGGTGGTGATCATCTTATAAATGGATTACCATCGCTGGAACGCTTGGTGTTGTCGGGTAATCCATTAACCACCCTGAATAATATACCGTCGAGCACTTTACGTGTGCTAGAACTCAGCAATTGCAGCTTGCTACACATACCGACAACGCTAATCGAAAGTTTGCCAAATTTGGAAAAATTAAATGTTTCGTGGAATTTCGCTTTGGAATTCAAGGACATGATAATATCCGAAACTCTCTTGGAGTTGGATGCCTCCTTTTGCAATTTAGATACTATAAACTTGAGAGGCTTTCCAAGTTTGTCACGTGCACATTTACGTGGTAATATGTTACGCATTCTGGATCCATATACCTTTGGCAATAACACGCAGTTGCAAACGTTGGACTTGGCACAAAACTCGCTGCGTAATATACAACCTAATGCATTCGTTAAATTGACGCATTTGGCGACGCTCGACTTATCCTACAATGAAATAGCGCACCTCGATAAGAATTTGTTTCGTTCCAACGAAGTGCTCGTTTCGGTCAACCTCAGTCGCAATGTCATGGAGAAATTTACGAAACTCTTATCGAATTCATTGCGTGAAATAAACTTAAGCGGTTGCGAAATAATTATGATCGATGGGAACGCCTTTACGGGCTTATCGGTAATTCAGCGGCTCGACTTGTCCAAAACACTTATCAAGGACTTTCCGCCGAACATGCACTCCGAAACGCTTCAGCGCTTAGATTTGAGTAACTGCAAATTGTCGAGCATACGAAACTCTACATTCTCCGGGTTTCCGGAATTGGCTTGGTTGCATTTGAATGGCAATCGTTTTACAAACCCAATACCGGCTGAATATTTTCGTTGGAATCATTATCTGGATGCCGTCTGGATTAGCGATAATCCATGGATTTGCAACTGTCACGACCCAACATTTATCGACTTTTACGATTTTTTAACTGCAGCGCCACAGAAGTTGAAGGATCGTAACAATGTACGTTGTGCCTCACCTTCCTACCTGTACGGCAAGACCTGGGAAGCTGCTTGTGGCAATGTCTGGATACCCAATGGACGCACTTCCAAAGCGGAGAAAGCGTGGACTGTGATAATGTTGTGTTTCTTAGGGATAGGTGTTGGAACACTCTTATACACCGGCTTCAAAAAATATATAAAAAGCCGGAAGCAGCAGCACAATCGGGAGGAGTATCGACAAAATCACGATGAGATGATGGAGATACGTGCACAGAATCAACGTATGCTTGAGGAGCCCGCCACGCCGAATGCACCCTTCCCTTTTGAGAACAACTTGCCTTCCTACGAAGATGCCATACGCATGCCAAAACTGGAGCGTCCCGTGAAATCGATGGTGGACTTGACTGAATCGGGGCACACTCGTCGCAACAAGTTACGACGCTCTCAAACGAATCCCGATGGCAATATCGAGGATGCCGATTTAATGTTGGACGATCGTCAGCGCTTCCGCAGCGAAGAAATGCTGTCGAATCGTGTAAAAGAGCGCACCGCCAACATAACACCTTTCGCACGTACCGGCTATGTGGTATATAGCAATTCACGTAGTCGTCGTTTGAGCGTTGAAGATTCACGCTTCCCCGCCGCCCATTTAAAGTCGCAGAATTTACAAAGCGCCGAGAAAATCGCAAACTTCCAGGGCTACGAGCATAGTCCGTATACAAAGCGACGTCCCAAAGTAGCCGAAATACCGCCATTCAAACGCGCCACCATGCGCACCGACAGTGTTGAGTTCCTCACAGATCCCGAATATGAAGATCACAGTAAACCCGGTAGTCCATTTGCGCGTCGTAAACCGAAAACACCAGGAACT------------GCAACTGCACTCGCCGAACGTCCATTGGCGCCAGCTGTGGAGGATTACTTCGGTAGCGTGCCAAAGCCACGTGATTCCACGTCGGACGACAGTGAGTTCCAGGTGGTAGTCGATGCAGAAAACTCCTCCATTACTGAATTGCATAACACATCGTCGAGTGATGGTAAT------------TCAACAAATTTGGAACGCGGCAGACGTAAGAAACGACTGAACTCGACGAATAGACGTGCAAGTGGTAGTTTTACTGCCGCTGCGGCAGCGGCAGGC------GAGACTTCTTCAACTTCATCCGACAGGGATCCCATTGTGGTGGTGCATAAGCCAATGCGC
>musae
ATGTCAAGTATTCGCTGTTACCTTACCATCACCTTACTGTTCATTTTCGCAGCGTCAGCTTCTGCGCTTAATTGTCCTACCAACTGTAAATGCTTTTGGGTACTCGACAGCCTTTGCGTGAAGTGTGCAAATAAAGGCCTCACGGAGTATCCCAACTTTTCCGATTTACCGATCGACCATCTCGATTTGTCGGGCAATAATTTTGATCATTTTCCCACACAATTCGCTACCATCGAATCACTAGTCTACTTGGATCTCTCTAACAATAATATAAGCCAGCTAGATGCCGATGCGCTGATTGGATTTACTGCACTGCGCGTTCTCTTACTCGCCAACAATAATTTTAACAGTTGGTCGGATCTAAATCCTACAGAAGCTTTTCGTAATGCCATTAGCTTAAAACACCTCAGTTTAAGTGGAAATAATTTAGAAACCTTTACGGATTTTAATTCGGATCAAACATTGATCAGTGATTCGCTGACCAATCTAGAGCTGGAGCATTGCAGTATTACGACAGTTGGTGGTGATCATCTTATAAATGGACTACCCGCGCTGGAACGCTTGTCCTTGTCGGGTAATTCACTTACTACACTGAATAATATACCATCGGGCTCATTACGTGGGCTCGAGCTCAGCAACTGCAGCTTGCTACGCATACCGACAACGCTGATTGAAGGTTTGCCAAATTTGGAAAAATTAAATGTTTCAAGGAACTTTGCGATTGAACTAAAAGAAGTGATAATATCCGAAACCCTATTGGAGTTGGATGCCGCCTTTTGCAGCTTGGATACAATCAATTTGAGTGGATTCCCCAGTTTGTCACGTGCATATTTACGCGGTAACATGCTACGCATCCTGGATCAAAATACCTTTGCCAACAACACACAGTTGCAAACGTTGGACTTGGCAAAGAACTCACTCCGAAATATACAAACGAATGCATTCATTAAATTGACGCACTTGGCGACGCTCGACTTGTCCTACAACGAAATAGCGCTGCTCGATAAGAATTTGTTTCGTGCCAACGATGTGCTGGTCTCGGTCAACCTAAGTCACAATGTTATGGAGAAATTTACGAAACTCGTATCGAATTCATTGCGTGAAATAAACTTAAGCGGCTGCGAAATAATTATGATCGATGCGAATGCCTTTACGGGCTTATCGGTAATACAGCGGCTCGACTTGTCCAAAACACTTATCAAAGAGTTTCCGCCGAATATGCATTCCGAAACGCTTCAGCGTTTAGATTTGAGTAACTGCAAATTGTCGAGCATAAGGAATACCACATTCTCCGGGTTTCCGGAATTGGCTTGGCTTTACTTGAGCGGCAATCGTTTTACGAACCCAATACCCACTGAGTATTTTCGTTCGAATCATTATCTGGATGCCATCTGGATTAGTGATAATCCATGGGTTTGCAACTGTCACGACCCAACATTTATCGACTTTTACGATTTTCTAACTGCCATGCCGCAGAAGTTAAAGGATCGTAACTATGTACGTTGTGCCTCACCTTCCTACCTCTACGGTAAGACCTGGGAAGCTGCTTGTGGCAGTGTTTGGATACCTAATGGACGCTCTTCCAAAGTGGAGAAAGCGTGGACTGTGATAATGCTGTGCTTCTTAGGCATATGTGTTGGGACGCTTTTATACACCGGTTTCAGGAGATTTATGAAAAGCCGAAGGCAGCGGCGCAACCGTGAAGAGTATCGTCAAAATCGGGACGAAATGATGGAGATACGCGCACAGAATCAACGTATGCTTGAGGAGCCCGCCACGCCGAATGCGCCAAATTCCTTCCAGAACTGCTTGCCTTCCTACGAAGACGCCATACGCATGCCGAAACTTGAGCGTCCCGCTAAATCAATGGTGGACTTAACTGAGACGGGACACACGCGT------AAATTACGACGCTCACAAACCAATCCCGACGGCGATATCGAGGATGCCGACTTATTGCTAGACGATCGTCAACGTTTTCGCAGTGAAGAAATGCTGTCGAATCGCGTAAAAGAGCGCACCGCCAACATAACGCCGTTCGCACGCACCGGCTATGTGGCGTATAGCAATTCACGTAGCCGCCGTTTGAGCGTTGAAGGTGCACGCTTCCCCGCCGCCCATTTGAAGTCGCAGAATTTGCAAAGCGCCGAGAAAATCGCAAACTTCCAAGGCTTCGAGCATAGTCCGTACACAAAACGACGTCCGAAAGTAGCCGAAATACCGCCATTTAAACGCGCCACCATGCGCACCGACAGCGTTGAGTTCCTCACAGATCCCGAATTTGATGATCACAGCAAGCCGGGCAGTCCATTTGCGCGACGCAAACCGAAAACACCAACAACACCAGCGGGCGCAGCAACTTCACTCGCCGACAGTCCATTGGCACCAGCTGTGGAAGATTACTTCGGTAGAGTGCCAAAGCCACGCGACTCCACGTCAGACGACAGTGATTTTCAGGTGGTAGTCGATGCGGAGAACTCCTCCTTAGTTGAATTGCACAACACATCGTCGAGTGGTGGTAAT------------TCGACAAATTTGGAACGCGGCAGACGTAAGAAACGACTGAACTCGACGAATAGACGTGCGAGCGGTAATTTTACAGCCGCTGCAGCGGCGGCAGGC------GAGTCTTCTTCCACTTCATCCGATAGGGATCCCATTGTGGTGGTGCACAAGCCAATGCGC
>oleae
ATGTCAAGACTTCGTTGTTACCTCACTATCACCCTGCTGTTCTATTTCGCATCGTCGGCTTCTGCGCTTAATTGTCCTCCCAACTGTAAATGCTTTTGGGTACTCGACAGCCTATGCGTGGAGTGTGCACATAAAGGTCTAACAGAGTATCCGAACTTTTCCGATTTACCCATTGACCATCTCGATTTGTCGGGCAATAAATTTGATCGTTTTCCCTCACAATTCGCTGATATCGAATCACTCGTCTACTTAGATCTCTCTAACAATAATATCAGCCAGCTAGATGCCGATGCGCTGATTGGATTTACAGCTCTGCGCGTTCTCTTACTCACGAACAATAGTTTTAACAGTTGGTTGGATTTAAGTCCTCAAGAAGCTTTTCGTAATGCCATTAGCTTAAAACACCTCAGTTTAAGTGGAAATAATTTAAAAACTTTTACCGATTTTAAGGAGGAACAAACGTTGATCAGCGAATCTCTGACCAATCTGGAACTGGAGCATTGCAGTATTACGACAGTTGGTGGTGATCATCTGATAAATGGACTACCCTCGCTGGAACGTTTGGTGTTGTCGGGTAATCCATTAATTACCCTGAATAATATACCGTCAGGCTCATTACGTGAGCTCGAGCTCAGCAATTGCAGCTTGTTACGCATACCGAAAACACTAATTGAAGGTTTGCCAAATTTGGAGAAATTAAATGTGTCGTGGAATTTCGCCATAGACTTTAAGGATATGATAATATCCGAAACCCTCTTGGAGTTGGATGCCTCCTTTTGTAATTTAGTTACGATAAATTTGAGTGGCTTCCCAAGTTTATCACATGCACATTTACGCGGTAACATGCTTCGCATTCTGGATCAATATACCTTTGCCAATAACACACAGTTGCAAACGTTGGACTTGGCAAAGAACTCGCTCCGAAATATACAAACCAATGCATTCGTTAAATTGACTCATTTGGCGACGCTCGACTTGTCCTATAACGAAATAGCGTTGCTCGATAAGAACTTGTTTCGTTCCAACGATGTGCTCATCTCGGTCAATCTTAGTCACAATGTTATGGAGAAATTTACGAAACTCATATCGAATTCGTTGCGTGAAATAAACTTAAGTGGTTGCGAAATAATTATAATCGATGCGAATGCCTTAACGGGCCTATCGGTAATACAGCGACTCGACTTATCTAAAACACTTATCAAGGAGTTTCCGCCGAACCTGCACTCCGAAACGCTGCAGCGCTTAGATTTGAGTAACTGCAAATTGTCGAGCATAAGAAATACAACATTCTCCGGGTTTCCGGAACTGGCTTGGTTGTATTTGAGTGGCAATCGTTTTACGAACCCAATACCGGCTGAATATTTTCGTTCGAATCATTATCTGGACGCCATCTGGATTGGCGATAATCCATGGATTTGCAATTGTCACGATCCAACATTTATCGACTTTTACGATTTTCTAACTGCAGTGCCACAGAAGTTAAAGGATCGTAAATATGTACGTTGTGCTTCACCCTCCTCCCTCTATGGTAAGACCTGGGAAAGTGCTTGTGGCAGTGTCTGGATACCTAATGGACGCTCTTCCAAAGCAGAACAAGCGTGGACTGCGATATTGCTGTGCATCTTAGGGATAGGTGTTGGAACACTCTTATATACCGGCTTCAAGAAATGTATAAAAAGCCGCAAGCAGCGGCGCAATCGGGAGGAGTATCGACAGAACCGCGATGAAATGATGGAGATACGCGCACAGAATCAACGTATGCTTGATGAGCCCGCCACACCCAATGCACCATATCCTTTTGAGAACAACTTGCCGTCGTACGAAGATGCTATACTCATGCCGAAACTTGAGCGACCCGTTAAATCGATGATGGACTTGACTGAATCAGGGCATACACGTCGCAACAAATTACGACGCTCACAAACCAATCCCGATGGTGATATCGAGGATGCCGACTTAATGCTGGACGATCGTCAGCGCTTCCGCAGCGAAGAAATGCTTTCGAATCGCGTAAAAGAGCGCACCGCCAACATAACACCGTTCGCACGCACCGGCTATGTGGTATATAGCAATTCACGTAGTCGCCGTTTGAGTGTTGAAGAATCACGCTTCCCCGCCGCACACTTAAAGTCGCAGAATTTGCAAAGCGCTGAGAAAATCGCAAACTTCCAGGGTTACGAGCATAGTCCGTACACAAAACGACGTCCCAAAGTAGCTGAAATACCGCCATTCAAACGCGCCACCATGCGCACCGACAGTGTTGAGTTCCTTACAGACCCCGAATATGAAGATCACAGCAAACCGGGCAGTCCATTTGCGCGTCGCAAACCGAAAACACCAACAACACCAGCGACAGCAGCAGCTGTACTCGCCGACAGCCCATTAGCGCCAGCTGTGGAGGATTACTTCGGTAGCGTGCGAAAGCCACATGATTCCACGTCAGACGAGAGTGATTTCCAGTTGGTGGTCGATGCGGAAAACTCCTCCATTTTAGAATTGCATAACACATCGTCGAGTGGTGGAAAT------------TCAAGCAATTTGGAACGCGGCAGACGAAAGAAACGACTGAACTCGACGAATAGACGTGCGAGTGGTAATTTTACCGCCGCGGCGGCAGCAGCAGGC------GAGACCTCTTCAACTTCATCTGATAGGGATCCCATTGTGGTGGTGCACAAGCCAATGCGC
>tryoni
ATGTCAAGAGCCCGCTGTTACCTCACCATCACCCTCCTGCTCTTTCTCGCATCGACAGCTTCTGCGCTTAATTGTCCTGCCAACTGTAAATGCTTTTGGGTACTCGACAGCCTTTGCGTGGAGTGTGCACATAAAGGCCTAACGGAGTATCCCAACTTTTCCGATTTACCGATCGACCATCTCGATTTGTCGGGCAATAATTTTGATCATTTTCCCACACAGTTCGCTGCCATCGAATCACTAGTCTACTTGGATCTCTCTAACAATAATATAAGCCAGCTAGATGCCGATGCGCTGATTGGATTTACTGCACTGCGCGTCCTCTTACTCGCCAACAATAATTTTAACAGTTGGACGGATCTAAATCCAACAGAAGCTTTTCGTAATGCCATTAGTTTAAAGCATCTCAGTTTAAGTGGAAATAATTTGGAAACCTTTACGGATTTCAAGGCGGAGCAAACGTTGATCAGTGATTCGCTGACCAATCTGGAGCTGGAGCATTGCAGTATTTCAACAGTTGGTGGTGATCATCTTATAAATGGACTACCCGCGCTGGAACGCTTGTCATTGTCGGGTAATTCACTTACTACCCTGAATAATATACCATCGGGCTCATTACGTGGGCTCGAGCTCAGCAACTGCAGCTTGCTACGCATACCGACAACGCTAATTGAAGGTTTGCCAAATTTGGAGAAATTAAATGTTTCAAGGAATTTCGCAATGGAATTAAAGGATGTGATAATATCCGAAACCCTATTGGAGTTGGATGCCTCCTTTTGTAGTTTAGACACAATCAATTTGAGTGGATTTCCCAGTTTGTCACATGCATATTTACGCGGTAACATGCTACGCATTCTGGATCAAAACACCTTTGCCAATAACACACAGTTGCAGACGCTGGACTTGGCAAAGAACTCGCTCCGAAATATACAAACCAATGCATTCGTTAAATTGACTCATTTGGCGACTCTCGACTTGTCCTACAACGAAATAGCGCTGCTCGATAAGAATTTGTTTCGTTCCAACGATGTGCTCGTCTCGGTTAACCTAAGTCATAATGTTATGGAGAAATTTACGAAACTCATATCGAATTCATTGCGTGAAATAAACTTAAGCGGTTGCGAAATCATTATGATCGATGCGAATGCCTTTACGGGCTTATCGGTAATACAGCGGCTCGACTTGTCCAAAACACTTATCAAAGAGTTTCCGTCGAATATGCACTCCGAAACGCTTCAGCGTTTAGATTTGAGTAACTGCAAATTGTCGAGCATAAGGAATGCAACCTTCTCCGGGTTTCCGGAATTGGCTTGGTTGTATTTGAGTGGCAATCGTTTTACGAACCCAATACCGACTGATTATTTTCGTTCGAATCATTATCTGGATGCCATCTGGATTAGTGATAATCCATGGGTTTGCAACTGTCATGACCCAACATTTATCGACTTTTACGATTTTCTAACTGCAGTGCCACCGAAGTTAAAGGATCGTAATTATGTGCGTTGTGCCTCACCGTCCTACCTTTATGGTAAGACCTGGGAAGCTGCTTGTGGCAGTGTCTGGATACCTAATGGACGCTCTTCCAAAGTGGAGAAAGCGTGGACTGTGATAATGCTGTGCTTCTTAGGCATATGTGTCGGAACACTTTTATACACCGGCTTCAGGAGATTTATGAAAAGCCGCAGGCAACGGCGCAATCGTGAAGAGTATCGACAGAACCGCGATGAAATGATGGAGATACGGGCACAGAATCAACGTATGCTTGAGGAGCCCGCCACGCCGAATGCGCCAAATTTCTTTCAGAACAACTTACCTTCCTACGAAGACGCCATACGCATGCCAAAACTTGAGCGTCCCGCTAAATCGATGGTGGACTTGACTGAAACGGGACATACCCGTCGCAACAAATTACGACGCTCACAAACCAATCCCGATGGCGATATTGAGGATGCCGACTTATTGCTAGACGATCGTCAGCGTTTTCGCAGCGAAGAAATGCTTTCGAATCGCGTCAAGGAGCGCACCGCAAACATAACACCGTTCGCACGCACCGGCTATGTGGCGTATAGCAATTCGCGTAGTCGTCGTTTGAGCGTTGAAGGTGCACGCTTCCCCGCCGCCCACTTGAAGTCGCAGAATTTACAAAGCGCCGAGAAAATCGCAAACTTCCAAGGCTTCGAGCATAGTCCGTACACAAAACGACGTCCGAAAGTGGCCGAAATACCGCCATTCAAACGCGCTACCATGCGCACCGACAGCGTTGAGTTCCTGACAGATCCGGAATTTGATGATCACAGCAAGCCGGGCAGTCCATTTGCGCGTCGCAAACCGAAAACACCAACAACATCAGCGGACGTGGGCACTGCACTCGCC---------------------------------------------------------------------------------------------------------------------------------------------------------------------------------------------------------------------------------------------------------------------------------------------------------------------------------------
>zonata
ATGTCAAGAATTCGCTGTTACCTCACCATCACCCTGCTGCTCTTACTCGCATCGTCAGCTTCTGCGCTTAATTGTCCTTCCAACTGTAAATGCTTTTGGGTACTCGACAGCCTTTGCGTAGAGTGTGCAAATAAAGGCCTAACGGAGTATCCCAACTTTTCGGATTTACCTATAGACCATCTCGATTTGTCGGGCAATAATTTTGATCATTTTCCCACACAATTCGCTACCATCGAATCACTAGTCTACTTGGATCTCTCTAACAATAACATAAGCCAGCTAGATGCCGATGCGCTGATTGGATTTACTGCACTGCGCGTTCTCTTACTCGCCAACAATAATTTTAACAGTTGGTCGGATCTAAATCCAACAGAAGCTTTTCGTAATGCCATTAGCTTAAAGCATCTCAGTTTAAGTGGAAATAATTTAGAAACCTTTACGGATTTTAAGGCAGAAGATATGTTGATCAGTGATTCGCTGACAAATCTGGAGCTGGAGCATTGCAGTATTACGACAGTTGGCGGCGATCATCTTATAAATGGACTACCCGCGCTGGAACGCTTGTCCTTGTCGGGTAATTCACTTACTACACTGAATAATATACCATCGGGCTCATTACGTGGGCTCGAGCTCAGCAACTGCAGCTTGCTACGCATACCGACAACGCTAATTGAAGGTTTGCCCAATTTGGAGATACTAAATGTTTCAAGGAATTTCGCAATGGAATTGAAGGATGTGATAATATCCGAAACCCTCTTGGAGTTGGATGCCTCCTATTGCAGTTTAGACACAATCAATTTGAGTGGATTCCCAAGTTTGTCACGTGCATATTTACGCGGTAACATGCTGCGCATTCTGGATCAAAATACCTTTGCCAATAACACACAATTGCAAACGTTGGACTTGGCAAAGAACTCGCTCCGAAATATACAAATGAGTGCTTTCGTTAAATTGACTCACTTGGCGACGCTCGACTTGTCCTACAACGAAATAGCGCTGCTCGATAAGAATTTGTTTCGTGCCAACGATGTGCTGGTCTCGGTCAACCTTAGTCACAATGTTATGGAGAAATTTACGAAACTCGTGTCGAATTCATTGCGTGAAATAAACTTAAGCGGCTGCGAAATAATTATGATCGATGCGAATGCCTTTACGGGCTTATCGGTAATACAGCGGCTCGACTTGTCGAAAACACTTATCAAGGAGTTTCCGCCGAATATGCATTCCGAAACGCTTCAGCGTTTAGATTTGAGTAACTGCAAATTGTCGAGCATAAGGAATACGACTTTCTCCGGTTTTCCGGAATTGGCTTGGTTGTATTTGAGCGGCAATCGTTTTACGAACCCAATACCGACTGATTATTTTCGTTCGAATCATTATCTGGATGCCATCTGGATTAGTGATAATCCATGGGTTTGCAACTGTCACGACCCAACATTTATCGACTTTTACGATTTTCTAACTGCCGTGCCACAGAAGTTGAAGGATCGTAATTATGTGCGTTGTGCCTCACCTTCTTACCTCTACGGCAAGACCTGGGAAGCTGCTTGTGGCAGTGTTTGGTTACCTAATGGACGCTCTTCGAAAGTGGAGAAAGCGTGGACTGTGATAATGCTGTGCTTCTTAGGCGTATGTGTTGGAACACTTTTATACACCGGCTTCAGGAGATTTATGAAAAGCCGCAGGCAGCGGCGCAATCGTGAAGAGTATCGGCAGAATCGCGACGAAATGATGGAGATACGCGCACAGAATCAACGTATGCTTGAGGAGCCCGCCACGCCGAATGCGCCAAATTCCTTCCAGAACTGCTTGCCTTCCTACGAAGACGCCATACGCATGCCCAAACTTGAGCGTCCCGCTAAATCCATGGTGGACTTGACTGAAACGGGATACACGCGT------AAATTACGACGCTCACAAACCAATCCCGATGGCGATATCGAGGATGCCGACTTATTGCTAGACGATCGTCAGCGTTTTCGCAGCGAAGAAATGCTGTCGAATCGCGTAAAAGAGCGCACCGCCAACATAACACCGTTCGCACGCACCGGCTATGTGGCGTATAGCAATTCCCGTAGTCGCCGTTTGAGCGTTGAAGGTTCACGCTTCCCCGCCGCCCACTTGAAGTCGCAGAATTTACAAAGCGCCGAGAAAATCGCAAACTTCCAAGGCTTCGAGCATAGTCCGTACACAAAACGACGTCCGAAAGTAGCCGAAATACCGCCATTCAAACGCGCCACCATGCGCACCGACAGCGTTGAGTTCCTCACAGATCCGGAATTTGATGATCACAGCAAGCCGGGCAGTCCGTTTGCGCGTCGCAAACCGAAAACACCAACAACACCAGCGGGCGCAACAACTGCACTCGCCGACAGTCCATTGGCGCCAGCTGTGGAAGATTACTTCGGTAGAGTGCCGAAGCCGCGCGACTCCACATCAGACGAAAGTGATTTTCAGGTGGTAGTCGATGCGGAGAACTCCTCCTTAGTTGAATTGCACAACACATCGTCGAGTGGTGGTAAT------------TCGACGAATTTGGAACGCGGCAGACGTAAAAAACGACTGAACTCAACGAATAGGCGCCCGAGCGGTAATTTTACAGCCGCTGCAGCGGCGGCAGGC------GAGTCTTCTTCCACTTCATCCGATAGGGATCCCATTGTGGTGGTGCACAAGCCAATGCGC
