# Supplementary material for: The Impact of Fast Radiation on the Phylogeny of Bactrocera Fruit Flies as Revealed by Multiple Evolutionary Models and Mutation Rate-Calibrated Clock
Source: Insects. 2022 Jun 30;13(7):603. doi: 10.3390/insects13070603 (PMC9319077; doi:10.3390/insects13070603)
Supplement: Supplementary file 1 [file insects-13-00603-s001.zip › File S1/ceratitis_3736.fasta]

>bryoniae
ATGCCAACGAATAACACCAGTTCCAATTTCAAGACTTTCAAAGTGGTGCTACTGGGCGAAGGTTGTGTTGGTAAAACTTCAATCGTTTTACGCTATGTCGAAGATAAATTCAATCCTCAACACATCAGCACCTTGCAGGCTTCATTTCTAACCAAAAAGCTTACTTTAGAGGACGGTAGCCGAGCACATCTTAACATCTGGGATACTGCTGGTCAGGAACGTTTTCATGCTCTCGGACCTATCTATTATCGTGGATCACATGGTGCCATACTCGTCTATGATATTACCGATGAAGATTCCTTTCAAAAGGTAAAAAATTGGGTAAAAGAACTTAAACGAATGCTGGGTGCTGAAATTGTTATAACAATTGTGGGCAATAAGACGGATTTAGATGCACAACGCACGGTGCCACAAGATGTAGCATTAGAATATACCGAAAGTGTGGGGGCACACTATTTCGAGACATCTGCTAAAGCCAATGAAGGCATAGAGGAGCTATTCACAGCGCTTACACAATTGATGATACAACGTCATGCT------CGCGAACAAGAAACTAGTTCATTGCGTCTGATGCAGGGTGGACGTACGTCACAACGGTTGATAGTTGAGGATGACTCACAGGATGGCGATGAAGAGGGCAGACAAACGCCTACAACGAATAGGTCATGCTGTGGT
>ceratitis
ATGCCAGTGAATAACACCAGTTCAAATTTCAAGACATTCAAAGTGGTGCTACTGGGCGAAGGTTGTGTTGGCAAAACTTCAATTGTACTACGTTATGTCGAGGATAAATTTAATCCACAACACATAAGCACCTTACAGGCTTCATTTCTCACGAAAAAACTTACTTTGGAAGATGGCAGTCGTGCGCATTTGAACATATGGGATACTGCCGGACAGGAACGTTTTCACGCACTCGGACCCATATACTATCGTGGCTCTCACGGTGCCATACTTGTCTACGACATAACCGATGAAGACTCATTTCAGAAAGTAAAAAATTGGGTGAAAGAATTGAAACGTATGCTTGGTGCTGAAATCGTTATAACAATTGTTGGCAATAAAACAGATTTGGAAGCCCAACGGACTGTAGAACAAAATGTAGCAATAGAATATGCTGATAGTGTGGGCGCACACTATTTCGAGACATCTGCCAAAGCCAATGAAGGCATCGAAGAATTATTTACTGCGTTAACACAACTAATGATGCAACGTCATGAACAGCGACGGGAACAGGAAAATAGTTCATTGCGACTCTTACAGGGTGGACGTACGTCACAACGGCTCGTCGTGGAGGATGATTCACAAGATGGTGACGAAGAGGGGGGACAAGCGCCAGCGTCAAATCGGTCATGTTGTGGT
>correcta
ATGCCAACGAATAACACCAGTTCAAATTTCAAGACTTTCAAAGTGGTGCTATTGGGCGAAGGTTGTGTTGGCAAAACTTCAATCGTTTTACGTTATGTCGAAGATAAATTCAATCCTCAACACATCAGCACCTTGCAGGCTTCATTTTTAACCAAAAAGCTAACTTTAGAGGATGGTAGCCGAGCACATCTTAACATCTGGGATACTGCTGGTCAGGAACGTTTTCATGCTCTCGGACCTATCTATTATCGTGGATCACATGGTGCCATACTCGTCTATGATATTACCGATGAAGATTCCTTTCAAAAGGTAAAAAATTGGGTAAAAGAACTTAAACGTATGCTGGGTGCTGAAATTGTTATAACAATTGTGGGCAATAAGACGGATTTAGATGCACAACGCACGGTACCACAAGATGTAGCATTAGAATATACCGAAAGTGTGGGAGCACACTATTTCGAGACATCTGCCAAAGCCAATGAAGGCATAGAGGAGCTATTCACAGCGCTTACACAATTGATGATACAACGTCATGCT------CGCGAACAAGAAACTAGTTCATTGCGTCTGATGCAGGGTGGACGTACGTCACAACGGTTGATAGTTGAGGATGACTCACAGGATGGCGATGAAGAGGGCAGACAAACGCCTACAACGAATAGGTCATGCTGTGGG
>cucurbitae
ATGCCAACGAACAACACCAGTTCCAATTTCAAAACTTTCAAAGTGGTGCTACTGGGCGAAGGTTGTGTTGGCAAAACCTCTATTGTTCTACGCTATGTTGAAGATAAATTTAATCCACAACACATAAGCACCTTGCAAGCTTCATTTCTAACAAAGAAACTAACGCTAGAGGATGGCAGCCGCGCACATCTTAACATCTGGGATACGGCTGGTCAGGAACGTTTTCATGCGCTCGGACCTATCTATTATCGTGGATCACATGGTGCCATACTTGTCTATGATATTACCGATGAAGATTCCTTTCAAAAGGTGAAAAATTGGGTAAAAGAACTGAAACGTATGCTTGGTGCTGAAATCGTTATAACAATTGTGGGCAACAAAACGGATTTAGATGCACAGCGCACAGTGCCACAAGATGTGGCATTGGAGTACACCGAAAGTGTGGGTGCACACTACTTCGAGACATCTGCCAAAGCCAATGAAGGCATCGAGGAGCTGTTCACTACGCTTACACAATTAATGATGCAGCGTCATGCT------CGCGAACAAGAGAATAGTTCGTTGCGTCTGATGCAGGGTGGACGTACGTCACAGCGTTTAATTGTTGAGGATGACTCACAGGATGGTGATGAAGATAGCGGACAAACGTCTACAACGAATCGGTCATGTTGTGGT
>dorsalis
ATGCCAACGAATAACACCAGTTCCAATTTCAAGACTTTCAAAGTGGTGCTATTGGGCGAAGGTTGTGTTGGCAAAACTTCAATCGTTTTACGTTATGTCGAAGATAAATTCAATCCTCAACACATCAGCACCTTGCAGGCTTCATTTCTAACCAAAAAGCTAACTTTAGAGGACGGTAGCCGAGCACATCTTAACATCTGGGATACTGCTGGTCAGGAACGTTTTCATGCTCTCGGACCTATCTATTATCGTGGATCACATGGTGCCATACTCGTCTATGATATTACCGATGAAGATTCCTTTCAAAAGGTAAAAAATTGGGTAAAAGAACTTAAACGTATGCTGGGTGCTGAAATTGTTATAACAATTGTGGGCAATAAGACGGATTTAGATGCACAACGCACGGTACCACAAGATGTAGCATTAGAATATACCGAAAGTGTGGGAGCACACTATTTCGAGACATCCGCCAAAGCCAATGAAGGCATAGAGGAGCTATTCACAGCGCTTACACAATTGATGATACAACGTCATGCT------CGCGAACAAGAAACTAGTTCATTGCGTCTGATGCAGGGTGGACGTACGTCACAACGGTTGATAGTTGAGGATGACTCACAGGATGGCGATGAAGAAGGCAGACAAACGCCTACAACGAATAGGTCATGCTGTGGT
>jarvisi
ATGCCAACGAATAACACCAGTTCCAATTTCAAGACTTTCAAAGTGGTACTATTGGGCGAAGGTTGTGTTGGCAAAACTTCAATCGTTTTACGTTATGTCGAAGATAAATTCAATCCTCAACACATCAGCACCTTGCAGGCTTCATTTCTAACCAAAAAGCTATCTTTAGAGGATGGTAGCCGAGCACATCTTAACATCTGGGATACTGCTGGACAGGAACGTTTTCATGCTCTCGGACCTATCTATTATCGTGGATCACATGGTGCCATACTCGTCTATGATATTACCGATGAAGATTCCTTTCAAAAGGTAAAAAATTGGGTAAAAGAACTTAAACGTATGCTGGGTGCTGAAATCGTTATAACAATTGTGGGCAATAAGACGGACTTAGATGCACAACGCACGGTGCCACAAGATGTAGCATTAGAATATACCGAAAGTGTGGGGGCACACTATTTCGAGACATCTGCCAAAGCCAATGAAGGCATAGAGGAGCTATTCACAGCGCTTACACAATTGATGATACAACGTCATGCT------CGCGAACAAGAAACTAGTTCATTGCGTCTGATGCAGGGTGGACGTACGTCACAACGGTTGATAGTTGAGGATGACTCACAGGATGGCGATGAAGAGGGCAGACAAACGCCTACAACGAATAGGTCATGCTGTGGT
>latifrons
ATGCCAACGAATAACACCAGTTCCAATTTTAAGACTTTCAAAGTGGTGCTATTGGGTGAAGGTTGTGTTGGCAAAACTTCAATCGTTTTACGTTATGTCGAAGATAAATTCAATCCTCAACACATCAGCACCTTGCAGGCTTCATTTCTAACTAAAAAGCTAACTTTAGAGGATGGTAGCCGAGCACATCTTAACATCTGGGATACTGCTGGACAGGAACGTTTTCATGCTCTCGGACCTATCTATTATCGTGGATCACATGGTGCCATACTTGTCTATGATATTACCGATGAAGATTCCTTTCAAAAGGTAAAAAATTGGGTAAAAGAACTTAAACGTATGCTGGGTGCTGAAATTGTTATAACAATTGTGGGCAATAAGACGGATTTAGATGCACAACGCACGGTGCCACAAGATGTAGCATTAGAATATACCGAAAGTGTGGGGGCACACTATTTCGAGACATCTGCCAAAGCCAATGAAGGCATAGAGGAGCTATTCACAGCGCTTACACAATTGATGATACAACGTCATGCT------CGCGAACAAGAAACTAGTTCATTGCGTCTGATGCAGGGTGGACGTACGTCACAACGGTTGATAGTTGAGGATGACTCACAGGATGGCGATGAAGAGGGCAGACAAACGCCTACAACGAATAGGTCATGCTGTGGT
>minax
ATGCCAACGAATAACACCAGTTCCAATTTCAAGACTTTCAAAGTGGTACTATTGGGCGAAGGTTGTGTTGGCAAAACTTCTATTGTTTTACGTTATGTCGAAGATAAATTTAATCCTCAACACATAAGCACTCTGCAGGCCTCATTTCTAACAAAGAAGCTAACTTTAGAAGATGGTAGCCGAGCACATCTTAACATCTGGGATACGGCTGGGCAGGAACGTTTTCATGCTCTTGGACCTATCTATTATCGTGGATCACATGGTGCCATACTCGTCTATGATATTACCGATGAAGATTCGTTTCAAAAGGTAAAAAACTGGGTAAAAGAACTTAAACGTATGCTTGGTGCTGAAATTGTTATAACAATTGTTGGCAATAAAACGGATTTAGATGCACAGCGCACGGTACCACAAGATGTGGCATTAGAGTATACCGAAAGTGTGGGGGCACACTATTTCGAGACATCTGCCAAATCCAATGAAGGCATAGAGGAGCTATTCATTGCGCTCACACAATTGATGATGCAGCGTCATGCT------CGCGAACTAGAAACTAGTTCGTTGCGTCTGTTGCAGGGTGGACGTACGTCACAACGTTTGATTGTTGAGGATGACTCACAGGATGGTGATGAAGATGGCAGACAAACGCCTACAACGAATAGGTCGTGCTGTGGG
>musae
ATGCCAACGAATAACACCAGTTCCAATTTCAAGACTTTCAAAGTGGTGCTATTGGGCGAAGGTTGTGTTGGCAAAACTTCAATCGTTTTACGTTATGTCGAAGATAAATTCAATCCTCAACACATCAGCACCTTGCAGGCTTCATTTCTAACCAAAAAGCTAACATTAGAGGACGGTAGCCGAGCACATCTTAACATCTGGGATACTGCTGGTCAGGAACGTTTTCATGCTCTCGGACCTATCTATTATCGTGGATCACATGGAGCCATACTCGTCTATGATATTACCGATGAAGATTCCTTTCAAAAGGTAAAAAATTGGGTAAAAGAACTTAAACGTATGCTGGGTGCTGAAATTGTTATAACAATTGTGGGCAATAAGACGGATTTAGATGCACAACGCACGGTACCACAAGATGTAGCATTAGAATATACCGAAAGTGTGGGAGCACACTATTTCGAGACATCCGCCAAAGCCAATGAAGGCATAGAGGAACTATTCACAGCGCTTACACAATTGATGATACAACGTCATGCT------CGCGAACAAGAAACCAGTTCATTGCGTCTGATGCAGGGTGGACGTACGTCACAACGGTTGATAGTCGAGGATGACTCACAGGATGGCGATGAAGAAGGCAGACAAACGCCTACAACGAATAGGTCATGCTGTGGT
>oleae
ATGCCAACGAATAACACCAGTTCCAATTTCAAGACTTTCAAAGTGGTGCTATTAGGCGAAGGCTGCGTTGGCAAAACCTCTATCGTTTTACGTTATGTCGAAGATAAATTTAATCCTCAACACATCAGCACCTTGCAGGCTTCATTTCTAACAAAAAAGCTAACTTTAGAAGATGGTAGTCGAGCACATCTTAATATCTGGGATACGGCTGGTCAGGAACGTTTTCATGCTCTTGGACCTATCTATTATCGTGGATCTCATGGTGCCATACTCGTCTATGATATTACCGATGAAGACTCCTTTCAAAAGGTAAAAAATTGGGTAAAAGAACTTAAACGTATGCTGGGTGCTGAAATCGTTATAACAATTGTGGGCAATAAAACGGATTTAGATGCACAACGCACAGTGCCACAAGATGTAGCATTAGAGTATACCGAAAGTGTGGGGGCACATTATTTCGAGACATCTGCCAAAGCCAATGAAGGCATAGAGGAGCTATTCACAGCGCTCACACAATTGATGATACAGCGTCATGCT------CGCGAACAAGAAACCAGTTCATTGCGTCTGTTGCAGGGTGGACGTACGTCACAACGATTGATTGTTGAGGATGACTCACAGGATGGCGATGAAGAAGGCAGACAAACGCCTACAACGAATAGGTCATGCTGTGGG
>tryoni
ATGCCAACGAATAACACCAGTTCTAATTTCAAGACTTTCAAAGTGGTGCTACTGGGCGAAGGTTGTGTTGGCAAAACTTCAATCGTTTTACGTTATGTCGAAGATAAATTCAATCCTCAACACATCAGCACCTTGCAGGCTTCATTTCTAACCAAAAAGCTAACTTTAGAGGATGGTAGCCGAGCACATCTTAACATCTGGGATACTGCTGGTCAGGAACGTTTTCATGCTCTCGGACCTATCTATTATCGTGGATCACATGGTGCCATACTCGTTTATGATATTACCGACGAAGATTCCTTTCAAAAGGTAAAAAATTGGGTAAAAGAACTTAAACGTATGCTGGGTGCTGAAATTGTTATAACAATTGTGGGCAATAAGACGGATTTAGATGCACAACGCACGGTGCCACAAGATGTTGCATTAGAATATACCGAAAGTGTGGGGGCACACTATTTCGAGACATCTGCCAAAGCCAATGAAGGCATAGAGGAGCTATTCACAGCGCTTACACAATTGATGATACAACGTCATACT------CGCGAACAAGAAACTAGTTCATTGCGTCTGATGCAGGGTGGACGTACGTCACAACGGTTGATAGTTGAGGATGACTCACAGGATGGCGATGAAGAGGGCAGACAAACGCCTACAACGAATAGGTCATGCTGTGGT
>zonata
ATGCCAACGAATAACACCAGTTCAAATTTCAAGACTTTCAAAGTGGTGCTATTGGGCGAAGGTTGTGTTGGCAAAACTTCAATCGTTTTACGTTATGTCGAAGATAAATTCAATCCTCAACACATCAGCACCTTGCAGGCTTCATTTTTAACCAAAAAGCTAACTTTAGAGGATGGTAGCCGAGCACATCTTAACATCTGGGATACTGCTGGTCAGGAACGTTTTCATGCTCTCGGACCTATCTATTATCGTGGATCACATGGTGCCATACTCGTCTATGATATTACCGATGAAGATTCGTTTCAAAAGGTAAAAAATTGGGTAAAAGAACTTAAACGTATGCTGGGTGCTGAAATTGTTATAACAATTGTGGGCAATAAGACGGATTTAGATGCACAACGCACGGTGCCACAAGATGTAGCATTAGAATATACCGAAAGTGTGGGAGCACACTATTTCGAGACATCTGCCAAAGCCAATGAAGGCATAGAGGAGCTATTCACAGCGCTTACACAATTGATGATACAACGTCATGCT------CGCGAACAAGAAACTAGTTCATTGCGTCTGATGCAGGGTGGACGTACGTCACAACGGTTGATAGTTGAGGATGACTCACAGGATGGCGATGAAGAGGGCAGACAAACGCCTACAACGAATAGGTCATGCTGTGGG
