# Supplementary material for: The Impact of Fast Radiation on the Phylogeny of Bactrocera Fruit Flies as Revealed by Multiple Evolutionary Models and Mutation Rate-Calibrated Clock
Source: Insects. 2022 Jun 30;13(7):603. doi: 10.3390/insects13070603 (PMC9319077; doi:10.3390/insects13070603)
Supplement: Supplementary file 1 [file insects-13-00603-s001.zip › File S1/ceratitis_4270.fasta]

>bryoniae
------------------ATGCCTCTAAAGTTAGACATAAAACGTCGTTTAACTTCGCGCTCGGATCGTGTAAAATGTGTTGATCTTCATCCCACAGAACCATGGATGTTGTGTGCACTTTACAATGGCCACGTACACATTATGAATTATGAAAATCAACAATTGGTAAAAGATTTTGAAGTGTGTGATGTGCCGGTGCGTTGTGGTCGTTTTGTGGCAAGGAAAAATTGGCTCATCACTGGATCAGATGATATGCAAATCCGTGTGTTTAACTACAACACTCTTGAAAAGCTTCATTCATTTGAGGCTCACTCGGATTATCTACGATGCATTGCCGTACACCCTACACAGCCGCTAATACTGACAAGCAGCGATGATATGCTAATAAAATTGTGGAATTGGGAAAAAATGTGGGCATGCCAACGTGTATTTGAGGGGCATACACACTACGTTATGCAGATTGTTTTCAATCCAAAAGATAATAACACCTTCGCATCGGCGTCCCTTGATCGAACAGTAAAAGTTTGGCAACTCGGTTCAACCTTCGCCAACTTCACACTTGAAGGACACGAAAAAGGAATTAATTGTATCGACTACTACCATGGAGGTGATAAACCCTATCTTATTTCTGGTGCAGATGACAGACTTGTAAAGATTTGGGATTATCAAAATAAAACGTGTGTTCAGACTTTGGAGGGACATGCCCAGAATATATCTGCTGTTTGTTTTCATCCGGAATTACCTATTGTATTAACCGGTTCCGAAGATGGCACGGTTCGCATCTGGCACTCAGGTACTTACCGTTTGGAAACCTGTCTTAACTATGGATTTGAACGTGTCTGGACAATTGCATGTATGCGTGGTAGTAATAACGTTGCCCTCGGATATGATGAAGGATCAATCATAATAAAAGTGGGTCGGGAAGAACCAGCAATGTCAATGGATGTAATTGGATCGAAAATAATTTGGGCCAAGCACTCTGAAATGCAACAAGTTAACTTAAAAGCAATGGCTGATGATACTGAAATCAAAGATGGAGAACGTTTACCAGTTGCGGTTAAGGATATGGGAGCATGCGAAATCTATCCTCAGACAATAGCACACAACCCCAATGGTCGTTTCGTGGTCGTATGTGGTGATGGCGAATACATAATATATACATCCATGGCTTTGCGGAATAAAGCATTTGGTTCCGCCCAAGAATTCGTTTGGGCTCTGGAGAGTAATGAATATGCTATTAGAGAAAATAATGGGACAGTACGCCTTTTCCGCAACTTTAAAGAAAGAAAGAGTTTCACACCAGAATATGGCGCTGAAAGTATATATGGAGGGTATTTATTCGGAGTTAAAACATCATCTGGATTGGCGTTTTATGACTGGGAAACATTGCAGTTGGTGCGACGCATTGAAGTGCAACCACGACATGTATTCTGGAATGAAGCTGGCACATTGGTGTGCCTTGCTACCGATGAATCTTATTTTGTTCTGTCTATAGACACCGCAGCCATAGCAGCTGCCTTAGAGAGCAAGCAAGGGCTCGAAGACGATGGTATCGAAAGCGCCTTTGATGTTTTAGGGGAAGTCAACGAAGTTGTAAAAACTGGTATTTGGGTTGGAGATTGCTTCATATATACTAATTCAGTAAATCGTATTAATTACTATGTTGGAGGAGAAATCGTCACTATATCTCACTTGGATCGCACAATGTATTTACTTGGTTACGTACCAAAAGACAACCGACTGTATTTAGGTGATAAAGAATTGAATGTTATCTCATTTTCACTTTTGCTTTCTGTACTCGAATACCAAACCGCTGTTATGCGTAGTGATTTCGAACGGGCTGATCTGGTATTGCCCACAGTGCCAAAAGAGCATCGCACACGTGTAGCACATTTCTTGGAAAAGCAAGGATTTAAGCCGCAGGCATTACAAGTCTCTACAGATCCTGATCATAAATTCGATCTGGCATTGCAAATCGGTGAATTGGAGATTGCTTTGAAATTAGCACGCGAAGCAGAAAATCCTCAAAAGTGGTCACAATTAGCAGACGTTGCCTCTCGTAAAAATAACATGCAGCTTGTAAAAGAATGCATGCAGAAGGCGAATGATTTCAGTGGTCTTTTGCTGTTAGCAACATCATCAGGTGATGACAAAATGTTGGAGGAAGTAGCTGAAAGCAGTTCAAGTCAAGGTCGTCACAATATAGCATTCCTCTCCTCCTTCGTTCGAGCAGATGTACAACGTTGCTTGGACATTTTAATTGAGACGAATCGTTTACCCGAAGCAGCATTCTTTGCGCGTACGTACATTCCCAGCCAAATGTCCCGTGTAGTGGAACTTTGGCGTGAAGAGTTGGCCAAATTCAATGAGAAAGCTGGTCAATCTCTCGCTGATCCAGCTAAATATGAAAATCTCTTTCCTGGTCTTGGAGAGGCTCTACGCGCCGAAGAATTTCTACAACAAACACAATCAAAGAAG------GCTACTGCCGCCGCCAAAATACCACTCAATATTGAACGCAATCCTATCGAAGAAATGTATGCTGCGGAACAACGTGGAATATTTGAAAGTAACGGCAAGCCTGGAGTGCAATCATATAAGAAAAGTGATGACTTTAACGCCGCTGCTACTACATCTACAGCCGCATCTGTATTAAATAAGTCGTCAGATGGACTGGCAAACGATGGTGATGACATTGACGATGAGTTAGACCTTGAAATTGAGGGAGTAACATTGGACGATAACATTGATACGACAGATGTGAATTTAGATGATGATTTTCTTAGC
>ceratitis
------------------ATGCCTCTTAAACTCGACATTAAACGTCGTCTAACTTCGCGCTCGGATCGGGTGAAATGTGTTGATCTACATCCGACAGAGCCATGGATGTTGTGTGCACTTTATAATGGCCACGTACACATTATGAACTATGAGAACCAACAATTGGTAAAAGATTTTGAAGTTTGTGATGTGCCGGTACGTTGCGGACGTTTTGTGGCACGGAAAAATTGGTTGATCACAGGATCCGATGATATGCAAATACGAGTTTTCAACTATAACACCCTCGAAAAGCTGCACTCGTTCGAGGGCCATTCGGATTATCTCCGATGTATTGCCGTACACCCGACACAGCCGTTGATATTGACTAGCAGTGATGATATGCTTATAAAATTATGGAATTGGGAAAAAATGTGGGCATGTCAACGAGTTTTTGAGGGTCATACACATTACGTTATGCAGATCGTTTTCAACCCCAAAGATAATAATACATTTGCATCCGCCTCACTCGATCGAACAGTAAAAGTTTGGCAGCTTGGTTCAACATTTGCTAACTTTACCCTTGAAGGACATGAAAAAGGAATTAATTGTATCGATTATTATCATGGGGGCGATAAGCCCTATCTCATTTCCGGTGCTGATGACCGGCTAGTAAAAATTTGGGATTATCAAAATAAAACTTGCGTACAAACTTTGGAGGGCCATGCTCAAAATATATCCGCGGTTTGTTTCCATCCAGAGTTACCAATTCTTTTGACCGGCTCTGAGGATGGCACAGTTCGAATATGGCATTCTGGCACCTATCGCTTAGAAACCTGTCTTAATTATGGATTCGAGCGCGTTTGGACAATATCCTGCATGCGTGGTAGTAACAACGTTGCTCTAGGTTATGATGAAGGTTCAATAATAATAAAAGTCGGCAGAGAAGAACCAGCCATGTCAATGGATGTAATTGGCTCTAAAATAATTTGGGCGAAACACTCTGAAATGCAACAGGTCAACTTAAAAGCAATGGCTGATGGTACTGAAATTAAAGACGGTGAACGTTTGCCAGTTGCCGTCAAAGATATGGGAGCGTGTGAGATTTATCCTCAGACTATAGCACATAATCCTAATGGCCGTTTTGTTGTTGTATGTGGAGATGGTGAATATATAATTTATACGTCTATGGCTCTACGTAATAAGGCCTTTGGATCCGCTCAAGAATTCGTTTGGGCTTTGGAAAGCAATGAATATGCCATACGCGAAAATAATGGAACAGTACGTATTTTCCGTAACTTTAAGGAACGTAAAAGCTTTACACCCGAATACGGAGCAGAAAATATATATGGCGGATTTTTGTTTGGAGTGAAAACGTCATCTGGGTTAGCATTCTACGATTGGGACTCACTAACGCTGGTGCGTCGTATCGAAGTGCAACCACGTCATGTTTTCTGGAACGAATCTGGCTCATTAGTCTGTCTTGCCACCGATGAATCTTATTTCATACTCTCTGTAGACACCGCAGCAATCGCAGCTGCTTTAGAAAGTAAACAAGGCCTAGAAGACGATGGTATTGAAAGTGCCTTCGATGTGTTAGGTGAAGTCAACGAAGTAGTTAAGACAGGAATATGGGTTGGCGACTGCTTTATATACACAAATTCTGTGAATCGCATAAATTATTATGTCGGTGGGGAAATTGTAACGATATCCCACTTGGATCGTACAATGTATTTACTTGGCTATGTGCCTAAAGACAATCGCTTATACTTGGGTGATAAGGAGCTTAACGTTATATCATTTTCTCTTTTACTCTCTGTCCTCGAATATCAAACCGCTGTTATGCGAAGCGACTTTGAGAGAGCAGATTTGGTACTACCAACGGTGCCAAAAGAGCATCGCACACGAGTCGCACATTTCTTGGAAAAACAAGGTTTTAAGCCGCAAGCACTACAAGTGTCAACAGATCCCGATCACAAATTCGACTTGGCATTGCAAATTGGTGAATTGGATGTTGCTTTGAAACTGGCACGAGAAGCAGAGAATCCCCAGAAGTGGTCACAATTAGCTGATGTAGCCTCTCGCAAGAATAATATGCAGCTTGTGAAGGAGTGCATGCAGAAAGCAAATGATTTCAGCGGTCTACTGCTGTTAGCGACATCTTCCGGTGATGAAAAAATGTTAGAGGAGGTTGCTGAGAGCAGTTCAAATCAAGGTCGTCACAATATCGCATTCCTGTCATCATTTGTGCGAGCAGATGTTCAACGCTGCTTAGATATATTGATTGAGACTAATCGTCTACCCGAAGCGGCTTTCTTTGCACGTACATACATTCCCAGTCAAATGTCGCGTGTAGTGGAACTTTGGCGAGAAGAATTAGCTAAATTCAATGAAAAGGCTGGTCAGTCACTGGCTGATCCAGCTAAATATGAAAATCTCTTCCCCGGATTCGGTGAAGCATTACGCGTTGAAGAATTTCTACAAAAGACAACAGAGGAAAAATTACCGGCAAGTGCTGCTTCTAAACTACCACTTAATATCGAACGTCAGCCAATTGAAGAAATGCATGCAGCAGAACAACGTGGAATATTTGAGAGTATTAATAAACCCGGTGTGCAATTATATAAGAAGAACGATGACTTTTTTACCGCTGCTACCAGTTCGGCTGCAGCTTCTATTTTAAATAAATCATCAGATGGACTAGGAAACGACGGTGATGACATTGACGATGAGTTGGATCTTGAAATCGAGGGTGTAACGTTGGATGATAACATCGATACGACAGATGTTAATTTAGATGATGATTTTCTAAGC
>correcta
------------------ATGCCTCTAAAGTTAGACATAAAACGTCGGTTAACTTCGCGCTCGGATCGTGTAAAATGTGTTGATCTTCATCCGACAGAGCCATGGATGTTGTGTGCACTTTACAATGGCCACGTACACATTATGAATTATGAAAATCAACAATTGGTAAAAGATTTTGAAGTGTGTGATGTGCCGGTGCGTTGTGGTCGCTTTGTGGCAAGGAAAAATTGGCTCATCACTGGATCAGATGATATGCAAATCCGTGTGTTTAACTACAACACTCTTGAAAAGCTTCATTCATTCGAGGCTCACTCGGATTATCTACGATGCATTGCCGTACACCCTACACAGCCGCTAATATTGACAAGCAGCGATGATATGCTAATAAAATTGTGGAATTGGGAAAAAATGTGGGCATGCCAACGTGTTTTTGAAGGGCATACACATTACGTTATGCAGATTGTTTTCAACCCAAAAGATAATAACACCTTCGCATCGGCATCTCTTGATCGAACAGTAAAAGTTTGGCAACTGGGTTCAACCTTCGCCAACTTCACCCTTGAAGGACACGAAAAAGGAATTAATTGTATCGACTACTATCATGGAGGTGATAAACCATATCTTATTTCTGGTGCAGATGACAGACTTGTAAAGATTTGGGATTATCAAAATAAAACGTGTGTTCAAACTTTGGAGGGTCATGCCCAAAATATATCTGCTGTTTGTTTTCATCCAGAGCTGCCTATTGTATTAACCGGTTCCGAAGATGGCACAGTTCGCATCTGGCACTCAGGTACTTACCGTTTGGAAACCTGTCTTAACTATGGATTTGAACGTGTCTGGACAATTGCATGCATGCGGGGTAGTAATAACGTTGCCCTCGGATATGATGAAGGATCAATCATAATAAAAGTAGGTCGGGAAGAACCAGCAATGTCAATGGATGTAATTGGATCGAAAATAATTTGGGCCAAGCACTCTGAAATGCAACAAGTTAACTTAAAAGCAATGGCTGATGATACTGAAATCAAAGATGGGGAGCGTTTACCGGTTGCGGTTAAGGATATGGGAGCATGCGAAATCTATCCTCAGACAATAGCACACAACCCCAATGGTCGTTTTGTGGTGGTATGTGGTGATGGCGAATACATAATATATACATCCATGGCTTTGCGTAATAAAGCATTTGGTTCCGCCCAAGAATTCGTTTGGGCTCTGGAGAGTAATGAGTATGCTATTAGAGAAAATAATGGAACAGTACGCCTTTTCCGCAACTTTAAAGAAAGAAAAAGTTTCACACCAGAATATGGCGCTGAAAGTATATATGGAGGCTATTTATTCGGAGTTAAAACATCATCTGGATTGGCGTTTTATGACTGGGAAACACTGCAGTTGGTGCGACGTATTGAAGTGCAACCACGACATGTTTTCTGGAATGAAGCTGGCACGTTGGTGTGCCTTGCTACCGATGAATCTTATTTTGTTCTGTCTATAGACACAGCAGCCATAGCAGCTGCCTTAGAGAGCAAGCAAGGGCTCGAAGACGACGGTATAGAAAGCGCCTTTGATGTTTTAGGGGAAGTCAACGAAGTTGTAAAAACTGGTATTTGGGTTGGAGATTGCTTCATATATACTAATTCAGTAAATCGTATTAATTACTATGTTGGTGGAGAAATCGTCACTATATCTCACTTGGATCGCACAATGTATTTACTTGGTTACGTACCAAAAGACAACCGACTGTATTTGGGTGATAAAGAATTGAATGTTATCTCATTTTCACTTTTGCTTTCTGTACTCGAATACCAAACTGCTGTAATGCGCAGTGATTTCGAACGGGCTGATCTGGTATTGCCCACAGTGCCAAAAGAACATCGCACACGGGTAGCACATTTCTTGGAAAAGCAAGGCTTTAAGCCACAAGCATTACAAGTCTCTACAGATCCTGATCATAAATTCGACCTGGCATTGCAAATCGGTGAATTGGAGGTTGCTTTGAAATTAGCACGCGAAGCAGAAAATCCTCAAAAGTGGTCACAATTAGCAGACGTTGCCTCTCGTAAAAATAACATGCAGCTTGTAAAAGAATGCATGCAAAAAGCCAATGATTTCAGTGGTCTTTTACTGCTAGCAACATCATCAGGTGATGACAAAATGTTGGAGGAAGTAGCTGAAAGCAGTTCAAGTCAAGGTCGTCACAATATAGCATTCCTCTCCTCCTTCGTTCGAGCAGATGTACAACGTTGCTTGGACATTTTAATTGAGACGAATCGTTTACCCGAAGCAGCATTCTTTGCGCGTACGTACATTCCCAGCCAAATGTCCCGTGTAGTGGAACTTTGGCGTGAAGAGTTGGCCAAATTCAATGAAAAAGCTGGTCAATCTCTCGCTGATCCAGCTAAATATGAAAATCTCTTCCCTGGTCTTGGAGAGGCTCTACGCGCCGAAGAATTTCTACAACAAACACAGTCAAAGAAGTTGCCAGCTACTGCCGCTGCCAAAATACCACTCAATATTGAACGCAATCCTATCGAAGAAATGTATGCTGCAGAACAGCGTGGAATATTTGAAAGTAACGGCAAGCCTGGAGTGCAATCATATAAGAAAAGTGATGACTTTAACGCCGTTGCCACTACATCTACAGCCGCATCTGTATTAAATAAGTCGTCAGATGGACTGGCAAACGATGGTGATGACATTGACGATGAGTTAGACCTTGAAATTGAGGGAGTAACATTGGACGATAACATTGATACGACAGATGTGAATTTAGATGATGATTTTCTTAGT
>cucurbitae
------------------ATGCCTCTCAAGTTAGACATAAAACGTCGTTTAACATCGCGCTCAGATCGTGTTAAATGTGTTGATCTTCATCCGACAGAGCCATGGATGTTGTGTGCTCTTTACAATGGCCACGTACACATTATGAATTATGAAAACCAACAATTGGTAAAAGATATCGAGGTTTGCGATGTGCCGGTGCGTTGCGGTCGTTTTGTAGCAAGGAAAAATTGGCTCATCACTGGTTCAGATGATATGCAAATACGTGTTTTTAATTACAACACCCTTGAAAAGCTCCATTCGTTTGAGGCTCATTCGGATTATCTACGATGCATTGCCGTACACCCTACACAGCCACTAATACTGACAAGCAGCGATGATATGCTTATAAAATTGTGGAATTGGGAAAAAATGTGGGCATGCCAACGTGTATTTGAGGGACATACACACTATGTTATGCAGATTGTTTTCAATCCAAAAGATAACAACACATTCGCATCGGCATCACTTGATCGTACAGTTAAAGTTTGGCAACTCGGTTCAACATTCGCCAACTTCACCCTCGAAGGACACGAAAAAGGAATCAACTGTATCGATTACTATCATGGAGGTGATAAGCCCTACCTAATTTCCGGTGCAGATGACAGACTAGTTAAGATTTGGGATTATCAAAATAAAACGTGTGTTCAAACTTTGGAGGGACATGCTCAAAATATATCTGCAGTTTGCTTCCATCCGGAATTACCTATTGTATTAACTGGTTCCGAAGATGGCACAGTACGAATCTGGCACTCAGGCACCTACCGTTTGGAAACTTGTCTTAACTATGGATTTGAACGTGTCTGGACAATTGCATGCATGCGGGGCAGTAATAATGTGGCACTTGGCTATGATGAGGGATCAATTATAATAAAAGTAGGTCGCGAGGAACCAGCAATGTCAATGGACGTAATTGGTTCTAAAATAATTTGGGCCAAGCACTCTGAAATGCAACAAGTCAACTTAAAAGCAATGGCTGATGGCACTGAAATAAAAGATGGCGAACGCTTGCCAGTGGCAGTTAAGGATATGGGCGCATGTGAAATTTATCCACAGACAATAGCACACAATCCGAATGGACGATTTGTAGTTGTATGTGGCGATGGCGAATACATAATATACACATCTATGGCTTTGCGTAATAAAGCATTTGGGTCCGCTCAAGAATTCGTTTGGGCTCTGGAGAGCAATGAATATGCTATTAGAGAAAATAATGGAACTGTTCGCCTTTTCCGTAACTTCAAGGAGAGGAAGAGTTTCACACCAGAATATGGCGCAGAGAGTATATATGGAGGCTACTTATTTGGCGTTAAAACATCCTCGGGATTGGCGTTTTATGACTGGGAAACTTTGCAGTTGGTGCGTCGCATAGAAGTGCAACCACGTCATGTTTTCTGGAATGAAGCTGGCACATTGGTGTGTCTTGCTACAGATGAATCTTATTTCGTGCTGTCCGTAGATACAGCAGCCATAGCGGCTGCATTAGAAAGCAAGGAAGGACTCGAAGACGACGGTATCGAAAGTGCCTTCGATGTTTTAGGGGAAGTCAATGAAGTTGTAAAAACCGGTATTTGGGTTGGAGATTGTTTCATATATACCAATTCTGTAAATCGTATTAATTACTATGTCGGTGGAGAAATCGTCACCATATCACACTTGGATCGCACAATGTATTTACTTGGCTACGTACCAAAGGACAATCGCTTGTATTTGGGTGATAAGGAACTAAATGTTATCTCATTTTCACTTTTGCTGTCCGTACTCGAATACCAAACCGCTGTTATGCGTAGTGACTTCGAACGGGCTGATCTGGTATTGCCCACTGTGCCAAAAGAGCATCGCACACGAGTCGCACATTTCTTGGAAAAGCAAGGTTTTAAACCGCAGGCATTGCAAGTATCCACAGATCCGGATCATAAATTCGACTTGGCATTGCAGATCGGTGAATTGGATGTGGCATTGAAATTAGCACGCGAAGCTGAAAATCCCCAAAAATGGTCACAATTAGCTGATGTTGCTTCGCGTAAAAATAACATGCAGCTTGTAAAAGAATGCATGCAGAAAGCGAATGATTTCAGTGGTCTTTTACTGTTGGCCACATCATCAGGTGATGACAAAATGTTGGAAGAAGTTGCCGAAAGCAGTTCAAGTCAAGGTCGTCACAATATAGCATTCCTCTCCGCATTTGTGCGCGCAGACGTACAACGTTGTTTGGACATTTTAATTGAGACAAATCGTTTACCCGAAGCCGCATTCTTTGCGCGTACGTACATTCCCAGCCAAATGTCACGTGTAGTGGAACTTTGGCGCGAAGAGTTGGCTAAGTTCAATGAGAAAGCTGGTCAATCTCTCGCTGATCCAGCGAAATATGAAAATCTCTTCCCTGGCCTTGGCGAGGCGCTACGTACCGAAGAATTTCTGCAACAAACACAAGCAAAAAAGTTGCCAGCCACTGCTGCCGCCAAAATACCACTCAATATTGAACGCAATCCTATCGAGGAAATGCACGCTGCAGAGCAACGTGGTATATTTGAGGGTAACGGCAAACCGGGTGTGCAATCATATAAGAAGAACGATGACTTTAACGCCGCCGCTACAACTTCTGCTGCTGCATCTGTATTAAATAAATCATCAGATGGACTGGGTAACGATGGTGACGACATTGACGACGAGTTAGACCTTGAAATTGAGGGAGTGACATTGGACGATAACATTGATACGACAGATGTGAATTTGGATGATGATTTTCTTAGC
>dorsalis
TCGTGGCGACGGCAACAC------------------ATAAAACGTCGTTTAACTTCGCGCTCGGATCGTGTAAAATGTGTTGATCTTCATCCGACAGAGCCATGGATGTTGTGTGCACTTTACAATGGCCACGTACACATTATGAATTATGAAAATCAACAATTGGTAAAAGATTTTGAAGTATGTGATGTGCCGGTGCGTTGTGGTCGGTTTGTGGCAAGGAAAAATTGGCTCATCACTGGATCAGATGATATGCAAATCCGTGTGTTTAACTACAACACACTTGAAAAGCTTCATTCATTCGAGGCTCACTCGGATTATCTACGATGCATTGCCGTACACCCTACACAACCGCTAATATTGACAAGCAGCGATGATATGCTAATAAAATTGTGGAATTGGGAAAAAATGTGGGCATGCCAACGTGTTTTTGAAGGGCATACACATTACGTTATGCAGATTGTTTTCAACCCAAAAGATAATAACACATTCGCATCGGCATCTCTTGATCGAACAGTAAAAGTTTGGCAACTCGGTTCAACCTTCGCCAACTTCACCCTTGAAGGACACGAAAAAGGAATTAATTGTATCGACTACTATCATGGAGGTGATAAACCATATCTTATTTCTGGTGCAGATGACAGACTTGTAAAGATTTGGGATTATCAAAATAAAACATGCGTTCAAACTTTGGAGGGTCATGCCCAAAATATATCTGCTGTTTGTTTTCATCCGGAGTTGCCTATTGTATTAACCGGTTCCGAAGATGGCACAGTTCGCATCTGGCACTCAGGTACTTACCGTTTGGAAACCTGTCTTAACTATGGATTTGAACGTGTCTGGACAATTGCATGCATGCGGGGTAGTAATAACGTTGCCCTCGGATATGATGAGGGATCAATCATAATAAAAGTAGGTCGGGAAGAACCAGCAATGTCAATGGATGTAATTGGATCGAAAATAATTTGGGCCAAGCACTCTGAAATGCAACAAGTTAACTTAAAAGCAATGGCTGATGATACTGAAATCAAAGATGGAGAGCGTTTACCGGTTGCGGTTAAGGATATGGGAGCATGCGAAATCTATCCTCAGACAATAGCACACAACCCCAATGGTCGTTTTGTGGTCGTATGTGGTGATGGCGAATACATAATATATACATCCATGGCTTTGCGTAATAAAGCATTTGGATCCGCCCAAGAATTCGTTTGGGCTCTGGAGAGTAATGAGTATGCTATTAGAGAAAATAATGGAACAGTACGCCTTTTCCGCAACTTTAAGGAAAGAAAGAGTTTCACACCAGAATATGGCGCCGAAAGTATATATGGAGGCTATTTATTCGGAGTTAAAACATCATCTGGATTGGCGTTTTATGACTGGGAAACACTGCAGTTGGTGCGACGTATTGAAGTGCAACCACGACATGTGTTTTGGAATGAAGCTGGCACGTTGGTGTGCCTTGCTACCGATGAATCTTATTTTGTTCTGTCTATAGACACAGCAGCCATAGCAGCTGCTTTAGAGAGCAAGCAAGGGCTCGAAGACGACGGTATCGAAAGCGCCTTTGATGTTTTAGGGGAAGTCAACGAAGTTGTAAAAACTGGTATTTGGGTTGGAGATTGCTTCATATATACTAATTCAGTAAATCGTATTAATTACTATGTTGGTGGAGAAATCGTCACTATATCTCACTTGGATCGCACAATGTATTTACTTGGTTACGTACCAAAAGACAACCGACTGTATTTGGGTGATAAAGAATTGAATGTTATCTCATTTTCACTTTTGCTTTCTGTACTCGAATACCAAACTGCTGTTATGCGCAGTGATTTCGAACGGGCTGATCTGGTATTGCCCACAGTCCCAAAAGAACATCGCACACGTGTAGCACATTTCTTGGAAAAGCAAGGCTTTAAGCCGCAAGCATTACAAGTCTCTACAGATCCTGATCATAAATTCGACCTGGCATTGCAAATCGGTGAATTGGAGGTTGCTTTGAAATTAGCACGCGAAGCAGAAAATCCTCAAAAGTGGTCCCAACTAGCTGACGTTGCCTCTCGTAAAAATAACATGCAGCTTGTAAAAGAATGCATGCAAAAGGCGAATGATTTCAGTGGTCTTTTGCTGTTAGCAACATCATCAGGTGATGACAAAATGTTGGAGGAAGTAGCTGAAAGCAGTTCAGGTCAAGGTCGTCACAATATAGCATTCCTCTCCTCCTTCGTTCGAGCAGATGTACAACGTTGCTTGGACATTTTAATTGAGACGAATCGTTTACCCGAAGCAGCATTCTTTGCGCGTACGTACATTCCCAGCCAAATGTCCCGTGTAGTGGAACTTTGGCGTGAAGAGTTGGCCAAATTCAATGAGAAAGCCGGTCAATCTCTCGCTGATCCAGCTAAATATGAAAATCTCTTCCCTGGTCTTGGAGAGGCTCTTCGCGCCGAAGAATTTCTACAACAAACACAGTCAAAGAAGTTACCAGCTACTGCCGCTGCCAAAATACCACTCAATATTGAACGCAATCCTATCGAAGAAATGTATGCTGCAGAACAGCGTGGAATATATGAAAGTAACGGCAAGCCTGGAGTGCAGTCATATAAGAAAAGTGATGACTTTAACGCCGCTGCTACTACATCTACCGCCGCATCTGTATTAAATAAGTCGTCAGATGGACTAGCAAACGATGGTGATGACATTGACGATGAGTTAGACCTTGAAATTGAGGGAGTAACATTGGACGATAACATTGATACGACAGATGTGAATTTAGATGATGATTTTCTTAGT
>jarvisi
------------------ATGCCTCTAAAGTTAGACATAAAACGTCGTTTAACCTCGCGCTCAGATCGTGTAAAATGTGTTGATCTTCATCCGACAGAGCCATGGATGTTGTGTGCACTTTACAATGGCCACGTACACATTATGAATTATGAAAATCAACAATTGGTAAAAGATTTTGAGGTGTGTGATGTGCCGGTGCGTTGTGGTCGTTTTGTGGCAAGGAAAAATTGGCTCATCACCGGATCAGATGATATGCAAATCCGCGTGTTTAACTACAACACTCTTGAAAAGCTTCATTCATTCGAGGCTCACTCGGATTATCTACGATGCATTGCTGTACACCCTACACAGCCGCTCATACTGACAAGCAGCGATGATATGCTTATAAAATTGTGGAATTGGGAAAAAATGTGGGCATGCCAACGTGTATTTGAGGGGCATACCCACTACGTTATGCAAATTGTTTTCAATCCAAAAGATAATAACACATTCGCATCGGCATCTCTTGATCGAACAGTAAAAGTTTGGCAACTCGGTTCAACCTTCGCCAACTTCACACTTGAAGGACACGAAAAAGGAATTAATTGTATCGACTACTACCATGGAGGTGATAAACCTTATCTTATTTCTGGTGCAGATGACAGACTTGTAAAGATTTGGGATTATCAAAATAAAACGTGTGTTCAAACTTTGGAGGGACATGCCCAAAATATATCTGCTGTTTGTTTTCATCCGGAATTGCCTATTGTATTAACCGGTTCCGAAGATGGCACAGTTCGCATCTGGCACTCAGGCACTTACCGTTTGGAAACCTGTCTTAACTATGGATTTGAACGTGTCTGGACAATTGCATGCATGCGGGGTAGTAATAACGTTGCTCTTGGATATGATGAAGGTTCAATCATAATAAAAGTAGGTCGGGAAGAACCAGCAATGTCAATGGATGTAATTGGATCGAAAATAATTTGGGCCAAGCACTCTGAAATGCAACAAGTTAACTTAAAAGCAATGGCTGATGATACTGAAATCAAAGATGGAGAGCGTTTACCGGTTGCGGTTAAGGATATGGGAGCATGCGAAATTTATCCTCAGACAATAGCGCACAACCCCAATGGTCGTTTTGTGGTCGTATGTGGTGATGGCGAATATATAATATATACATCCATGGCTTTGCGTAATAAAGCATTTGGTTCCGCCCAAGAATTCGTTTGGGCTCTGGAGAGTAATGAGTATGCTATTAGAGAAAATAATGGAACAGTACGCCTTTTCCGCAACTTTAAAGAAAGAAAAAGTTTCACACCAGAATATGGCGCCGAAAGTATATATGGAGGCTATTTATTCGGAGTTAAAACATCATCTGGATTGGCGTTTTATGACTGGGAAACACTGCAGTTAGTGCGACGTATTGAAGTGCAACCACGACATGTATTCTGGAATGAAGCTGGCACGTTGGTGTGCCTTGCTACTGATGAATCTTATTTTGTTTTGTCTATAGACACAGCAGCCATAGCAGCTGCCTTAGAGAGCAAGCAAGGGCTCGAAGACGACGGTATCGAAAGCGCCTTTGATGTTTTAGGGGAAGTCAACGAAGTTGTAAAAACTGGTATTTGGGTTGGAGATTGCTTCATATATACTAATTCAGTAAATCGTATTAATTACTATGTTGGTGGAGAAATTGTCACTATATCTCACTTGGATCGGACAATGTATTTACTTGGTTACGTACCAAAAGACAACCGACTGTATTTGGGTGATAAAGAACTGAACGTTATCTCATTTTCACTTTTGCTTTCTGTACTCGAATACCAAACTGCTGTTATGCGTAGTGATTTCGAACGGGCAGATCTGGTATTGCCCACCGTGCCAAAAGAGCATCGCACACGTGTAGCCCATTTCTTGGAAAAGCAAGGCTTTAAGCCACAAGCATTACAAGTCTCTACAGATCCTGATCATAAATTCGACTTGGCATTGCAAATCGGTGAATTGGAGGTTGCTTTGAAATTAGCACGCGAAGCAGAAAATCCTCAAAAGTGGTCACAATTAGCTGACGTTGCCTCTCGTAAAAATAACATGCAACTTGTAAAAGAGTGCATGCAGAAGGCGAATGATTTCAGTGGTCTTTTGCTGTTAGCAACATCATCAGGTGATGACAAAATGTTGGAGGAAGTAGCTGAAAGCAGTTCAAGTCAAGGTCGGCACAATATAGCATTCCTCTCCTCTTTCGTTCGAGCAGATGTACATCGTTGCTTGGACATTTTAATTGAGACGAATCGTTTACCCGAAGCAGCATTCTTTGCGCGTACGTACATTCCCAGCCAAATGTCCCGCGTAGTGGAACTTTGGCGTGAAGAGTTGGCCAAATTTAATGAGAAAGCTGGTCAATCTCTCGCTGATCCAGCTAAATATGAAAATCTCTTTCCTGGTCTTGGAGAGGCTCTACGCGCCGAAGAATTTCTACAACAAACACAGTCAAAGAAGTTACCAGCTACTGCTGCCGCCAAAATACCACTCAATATTGAACGCAATCCTATCGAAGAAATGTATGCTGCAGAACAACGTGGAATATTTGAAAGTAACGGCAAGCCTGGAGTCCAATCATATAAGAAAAGTGATGACTTTGACGCCGCTGCTACTACATCTACAGCCGCATCTGCATTAAATAAGTCATCAGATGGACTGGCAAACGATGGTGATGACATTGACGATGAGTTAGACCTTGAAATTGAGGGAGTAACATTGGACGACAACATTGATATGACAGATGTGAATTTAGATGATGATTTTCTTAGT
>latifrons
------------------ATGCCTCTAAAGTTAGACATAAAACGTCGTTTAACTTCGCGATCAGATCGTGTTAAATGTGTCGATCTTCATCCGACTGAGCCATGGATGTTATGTGCACTTTACAATGGCCACGTACACATAATGAATTATGAAAATCAACAATTGGTAAAAGATTTTGAAGTGTGTGATGTGCCGGTGCGTTGTGGTCGTTTTGTGGCAAGGAAAAATTGGCTCATCACTGGATCAGATGATATGCAAATCCGTGTGTTTAACTACAACACTCTTGAAAAGCTTCATTCATTCGAGGCGCACTCGGATTATCTACGATGCATTGCTGTACACCCTACACAGCCGCTAATATTGACAAGCAGCGATGATATGTTAATAAAACTATGGAATTGGGAAAAAATGTGGGCATGCCAACGTGTTTTTGAGGGACACACACATTACGTTATGCAAATTGTTTTCAACCCAAAAGATAATAACACCTTCGCATCGGCATCTCTTGATCGAACAGTAAAAGTTTGGCAACTCGGTTCAACCTTCGCCAACTTCACACTTGAAGGACACGAAAAAGGAATTAATTGTATCGACTACTACCATGGAGGTGATAAACCATATCTTATTTCTGGTGCAGATGATAGGCTTGTAAAGATTTGGGATTATCAAAATAAAACGTGTGTTCAAACTTTGGAGGGACATGCCCAAAATATATCTGCTGTTTGTTTTCATCCGGAATTGCCCATTGTATTAACCGGTTCCGAAGATGGCACAGTTCGCATCTGGCACTCAGGTACTTACCGCCTGGAAACCTGTCTTAATTATGGATTTGAACGTGTCTGGACAATTGCATGCATGCGGGGTAGTAATAACGTTGCCCTCGGATACGATGAAGGATCAATCATAATAAAAGTAGGTCGGGAAGAACCAGCAATGTCAATGGATGTAATTGGATCGAAAATAATTTGGGCAAAGCACTCTGAAATGCAACAAGTTAACTTAAAAGCAATGGCTGATGATACTGAAATCAAAGATGGAGAACGTTTACCAGTTGCGGTTAAGGATATGGGAGCATGCGAAATCTATCCTCAGACAATAGCACACAATCCCAATGGTCGTTTTGTGGTTGTATGTGGTGATGGTGAATACATAATATATACATCCATGGCTTTGCGGAATAAAGCATTTGGTTCCGCCCAAGAATTCGTTTGGGCTCTGGAAAGTAATGAATACGCTATTAGAGAAAATAATGGAACGGTACGCCTTTTCCGCAACTTTAAAGAAAGAAAGAGTTTCACTCCAGAATATGGCGCTGAAAGTATATATGGAGGCTATTTATTCGGCGTTAAAACATCATCTGGATTGGCGTTTTATGACTGGGAAACACTGCAGTTGGTGCGACGCATTGAAGTGCAACCACGACATGTATTCTGGAATGAAGCTGGCACATTGGTGTGCCTTGCTACCGATGAATCTTATTTTGTTCTGTCTATAGACACAGCAGCCATAGCAGCTGCCTTAGAGAGCAAGCAAGGGCTCGAAGACGATGGTATCGAAAGCGCCTTTGATGTTTTAGGGGAAGTCAACGAAGTTGTAAAAACTGGTATTTGGGTTGGAGATTGCTTCATATATACTAATTCAGTAAATCGTATTAACTACTATGTTGGTGGAGAAATCGTCACTATATCTCACTTGGATCGCACAATGTATTTACTTGGTTACGTACCAAAAGACAACCGACTGTATTTGGGCGATAAAGAATTGAATGTTATTTCATTTTCACTTTTGCTTTCTGTACTCGAATACCAAACTGCTGTTATGCGTAGTGATTTCGAACGGGCTGATCTGGTATTGCCCACAGTGCCAAAAGAGCATCGCACACGTGTAGCACATTTCTTGGAAAAGCAAGGCTTCAAGCCGCAAGCATTACAGGTCTCTACAGATCCTGATCATAAATTCGACCTGGCATTGCAAATCGGTGAATTGGAGGTTGCTTTGAAATTAGCACGTGAAGCAGAAAATCCTCAAAAGTGGTCACAATTAGCAGACGTTGCTTCTCGTAAAAATAACATGCAGCTTGTAAAAGAATGTATGCAGAAGGCGAATGATTTCAGTGGTCTTTTGTTGTTAGCAACATCATCAGGTGATGACAAAATGTTGGAGGAAGTAGCTGAAAGCAGTTCAAGTCAAGGTCGTCACAATATAGCATTCCTCTCCTCCTTCGTTCGAGCAGATGTACAACGTTGCTTGGACATTTTAATTGAGACGAATCGTTTACCCGAAGCAGCATTATTTGCACGTACATACATTCCCAGCCAAATGTCACGTGTAGTGGAACTTTGGCGTGAAGAGTTGGCCAAATTCAATGAGAAAGCAGGTCAATCTCTCGCTGATCCAGCTAAATATGAAAATCTCTTCCCTGGTCTTGGAGAGGCTCTTCGCGCCGAAGAATTTCTACAACAAACACAATCAAAGAAGTTACCAGCTACTGCCGCCGCCAAAATTCCACTCAATATTGAACGTAATCCTATCGAAGAAATGTATGCTGCAGAACAACGTGGAATATTTGAAAGTAACGGCAAGCCTGGAGTGCAATCATATAAGAAAAGTGATGACTTTAACGCCGTTGCTACTACATCTACAGCCGCATCTGTATTAAATAAGTCGTCAGATGGACTGGCAAACGATGGTGATGACATTGACGATGAGTTAGACCTTGAAATTGAGGGAGTAACATTGGACGATAACATTGATACGACAGATGTGAATTTAGATGATGATTTTCTTAGT
>minax
------------------ATGCCTCTTAAGTTAGACATAAAACGTCGCTTAACTTCGCGGTCGGATCGTGTGAAATGTGTTGATCTTCATCCGACAGAGCCGTGGATGTTGTGTGCGCTTTACAATGGCCACGTACACATTATGAATTATGAAAACCAACAACTGGTAAAAGATTTCGAGGTATGTGATGTACCGGTGCGTTGCGGTCGTTTTGTGGCAAGGAAAAATTGGCTCATCACAGGTTCAGATGATATGCAAATACGTGTTTTTAACTACAACACTCTTGAAAAGCTACATTCGTTCGAGGCTCACTCGGATTATCTACGATGCATTGCCGTACACCCTACACAGCCTCTAATACTGACAAGCAGCGATGATATGCTTATAAAGTTATGGAATTGGGAAAAGTTGTGGGCTTGCCAGCGTGTATTTGAGGGACATACACACTACGTTATGCAGATTGTTTTCAATCCAAAAGATAACAACACCTTTGCATCGGCATCACTTGACCGAACAGTAAAAGTTTGGCAACTCGGTTCAACCTTCGCCAACTTCACACTTGAAGGACACGAAAAAGGAATCAACTGCATAGACTACTACCATGGAGGTGATAAACCTTACCTAATTTCCGGTGCAGATGACAGGCTTGTGAAAATTTGGGATTATCAAAATAAAACGTGTGTTCAAACTTTGGAGGGGCATGCTCAAAATATATCTGCAGTTTGTTTTCATCCGGAATTACCTATTGTGTTAACTGGTTCCGAAGATGGCACAGTTCGCATCTGGCACTCAGGCACCTACCGCTTGGAAACCTGTCTTAACTATGGATTCGAACGTGTCTGGACAATTGCGTGCATGCGGGGCAGTAATAATGTTGCACTCGGATATGATGAAGGATCAATTATAATAAAAGTAGGTCGGGAAGAACCAGCAATGTCAATGGATGTGATTGGATCTAAAATAATTTGGGCTAAGCACTCTGAAATGCAGCAAGTCAACTTAAAAGCAATGGCTGATGGTACTGAAATCAAAGATGGAGAACGCCTGCCAGTTGCAGTTAAGGACATGGGGGCATGTGAGATATATCCCCAGACAATAGCACACAACCCCAATGGGCGTTTTGTGGTTGTATGTGGCGATGGCGAATATATAATATACACATCTATGGCTTTGCGTAATAAAGCTTTTGGCTCCGCTCAAGAATTCGTTTGGGCTCTGGAGAGTAATGAGTACGCTATTAGAGAAAATAATGGAACGGTACGCCTTTTCCGTAACTTCAAGGAAAGGAAGAGTTTCACACCTGAATATGGCGCAGAAAATATATATGGAGGATATCTATTCGGTGTTAAAACATCATCTGGATTGGCGTTTTATGACTGGGAGACACTACAGTTGGTACGACGTATCGAAGTGCAACCACGACATGTTTTCTGGAATGAAGCCGGCACATTGGTGTGTCTTGCTACCGATGAATCTTATTTTGTTCTGTCCGTAGACACAGTAGCCATAGCAGCTGCATTAGAGAGCAAGCAAGGACTTGAAGACGATGGTATCGAAAGTGCCTTCGATGTTTTAGGGGAAGTCAACGAAGTTGTTAAAACCGGCATTTGGGTTGGAGATTGTTTCATATATACCAATTCAGTAAATCGTATTAATTACTATGTTGGTGGAGAAATCGTTACCATATCACACTTGGACCGCACAATGTATTTACTTGGCTACGTACCAAAAGACAATCGATTGTATTTGGGTGATAAGGAACTGAACGTTATCTCATTCTCGCTTTTGCTTTCTGTACTCGAATACCAAACTGCAGTTATGCGTAGTGACTTCGAACGGGCAGATCTGGTATTGCCCACAGTACCAAAAGAACATCGCACACGAGTAGCACATTTCTTGGAAAAGCAAGGTTTTAAGCCCCAGGCATTACAAGTATCTACAGATCCTGATCATAAATTCGACCTCGCGTTGCAGATCGGCGAATTGGAAGTTGCTTTGAAATTAGCACGCGAGGCAGAAAATGCCCAAAAGTGGTCACAATTAGCTGATGTTGCCTCTCGTAAAAATAACATGCAGCTTGTAAAAGAGTGTATGCAGAAAGCGAATGATTTCAGTGGTCTTTTATTGTTAGCAACATCGTCAGGTGATGACAAAATGTTGGAGGAAGTGGCTGAAAGTAGTTCAAGTCAAGGTCGTCACAATATAGCATTCCTCTCCTCATTTGTTCGAGCAGATGTACAACGTTGCTTGGACATTTTAATTGAGACGAATCGTTTACCCGAAGCAGCATTCTTTGCACGTACGTACATTCCCAGCCAAATGTCCCGTGTGGTGGAACTTTGGCGTGAAGAATTGGCTAAGTTCAATGAGAAGGCTGGTCAATCTCTCGCTGATCCAGCTAAATACGAAAATCTATTCCCTGGTCTTGGAGAGGCTCTACGGGCCGAAGAATTTCTGCAACAAACACAAACAAAGAAGTTACCAGCTACTGCTGCCGCCAAGCTACCACTCAATATTGAACGCAATCCTATTGAAGAAATGTACGCTGCAGAGCAACGTGGAATATTTGAGAGTAACGGCAAACCTGGGGTACAATCATATAAAAAAAGTGATGACTTTAACCCCGCTGCTACTACTTCTGCTGCCACATCTGTATTAAATAAGTCATCAGATGGACTGGGAAACGATGGTGATGACATTGACGATGAGTTAGACCTTGAAATTGAGGGAGTAACATTGGACGATAATATTGATACGACAGACGTGAATTTAGATGATGATTTTCTTAGT
>musae
------------------ATGCCTCTAAAGTTAGACATAAAACGTCGTTTAACTTCGCGTTCGGATCGTGTAAAATGTGTTGATCTTCATCCGACAGAGCCATGGATGTTGTGTGCACTTTACAATGGCCACGTACACATTATGAATTATGAAAATCAACAATTGGTAAAAGATTTTGAAGTGTGTGATGTGCCGGTGCGTTGTGGTCGGTTTGTGGCAAGGAAAAATTGGCTCATCACTGGATCAGATGATATGCAAATCCGTGTGTTTAACTACAACACACTTGAAAAGCTTCATTCATTCGAGGCTCACTCGGATTATCTACGATGCATTGCCGTACACCCTACACAGCCGCTAATATTGACAAGCAGCGATGATATGCTAATAAAATTGTGGAATTGGGAAAAAATGTGGGCATGCCAACGTGTTTTTGAAGGGCATACACATTACGTTATGCAGATTGTTTTCAACCCAAAAGATAATAACACATTCGCATCGGCATCTCTTGATCGAACAGTAAAAGTTTGGCAACTCGGTTCAACCTTCGCCAACTTCACCCTTGAAGGACACGAAAAAGGAATTAATTGTATCGACTACTATCATGGAGGTGATAAACCATATCTTATTTCTGGTGCAGATGACAGACTTGTAAAGATTTGGGATTATCAAAATAAAACGTGTGTTCAAACTTTGGAGGGTCATGCCCAAAATATATCTGCTGTTTGTTTTCATCCGGAGTTGCCTATTGTATTAACCGGTTCCGAAGATGGCACAGTTCGCATCTGGCACTCAGGTACTTACCGTTTGGAAACCTGTCTTAACTATGGATTTGAACGTGTCTGGACAATTGCATGCATGCGGGGTAGTAATAACGTTGCCCTCGGATATGATGAAGGATCAATCATAATAAAAGTAGGTCGGGAAGAACCAGCAATGTCAATGGATGTAATTGGATCGAAAATAATTTGGGCCAAGCACTCTGAAATGCAACAAGTTAACTTAAAAGCAATGGCTGATGATACTGAAATCAAAGATGGAGAGCGTTTACCGGTTGCGGTTAAGGATATGGGAGCATGTGAAATCTATCCTCAGACAATAGCACACAACCCCAATGGTCGTTTTGTGGTCGTATGTGGTGATGGCGAATACATAATATATACATCTATGGCTTTGCGTAATAAAGCATTTGGATCCGCCCAAGAATTCGTTTGGGCTCTGGAGAGTAATGAGTATGCTATTAGAGAAAATAATGGAACAGTACGCCTTTTCCGCAACTTTAAAGAAAGAAAGAGTTTCACACCAGAATATGGCGCCGAAAGTATATATGGAGGCTATTTATTCGGAGTTAAAACATCATCTGGATTGGCGTTTTATGACTGGGAAACACTGCAGTTGGTGCGACGTATTGAAGTGCAACCACGACATGTGTTTTGGAATGAAGCTGGCACGTTGGTGTGCCTTGCTACCGATGAATCTTATTTTGTTCTGTCTATAGACACAGCAGCCATAGCAGCTGCCTTAGAGACCAAGCAAGGGCTCGAAGACGACGGTATCGAAAGCGCCTTTGATGTTTTAGGGGAAGTCAACGAAGTTGTAAAAACCGGTATTTGGGTTGGAGATTGCTTCATATATACTAATTCAGTAAATCGTATTAATTACTATGTTGGTGGAGAAATCGTCACTATATCTCACTTGGATCGCACAATGTATTTACTTGGTTACGTACCAAAAGACAACCGTCTGTATTTGGGTGATAAAGAATTGAATGTTATCTCATTTTCACTTTTGCTTTCTGTACTCGAATACCAAACTGCTGTTATGCGTAGTGATTTCGAACGGGCTGATCTGGTATTGCCCACAGTGCCAAAAGAACATCGCACACGTGTAGCACATTTCTTGGAAAAGCAAGGCTTTAAGCCGCAAGCATTACAAGTCTCTACAGATCCTGATCATAAATTCGACCTGGCATTGCAAATCGGTGAATTGGAGGTTGCTTTGAAATTAGCACGCGAAGCAGAAAATCCGCAAAAGTGGTCACAATTAGCTGACGTTGCCTCTCGTAAAAATAACATGCAGCTTGTAAAAGAATGCATGCAAAAGGCGAATGATTTCAGTGGTCTTTTGCTGTTAGCAACATCATCAGGTGATGACAAAATGTTGGAGGAAGTAGCTGAAAGCAGTTCAGGTCAAGGTCGTCACAATATAGCGTTCCTCTCCTCCTTCGTTCGAGCAGATGTACAACGTTGCTTGGACATTTTAATTGAGACGAATCGTTTACCCGAAGCAGCATTCTTTGCGCGTACGTACATTCCCAGCCAAATGTCCCGTGTAGTGGAACTTTGGCGTGAAGAGTTGGCCAAATTCAATGAGAAAGCCGGTCAATCTCTCGCTGATCCAGCTAAATATGAAAATCTCTTCCCTGGTCTTGGAGAGGCTCTACGCGCCGAAGAATTTCTACAACAAACACAGTCAAAGAAGTTACCAGCTACTGCCGCTGCCAAAATACCACTCAATATTGAACGCAATCCTATCGAAGAAATGTATGCTGCAGAACAGCGTGGAATATATGAAAGTAACGGCAAGCCTGGAGTGCAATCATATAAGAAAAGTGATGACTTTAACGCCGCTGCTACTACATCTACAGCCGCATCTGTATTAAATAAGTCGTCAGATGGACTAGCAAACGATGGTGATGACATTGACGATGAGTTAGACCTTGAAATTGAGGGAGTAACATTGGACGATAACATTGATACGACAGATGTGAATTTAGATGATGATTTTCTTAGT
>oleae
------------------ATGCCTCTCAAGTTAGACATAAAACGTCGTTTAACTTCACGCTCGGATCGCGTAAAATGTGTTGATCTTCATCCGACAGAGCCATGGATGTTGTGTGCACTTTACAATGGCCACGTACACATTATGAATTATGAAAACCAACAATTGGTAAAAGATTTTGAAGTGTGTGATGTGCCGGTGCGTTGCGGTCGTTTTGTGGCAAGAAAGAATTGGCTAATCACAGGTTCAGATGATATGCAAATACGAGTGTTTAACTACAACACTCTTGAAAAGCTCCATTCGTTCGAGGCTCACTCGGATTATCTACGATGCATTGCGGTACACCCTACACAGCCGCTAATACTGACAAGCAGCGATGATATGCTTATAAAATTGTGGAATTGGGAAAAAATGTGGGCATGCCAACGTGTATTTGAGGGGCATACACACTACGTTATGCAGATTGTTTTCAATCCAAAAGATAATAACACATTCGCATCGGCATCGCTTGATCGAACGGTAAAAGTTTGGCAACTCGGTTCAACCTTCGCCAACTTCACCCTTGAAGGGCACGAAAAAGGAATAAACTGTATCGACTACTACCATGGAGGTGATAAACCTTATCTAATTTCCGGTGCAGATGACAGACTTGTGAAGATTTGGGATTATCAAAATAAAACGTGTGTTCAAACTTTGGAGGGACATGCTCAAAATATATCTGCTGTTTGTTTTCATCCGGAATTACCTATTGTGTTAACCGGTTCCGAAGATGGCACAGTTCGCATCTGGCACTCAGGCACCTACCGCTTGGAAACTTGTCTTAACTATGGATTTGAACGTGTCTGGACAATTGCATGCATGCGGGGCAGTAATAACGTTGCCCTTGGGTATGATGAAGGATCTATCATAATAAAAGTAGGTCGGGAAGAACCAGCAATGTCAATGGATGTAATTGGATCGAAAATAATTTGGGCCAAGCACTCTGAAATGCAACAAGTTAACTTAAAAGCAATGGCTGATGATACTGAAATCAAAGATGGAGAGCGTTTACCGGTTGCGGTTAAGGATATGGGAGCATGTGAAATCTATCCTCAGACAATAGCACACAACCCAAATGGTCGTTTTGTGGTCGTATGTGGTGATGGCGAATACATAATATACACATCTATGGCTTTGCGTAATAAAGCGTTTGGTTCCGCTCAAGAATTCGTTTGGGCTCTGGAGAGTAATGAGTATGCTATTAGAGAAAATAATGGAACAGTACGCCTTTTCCGCAACTTTAAGGAAAGAAAAAGTTTCACACCAGAATATGGCGCCGAAAATATATATGGAGGCTATTTATTCGGCGTTAAAACATCATCTGGATTGGCGTTTTATGACTGGGAAACACTACAGCTGGTGCGACGTATTGAAGTGCAACCACGACATGTATTCTGGAATGAAGCTGGCACATTGGTGTGTCTTGCTACCGATGAATCTTATTTTGTTCTGTCTATAGACACAGCAGCCATAGCGGCTGCCTTAGAGAGCAAGCAAGGGCTCGAAGACGACGGTATCGAAAGCGCCTTCGATGTTTTAGGGGAAGTCAACGAAGTCGTAAAAACGGGTATTTGGGTTGGAGATTGCTTTATATATACTAATTCTGTAAATCGTATTAATTACTATGTTGGTGGAGAAATCGTTACTATATCTCACTTGGATCGAACAATGTATTTACTTGGATATGTACCAAAAGACAACCGACTGTATTTGGGTGATAAGGAACTGAACGTTATCTCATTTTCACTTTTACTTTCTGTACTCGAATACCAAACTGCTGTTATGCGTAGTGACTTCGAAAGGGCTGATCTGGTATTGCCCACAGTGCCAAAAGAACATCGCACACGTGTCGCACATTTCTTGGAAAAGCAAGGCTTTAAGCCACAGGCATTACAAGTCTCTACAGATCCTGATCATAAATTCGACCTGGCATTGCAAATCGGTGAATTGGAGGTTGCTTTGAAATTAGCACGCGAAGCAGAAAATCCTCAAAAGTGGTCACAATTAGCTGATGTTGCCTCTCGTAAAAATAACATGCAGCTTGTAAAAGAGTGCATGCAGAAGGCGAATGATTTCAGTGGTCTTTTACTGTTAGCCACATCATCAGGTGATGACAAAATGTTGGAGGAAGTTGCTGAGAGCAGTTCAAATCAAGGTCGCCACAATATAGCATTCCTCTCCTCCTTTGTTCGAGCAGATGTACAACGTTGCTTGGACATTTTAATTGAGACGAATCGTTTACCCGAAGCAGCATTCTTTGCGCGTACGTACATTCCCAGCCAAATGTCCCGTGTAGTGGAACTTTGGCGTGAAGAGTTGGCCAAATTCAATGAGAAAGCTGGTCAATCTCTCGCTGATCCAGCTAAATACGAAAATCTCTTCCCTGGTCTTGGAGAGGCTTTACGCGCCGAAGAATTTCTACAACAAACACAGTCAGAGAAGTTGCCAGCTACATCTGCCGGCAAACTACCACTCAATATTGAACGCAATCCTATCGAAGAAATGTATGCTGCAGAGCAACGTGGAGTATTTGAAGGTAACGGCAAGCCTGGAGCGCAATCATATAAGAAAAGTGATGACTTTAACGCCTGTGCTACCACTTCTGCTGCCGCATCTGTATTAAATAAATCATCTGATGGATTGGCAAACGATGGTGATGACATTGACGATGAGTTAGACCTTGAAATTGAGGGAGTAACATTGGACGATAACATTGATACAACAGATGTGAATTTAGATGATGATTTTCTTAGT
>tryoni
------------------ATGCCTCTAAAGTTAGACATAAAACGTCGTTTAACTTCGCGCTCGGATCGTGTAAAATGTGTTGATCTTCATCCGACAGAGCCATGGATGTTGTGTGCACTTTACAATGGCCACGTACACATTATGAATTATGAAAATCAACAATTGGTAAAAGATTTTGAGGTGTGTGATGTGCCGGTGCGTTGTGGTCGTTTTGTGGCAAGGAAAAATTGGCTCATCACCGGATCAGATGATATGCAAATCCGTGTGTTTAACTACAACACTCTTGAAAAGCTTCATTCATTCGAGGCTCACTCGGATTATCTACGATGCATTGCCGTACACCCTACACAGCCGCTCATACTGACAAGCAGCGATGATATGCTTATAAAATTGTGGAATTGGGAAAAAATGTGGGCATGCCAACGTGTATTTGAGGGGCATACACACTACGTTATGCAGATTGTTTTCAATCCAAAAGATAATAACACATTCGCATCGGCATCTCTTGATCGAACAGTAAAAGTTTGGCAACTCGGTTCAACCTTCGCCAACTTCACACTTGAAGGACACGAAAAAGGAATTAATTGTATCGACTACTACCATGGAGGTGATAAACCTTATCTTATTTCTGGTGCAGATGACAGACTTGTAAAGATTTGGGATTATCAAAATAAAACGTGTGTTCAAACTTTGGAGGGACATGCCCAAAATATATCTGCTGTTTGTTTTCATCCGGAATTGCCTATTGTATTAACCGGTTCCGAAGATGGCACAGTTCGCATCTGGCACTCAGGCACTTACCGTTTGGAAACCTGTCTTAACTATGGATTTGAACGTGTCTGGACAATTGCATGCATGCGGGGTAGTAATAATGTTGCTCTTGGATATGATGAAGGATCAATCATAATAAAAGTAGGTCGTGAAGAACCAGCAATGTCAATGGATGTAATTGGATCGAAAATAATTTGGGCCAAGCACTCTGAAATGCAACAAGTTAACTTAAAAGCAATGGCTGATGATACTGAAATCAAAGATGGAGAGCGTTTACCGGTTGCGGTTAAGGATATGGGAGCATGCGAAATTTATCCTCAGACAATAGCGCACAACCCCAATGGTCGTTTTGTGGTCGTATGTGGTGATGGCGAATATATAATATATACATCCATGGCTTTGCGCAATAAAGCATTTGGTTCCGCCCAAGAATTCGTTTGGGCTCTGGAGAGTAATGAGTATGCTATTAGAGAAAATAATGGAACAGTACGCCTTTTCCGCAACTTTAAAGAAAGAAAGAGTTTCACACCAGAATATGGCGCCGAAAGTATATATGGTGGCTATTTATTCGGAGTTAAAACATCGTCTGGATTGGCGTTTTATGACTGGGAAACACTGCAGTTGGTGCGACGTATTGAAGTGCAACCACGACATGTATTCTGGAATGAAGCTGGCACGTTGGTGTGCCTTGCTACTGATGAATCGTATTTTGTTCTGTCTATAGACACAGCAGCCATAGCAGCTGCCTTAGAGAGCAAGCAAGGGCTCGAAGATGACGGTATCGAAAGCGCCTTTGATGTTTTAGGGGAAGTCAACGAAGTTGTAAAAACTGGTATTTGGGTTGGAGATTGCTTCATATATACTAATTCAGTAAATCGTATTAATTACTATGTTGGTGGAGAAATTGTCACTATATCTCACTTGGATCGCACAATGTATTTACTTGGTTACGTACCAAAAGACAACCGACTGTATTTGGGTGATAAAGAATTGAATGTTATCTCATTTTCACTTTTGCTTTCTGTACTCGAATACCAAACTGCTGTTATGCGTAGTGATTTCGAACGGGCTGATCTGGTATTGCCCACAGTACCAAAAGAGCATCGCACACGTGTAGCCCATTTCTTGGAAAAGCAAGGCTTTAAGCCGCAAGCATTACAAGTCTCTACAGATCCTGATCATAAATTCGACTTGGCATTGCAAATCGGGGAATTGGAGGTTGCTTTGAAATTAGCACGTGAAGCAGAAAATCCTCAAAAGTGGTCACAATTAGCAGACGTTGCCTCTCGTAAAAATAACATGCAACTTGTAAAAGAGTGCATGCAGAAGGCGAATGATTTCAGTGGTCTTTTGCTGTTAGCAACATCATCAGGTGATGACAAAATGTTGGAGGAAGTAGCTGAAAGCAGTTCAAGTCAAGGTCGGCACAATATAGCATTCCTCTCCTCCTTCGTTCGAGCAGATGTACAACGTTGCTTGGACATTTTAATTGAGACGAATCGTTTACCCGAAGCAGCATTCTTTGCGCGTACGTACATTCCCAGCCAAATGTCCCGTGTAGTGGAACTTTGGCGTGAAGAGTTGGCCAAATTCAATGAGAAAGCTGGTCAATCTCTCGCTGATCCAGCTAAATATGAAAATCTCTTCCCTGGTCTTGGAGAGGCTCTACGCGCCGAGGAATTTCTACAACAAACACAGTCAAAGAAGTTACCAGCTACTGCTGCCGCCAAAATACCACTCAATATTGAACGCAATCCTATCGAAGAAATGTATGCTGCAGAACAACGTGGAATATTTGAAAGTAACGGCAAGCCTGGAGTTCAATCATATAAGAAAAGTGATGACTTTAGCGCCGCTGCTACTACATCTACAGCCGCATCTGCATTAAATAAGTCATCAGATGGACTGGCAAACGATGGTGATGACATTGACGATGAATTAGACCTTGAAATTGAGGGAGTAACATTGGACGATAACATTGATACGACAGATGTGAATTTAGATGATGATTTTCTTAGT
>zonata
------------------ATGCCTCTAAAGTTAGACATAAAACGTCGTTTAACTTCGCGCTCGGATCGTGTAAAATGTGTTGATCTTCATCCGACAGAGCCATGGATGTTGTGTGCACTTTACAATGGCCACGTACACATTATGAATTATGAAAATCAACAATTGGTAAAAGATTTTGAAGTGTGTGATGTGCCGGTGCGTTGTGGTCGTTTTGTGGCAAGGAAAAATTGGCTCATCACTGGGTCAGATGATATGCAAATCCGTGTGTTTAACTACAACACTCTTGAAAAGCTTCATTCATTCGAGGCTCACTCGGATTACCTACGATGCATTGCCGTACACCCTACACAGCCGCTAATATTGACAAGCAGCGATGATATGCTAATAAAATTGTGGAATTGGGAAAAAATGTGGGCATGCCAACGTGTTTTTGAAGGGCATACACATTACGTTATGCAGATTGTTTTCAACCCAAAAGATAATAACACCTTTGCATCAGCATCTCTTGATCGAACAGTAAAAGTTTGGCAACTGGGTTCAACCTTCGCCAACTTTACCCTTGAAGGACACGAAAAAGGAATTAATTGTATCGACTACTACCATGGAGGTGATAAACCATATCTTATTTCTGGTGCAGATGACAGACTTGTAAAGATTTGGGATTATCAAAATAAAACGTGTGTTCAAACTTTGGAGGGTCATGCCCAAAATATATCTGCTGTTTGTTTTCATCCAGAATTGCCTATTGTATTAACCGGTTCCGAAGATGGCACAGTTCGCATCTGGCACTCAGGTACTTACCGTTTGGAAACCTGTCTTAACTATGGATTTGAACGTGTCTGGACAATTGCATGCATGCGGGGTAGTAATAACGTTGCCCTCGGATATGATGAAGGATCAATCATAATTAAAGTAGGTCGGGAAGAACCAGCAATGTCAATGGATGTAATTGGATCGAAAATAATTTGGGCCAAGCACTCTGAAATGCAACAAGTTAACTTAAAAGCAATGGCTGATGATACTGAAATCAAAGATGGAGAGCGTTTACCGGTAGCGGTTAAGGATATGGGAGCGTGCGAAATCTATCCTCAGACAATAGCACACAACCCCAATGGTCGTTTTGTGGTGGTATGTGGTGATGGCGAATACATAATATATACATCCATGGCTTTGCGTAATAAAGCATTTGGTTCCGCCCAAGAATTCGTTTGGGCTCTGGAGAGTAATGAGTATGCTATTAGAGAAAATAATGGAACAGTACGCCTTTTCCGCAACTTTAAAGAAAGAAAAAGTTTCACACCAGAATATGGCGCCGAAAATATATATGGAGGCTATTTATTCGGAGTTAAAACATCATCTGGATTGGCGTTTTATGATTGGGAAACACTGCAGTTGGTGCGACGTATTGAAGTGCAACCACGACATGTATTCTGGAATGAAGCTGGCACGTTGGTGTGCCTTGCTACCGATGAATCTTATTTTGTTCTGTCTATAGACACAGCCGCCATAGCAGCTGCCTTAGAGAGCAAGCAAGGGCTCGAAGACGACGGTATAGAAAGCGCCTTTGATGTTTTAGGGGAAGTCAACGAAGTTGTAAAAACTGGTATTTGGGTTGGAGATTGCTTCATATATACTAATTCAGTAAATCGTATTAATTACTATGTTGGTGGAGAAATCGTCACTATATCTCACTTGGATCGCACAATGTATTTACTTGGTTACGTACCAAAAGACAACCGACTGTATTTGGGTGATAAAGAATTGAATGTTATCTCATTTTCACTTTTGCTTTCTGTACTCGAATACCAAACTGCTGTAATGCGTAGTGATTTCGAACGGGCTGATCTGGTATTGCCCACAGTGCCAAAAGAACATCGCACACGGGTAGCACATTTCTTGGAAAAGCAAGGCTTTAAGCCACAAGCATTACAAGTCTCTACAGATCCTGATCATAAATTCGACCTGGCATTGCAAATCGGTGAATTGGAGGTTGCTCTGAAATTAGCACGCGAAGCAGAAAATCCTCAAAAGTGGTCACAATTAGCAGACGTTGCCTCTCGTAAAAATAACATGCAGCTTGTAAAAGAATGCATGCAAAAGGCGAATGATTTCAGTGGTCTTTTGCTTTTAGCAACATCATCAGGTGATGACAAAATGTTGGAGGAAGTAGCTGAAAGCAGTTCAAGTCAAGGTCGTCACAATATAGCATTCCTCTCCTCCTTCGTTCGAGCAGATGTACAACGTTGCTTGGACATTTTAATTGAGACGAATCGTTTACCCGAAGCAGCATTCTTTGCGCGTACGTACATTCCCAGCCAAATGTCCCGTGTAGTGGAACTTTGGCGTGAAGAGTTGGCCAAATTCAATGAGAAAGCTGGTCAATCTCTCGCTGATCCAGCTAAATATGAAAATCTCTTCCCTGGTCTTGGAGAGGCTCTACGCGCCGAAGAATTTCTACAACAAACACAGTCAAAGAAGTTACCAGCTACTGCCGCTGCCAAAATACCACTCAATATTGAACGCAATCCTATCGAAGAAATGTATGCTGCAGAACAGCGTGGAATATTTGAAAGTAACGGCAAGCCTGGAGTGCAATCATATAAGAAAAGTGATGACTTTAACGCAGTTGCTACTACATCTACAGCCGCATCTGTATTAAATAAGTCGTCAGATGGACTGGCAAACGATGGTGATGACATTGACGATGAGTTAGACCTTGAAATTGAGGGAGTAACATTGGACGATAACATTGATACGACAGATGTGAATTTAGATGATGATTTTCTTAGT
