# Supplementary material for: The Impact of Fast Radiation on the Phylogeny of Bactrocera Fruit Flies as Revealed by Multiple Evolutionary Models and Mutation Rate-Calibrated Clock
Source: Insects. 2022 Jun 30;13(7):603. doi: 10.3390/insects13070603 (PMC9319077; doi:10.3390/insects13070603)
Supplement: Supplementary file 1 [file insects-13-00603-s001.zip › File S1/ceratitis_4476.fasta]

>bryoniae
ATGTTTGCAAGACCGATGCAAAGTCACGTCACAACGCCCGAAGTACAGCCA---------ACAGCCACGAACACACCACACCAGTATACGATCTCCGATTATGGCTACGGCAAGGATAGTGTTAAAGTCTTGCATGTTAAGAGGAATGGGCCAGTGCACTCGATAAAAGAATTCGAAGTGGGCACACATTTGAAGTTATACAGTCAGAAGGATTACTATCACGGTGATAACTCAGATATTGTGGCCACCGATTCGCAGAAGAACACCGTTTACTTGCTAGCTAAGAAATACGGTATCGAAAATCCAGAGAAGTTTGCATTGCTGCTCGCCAATCATTTTCTCAATAAGTACTCACATGTTGCCGAGGCACATGTACATGTCGAGGAGTATCCTTGGGAACGCATCGCACAAGAGGACAGCGGCATCTGTGATGACAATTACACATCGATCAACAATCGTCATCGTCACAATCACGCCTTCATCTTTACACCGATCGCGCAGCGCTACTGTGATGTCGTGCTGAGGCGCACGGATCCCAAACAGACTGTCATCAGCGGCATTAAAGGTCTACGCGTACTGAAGACAACACAGTCGTCGTTTGTCAATTTCGTCAATGACGAGTTTCGCACATTACCTGATCAATATGATCGCCTTTTCAGCACCGTAGTCGATTGTAGTTGGGAATATTCCAGTATCGATGATGTGAAATTCTGTCAAACTTGGAATAAAGTGAAGAATATCATCATTAGAAATTTCGCTGGCGATCCAAACGTCGGTGTGTCTTCGGTGTCAGTACAAAATACATTATATCTCTCTGAGAAGGAGGTACTCGATGTTATACCGCAAGTGTCGGTCATTTCAATGACTTTGCCCAACAAGCACTACTTTAATTTCGATACGAAACCATTCCAAAGTGTTGTGCCCGGTGAGAATAATGAAGTCTTCATTCCAACCGATAAGCCACATGGCACCATTTATGCGCAGCTAGCAAGAAAGGATCTAAAAAGT
>ceratitis
ATGTTCGCGAGACCATTGCAATGTGCCGCCACAAAACCAAACCAGCAGTCAACGACGACGGCGCCACCGAATGCTCCCCACCAGTATACGATCTCCGATTATGGCTATGGCAAGGATAGTGTCAAAGTCTTGCATGTTAAGAGGAATGGGCCAGTGCACTCGATAAAAGAGTTCGAAGTGGGCACACACTTGAAGTTATACAGCCAAAAGGATTACTATCAAGGTGATAACTCCGATATAGTTGCCACCGATTCGCAAAAGAACACCGTCTACCTGCTGGCGAAAAAGCACGGCATTGATAATCCCGAGAAGTTTGCACTAATTCTTGCCAATCACTTCCTCACCAAGTACGCGCATATCGCCGAGGCGCATATCCATGTCGAGGAATATCCATGGGAACGTATTGCACAGGAGGATAGCGGCATTTGTGATAACAATTACACATCGATAAATAATCGTCAACGTCACAATCACGCCTTCATATTTACACCGATAGCGCAACGTTATTGTGATGTGGTGCTGAGGCGCGCTGATCCAAAACAAACTATCATTAGCGGCATTAAGGGTCTGCGCGTGCTCAAAACTACGCAATCCTCTTTTGTGAACTTCGTCAACGATGAATTTCGTTCATTACCCGATCAATATGATCGTCTCTTTAGCACCATTGTCGATTGTTGTTGGGAATATTCAAATATTGATGATGTGAAATTCTGTCAAACTTGGAATAAAGTGAAAAATATTATAATTCAAAATTTTGCTGGTGATCCCAATGTGGGCGTGTCTTCGGTATCGGTACAGAATACACTCTACCTCACCCAGAAGGAGGTACTCGATGTTATACCACAAGTTTCGGTCATTTCGATGACTTTGCCCAACAAACATTACTTCAATTTCGATACGAAGCCATTCCAGAGTGTTGCACCCGGTGAAAATAATGAAGTTTTCATACCAACCGATAAACCACACGGCACCATCTATGCACAATTGGCAAGGAAGGATCTGAAGTGT
>correcta
ATGTTCGCGAGACCAATGCAAAGTCACGTCCCAACGCCCGAAATACAACCA---------GCAGCGACGAACACACCACACCAGTATACGATCTCCGATTATGGCTACGGCAAGGATAGTGTTAAAGTCTTGCATGTTAAGAGGAATGGGCCAGTGCACTCGATAAAAGAATTCGAAGTGGGCACACATTTGAAGTTATACAGTCAAAAGGATTACTATCACGGTGATAACTCAGATATTGTGGCCACCGATTCGCAGAAGAACACCGTTTACTTGCTAGCTAAGAAATACGGTATTGAAAATCCAGAAAAGTTTGCATTGCTGCTGGCCAATCACTTTCTCAATAAGTACTCACATGTTGCCGAGGCACATGTACATGTCGAGGAGTATCCTTGGGAGCGCATCGCACAAGAGGACAGCGGCATCTGTGATGACAATTACACATCGATCAACAATCGTCATCGTCACAATCATGCCTTCATCTTTACACCGATTGCGCAGCGCTACTGTGATGTAGTGCTGAGGCGCACGGATCCCAAACAGACTGTCATCAGCGGCATTAAAGGTCTACGCGTACTGAAGACTACACAGTCATCGTTTGTCAATTTCGTCAATGACGAGTTTCGCACGTTGCCTGATCAATATGATCGCCTTTTCAGTACCGTGGTCGATTGCAGTTGGGAATATTCCAGTATCGATGATGTGAAGTTCTGTCAAACTTGGAATAAAGTAAAGAATATCATCATTAGAAACTTCGCTGGCGATCCGAATGTCGGTGTATCTTCGGTGTCGGTACAAAATACGCTATATCTCTCTGAGAAGGAGGTACTCGATGTTATACCGCAAGTGTCGGTCATTTCAATGACTTTGCCCAACAAGCACTATTTCAATTTCGATACGAAACCATTCCAAAGTGTTGTGCCCGGTGAGAATAATGAAGTCTTCATTCCAACCGATAAGCCGCATGGCACCATTTATGCGCAGCTAGCAAGAAAGGATCTAAAAAGT
>cucurbitae
ATGTTTGCACGACCACTACAAAGCAACGCCACAAACCCAAAACAACAGCAA---------GCAGCGACGAACACTCCTCACCAGTATGCGATCTCCGATTATGGCTACGGCAAGGATTGTGTTAAGGTCTTGCATGTTAAGAGGAATGGGCCAGTGCACTCGATAAAGGAATTCGAAGTTGGCACACATTTGAAGCTGTACAGCCAAAAGGATTACTTTCATGGTGATAACTCAGATATTGTGGCTACCGATTCGCAGAAGAACACCGTGTACTTGCTAGCTAAGAAGCATGGTATTGAAAATCCAGAAAAATTTGCATTGTTGCTCGCCAATCACTTCCTCAACAAGTACTCACATGTTGCCGAGGCGCATGTACATGTCGAGGAGTATCCTTGGGAACGCATTGCGCAAGAGGACAGCGGCATCTGTGATGACAATTACACGTCGATAAATAATCGTCATCGTCACAATCATGCCTTCATCTTTACACCGATAGCACAGCGCTACTGTGATGTCGTGCTGAAACGCAGCGATCCCAAACAGACTGTCATTAGCGGCATTAAAGGTCTACGTGTACTCAAGACAACGCAGTCGTCGTTTGTGAACTTCGTCAACGACGAGTTTCGTACATTACCCGATCAATATGATCGTCTCTTCAGCACTGTCGTCGACTGCAGTTGGGAATATTCCAATATTAATGATGTGAAATTCTGTCAGACTTGGAATACAGTGAAGAACATCATAATCAGAAATTTTGCTGGTGATCCAAATGTGGGTATCTCGTCGGTGTCCGTGCAAAATACGCTATATCTCTCTGAGAAGGAGGTACTCGATGTTATACCGCAAGTGTCAGTCATTTCAATGACTTTGCCCAACAAACACTACTTTAATTTTGATACGAAACCATTCCAAAGCGTTGTACCAGGTGATAATAATGAGGTCTTTATACCAACCGATAAACCACATGGCACCATCTATGCGCAGTTGGCCAGAAAGGATCTTAAAAGT
>dorsalis
ATGTTTGCGAGACCAATGCAAAGTCACGTCACAACGCCTGAAGTGCAGCCA---------GCAGCGACGAACACACCACATCAGTATACGATCTCCGATTATGGCTACGGCAAGGATAGTGTTAAAGTCTTGCATGTTAAGAGGAATGGGCCAGTGCACTCGATAAAGGAATTCGAAGTGGGCACACATTTGAAGTTATACAGTCAAAAGGATTACTATCACGGTGATAACTCTGATATTGTGGCCACCGATTCGCAGAAGAACACCGTTTACTTGCTAGCCAAGAAATACGGTATTGAAAATCCAGAAAAGTTTGCCCTGCTGCTCGCCAATCACTTTCTCAATAAGTACTCACATGTTGCCGAGGCACACGTACATGTCGAGGAGTATCCTTGGGAGCGTATCGCACAAGAGGACAGTGGCATCTGTGATGACAACTACACATCGATCAACAATCGTCATCGTCACAATCACGCCTTCATCTTTACACCGATAGCGCAGCGTTACTGTGATGTCGTGCTGAGGCGCACGGATCCCAAACAAACGGTCATCAGCGGCATTAAAGGTCTACGCGTTTTGAAGACTACACAGTCGTCGTTTGTCAATTTCGTCAATGACGAGTTTCGCACGTTGCCTGATCAATATGATCGCCTTTTCAGCACCGTAGTCGATTGCAGTTGGGAATATTCCAGTATCGATGATGTGAAGTTCTGTCAAACTTGGAATAAAGTGAAGAATATCATCATTAGAAATTTTGCTGGCGATCCAAATGTCGGTGTGTCTTCGGTGTCAGTACAAAATACGTTATATCTGTCTGAGAAGGAGGTACTCGATGTTATACCGCAAGTGTCCGTCATTTCAATGACTTTGCCCAACAAGCACTACTTTAATTTCGATACGAAACCATTCCAAAGTGTTGTGCCAGGTGAGAATAATGAGGTCTTCATTCCAACCGATAAGCCACATGGCACCATTTATGCGCAGCTAGCAAGAAAGGATCTAAAAAGT
>jarvisi
ATGTTTGCGAGACCAATGCAAAGTCACGTCACAACGCCCGAAGTACAACCG---------GCAGCGACGAACACACCACACCAGTATACGATCTCCGATTATGGCTATGGCAAGGATAGTGTTAAAGTCTTGCATGTTAAGAGGAATGGGCCAGTGCACTCGATAAAAGAATTCGAAGTGGGCACACATTTGAAGTTATACAGTCAAAAGGATTACTATCACGGTGATAACTCAGATATTGTGGCCACCGATTCGCAGAAGAACACCGTTTACTTGCTAGCTAAGAAATACGGTATTGAAAATCCAGAAAAGTTTGCATTGCTGCTGGCCAATCACTTTCTCAATAAGTACTCACATGTTGCCGAGGCACACGTACATGTCGAGGAGTATCCTTGGGAGCGCATTGCACAAGAGGACAGCGGCATTTGTGATGACAATTACACATCGATCAACAATCGTCATCGTCACAATCACGCCTTCATCTTTACACCGATAGCGCAGCGCTACTGTGATGTCGTGCTGAGGCGCACGGATCCCAAACAGACTGTCATCAGCGGCATTAAAGGTCTACGCGTACTGAAGACTACTCAGTCGTCGTTTGTCAATTTCGTCAATGACGAATTTCGCACGTTACCTGATCAATATGATCGTCTTTTCAGCACCGTAGTCGATTGCAGTTGGGAATATTCCAATATCGATGATGTGAAGTTCTGTCAAACTTGGAATAAAGTGAAGAATATCATCATTAGAAATTTCGCTGGCGATCCAAATGTCGGTGTATCTTCGGTGTCAGTACAAAATACGCTATACCTCTCTGAAAAGGAGGTACTTGATGTTATACCGCAAGTGTCGGTCATTTCAATGACTCTGCCGAACAAGCACTACTTTAATTTCGATACGAAACCATTCCAAAGTGTTGTGCCTGGTGAGAATAATGAAGTCTTTATTCCAACCGATAAGCCACATGGCACCATTTATGCGCAGTTAGCAAGAAAGGATCTAAAAAGT
>latifrons
ATATTTGCGAGACCAATGCAAAGTCACGTCACAACGCCCGAAGTACAGCCA---------GCAGCGACGAACACACCACACCAGTATACGATCTCCGATTATGGCTATGGCAAGGATAGTGTTAAAGTCTTGCATGTTAAGAGGAATGGGCCAGTGCACTCGATAAAAGAATTCGAAGTCGGCACACATTTAAAGTTATACAGTCAAAAGGATTACTATCACGGTGATAACTCAGATATTGTGGCCACCGATTCGCAGAAGAACACCGTTTACTTGCTAGCTAAGAAATACGGTATCGAAAATCCAGAAAAGTTTGCATTGCTGCTCGCCAATCATTTTCTCAATAAGTACTCACATGTTGCCGAGGCACATGTACATGTCGAGGAGTATCCTTGGGAGCGCATCGCACAAGAGGACAGCGGCATCTGTGATGACAATTACACATCGATCAACAATCGTCATCGTCACAATCACGCCTTCATCTTTACACCGATCGCGCAGCGCTACTGTGATGTCGTGCTGAGGCGCACGGATCCCAAACAGACTGTCATTAGCGGCATTAAAGGTCTACGCGTACTGAAGACTACACAGTCGTCGTTTGTCAATTTCGTCAATGACGAGTTTCGCACATTGCCTGATCAATATGATCGCCTTTTCAGCACCGTGGTCGATTGCAGTTGGGAATATTCCAGTATCGATGATGTGAAGTTCTGTCAAACTTGGAATAAAGTGAAGAATATCATCATTAGAAATTTCGCTGGCGATCCAAATGTGGGTGTGTCTTCGGTGTCGGTACAAAATACGCTATATCTCTCTGAGAAGGAGGTACTCGATGTTATACCGCAAGTGTCGGTAATTTCAATGACTTTGCCCAACAAGCACTACTTTAATTTCGATACGAAACCATTCCAAAGTGTTGTGCCTGGTGAGAATAATGAAGTCTTCATTCCAACCGATAAGCCACATGGCACCATTTATGCGCAATTAGCAAGAAAGGATTTAAAAAGT
>minax
ATGTTTGCGAAACCCCTACAAAGCAATGCCACAACTCCCGAAGAACAACCA---------GTACCAACGAACACTCCACACCAGTATGAGATTTCCGATTATGGCTACGGCAAGGATAGTGTTAAAGTCTTGCATGTTAAGAGGAATGGGCCAGTGCACTCGATAAAAGAGTTCGAAGTGGGCACACATTTGAAGCTGTACAGTCAAAAGGATTACTATCATGGTGATAACTCAGATATTGTGGCCACCGACTCGCAGAAGAACACCGTTTACTTGCTAGCTAAGAAATATGGTATTGAAAATCCAGAGAATTTTGCATTGCTGCTCGCCAATCACTTTCTCAACAAGTATTCACATGTTGCCGAGGCACACGTACATGTCGAGGAGTATCCTTGGGAACGTATCGGGCAAGAGGACAGCGGCATCTGTGATGACAATTACACATCCATAAACAATCGTCATCGTCACAATCACGCCTTCATCTTTACACCGATAGCGCAGCGCTACTGTGATATCGTGCTGAGACGAAGGGATCCCAAACAAACTGTCATTAGCGGCATTAAAGGCCTACGCGTACTGAAGACAACTCAGTCTTCGTTTGTCAATTTTGTCAATGATGAGTTTCGCACTTTACCTGATCAATATGATCGGCTTTTCAGCACTATCGTCGATTGCAGTTGGGAATATTCCAATATCAATGATGTGAAGTTCTGTCAAACTTGGAATAAAGTGAAGAATATCATCATTAGAAATTTCGCTGGCGATCCAAATGTGGGTGTATCTTCGGTGTCTGTGCAAAATACGCTATATCTCTCTGAGAAGGAGGTACTCGATATTATACCACAAGTTTCGGTGATTTCCATGACTTTGCCCAACAAACACTACTTTAATTTCGATACGAAACCCTTCCAAAGCGTTGTACCAGGTGACAATAACGAAGTTTTCATTCCAACCGATAAGCCACATGGCACAATCTATGCGCAGTTGGCAAGAAAGGATTTGAAAAGT
>musae
ATGTTTGCGAGACCAATGCAAAGTCACGTCACAACGCCTGAAGTGCAGCCA---------GCAGCGACGAACACACCACATCAGTATACGATCTCCGATTATGGCTACGGCAAGGATAGTGTTAAAGTCTTGCATGTTAAGAGGAATGGGCCAGTGCACTCGATAAAAGAATTCGAAGTGGGCACACATTTGAAGTTATACAGTCAAAAGGATTACTATCACGGCGATAACTCAGATATTGTGGCCACCGATTCGCAGAAGAACACCGTTTACTTGCTAGCTAAGAAATACGGTATCGAAAATCCAGAAAAGTTTGCCCTGCTGCTCGCCAATCACTTTCTCAATAAGTACTCACATGTTGCCGAGGCACACGTACATGTCGAGGAGTATCCTTGGGAGCGTATCGCACAAGAGGACAGCGGCATCTGTGATGACAACTACACATCGATCAACAATCGTCATCGTCACAATCACGCCTTCATCTTTACACCGATAGCGCAGCGTTACTGTGATGTCGTGCTGAGACGTACAGATCCCAAACAGACTGTCATCAGCGGCATTAAAGGTCTACGCGTTTTGAAGACTACACAGTCGTCGTTTGTCAATTTCGTCAATGACGAGTTTCGCACGTTGCCTGATCAATATGATCGCCTTTTCAGCACCGTCGTGGATTGCAGTTGGGAATATTCCAGTATCGATGATGTGAAGTTCTGTCAAACTTGGAATAAAGTAAAGAATATCATCATTAGAAATTTTGCTGGCGATCCAAATGTCGGTGTGTCTTCGGTGTCAGTACAAAATACGTTATATCTGTCTGAGAAGGAGGTACTCGATGTTATACCGCAAGTGTCGGTCATTTCAATGACTTTGCCCAACAAGCACTACTTTAATTTCGATACGAAACCATTCCAAAGTGTTGTGCCTGGTGAGAATAATGAAGTCTTCATTCCAACCGATAAGCCACATGGCACCATTTATGCGCAGTTAGCAAGAAAAGATCTAAAAAGT
>oleae
ATGTTTGCAACACCACTGCAAAGCCACGTCACAACACCTGAAGTACAACCA---------GCACCGATGAACACGCCACACCAGTATTCGATCTCCGATTACGGCTACGGCAAGGATAGTGTTAAAGTCTTGCATGTTAAGAGGAATGGGCCAGTGCACTCGATAAAAGAATTCGAAGTGGGTACACATTTGAAGCTATACAGTCAAAAGGATTACTATCACGGTGATAACTCAGATGTTGTGGCCACCGATTCGCAGAAAAACACCGTTTACTTGCTAGCTAAGAAATATGGTATTGAGAATGCAGAAAAGTTTGCACTGCTGCTCGCCAATCATTTTCTCAATAAGTACTCACATGTTGCCGAGGCACACGTACATGTCGAGGAGTATCCTTGGGAACGCATCGCACAGGAGGACAGCGGCATCTGTGATGACAATTACACATCGATCAACAATCGTCAGCGTCATAATCACGCCTTCATTTTTACACCAATAGCGCAGCGCTACTGTGATGTCGTGCTGAGGCGAACGGATCCCAAACAGACTGTCATTAGCGGCATTAAAGGCCTACGCGTGCTCAAGACAACACAGTCGTCGTTTGTCAATTTTGTCAATGACGAGTTTCGCACGTTACCTGATCAATATGATCGACTTTTCAGCACCGTCGTTGATTGCAGTTGGGAATATTCCAATATCGATGATGTGAAATTCTGTCAAACTTGGAATATGGTGAAGAATATCATTATTAGAAATTTCGCTGGCGATCCAAATGTCGGTGTATCTTCGGTGTCGGTACAAAATACGTTATATCTCTCTGAGAAGGAGGTACTCGATGTTATACCACAAGTATCGGTCATATCAATGACTTTGCCCAACAAGCACTACTTTAATTTCGATACGAAACCATTCCAAAGTCTTGTACCAGGTGACAATAATGAAGTATTCATTCCAACCGATAAGCCTCATGGCACCATCTATGCACAGTTGGCAAGAAAAGATCTAAAAAGT
>tryoni
ATGTTTGCGAGACCAATGCAAAGTCACATCACAACGCCCGAAGTACAACCG---------GCAGCGACGAACACACCACACCAGTATACGATCTCCGATTATGGCTATGGCAAGGATAGTGTTAAAGTCTTGCATGTTAAGAGGAATGGGCCAGTGCACTCGATAAAAGAATTCGAAGTGGGCACACATTTGAAGTTATACAGTCAAAAGGATTACTATCACGGTGATAACTCAGATATTGTGGCCACCGATTCGCAGAAGAACACCGTTTACTTGCTAGCTAAGAAATACGGTATTGAAAATCCAGAAAAGTTTGCATTGCTGCTGGCCAATCACTTTCTCAATAAGTACTCACATGTTGCCGAGGCACACGTACATGTCGAGGAGTATCCTTGGGAGCGCATCGCACAAGAGGACAGCGGCATTTGTGATGACAATTACACATCGATCAACAATCGTCATCGTCACAATCACGCCTTCATTTTTACACCGATAGCGCAGCGCTACTGTGATGTCGTGCTGAGACGCACGGATCCCAAACAGACTGTCATCAGCGGCATTAAAGGTCTACGCGTACTGAAGACTACTCAGTCGTCGTTTGTCAATTTCGTAAATGACGAGTTTCGCACGTTACCTGATCAATATGATCGCCTTTTCAGCACCGTAGTCGATTGCAGTTGGGAATATTCCAATATCGATGATGTGAAGTTCTGCCAAACTTGGAATAAAGTGAAGAATATCATCATTAGAAATTTCGCTGGCGATCCAAATGTTGGCGTATCTTCGGTGTCAGTACAAAATACGCTATATCTCTCTGAAAAGGAGGTACTTGATGTTATACCTCAAGTGTCGGTCATTTCGATGACTCTGCCGAACAAGCACTACTTTAATTTCGATACGAAACCATTCCAAAGTGTTGTGCCTGGTGAGAATAATGAAGTCTTTATTCCAACCGATAAGCCACATGGCACCATTTATGCGCAGTTAGCAAGAAAGGATCTAAAAAGT
>zonata
ATGTTTGCGAGACCAATGCAAAGTCACGTCACAACGCCCGAAGTGCAGCCA---------GCAGCGACGAACACACCACACCAGTATACGATCTCCGATTATGGCTACGGCAAGGATAGTGTTAAAGTCTTGCATGTTAAGAGGAATGGGCCAGTGCACTCGATAAAAGAATTCGAAGTGGGCACACATTTGAAATTATACAGTCAAAAGGATTACTATCACGGTGATAACTCAGATATTGTGGCCACCGATTCGCAGAAGAACACCGTTTACTTGCTAGCTAAGAAATACGGTATTGAAAATCCAGAAAAGTTTGCATTGCTGCTGGCCAATCACTTTCTCAATAAGTACTCACATGTTGCTGAGGCACACGTACATGTCGAGGAGTATCCTTGGGAGCGCATCGCACAGGAGGACAGCGGCATCTGTGATGACAATTACACATCGATCAACAACCGTCATCGTCACAATCACGCCTTCATCTTTACACCGATCGCACAGCGCTACTGTGATGTAGTGCTGAGGCGCACCGATCCCAAACAGACTGTCATCAGCGGCATTAAAGGTCTACGCGTGCTGAAGACTACACAGTCGTCGTTTGTCAATTTCGTCAATGACGAGTTTCGCACGTTGCCTGATCAATATGATCGCCTTTTCAGCACCGTGGTCGATTGCAGTTGGGAATATTCTAGAATCGATGATGTGAAGTTCTGTCAAACTTGGAATAAAGTGAAGAATATCATCATTAGAAATTTCGCTGGCGATCCAAATGTCGGTGTATCTTCGGTATCGGTACAAAATACGCTATATCTCTCTGAGAAGGAGGTACTCGATGTTATACCGCAAGTATCGGTCATTTCAATGACTTTGCCCAACAAGCACTACTTTAATTTCGATACTAAACCATTCCAAAGTGTTGTGCCTGGTGAGAATAATGAAGTATTCATTCCAACCGATAAGCCACATGGCACTATTTATGCGCAGCTAGCAAGAAAGGATCTAAAAAGT
