# Supplementary material for: The Impact of Fast Radiation on the Phylogeny of Bactrocera Fruit Flies as Revealed by Multiple Evolutionary Models and Mutation Rate-Calibrated Clock
Source: Insects. 2022 Jun 30;13(7):603. doi: 10.3390/insects13070603 (PMC9319077; doi:10.3390/insects13070603)
Supplement: Supplementary file 1 [file insects-13-00603-s001.zip › File S1/ceratitis_4575.fasta]

>bryoniae
ATGGTGAATGTGCCGAAACAGCGACGCACCTTTTGCAAGAAGTGCAAGTGCCACAAGCCACACAAGGTGACGCAATACAAGAAGTCGAAGGAGCGTAAAGGTGCTCAGGGCAGACGTCGTTACGACAGAAAACAACAAGGTTTTGGTGGTCAACCCAAGCCTATCTTCAGAAAGAAGGCTAAGACCACCAAAAAGATTGTATTGCGTATGGAGTGCACCGAATGCAAGTACCGCAAGCAGACACCACTGAAGCGTTGCAAACATTTCGAGTTGGGAGGTGACAAAAAGAGGAAGGGACAGATGATT
>ceratitis
ATGGTGAATGTGCCGAAACAACGTCGCACCTTTTGCAAGAAATGCAAGTGCCACAAGCCACACAAGGTGACACAATATAAGAAATCCAAGGAGCGTAAAGGTGCTCAAGGCAGACGTCGTTACGACAGAAAACAACAAGGTTTCGGCGGTCAAACTAAGCCCATCTTCAGGAAGAAGGCTAAGACCACCAAAAAGATTGTGTTGCGTATGGAGTGCACTGAATGCAAATACCGCAAGCAGACACCTCTGAAGCGTTGCAAACATTTCGAGTTGGGTGGTGACAAGAAGCGCAAGGGACAAATGATC
>correcta
ATGGTGAATGTGCCGAAACAGCGACGTACCTTTTGCAAGAAGTGCAAGTGCCACAAGCCACACAAGGTGACACAGTACAAGAAGTCCAAGGAGCGTAAAGGTGCTCAGGGCAGACGTCGTTACGACAGAAAACAACAAGGTTTCGGTGGTCAAACCAAGCCTATCTTCAGAAAGAAGGCTAAGACTACCAAAAAGATTGTGTTGCGTATGGAGTGCACCGAATGCAAGTACCGCAAGCAGACACCACTGAAGCGTTGCAAACATTTCGAGTTGGGAGGTGACAAAAAGAGGAAGGGACAGATGATT
>cucurbitae
ATGGTGAATGTGCCGAAACAGCGTCGCACCTTTTGCAAAAAGTGCAAGTGCCACAAGCCACACAAGGTGACACAATACAAGAAGTCCAAGGAGCGCAAAGGTGCTCAGGGCAGACGTCGTTACGACAGAAAACAACAAGGTTTCGGTGGTCAAACCAAGCCTATCTTCAGAAAGAAGGCTAAGACCACCAAAAAGATTGTGTTGCGTATGGAGTGCACAGAATGCAAATACCGCAAGCAGACACCATTGAAGCGTTGCAAACATTTCGAGTTGGGAGGTGACAAAAAGAGGAAGGGACAGATGATT
>dorsalis
ATGGTGAATGTGCCGAAACAGCGACGTACCTTTTGCAAGAAGTGCAAGTGCCACAAGCCACACAAGGTGACACAGTACAAGAAGTCCAAGGAGCGTAAAGGTGCTCAGGGCAGACGTCGTTACGACAGAAAACAACAAGGTTTCGGTGGTCAAACCAAGCCTATCTTCAGAAAGAAGGCTAAGACCACCAAAAAGATTGTGTTGCGTATGGAGTGCACCGAATGCAAGTACCGCAAGCAGACACCACTGAAGCGTTGCAAACATTTCGAGTTGGGAGGTGACAAAAAGAGGAAGGGACAGATGATT
>jarvisi
ATGGTGAATGTGCCGAAACAGCGCCGCACCTTTTGCAAGAAGTGCAAGTGCCACAAGCCACACAAGGTGACACAATACAAGAAGTCGAAGGAGCGTAAAGGTGCTCAGGGCAGACGTCGTTACGACAGAAAACAACAAGGTTTCGGTGGTCAAACCAAGCCTATCTTCAGAAAGAAGGCTAAGACCACCAAAAAGATTGTGTTGCGTATGGAGTGCACCGAATGCAAGTACCGCAAGCAGACACCACTGAAGCGTTGCAAACATTTCGAGTTGGGAGGTGACAAAAAGAGGAAGGGACAGATGATT
>latifrons
ATGGTGAATGTGCCGAAACAGCGACGCACCTTTTGCAAAAAGTGCAAGTGCCACAAGCCACACAAGGTGACACAATACAAGAAGTCCAAGGAGCGTAAGGGTGCTCAGGGCAGACGTCGTTACGACAGAAAACAACAAGGTTTCGGTGGTCAAACCAAGCCTATCTTCAGAAAGAAGGCTAAGACCACCAAAAAGATTGTGTTGCGTATGGAGTGCACCGAATGCAAATATCGTAAGCAGACACCACTGAAGCGTTGCAAACATTTCGAGTTGGGAGGTGACAAAAAGAGGAAGGGACAGATGATT
>minax
ATGGTGAATGTGCCGAAACAGCGACGCACCTTTTGCAAAAAATGCAAGTGCCACAAGACACACAAAGTGACACAATACAAGAAGTCGAAGGAGCGTAAAGGTGCTCAGGGCAGACGTCGTTACGACAGAAAACAACAAGGTTTCGGTGGTCAAACCAAGCCCATCTTCAGAAAGAAGGCTAAGACTACCAAAAAGATTGTGTTGCGTATGGAGTGTACAGAATGCAAGTACCGCAAGCAGACACCACTGAAGCGTTGCAAACATTTCGAGTTAGGAGGTGACAAAAAGAGGAAGGGACAGATGATT
>musae
ATGGTGAATGTACCGAAACAGCGACGTACCTTTTGCAAGAAGTGCAAGTGCCACAAGCCACACAAGGTGACACAGTACAAGAAGTCCAAGGAGCGTAAAGGTGCTCAGGGCAGACGTCGTTACGACAGAAAACAACAAGGTTTCGGTGGTCAAACCAAGCCTATCTTCAGAAAGAAGGCTAAGACCACCAAAAAGATTGTGTTGCGTATGGAGTGCACTGAATGCAAGTACCGCAAGCAGACACCACTGAAGCGTTGCAAACATTTCGAGTTGGGAGGTGACAAAAAGAGGAAGGGACAGATGATT
>oleae
ATGGTGAATGTGCCGAAACAGCGACGCACCTTTTGCAAGAAGTGCAAGTGCCACAAGCCACACAAGGTGACACAATACAAGAAGTCGAAGGAGCGTAAAGGTGCTCAGGGCAGACGTCGTTACGACAGAAAACAACAAGGTTTCGGTGGTCAAACCAAGCCTATCTTCAGAAAGAAGGCTAAGACCACTAAAAAGATTGTGTTGCGTATGGAGTGCACCGAATGCAAGTACCGCAAGCAGACACCACTGAAGCGTTGCAAACATTTCGAGTTGGGAGGTGACAAAAAGAGGAAGGGACAGATGATT
>tryoni
ATGGTGAATGTGCCGAAACAACGACGCACCTTTTGCAAGAAGTGCAAGTGCCACAAGCCACACAAGGTGACACAATACAAGAAGTCGAAGGAGCGTAAAGGTGCTCAGGGCAGACGTCGTTACGACAGAAAACAACAAGGTTTCGGTGGTCAAACCAAGCCTATCTTCAGAAAGAAGGCTAAGACCACCAAAAAGATTGTGTTGCGTATGGAGTGCACCGAATGCAAGTACCGCAAGCAGACACCACTGAAGCGTTGCAAACATTTCGAGTTGGGAGGTGACAAAAAGAGGAAGGGACAGATGATC
>zonata
ATGGTGAATGTGCCGAAACAGCGACGTACCTTTTGCAAGAAGTGCAAGTGCCACAAGCCACACAAGGTGACACAGTACAAGAAGTCCAAGGAGCGTAAAGGTGCTCAGGGCAGACGTCGTTACGACAGAAAACAACAAGGTTTCGGTGGTCAAACCAAGCCTATCTTCAGAAAGAAGGCTAAGACTACCAAAAAGATTGTGTTGCGTATGGAGTGCACCGAATGCAAGTACCGCAAGCAGACACCACTGAAGCGTTGCAAACATTTCGAGTTGGGAGGTGACAAAAAGAGGAAGGGACAGATGATT
