# Supplementary material for: The Impact of Fast Radiation on the Phylogeny of Bactrocera Fruit Flies as Revealed by Multiple Evolutionary Models and Mutation Rate-Calibrated Clock
Source: Insects. 2022 Jun 30;13(7):603. doi: 10.3390/insects13070603 (PMC9319077; doi:10.3390/insects13070603)
Supplement: Supplementary file 1 [file insects-13-00603-s001.zip › File S1/ceratitis_4775.fasta]

>bryoniae
ATGTCTGCCGATCAGGAGGTTGTTGTCGCCTCACCGGTTACACCGCATCCGCCGCCAAAAGATCGCAGCCTATGGCGTGATCTCACCGCCTACTGGATACTGGGTCTGTGCAATAATTACGGTTATGTGGTGATGTTGAGTGCGGCACACGATATTATTGCACAATTTCAGGATGAAACAGACGCTGATGATACC---GTTGAAAATGCAGGCGACAATACGCGAAAGTGTCACTTGATATCGACCGGCGCAATACTGTTGGCTGATATTATACCCTCGTTGATGGTGAAAATTATTATACCATTTCTGCCGCTCTGGGTGAATTTCAAAATATTGGTTGCTGTGTTGTTGTCAGCGACGGGTTTTCTGCTTGTAGGCTTTGCATATGCCGAATGGATGGCCTTGTTGGGTGTGGTTATCACATCGGCTAGTAGTGGTATCGGTGAACCGACTTTCCTGTCGTATTCGTCGCATTTCAATAAAAATGTCGTCTCCACATGGTCATCCGGTACTGGTGGTGCTGGTGTAATCGGTTCGCTCTCTTATGCTTCCCTCCGTGCACTTAATGTCAGTCCACGTGATACAATGTTGATTATGTTGCTTTTCCCTGCGCTGGAAGCATTCTCTTTCTGGATAATACTACGCAAACCCACAATAATTCCGTTGACCAACTCAGCGCTCGAATCAACAGAGGAATTGGTGCATGACGAAAAACCATTGCGTGGTTTCAAAGAGAAGTTGATCTATATTAAAACACTGTTTCCATATATGTTGCCGCTGGCATTGGTCTACTTCTTTGAGTATCTCATCAATCAGGGTTTGTTTGAATTGGTCTACTTCGAGAACAGCACTTTGTCGCAGGCCTCACAATATCGCTGGTTCAATGTGGACTATCAAATTGGTGTCTTCATCTCACGCTCATCGGTCAATCTATACAAGATCAACAAAATCTGGCTTATGGCTGTTTTCCAATTAGTAAATGTTGCTTACTTCCTCACCGAAGTTATATACTTCTATACGCCAACTATTTGGATCACATTGGTCGTTGTACTGTGGGAGGGTTTGTTGGGCGGTGGCGCCTATGTGAACACCTTCTATCGCATGTCCAAAGAGATTAAGCCCGAACGCAGGCGCTTTGCTATGGCAATGGTCACACAATCGGATGCTTATGGCATAGCATTGGCTGGTTTTTTGGCCATTCCTTTGCATAATGCAATATGCTCGCTACCGGCTGGGTCTCGGAAAGTGGTG
>ceratitis
ATGTCCGGCAATCAAGAGGTTATTGTTGCCTCGCCCATCACACCTCACCCACCACCGAAAGATCGTAAATTATGGCGCGATCTTACAGCCTATTGGATACTCGGTCTTTGCAATAATTACGGTTATGTGGTGATGTTGAGTGCAGCACACGATATTATTGCACAATTTCAGGATGAAACGACGGATGATACGACGACGGTGGAGAATGAGGGTGAGGATACGCGTAAATGCCATTTGGTCTCAACTGGTGCGATTCTGCTGGCAGATATTATACCATCGTTGTTTGTGAAAATCATTATACCCTTCCTGCCGTTTTGGGTGAATTTCAAGATATTGCTCGCTGTTATATTGTCCGCATCCGGTTTTCTGTTGGTAGGCTTCGCGAATGCCGAGTGGATGGCACTGTTGGGCGTGGTGATCACTTCAGCGAGTAGCGGTATTGGTGAACCGACATTTCTATCATACTCATCGCATTTCAATAAGAATGTCGTCTCTACATGGTCATCTGGTACTGGTGGCGCCGGTGTAATTGGTTCGCTCTCCTATGCCTCTCTCCGCGCACTCAAAGTCAGTCCACGTGATACCATGTTGATCATGTTATTCTTTCCGGCTTTGGAGGCAGTCTCTTTCTGGATACTGTTACGTAAACCCACCATTATACCACTCACCACTTCAGCATTGGAATCGACAGAAGAACTGGTCACTGATGAGAAACCTTTGACAGGGTTTAAAGAGAAGTTGGTCTACATTAAAACTTTGCTACCCTACATGTTGCCGCTGGCTTTGGTGTACTTCTTTGAGTACCTCATCAATCAGGGTTTGTTCGAGTTGGTCTACTTCGAGAATAGCTCGCTTTCGCAAGCCTCACAGTATCGCTGGTTCAATGTGGACTATCAAATTGGTGTCTTCATATCACGCTCATCAGTCAATCTCTATAAAATCAACAAAATCTGGCTTATGGCTGTCTTTCAATTCATCAACGTCGCTTACTTTCTTACCGAGGTCATCTTCTTCTATACGCCAAATATTTGGATCACATTGGTCATTGTGCTTTGGGAGGGTCTGCTGGGCGGTGGTGCCTATGTGAACACCTTCTATCGCATGTCTAAAGAGATTACGCCTGGTCGACGACGTTTCGCTATGGCGATGGTCACACAATCGGATGCTTATGGCATAGCTTTGGCCGGTTTCTTGGCCATTCCTCTGCATAATGCTATGTGCGCGCTACCGCCGGCGTATCGGAAAGTGGTG
>correcta
ATGTCTGCCGATCAGCAGGTTGTTGTCGCCTCACCGGTTACGCCGCATCCGCCGCCGAAAGATCGCAGCTTATGGCGTGATCTCACCGCCTACTGGATATTGGGTCTGTGCAATAATTACGGTTATGTGGTGATGTTGAGTGCGGCACACGATATTATTGCACAATTTCAAGATGAAACAGACGCTGATGATACC---GTTGAAAATGCAGGCGACGATACGCGTAAGTGCCATTTGATATCGACCGGCGCCATACTGTTGGCTGATATTATACCCTCGTTGATGGTGAAAATTATTGTACCATTTCTGCCGCTCTGGGTGAATTTCAAAATATTGGTTGCTGTGTTGTTGTCAGCGACGGGTTTTCTGCTTGTAGGCTTTGCGAATGCCGAATGGATGGCCTTGTTGGGTGTGGTTATTACATCGGCTAGTAGTGGTATCGGTGAACCGACTTTCCTGTCGTATTCGTCGCATTTCAATAAAAATGTCGTCTCCACATGGTCATCCGGTACTGGTGGTGCTGGTGTAATCGGCTCTCTCTCTTATGCTTCCCTACGTGCACTTAATGTCAGTCCACGTGATACTATGTTGATTATGTTATTTTTCCCTGCGCTGGAAGCATTCTCTTTCTGGATAATACTACGCAAACCTACAATAATTCCGCTGACCAACTCAGCGCTCGAATCAACAGAGGAATTGGTGCATGATGAAAAACCATTGCGTGGTTTCAAAGAGAAGTTGATCTACATTAAAACACTGTTTCCGTATATGTTGCCGCTGGCATTGGTCTACTTCTTTGAGTATCTCATCAATCAGGGTTTGTTCGAATTGGTCTACTTCGAGAATAGCAGCCTGTCGCAGGCCTCACAATATCGCTGGTTTAATGTGGACTATCAAATTGGTGTCTTCATCTCACGCTCATCGGTCAATCTATACAAGATCAAAAAAATCTGGCTTATGGCTGTTTTTCAGTTGGTCAATGTTGCTTACTTCCTCACCGAAGTTATATACTTCTATACGCCAACTATTTGGATCACATTGATCGTTGTACTGTGGGAGGGTTTGTTGGGCGGTGGCGCCTATGTAAACACCTTCTATCGCATGTCTAAAGAGATTAAGCCCGAACGAAGACGCTTTGCTATGGCTATGGTCACACAATCGGACGCTTATGGCATAGCATTGGCCGGTTTCTTGGCCATACCTTTGCATAATGCAATATGCTCACTACCGGCTGGGTCGCGGAAAGTGGTG
>cucurbitae
ATGTCTAGCGATCAAGAGGTTGTTGTAGCCTCACCCGTCACACCGCATCCACCGCCGAAAGATCGCAAACTATGGCGCGATCTCACAGCCTATTGGATATTGGGTCTATGCAATAATTACGGTTATGTGGTGATGTTGAGTGCGGCACACGATATTATCGCGCAATTTCAGGATCATCCAGCCGATGATGGTAAC---GTGGAAAATGAAGGCGAAAATACGCGAAATTGTCATTTGATATCGACTGGCGCCATTCTTTTGGCGGACATTATACCCTCGTTGTTTGTGAAAATCGTAATACCGTTTCTGCCGTTCTGGGTGAATTTCAAGATTTTGCTTGCTGTATTGTTGTCAGCATCGGGTTTTCTGCTTGTTGGTTTTGCAAATGCCGAGTGGATGGCTTTACTGGGTGTAGTTATTACATCGGCGAGTAGTGGCATAGGTGAACCGACTTTCCTATCGTATTCGTCACATTTCAATAAAAATGTCGTCTCCACATGGTCATCTGGTACTGGTGGTGCCGGAGTAATTGGCTCACTCTCCTATGCCTCACTGCGTGCGCTTAATGTCAGCCCACGTGATACAATGTTGATTATGTTATTCTTCCCAGCGTTGGAAGCATTCTCTTTCTGGATCATACTACGCAAACCCACAATCATTCCACTGACAAACTCATCACTGGAGTCAACAGAGGAATTGGTGACTGATGAAAAACCATTGCAAGGTTTCAAAGAGAAGTTGGTCTACATTAAGACACTGTTCCCATACATGTTGCCGCTGGCGCTGGTCTACTTCTTCGAGTATCTCATCAATCAGGGTTTGTTTGAATTGGTCTACTTCGAGAATAGCTCACTATCACAGGCCTCACAATATCGCTGGTTCAATGTCGACTATCAGATTGGTGTCTTCATTTCACGCTCATCGGTTAATCTATATAAAATCAACAAAATCTGGCTTATGGCTGTCTTCCAGTTTGTCAACGTTGCTTACTTCCTCACCGAAGTTATATACTTCTATACGCCAAGCATATGGATCACATTGATCATTGTGCTGTGGGAGGGCTTGCTGGGCGGTGGCGCCTATGTAAACACATTCTATCGCATGTCCAAAGAGATTACGCCCGGTCGCAGACGCTTCGCTATGGCTATGGTCACACAATCGGATGCTTACGGCATAGCATTGGCTGGTTTCTTGGCCATTCCATTGCATAATGCAATTTGCTCGCTACCACCTGCCTCTCGGAAACTGATG
>dorsalis
ATGTCTGCCGATCAGGAGGTTGTTGTCGCCTCACCGGTTACGCCGCATCCGCCGCCAAAAGATCGCAGCCTATGGCGTGATCTCACCGCCTACTGGATACTGGGTCTGTGCAATAATTACGGTTATGTGGTGATGTTGAGTGCGGCACATGATATTATTGCGCAATTTCAGGATGAAACTGACGCTGATGATACC---GTTGAAAATGCAGGCGACGATACGCGTAAGTGCCATTTGATATCGACCGGCGCAATACTCTTGGCTGATATTATACCCTCGTTGATGGTGAAAATTATTGTACCATTTCTGCCGCTCTGGGTGAATTTGAAAATATTGGTTGCTGTGTTGTTGTCAGCGACGGGTTTTCTGCTTGTAGGCTTTGCGAATGCCGAATGGATGGCCTTGTTGGGTGTGGTTATTACATCGGCTAGTAGTGGTATCGGTGAACCGACTTTCTTGTCGTATTCGTCGCATTTCAATAAAAATGTCGTCTCCACATGGTCATCCGGTACTGGTGGTGCTGGTGTAATCGGCTCTCTCTCTTATGCTTCCCTACGTGCACTTAATGTCAGTCCACGTGATACTATGTTGATTATGTTGTTTTTCCCTGCGCTGGAAGCATTCTCTTTCTGGATAATATTACGCAAACCCACAATAATTCCGCTGACCAACTCAGCGCTTGAATCAACAGAGGAATTGGTGCATGATGAAAAACCATTGCGTGGTTTCAAAGAGAAGTTGATCTACATTAAAACACTGTTTCCATACATGTTGCCGCTGGCATTGGTCTATTTCTTTGAGTATCTCATCAATCAGGGTTTGTTTGAATTGGTCTACTTCGAGAACAGCAGCCTGTCACAGGCGTCACAATATCGCTGGTTCAATGTGGACTATCAGATTGGTGTCTTCATCTCACGCTCATCGGTCAATCTATACAAGATCAACAAAATCTGGCTTATGGCTGTTTTTCAGTTGGTCAATGTCGCTTATTTCCTCACCGAAGTTATATACTTCTATACGCCAACTATTTGGATCACATTGGTCGTTGTACTGTGGGAGGGTTTGTTGGGCGGTGGCGCCTATGTAAACACCTTCTATCGCATGTCTAAAGAGATTAAGCCCGAACGCAGGCGCTTTGCTATGGCTATGGTCACACAATCGGACGCTTATGGCATAGCATTGGCCGGTTTCTTGGCCATTCCTTTGCATAATGCAATATGCTCGCTACCGGCTGGGTCACGGAAACTGGTG
>jarvisi
ATGTCTGCCGATCAGCAGGTTGTTGTCGCCTCACCCGTAACGCCGCATCCGCCGCCAAAAGATCGCAGCCTATGGCGTGATCTCACCGCCTATTGGATACTGGGTCTGTGCAATAATTACGGTTATGTGGTGATGTTGAGTGCGGCACACGATATTATTGCACAATTTCAAGATGAAACAACCGCTGATGATACC---GTTGAAAATGCAGGCGACGATACGCGTAAGTGTCATTTGATATCGACCGGCGCAATACTGTTGGCAGATATTATACCCTCGTTGATGGTGAAAATTATTGTACCATTTCTGCCGCTCTGGGTGAATTTCAAAATATTGGTTGCTGTGTTGTTGTCAGCGACGGGTTTTTTGCTTGTAGGCTTTGCGAATGCCGAATGGATGGCCTTGTTGGGTGTGGTTATTACATCGGCTAGTAGTGGTATTGGTGAACCGACTTTCCTGTCGTATTCGTCGCATTTCAATAAAAATGTCGTCTCCACATGGTCATCCGGTACTGGTGGTGCCGGTGTAATCGGCTCTCTCTCTTATGCTTCCCTACGTGCACTTAATGTCAGTCCACGTGATACTATGTTGATTATGTTGTTTTTCCCTGCGCTGGAAGCATTCTCTTTCTGGATAATACTACGCAAGCCCACAATAATTCCGCTGACCAACTCAGCGCTCGAATCAACAGAGGAATTGGTGCATGACGAAAAACCATTGCGTGGTTTCAAAGAGAAGTTGATCTACATTAAAACACTGTTTCCGTACATGTTTCCGCTGGCATTGGTCTACTTCTTTGAGTATCTCATCAATCAGGGTTTGTTTGAATTGGTCTACTTCGAGAACAGCACTCTGTCGCAGGCCTCACAATATCGCTGGTTCAATGTGGACTATCAAATTGGTGTCTTCATCTCACGCTCATCGGTCAATCTATACAAGATCAAAAAAATCTGGCTTATGGCTGTCTTTCAGTTAGTCAATGTTGCTTACTTCCTCACCGAAGTTATATACTTCTATACGCCAACTATTTGGATCACATTGGTCATTGTACTGTGGGAGGGTTTGTTAGGCGGTGGCGCCTATGTGAACACCTTCTATCGCATGTCTAAAGAGATTAAGCCCGAACGCAGGCGCTTTGCTATGGCTATGGTCACACAATCGGATGCTTATGGCATAGCATTGGCCGGTTTCTTGGCCATTCCTTTGCATAATGCAATATGCTCTCTACCGGCTGGGTCTCGGAAACTGGTG
>latifrons
ATGTCTGCCGACCAGGAGGTTGTTGTCGCCTCACCGGTTACGCCGCATCCGCCGCCAAAAGATCGCAGCCTATGGCGTGATCTCACCGCCTATTGGATATTGGGTCTGTGCAATAATTACGGTTATGTGGTGATGTTGAGTGCGGCACACGATATTATAGCACAATTTCAGGATGAAACAGACGCTGATGATACC---GTTGAAAATGCAGGCGATGAAACGCGAAAGTGCCATTTGATATCGACCGGCGCAATACTGTTGGCTGATATTTTACCCTCGTTGATGGTGAAAATTATTATACCATTTCTGCCGCTCTGGGTGAATTTCAAAGTTTTGGCTGCTGTGTTGTTGTCAGCGACGGGTTTTCTGCTTGTAGGCTTTGCGTATGCCGAATGGATGGCCTTGTTGGGTGTCGTTATTACATCAGCTAGTAGTGGTATTGGTGAACCGACTTTCCTGTCGTATTCGTCGCATTTCAATAAAAATGTCGTCTCCACATGGTCATCCGGTACTGGTGGTGCTGGTGTAATTGGTTCTCTCTCTTATGCTTCCCTTCGTGCAATTAATGTCAGTCCACGTGATACTATGTTGATTATGCTGCTTTTCCCTGCGCTAGAAGCATTCTCTTTCTGGATAATACTACGCAAACCCACAATAATTCCGCTGACCAACTCAGCGCTCGAATCAACAGAGGAATTGGTGCATGATGAAAAACCATTGCGTGGTTTCAAACAGAAGTTGATCTACATTAAAACACTACTGCCGTATATGTTGCCGCTGGCATTGGTCTACTTCTTTGAGTATCTCATCAATCAGGGTTTGTTTGAATTGGTCTACTTCGAAAACAGCACGCTGTCGCAGGCCTCACAATATCGCTGGTTCAATGTGGACTATCAAATTGGTGTCTTCATCTCACGCTCATCGGTCAATCTATACAAGATCAACAAAATCTGGCTTATGGCTGTCTTTCAGTTGGTCAATGTTGCTTACTTCCTCACCGAAGTTATATATTTCTATACGCCAACTATTTGGATCACTTTGGTCGTTGTACTGTGGGAGGGTTTGCTGGGCGGTGGCGCCTATGTAAACACCTTCTATCGCATGTCTAAAGAGATTAAGCCCGAACGCAGGCGCTTTGCTATGGCTATGGTCACACAATCGGATGCTTATGGCATAGCATTGGCCGGTTTATTGGCCATTCCTTTACATAATGCAATATGCTCGCTACCGGCTGGGTCTCGGAAAGTGGTG
>minax
ATGTCTAGCGATCAGGAGGTTGTTGTTGCCTCACCCGTTACACCGCATCCACCGCCGAAAGATCGCAAGTTATGGCGTGATCTCACGGCCTATTGGATATTTGGTCTGTGCAATAATTACGGTTATGTGGTGATGTTGAGTGCGGCACACGATATTATCGCACAATTTCAGGATCATCCAGCAGATGATAACACA---GTTGAAAATGAAGGCGATGATACGCGAAAATGTCATTTGGTATCAACCGGCGCAATTCTGTTGGCAGATATTTTACCCTCGTTATTTGTGAAAATCGTTATACCTTTTCTGCCGTTCTGGGTGAATTTCAAGATATTGCTCGCTGTGTTGCTGTCAGCATCGGGCTTTTTGCTCGTAGGCTTTGCGAACGCCGAGTGGATGGCTTTGCTGGGAGTGGTTATCACATCGGCGAGTAGCGGAATTGGTGAACCGACTTTCCTATCGTATTCGTCACATTACAATAAAAATGTCGTATCTACATGGTCATCTGGTACTGGCGGTGCCGGTGTAATTGGCTCACTCTCATATGCTTCACTACGTGCACTTAACGTTAGCCCACGTGATACTATGTTGATTATGTTACTTTTCCCAGCGCTGGAAGCATTCTCTTTCTGGATAATACTACGCAAACCCACAATCATTCCACTGACGAACTCGTCACTCGAGTCAACAGAGGAATTGGTGACTGACGAAAAACCACTACAAGGTTTCAAAGAGAAGTTGGTCTACATTAAAACGCTGTTTCCATACATGTTGCCACTGGCATTGGTCTACTTCTTTGAATATCTTATCAATCAGGGTTTGTTTGAATTGGTCTACTTCGAGAACAGCTCGCTCTCGCAGGCTTCACAATATCGCTGGTTCAATGTGGACTATCAGATTGGTGTCTTCATCTCACGCTCATCGGTTAATTTATACAAAATCAACAAAATCTGGCTCATGGCTGTCTTCCAGTTCATCAACGTCACTTACTTCCTCACCGAAGTTATATTCTTCTACACCCCGAGCATTTGGATCACATTGGTCCTTGTGCTGTGGGAGGGTTTGTTGGGCGGTGGCGCCTATGTAAACACCTTCTATCGCATGTCCAAAGAGATTACGCCCGGACGTAGACGCTTTGCTATGGCTATGGTGACACAATCGGATGCTTACGGCATAGCATTGGCTGGTTTCTTGGCCATTCCATTGCATAATGCTATTTGCTCGTTACCGCCTGCGTATCGAAAAGTGGTG
>musae
ATGTCTACCGATCAGGAGGTTGTTGTCGCCTCACCGGTTACGCCGCATCCGCCGCCAAAAGATCGCAACCTATGGCGTGATCTCACCGCCTATTGGATATTGGGTCTATGCAATAATTACGGTTATGTGGTGATGTTGAGTGCGGCACATGATATTATTGCACAATTTCAAGATGAAACAGCCGCTGATGATACC---GTTGAAAATGCAGGCGACGATACGCGTAAGTGCCATTTGATATCGACCGGCGCAATACTGTTGGCTGATATTATACCCTCGTTGATGGTGAAAATTATTGTACCATTTCTGCCGCTCTGGGTGAATTTCAAAATATTGGTTGCTGTGTTGTTGTCAGCGACGGGTTTTCTGCTTGTAGGCTTTGCGAATGCCGAATGGATGGCCTTGTTGGGTGTGGTTATTACATCGGCTAGTAGTGGTATCGGTGAACCGACTTTCCTGTCGTATTCGTCACATTTCAATAAAAATGTCGTCTCCACATGGTCATCCGGTACTGGTGGTGCTGGTGTAATCGGTTCTCTCTCTTATGCTTCCCTACGTGCACTTAATGTCAGTCCACGTGATACTATGTTGATTATGTTGTTTTTCCCTGCGCTGGAAGCATTCTCTTTCTGGATAATACTACGCAAACCCACAATAATTCCGCTGACTAACTCAGCGCTCGAATCAACAGAGGAATTGGTGCATGATGAAAAACCATTGCGTGGTTTCAAAGAGAAGTTGATCTACATTAAAACACTATTTCCGTATATGTTGCCGCTGGCATTGGTCTACTTCTTTGAGTATCTCATCAATCAGGGTTTGTTCGAATTGGTCTACTTCGAGAACAGCAGCCTGTCACAGGCCTCACAATATCGCTGGTTTAATGTGGACTATCAAATTGGTGTCTTCATCTCACGCTCATCTGTCAATCTATACAAGATCAACAAAATCTGGCTTATGGCTGTCTTTCAGTTGGTCAATGTTGCTTACTTCCTCACCGAAGTTATATACTTCTATACGCCAACTATTTGGATCACATTGGTCGTTGTACTGTGGGAGGGTTTGTTGGGCGGTGGCGCCTATGTAAACACCTTCTATCGCATGTCTAAAGAGATTAAGCCCGAACGCAGGCGCTTTGCTATGGCTATGGTCACACAATCGGACGCTTATGGCATAGCATTGGCCGGTTTCTTAGCCATTCCTTTGCATAATGCAATATGCTCGCTACCGGCTGGGTCACGGAAATTGGTG
>oleae
ATGTCTAGCGATCAGGAGGTTGTTGTCGCCTCACCTGTTACACCACATCCGCCGCCAAAAGATCGCAAATTATGGCGTGATCTCACAGCCTATTGGATATTGGGTCTATGCAATAATTACGGTTATGTAGTGATGCTGAGTGCGGCACATGATATTATCGCACAATTTCAGGATCAAACAACCGATGATAGTACC---GTTGAAAATGAAGGCGACGATACGCGAAAATGTCATTTGATATCGACCGGCGCAATACTGTTGGCAGATGTTATACCCTCGTTAATGGTGAAAATCATTATACCGTTTCTGCCGTTCTGGGTGAATTTCAAGATTTTCTTCGCTGTGTTGTTGTCAGCTGCGGGTTTTCTGCTCGTAGGCTTTGCGAACGCCGAGTGGATGGCCTTGTTGGGTGTGGTTATCACATCGGCTAGTAGTGGCATTGGTGAGCCGACTTTCCTGTCATATTCGGCGCATTTCAATAAAAATGTCGTCTCTACATGGTCATCCGGTACTGGTGGTGCCGGTGTGATCGGCTCACTCTCCTATGCTTCACTGCGTGCACTTCACGTTAGTCCACGCGATACTATGTTAATTATGTTGTTTTTCCCTGCGCTGGAAGCATTCTCTTTCTGGATAATACTACGCAAGCCCACCATAATTCCACTGACCAACTCATCGCTTGAGTCAACAGAGGAATTGGTTACTGACGAAAAACCATTGCGTAGTTTCAAAGAGAAGTTGATCTACATTAAAACACTCTTTCCATACATGTTGCCGCTGGCATTGGTCTACTTCTTTGAGTATCTCATCAATCAGGGTTTGTTTGAATTGGTCTACTTCGAGAACAGCACTCTATCACAGGCCTCACAATATCGCTGGTTCAATGTGGACTATCAAATTGGCGTGTTCATCTCACGCTCATCGGTTAATCTATACAAAATCAACAAAATCTGGCTTATGGCTGTCTTTCAGTTTATCAACGTTGCTTACTTTCTCACCGAAGTTATATTTTTCTATACGCCAAGTATTTGGATCACATTGGTTGTTGTGCTGTGGGAGGGTTTGTTGGGCGGTGGCGCCTATGTGAACACCTTTTATCGCATGTCGAAAGAGATTACGCCCGGACGTAGACGTTTCGCTATGGCTATGGTTACACAATCGGATGCTTATGGCATAGCCTTGGCTGGTTTCTTGGCCATTCCATTGCATAATGCAATATGCTCGCTACCGCCTGCGTATCGGAAAGTGGTG
>tryoni
ATGTCTGCCGATCAGGAGGTTGTTGTCGCCTCACCCGTTACGCCGCATCCGCCGCCAAAAGATCGCAGCCTATGGCGTGATCTCACCGCCTATTGGATACTGGGTCTGTGCAATAATTACGGTTATGTGGTGATGCTGAGTGCAGCACACGATATTATTGCACAATTTCAAGATGAAACAGCCGCTGATGACACC---GTTGAAAATGCAGGCGACGATACGCGTAAGTGTCATTTGATATCGACCGGCGCAATACTGTTGGCTGATATTATACCCTCGTTGATGGTGAAAATTATTGTACCGTTTCTGCCGCTCTGGGTGAATTTTAAAATATTGGTTGCTGTGTTGTTGTCAGCGACGGGTTTTCTGCTTGTAGGCTTTGCGAATGCCGAATGGATGGCCTTGTTGGGTGTGGTTATTACATCGGCTAGTAGTGGTATCGGTGAACCGACTTTCCTGTCGTATTCGTCGCATTTCAATAAAAATGTCGTCTCCACATGGTCATCCGGTACTGGTGGTGCCGGTGTAATCGGCTCACTCTCTTATGCTTCCCTCCGTGCACTTAATGTCAGTCCACGTGATACTATGTTGATCATGTTGCTTTTCCCTGCACTAGAAGCATTCTCTTTCTGGATAATACTGCGAAAACCAACAATAATTCCACTGACCAACTCAGCGCTCGAATCAACAGAGGAATTGGTGCATGACGAAAAACCATTGCGTGGTTTCAAAGAGAAGTTGATCTACATTAAAACACTGTTTCCGTACATGTTGCCGCTGGCATTGGTCTACTTCTTTGAGTATCTCATCAATCAGGGTTTGTTTGAATTGGTCTACTTCGAGAACAGCACCCTGTCGCAGGCCTCACAATATCGCTGGTTCAATGTGGACTATCAAATTGGTGTCTTCATCTCACGCTCATCGGTCAATCTATACAAGATCAACAAAATCTGGCTTATGGCTGTCTTTCAGTTAGTCAACGTTGCTTACTTTCTCACCGAAGTTATATACTTCTATACACCAACTATTTGGATCACATTGGTCATTGTATTGTGGGAGGGTTTGTTGGGCGGTGGCGCCTATGTGAACACCTTCTATCGCATGTCTAAAGAGATTAAGCCCGAACGCAGGCGCTTTGCTATGGCTATGGTCACACAATCGGATGCTTATGGCATAGCATTGGCCGGTTTCTTGGCCATTCCTTTGCATAATGCAATATGCTCGCTACCGGCTGGGTCTCGGAAATTGGTG
>zonata
ATGTCTGCCGATCAGGAGGTTGTTGTCGCCTCACCGGTTACGCCGCATCCGCCGCCAAAAGATCGCAGCCTATGGCGTGATCTCACCGCCTACTGGATATTGGGTCTGTGCAATAATTACGGTTATGTGGTGATGTTGAGTGCGGCACACGATATTATTGCACAATTTCAGGATGAAACAGACGCTGATGATACC---GTTGAAAATGCAGGCGACGATACGCGTAAGTGCCATTTGATATCGACCGGCGCAATACTGTTGGCTGATATTATACCCTCGTTGATGGTGAAAATTATTGTACCATTTCTGCCGCTCTGGGTGAATTTCAAAATATTGGTTGCTGTGTTGTTGTCAGCGACAGGTTTTCTGCTTGTGGGCTTTGCGAATGCCGAGTGGATGGCCTTGTTGGGTGTGGTTATTACATCGGCTAGTAGTGGTATCGGTGAACCGACTTTCCTGTCGTATTCGTCGCATTTCAATAAAAATGTCGTCTCCACATGGTCATCCGGTACTGGTGGTGCTGGTGTAATCGGCTCTCTCTCTTATGCTTCCCTACGTGCACTTAATGTCAGTCCACGTGATACTATGTTGATTATGTTGTTTTTCCCTGCGCTGGAAGCATTCTCTTTCTGGATAATACTACGCAAACCCACAATAATTCCGCTGACCAACTCAGCGCTCGAATCAACAGAGGAATTGGTGCATGATGAAAAACCATTGCGTGGTTTCAAAGAGAAGTTGATCTACATTAAAACACTGTTTCCATACATGTTGCCGCTGGCATTGGTCTACTTCTTCGAGTATCTCATTAATCAGGGTTTGTTCGAATTGGTCTACTTCGAGAATAGCAGCCTGTCACAGGCCTCACAATATCGCTGGTTTAATGTGGACTATCAAATTGGTGTCTTCATCTCACGCTCATCGGTCAATCTATACAAGATCAAAAAAATCTGGCTTATGGCTGTTTTTCAGTTGGTCAATGTTGCTTACTTCCTCACCGAAGTTATATACTTCTATACGCCAACTATTTGGATCACATTGGTCATTGTACTGTGGGAGGGTTTGTTGGGCGGTGGCGCCTATGTAAACACCTTCTATCGCATGTCTAAAGAGATTAAGCCCGAACGAAGGCGCTTTGCTATGGCTATGGTCACACAATCGGACGCTTATGGCATAGCATTGGCCGGTTTCTTGGCCATTCCTTTGCATAATGCAATATGCTCGCTACCGGCTGGATCTCGGAAACTGGTG
