# Supplementary material for: The Impact of Fast Radiation on the Phylogeny of Bactrocera Fruit Flies as Revealed by Multiple Evolutionary Models and Mutation Rate-Calibrated Clock
Source: Insects. 2022 Jun 30;13(7):603. doi: 10.3390/insects13070603 (PMC9319077; doi:10.3390/insects13070603)
Supplement: Supplementary file 1 [file insects-13-00603-s001.zip › File S1/ceratitis_4801.fasta]

>bryoniae
ATGGCACGCCCAATTTATGCAAATCAACAGAAAATAGCTGAAAAGCTGGTGATACTCAACGATCGTGGTCTGGGTATATTAACGCGTATTTATAATATTAAAAAAGCATGCGGTGATACAAAATCCAAGCCAGGTTTCCTATCAGACAAATCGCTTGAGTCATCTATTAAATTCATTGTCAAACGTTTCCCTAATATCGATGTAAAGGGTTTAAATGCAATAGTGAATATAAAAGCGGAGATTATTAAATCGCTCTCCCTGTATTATCACACTTTTGTTGATTTGTTAGATTTTAAAGACAATGTCTGCGAATTGCTCACCACAATGGATGCTTGCCAGATACACTTGGATATTACACACAATTTTGAGTTGACAAAACATTATCTGGACTTAGTAGTTACATATGTTTCATTAATGATATTGCTGTCACGTGTTGATGATCGCAAAGCCGTTTTGGGACTCTATAATGCAGCCTACGAACTGCAGAATAATCAAGCAGATTCGGGGTTTCCGCGTCTGGGACAAATGATATTAGATTATGAAGTGCCGCTGAAACGTTTATCGGAAGAATTCATACCGCATCAGCGTTTGCTAACCAATGCCTTACGTTCGCTTATCGCAATTTATCCGTTAAGAAATTTGCCAGCTGATAAGTGGCGTGAAATGCAAAAACTCAGTTTAGTGGGTAATCCAGCAATATTGCTAAAAGCTGTGCGCACCGACACAATGTCCTGCGAATATGTTTCACTAGAAGCAATGGATCGTTGGATAATTTTTGGGCTGTTGCTGAATCATCAAATGCTCGGACAGTATCAGGAAGTAAATAAAATTTGGATATCTGCTTTAGAATCGAGTTGGGTCATTGCATTGTTTCGTGATGAAGTATTGCAAATACATCAATACATACAGAGCACCTTCGACGGCATCAAAGGTTATAGCAAACGCATTGGTGAAGTAAAGGAAGCATATGCTGTGGCAACACAGAAAGCAGCGCTAATGCATCGTGAACGCCGCAAGTTTTTGCGTACCGCCTTGAAAGAACTGGCGCTTATAATGACTGATCAGCCCGGCTTGTTGGGACCAAAAGCAATTTTCATATTTATTGGTTTATGCTTGGCGCGCGATGAAATACTATGGCTATTGCGGCACAACGATAATCCGCCAGTGACGAAGAATAAAGGTAAATCCAATGAGGACCTTGTGGATCGTCAGTTGCCAGAATTACTCTTTCATATGGAGGAGCTGCGCGCTCTTGTGCGTAAATACAGTCAAGTTATGCAACGCTATTATGTGCAATATCTCTCCGGGTTCGACTCGATCGATCTCAACATACGCATGCAGAGTTTGCAAGTTTGTCCGGAGGATGAAAGTGTCATATTGTCTTCGCTGTATAACACTGCTTCAAGTTTGACTGTGAAACAAGTGGAGGACAATGAATTATTTGATTTTCGTGCTTTTCGGCTGGATTGGTTTCGCTTGCAAACTTACATGAGCGTCAGTAAAGCTGCGCTACGCATAACGGAAAATGTCGAATTGGCACGTTTGCTAGACTCTATGGTTTTCCACACACGCGTCGTGGACAACTTAGACGAGATACTCGTTGAGACCTCTGATTTAAGTATTTTCTGTTTCTACAATAAAATGTTTGACGACCAATTCCACATGTGTTTGGAATTTCCGGCACAAAATCGTTACATTATTGCATTTCCCTTGATTTGCAGTCACTTCCAGAATTGTACGCATGAGATGTGTCCCGAAGAACGTCATCACATACGCGAGCGTTCGCTTAGTGTAGTTAACATCTTCTTGGAAGAGATGGCCAAAGAAGCCAAGAATATTATAACAACCATATGTGATGAGCAATGCACAATGGCCGATGCGCTGTTGCCGAAACACTGTGCCAAAATACTCTCAGTGCAATCAGCGCGCAAAAAGAAGGACAAAGCCAAAAAGCAATTCGACGATATACGTAAACCGGGTGATGAGTCATATCGCAAAACACGCGAAGACTTGACCACAATGGACAAATTGCATATGGCACTGACGGAGCTGTGCTTTGCCATCAATTACTGTCCGACGGTGAATGTGTGGGAATTTGCATTTGCACCGCGCGAATATCTTTGTCAGAATTTGGAGCATCGTTTCTCGAGAGATCTCGTCGGCATGGTCATGTTCAATCAGGAGACCATGGAAATTGCAAAACCATCGGAACTGCTAGCCACTGTGCGCGCATACATGAATGTGCTACAGACCGTGGAGAATTATGTGCATATCGACATAACGCGCGTATTCAACAACTGTCTTTTGCAGCAAACGCAGAATTTGGATTCGCATGGCGAGAAGACTATAGCCGCATTATATAATACATGGTACAGCGAGGTACTAGTGCGTCGTGTCTCCTCTGGCAATATAGTATTCTCCATGAATCAGAAAGCATTTGTGCCCATATCGCCCGAAGGTTGGGTGCCTTTTAACCCCCAAGAATTCTCCGACCTCAACGAATTGCGTTCATTGGCCGAACTTGTCGGTCCCTATGGCATAAAATCGCTGAATGAAACACTCATGTGGCACATTTCTAATCAAGTGCAAGAGCTCAAACAACATGTTGCCTCCAACAAGGATGTGCTCATACTGCTACGCACAAGTTTCGATAAACCCGAGGTAATGAAAGAACAATTCAAACGTTTACACGATGTCGATAGCGTACTACAACGCATGACGCTCATCGGTGTGATACTTTGCTTCCGTAATTTGGTACATGAAGCGCTAGTCGATGTGCTTGAGAAGCGTATACCATTCTTACTTAGTTCAGTGCGTGATTTCCAAGAGCATTTGCCAGGTGGCGATCAAATACGCGTCGCTTCCGAAATGGCCTCGGCCGCTGGCTTGCCGTGTAAAGTCGATCCGACGCTAACCAGCACTTTGAAATCGAAAAAACCCGATTTCGATGAAGGCGAACATTTAGTGTCATGTTTGCTAATGGTTTTCGTTGCTGTTTCTATACCAAAATTGGCACGCAACGAAACGTCATTCTATCGCGCCTCCATCGACGGGCATTCGAATAATACACACTGCATGGCAGTGGCGATCAATAATATATTCGGCGCGCTATTCACCATTTGTGGTGAGAACGACATAGAGGATCGCATGAAAGAGTTCTTGGCATTGGCGAGCTCGTCACTATTGCGTTTGGGTCAGGAATCGGACAAGGAGGCGACACGTAATCGCGAATCGGTGTATTTGCTCTTGGATGAGATTGTTAAACAATCGCCTTTCCTCACCATGGACTTGCTGGAATCTTGTTTCCCATATGTGCTCATACGCAATGCATATCATGCGGTCTACAAGCAGGAACAAATGTTG
>ceratitis
ATGGCACGCCCAATTTATCCAAATCAACAAAAAATCGCTGAAAAGCTTGTAATACTCAACGATCGTGGTTTGGGTATATTAACACGAATTTACAATATTAAGAAGGCATGCGGGGACACCAAATCAAAACCTGGCTTCTTATCGGACAAGTCACTTGAGTCATCAATTAAGTTTATTGTAAAGCGTTTCCCCAACATTGATGTTAAGGGTCTAAATGCAATAGTAAATATAAAAGCAGAGATTATTAAGTCACTTTCATTGTATTATCACACATTTGTGGATTTGCTCGATTTCAAAGACAATGTCTGCGAATTGCTTACTACAATGGATGCGTGCCAGATACATTTGGACATAACTCAGAATTTTGAATTAACCAAACATTATTTGGATTTAGTTGTCACTTATGTGTCATTGATGATACTGCTATCACGCGTGGAAGATCGTAAAGCTGTGTTGGGTCTATATAATGCTGCTTATGAATTGCAGAACAACCAAGCCGATTCAGGGTTTCCACGTTTGGGACAGATGATACTCGATTATGAGGTGCCACTGAAACGCCTTTCAGAAGAGTTCATACCACATCAACGTTTGTTAACCAACGCATTACGCTCACTTACAGCAATATATCCGTTACGAAATTTACCGGCTGATAAGTGGCGTGAAATGCAAAAATTGAGTTTAGTAGGCAATCCAGCCATACTATTGAAGGCAGTGCGCACCGATACAATGTCGTGTGAATATGTTTCACTTGAAGCGATGGATCGTTGGATTATTTTTGGTCTATTACTGAACCATCAAATGCTTGGCCAATATCAAGAAGTAAATAAAATATGGGTATCTGCATTAGAATCGAGCTGGGTTATAGCATTGTTCCGAGATGAAGTACTACAAATACATCAGTATATACAAAGTACATTTGATGGCATTAAAGGTTATAGTAAACGCATTGGCGAGGTAAAGGAAGCCTACTCCGTGGCAACACAGAAGGCGGCATTAATGCATCGTGAACGACGCAAATTTTTGCGCACTGCTTTAAAAGAGCTCGCGCTTATAATGACCGATCAGCCCGGTTTGTTAGGACCAAAGGCAATTTTCATATTTATTGGTTTGTGTTTGGCACGCGATGAAATATTGTGGCTTTTGCGTCATAATGACAATCCGCCAGTGCAGAAAAATAAAGGCAAGTCAAATGAGGACCTCGTCGATCGCCAATTGCCGGAATTGCTTTTTCACATGGAAGAGTTGCGCGCTTTGGTGCGTAAATATAGTCAAGTGATGCAACGTTATTACGTGCAATATCTTTCTGGTTTCGATTCAATCGACCTTAACATACGTATGCAGAGTTTACAAGTTTGCCCGGAAGATGAAAGTGTCATCTTATCATCACTGTACAACACTGCTTCAGGCTTGACAGTTAAGCAAGTGGAAGATAATGAATTATTTGATTTTCGCGCATTTCGTTTGGACTGGTTCCGCCTGCAGACATATATGAGCGTCAGCAAAGCGGCTCTGCGTATTACCGAACATGTTGAATTGGCGCGTCTACTTGATTCTATGGTATTTCACACACGCGTTGTTGACAATTTAGATGAAATACTCGTTGAAACTTCAGATTTAAGCATCTTCTGCTTCTATAGCAAAATGTTCGATGATCAATTTCACATGTGTTTGGAATTTCCCGCACAGAACCGTTATATCATTGCATTTCCACTGATTTGTAGTCACTTTCAGAATTGTACGCATGAAATGTGTCCAGAAGAACGACATCATATACGCGAACGTTCACTAAGTGTGGTCAATATCTTTTTGGAAGAGATGGCTAAAGAAGCCAAGAATATCATAACAACAATTTGTGATGAACAATGCACAATGGCCGATGCGCTATTGCCGAAACACTGTGCCAAGATACTCTCTGTGCAATCGGCCCGCAAAAAGAAAGATAAATCAAAGAAACAATTCGACGATATACGTAAGCCAGGCGATGAGTCATATCGTAAAACGCGTGAGGACCTCACCACCATGGATAAGCTACACATGGCACTCACAGAGTTATGCTTCGCCATTAATTACTGTCCGACGGTGAATGTGTGGGAATTTGCTTTTGCGCCACGCGAGTATCTTTGTCAGAATTTAGAGCATCGCTTCTCACGTGATCTCGTCGGCATGGTAATGTTTAATCAAGAGACCATGGAGATAGCAAAACCATCAGAACTCTTGGCCACAGTACGCGCTTATATGAATGTGCTGCAGACGGTGGAGAATTATGTACATATCGATATAACGCGTGTATTCAACAACTGCCTACTGCAACAGACACAAACCTTGGATTCGCATGGTGAAAAAACCATTGCGGCGTTATATAATACATGGTACAGCGAAGTTCTGCTGCGTCGCGTCTCTGCCGGGAACATCGTATTCTCCATGAATCAAAAAGCTTTTGTGCCGATTTCTCCAGAAGGTTGGGTACCTTTCAATCCACAGGAATTCTCCGACCTCAATGAATTACGTTCACTAGCTGAGCTTGTTGGTCCCTATGGCATTAAATCGTTGAATGAGACCCTAATGTGGCATATTGCCAATCAAGTGCAGGAGTTGAAACAACTTGTCGCTACCAATAAAGATGTGCTTATACTATTACGCACCAGTTTCGATAAACCTGAAGTGATGAAGGAGCAGTTCAAACGTTTGCAGGATGTTGATCGTGTCCTACAACGCATGACCATCATTGGTGTTATACTCTGTTTTCGTAATTTGGTGCATGAAGCACTTGTCGATGTGCTAGAGAAACGCATACCATTCTTACTCAGTTCAGTGCGTGATTTCCAGGAACATTTACCGGGTGGCGATCAAATACGTGTCGCTTCGGAAATGGCCTCTGCCGCTGGCTTGCCATGTAAAGTCGATCCAACACTTACCACTACACTCAAATCGAAGAAACCCGATTTTGATGAGGGTGAACATTTGGTTTCCTGTTTGCTAATGGTTTTCGTAGCTGTCTCCATACCGAAATTGGCACGCAATGAAACATCATTCTATCGTGCTTCCATCGATGGACATTCGAATAATACACACTGCATGGCAGTCGCTATTAATAATATATTCGGTGCATTATTCACCATTTGTGGTGAGAATGATATAGAGGATCGCATGAAAGAGTTTTTGGCATTGGCAAGTTCATCGCTATTGCGTTTGGGTCAAGAGTCAGATAAGGAGGCTACACGTAATCGTGAATCAATTTATTTACTTTTGGATGAGATTGTTAAACAATCGCCATTCTTAACAATGGATTTGTTAGAATCTTGTTTCCCATATGTGCTCATACGCAACGCATATCATGCGGTCTATAAGCAAGAACAAATTTTG
>correcta
ATGGCACGCCCAATTTACCCAAATCAACAGAAAATCGCTGAAAAGCTGGTGATACTCAACGATCGTGGTCTGGGTATATTAACGCGTATATATAATATTAAAAAAGCATGCGGCGATACAAAATCCAAACCAGGTTTCCTATCAGACAAATCGCTTGAGTCATCTATTAAATTCATTGTCAAACGTTTCCCCAACATTGATGTAAAGGGTTTAAATGCAATAGTGAATATAAAAGCGGAGATTATTAAATCGCTTTCGCTGTATTATCACACTTTTGTTGATTTGTTGGATTTTAAAGATAATGTCTGCGAATTGCTCACCACAATGGATGCTTGCCAGATACACTTGGATATTACACAGAATTTTGAGTTGACAAAACATTATTTGGATTTAGTAGTTACATATGTTTCATTAATGATACTGCTGTCACGCGTTGATGATCGCAAAGCCGTTTTGGGGCTCTATAATGCAGCATACGAACTGCAGAATAATCAAGCAGATTCGGGTTTTCCGCGTCTGGGACAAATGATATTAGATTATGAAGTGCCGTTGAAACGTTTATCGGAAGAGTTCATACCGCATCAGCGTTTGCTAACTAATGCACTGCGATCGCTTATCGCAATTTATCCGTTAAGAAATTTGCCAGCTGATAAGTGGCGTGAAATGCAAAAACTCAGTTTAGTGGGTAATCCAGCAATATTGCTAAAAGCTGTGCGCACCGACACAATGTCCTGCGAATATGTTTCACTAGAAGCAATGGATCGTTGGATAATTTTTGGCCTGCTGCTGAATCATCAAATGCTCGGACAGTATCAGGAAGTAAATAAAATTTGGATATCTGCTTTAGAATCGAGTTGGGTAATTGCATTATTTCGTGATGAAGTATTGCAAATACATCAATACATACAGAGCACTTTTGACGGCATCAAAGGTTATAGCAAACGCATTGGTGAAGTAAAGGAAGCATATGCTGTGGCAACACAGAAAGCAGCGCTGATGCATCGTGAACGACGTAAGTTTTTGCGTACCGCCTTGAAAGAGCTGGCGCTTATAATGACTGATCAGCCTGGCTTGTTGGGACCAAAGGCAATTTTCATATTTATTGGTTTATGCTTGGCGCGCGATGAAATACTATGGCTACTGCGGCACAACGATAATCCGCCAGTGACGAAAAATAAAGGTAAATCCAATGAGGACCTTGTTGATCGTCAGTTGCCAGAATTACTCTTTCATATGGAGGAGTTGCGCGCTCTTGTGCGTAAATACAGTCAAGTTATGCAACGCTATTATGTGCAATATCTCTCCGGGTTCGACTCGATCGATCTCAACATACGCATGCAGAGTTTGCAAGTTTGTCCGGAGGATGAAAGTGTCATATTGTCTTCGCTGTATAACACCGCTTCAAGTTTGACTGTGAAACAAGTCGAGGACAATGAATTATTTGATTTTCGTGCCTTTCGGCTGGATTGGTTTCGTTTGCAAACTTACATGAGCGTCAGTAAAGCCGCGCTGCGCATAACGGAAAATGTCGAATTGGCACGTTTGCTAGACTCTATGGTTTTCCACACACGCGTTGTGGATAACTTAGACGAGATACTCGTTGAGACCTCCGATTTAAGTATTTTCTGTTTCTACAATAAAATGTTTGACGATCAATTCCACATGTGTTTGGAATTTCCGGCACAAAATCGTTACATTATTGCATTTCCCTTGATTTGCAGTCACTTCCAGAATTGTACGCATGAAATGTGCCCCGAAGAGCGTCATCACATACGCGAACGTTCGCTTAGTGTAGTTAACATCTTCTTGGAAGAGATGGCCAAAGAAGCAAAGAATATTATAACAACCATATGTGATGAACAATGCACAATGGCCGATGCGCTGTTGCCGAAACACTGTGCCAAAATACTATCAGTGCAATCAGCGCGCAAAAAGAAGGACAAAGCCAAAAAGCAATTCGACGATATACGTAAACCGGGTGATGAGTCGTATCGTAAAACACGCGAAGACTTGACCACAATGGATAAATTGCATATGGCACTGACCGAGCTGTGCTTTGCCATTAATTACTGTCCGACAGTGAATGTCTGGGAATTTGCATTTGCACCGCGCGAATATCTTTGTCAGAATTTGGAGCATCGTTTCTCGAGAGATCTCGTCGGCATGGTCATGTTCAATCAGGAGACCATGGAAATTGCAAAACCATCGGAACTGCTAGCCACTGTGCGCGCATACATGAATGTGCTACAGACCGTGGAGAATTATGTGCATATCGACATAACGCGTGTATTCAACAACTGTCTCTTGCAGCAAACGCAGAATTTAGATTCGCATGGCGAGAAGACCATAGCGGCATTATATAATACATGGTACAGCGAGGTACTAGTGCGTCGTGTCTCCTCCGGCAATATAGTTTTCTCCATGAATCAGAAAGCATTTGTGCCCATATCGCCCGAAGGTTGGGTGCCTTTTAACCCACAAGAATTCTCCGACCTCAACGAATTGCGTTCATTGGCCGAACTTGTCGGCCCCTATGGCATAAAATCGCTAAATGAAACACTTATGTGGCACATTTCTAACCAAGTGCAAGAGCTTAAACAACATGTTGCTTCCAACAAGGATGTGCTCATACTGCTACGCACAAGTTTCGATAAGCCCGAGGTAATGAAAGAACAATTCAAACGTTTACACGATGTCGACAGCGTACTGCAACGCATGACGCTCATTGGTGTAATACTTTGCTTCCGTAATTTGGTACATGAAGCGCTCGTCGATGTGCTTGAGAAGCGTATACCATTCTTACTTAGTTCAGTGCGTGATTTTCAAGAGCATTTGCCGGGTGGCGATCAAATACGCGTCGCTTCCGAAATGGCCTCGGCCGCTGGCTTGCCGTGTAAAGTCGATCCGACGCTAACCAGCACTTTGAAATCGAAAAAACCCGATTTCGATGAAGGCGAACATTTAGTGTCATGTTTGTTAATGGTTTTCGTTGCTGTCTCTATACCGAAATTGGCGCGCAACGAAACGTCATTCTATCGCGCCTCCATCGACGGACATTCGAATAATACACACTGCATGGCAGTGGCGATCAATAATATATTCGGCGCGCTATTCACCATATGTGGTGAAAACGACATCGAGGATCGCATGAAAGAGTTCTTGGCATTGGCGAGCTCATCGCTATTGCGTTTGGGTCAAGAATCAGACAAGGAGGCGACACGCAATCGCGAATCGGTGTATTTGCTCTTGGATGAGATTGTTAAACAATCACCGTTCCTCACGATGGATCTGCTGGAATCTTGTTTCCCATATGTGCTCATACGCAATGCATATCATGCGGTCTACAAGCAGGAACAAATGTTG
>cucurbitae
ATGGCACGCCCAATTTATCCAAATCAACAGAAAATCGCTGAGAAGTTGGTGATACTCAACGATCGTGGTTTGGGTATATTAACGCGTATTTATAATATTAAAAAGGCATGCGGCGATACAAAATCCAAGCCAGGTTTCTTATCGGACAAATCACTTGAGTCATCAATCAAATTCATTGTAAAGCGTTTCCCCAACATCGATGTTAAGGGTCTCAATGCAATTGTGAATATAAAGGCGGAGATTATTAAATCGCTTTCCTTATATTATCATACTTTTGTGGATTTGTTGGATTTTAAGGATAATGTCTGCGAATTGCTCACCACAATGGATGCTTGCCAGATACATCTGGATATTACGCAAAATTTCGAGTTAACCAAACATTATCTGGATTTAGTAGTCACATATGTGTCTTTAATGATACTTTTGTCACGCGTGGACGATCGCAAAGCCGTTTTGGGGCTCTACAATGCCGCCTACGAACTACAGAATAATCAAGCCGATTCGGGTTTTCCACGTCTGGGACAAATGATACTAGACTATGAAGTACCGCTGAAACGTTTATCAGAGGAATTCATACCGCATCAGCGTTTGCTAACCAATGCATTGCGTTCACTAATCGCAATCTATCCGTTAAGGAATCTACCAGCTGATAAGTGGCGTGAAATGCAAAAACTCAGTTTAGTGGGTAATCCCGCAATACTGCTGAAAGCTGTGCGCACTGACACCATGTCCTGCGAGTATGTTTCACTCGAAGCAATGGATCGTTGGATCATTTTTGGATTACTGCTAAATCATCAAATGCTGGGACAATATCAGGAAGTAAACAAAATTTGGATATCTGCATTAGAGTCGAGTTGGGTAATTGCGCTATTTCGCGATGAAGTGCTGCAAATACACCAATACATACAGAGCACTTTTGATGGCATCAAAGGTTATAGTAAACGCATTGGCGAGGTAAAGGAAGCATATGCTGTGGCAACACAGAAAGCAGCGCTCATGCATCGTGAACGTCGCAAGTTTTTGCGCACCGCTTTGAAAGAGCTGGCGCTTATAATGACAGATCAACCGGGTTTGTTGGGACCAAAAGCAATTTTCATATTTATTGGTTTATGCTTGGCGCGCGATGAAATATTGTGGCTATTGCGTCACAATGATAATCCGCCGGTTACGAAGGGCAAAGGTAAATCCAATGAGGACCTTGTTGATCGTCAATTGCCCGAATTGCTTTTCCACATGGAGGAGTTGCGCGCATTGGTGCGCAAATACAGTCAAGTAATGCAACGCTATTATGTGCAATATCTCTCCGGTTTCGACTCGATCGATCTCAACATACGCATGCAGAGTTTACAAGTGTGTCCGGAGGATGAAAGTGTCATATTGTCGTCGTTATATAACACCGCTTCAAGTTTGACTGTGAAACAAGTGGAAGACAATGAATTATTTGATTTTCGCGCTTTTCGGCTGGATTGGTTCCGCCTGCAAACTTACATGAGCGTCAGTAAGGCTGCGTTGCGCATCACAGAAAATGTCGAATTGGCGCGTTTGCTAGACTCCATGGTTTTCCATACACGCGTTGTGGACAACTTGGATGAAATACTGGTGGAGACCTCTGATTTGAGCATATTCTGTTTCTACAATAAAATGTTTGACGATCAATTCCACATGTGCTTGGAATTTCCCGCACAGAATCGTTATATTATTGCATTTCCACTGATTTGCAGTCACTTCCAGAATTGTACACATGAAATGTGCCCCGAGGAGCGTCATCACATACGCGAACGTTCACTAAGTGTGGTTAACATCTTTCTAGAAGAGATGGCGAAGGAGGCCAAGAATATTATAACAACGATTTGTGATGAGCAATGCACAATGGCCGATGCGCTATTGCCGAAACACTGTGCCAAAATACTGTCCGTGCAATCGGCGCGCAAAAAGAAAGACAAATCCAAAAAGCAATTCGACGATATACGTAAACCCGGTGATGAGTCGTATCGTAAAACGCGCGAAGACTTGACCACAATGGATAAATTGCATATGGCGCTCACCGAGCTCTGTTTTGCCATCAATTATTGTCCGACAGTGAATGTGTGGGAATTTGCATTTGCACCGCGCGAATATCTTTGTCAGAATTTAGAGCATCGTTTTTCGCGTGATCTCGTCGGTATGGTCATGTTCAATCAGGAGACCATGGAAATCGCAAAACCATCGGAACTCTTGGCCACCGTGCGCGCCTACATGAATGTGCTGCAGACCGTGGAGAATTATGTGCATATCGATATAACGCGTGTGTTCAACAATTGTCTGCTGCAGCAGACGCAAAATTTAGATTCGCATGGCGAGAAGACCATTGCGGCGTTGTATAATACATGGTACAGCGAAGTGCTTGTGCGTCGCGTTTCCTCCGGCAATATAGTCTTCTCCATGAATCAGAAAGCATTTGTGCCCATCTCGCCCGAAGGTTGGGTGCCTTTTAATCCGCAAGAATTCTCCGACCTCAATGAATTGCGCTCCCTGGCCGAGCTAGTCGGTCCCTACGGCATAAAATCGCTGAATGAAACACTCATGTGGCACATTTCTAATCAAGTGCAAGAGCTCAAACAACACGTGGCCTCCAATAAGGATGTGCTCATACTGCTGCGCACCAGTTTCGATAAACCCGAAGTTATGAAAGAACAATTCAAGCGTTTACACGATGTCGATAGCGTGCTGCAACGCATGACGCTCATCGGTGTCATACTTTGTTTCCGTAATTTAGTGCACGAAGCGCTCGTGGATGTACTCGAGAAACGTATACCGTTCTTGCTGAGTTCAGTGCGTGATTTCCAAGAGCATTTGCCGGGTGGCGATCAAATACGCGTCGCCTCCGAAATGGCCTCCGCCGCCGGTTTGCCATGCAAAGTCGATCCAACACTAACCAGCACACTGAAATCAAAGAAACCCGATTTCGATGAAGGCGAACATTTGGTCTCGTGTTTGCTCATGGTTTTCGTTGCCGTCTCCATACCGAAATTGGCACGCAACGAAACCTCATTCTATCGCGCTTCCATCGATGGTCACTCGAATAATACACACTGCATGGCGGTGGCAATCAATAATATATTCGGCGCGCTATTCACCATCTGTGGTGAGAATGATATTGAGGATCGCATGAAAGAGTTTTTGGCGTTGGCAAGCTCATCGCTCTTGCGTTTGGGTCAGGAATCGGACAAGGAGGCTACACGCAATCGCGAATCGGTTTATTTGCTCTTGGATGAGATTGTGAAACAATCGCCTTTCCTCACCATGGACTTGCTGGAATCGTGTTTCCCATATGTGCTCATACGCAATGCATATCATGCGGTCTACAAGCAAGAACAAATATTG
>dorsalis
ATGGCACGCCCAATTTATCCAAATCAACAGAAAATAGCTGAAAAGCTGGTGATACTCAACGATCGTGGTCTGGGTATATTAACGCGTATATATAACATTAAAAAAGCATGCGGCGATACAAAATCTAAACCAGGTTTCCTATCAGACAAATCGCTTGAGTCATCTATTAAATTCATTGTCAAACGTTTTCCCAACATCGATGTAAAGGGTTTGAATGCAATAGTGAATATAAAAGCGGAGATCATTAAATCGCTTTCGCTGTATTATCACACTTTTGTTGATTTGTTAGATTTTAAAGATAATGTCTGCGAATTGCTCACCACAATGGATGCTTGCCAGATACACTTGGATATTACACAGAATTTTGAGTTGACAAAACATTATTTGGATTTAGTAGTAACATATGTTTCATTAATGATACTGCTGTCACGCGTTGATGATCGCAAAGCCGTTTTGGGACTTTATAATGCAGCCTACGAACTGCAGAATAATCAAGCAGATTCGGGTTTTCCACGGCTGGGACAAATGATATTAGATTACGAAGTGCCGTTAAAACGTTTATCTGAAGAGTTCATACCGCATCAGCGCTTGCTAACCAATGCACTGCGTTCGCTTATCGCTATTTATCCGTTAAGAAATTTGCCAGCTGATAAGTGGCGTGAAATGCAAAAACTCAGTTTAGTGGGTAATCCAGCAATATTGCTAAAAGCAGTGCGCACCGACACAATGTCCTGCGAATATGTTTCACTTGAAGCAATGGATCGTTGGATAATTTTTGGCCTCTTGCTGAATCATCAGATGCTCGGACAATATCAGGAAGTAAATAAAATTTGGATATCTGCTTTAGAATCGAGTTGGGTAATTGCATTGTTTCGTGATGAAGTATTGCAAATACATCAATACATACAGAGCACCTTTGACGGCATCAAAGGTTATAGCAAACGCATTGGTGAAGTAAAGGAAGCATATGCTGTGGCAACACAGAAAGCAGCGCTGATGCATCGTGAACGACGTAAGTTCTTGCGTACCGCCTTGAAAGAGCTGGCGCTTATAATGACTGATCAGCCCGGCTTGTTGGGACCAAAGGCAATTTTCATTTTTATTGGTTTATGTTTGGCGCGCGATGAAATACTATGGCTATTGCGGCACAACGATAATCCGCCAGTGACGAAAAATAAAGGTAAATCCAATGAGGACCTTGTTGATCGTCAATTGCCAGAATTACTCTTTCATATGGAGGAGTTGCGCGCTCTTGTGCGTAAATACAGTCAAGTTATGCAACGCTATTATGTGCAATATCTCTCCGGGTTCGACTCCATCGATCTCAACATACGCATGCAGAGTTTGCAAGTTTGTCCGGAGGATGAAAGTGTCATATTGTCTTCGCTTTATAACACCGCTTCAAGTTTGACAGTGAAACAAGTGGAGGACAATGAATTATTTGATTTCCGTGCTTTTCGGCTGGATTGGTTTCGCTTGCAAACTTACATGAGCGTCAGTAAAGCCGCGCTGCGCATAACGGAAAATGTCGAATTGGCACGTTTGCTAGACTCTATGGTTTTCCATACACGCGTTGTGGATAACTTAGACGAGATACTCGTTGAGACCTCTGATTTAAGTATTTTCTGTTTCTACAATAAAATGTTTGACGATCAATTCCACATGTGTTTGGAATTTCCGGCACAAAATCGTTACATTATTGCATTTCCCTTGATTTGCAGTCACTTCCAGAATTGTACGCATGAAATGTGCCCCGAAGAGCGTCATCACATACGCGAGCGTTCGCTTAGTGTAGTTAACATCTTCTTGGAAGAGATGGCCAAAGAAGCCAAGAATATTATAACAACCATATGTGATGAGCAATGCACAATGGCCGATGCGCTGTTGCCGAAACACTGTGCCAAAATACTGTCAGTGCAATCAGCGCGCAAAAAGAAGGACAAAGCCAAAAAGCAATTCGACGATATACGTAAACCGGGTGATGAGTCGTATCGCAAAACACGCGAAGACTTGACCACAATGGATAAATTGCATATGGCACTGACCGAGCTGTGCTTTGCCATCAATTACTGCCCGACCGTGAATGTGTGGGAATTTGCATTTGCACCGCGCGAATATCTTTGTCAAAATTTGGAGCATCGTTTCTCGAGAGATCTCGTCGGCATGGTCATGTTCAATCAGGAGACCATGGAAATTGCAAAACCATCGGAACTACTAGCCACTGTGCGCGCATACATGAATGTGCTACAGACCGTGGAGAATTATGTGCATATCGACATAACGCGTGTATTCAACAACTGTCTTTTGCAGCAAACGCAGAACTTAGATTCGCATGGCGAGAAGACCATAGCGGCATTATATAATACATGGTACAGCGAGGTACTAGTGCGTCGTGTCTCCTCCGGCAATATAGTTTTCTCCATGAATCAGAAAGCATTTGTGCCCATATCGCCCGAAGGTTGGGTGCCTTTTAACCCACAAGAATTCTCCGACCTCAACGAATTGCGTTCATTGGCCGAACTTGTCGGTCCCTACGGCATAAAATCCCTAAATGAAACACTCATGTGGCACATTTCCAATCAAGTGCAAGAGCTCAAACAACATGTTGCCTCCAACAAGGATGTGCTCATACTGCTACGCACAAGTTTCGATAAACCCGAGGTAATGAAAGAACAATTCAAACGTTTACACGATGTCGACAGCGTACTACAACGCATGACGCTCATTGGTGTGATACTTTGCTTCCGTAATTTGGTACATGAAGCGCTCGTCGATGTGCTTGAGAAGCGTATACCATTCTTACTTAGTTCAGTGCGTGATTTCCAAGAGCATTTGCCGGGTGGCGATCAAATACGCGTCGCTTCCGAAATGGCCTCCGCCGCTGGCTTACCGTGTAAAGTCGATCCGACGCTAACCAGCACTTTGAAATCGAAAAAACCCGATTTCGATGAAGGCGAACATTTAGTGTCATGTTTGCTGATGGTTTTCGTTGCTGTCTCTATACCGAAATTGGCGCGCAACGAAACGTCATTCTATCGCGCCTCCATCGACGGGCATTCGAATAATACACACTGCATGGCAGTGGCGATCAATAATATATTCGGCGCGCTATTCACCATTTGTGGTGAGAACGACATCGAGGATCGCATGAAAGAGTTCTTGGCATTGGCGAGCTCTTCGCTATTGCGTTTGGGTCAGGAATCGGACAAGGAGGCGACACGCAATCGCGAATCGGTGTATTTGCTCTTGGATGAGATTGTTAAACAATCGCCTTTCCTCACGATGGATCTGCTGGAATCTTGTTTCCCATATGTGCTCATACGCAATGCATATCATGCGGTCTACAAGCAGGAACAAATGTTG
>jarvisi
ATGGCACGCCCAATTTACCCAAATCAACAGAAAATAGCTGAAAAGCTGGTGATACTCAACGATCGTGGTCTGGGTATATTAACGCGTATATATAATATTAAAAAAGCATGCGGCGATACCAAATCCAAGCCAGGTTTCCTCTCTGACAAATCGCTTGAGTCATCTATTAAATTTATTGTAAAACGTTTCCCCAACATCGATGTAAAGGGTTTGAATGCAATAGTGAATATAAAAGCGGAGATTATTAAATCGCTCTCCCTGTATTATCACACTTTTGTTGATTTGTTAGATTTTAAAGATAATGTCTGCGAATTGCTCACCACAATGGATGCTTGCCAGATACACTTGGATATTACACAGAATTTTGAGTTGACAAAACATTATTTGGATTTAGTAGTTACATATGTATCATTAATGATACTGCTGTCACGCGTTGATGATCGCAAAGCCGTTTTGGGACTCTATAATGCAGCCTACGAACTGCAGAATAATCAAGCAGATTCGGGTTTTCCACGTCTGGGACAAATGATATTAGATTATGAAGTGCCGTTGAAACGTTTATCGGAAGAATTCATACCGCATCAGCGTTTGTTAACCAATGCACTGCGTTCGCTTATCGCAATTTATCCGTTAAGAAATTTGCCAGCTGATAAGTGGCGTGAAATGCAAAAACTCAGTTTAGTGGGTAATCCAGCAATATTGCTAAAAGCTGTGCGCACTGACACCATGTCCTGCGAATATGTTTCACTTGAAGCAATGGATCGTTGGATAATTTTCGGCCTGTTGCTGAATCATCAAATGCTCGGACAGTATCAGGAGGTAAATAAAATTTGGATATCTGCTTTAGAATCGAGTTGGGTAATTGCATTGTTTCGTGATGAAGTATTGCAAATACATCAATACATACAGAGCACCTTTGACGGCATCAAAGGTTATAGCAAACGCATTGGCGAGGTAAAGGAAGCATATGCTGTGGCAACACAGAAAGCAGCGCTGATGCATCGTGAACGGCGTAAATTTTTGCGTACCGCTTTGAAAGAGCTGGCGCTTATAATGACTGATCAGCCCGGCTTGTTGGGACCAAAAGCAATTTTCATATTTATTGGTTTATGCTTGGCGCGCGATGAAATATTATGGCTATTGCGGCACAACGATAATCCGCCAGTGACGAAGAATAAAGGTAAATCCAATGAGGACCTTGTTGATCGTCAATTGCCAGAATTACTCTTTCATATGGAGGAACTGCGCGCTCTTGTGCGCAAATACAGTCAAGTTATGCAACGCTATTACGTGCAATATCTCTCCGGGTTCGACTCGATCGATCTCAACATACGCATGCAAAGTTTGCAAGTTTGTCCAGAGGATGAAAGTGTCATATTGTCTTCGTTGTATAACACCGCTTCAAGTTTGACTGTGAAACAAGTGGAGGACAATGAATTATTTGATTTTCGTGCTTTTCGGCTGGATTGGTTTCGCTTGCAAACATACATGAGCGTCAGTAAAGCCGCGCTGCGCATAACGGAAAATGTCGAATTGGCACGTTTGCTAGACTCTATGGTTTTCCACACACGCGTTGTGGATAACTTAGACGAGATACTTGTTGAGACCTCTGATTTAAGTATTTTCTGTTTCTACAATAAAATGTTTGACGATCAATTCCACATGTGTTTGGAATTTCCGGCACAAAATCGTTACATCATTGCATTTCCCTTGATTTGCAGTCACTTCCAGAATTGTACGCATGAAATGTGCCCCGAAGAGCGTCATCACATACGCGAGCGTTCGCTTAGTGTAGTTAACATTTTCTTGGAAGAGATGGCCAAAGAAGCCAAGAATATTATAACAACCATATGTGATGAGCAATGCACAATGGCCGATGCGCTGTTGCCGAAACACTGTGCCAAAATACTATCAGTGCAATCAGCGCGCAAAAAGAAGGACAAAGCCAAAAAGCAATTCGACGATATACGTAAACCGGGTGATGAGTCGTATCGCAAAACACGCGAAGACTTGACCACAATGGACAAATTGCATATGGCACTGACCGAGCTGTGCTTTGCCATCAATTACTGTCCGACGGTGAATGTGTGGGAATTTGCATTTGCACCGCGCGAATATCTTTGTCAGAATTTGGAGCATCGTTTCTCGAGAGATCTCGTCGGCATGGTGATGTTCAATCAGGAGACCATGGAAATTGCAAAACCATCGGAACTGCTAGCCACTGTGCGCGCATACATGAATGTGCTACAGACCGTGGAGAATTATGTGCATATCGACATAACGCGTGTATTCAACAACTGTCTGTTGCAGCAAACGCAGAATTTAGATTCGCATGGCGAGAAAACCATTGCGGCATTATATAATACATGGTACAGCGAGGTACTAGTGCGTCGTGTCTCCTCCGGCAATATAGTTTTCTCCATGAATCAAAAAGCATTTGTGCCCATATCGCCCGAAGGTTGGGTGCCTTTTAATCCACAAGAATTCTCCGACCTCAACGAATTGCGTTCATTGGCCGAACTTGTCGGTCCCTATGGCATAAAATCGCTAAATGAAACACTCATGTGGCACATTTCCAATCAAGTGCAAGAGCTCAAACAACATGTTGCCTCCAACAAGGATGTGCTCATACTGCTACGCACAAGTTTCGACAAACCCGAGGTAATGAAAGAACAATTCAAACGTTTACATGATGTCGACAGCGTACTACAACGCATGACGCTCATCGGTGTGATACTTTGCTTCCGTAATTTGGTACATGAAGCGCTCGTCGATGTGCTTGAGAAGCGTATACCTTTCTTACTTAGTTCAGTGCGTGATTTCCAAGAGCATTTGCCGGGTGGCGATCAAATACGCGTCGCTTCCGAAATGGCCTCGGCCGCTGGCTTGCCGTGTAAAGTCGATCCGACGCTAACCAGCACTTTGAAATCGAAAAAACCCGATTTCGATGAAGGCGAACATTTAGTGTCATGTTTGTTGATGGTTTTCGTTGCTGTCTCTATACCGAAATTGGCACGCAACGAAACGTCATTCTATCGCGCCTCCATCGACGGGCATTCGAATAATACACACTGCATGGCAGTGGCGATCAATAATATATTCGGCGCGCTATTCACCATTTGCGGTGAGAACGACATAGAGGATCGCATGAAAGAGTTCTTGGCATTGGCGAGCTCATCGCTATTACGTTTGGGTCAGGAATCGGACAAGGAGGCGACACGTAATCGCGAATCGGTGTATTTGCTCTTGGACGAGATTGTTAAACAATCGCCTTTCCTCACGATGGATTTGCTGGAATCTTGTTTCCCATATGTGCTCATACGCAATGCATATCATGCGGTCTACAAGCAGGAACAAATGTTG
>latifrons
ATGGCACGCCCAATTTATCCAAATCAACAGAAAATAGCTGAAAAGCTGGTGATACTCAACGATCGTGGTCTGGGTATATTAACGCGTATTTATAATATTAAAAAAGCATGCGGCGATACAAAATCCAAGCCAGGTTTTCTATCAGACAAATCGCTTGAGTCATCTATTAAATTTATTGTAAAACGTTTCCCCAATATCGATGTAAAGGGCTTAAATGCAATAGTGAATATAAAAGCGGAAATTATTAAATCGCTTTCCCTATATTATCACACTTTTGTTGATTTGTTAGATTTTAAAGACAATGTCTGCGAATTGCTCACCACAATGGATGCTTGCCAGATACACTTGGATATTACACAAAATTTTGAGTTGACAAAACATTATCTGGACTTAGTAGTTACATATGTTTCTTTAATGATATTGCTGTCACGCGTTGATGATCGCAAAGCCGTTTTGGGCCTCTATAATGCAGCCTACGAACTGCAGAATAATCAAGCAGATTCGGGTTTTCCACGTCTAGGACAAATGATATTAGATTATGAAGTGCCGCTGAAACGGTTATCGGAAGAGTTTATACCGCATCAGCGTTTGCTAACCAATGCACTGCGTTCACTTATCGCAATTTATCCGTTAAGAAATTTGCCAGCTGATAAGTGGCGTGAAATGCAAAAACTCAGTTTAGTGGGTAATCCAGCAATATTGCTAAAAGCTGTGCGTACCGACACAATGTCCTGCGAATATGTTTCACTTGAAGCAATGGATCGTTGGATAATATTTGGCCTGCTGCTGAATCATCAAATGCTCGGACAGTATCAGGAAGTAAATAAAATTTGGATATCTGCTTTAGAATCGAGTTGGGTCATTGCATTGTTTCGTGATGAAGTATTGCAAATACATCAATACATACAGAGCACCTTTGACGGCATCAAAGGTTATAGCAAACGCATTGGTGAAGTAAAGGAAGCATATGCTGTGGCAACACAGAAAGCAGCGCTAATGCATCGTGAACGGCGCAAGTTTTTGCGTACCGCCTTGAAAGAGCTGGCGCTTATAATGACTGATCAGCCCGGCTTGTTGGGACCAAAAGCAATTTTCATATTTATTGGTTTATGTTTAGCGCGTGATGAAATACTATGGCTATTGCGGCACAACGATAATCCGCCAGTGACGAAGAATAAAGGTAAATCCAATGAGGACCTTGTTGATCGTCAATTGCCAGAACTACTCTTTCATATGGAGGAACTGCGCGCTCTGGTGCGCAAATACAGTCAAGTTATGCAACGCTATTACGTGCAATATCTTTCCGGGTTCGACTCGATCGATCTCAACATACGGATGCAAAGTTTGCAAGTTTGTCCGGAGGATGAAAGTGTCATCTTGTCTTCGCTGTATAACACCGCTTCAAGTTTGACTGTGAAACAAGTGGAGGACAATGAATTATTTGATTTTCGTGCTTTTCGGCTGGATTGGTTTCGCTTGCAAACTTACATGAGCGTCAGTAAAGCCGCGCTACGCATAACGGAAAATGTCGAATTGGCACGTTTGCTAGACTCTATGGTTTTCCACACACGCGTTGTGGATAACTTAGACGAGATACTCGTTGAGACCTCTGATTTAAGTATTTTCTGTTTCTACAATAAAATGTTTGACGATCAATTCCATATGTGTTTGGAATTTCCGGCACAAAATCGTTACATTATTGCATTTCCCTTGATTTGCAGTCACTTCCAGAATTGTACGCATGAAATGTGCCCCGAAGAGCGTCATCACATACGCGAGCGTTCGCTTAGTGTAGTTAACATCTTCTTGGAAGAGATGGCCAAAGAAGCCAAGAATATTATAACAACCATATGTGATGAGCAATGTACAATGGCCGATGCGCTGTTGCCGAAACACTGTGCCAAAATACTCTCAGTGCAATCAGCGCGGAAAAAGAAGGACAAAGCCAAAAAGCAATTCGACGATATACGCAAACCGGGTGATGAGTCGTATCGCAAAACACGCGAAGACTTGACCACAATGGACAAATTGCATATGGCACTGACGGAGTTGTGCTTTGCCATCAATTACTGTCCGACGGTGAATGTGTGGGAATTTGCATTTGCACCGCGCGAATATCTTTGTCAGAATTTAGAGCATCGTTTCTCGAGAGATCTCGTCGGCATGGTCATGTTCAATCAGGAGACTATGGAAATTGCAAAACCATCGGAACTGCTAGCCACTGTGCGCGCATACATGAATGTGCTACAGACCGTGGAGAATTATGTGCATATCGACATAACGCGCGTATTTAACAACTGTCTTTTGCAGCAAACGCAGAATTTAGATTCGCATGGCGAGAAGACTATAGCCGCATTATATAATACATGGTACAGCGAGGTACTAGTGCGTCGTGTCTCCTCCGGCAATATTGTATTCTCCATGAATCAGAAAGCATTTGTGCCCATATCGCCGGAAGGTTGGGTGCCTTTTAACCCCCAAGAATTCTCCGACCTCAACGAATTGCGTTCATTGGCCGAACTTGTCGGTCCCTATGGCATAAAATCGCTGAATGAAACACTCATGTGGCACATTTCCAATCAAGTGCAAGAGCTCAAACAACATGTTGCCTCCAACAAGGATGTGCTCATACTGTTACGCACAAGTTTCGATAAACCCGAGGTAATGAAAGAGCAATTCAAACGTTTACACGATGTCGATAGCGTACTACAACGCATGACACTCATTGGTGTGATACTTTGCTTCCGTAATTTGGTACATGAAGCGCTCGTCGATGTGCTGGAGAAGCGTATACCTTTCTTACTTAGTTCAGTGCGTGATTTCCAAGAGCATTTGCCAGGTGGCGATCAAATACGCGTCGCTTCCGAAATGGCCTCGGCCGCTGGCTTGCCGTGTAAAGTCGATCCGACGCTAACCAGCACTTTGAAATCGAAAAAACCCGATTTCGATGAAGGCGAACATTTAGTGTCATGTTTGCTAATGGTTTTCGTTGCTGTTTCTATACCAAAATTGGCACGCAACGAAACGTCATTCTATCGCGCCTCTATCGATGGGCATTCGAATAATACACACTGCATGGCAGTGGCGATCAATAATATATTCGGCGCGCTATTCACCATTTGTGGTGAGAACGATATAGAGGATCGCATGAAAGAGTTCTTGGCATTGGCGAGCTCATCACTATTGCGTTTGGGTCAGGAATCGGACAAGGAGGCGACACGTAATCGCGAATCGGTGTATTTGCTCTTGGATGAGATTGTTAAACAATCGCCTTTCCTCACGATGGACTTGCTGGAATCTTGTTTCCCATATGTGCTCATACGCAATGCATATCATGCGGTCTACAAGCAGGAACAAATGTTG
>minax
ATGGCACGCCCAATTTATCCAAATCAACAAAAAATAGCTGAGAAGCTAGTGATACTTAATGATCGTGGTCTAGGTATACTAACGCGTATTTATAATATTAAAAAGGCATGCGGCGATACTAAATCGAAGCCAGGCTTCCTCTCAGACAAATCGCTTGAGTCATCAATCAAATTCATTGTAAAGCGTTTTCCCAACATCGATGTAAAGGGATTAAATGCAATAGTGAATATAAAGGCGGAGATTATTAAATCGCTTTCCTTATATTATCACACTTTTGTCGATTTGTTAGATTTTAAAGATAATGTATGCGAATTGCTCACCACAATGGATGCTTGCCAGATACACCTGGATATTACACAAAATTTTGAATTAACTAAACATTATCTGGATTTAGTAGTTACATATGTTTCATTAATGATACTTCTGTCACGTGTTGATGATCGCAAAGCTGTTTTGGGTCTCTATAATGCAGCCTATGAACTACAGAATAATCAAGCAGATTCAGGTTTTCCGCGTCTGGGACAAATGATACTAGATTATGAAGTACCACTGAAACGTTTATCAGAGGAATTCATTCCACATCAGCGTTTGCTAACCAATGCACTGCGTTCGCTCATCACAATCTATCCATTAAGAAATTTGCCAGCTGATAAATGGCGTGAAATGCAAAAGCTCAGTTTGGTGGGTAATCCAGCTATACTACTGAAAGCTGTACGCACTGATACAATGTCCTGCGAATATGTTTCACTTGAAGCAATGGATCGTTGGATAATTTTTGGACTATTGCTAAATCATCAAATGCTTGGACAGTATCAGGAAGTAAATAAAATTTGGATATCTGCTTTAGAGTCGAGTTGGGTCATTGCACTGTTTCGTGATGAAGTACTACAAATACACCAGTACATACAGAGCACATTTGATGGCATCAAAGGTTATAGTAAACGCATTGGTGAGGTAAAGGAAGCGTATGCTGTGGCAACACAGAAAGCAGCACTAATGCATCGCGAACGCCGAAAGTTTTTGCGTACCGCTTTGAAAGAGCTTGCACTTATAATGACTGATCAACCAGGCTTGTTGGGACCGAAGGCAATTTTCATATTCATTGGTTTGTGCTTGGCGCGCGATGAAATACTATGGCTATTGCGTCACAATGATAATCCACCAGTGACGAAGAATAAAGGTAAATCCAATGAGGACCTTGTTGATCGCCAATTGCCAGAATTGCTCTTTCATATGGAGGAGCTGCGCGCTCTTGTGCGCAAATACAGTCAAGTGATGCAACGCTATTACGTGCAATATCTATCTGGGTTCGACTCGATCGATCTGAATATACGTATGCAGAGTCTGCAAGTTTGTCCGGAGGATGAAAGTGTCATATTGTCATCGTTATATAACACTGCTTCAAATTTGACTGTGAAACAAGTGGAGGATAATGAATTATTTGACTTTCGTGCTTTTCGTCTGGATTGGTTCCGCTTGCAAACTTACATGAGCGTCAGTAAGGCCGCGCTGCGCATAACGGAAAATATCGAATTGGCACGTTTGCTAGACTCTATGGTTTTCCACACGCGTGTTGTTGACAACTTAGACGAAATACTCGTTGAGACCTCTGATTTGAGTATATTCTGTTTCTACAACAAAATGTTTGATGACCAATTCCACATGTGCTTGGAATTTCCCGCACAAAATCGTTATATTATTGCATTTCCCCTGATTTGCAGTCACTTCCAGAATTGTACACATGAAATGTGCCCCGAGGAGCGTCATCACATACGAGAACGTTCGCTTAGTGTGGTTAACATCTTCTTGGAAGAGATGGCCAAAGAAGCAAAGAATATTATAACAACTATTTGCGATGAACAATGCACAATGGCTGATGCGTTATTGCCGAAACACTGTGCCAAAATACTGTCTGTACAATCAGCGCGCAAAAAGAAGGATAAAGCCAAAAAGCAATTCGACGATATACGTAAACCAGGTGATGAGTCTTATCGCAAAACGCGCGAAGACTTGACCACAATGGATAAATTGCATATGGCGCTTACCGAACTATGCTTTGCCATAAATTACTGCCCAACAGTGAACGTATGGGAATTTGCATTTGCACCGCGCGAATATCTTTGCCAGAATTTGGAGCATCGTTTTTCGAGAGATCTCGTCGGCATGGTCATGTTTAATCAGGAGACCATGGAAATTGCAAAACCATCGGAACTCTTAGCCACCGTACGCGCATATATGAATGTGCTACAGACCGTGGAGAATTATGTGCATATCGATATAACGCGTGTATTCAATAACTGTCTTTTGCAGCAAACCCAAAATTTAGATTCGCATGGCGAGAAGACCATTGCGGCGTTATATAATACATGGTACAGCGAGGTACTGGTGCGTCGCGTCTCATCTGGCAACATAGTTTTCTCCATGAATCAAAAAGCATTTGTGCCCATATCACCAGAAGGTTGGGTGCCTTTTAATCCACAAGAATTCTCCGACCTCAATGAATTGCGTTCTTTGGCCGAGCTGGTTGGCCCCTATGGCATCAAATCGCTGAATGAAACACTTATGTGGCACATTTCCAATCAAGTGCAAGAGCTAAGGCAACATGTTGCGTCCAACAAGGATGTACTCATATTGCTACGCACTAGTTTCGATAAACCCGAAGTTATGAAAGAACAATTCAAACGTTTACACGATGTCGATAGTGTACTACAACGCATGACGCTCATTGGTGTCATACTTTGTTTTCGTAACTTGGTGCATGAGGCGCTCGTAGATGTGCTTGAGAAACGTATACCATTCTTACTTAGTTCAGTGCGAGATTTCCAAGAGCATTTGCCTGGGGGCGATCAAATCCGTGTCGCTTCTGAAATGGCCTCCGCCGCTGGCTTGCAATGTAAAGTCGATCCGACGCTAACCAGCACACTTAAGTCGAAAAAACCCGATTTCGATGAAGGTGAGCATTTGGTTTCATGTTTGCTCATGGTTTTCGTAGCAGTCTCTATACCGAAATTGGCACGCAATGAAACATCATTCTATCGCGCTTCTATCGATGGACATTCGAATAATACACACTGTATGGCAGTGGCGATCAATAATATATTCGGGGCACTTTTCACCATTTGTGGTGAGAACGATATAGAGGATCGTATGAAAGAATTTTTGGCATTGGCGAGCTCATCGCTATTGCGTTTGGGTCAGGAATCGGACAAGGAGGCTACACGTAACCGCGAATCGGTTTATTTACTTTTGGATGAGATTGTTAAACAATCGCCTTTCTTGACAATGGATTTATTGGAATCTTGTTTCCCATATGTGCTCATACGAAATGCATATCATGCGGTCTACAAGCAAGAACAAATGTTG
>musae
ATGGCACGCCCAATTTATCCAAATCAACAGAAAATAGCTGAAAAGCTGGTGATACTCAACGATCGTGGTCTGGGTATATTAACGCGTATATATAATATTAAAAAAGCATGCGGCGATACAAAATCCAAACCAGGTTTCCTATCAGACAAATCGCTTGAGTCATCTATTAAATTCATTGTCAAACGTTTCCCCAACATCGATGTAAAGGGTTTGAATGCAATAGTGAATATAAAAGCGGAGATTATTAAATCCCTTTCGCTGTATTATCACACTTTTGTTGATTTGTTAGATTTTAAAGATAATGTCTGCGAATTGCTCACCACAATGGATGCTTGTCAGATACACTTGGATATTACACAGAATTTTGAGTTGACAAAACATTATTTGGATTTAGTAGTTACATATGTTTCATTAATGATACTGCTGTCACGCGTTGATGATCGCAAAGCCGTTTTGGGACTCTATAATGCAGCCTACGAACTGCAGAATAATCAAGCAGATTCGGGTTTTCCACGTCTGGGACAAATGATATTAGATTATGAAGTGCCGTTAAAACGTTTATCGGAAGAGTTCATACCGCATCAGCGCTTGCTAACCAATGCACTGCGTTCGCTTATCGCTATTTATCCGTTAAGAAATTTGCCTGCTGATAAGTGGCGTGAAATGCAAAAACTCAGTTTAGTGGGTAATCCAGCAATATTGCTGAAAGCTGTACGCACCGACACAATGTCCTGCGAATATGTATCACTTGAAGCGATGGATCGTTGGATAATTTTTGGCCTGTTGCTGAATCATCAAATGCTCGGACAGTATCAGGAAGTAAATAAAATTTGGATATCTGCTTTAGAATCGAGTTGGGTAATTGCATTGTTTCGTGATGAAGTATTGCAAATACATCAATACATACAGAGCACCTTTGACGGCATCAAAGGTTATAGCAAACGCATTGGTGAAGTAAAGGAAGCATATGCTGTGGCAACACAGAAAGCAGCGCTGATGCATCGTGAACGACGTAAGTTTTTGCGTACCGCTTTGAAAGAGCTGGCGCTTATAATGACTGATCAGCCTGGCTTGTTGGGACCAAAGGCAATTTTCATATTTATTGGTTTATGCTTGGCGCGCGATGAAATACTATGGCTATTGCGGCACAACGATAATCCGCCAGTGACGAAAAATAAAGGTAAATCCAATGAGGACCTTGTTGATCGTCAGTTGCCAGAATTACTCTTTCATATGGAGGAGTTGCGCGCTCTTGTGCGTAAATACAGTCAAGTTATGCAACGCTATTACGTGCAATATCTCTCCGGGTTCGACTCAATCGATCTCAACATACGCATGCAGAGTTTGCAAGTTTGTCCGGAGGATGAAAGTGTCATATTGTCTTCGCTTTATAACACCGCTTCAAGTTTGACTGTGAAACAAGTGGAGGACAATGAATTATTTGATTTTCGTGCCTTTCGGCTGGATTGGTTTCGCTTGCAAACTTACATGAGCGTCAGTAAAGCCGCGCTGCGCATAACGGAAAATGTCGAATTGGCACGTTTACTAGACTCTATGGTTTTCCACACACGCGTTGTTGATAACTTAGACGAGATACTCGTTGAGACCTCTGATTTAAGTATTTTCTGTTTCTACAATAAAATGTTTGACGACCAATTCCACATGTGTTTGGAATTTCCGGCACAAAATCGTTACATTATTGCATTTCCCTTGATTTGCAGTCACTTCCAGAATTGTACGCATGAAATGTGCCCCGAAGAACGTCATCACATACGCGAGCGTTCGCTTAGTGTAGTTAACATCTTTTTGGAAGAGATGGCCAAAGAAGCCAAGAATATTATAACAACCATATGTGATGAGCAATGCACAATGGCCGATGCGCTGTTGCCGAAACACTGTGCCAAAATACTATCAGTGCAATCAGCGCGCAAAAAGAAGGACAAAGCCAAAAAGCAATTCGACGATATACGTAAACCGGGTGATGAGTCGTATCGCAAAACACGCGAAGACTTGACCACAATGGATAAATTGCATATGGCACTGACCGAGCTGTGCTTTGCCATCAATTACTGTCCGACGGTGAATGTGTGGGAATTTGCATTTGCACCGCGCGAATATCTTTGTCAGAATTTGGAGCATCGTTTCTCGAGAGATCTCGTCGGCATGGTCATGTTCAATCAGGAGACTATGGAAATTGCAAAACCATCGGAACTGTTAGCCACTGTGCGCGCATACATGAATGTGCTACAGACCGTGGAGAATTATGTGCATATCGACATAACGCGTGTATTCAACAACTGTCTTTTGCAGCAAACGCAGAATTTAGACTCGCATGGCGAAAAGACCATAGCGGCATTATATAATACATGGTACAGCGAGGTACTAGTGCGTCGTGTCTCCTCCGGCAATATAGTTTTCTCCATGAATCAGAAAGCATTTGTGCCCATATCGCCCGAAGGTTGGGTGCCTTTTAACCCACAAGAATTCTCCGACCTCAACGAATTGCGTTCATTGGCCGAACTTGTCGGTCCCTACGGCATAAAATCGCTGAATGAAACACTCATGTGGCACATTTCCAATCAAGTGCAAGAGCTCAAACAACATGTTGCCTCCAACAAGGATGTTCTCATACTGCTACGCACAAGTTTCGATAAACCCGAGGTAATGAAAGAACAATTCAAACGTTTACACGATGTCGACAGCGTACTGCAACGCATGACGCTCATCGGTGTGATACTTTGCTTCCGTAATTTGGTACATGAAGCGCTCGTCGATGTGCTTGAGAAGCGTATACCATTCTTACTTAGTTCAGTGCGTGATTTCCAAGAGCATTTGCCGGGTGGCGATCAAATACGCGTCGCTTCCGAAATGGCCTCCGCCGCTGGCTTGCCGTGTAAAGTCGATCCGACGCTAACCAGCACTTTGAAATCGAAAAAACCCGATTTCGATGAAGGCGAACATTTAGTGTCATGTTTGCTGATGGTTTTCGTTGCTGTCTCTATACCGAAATTGGCGCGCAACGAAACGTCATTCTATCGCGCCTCTATCGACGGGCATTCGAATAATACACACTGCATGGCAGTGGCGATCAATAATATATTCGGCGCGCTATTCACCATTTGTGGTGAGAACGACATCGAGGATCGCATGAAAGAGTTCTTGGCATTGGCGAGCTCTTCACTATTGCGTTTGGGTCAGGAATCGGACAAGGAGGCGACACGCAATCGCGAATCGGTGTATTTGCTCTTGGACGAGATTGTTAAACAATCGCCTTTCCTCACTATGGATCTGCTGGAATCTTGTTTTCCATATGTGCTCATACGCAATGCATATCATGCGGTCTACAAGCAGGAACAAATGTTG
>oleae
ATGGCACGCCCAATTTATCCAAATCAACAAAAAATAGCTGAGAAGCTAGTGATACTCAACGATCGTGGACTGGGCATATTAACGCGTATTTATAACATCAAAAAAGCATGCGGCGATACTAAATCCAAGCCAGGTTTCCTATCTGATAAATCTCTTGAGTCATCTATCAAATTCATTGTAAAGCGTTTCCCCAATATCGATGTAAAGGGCCTCAATGCAATAGTGAATATAAAAGCGGAGATTATTAAATCGCTTTCCTTGTATTATCACACTTTTGTGGATTTGTTAGATTTTAAAGATAATGTCTGCGAATTGCTTACCACAATGGATGCTTGCCAGATACATTTGGATATTACGCAGAATTTTGAGTTGACAAAACATTATCTGGATTTAGTAGTTACATATGTTTCATTAATGATTCTGTTGTCACGTGTTGATGATCGCAAAGCTGTTTTGGGTCTCTATAATGCAGCCTACGAACTTCAAAATAATCAAGCAGATTCGGGTTTTCCGCGTCTGGGACAAATGATACTTGATTATGAAGTGCCGCTGAAACGTTTATCAGAGGAGTTCATACCGCATCAGCGTTTGCTAACTAATGCACTGCGTTCACTTATCGCAATTTATCCGTTAAGAAATTTGCCAGCTGATAAATGGCGTGAAATGCAAAAACTCAGTTTGGTAGGTAATCCAGCAATATTACTGAAAGCTGTGCGCACCGACACAATGTCCTGTGAATATGTTTCACTTGAAGCAATGGATCGTTGGATAATTTTTGGCCTGCTGTTAAATCATCAGATGCTCGGACAGTATCAGGAAGTAAATAAAATTTGGATATCTGCATTAGAGTCGAGTTGGGTAATAGCATTGTTTCGTGATGAAGTACTGCAAATACATCAATATATACAGAGCACCTTTGACGGCATCAAAGGTTATAGTAAACGCATTGGTGAGGTAAAGGAAGCATATGCTGTGGCAACACAGAAGGCAGCACTGATGCATCGTGAACGGCGTAAGTTTTTGCGCACCGCCTTGAAAGAACTTGCGCTTATAATGACTGATCAGCCGGGCTTGTTGGGACCAAAGGCAATTTTCATATTTATTGGTTTATGCTTGGCGCGCGATGAAATACTATGGCTATTGCGGCATAACGATAATCCACCAGTGACGAAGAATAAAGGTAAATCCAATGAGGACCTTGTTGATCGTCAATTGCCAGAATTACTCTTTCATATGGAGGAACTACGCGCGCTTGTGCGCAAATACAGTCAAGTGATGCAACGCTATTATGTGCAATATCTGTCTGGGTTCGACTCGATCGATCTCAACATACGTATGCAGAGTTTGCAAGTTTGTCCGGAAGACGAAAGTGTCATATTGTCTTCGCTATATAACACCGCTTCAAGTTTGACTGTGAAACAAGTGGAGGATAATGAATTATTTGATTTTCGTGCTTTTCGGCTGGATTGGTTCCGCTTGCAAACTTACATGAGCGTTAGTAAGGCCGCGTTGCGCATAATGGAAAATGTCGAATTGGCACGCTTGCTAGACTCCATGGTTTTCCATACGCGCGTTGTGGACAACTTAGACGAGATACTCGTTGAGACCTCTGATTTGAGTATTTTCTGTTTCTACAACAAAATGTTTGACGACCAATTCCATATGTGTTTGGAATTTCCAGCACAAAATCGTTATATTATTGCATTTCCCTTGATTTGCAGTCACTTTCAGAATTGTACGCATGAAATGTGTCCCGAGGAACGTCATCACATACGCGAGCGTTCGCTTAGTGTGGTTAACATCTTTTTGGAAGAAATGGCCAAAGAAGCCAAAAATATTATAACAACCATATGTGATGAGCAATGCACAATGGCCGATGCGCTATTGCCGAAACACTGTGCCAAAATATTGTCAGTGCAATCAGCGCGCAAAAAGAAGGATAAAGCAAAAAAGCAATTTGACGATATACGTAAACCGGGTGATGAATCGTATCGCAAAACGCGTGAAGACTTGACCACAATGGATAAATTGCATATGGCGCTGACCGAGCTCTGCTTTGCCATAAATTACTGTCCGACCGTCAATGTGTGGGAGTTCGCATTTGCACCGCGCGAATATCTATGCCAAAATTTGGAGCATCGTTTTTCGAGAGATCTCGTCGGCATGGTCATGTTCAATCAGGAGACCATGGAAATTGCAAAACCATCCGAACTCTTAGCCACCGTGCGCGCATACATGAATGTGCTGCAGACCGTAGAAAATTATGTGCATATCGACATAACGCGTGTATTTAACAACTGTCTTTTGCAGCAAACGCAGAATTTAGATTCGCATGGCGAGAAGACCATTGCGGCATTATATAATACATGGTACAGCGAGGTTTTAGTGCGTCGTGTCTCATCCGGCAATATAGTGTTCTCCATGAATCAGAAAGCATTTGTGCCCATATCACCCGAAGGTTGGGTACCTTTTAACCCACAAGAATTCTCCGACCTCAATGAATTGCGTTCATTGGCCGAACTTGTCGGCCCTTATGGCATAAAATCGCTAAATGAAACACTCATGTGGCACATTTCCAATCAAGTGCAAGAGCTCAAACAACATGTTGCCTCCAACAAGGACGTGCTCATACTGCTACGCACAAGTTTCGATAAACCCGAGGTAATGAAAGAACAATTCAAACGTTTACACGATGTCGACAGTGTGCTACAACGCATGACGCTCATTGGTGTTATACTTTGTTTCCGCAATTTGGTGCATGAGGCGCTTGTGGATGTGCTTGAGAAGCGTATACCATTCTTACTTAGTTCAGTGCGTGATTTCCAAGAGCATTTGCCTGGTGGCGATCAAATACGGGTCGCTTCCGAAATGGCTTCCGCCGCTGGTTTACCATGTAAAGTCGATCCGACGCTAACCAGCACACTCAAATCGAAAAAACCCGATTTCGACGAAGGCGAACATTTGGTGTCATGTTTGCTCATGGTTTTCGTAGCAGTCTCTATACCGAAATTGGCACGCAACGAAACATCATTTTATCGCGCTTCCATCGATGGTCACTCGAATAATACACACTGTATGGCAGTGGCGATCAATAATATATTCGGCGCACTATTCACCATTTGTGGTGAAAACGATATAGAGGATCGCATGAAAGAGTTCTTGGCGCTGGCAAGCTCTTCGCTATTGCGTTTGGGTCAGGAATCGGACAAGGAGGCTACACGTAATCGCGAATCGGTTTATTTGCTCTTGGATGAGATTGTTAAGCAATCGCCTTTCTTAACGATGGATTTGCTGGAATCTTGTTTCCCATATGTGCTCATACGCAATGCATATCATGCGGTCTACAAGCAGGAACAAATGTTG
>tryoni
ATGGCACGCCCAATTTATCCAAATCAACAGAAAATAGCTGAAAAGCTGGTGATACTCAACGATCGTGGTCTGGGTATATTAACGCGTATATATAATATTAAAAAAGCTTGCGGCGATACCAAATCCAAGCCAGGTTTCCTCTCTGACAAATCGCTTGAGTCATCTATTAAATTTATTGTAAAGCGTTTCCCCAACATCGATGTAAAGGGTTTGAATGCAATAGTGAATATAAAAGCGGAAATTATTAAATCGCTCTCCCTGTATTATCACACTTTTGTTGATTTGTTAGATTTTAAAGATAATGTCTGCGAATTGCTCACCACAATGGATGCTTGCCAGATACACTTGGATATTACACAGAATTTTGAGTTGACAAAACATTATTTGGATTTAGTAGTTACATATGTATCATTAATGATACTGCTGTCACGCGTTGATGATCGTAAAGCCGTTTTGGGACTCTATAATGCAGCCTACGAACTGCAAAATAATCAAGCAGATTCGGGGTTTCCACGTCTGGGTCAAATGATATTAGATTATGAAGTGCCGCTGAAACGTTTATCGGAAGAGTTCATACCGCATCAGCGTTTGCTAACAAATGCACTGCGTTCGCTTATCGCAATTTATCCGTTAAGAAATTTGCCAGCTGATAAATGGCGTGAAATGCAAAAACTCAGTTTAGTGGGTAATCCAGCAATATTGCTAAAAGCTGTGCGTACCGACACAATGTCCTGTGAGTATGTTTCACTTGAAGCAATGGATCGTTGGATAATTTTTGGCTTGTTGCTGAATCATCAAATGCTCGGACAGTATCAGGAGGTAAATAAAATTTGGATATCTGCTTTAGAATCGAGTTGGGTAATTGCATTGTTTCGTGATGAAGTATTGCAAATACATCAATACATACAGAGCACCTTTGACGGCATCAAAGGTTATAGCAAACGCATTGGCGAGGTAAAGGAAGCATATGCTGTGGCAACACAGAAAGCAGCGCTGATGCATCGTGAACGGCGTAAATTTTTGCGTACCGCCTTGAAAGAGCTGGCGCTTATAATGACTGATCAGCCCGGCTTGTTGGGACCAAAGGCAATTTTCATATTTATTGGCTTATGCTTGGCGCGTGATGAAATACTATGGCTATTGCGGCACAACGATAATCCGCCAGTGACGAAGAATAAAGGTAAATCCAATGAGGACCTTGTTGATCGTCAATTGCCAGAATTACTCTTTCATATGGAGGAACTGCGCGCTCTTGTGCGCAAATACAGTCAAGTTATGCAACGCTATTACGTGCAATATCTCTCCGGGTTCGACTCGATCGATCTCAACATACGCATGCAAAGTTTACAAGTTTGTCCGGAGGATGAAAGTGTCATATTGTCTTCGTTGTATAACACCGCTTCAAGTTTGACTGTGAAACAAGTGGAGGACAATGAATTATTTGATTTTCGTGCTTTTCGGCTGGATTGGTTTCGCTTGCAAACATACATGAGCGTCAGTAAAGCCGCGCTGCGCATAACGGAAAATGTCGAATTGGCACGTTTGCTAGACTCTATGGTTTTCCACACACGCGTTGTGGATAACTTAGACGAGATACTCGTTGAGACCTCTGATTTAAGTATTTTCTGTTTCTACAATAAAATGTTTGACGATCAATTCCACATGTGTTTGGAATTTCCGGCACAAAATCGTTACATTATTGCATTTCCCTTGATTTGCAGTCACTTCCAGAATTGTACGCATGAAATGTGCCCCGAAGAGCGTCATCACATACGCGAGCGTTCGCTAAGTGTAGTTAACATCTTCTTGGAAGAGATGGCTAAGGAAGCCAAGAATATTATAACAACCATATGTGATGAGCAATGCACAATGGCCGATGCGCTATTGCCGAAACACTGTGCCAAAATACTATCAGTGCAATCAGCGCGCAAAAAGAAGGACAAAGCCAAAAAGCAATTCGACGATATACGTAAACCGGGTGATGAGTCGTATCGCAAAACACGCGAAGACTTGACCACAATGGACAAATTGCATATGGCACTGACTGAGCTGTGCTTTGCCATCAATTACTGTCCGACGGTGAATGTGTGGGAATTTGCATTTGCACCGCGCGAATATCTTTGTCAGAATTTGGAGCATCGTTTCTCGAGAGATCTCGTCGGCATGGTCATGTTCAATCAGGAGACCATGGAAATTGCAAAACCATCGGAACTGCTAGCCACTGTGCGCGCATACATGAATGTGCTACAGACCGTGGAGAATTATGTGCATATCGACATAACGCGTGTATTCAACAACTGTCTGTTGCAGCAAACGCAGAATTTAGATTCGCATGGCGAGAAGACCATAGCGGCATTATATAATACATGGTACAGCGAGGTACTAGTGCGTCGTGTCTCCTCCGGCAATATAGTTTTCTCCATGAATCAGAAAGCATTTGTGCCCATATCGCCCGAAGGCTGGGTGCCTTTTAATCCACAAGAATTCTCCGACCTCAACGAATTACGTTCATTGGCCGAACTTGTCGGTCCCTATGGCATAAAATCGCTAAATGAAACACTCATGTGGCACATTTCCAATCAAGTGCAAGAGCTCAAACAACATGTTGCCTCCAACAAGGATGTGCTCATACTGCTACGCACAAGTTTCGACAAACCCGAGGTAATGAAAGAACAATTCAAACGTTTACATGATGTCGACAGCGTACTACAACGCATGACGCTCATCGGTGTGATACTTTGCTTCCGTAATTTGGTACATGAAGCGCTCGTCGATGTGCTTGAGAAGCGTATACCATTCTTACTTAGTTCAGTGCGTGATTTTCAAGAGCATTTACCAGGTGGCGATCAAATACGCGTCGCTTCCGAAATGGCCTCGGCCGCTGGCTTGCCGTGTAAAGTCGATCCGACGCTAACCAGCACTTTGAAATCGAAAAAACCCGATTTCGATGAAGGCGAACATTTAGTGTCATGTTTGTTGATGGTTTTCGTTGCTGTCTCTATACCGAAATTGGCACGCAACGAAACGTCATTCTATCGCGCCTCCATCGACGGGCATTCGAATAATACACACTGCATGGCAGTGGCGATCAATAATATATTCGGCGCGCTATTCACCATTTGCGGTGAGAACGACATAGAGGATCGCATGAAAGAGTTCTTGGCATTGGCGAGCTCATCGCTATTGCGTTTGGGTCAGGAATCGGACAAAGAGGCGACACGTAATCGCGAATCGGTGTATTTGCTCTTGGACGAGATTGTTAAACAATCGCCTTTCCTCACGATGGATTTGCTGGAATCTTGTTTCCCATATGTGCTCATACGCAATGCATATCATGCGGTCTACAAGCAGGAACAAATGTTG
>zonata
ATGGCACGCCCAATTTACCCAAATCAACAGAAAATAGCTGAAAAGCTGGTGATACTCAACGATCGTGGTCTGGGTATATTAACGCGTATATATAATATTAAAAAAGCATGCGGCGATACAAAATCCAAACCAGGTTTCCTGTCAGACAAATCGCTTGAGTCATCTATTAAATTCATTGTCAAACGTTTCCCCAACATCGATGTAAAGGGTTTGAATGCAATAGTGAATATAAAAGCGGAGATTATTAAATCGCTTTCGCTGTATTATCACACTTTTGTTGATTTGTTAGATTTTAAAGATAATGTCTGCGAATTGCTCACCACAATGGATGCTTGCCAGATACACTTGGATATTACACAGAATTTTGAGTTGACAAAACATTATTTGGATTTAGTAGTTACATATGTTTCATTAATGATACTGCTGTCACGCGTTGATGATCGCAAAGCCGTTTTGGGACTCTATAATGCAGCCTACGAACTGCAGAATAATCAAGCAGATTCGGGTTTTCCACGTCTGGGACAAATGATATTAGATTATGAAGTGCCGTTAAAACGTTTATCGGAAGAGTTCATACCGCATCAGCGCTTGCTCACCAATGCACTGCGTTCGCTTATCGCTATTTATCCGTTGAGAAATTTGCCAGCTGATAAGTGGCGTGAAATGCAAAAACTCAGTTTAGTGGGTAATCCAGCAATATTGCTAAAAGCTGTGCGCACCGACACAATGTCCTGCGAATATGTTTCACTAGAAGCAATGGATCGTTGGATAATTTTTGGCCTATTGCTGAATCATCAAATGCTCGGACAGTATCAGGAAGTAAATAAAATTTGGATATCTGCTTTAGAATCGAGTTGGGTAATTGCATTGTTTCGTGATGAAGTATTGCAAATACATCAATACATACAGAGCACCTTCGACGGCATCAAAGGTTATAGCAAACGCATTGGTGAAGTAAAGGAAGCATATGCTGTGGCAACACAGAAAGCAGCGCTGATGCATCGTGAACGACGTAAGTTTTTGCGTACCGCCTTGAAAGAGCTGGCGCTTATAATGACTGATCAGCCTGGCTTGTTGGGACCAAAGGCAATTTTCATATTTATTGGTTTATGCTTGGCGCGCGATGAAATACTATGGCTATTGCGGCACAACGATAATCCGCCAGTGACGAAAAATAAAGGTAAATCGAATGAGGACCTTGTTGATCGTCAGTTGCCAGAATTACTCTTTCATATGGAGGAGTTGCGCGCTCTTGTGCGTAAATACAGTCAAGTTATGCAACGCTATTATGTGCAATATCTCTCCGGGTTCGACTCGATCGATCTCAACATAAGGATGCAGAGTTTGCAAGTTTGTCCGGAGGATGAAAGTGTCATATTGTCTTCGCTGTATAACACCGCTTCAAGTTTGACTGTGAAACAAGTGGAGGACAATGAATTATTTGATTTTCGTGCCTTTCGGCTGGATTGGTTTCGCTTGCAAACTTACATGAGCGTCAGTAAAGCCGCGCTGCGCATAACGGAAAATGTCGAATTGGCACGTTTGCTAGACTCTATGGTTTTCCACACACGCGTTGTGGATAACTTAGACGAGATACTCGTTGAGACCTCTGATTTAAGTATTTTCTGTTTCTACAATAAAATGTTTGACGATCAATTCCACATGTGTTTGGAATTTCCGGCACAAAATCGTTACATTATTGCATTTCCCTTGATTTGCAGTCACTTCCAGAATTGTACGCATGAAATGTGCCCCGAAGAGCGTCATCACATACGCGAGCGTTCGCTTAGTGTAGTTAACATCTTCTTGGAAGAGATGGCCAAAGAAGCCAAGAATATTATAACAACCATATGTGATGAGCAATGCACAATGGCCGATGCGCTGTTGCCGAAACACTGTGCCAAAATACTATCAGTGCAATCAGCGCGCAAAAAGAAGGACAAAGCCAAAAAGCAATTCGACGATATACGTAAACCGGGTGATGAGTCGTATCGCAAAACACGCGAAGACTTGACCACAATGGACAAATTGCATATGGCACTGACCGAGCTGTGCTTTGCCATCAATTACTGTCCGACGGTGAATGTGTGGGAATTTGCATTTGCACCGCGCGAATATCTTTGCCAGAACTTGGAGCATCGTTTCTCGAGAGATCTCGTCGGCATGGTCATGTTCAATCAGGAGACCATGGAAATTGCAAAACCATCGGAACTGCTAGCCACTGTGCGCGCATACATGAATGTGCTACAGACCGTGGAGAATTATGTGCATATCGACATAACGCGTGTATTCAACAACTGTCTTTTGCAGCAAACGCAGAATTTAGATTCGCATGGCGAGAAGACCATAGCGGCATTATATAATACATGGTACAGCGAGGTACTAGTGCGTCGTGTCTCCTCCGGCAATATAGTTTTCTCCATGAATCAGAAAGCATTTGTGCCCATATCGCCCGAAGGTTGGGTGCCTTTTAACCCACAAGAATTCTCCGACCTCAACGAATTGCGTTCATTGGCCGAACTTGTCGGTCCCTATGGCATAAAATCGCTGAATGAAACACTCATGTGGCACATTTCCAATCAAGTGCAAGAGCTCAAACAACATGTTGCCTCCAACAAGGATGTGCTCATACTGCTACGCACAAGTTTCGATAAACCCGAGGTAATGAAAGAACAATTCAAGCGTTTACACGACGTCGACAGCGTACTGCAACGCATGACGCTCATCGGTGTGATACTTTGCTTCCGTAATTTGGTACATGAAGCGCTCGTCGATGTGCTTGAGAAGCGTATACCATTCTTACTTAGTTCAGTGCGTGATTTCCAAGAGCATTTGCCGGGTGGCGATCAAATACGCGTCGCTTCCGAAATGGCCTCCGCCGCCGGCTTGCCGTGTAAAGTCGATCCGACGCTAACCAGCACTTTGAAATCGAAAAAACCCGATTTCGATGAAGGCGAACATTTAGTGTCATGTTTGCTGATGGTTTTCGTTGCTGTCTCTATACCGAAATTGGCGCGCAATGAAACGTCATTCTATCGCGCCTCCATCGACGGGCATTCGAATAATACACACTGCATGGCAGTGGCGATCAATAATATATTCGGCGCGCTATTCACCATTTGTGGTGAGAACGACATCGAGGATCGCATGAAAGAGTTCTTGGCATTGGCGAGCTCATCGCTATTGCGCTTGGGTCAGGAATCGGACAAGGAGGCGACACGCAATCGCGAATCGGTGTATTTGCTCTTGGATGAGATTGTTAAACAATCACCGTTCCTCACGATGGATCTGCTGGAATCTTGTTTCCCATATGTGCTCATACGCAATGCATATCATGCGGTCTACAAGCAGGAACAAATGTTG
