# Supplementary material for: The Impact of Fast Radiation on the Phylogeny of Bactrocera Fruit Flies as Revealed by Multiple Evolutionary Models and Mutation Rate-Calibrated Clock
Source: Insects. 2022 Jun 30;13(7):603. doi: 10.3390/insects13070603 (PMC9319077; doi:10.3390/insects13070603)
Supplement: Supplementary file 1 [file insects-13-00603-s001.zip › File S1/ceratitis_4978.fasta]

>bryoniae
ATGGAGAAAAATAATGTAGTCAGCACCGGCGTGTCTTCGCTGCCCACACAAACATTAGGAGCAGTCTCAACTACGGCAGTAACGGCGGCAGCT---GTAATGAGCGGGAGC---------GTCGCCGGCACCGGCAGCGTCTTCCTACAACAACAGCAGCTGTTAACGAAAAACACTAACAACAATAGCGCTAGC------AATAATAATAATAATAGCAATAATACGAATACAAATAGCAGTACAACAACAACGGCTACAAGTAGTAGCAGCTTGGGCACAAATACGGAGACAATTGAATGTGTAACGCTGATAAGCGATGATTCGGATGTGGAGGAAATGTCACCAAAACGCAAGGTACCCGCTAGT---------------GGAACGCCCAATAAAATCAAATACGATGACGATTCCAATGATGCACAAGGTGGTGCTGCGGGTGATGAACGTCGCACCAGCAGGCGGAATAAACCCAAGGTTGATTACTACAACAAACCGGGCAGTGGCAATGCGGATTCAGGTGACAAACCTAGCACACCATCAAGTTCATCAGCAGCTGGCGGCACTGAACGACGTTCTGAGAGTAGTAAAACACGCAAATCGGAAACGGCACGTAGTCCCTTTCCCAAAGAGATCACTGACCCGCGTGAGGCGGCCGCAGCTGCTGCCGAAGCGTATAAAGAAATTCTGACTGGTCTGGAGGGTGCTGCCTTTCAGTCACGTCTGCCATTCGATAAGATGACCTCAAATGAAGCTGCCTGTTTTCCCGATATCACCAAAACTGGCTTGGTAGCGCAACGTGTTTTCCTCAATATACGCAATCGTCTCTTGCAAATGTGGATTGAGAATCCAAAACAACAGCTTATTGTAGAAAATGCCATCAAAGATATGGAACAACCCTTTGATAGTGATCCAAATTTAGTAAAGCGTATACATTCGTTCCTCGAGCGTCATGGTTTCATAAATTTCGGCATATTTAAACGTTTACGTCCCATACCGACCAAGAAATTGGGTAAAGTTATTGTAATTGGTGCGGGCATCTCAGGGTTGGCAGCTGCGCAGCAGCTACAACAATTCGGTATGGACGTAATTGTATTGGAAGCGCGTGATCGTGTGGGTGGACGCATAGCAACTTTTCGTAAAAACAACTATATTGCCGATTTGGGTGCAATGGTTGTGACCGGCGTTTGGGGTAATCCCATGACTATACTGAGCAAACAGATTGGCATGGAAATGGTGCCCATAAGACAAGCATGCCCATTATATGGCGCTTGTGGCAAACCAGTGCCCAAACACAAGGACGACATGGTGGAACGCGAATTCAATCGTCTGCTCGAGTCCGCCAGTTATCTTTCACACCAACTGGACTTCAACTATGCCAACGATGATCCTATCTCCTTGGGTCGCGCACTCGAATGGATTATAAAGCTACAAGAGAAGTCGGTGAAAGAAAAACAAGTGCAACACTTGACGTTGCTTGCTGAGGCACAACGTGCAGTCATTGACAATCAGACACGCATTTCGGAATTATCCGCCAAAATAAAGAACTTTAAAGAAACCCATGCAAAATTACTGAAATCGCGTCCACAACGTAGTGGTGATGGCGATACAGCATGGGTGGAGCATGAGTTCCAAATACGTTCCACACTTTTTGAGTGGACCAAAGCTTGCAAAGAGTACGAAGAACTTAAAAAAGAGGAGGAGACGCTGGAAGCCAAACTAAAGGAAATCGAAAGCAATCCTCCGAGCGACGTTTATCTCTCGTCTAAGGATCGTCAAATACTTGATTGGCATTTTGCGAATCTGGAATTCGCCAATGCTACGCCACTAAGCAATCTCTCACTGAAGCATTGGGATCAAGACGACGACTTCGAATTCATCGGCAATCACACGACTGTACGCAATGGCTACTCCTGTGTACCCATTGCCTTAACGGAAGGCTTAGACATACGCGTAAATACCGCCGTAAAAACGATTAAATATTTCCCTACTGGTGTGGAAATCGTAACCGAAAACTTGAAGACAAACAATTCTTCGGTCACATACAAAGCAGACATTGCGCTCTGCACGCTCACGCTGGGTGTACTAAAAATAGCCACCACGAAAGTGCAATCTCAACAAGCGAACACTGTTAAATTTGAGCCACCGCTACCCGACTGGAAGCAGTCGGCCATTCAGCGCTTGGGTTTCGGTAATCTAAATAAAGTTGTGCTTTGCTTTGATCGCATCTTCTGGGATCCAAACACAAATCTATTTGGTCATGTGGGCAGCACAACAGCTAGTCGCGGTGAACTATTTCTATTCTGGAGCATATCGCAATCGCCAGTGTTACTTGCATTAGTAGCCGGGCAATCGGCCGCTATAATGGAGAACGTATCAGATGATGTTATTGTCGGTCGTTGTATTGCGGTACTAAAAGGCATCTTCGGCAATGGTTCGGTGCCGCAACCCAAAGAGACTGTCGTGACACGTTGGCGTGCCGATCCCTGGGCACGTGGTTCGTACAGCTTCGTATCTGTAGGTTCCTCGGGTAGCGATTATGATCTGCTCGCTTCACCCGTTATACCACCGAATCCAACCAACACAAATATCAATCAAGAGCAAGATGAGCTGCCACGTTTGTTCTTTGCCGGCGAGCATACCATACGCAACTACCCCGCCACGGTACATGGTGCTTTCTTGAGTGGTTTGCGTGAAGCTGGTCGCATAGCAGACTATTATTTAGGCTATCCAGAGGGCACACCACCCGATATCGGTTACTCGGTGGTGGAGGCGGCCAATACAGCTTCTGTGGGCGATAATGTGGATATTGTTGATATTGCACATTCAACAGACTCATCCTCAAAGGCTTCGGAAGAGAAATCGATCACTGCCGATTCG------------------------------------------------------------------
>ceratitis
ATGGAGAAAAACAACATAGTAACCACCGGCGTGTCTACGCTGCCTACACAAACAGCGGGAGGAGTATCAACTACGGCAGTGACGTCGACGCCCGGTGTAATCGGCGGGAGTAGCAGCATAGCCCCTGGCACCGGCAGCGCAACCCACCAACACCAGCAAGCAATAACAAAAAACACGAATAACAATAATGGCAGCAGCAGCAACAACAACAACGGCAATAACAATACAAATACGAACAGTAGCACAACAACGACGACTACAAGTAGCAGCAGCACGGGCACCAATACGGAAACGATCGAATGTGTAACTCTGATAAGCGATGATTCGGACGTGGAGGAAATGTCACCCAAACGCAAGATTCCCGCTAATGCGGCTGGTGGCAGTGGAACACCTAGTAAAAATAAATTCGACGATGACTCCAATGATGCACAAGGAGGTGCTGCGGGAGATGAACGACGCACAAGCAGGCGCAATAAACCAAAGGTTGATTACTATAACAAACCGACGGCTGGAAATACAGACTCAGGTGACAAACCAAGTACACCTTCAAGCTCATCAGCTACTGGTGGCGTCGAACGACGTACGGAAAGTGGTAAAACACGCAAAGGTGATGCGGCACGTAGCCCCTTTCCCAAAGAGATTACTGATCCGCGAGAAGCAGCTGCTGCGGCTGCGGAAGCATATAAGGAAATACTGACGGGCTTGGAAGGTGCGGCATTTCAATCGCGTCTGCCTTTTGACAAAATGACATCTAGTGAAGCTGCCTGTTTTCCCGACATCGCCAAAACTGGTTTGGTTGCTCAACGTGTTTTTCTCAACATACGCAATCGCTTGCTGCAAATGTGGATTGAGAATCCAAAACAACAGCTGATTGTCGAAAATGCCATAAAAGATATAGAACCACCATTCGATAGCGATCCAAATCTGGTGAAGCGTATTCACTCATTTCTGGAACGTCAGGGTTCCATCAATTTCGGCATTTTCAAACGTTTGCGTCCCATACCTACTAAGAAACTGGGTAAAGTTATAGTAATTGGTGCAGGTATCTCAGGGTTAGCAGCTGCACAGCAGTTACAGCAATTCGGTATGGATGTGATTGTACTTGAAGCGCGAGATCGTGTCGGCGGTCGCATTGCCACTTTTCGTAAAAATAATTATATAGCCGATTTGGGCGCTATGGTTGTGACAGGCGTTTGGGGCAATCCGATGACTATACTTAGTAAGCAAATCGGCATGGAGATGGTGCCTATAAGACAAGCGTGTCCACTGTATGGCGCATGCGGCAAACCAGTGCCCAAACACAAGGACGATATGATCGAACGTGAATTCAATCGTCTGCTTGAATCTGCCAGTTACTTGTCGCATCAGCTGGACTTCAACTACGCCAATGACGATCCCATATCATTGGGGCGCGCATTAGAATGGATTATAAAATTGCAAGAAAAGTCGGTGAAAGAAAAGCAAGTACAACATTTAACATGCCTTGCAGAAGCACAACGTGCGGTCCTCGCAAGTCAGACTAGTATCGCAGAGTTGAGAGAAAAAATAAAGAACTATAAAGAGACACATGCGAAATTGCTCAAGACACGTCCCCTACGCAGCGGTGATGGTGATACAGCGTGGGTAGAGCATGAATTTGAAATACGTTCCACACATTACGAGTGGACCAAGGCGTGTAAGGAATATGAAGACATGCTTAAGGAGCAGGAGACACTCGAAACAAAACTGAAAGCAATCGAAAGTAATCCACCGAGCGACGTCTACCTCTCGTCAAAAGATCGCCAAATTCTCGACTGGCATTTTGCAAATTTAGAATTCGCCAATGCTACACCTCTCAGTAATCTCTCTTTGAAACATTGGGATCAGGATGATGATTTCGAATTCATAGGCAATCACACAACTGTACGTAACGGTTACTCTTGTGTGCCCATTGCTTTGACGGAAGGTTTGGATATACGCGTAAATACCGCTGTAAAAACGATTAAATATTTTGATAGTGGCGTGGAAATTGTTACGGAGAATTTGAAAACAAATAACTCTTCAGTCACTTACAAAGCAGATATTGCGCTCTGCACGTTGACGCTGGGTGTACTGAAAATCGCCACTACAAAAGTGCAATCTCAACAAGCGAATACAGTGAAGTTTGAACCGCCACTGCCCGAATGGAAGCAAGCGGCTATACAGCGTTTGGGTTTCGGAAACCTAAATAAGGTTGTACTTTGTTTCGACCGCATTTTCTGGGATCCCAACACCAATTTATTTGGCCATGTTGGCAGCACAACAGCTAGTCGAGGTGAACTATTTCTTTTCTGGAGCATCTCACAATCGCCAGTGCTACTCGCATTGGTAGCGGGCCAATCGGCCGCAATCATGGAGAATGTATCGGATGATGTTATCGTTGGTCGTTGTATTGCTGTTTTGAAGGGCATTTTCGGTAACGGTTCGGTGCCACAACCCAAAGAAACGGTCGTTACACGTTGGCGTGCCGATCCCTGGGCACGTGGCTCATATAGTTTTGTTTCTGTTGGCTCTTCTGGTAGTGATTACGATCTACTAGCTTCGCCTGTTATACCAAAGGACCCGGGTAATGAAGATACCAATCAGGGAGAGGATGAACTGCCACGCTTATTTTTTGCCGGCGAACACACTATACGAAATTATCCCGCCACTGTGCATGGCGCATTCTTAAGTGGCCTGCGTGAGGCTGGTCGTATAGCAACATATTATTTGGGTTACCCGGAGGGTACGCCACCCGATATTGGTTATTCGGTCGTGGAGGCGGCCAATACAGCCTCGGTGGGCGGAAATGTGGATATTGTTGATATAGCACATTCAACAGATTCATCCTCAAAAACTTCCGAAGAGAAATCAAACACTGCCGACTCG------------------------------------------------------------------
>correcta
ATGGAGAAAAACAATGTAGCCAGCACCGGCGTGTCTTCGCTGCCCACACAAACATTAGGAGCAGCCACAACTACGGCAGTAACGGCGGCAGCAGCTGTAATGAGCGGGAGC---------GTCGCCGGCACCGGCAGCGTCTTCCTACAACAACAGCAGCTGTTAACGAAAAACACTAACAACAACAGCGCTAGC------AATAATAATAATAATAGCAATAATACAAATACAAATAGCAGTACAACAACAACGGCTACAAGTAGTAGCAGCTTGGGCACAAATACGGAGACAATTGAATGTGTAACGCTGATAAGCGATGATTCGGACGTGGAGGAAATGTCACCAAAACGCAAGGTACCCGCTAGT---------------GGAACGCCCAATAAAATCAAATACGATGATGATTCCAATGATGCACAAGGTGGTGCTGCGGGTGATGAACGTCGCACCAGCAGGCGGAATAAACCCAAGGTTGATTACTACAACAAACCGGGCAGTGGCAATGCGGATTCAGGTGACAAACCTAGTACACCATCAAGTTCATCAGCAGCTGGCGGCACTGAACGACGTTCTGAGAGTAGTAAAACACGCAAATCGGAAACGGCACGTAGTCCCTTTCCCAAAGAGATCACTGATCCGCGGGAGGCAGCTGCAGCTGCTGCCGAAGCGTATAAAGAAATTCTGACTGGTCTGGAGGGTGCTGCCTTCCAATCACGTCTACCATTCGATAAGATGACCTCCAACGAAGCTGCTTGCTTTCCTGATATCACCAAAACTGGTTTGGTGGCGCAACGTGTTTTCCTCAATATACGCAATCGTCTCTTACAAATGTGGATTGAGAATCCTAAGCAACAGCTTATTGTAGAAAATGCCATCAAAGATATGGAACAACCCTTTGATAGTGATCCAAATTTAGTAAAACGTATACATTCGTTCCTAGAGCGTCATGGTTTCATAAACTTCGGCATATTTAAACGTTTACGTCCCATACCCACAAAGAAATTAGGTAAAGTTATTGTAATTGGTGCAGGCATCTCAGGGTTGGCAGCTGCGCAGCAGCTACAACAATTTGGTATGGATGTAATTGTATTGGAAGCACGGGATCGTGTGGGTGGACGCATAGCAACCTTTCGTAAAAACAACTATATTGCCGATCTGGGTGCTATGGTAGTGACCGGCGTTTGGGGTAATCCCATGACTATACTGAGCAAACAGATTGGCATGGAAATGGTGCCCATAAGGCAAGCATGCCCATTATATGGGGCTTGTGGCAAACCAGTGCCCAAACACAAGGACGACATGGTGGAACGCGAATTCAATCGGCTGCTCGAGTCCGCCAGTTATCTTTCACACCAACTGGACTTCAACTACGCCAACGATGATCCTATCTCCTTGGGTCGCGCACTCGAATGGATTATAAAGCTACAAGAGAAGTCGGTGAAAGAAAAACAAGTGCAGCACTTGACATTGCTGGCTGAGGCACAACGTGCTGTCATTGACAATCAAACGCGCATTTCGGAGCTATCCGCTAAAATAAAGAACTTTAAAGAAACCCATGCAAAACTACTCAAATCGCGTCCACAACGCAGTGGTGATGGCGACACAGCATGGGTGGAGCATGAGTTTCAAATACGTTCCACACTTTTTGAGTGGACCAAAGCTTGCAAAGAGTACGAAGAACTTAAAAAAGAAGAAGAGTCGCTGGAGGCCAAATTAAAGGAAATTGAAAGCAATCCTCCTAGTGACGTTTATCTCTCGTCCAAGGATCGTCAAATACTTGATTGGCATTTTGCGAATCTGGAGTTCGCCAATGCGACGCCACTAAGCAATCTCTCACTGAAGCATTGGGATCAGGACGACGACTTCGAATTTATCGGCAATCACACGACTGTGCGCAATGGCTACTCCTGTGTACCCATTGCCTTAACGGAAGGCTTAGACATACGCGTAAATACCGCTGTTAAAACAATTAAATATTTCCCCACTGGTGTGGAAATCGTAACAGAAAACTTGAAGACAAACAATTCTTCGGTCACATACAAAGCAGACATTGCGCTCTGCACGCTGACGCTGGGTGTACTTAAAATAGCCACCACAAAAGTGCAATCTCAACAAGCAAACACTGTTAAATTTGAGCCCCCGTTACCCGACTGGAAGCAATCGGCCATACAGCGCCTGGGTTTCGGTAATCTAAATAAAGTGGTGCTTTGCTTTGATCGCATCTTCTGGGATCCGAACACAAATCTATTTGGCCATGTAGGCAGCACAACAGCTAGTCGCGGTGAACTATTTCTATTCTGGAGCATCTCGCAATCGCCAGTGCTACTTGCATTAGTAGCCGGGCAATCGGCCGCTATAATGGAGAACGTGTCGGATGATGTTATCGTCGGTCGTTGTATTGCGGTACTGAAAGGTATATTCGGCAATGGTTCGGTGCCCCAACCCAAAGAGACTGTTGTAACACGTTGGCGTGCCGATCCCTGGGCACGTGGCTCGTACAGCTTCGTATCTGTAGGTTCCTCTGGTAGCGATTATGATCTACTCGCCTCACCCGTTATACCACCGAATCCAACCAACTCCAACATCAATCAGGAGCAAGATGAGCTGCCACGTTTGTTCTTTGCCGGCGAACATACCATACGCAACTACCCCGCCACGGTACATGGTGCCTTCTTAAGTGGTTTGCGTGAGGCTGGTCGCATAGCAGACTATTATTTAGGCTATCCAGAGGGCACACCACCCGATATCGGTTACTCGGTGGTGGAAGCAGCCAATACAGCTTCTGTGGGCGATAATGTGGATATTGTTGATATTGCACATTCAACAGACTCATCCTCAAAGACTTCGGAAGAGAAATCGATCACTGCCGATTCA------------------------------------------------------------------
>cucurbitae
ATGGAGAAAAACAATGTAGTCAGCACCGGCGTGTCTTCGCTGCCCACACAAACATCGGGAGCAGCGTCAACTACAGCAGTAACGGCGACAGCAGCTGTAATGGGCGGGAGC---------GTCGCCGGCACCGGCAGCGTCTTCCAACAACATCAGCAGCTATTGGCGAAAAACACTAACAACAACAGTGCTAGCAGCAATAACAACAATAACAATAGCAATAATACAAATACAAATAGCAGTACAACAACAACGGCTACAAGTAGTAGCAGCTTGGGCACAAATACGGAAACAATCGAGTGTGTAACGCTGATAAGCGATGATTCGGACGTGGAGGAAATGTCACCAAAACGTAAGGTACCCGCAAGTGCTGTTGGC---AGTGGAACGCCGAATAAAATCAAATACGATGATGATTCCAATGATGCACAAGGTGGTGCTGCGGGCGATGAACGACGCACCAGCAGACGAAATAAACCAAAGGTTGATTACTACAACAAACCGACCAGTGGCAATACGGATTCAGGTGACAAACCCAGTACGCCCTCCAGCTCATCAGCAGCTGGTGGCGGCGAACGCCGTTCGGAGAGCAGTAAAACGCGCAAATCGGAAACGGCACGTAGTCCGTTCCCCAAAGAGATCACTGATCCGCGTGAGGCAGCGGCAGCTGCCGCAGAAGCTTATAAAGAAATTTTGACTGGTCTAGAGGGTGCTGCTTTCCAGTCACGTCTACCTTTTGACAAGATGACCTCCAATGAAGCTGCCTGCTTTCCTGATATCACAAAAACTGGTTTAGTGGCGCAACGTGTTTTCCTCAATATACGCAATCGGCTCTTACAAATGTGGATTGAGAATCCAAAGCAACAGCTTATTGTGGAAAATGCCATAAAGGATATGGAACAACCGTTTGATAGTGATCCAAATTTAGTAAAGCGTATACATTCATTTCTGGAGCGACATGGTTTCATAAATTTCGGCATATTTAAACGTTTACGTCCCATCCCCGCAAAGAAATTGGGTAAAGTTATTGTTATCGGTGCAGGCATCTCAGGGTTGGCAGCTGCACAGCAGCTACAACAATTCGGTATGGACGTAATTGTATTGGAGGCGCGTGATCGCGTGGGTGGGCGCATAGCCACTTTTCGTAAAAACAACTATATTGCCGATTTGGGTGCTATGGTTGTCACCGGCGTTTGGGGCAATCCTATGACTATACTAAGTAAACAGATTGGCATGGAAATGGTGCCCATACGACAGGCGTGTCCATTATATGGCGCATGTGGCAAACCAGTGCCCAAACACAAGGACGACATGGTTGAACGCGAATTCAATCGTCTGCTCGAGTCCGCCAGTTATCTTTCACACCAACTGGACTTCAACTACGCCAACGACGATCCCATCTCATTGGGACGCGCACTCGAATGGATTATAAAGCTACAGGAGAAGTCAGTGAAAGAAAAACAAGTTCAACACTTGACATTGCTGGCTGAGGCACAACGTGCCGTGCTAGATAATCAAACGCGCATCGCGGAGCTAACCGCTAAAGTAAAGAACTACAAAGAAACGCATGCAAAACTACTCAAAACGCGTACGCAACGTAGTGGTGATGGCGATACAGCATGGATTGAGCATGAATTTCAAATACGTTCCACACATTTTGAGTGGACCAAAGCGTGCAAAGAGTACGAAGAGCTGAAGAAAGAAGAAGAAACATTGGAGGCCAAACTCAAAGAACTCGAAAGCAATCCGCCTAGTGACGTCTATCTCTCAGCGAAGGATCGTCAAATACTTGATTGGCACTTTGCGAATCTGGAGTTCGCCAATGCCACGCCACTCAGCAATCTCTCACTGAAGCATTGGGATCAAGACGATGATTTCGAATTCATCGGCAATCACACGACCGTGCGCAATGGCTACTCTTGTGTACCGATTGCTTTGACGGAAGGTTTGGACATACGCGTAAATACCGCTGTGAAAACGATTAAATATTTCCCCACTGGTGTGGAAATCGTCACGGAAAACTTGAAGACAAACAACTCGTCGGTGACATACAAAGCAGACATTGCGCTCTGCACGCTTACCCTGGGTGTACTTAAAATAGCCACCACAAAAGTGCAATCTCAACAGGCGAACACGGTTAAATTTGAGCCACCGCTACCCGACTGGAAGCAATCGGCCATACAGCGTTTGGGTTTTGGTAATTTGAATAAAGTTGTGCTTTGCTTTGATCGCATCTTCTGGGATCCAAATACCAATCTCTTTGGACATGTGGGCAGCACAACAGCTAGTCGCGGCGAACTCTTTCTATTCTGGAGCATCTCGCAATCGCCAGTGCTACTCGCGCTAGTCGCTGGACAATCGGCCGCCATAATGGAGAATGTTTCAGATGATGTCATCGTTGGTCGCTGCATTGCTGTGCTCAAAGGCATATTCGGCAATGGTTCAGTGCCACAACCCAAAGAGACTGTCGTCACACGTTGGCGTGCCGATCCCTGGGCACGTGGCTCGTACAGTTTCGTTTCTGTAGGTTCTTCTGGTAGCGATTATGATCTACTCGCTTCACCCGTTATACCACCGCATCCGACAAATAGCAATATCAATCAGGAGCAAGATGAGCTGCCACGTTTGTTCTTTGCCGGCGAGCATACCATACGCAACTACCCCGCCACGGTGCATGGTGCCTTCTTGAGTGGTTTACGTGAGGCTGGTCGTATAGCCGACTACTATCTGGGCTATCCCGAGGGTACACCACCTGATATCGGTTATTCGGTGGTGGAAGCGGCCAATACCGCTTCGGTGGGCGATAATGTGGACATTGTTGATATTGCACATTCAACGGATTCATCCTCAAAGACTTCGGAAGAGAAATCGAACACTGCCGATTCG------------------------------------------------------------------
>dorsalis
ATGGAGAAAAACAATGTAGTCAGCACCGGCGTGTCTTCGCTGCCCACACAAACATTGGGAGCAGCCACAACTACGGCAGTAACGGCGGCAGCAGCTGTAATGAGCGGGAGC---------GTCGCCGGCACCGGCAGCGTCTTCCTACAACAACAGCAGCTGTTAACGAAAAACACTAACAACAATAGCGCTAGC------AATAATAATAATAATAGCAATAATACAAATACAAATAGCAGTACAACAACAACGGCTACAAGTAGTAGCAGCTTGGGCACAAATACGGAGACAATTGAATGTGTAACGCTGATAAGCGATGATTCGGACGTGGAGGAAATGTCACCAAAACGCAAGGTACCCGCTAGT---------------GGAACGCCCAATAAAATCAAATACGATGATGACTCCAATGATGCACAAGGTGGTGCTGCGGGTGATGAACGTCGCACCAGCAGGCGGAATAAACCCAAGGTTGATTACTACAACAAACCGGGCAGTGGCAATGCGGATTCAGGTGACAAACCTAGTACACCATCAAGTTCATCAGCAGCTGGCGGCACTGAACGACGTTCTGAGAGTAGTAAAACACGCAAATCGGAAACGGCACGTAGTCCCTTTCCCAAAGAGATTACTGATCCGCGTGAGGCGGCCGCAGCTGCTGCCGAAGCGTATAAAGAAATTCTGACTGGTCTGGAGGGTGCCGCCTTTCAGTCACGTCTGCCATTCGATAAGATGACCTCCAATGAAGCTGCCTGCTTTCCCGATATTACCAAAACTGGTTTGGTAGCGCAACGTGTTTTCCTCAATATACGCAATCGTCTCTTGCAAATGTGGATTGAGAATCCAAAGCAACAGCTTATTGTAGAAAATGCCATCAAAGATATGGAACAACCCTTTGATAGTGATCCAAATTTAGTAAAACGTATACATTCGTTCCTAGAGCGTCATGGTTTCATAAATTTCGGCATATTTAAACGCTTACGTCCCATACCGACCAAGAAATTGGGTAAAGTTATTGTAATTGGTGCAGGGATCTCAGGGTTGGCAGCTGCGCAGCAGCTACAACAATTCGGTATGGACGTAATTGTATTGGAAGCGCGTGATCGTGTGGGTGGACGCATAGCAACTTTTCGTAAAAACAACTATATTGCCGATTTGGGTGCTATGGTTGTGACCGGCGTTTGGGGTAATCCCATGACTATACTGAGCAAACAGATTGGCATGGAAATGGTGCCCATAAGACAAGCTTGCCCATTATATGGCGCTTGTGGCAAACCAGTGCCCAAACACAAGGACGACATGGTAGAACGAGAATTCAATCGGCTGCTCGAGTCCGCCAGTTATCTTTCACACCAATTGGACTTCAACTACGCCAACGATGATCCTATCTCCTTGGGTCGCGCACTCGAATGGATTATAAAGCTACAAGAGAAGTCGGTGAAAGAAAAACAAGTGCAGCACTTGACATTGCTGGCTGAGGCACAACGTGCTGTCATTGACAATCAAACGCGCATTTCGGAGCTATCCGCTAAAATAAAGAACTTTAAAGAAACCCATGCAAAACTGCTGAAATCACGTCCACAACGCAGTGGTGATGGCGATACGGCATGGGTGGAGCATGAGTTTCAAATACGTTCCACACTTTTTGAGTGGACCAAAGCTTGCAAAGAGTACGAGGAGCTTAAAAAAGAAGAGGAATCGCTGGAGGCCAAATTAAAGGAAATCGAAAGCAATCCTCCTAGTGACGTTTATCTCTCGTCCAAGGATCGTCAAATACTTGATTGGCACTTTGCGAATCTGGAGTTCGCCAATGCCACGCCACTAAGCAATCTCTCACTGAAGCATTGGGATCAAGACGACGACTTCGAATTCATCGGCAATCACACGACTGTACGCAATGGCTACTCCTGTGTACCCATTGCCTTAACGGAAGGCTTAGACATACGCGTAAATACCGCTGTTAAAACAATTAAGTATTTCCCCACCGGTGTGGAAATCGTAACAGAAAACTTGAAGACAAACAATTCTTCGGTCACATACAAAGCAGACATTGCGCTGTGCACGCTGACGCTGGGTGTACTTAAAATAGCCACCACAAAAGTGCAATCTCAACAAGCGAACACTGTTAAATTTGAGCCACCGCTACCCGACTGGAAGCAATCGGCCATACAGCGCTTGGGTTTCGGTAATCTAAATAAAGTGGTGCTTTGCTTTGATCGCATCTTCTGGGATCCAAACACAAATCTATTTGGCCATGTAGGCAGCACAACAGCTAGTCGCGGTGAACTATTTCTATTCTGGAGCATCTCGCAATCGCCAGTGCTACTTGCATTAGTAGCCGGACAATCGGCCGCTATAATGGAGAACGTATCGGATGATGTCATCGTCGGTCGTTGTATTGCCGTACTAAAAGGCATATTCGGCAATGGTTCGGTGCCGCAACCCAAAGAGACCGTCGTGACACGTTGGCGTGCCGATCCCTGGGCACGTGGCTCGTACAGCTTCGTATCTGTAGGTTCCTCTGGTAGCGATTATGATCTGCTCGCCTCACCCGTTATACCACCGAATCCCACCATCTCCAATGTCAATCAGGAACAAGATGAGCTGCCACGTTTGTTCTTTGCCGGCGAACATACCATACGCAACTACCCCGCCACGGTACATGGTGCCTTCTTAAGCGGTTTGCGTGAAGCTGGTCGCATAGCAGACTATTATTTAGGCTATCCAGAGGGCACACCACCCGATATCGGTTACTCGGTGGTGGAGGCGGCCAATACAGCCTCTGTGGGCGACAATGTGGATATTGTTGATATTGCACATTCAACAGACTCATCCTCAAAGACTTCGGAAGAGAAATCGATCACTGCCGATTCG------------------------------------------------------------------
>jarvisi
ATGGAGAAAAACAATGTAGCCAGCACCGGCGTGTCTTCGCTGCCCACACAAACATTAGGAGCAGCCTCAACTACAGCAGTAACAGCGGCAGCAGCTGTAATGAGCGGGAGC---------GTCGCCGGCACCGGCAGCGTCTTCCTACAACAACAGCAGCAGTTAACGAAAAACACTAACAACAATAGCGCTAGC------AATAATAATAATAATAGCAATAATACAAATACAAATAGCAGTACAACAACAACGGCTACAAGTAGTAGCAGCTTGGGCACAAATACGGAGACAATTGAATGTGTAACGCTGATAAGCGATGATTCGGACGTGGAGGAAATGTCACCAAAACGCAAGGTACCCGCTAGT---------------GGAACGCCCAATAAAATCAAATACGATGATGACTCCAATGATGCACAAGGTGGTGCTGCGGGTGATGAACGTCGCACCAGCAGGCGGAATAAACCCAAGGTTGATTACTACAACAAACCGGGCAGTGGCAATGCGGATTCAGGTGACAAACCTAGTACACCATCAAGTTCATCAGCAGCTGGCGGCACTGAACGACGTTCTGAGAGTAGTAAAACACGCAAATCGGAAACGGCACGTAGTCCCTTCCCCAAAGAGATTACTGATCCGCGTGAGGCAGCTGCAGCTGCTGCCGAAGCGTATAAAGAAATTCTGACTGGCCTGGAGGGTGCTGCCTTTCAGTCACGTCTGCCATTCGATAAGATGACCTCCAATGAAGCTGCCTGTTTTCCCGATATCACCAAGACTGGTTTGGTGGCGCAACGTGTTTTCCTCAATATACGCAATCGTCTCTTGCAAATGTGGATTGAGAATCCAAAGCAGCAGCTTATTGTGGAAAATGCCATCAAAGATATGGAACAACCCTTTGATAGTGATCCAAATTTAGTAAAGCGTATACATTCGTTCCTGGAGCGTCATGGTTTCATAAATTTCGGCATATTTAAACGTTTACGTCCCATACCGACAAAGAAATTGGGTAAAGTTATTGTAATTGGTGCAGGCATCTCAGGGTTGGCAGCTGCGCAGCAGCTACAACAATTCGGCATGGACGTAATTGTTTTGGAAGCACGTGATCGTGTTGGTGGACGCATTGCAACTTTTCGTAAAAATAACTATATTGCTGATTTGGGTGCTATGGTTGTGACCGGCGTTTGGGGTAATCCCATGACTATACTGAGCAAACAGATTGGCATGGAAATGGTGCCCATTAGGCAAGCATGCCCATTATATGGCGCTTGTGGCAAACCAGTGCCCAAACACAAGGACGACATGGTGGAACGCGAATTCAATCGTCTGCTCGAGTCCGCCAGTTATCTTTCACACCAACTGGACTTCAACTATGCCAACGATGATCCTATATCCTTGGGCCGCGCACTCGAATGGATTATAAAGCTACAAGAGAAGTCGGTGAAAGAAAAACAAGTGCAACACTTGACGTTGCTTGCTGAGGCACAACGTGCGGTTATCGACAATCAGTCACGCATTTCGGAGCTATCCGCTAAAATAAAGAACTTTAAAGAAACCCATGCAAAACTACTGAAATCGCGTCCCCAACGTAGTGGTGATGGCGATACAGCATGGGTGGAGCACGAGTTTCAAATACGTTCCACACTTTTTGAGTGGACCAAAGCTTGCAAAGAGTACGAAGAACTTAAAAAAGAGGAGGAGACGCTGGAAACCAAATTAAAGGAAATCGAAAGCAATCCACCTAGTGACGTTTATCTCTCGTCTAAGGATCGTCAAATACTTGATTGGCACTTTGCGAATCTGGAGTTCGCCAATGCCACGCCACTAAGCAATCTCTCGCTGAAGCATTGGGATCAAGACGACGACTTCGAATTCATCGGCAATCACACGACTGTACGCAATGGCTACTCCTGTGTACCCATTGCCCTAACGGAAGGTTTAGACATACGCGTAAATACCGCTGTAAAAACGATTAAATATTTTCCCACTGGTGTGGAAATCGTAACCGAAAACTTGAAGACAAACAATTCGTCGGTCACATATAAAGCAGACATTGTGCTCTGCACACTGACGCTGGGTGTACTTAAAATAGCCACCACAAAAGTGCAATCTCAACAAGCGAACACTGTTAAATTTGAGCCACCGCTACCCGACTGGAAGCAATCGGCCATACAGCGCTTGGGTTTCGGTAACCTAAATAAAGTTGTGCTTTGCTTTGATCGCATCTTCTGGGATCCGAACACAAACCTATTTGGCCATGTAGGCAGCACAACAGCTAGTCGCGGTGAACTATTTCTATTCTGGAGCATCTCGCAATCGCCAGTGTTACTTGCATTAGTAGCCGGGCAATCGGCCGCTATAATGGAAAATGTCTCTGATGATGTTATCGTCGGTCGTTGCATTGCAGTACTAAAAGGCATATTCGGCAATGGTTCGGTGCCGCAACCCAAAGAGACTGTCGTGACACGTTGGCGTGCCGATCCCTGGGCACGTGGCTCGTACAGCTTCGTATCTGTAGGTTCCTCTGGTAGCGATTATGATCTGCTCGCCTCACCCGTTATACCACCGAATCCAACCAACTCCAATATCAATCAGGAGCAAGATGAGCTGCCACGTTTGTTCTTTGCCGGCGAGCATACTATACGCAACTACCCCGCCACGGTACATGGTGCCTTCTTAAGTGGTTTGCGTGAGGCTGGTCGCATAGCCGACTATTATTTAGGCTATCCAGAGGGCACACCACCCGATATCGGTTACTCGGTGGTGGAGGCGGCCAATACAGCTTCTGTGGGCGATAATGTGGATATTGTTGATATTGCACATTCAACAGATTCATCCTCAAAGACTTCGGAAGAGAAATCGATCACTGCCGATTCG------------------------------------------------------------------
>latifrons
ATGGAGAAAAACAATGTAGTCAGCACCGGCGTGTCTTCGCTGCCCACACAAACATTAGGAGCAGCCACAACTACGGCAGTAACGGCGGCAGCAGCTGTAATGAGCGGGAGC---------GTCGCTGGCACCGGCAGCGTCTTCCTACAACAACAGCAGCTGTTAACGAAAAACACTAACAACAATAGCGCTAGT------AATAACAATAATAATAGCAATAATACAAATACAAATAGCAGTACAACAACAACGGCTACAAGTAGTAGCAGCTTGGGCACAAATACGGAGACAATTGAATGTGTAACGCTGATAAGCGATGATTCGGACGTGGAGGAAATGTCACCAAAACGCAAAGTACCCGCTAGT---------------GGAACGCCCAATAAAATCAAATACGATGATGACTCCAATGATGCACAAGGTGGTGCTGCGGGTGATGAACGTCGCACCAGCAGACGGAATAAACCCAAGGTTGATTACTACAACAAACCGGGTAGTGGCAATGCGGATTCAGGTGACAAACCGAGTACACCATCAAGTTCGTCAGCAGCTGGCGGCACTGAACGACGTTCTGAGAGCAGTAAAACACGCAAATCGGAAACGGCACGTAGTCCCTTTCCCAAAGAGATTACTGATCCGCGTGAGGCGGCTGCAGCTGCTGCCGAAGCGTATAAAGAAATTCTGACTGGTCTGGAAGGTGCTGCTTTTCAGTCACGTCTACCATTCGATAAGATGACCTCCAATGAAGCTGCCTGTTTTCCCGATATCACCAAAACTGGTTTGGTGGCGCAACGTGTTTTCCTCAATATACGCAATCGGCTTTTGCAAATGTGGATTGAGAATCCAAAGCAACAGCTTATTGTAGAAAATGCCATCAAAGATATGGAACAACCCTTTGATAGTGATCCAAATTTAGTAAAGCGTATACACTCGTTCCTGGAGCGTCATGGTTTCATAAATTTCGGCATATTTAAACGTTTACGTCCCATACCGACAAAAAAATTGGGTAAAGTTATTGTAATTGGTGCAGGCATCTCAGGGTTGGCAGCTGCGCAGCAGCTACAACAGTTCGGTATGGACGTAATTGTATTGGAAGCGCGTGATCGTGTGGGTGGACGCATAGCTACTTTTCGTAAAAACAACTACATTGCCGATTTGGGTGCTATGGTTGTGACCGGCGTTTGGGGTAATCCCATGACTATACTGAGCAAACAGATTGGCATGGAAATGGTGCCCATAAGGCAAGCATGCCCATTATATGGCGCTTGTGGCAAACCAGTGCCCAAACACAAGGACGACATGGTGGAACGGGAATTCAATCGGCTGCTCGAGTCCGCCAGTTATCTTTCACACCAACTGGACTTCAACTACGCCAACGATGATCCTATCTCCTTGGGCCGCGCACTCGAATGGATTATAAAGCTACAGGAGAAGTCGGTAAAAGAAAAACAAGTGCAACACTTGACATTGCTTGCTGAGGCGCAACGTGCTGTCATTGACAATCAGACGCGCATTTCGGAGCTATCCACTAAAATAAAGAACTTTAAAGAAACTCATGCAAAACTACTCAAATCGCGTCCACAACGTAGTGGTGATGGCGATGCAGGATGGGTTGAGCATGAGTTTCAAATACGTTCCACACTTTTTGAGTGGACCAAAGCCTGCAAAGAGTACGAAGAACTTAAAAAAGAGGAGGAGACGCTGGAAGCCAAACTAAAAGAAATTGCAAGCAATCCTCCGAGTGACGTTTATCTCTCATCTAAGGATCGTCAAATACTTGATTGGCACTTTGCGAATCTGGAGTTCGCCAATGCCACGCCACTAAGCAATCTCTCACTGAAGCATTGGGATCAGGACGATGACTTTGAATTCATCGGCAATCATACGACTGTGCGCAATGGCTACTCTTGTGTACCCATTGCCTTAACGGAAGGTTTAGACATACGCGTAAATACCGCAGTAAAAACGATTAAATATTTCCCCACTGGTGTGGAAATCGTAACCGAAAACTTGAAGACAAACAATTCTTCGGTTACATACAAAGCAGACATTGCGCTCTGCACACTGACGCTGGGTGTACTTAAAATAGCCACCACAAAAGTGCAATCTCAACAAGCGAACACTGTTAAATTTGAGCCACCGCTACCCGACTGGAAGCAATCGGCCATACAGCGCTTGGGTTTCGGTAATCTAAATAAAGTAGTGCTTTGCTTTGATCGCATCTTTTGGGATCCAAACACAAATCTATTTGGCCATGTGGGCAGCACAACAGCTAGTCGCGGTGAACTATTTCTATTCTGGAGCATCTCGCAATCGCCAGTGTTACTTGCATTAGTAGCCGGGCAATCGGCGGCTATAATGGAGAACGTATCGGATGATGTTATCGTCGGTCGTTGTATTGCGGTACTAAAAGGCATATTCGGCAATGGTTCGGTGCCGCAACCCAAAGAGACTGTCGTGACACGTTGGCGTGCCGATCCCTGGGCACGTGGCTCGTACAGCTTCGTATCTGTAGGTTCCTCAGGTAGCGATTATGATCTACTCGCTTCACCCGTTATACCACCGAATCCAACCAACACCAATATCAATCAAGAGCAAGATGAACTGCCACGTTTGTTCTTTGCCGGCGAGCATACCATACGCAACTACCCCGCCACAGTACATGGTGCCTTCTTGAGTGGTTTGCGTGAGGCTGGTCGCATAGCAGACTATTATTTAGGCTATCCAGAGGGCACACCACCCGATATCGGTTACTCGGTGGTGGAGGCGGCCAATACGGCTTCTGTGGGCGATAATGTGGATATTGTTGATATTGCACATTCAACAGACTCATCCTCAAAGACTTCGGAAGAGAAATCGATCACTGCCGATTCG------------------------------------------------------------------
>minax
ATGGAGAAAAACAATGTAGCTAGCACCGGCGTGTCTCCGCTGCCCACACAAACAATAGGAGCAGCGTCCACTACAGCAGTAACGCCGGCAGCAGCTGTAATCGGCGGGAGC---------GTCGCCGGCACCGGCAGCGTCTTCCTACAACACCAACAGCTATTGGCGAGAAACACAAACAACAATGGCGCGAGCAGCAGCAACAATAATAACAATAGCAATAATACAAATACAAATAGCAGTACAACAACAACGGCTACAAGTAGTAGCAGCTTGAGCACAAATACGGAAACAATTGAATGTGTAACGCTGATAAGCGATGATTCGGACGTGGAGGAAATGTCACCAAAACGTAAGGTACACGCTAGTGCGGCTGGC---AGTGGAACGCCGAATAAAATCAAATACGATGATGACTCCAATGATGCACAAGGTGGTGCTGCGGGTGATGAACGCCGCACCAGCAGACGGAATAAACCAAAGGTTGATTACTACAACAAACCAGCCAGTGGCAATACGGATTCAGGTGATAAACCTAGCACACCATCAAGCTCATCAGCAGCCGGCGGTGCTGAACGACGTGCTGAGAGTGGTAAAACACGCAAAACGGAAACGGCGCGCAGTCCGTTCCCTAAAGAGATCACTGATCCGCGTGAGGCAGCTGCAGCTGCTGCAGAGGCGTATAAGGAAATTTTGACGGGTCTGGAGGGTGCTGCATTCCAGTCACGTCTACCATTTGATAAGATGACCTCCAATGAAGCTGCCTGCTTTCCGGATATCACCAAAACTGGTTTGGTAGCGCAACGTGTTTTCCTCAATATACGCAATCGTTTATTGCAAATGTGGATTGAGAATCCAAAGCAACAGCTTATTGTAGAAAATGCCATAAAGGATATGGAGCAACCATTTGATAGTGATCCAAATTTAGTGAAGCGTATACATTCGTTCCTGGAACGTCATGGTTTCATCAATTTCGGCATATTTAAACGTTTGCGTCCCATACCTACAAAGAAATTGGGCAAGGTTATTGTAATTGGTGCAGGCATCTCAGGGTTAGCAGCTGCTCAGCAGCTGCAACAATTCGGTATGGACGTAATTGTGCTGGAAGCGCGTGATCGTGTGGGTGGACGTATTGCTACTTTTCGTAAAAACAATTATATTGCCGATTTGGGTGCTATGGTTGTGACAGGCGTTTGGGGTAATCCCATGACTATACTGAGCAAGCAAGTTGGCATGGAAATGGTGCCTATAAGACAAGCATGCCCATTATATGGTGCTTGTGGTAAACCAGTGCCCAAGCATAAGGACGACATGGTTGAACGCGAATTCAACCGGCTGCTCGAGTCCGCCAGTTATCTTTCCCACCAATTGGACTTCAACTACGCTAACGATGATCCTATATCCTTGGGTCGTGCACTCGAATGGATTATAAAGCTGCAGGAGAAGTCGGTGAAAGAAAAACAAGTGCAACACTTGACATTGCTTGCTGAGGCACAACGTGCCGTTATCGACAATCAGACGCGCATCTCGGAGTTAAACGCTAAAATAAAGAACTATAAAGAAACGCACGCAAAGCTACTGAAATCGCGTCCACAACGTAGTGGTGATGGTGATACACCATGGATCGAACATGAATTTCAAATACGTTCAACACTTTTTGAGTGGACCAAAGCTTGCAAAGAGTACGAAGACCTTAAGAAAGAAGGGGAAACGCTGGAGGAAAAACTCAAGGAAATCGAAAGCAATCCTCCTAGTGACGTTTATCTCTCGTCTAAGGATCGCCAAATACTTGATTGGCACTTTGCGAATCTGGAGTTCGCCAATGCCACGCCACTAAGCAATCTCTCGCTGAAGCATTGGGATCAAGATGATGATTTCGAATTCATCGGCAATCACACGACTGTGCGCAATGGCTACTCTTGCGTACCCATCGCCTTAACGGAAGGTTTGGATATACGCGTAAATACGGCTGTAAAAACGATTAAGTATTTCCCCACCGGTGTGGAAATTGTAACTGAAAACTTGAAGACAAACAATTCTTCGGTCACATATAAAGCAGACATTGCGCTGTGCACGCTGACGCTGGGTGTACTTAAAATAGCCACCACAAAAGTGCAATCTCAACAAGCGAACACTGTTAAATTTGAGCCACCGCTACCCGATTGGAAGCAATCGGCCATACAACGTTTGGGTTTTGGTAATTTGAATAAAGTTGTGCTTTGCTTTGATCGCATCTTCTGGGATCCAAATACAAATCTATTTGGCCATGTAGGCAGCACTACAGCTAGTCGCGGTGAACTATTTCTATTCTGGAGCATCTCACAATCGCCAGTGCTACTTGCATTAGTTGCAGGACAATCGGCCGCTATAATGGAGAACGTATCGGATGATGTTATTGTCGGTCGTTGCATTGCTGTACTAAAGGGCATATTCGGCAATGGTTCAGTGCCACAACCCAAAGAGACTGTCGTGACGCGTTGGCGTGCCGATCCTTGGGCACGTGGCTCGTACAGTTTCGTATCTGTAGGTTCTTCTGGTAGCGATTATGATCTACTCGCTTCACCCGTTATACCACCGAATCCCACAAGTAATAATATTAATCAGGAGCAAGATGAACTGCCACGTTTGTTCTTTGCTGGCGAGCATACTATACGTAATTACCCCGCCACGGTACATGGTGCCTTCTTAAGTGGTTTGCGTGAGGCTGGTCGCATAGCAGACTATTATTTAGGCTATCCAGAGGGTACACCACCCGATATCGGTTATTCGGTGGTGGAAGCGGCCAATACAGCTTCTGTGGGCGATAATGTGGATATTGTTGATATAGCGCATTCAACAGATTCATCCTCAAAGACTTCGGAAGAGAAATCGATCACTGCCGATTCA------------------------------------------------------------------
>musae
ATGGAGAAAAACAATGTAGTCAGCACCGGCGTGTCTTCGCTGCCCACACAAACATTGGGAGCAGCC---ACAACGGCAGTAACGGCGGCAGCAGCTGTAATAAGCGGGAGC---------GTCGCCGGCACCGGCAGCGTCTTCCTACAACAACAGCAGCTGTTAACGAAAAACACTAACAACAATAGCGCTAGC------AATAATAATAATAATAGCAATAATACAAATACAAATAGCAGTACAACAACAACGGCTACAAGTAGTAGCAGCTTGGGCACAAATACGGAGACAATTGAATGTGTAACGCTGATAAGCGATGATTCGGACGTGGAGGAAATGTCACCAAAACGCAAGGTACCCGCTAGT---------------GGAACGCCCAATAAAATCAAGTACGATGATGACTCCAATGATGCACAAGGTGGTGCTGCAGGCGATGAACGTCGCACCAGCAGGCGGAATAAACCGAAGGTTGATTACTACAACAAACCGGGCAGTGGCAATGCGGATTCAGGTGACAAACCTAGTACACCATCAAGTTCATCAGCAGCTGGCGGCACTGAACGACGTTCTGAGAGTAGTAAAACACGCAAATCAGAAACGGCACGTAGTCCCTTTCCCAAAGAGATTACTGATCCGCGCGAGGCGGCGGCAGCTGCTGCCGAAGCGTATAAAGAAATTCTGACTGGTCTGGAGGGTGCCGCTTTTCAGTCACGTCTGCCATTCGATAAGATGACCTCCAATGAAGCTGCCTGCTTTCCCGATATTACCAAAACTGGTTTGGTAGCGCAACGTGTTTTCCTCAATATACGCAATCGTCTCTTGCAAATGTGGATTGAGAATCCAAAGCAGCAACTTATTGTAGAAAATGCCATCAAAGATATGGAACAACCCTTTGATAGTGATCCAAATTTAGTAAAACGTATACATTCGTTCCTAGAGCGTCATGGTTTCATAAATTTCGGCATATTTAAACGCTTACGTCCCATACCAACCAAGAAGTTGGGTAAAGTTATTGTAATTGGTGCAGGCATCTCAGGGTTGGCAGCTGCGCAGCAGCTACAACAATTCGGTATGGACGTAATTGTATTGGAAGCGCGTGATCGTGTGGGTGGACGCATAGCAACTTTTCGTAAAAACAACTATATTGCCGATTTGGGTGCTATGGTTGTGACCGGCGTTTGGGGTAATCCCATGACTATACTGAGCAAACAGATTGGCATGGAAATGGTGCCCATAAGACAAGCCTGCCCATTATATGGCGCTTGTGGCAAACCAGTGCCCAAACACAAGGACGACATGGTAGAACGAGAATTCAATCGGCTGCTCGAGTCCGCCAGTTATCTTTCACACCAATTGGACTTCAACTACGCCAACGATGATCCTATCTCCTTGGGTCGCGCACTCGAATGGATTATAAAGCTACAAGAGAAGTCGGTGAAAGAAAAACAAGTACAGCACTTGACATTGCTGGCTGAGGCACAACGTGCTGTCATTGACAATCAAACGCGCATTTCGGAGCTATCCGCTAAAATAAAGAACTTTAAAGAAACCCATGCAAAACTACTGAAATCACGTCCACAACGCAGTGGTGATGGGGATACGGCATGGGTGGAACATGAGTTTCAAATACGTTCCACACTTTTTGAGTGGACCAAAGCTTGCAAAGAGTACGAAGAACTTAAAAAAGAGGAGGAGTCGCTTGAGGCCAAATTAAAGGAAATCGAAAGCAATCCTCCTAGTGACGTTTATCTCTCGTCCAAGGATCGTCAAATACTTGATTGGCACTTTGCGAATCTGGAGTTCGCCAATGCCACGCCACTAAGCAATCTCTCACTGAAGCATTGGGATCAAGACGACGACTTCGAATTCATCGGCAATCACACGACTGTACGCAATGGCTACTCCTGTGTGCCCATTGCCTTAACGGAAGGCTTAGACATACGCGTAAATACCGCTGTTAAAACAATTAAGTATTTCCCCACCGGTGTGGAAATCGTAACAGAAAACTTGAAGACAAACAATTCTTCGGTCACATACAAAGCAGACATTGCGCTCTGCACACTGACGCTGGGTGTACTTAAAATAGCCACCACAAAAGTGCAATCTCAACAAGCGAACACTGTTAAATTTGAGCCCCCGCTACCCGACTGGAAGCAATCGGCTATACAGCGCTTGGGTTTCGGTAATCTAAATAAAGTGGTGCTTTGCTTTGATCGCATCTTCTGGGATCCGAACACAAATCTATTTGGCCATGTAGGCAGCACAACAGCTAGTCGCGGTGAACTATTTCTATTCTGGAGCATCTCGCAATCGCCAGTGCTACTTGCATTAGTAGCCGGACAATCGGCCGCTATAATGGAGAACGTATCGGATGATGTCATCGTCGGTCGTTGTATTGCCGTACTAAAAGGCATATTCGGCAATGGTTCGGTGCCGCAACCCAAAGAGACTGTCGTGACACGTTGGCGTGCCGATCCCTGGGCACGTGGCTCGTACAGCTTCGTATCTGTAGGTTCCTCTGGTAGCGATTATGATCTGCTCGCCTCACCCGTTATACCACCGAATCCAACCAACTCCAATATAAATCAGGAGCAAGATGAGCTGCCACGTTTATTCTTTGCCGGCGAACATACCATACGCAACTACCCCGCCACGGTACATGGTGCCTTCTTAAGCGGTTTGCGTGAGGCTGGTCGCATAGCAGACTATTATTTAGGCTATCCAGAGGGCACACCACCCGATATCGGTTACTCGGTGGTGGAGGCGGCCAATACAGCCTCTGTGGGCGACAATGTGGATATTGTTGATATTGCACATTCAACAGACTCATCCTCAAAGACTTCGGAAGAGAAATCGATCACTGCCGATTCG------------------------------------------------------------------
>oleae
ATGGAGAAAAACAATATAGCCAGCACCGGCGTGTCTACGCTGCCCACACAAACATTGGGAGCAGCGTCAACTACAGCAATAACGGCGGCAGCAGCTGTAATGGGCGGGAGC---------GTCGCCGGCACCGGCAGCGTCTTCCTACAACACCAGCAGCTATTGACGAAAAGCACTAATAACAATAGCGCTAGCAGCAACAATAATAATAACAATAGCAATAATACGAATACAAATAGCAGTACAACAACAACGGCTACAAGTAGTAGCAGCTTGGGCACAAATACGGAAACAATTGAATGTGTAACGCTGATAAGCGATGATTCGGACGTGGAGGAAATGTCACCAAAACGCAAGATACCCGCTAGTGCTGTTGGC---AGTGGAACGCCTAATAAAATCAAATACGATGATGATTCCAATGATGCACAAGGTGGTGCTGCGGGTGACGAACGACGCACCAGCAGACGGAATAAACCGAAGGTTGATTACTACAACAAACCGGCCAGTGGAAATACGGATTCAGGTGACAAACCTAGCACACCATCAAGCTCATCAGCAGCTGGAGTCACCGAACGACGTGCTGAGAACAGTAAAACACGCAAATCGGAAACGGCGCGTAGTCCGTTCCCCAAAGAGATCACTGATCCACGTGAGGCAGCTGCAGCTGCTGCTGAAGCCTATAAAGAAATACTAACCGGTCTCGAGGGTGCTGCATTTCAGTCACGACTGCCATTCGATAAGATGACCTCCAATGAAGCGGCCTGCTTTCCCGATATCACCAAAACTGGTTTGGTAGCGCAACGTGTTTTCCTCAATATACGCAATCGTCTATTGCAAATGTGGATTGAGAATCCAAAGCAGCAGCTTATTGTAGAAAATGCCATCAAAGATATGGAACAACCATTTGATAGCGATCCAAATTTAGTAAAACGTATACATTCGTTCCTAGAGCGACATGGTTTCATAAATTTCGGCATATTTAAACGTTTACGTCCAATACCAACAAAAAAATTGGGCAAAGTTATTGTAATTGGTGCAGGCATCTCAGGGTTAGCAGCTGCGCAGCAGCTACAACAATTCGGTATGGACGTAATTGTGCTGGAAGCGCGTGATCGCGTAGGTGGACGCATAGCTACTTTTCGCAAAAACAATTATATTGCCGATTTGGGTGCTATGGTTGTGACCGGCGTTTGGGGCAATCCTATGACTATACTGAGCAAACAGATTGGCATGGAAATGGTGCCCATAAGACAAGCATGTCCTTTATATGGCGCTTGTGGCAAACCAGTGCCCAAACACAAGGACGATATGGTGGAACGTGAATTTAATCGTTTGCTCGAGTCCGCCAGTTATCTTTCTCACCAATTGGATTTCAACTATGCCAACGATGATCCTATCTCATTGGGACGCGCACTCGAATGGATTATAAAGCTGCAAGAAAAGTCGGTGAAAGAGAAGCAAGTGCAACACTTGACATTGCTTGCTGAGGCACAGCGTGCGGTCATCGACAATCAAACGCGCATCTCAGAGCTATCCGCTAAAATAAAGAACAATAAAGAAACTCATGCAAAACTGCTGAAATCACGTCCACTACGTGGTGGTGATGGCGATACCGTATGGGTTGAGCATGAGTTTCAAATACGTTCCACACTCTTTGAGTGGACCAAAGCTTGCAAAGAGTACGAAGAATTGAAGAAAGAAGAGGAAACGCTGGAGGCCAAGCTAAAAGAAATCGAAAGCAATCCACCTAGTGACGTTTATCTCTCGTCTAAGGATCGTCAAATACTGGATTGGCACTTCGCGAATCTGGAGTTCGCCAACGCCACACCACTAAGCAATCTCTCACTGAAGCATTGGGATCAAGATGACGACTTCGAGTTCATCGGCAATCACACGACCGTGCGTAATGGCTACTCTTGTGTACCGATTGCCTTAACGGAAGGTTTGGACATACGCGTAAATACCGCTGTAAAAACAATTAAATATTTCCCCACTGGTGTGGAAATCGTAACTGAAAACTTGAAGACCAACAATTCTTCCGTCACATATAAAGCAGACATTGCGCTCTGCACGCTGACGCTGGGTGTGCTCAAAATAGCCACCACAAAAGTGCAATCACAACAAGCAAACACTGTTAAATTTGAGCCACCGCTACCCGACTGGAAGCAATCGGCCATACAGCGCTTGGGTTTCGGTAATTTAAATAAAGTGGTGCTCTGCTTTGATCGCATCTTCTGGGATCCGAACACAAATCTATTTGGTCATGTCGGCAGCACAACAGCAAGTCGCGGTGAACTATTTCTATTCTGGAGCATATCGCAATCGCCAGTGCTACTTGCCTTAGTTGCCGGGCAATCTGCCGCTATAATGGAGAACGTATCGGATGATGTTATCGTCGGTCGTTGCATTGCTGTGCTCAAAGGCATATTCGGCAATGGTTCGGTGCCACAACCTAAAGAGACTGTTGTGACACGTTGGCGCGCCGATCCCTGGGCACGCGGCTCGTACAGTTTCGTATCTGTTGGTTCTTCTGGTAGCGATTATGATCTACTCGCCTCACCCGTTATACCACCGAATCCCACTAGTACAAATATCAATCAGGAACAAGATGAGCTGCCACGTTTATTCTTTGCCGGCGAGCATACTATACGCAACTATCCAGCCACGGTACATGGT---------------------------------------------------------------------------------------------------------------------------------------------------------------------------------------------------------GACTCACCAAACGCGCTCCGACCAGCGTATCGACTGATAATAAACCCGATAGGTCTCCCATGTGGTGGGCTA
>tryoni
---------------------------------------------------------------------------------------------------------------------------------------------------------------------------------------------------------AATAATAATAATAATAGCAATAATACAAATACAAATAGCAGTACAACAACAACGGCTACAAGTAGTAGCAGCTTGGGCACAAATACGGAGACAATTGAATGTGTAACGCTGATAAGCGATGATTCGGACGTGGAGGAAATGTCACCAAAACGCAAGGTACCCGCTAGT---------------GGAACGCCCAATAAAATCAAATACGATGATGACTCCAATGATGCACAAGGTGGTGCTGCGGGTGATGAACGTCGCACCAGCAGGCGGAATAAACCCAAGGTTGATTACTACAACAAACCGGGCAGTGGCAATGCGGATTCAGGTGACAAACCTAGTACACCATCAAGTTCATCAGCAGCTGGCGGCACTGAACGACGCTCTGAGAGTAGTAAAACACGCAAATCCGAAACGGCACGTAGTCCCTTCCCCAAAGAGATTACTGATCCGCGTGAGGCAGCTGCAGCTGCTGCCGAAGCGTATAAAGAAATTCTGACTGGTTTGGAGGGTGCTGCTTTTCAGTCACGCCTACCATTCGATAAAATGACCTCCAACGAAGCTGCCTGTTTTCCCGATATCACCAAAACTGGTTTGGTGGCGCAACGTGTTTTCCTCAATATACGCAATCGTCTCTTGCAAATGTGGATTGAGAATCCAAAGCAGCAGCTTATTGTAGAAAATGCCATCAAAGATATGGAACAACCCTTTGATAGTGATCCAAATTTAGTAAAGCGTATACATTCGTTCTTGGAGCGTCATGGTTTCATAAATTTCGGCATATTTAAACGTTTACGTCCCATACCGACAAAGAAATTGGGTAAAGTTATTGTAATTGGTGCTGGCATCTCAGGGTTGGCAGCTGCGCAGCAGCTACAACAATTCGGTATGGACGTAATTGTATTAGAAGCACGTGATCGTGTGGGTGGACGCATAGCAACCTTTCGTAAAAACAACTATATTGCCGACTTAGGTGCTATGGTTGTGACCGGTGTTTGGGGTAATCCCATGACTATACTGAGCAAACAGATTGGCATGGAAATGGTGCCCATAAGGCAAGCATGCCCATTATATGGCGCTTGTGGCAAACCAGTGCCCAAACACAAGGACGACATGGTGGAACGCGAATTCAATCGTCTGCTCGAGTCCGCCAGTTATCTTTCACACCAATTGGACTTCAACTACGCCAACGATGATCCCATCTCCTTGGGCCGCGCACTCGAATGGATTATAAAGCTACAAGAGAAGTCGGTGAAAGAAAAACAAGTGCAACACTTGACGTTGCTTGCTGAGGCACAACGTGCCGTTATCGACAATCAGTCACGCATTTCGGAGCTATCCGCTAAAATAAAGAACTTTAAAGAAACCCATGCAAAACTACTGAAATCGCGTCCCCAACGTAGTGGTGATGGCGATACAGCATGGGTGGAGCACGAGTTTCAAATACGTTCCACACATTTTGAGTGGACCAAAGCTTGCAAAGAGTACGAAGAACTTAAAAAAGAGGAGGAGACGCTGGAAACCAAATTAAAGGAAATCGAAAGCAATCCTCCTAGTGACGTTTACCTCTCGTCTAAGGATCGTCAAATACTTGATTGGCACTTTGCGAATCTGGAGTTCGCCAATGCCACGCCACTAAGCAATCTCTCACTGAAGCATTGGGATCAAGACGACGACTTCGAATTCATCGGCAATCACACGACTGTACGCAATGGCTACTCCTGTGTACCCATTGCCTTAACGGAAGGTTTAGACATACGCGTAAATACCGCTGTAAAAACGATTAAATATTTTCCCACTGGTGTGGAAATCGTAACCGAAAACTTGAAGACAAACAATTCTTCGGTCACATATAAAGCAGACATTGCGCTCTGCACACTGACGCTGGGTGTGCTTAAAATAGCCACCACAAAAGTGCAATCTCAACAAGCGAACACTGTTAAATTTGAGCCACCGCTACCCGACTGGAAGCAATCGGCCATACAGCGCTTGGGTTTCGGTAACCTAAATAAAGTTGTGCTTTGCTTTGATCGCATCTTCTGGGATCCGAACACAAACCTATTTGGCCATGTAGGCAGCACAACAGCTAGTCGCGGTGAACTATTTCTATTCTGGAGCATCTCGCAATCGCCAGTGCTACTTGCATTAGTTGCCGGGCAATCGGCCGCTATAATGGAGAACGTCTCGGATGATGTTATCGTCGGTCGTTGTATTGCGGTACTAAAAGGCATATTCGGCAATGGTTCGGTGCCGCAACCCAAAGAGACTGTCGTGACACGTTGGCGTGCCGATCCCTGGGCACGTGGCTCGTACAGCTTCGTATCTGTAGGTTCCTCTGGTAGCGATTATGATCTGCTCGCCTCACCCGTTATACCACCGAATCCAACCAACTCCAATATCAATCAGGAGCAAGATGAGCTGCCACGTTTGTTCTTTGCCGGCGAGCATACTATACGCAACTACCCCGCCACGGTACATGGTGCCTTCTTAAGCGGTTTGCGTGAGGCTGGTCGCATAGCAGACTATTATTTAGGCTATCCAGAGGGTACACCACCCGATATCGGTTACTCGGTGGTGGAGGCAGCCAATACAGCTTCTGTTGGCGATAATGTGGATATTGTTGATATTGCTCATTCAACGGATTCATCCTCAAAGACTTCGGAAGAGAAATCGATCACTGCCGATTCG------------------------------------------------------------------
>zonata
---------------------------------------------------------------------------------------------------------------------------------------------------------------------------------------------------------AATAATAATAATAATAGCAATAATACAAATACAAATAGCAGTACAACAACAACGGCTACAAGTAGTAGCAGCTTGGGCACAAATACGGAGACAATTGAGTGTGTAACGCTGATAAGCGATGATTCGGACGTGGAGGAAATGTCACCAAAACGCAAGGTACCCGCTAGT---------------GGAACGCCCAATAAAATCAAATACGATGATGACTCCAATGATGCACAAGGTGGTGCTGCGGGTGATGAACGTCGCACCAGCAGGCGGAATAAACCCAAGGTTGATTACTACAACAAACCGGGCAGTGGCAATGCGGATTCAGGTGACAAACCTAGTACTCCATCAAGTTCATCAGCAGCTGGCGGCACCGAACGACGTTCTGAAAGTAGTAAAACACGCAAATCGGAAACGGCACGTAGTCCCTTTCCCAAAGAGATCACTGATCCGCGTGAGGCGGCCGCAGCTGCTGCCGAAGCGTATAAAGAAATTCTGACTGGTCTGGAGGGTGCTGCCTTCCAATCCAGGCTACCATTCGATAAGATGACCTCCAATGAAGCTGCCTGCTTTCCCGATATCACCAAAACTGGTTTGGTAGCGCAACGTGTTTTCCTCAATATACGCAATCGTCTCTTGCAAATGTGGATTGAGAATCCAAAGCAACAGCTTATTGTAGAAAATGCCATCAAAGATATGGAACAACCCTTTGATAGTGATCCAAATTTAGTAAAACGTATACACTCCTTCCTAGAGCGTCATGGTTTCATAAATTTTGGCATATTTAAACGTTTACGTCCCATACCGACCAAGAAATTGGGTAAAGTTATTGTAATTGGTGCAGGCATCTCAGGGTTGGCAGCTGCGCAGCAGCTACAACAATTCGGTATGGACGTAATTGTATTGGAAGCGCGGGATCGTGTGGGTGGACGCATAGCAACTTTTCGTAAAAACAACTATATTGCCGATCTGGGTGCTATGGTAGTGACCGGCGTTTGGGGTAATCCCATGACTATACTGAGCAAACAGATTGGCATGGAAATGGTGCCCATAAGGCAAGCATGCCCATTATATGGGGCTTGTGGCAAACCAGTGCCCAAACACAAGGACGACATGGTGGAACGCGAATTCAATCGGCTGCTCGAGTCCGCCAGTTATCTTTCACACCAACTGGACTTCAACTACGCCAACGATGATCCTATCTCCTTGGGTCGCGCACTCGAATGGATTATAAAGCTACAAGAGAAGTCGGTGAAAGAAAAACAAGTGCAGCACTTGACATTGCTGGCTGAGGCACAACGTGCTGTCATTGACAATCAAACGCGCATTTCGGAGCTATCCGCTAAAATAAAGAACTTTAAAGAAACCCATGCAAAACTACTGAAATCACGGCCACAACGTAGTGGTGATGGCGATACGGCATGGGTGGAACATGAGTTTCAAATACGTTCCACACTTTTTGAGTGGACCAAAGCTTGCAAAGAGTACGAAGAACTTAAAAAAGAGGAGGAGTCGCTGGAGGCCAAATTAAAGGAAATCGAAAGCAATCCTCCTAGCGACGTTTATCTCTCGTCCAAGGATCGTCAAATACTTGATTGGCACTTTGCGAATCTGGAGTTCGCCAATGCCACGCCACTAAGCAATCTCTCACTGAAGCATTGGGATCAAGACGACGACTTCGAATTCATCGGCAATCACACGACTGTGCGCAATGGCTACTCCTGTGTACCCATTGCCTTAACGGAAGGCTTAGACATACGCGTAAATACCGCTGTTAAAACAATTAAATATTTCCCCACTGGTGTGGAAATCGTTACCGAAAACTTGAAGACAAACAATTCTTCGGTCACATACAAAGCAGACATTGCGCTCTGCACGCTGACGCTGGGTGTACTTAAAATAGCCACCACAAAAGTGCAATCTCAACAAGCGAACACTGTTAAATTTGAGCCCCCATTACCCGACTGGAAGCAATCGGCCATACAGCGCTTGGGTTTCGGTAATCTAAATAAAGTGGTGCTTTGCTTTGATCGCATCTTCTGGGATCCGAACACAAATCTATTTGGCCATGTAGGCAGCACAACAGCTAGTCGCGGTGAACTATTTCTATTCTGGAGCATCTCGCAATCGCCAGTGCTACTTGCATTGGTAGCCGGGCAATCGGCCGCTATAATGGAGAACGTCTCGGATGATGTTATCGTCGGTCGTTGTATTGCGGTACTGAAAGGCATATTTGGCAATGGTTCGGTGCCGCAACCCAAAGAGACTGTCGTGACACGTTGGCGTGCCGATCCCTGGGCACGTGGCTCGTACAGCTTCGTATCTGTAGGTTCCTCTGGTAGCGATTATGATCTGCTCGCCTCACCCGTTATACCACCGAATCCAACCAACTCCAATATCAATCAGGAGCAAGATGAGCTGCCACGTTTGTTCTTTGCCGGCGAGCATACCATACGCAACTACCCCGCCACGGTACATGGTGCCTTCTTAAGCGGTTTGCGTGAGGCTGGTCGCATAGCAGACTATTATTTGGGCTATCCAGAGGGCACACCACCCGATATCGGCTACTCGGTGGTGGAGGCGGCCAATACAGCTTCTGTGGGCGATAATGTGGATATTGTTGATATTGCTCATTCAACAGACTCATCCTCAAAGACTTCGGAAGAGAAATCGATCACTGCCGATTCG------------------------------------------------------------------
