# Supplementary material for: The Impact of Fast Radiation on the Phylogeny of Bactrocera Fruit Flies as Revealed by Multiple Evolutionary Models and Mutation Rate-Calibrated Clock
Source: Insects. 2022 Jun 30;13(7):603. doi: 10.3390/insects13070603 (PMC9319077; doi:10.3390/insects13070603)
Supplement: Supplementary file 1 [file insects-13-00603-s001.zip › File S1/ceratitis_5204.fasta]

>bryoniae
ATGACGAGGTCAAATATTGAATTGGGCGATGTAACGCCACATAATATTAAGCAACTGAAAAAGCTTAACTCTGTTGTATTTCCTGTCTCGTACAACGAAAAATTCTACATAGATGTTCTGGAGGCTGGTGAGTTGGCAAAACTGGTATACTATAATGACATCGTAGTTGGTGCAGTGTGCTGCCGTATTGATACTTCCGAGAATCAACGGCGTCTATATATCATGACCTTGGGTTGTTTGTCGTCATATCGACGTCTCGGCATCGGCACAGTGATGTTCCAACATATTCTCAATTACGCTAAAGTAGATGGAAACTTTGACAGTATCTTTCTGCACGTGCAAATTAATAACGAAGGCGCTATAGCGTTTTATAAGAAATTTGGTTTTGAAATTGTTGAGACCAAGGAACATTATTACAAACGAATTGAACCTGCGGACGCGTACGTTTTGCAAAAAACATTGCGAAACACAAATAGTAATGCTAGTGGCACTAATAGTAATCACAATCATAAT------GCTCATAGTAACGGTCATGTGGACAAGAAGGAAAAG
>ceratitis
ATGACAAGGTCAAATATTGAATTGGGCGATGTAACGCCACACAACATTAAACAATTGAAAAAACTCAACACCGTCGTATTTCCTGTATCATACAACGAAAAGTTCTATATTGATGTCCTCGAAGCAGGTGAATTGGCCAAATTAGTATACTATAATGATATCGTAGTGGGTGCAGTTTGCTGTCGTATTGATACTTCCGAAAATCAACGACGTCTATACATAATGACTTTGGGCTGTTTATCATCATATCGCCGTCTTGGTATTGGCACTGTGATGTTCCAACACATTCTCAATTATGCCGAGAAGGATGGCAATTTCGACAGTATCTTTCTGCACGTGCAAATCAATAACGAAGGTGCTATAGCGTTTTATAAAAAATTCGGTTTTGAAATTGTTGAAACAAAAGAACATTATTATAAACGCATTGAGCCTGCGGACGCATATGTATTACAAAAAACTTTACGAAATACAAATAGTAATACTAGTGGCGCTAATAGCAATCATATTCACAATCATGCTGCTCATAGTAACGGACATTTGGACAAAAAGGAAAAG
>correcta
ATGACAAGGTCAAATATTGAATTGGGCGATGTAACGCCACATAATATTAAGCAACTTAAAAAGCTCAACTCTGTTGTATTTCCCGTCTCGTACAACGAAAAATTCTACATAGATGTTCTGGAGGCTGGTGAATTGGCAAAACTGGTATACTACAATGACATCGTAGTTGGTGCAGTGTGCTGCCGCATTGATACTTCCGAGAATCAGCGGCGCCTATATATCATGACTTTAGGTTGTTTGTCGTCATATCGACGTCTCGGCATCGGCACAGTGATGTTCCAACATATTCTCAATTACGCTAAAGTAGATGGAAACTTTGACAGTATCTTTCTGCACGTGCAAATTAATAACGAAGGCGCTATAGCTTTTTATAAGAAATTTGGTTTTGAAATTGTTGAGACCAAAGAGCATTATTACAAACGAATTGAACCTGCGGACGCGTACGTTTTGCAAAAAACATTGCGAAACACAAATAGTAATGCTAGTGGCACTAATAGTAATCACAATCATAAT------GCTCATAGTAACGGACATGTGGACAAGAAGGAAAAG
>cucurbitae
ATGACGAGGTCAAATATTGAATTGGGCGATGTAACGCCACATAATATTAAACAACTGAAAAAGCTCAACTCTGTTGTATTTCCTGTCTCTTACAACGAAAAATTCTATATTGATGTCCTGGAAGCTGGTGAGTTGGCAAAACTAGTATACTACAATGACATCGTCGTTGGTGCAGTGTGCTGCCGCATTGATACTTCTGAGAATCAACGACGTCTCTATATCATGACTTTGGGCTGTTTGTCGTCATATCGTCGTCTTGGTATCGGTACTGTGATGTTCCAACATATTCTCAACTACGCTAAAGTGGATGGAAATTTCGACAGCATCTTCCTACACGTGCAAGTCAATAACGAAGGCGCAATAGCGTTTTATAAGAAATTCGGTTTCGAAATTGTCGAGACCAAGGAACATTATTACAAACGAATTGAACCAGCGGACGCGTATGTGTTGCAAAAAACGTTGCGAAACACAAATAGTAATGCTAGCGGCGCTAACAGTAATCACAATCACAAT------GCACATAGTAACGGACATTTGGAAAAGAAGGAAAAG
>dorsalis
ATGACGAGGTCAAATATTGAATTGGGCGATGTAACGCCACATAATATTAAGCAACTGAAAAAGCTCAACTCTGTTGTATTTCCTGTCTCGTACAACGAAAAATTCTATATAGATGTTCTGGAGGCTGGTGAGTTGGCAAAACTGGTATACTATAATGACATCGTAGTTGGTGCAGTGTGCTGCCGCATTGATACTTCCGAGAATCAACGGCGTCTATATATCATGACTTTGGGTTGTTTGTCGTCATATCGACGTCTCGGTATCGGCACAGTGATGTTCCAACATATTCTCAATTACGCTAAAGTAGATGGAAACTTTGACAGTATCTTTCTGCACGTGCAAATTAATAACGAAGGCGCTATAGCGTTTTATAAGAAATTTGGTTTTGAAATTGTTGAGACCAAGGAGCATTATTACAAACGAATTGAACCTGCGGACGCGTACGTTTTGCAAAAAACATTGCGAAACACAAATAGTAATGCTAGTGGCACTAATAGTAATCACAATCATAAT------GCTCATAGTAACGGTCATGTGGACAAGAAGGAAAAG
>jarvisi
ATGACGAGGTCAAATATTGAATTGGGCGATGTAACGCCACATAATATTAAGCAACTTAAAAAGCTCAACTCTGTTGTATTTCCTGTCTCGTACAACGAAAAATTCTACATAGATGTTCTGGAGGCTGGTGAGTTGGCAAAACTGGTATACTATAATGACATCGTAGTTGGTGCAGTGTGCTGCCGCATTGATACTTCCGAGAATCAACGGCGTCTATATATCATGACTTTGGGTTGTTTGTCGTCATATCGACGTCTCGGCATCGGCACAGTGATGTTCCAACATATTCTCAATTACGCTAAAGTAGATGGAAACTTTGACAGTATCTTTCTGCACGTGCAAATTAATAATGAAGGCGCTATAGCGTTTTATAAGAAATTTGGTTTTGAAATTGTTGAGACCAAGGAACATTATTACAAACGAATTGAACCTGCGGACGCGTACGTTTTGCAAAAAACATTGCGAAACACAAATAGTAATGCTAGTGGCACTAATAGTAATCACAATCATAAT------GCTCATAGTAACGGACATTTGGACAAGAAGGAAAAG
>latifrons
ATGACGAGGTCAAATATTGAATTGGGCGATGTAACGCCACATAATATTAAGCAACTGAAAAAGCTCAACTCGGTTGTATTTCCTGTGTCGTACAACGAAAAATTCTACATAGATGTTCTGGAGGCTGGTGAGTTGGCAAAACTGGTATACTATAATGACATCGTAGTTGGTGCAGTGTGCTGCCGCATTGATACTTCCGAGAATCAACGACGTCTATATATCATGACTTTGGGTTGTTTGTCGTCATATCGACGTCTCGGCATCGGCACAGTGATGTTCCAACATATTCTCAATTACGCTAAAGTAGATGGAAACTTTGACAGTATCTTTCTACACGTGCAAATTAATAACGAAGGCGCAATAGCGTTTTATAAGAAATTTGGTTTTGAAATTGTTGAGACCAAGGAGCATTATTACAAAAGAATTGAACCTGCGGACGCGTACGTTTTGCAAAAAACATTGCGAAACACAAATAGTAATGCTAGTGGCACTAATAGTAATCACAATCATAAT------GCTCATAGTAACGGTCATGTGGACAAAAAGGAAAAG
>minax
ATGACGAGGTCAAATATTGAATTGGGCGATGTAACGCCACATAATATTAAACAACTGAAAAAACTCAACTCGGTTGTATTTCCTGTCTCGTACAACGAAAAATTCTATATTGATGTTCTAGAAGCTGGTGAGTTGGCAAAACTAGTATACTATAATGACATCGTAGTTGGTGCAGTGTGCTGCCGCATTGATACTTCCGAGAATCAACGGCGACTATATATCATGACTTTGGGCTGTTTATCATCGTATCGACGTCTGGGGATCGGCACTGTGATGTTCCAACATATTCTCAACTATGCTAAAGTAGATGGAAATTTCGACAGCATATTTCTACATGTGCAAATTAATAATGAAGGCGCTATAGCGTTTTATAAGAAATTTGGTTTCGAAATTGTTGAAACCAAGGAACATTATTACAAAAGAATTGAACCTGCGGACGCGTACGTATTGCAAAAAACGTTGCGAAATACAAATAGTAATGCTAGTGGCGCTAACAGTAACCACAATCACAAT------GCTCATAGTAACGGACATTTGGAGAAGAAGGAAAAG
>musae
ATGACGAGGTCAAATATTGAATTGGGCGATGTAACGCCACATAATATTAAGCAACTGAAAAAGCTCAACTCTGTTGTATTTCCTGTCTCGTACAACGAAAAATTCTATATAGATGTTCTGGAGGCTGGTGAGTTGGCAAAACTGGTATACTATAATGACATCGTAGTTGGTGCAGTGTGCTGCCGCATTGATACTTCCGAGAATCAACGGCGTCTATATATCATGACTTTGGGTTGTTTGTCGTCATATCGACGTCTCGGCATCGGCACAGTGATGTTCCAACATATTCTCAATTACGCTAAAGTAGATGGAAACTTTGACAGTATCTTTCTGCACGTGCAAATTAATAACGAAGGCGCTATAGCGTTTTATAAGAAATTTGGTTTTGAAATTGTTGAGACCAAGGAGCATTATTACAAACGAATTGAACCTGCGGACGCGTACGTTTTGCAAAAAACATTGCGAAACACAAATAGTAATGCTAGTGGCACTAATAGTAATCACAATCATAAT------GCTCATAGTAACGGTCATGTGGACAAGAAGGAAAAG
>oleae
ATGACGAGGTCAAATATTGAATTGGGCGATGTAACGCCACATAATATTAAGCAACTGAAAAAGCTCAACTCTGTTGTATTTCCTGTCTCGTACAACGAAAAATTCTACATAGATGTTCTGGAAGCTGGTGAGTTGGCAAAACTAGTATACTATAATGATATCGTAGTTGGTGCAGTGTGCTGCCGCATTGATACTTCCGAGAATCAACGGCGTCTATATATCATGACTTTGGGCTGTTTGTCGTCATATCGACGTCTCGGTATCGGCACTGTGATGTTCCAACATATTCTCAACTATGCTAAAGTGGATGGAAACTTCGACAGTATCTTTCTGCACGTGCAAATTAATAACGAAGGCGCTATTGCGTTTTATAAAAAATTTGGTTTCGAAATTGTTGAGACCAAGGAACATTATTACAAACGAATTGAACCTGCGGACGCGTACGTTTTGCAAAAAACGTTGCGAAACACAAATAGTAATGCTAGTGGCACTATTAGTAATCACAATCACAAT------GCTCATAGTAACGGACATTTGGACAAGAAGGAAAAG
>tryoni
ATGACAAGGTCAAATATTGAATTGGGCGATGTAACGCCACATAATATTAAGCAACTGAAAAAGCTCAACTCTGTTGTATTTCCTGTCTCGTACAACGAAAAATTCTACATAGATGTTCTGGAGGCTGGTGAGTTGGCAAAACTGGTATACTATAATGACATCGTAGTTGGTGCAGTGTGCTGCCGCATTGATACTTCCGAGAATCAACGACGTCTATATATCATGACTTTGGGTTGTTTGTCGTCATATCGACGTCTCGGCATCGGCACAGTTATGTTCCAACATATTCTCAATTACGCTAAAGTAGATGGAAACTTTGACAGTATCTTTCTGCACGTGCAAATTAATAACGAAGGCGCTATAGCGTTTTATAAGAAATTTGGTTTTGAAATTGTCGAGACCAAGGAACATTATTACAAACGAATTGAACCTGCGGACGCGTACGTTTTGCAAAAAACATTGCGAAACACAAATAGTAATGCTAGTGGCACTAATAGTAATCACAATCATAAT------GCTCATAGTAACGGACATTTGGACAAGAAGGAAAAG
>zonata
ATGACAAGGTCAAATATTGAATTGGGCGATGTAACGCCACATAATATTAAGCAACTGAAAAAGCTCAACTCTGTTGTATTTCCCGTCTCGTACAACGAAAAATTCTACATAGATGTTCTGGAGGCTGGTGAATTGGCAAAACTGGTATACTATAATGACATCGTAGTTGGTGCAGTGTGCTGCCGCATTGATACTTCCGAGAATCAACGGCGTCTATATATCATGACTTTGGGTTGTTTGTCGTCATATCGACGTCTCGGCATCGGCACAGTGATGTTCCAACATATTCTCAATTACGCTAAAGTAGATGGAAACTTTGACAGTATCTTTCTGCACGTGCAAATTAATAACGAAGGCGCTATAGCGTTTTATAAGAAATTTGGTTTTGAAATTGTTGAGACCAAAGAGCATTATTACAAACGAATTGAACCTGCGGACGCGTACGTTTTGCAAAAAACATTGCGAAACACAAATAGTAATGCTAGTGGCACTAATAGTAATCACAATCATAAT------GCTCATAGTAACGGACATGTGGACAAGAAGGAAAAG
