# Supplementary material for: The Impact of Fast Radiation on the Phylogeny of Bactrocera Fruit Flies as Revealed by Multiple Evolutionary Models and Mutation Rate-Calibrated Clock
Source: Insects. 2022 Jun 30;13(7):603. doi: 10.3390/insects13070603 (PMC9319077; doi:10.3390/insects13070603)
Supplement: Supplementary file 1 [file insects-13-00603-s001.zip › File S1/ceratitis_5249.fasta]

>bryoniae
ATGTCTAACAACGATGAATTGATCGCACAATTTATTGAAATAAGCGGTGGAGATGAAAATGTCGCCAGATTTTATTTAGCTAGTTCCAATTGGTCGCTAGAGGATGCCCTTTCCAATTTCCTTGGCAATCAAGTTGATGGGGAGGGTGTAAACGATGAACAGCCAACTGAACGAAATTCAGGTGGAGCAAATATTGAACCAGCACCTACAAATTCAAGTAGTCGGGTGCAATCAGAAACCGGTGCCGCAGACAGTTTTACTAAGAAAAGCTCAGATAAGCCAAAAGTAGCAACACTAAATGATATGACAAAGCGTACATCTAACGAAGAAGAGGGACAAGCGTTTTATGCTGGTGGTTCCGAACGCTCAGGCCAGCAAGTTTTAGGACCACCAAAACGTAAGAATTTCCGCGAACAGTTAACTGACATGTTTCGAATGGCACAAGAACACAACACCGGCGAATCTGCTAGTACTTCAACCGGTCAATCAACTTCTGGTGCTGTACAATGGGGTCAAGGTGTACGGTTGGGCATGACCGATACGGACCATTCCGTCGTAGGTTCG---CAGCAGGATGATGCTAATGCAACGGGAGAGAAGAGACCTATTGTTGTGCTGAAATTATGGAGCCAAGGATTCTCCATTGATGATGGTGAACTACGTCTATATGATGATCCCGAAAATAAAGAGTTCTTAGAAACTGTTATGCGCGGTGAAATACCTCACGAATTATTTGAAATGGGATGGGTTGTTAATGTTGACGTGGAGGATCATCGCCACGAGGATTATAAAAGGAAAACAGTCCCACCTAAATTTAAAGGTTCCGGTCACACATTGGGAAGTCCCACACCAAACGTTGAAGGCACAGCACCAACTTCAAATACTGCAAAACCAACAACAGCTGTTAATGTTAAAGAGGATGAAAGCGCCGCTAAAGCAAACCTTAAGATTGATTCTTCTCAGCCAACAACGACGTTACAAATACGTCTAGCTGACGGTTCTCGTTTAACTGCCCAATTCAATCTCAATCACACAGTTGCTGATATACATCGCTACATTATTAATGCCAGACCACAATATGCGGAGGGTAATTTTAGGTTAGTGTCCTCATTCCCAACCCGTGAGCTTACGGATGAAGCTGCAACGATTGAATTAGCTGGTCTAAAGAATGCGTCAATTATGCAGCGA
>ceratitis
ATGTCGAATAACGATGAATTAATCGCACAATTCATAGAGATAAGCGGTGGAGATGAAAATGTCGCCAGATTTTATTTAGCAAGCTCAAATTGGTCCCTGGAGGATGCGCTATCCAATTTTCTTGGCAATCAAGTAGATGGAGAAGGTGGAAATGATGAACCAACCACCGAGCGAAATGCTGGCGGTGCAACTTTGGATCCAACTCCAACAAATTCTACTAATCGTGGCCGCCCAGTAACCGGCTCTGTGGACAATTTTACCAAAAAGAGTTCTGAAAGACCAAAAGTTGCAACATTGAATGACATGACAAAGCGTTCATCGAATGAGGAGGAAGGTCAGGCCTTTTATGCAGGCGGATCAGAACGTTCCGGGCAGCAGGTTTTGGGGCCACCAAAGCGTAAGAATTTCCGTGAACAGTTAACCGATATGTTTCGCATGGCACAAGAACACAGTGGTGGCGAATCTGCAAGTACCTCAACTGGTGCTTCTACATCTGGTGCTGTGCAATGGGGTCAGGGTGTACGGTTGGGTATGACAGACAATGATCATGCTGTCGTAGGTGGAAAAGAACAGGAAGATAGCAGTTCAACAGACGAAAAAAGGCCTATTGTTGTGTTAAAATTATGGAGCCAAGGTTTCTCTATAGACGATGGTGAATTACGTCTATATGACGATCCAGAAAATAAAGAGTTCTTGGAAACTGTGATGCGAGGGGAAATACCACACGAATTGCTAGAAATGGGTTGGTTAGTCAATGTTGATGTAGAAGACCATCGCCACGAGGATTACAAAAGAAAAACTGTACCACCTAAATTCAAAGGTTCTGGCCACACACTAGGAAGTCCCACGCCCAATGTAGAAGTAGCTGCTGCTGCCCCTAAGAGTACAACGCAAGCCACAGCTGTTGCTGCTAAAGGTGACGAAAATTCAGCTAAAGATAAACTTAAGGTCGATACTTCCCAACCTACTACAACATTGCAAATACGTTTGGCTGACGGTTCACGCCTGACCGCACAGTTCAATTTAAATCACACTGTGGCCGATATACACGACTATATAAGAAACGCAAGACCCCAATATGTGGATGGCAATTTCCGGTTAGTCTCCTCGTTCCCAACACGTGAACTTAGTGATGAAGCAGCTACAATAGAGTTAGCTGGTCTCAAAAACGCGTCAATAATGCAGCGA
>correcta
ATGTCTAACAACGATGAATTGATTGCACAATTTATTGAAATAAGCGGTGGAGATGAAAATGTCGCCAGATTTTATTTAGCTAGTTCCAATTGGTCGCTCGAGGATGCACTTTCCAATTTCCTTGGCAATCAAGTTGATGGAGAGGGTATAAACGATGAACAACCGACTGAAAGAAATTCAGGTGGAGCGAATATTGAACCAGCACCTACAAATTCAAGTAGTCGGGTGCGATCAGAAACCGGTGGCGCAGACAGTTTTACTAAGAAAAGCTCAGATAAGCCAAAAGTAGCAACACTAAATGATATGACAAAGCGTACATCTAACGAGGAAGAGGGACAAGCGTTTTATGCTGGTGGTTCCGAACGTTCAGGCCAGCAAGTTTTAGGACCACCAAAACGTAAAAATTTCCGCGAACAGTTAACTGACATGTTTCGAATGGCACAAGAACACAACACCGGCGAATCTGCTAGTACTTCAACCGGTCAATCAACTTCTGGTGCTGTACAATGGGGTCAAGGTGTACGGTTGGGCATGACCGATACAGACCATTCCGTCGTAGGTTCG---CAGCAGGACGATGCTAATGCCACGGGAGAGAAGAGGCCTATTGTTGTGCTGAAATTATGGAGCCAAGGATTCTCCATTGATGATGGTGAACTACGTCTATATGATGACCCCGAAAATAAAGAGTTCTTAGAAACTGTCATGCGCGGTGAAATACCTCACGAATTATTTGAAATGGGATGGGTTGTTAATGTTGACGTGGAGGATCATCGCCACGAGGATTACAAAAGGAAAACAGTCCCACCTAAATTTAAAGGTTCCGGTCACACATTGGGAAGTCCCACACCAAACGTTGAAGGAACAGCACCAGCTTCAAATACTGCAAAACCAACAACAGCTGTTAATGTTAAAGAGGATGAAAGCGCCGCTAAAGCAAACCTTAAGATTGATTCTTCTCAGCCAACAACGACGTTACAAATACGTCTCGCTGACGGTTCTCGTTTAACCGCCCAATTCAATCTCAATCACACAGTTGCTGATATACATCGCTACATTATTAATGCCAGACCCCAATATGCGGAGGGTAATTTTAGGTTAGTGTCCTCATTCCCAACCCGTGAACTTACGGATGAAGCTGCAACGATTGAATTAGCTGGTCTAAAGAATGCATCAATAATGCAGCGA
>cucurbitae
ATGTCTAATAACGATGAATTGATCGCACAATTTATTGAAATAAGCGGTGGAGATGAAAATGTCGCCAGATTCTATTTAGCCAGTTCCAATTGGTCGCTAGAGGACGCACTTTCTAATTTCCTTGGTAATCAAGTTGATGGAGAGGGTGGTACTGAAGAACATGAAACCGAACGAAATTCAGGCGGAGCAAATGTTGAACCAGCACCTACAAATTCAACTGGTCGTGTACGTTCCGAAACCGGTGTCGCCGAAAGTTTTACCAAGAAAAGTTCAGATAAGCCAAAAGTAGCAACACTAAATGATATGACAAAGCGTACTTCTAATGAAGAAGAGGGGCAAGCCTTTTATGCTGGTGGCTCCGAACGTTCAGGGCAGCAAGTTTTAGGACCACCGAAACGTAAGAATTTCCGTGAACAGTTAACTGACATGTTTCGTATGGCACAAGAACACAATACCGGAGAATCTGCTAGTACTTCAGCTGGCCCATCAACATCTGGTGCTGTACAGTGGGGTCAAGGTGTACGTTTGGGCATGACCGATACAGACCATTCCGTCGTAGCCACG---CAGCAGGACGATGCCAATGCAACGGGAGAGAAGCGACCTATTGTTGTGTTGAAATTGTGGAGCCAAGGCTTTTCTATTGATGATGGTGAACTACGTCTATATGATGATCCCGAAAATAAAGAGTTCTTAGAAACTGTGATGCGCGGCGAAATACCGCATGAATTATTCGAAATGGGATGGGTGGTTAATGTTGATGTGGAGGATCACCGTCATGAGGATTACAAAAGGAAAACTGTACCACCTAAATTTAAAGGATCCGGACACACACTGGGAAGTCCCACACCAAATGTTGAAGGAACGGTACCAGCTCCCAATAGTGCAAAACAAACAACAGCTGTTAATGTCAAAGAGGATGAAAATGCTGCTAAAGACAAACTTAAGGTTGATTCTTCTCAGCCAACAACAACATTACAGATACGCTTGGCCGATGGTTCCCGATTAACTGCACAGTTCAATCTTAACCACACAGTTGCTGATATACGTCGCTATATAATGAACGCCAGACCACAATATGCGGAGGGTAATTTTCGGTTAGTGTCATCATTTCCAACCCGTGAACTAACGGATGAAGCAGCAACGATTGAATTAGCTGGTCTAAAAAATGCGTCAATTTTGCAGCGA
>dorsalis
ATGTCTAACAACGATGAATTGATCGCACAATTTATTGAAATAAGCGGTGGAGATGAAAATGTCGCCAGATTTTATTTAGCTAGTTCCAATTGGTCGCTAGAGGATGCACTTTCCAATTTCCTTGGCAATCAAGTTGATGGAGAGGGTGTAAACGATGAACAACCAACTGAAAGAAATTCAGGTGGAGCGAATATTGAACCAGCACCTACAAATTCAAGTAGTCGGGTGCGATCAGAAACCGGTGCCGCAGACAGTTTTACTAAGAAAAGCTCAGATAAGCCAAAAGTAGCAACACTAAATGATATGACAAAGCGTACATCTAACGAGGAAGAGGGACAAGCGTTTTATGCTGGTGGTTCCGAACGTTCAGGCCAGCAAGTTTTAGGACCACCAAAACGTAAAAATTTCCGCGAACAGTTAACTGACATGTTTCGAATGGCACAGGAACACAACACCGGCGAATCTGCTAGTACTTCAACCGGTCAATCAACTTCTGGTGCTGTACAATGGGGTCAAGGTGTACGGTTGGGCATGACCGATACAGACCATTCCGTCGTAGGTTCG---CAACAGGATGATGCTAATGCAACGGGAGAGAAGAGACCTATTGTTGTGCTGAAATTATGGAGCCAAGGATTCTCTATTGATGATGGTGAACTACGTCTATATGATGACCCCGAAAATAAAGAGTTCTTAGAAACTGTCATGCGCGGTGAAATACCTCACGAATTATTTGAAATGGGATGGGTTGTTAATGTTGACGTGGAGGATCATCGCCACGAGGATTACAAAAGGAAAACAGTCCCACCAAAATTTAAGGGTTCCGGTCACACACTGGGAAGTCCCACACCAAACGTTGAAGGAACAGCACCAGCTTCAAATACTGCAAAATCAACAACAGCTGTTAATGTTAAAGAGGATGAAAGTGCCGCTAAAGCAAACCTTAAGATTGATTCTTCTCAGCCAACAACGACGTTACAAATACGTCTAGCTGACGGTTCTCGTTTAACCGCCCAATTCAATCTCAATCACACAGTTGCTGATATACATCGCTACATTATTAATGCCAGACCACAATATGCGGAGGGTAATTTTAGGTTAGTGTCCTCATTCCCAACCCGAGAACTTACGGATGAAGCTGCAACGATTGAACTAGCTGGTCTAAAGAATGCGTCAATAATGCAGCGA
>jarvisi
ATGTCTAACAACGATGAATTGATAGCACAATTTATTGAAATAAGCGGTGGAGATGAAAATGTCGCCAGATTTTATTTAGCAAGTTCCAATTGGTCGCTAGAGGATGCACTTTCCAATTTTCTTGGCAATCAAGTTGATGGAGAGGGTGTAAACGATGAACAACCAACTGAACGAAATTCTGGTGGAGCGAATATTGAACCAGCACCAACAAATTCAAGTAGTCGGGTGCGATCAGAAGCCGGTGCCGCAGACAGTTTTACTAAGAAAAGCTCAGATAAGCCAAAAGTAGCAACACTAAATGATATGACAAAGCGTACATCTAATGAGGAAGAGGGACAAGCGTTTTATGCTGGTGGTTCCGAACGTTCAGGCCAGCAAGTTTTAGGACCACCAAAACGTAAGAATTTCCGCGAACAGTTAACTGACATGTTTCGAATGGCACAAGAACACAACACCGGCGAATCTGCTAGTACTTCAACCGGTCAATCAACTTCTGGTGCTGTACAATGGGGTCAAGGTGTACGGTTGGGCATGACCGATACAGACCATTCTGTCGTAGGATCG---CAGCAGGATGATGCTAATGCAACGGGAGAGAAGAGACCTATTGTTGTGCTGAAATTATGGAGCCAAGGTTTCTCCATTGATGATGGTGAACTACGACTATATGATGATCCCGAAAATAAAGAGTTCTTAGAAACTGTCATGCGCGGTGAAATACCTCATGAATTATTTGAAATGGGATGGGTTGTTAATGTTGACGTGGAGGATCATCGCCACGAGGATTATAAAAGGAAGACAGTCCCACCTAAATTTAAAGGTTCCGGTCACACATTGGGAAGTCCCACACCAAACGTTGAAGGAACAGCAACAGCTTCAAATACTGCAAAACCAACAACTGCTGTTAATGTTAAAGAGGATGAAAGCGCCGCTAAAGCCAACCTTAGGGTTGATTCTTCTCAACCAACAACGACGTTGCAAATACGTCTAGCCGACGGTTCTCGTTTAACCGCCCAATTCAATCTCAATCACACAGTTGCTGATATACATCGCTACATAATTAACGCCAGACCACAATATGCGGAGGGTAATTTTAGGTTAGTGTCCTCATTCCCAACCCGTGAACTTACGGATGAAGCTGCAACGATTGAATTAGCTGGTCTAAAGAATGCGTCAATAATGCAGCGA
>latifrons
ATGTCTAACAACGATGAATTGATCGCACAATTTATTGAAATAAGCGGTGGAGATGAAAATGTCGCCAGATTTTATTTAGCAAGTTCCAATTGGTCGCTAGAGGATGCACTTTCTAATTTCCTTGGCAATCAAGTTGATGGAGAGGGTGTAAACGATGAACAACCAACTGAACGAAATTCAGGAGGAGCGAATATTGAACCAGCAGCTACAAATTCAAGTAGTCGGGTGCGATCAGAAACTGGTGCCGCAGACAGTTTTACTAAGAAAAGCTCAGATAAACCAAAAGTAGCAACATTAAATGATATGACAAAGCGTACATCTAACGAGGAAGAAGGACAAGCGTTTTATGCTGGTGGTTCGGAACGTTCAGGCCAGCAAGTTTTGGGACCACCAAAACGTAAAAATTTCCGCGAACAGTTAACTGACATGTTTCGAATGGCACAAGAACACAACACCGGCGAATCTGCTAGTACTTCCACCGGTCAATCAACTTCTGGTGCTGTACAATGGGGTCAAGGTGTACGGTTGGGCATGACCGATACAGACCATTCCATCGTAGGTTCG---CAACAGGATGATGGTAATGCAACGGGAGAAAAAAGACCTATTGTTGTACTTAAATTATGGAGCCAAGGATTCTCCATTGATGATGGTGAACTACGTCTATATGATGATCCCGAAAATAAAGAGTTCTTAGAAACTGTTATGCGCGGTGAAATACCTCACGAATTATTTGAAATGGGATGGGTTGTTAATGTAGACGTGGAGGATCATCGCCACGAGGATTATAAAAGGAAGACAGTCCCACCTAAATTTAAAGGTTCCGGTCACACACTGGGAAGTCCCACACCAAACATTGAAGGCACAACACCAGCTTCAAATACTGCAAAACCAACAACAGCTGTTAATGTTAAAGAAGATGAAAGCGCCGCTAAAGCAAACCTTAAGATTGATTCTTCTCAGCCAACAACGACGTTGCAAATACGTCTAGCTGACGGTTCTCGTTTAACCGCCCAATTTAATCTCAATCACACAGTTGCTGATATACATCGCTACATAATTAATGCCAGACCACAATATGCCGAGGGTAATTTTAGGTTAGTGTCCTCATTCCCAACCCGTGAACTTACGGATGAAGCTGCAACGATTGAATTAGCTGGTCTAAAAAATGCGTCAATAATGCAGCGA
>minax
ATGTCTAACAACGATGAATTGATCGCACAATTTATTGAGATAAGCGGTGGAGATGAAAATGTCGCCAGATTTTATTTAGCTAGTTCTAATTGGTCGCTTGAGGATGCACTTTCCAATTTCCTTGGTAATCAAGTTGATGGAGATGGTGAAAACGATGAACAACCAGCCGGACGAAATTCAGGCGGAGCAAATGTTGAACCTGCACCTACAAATTCAAGTAGTCGGGTACGAACAGAAACCGGTACCGTGGACAGTTTTTCTAAGAAAAGCTCAGATAAGCCAAAAGTAGCAACACTAAATGATATGACAAAGCGTACATCTAATGAAGAAGAGGGACAGGCATTTTATGCTGGTGGTTCCGAACGTTCAGGACAGCAGGTTTTAGGACCACCAAAACGGAAGAATTTCCGCGAACAATTAACTGACATGTTTCGTATGGCACAGGAACACAACACCGGCGAATCTGCTAGTACTTCAACCGGCCCATCTACATCTGGTGCTGTACAATGGGGTCAAGGAGTACGATTGGGCATGACCGATACGGACCATTCTGTAGTAGGTTCG---CAGCAAGATGATGCCAATACAACGGGAGAGAAGAGACCTATTGTGGTGCTGAAATTATGGAGCCAAGGTTTTTCTATTGATGATGGTGAACTACGTCTATACGATGATCCCGAAAATAAAGAGTTCTTAGAAACTGTGATGCGCGGGGAAATACCGCATGAATTATTTGAAATGGGATGGGTCGTTAATGTTGACGTGGAGGATCATCGTCACGAAGATTACAAAAGGAAAACTGTCCCACCTAAATTTAAAGGATCTGGCCACACATTGGGAAGTCCCACACCAAACGTTGAAGGAACAGCACCAGCTCCAAGCGCTGCAAAACAAACAACATCTGTAAATGTTAAAGAGAACGAAAGTTCCGCTAAGGACAAACTTAAGGTTGACTCTACTCAGCCAACAACAACATTACAAATACGTCTAGCCGACGGTTCTCGTTTGACCGCTCAGTTCAATCTCAGTCACACGGTTGCTGATATACATCGCTACGTTATGAACGCCAGGCCACAATATGCGGAGAATAATTTTCGGTTAGTGTCCTCATTTCCAACCCGTGAACTAACAGATGAAGCTGCAACAATTGAATCAGCTGGCCTAAAGAATGCGTCAATAATGCAGCGA
>musae
ATGTCTAACAACGATGAATTGATCGCACAATTTATTGAAATAAGCGGAGGAGATGAAAATGTCGCCAGATTTTATTTAGCTAGTTCCAATTGGTCGCTAGAGGATGCACTTTCCAATTTCCTTGGCAATCAAGTTGATGGAGAGGGTGTAAACGATGAACAACAAACTGAAAGGAATTCAGGTGGAGCGAATATTGAACCAGCACCTACAAATTCAAGTAGTCGGGTGCGATCAGAAACCGGTGCCGCAGACAGTTTTACTAAGAAAAGCTCAGATAAGCCAAAAGTAGCAACACTAAATGATATGACAAAGCGTACATCTAACGAGGAAGAGGGACAAGCGTTTTATGCTGGTGGTTCCGAACGTTCAGGCCAGCAAGTTTTAGGACCACCAAAACGTAAAAATTTCCGCGAACAGTTAACTGACATGTTTCGAATGGCACAAGAACACAACACCGGCGAATCTGCTAGTACTTCAACCGGTCAATCAACTTCTGGTGCTGTACAATGGGGTCAAGGTGTACGGTTGGGCATGACCGATACAGACCATTCCGTCGTAGGTTCG---CAACAGGATGATGCTAATGCAACGGGAGAGAAGAGACCTATTGTTGTGCTGAAATTATGGAGCCAAGGATTCTCTATTGATGATGGTGAACTACGTCTATATGATGACCCCGAAAATAAAGAGTTCTTAGAAACTGTCATGCGCGGTGAAATACCCCACGAGTTATTTGAAATGGGATGGGTTGTTAATGTTGACGTGGAGGATCATCGCCACGAGGATTACAAAAGAAAAACAGTCCCACCAAAATTTAAGGGTTCCGGTCACACACTGGGAAGTCCCACTCCAAACGTTGAAGGAACAGCACCAGCTTCAAATACTGCAAAACCAACAACAGCTGTTAATGTTAAAGAAGATGAAAGTGCCGCTAAAGCAAACCTTAAGATTGATTCTTCTCAGCCAACAACGACGTTACAAATACGTCTAGCTGACGGTTCTCGTTTAACCGCCCAATTCAATCTCAATCACACAGTTGCTGATATACATCGCTACATTATTAATGCCAGACCACAATATGCGGAGGGTAATTTTAGGTTAGTGTCCTCATTCCCAACCCGAGAACTTACGGATGAAGCTGCAACGATTGAACTAGCTGGTCTAAAGTATGCGTCAATAATGCAGCGA
>oleae
ATGTCTAACAACGATGAATTGATCGCACAGTTTATTGAAATAAGCGGTGGAGATGAAAATGTCGCCAGATTTTATTTAGCCAGTTCCAATTGGTCGCTAGAGGATGCGCTTTCCAATTTTCTTGGCAATCAAGTTGATGGAGAGGGTGGAAGCGATGAACAACCAATCGAACGAAATTCAGGCGGAGCGCATATTGAACCTGCACCTACAAATTCAAGTAGTCGGGTACGACCAGAAACCGGTGCCGCAGACAGTTTTACTAAGAAAAGCTCAGATAAGCCAAAAGTAGCAACACTAAATGATATGACAAAGCGTACATCTAATGAAGAAGAGGGGCAGGCGTTTTATGCTGGTGGTTCCGAACGTTCAGGACAGCAAGTTTTAGGACCACCAAAACGTAAGAATTTCCGGGAACAATTAACTGACATGTTTCGTATGGCACAAGAACACAACACCGGCGAATCTGCTAGTACTTCAAGCGGCCCATCAACATCTGGTGCTGTACAATGGGGTCAAGGTGTACGATTGGGCATGACCGATACAGACCATTCGGTCGTAGGTTCG---CAGCAGGACGATGCAAATACAACAGGTGAGAAGAGACCTATTGTTGTGCTGAAATTATGGAGCCAAGGATTTTCCATTGATGATGGTGAACTACGTCTATATGATGATCCCGAAAATAAAGAGTTCTTAGAAACTGTGATGCGCGGGGAAATACCTCATGAATTATTTGAAATGGGATGGGTCGTTAATGTTGACGTGGAGGATCATCGTCACGAGGATTACAAAAGGAAAACTGTACTACCTAAATTTAAAGGATCCGGCCATACATTGGGAAGTCCTACACCTAACGTGGAAGGAGTAGCACCAACTCCAAATACTGCAAAACCAACAACAGCTGTTAATGTCAAAGAGGATGAAAGTGAGGCTAAAGCTAAGCTTAAGATTGATTCTTCTCAGCCAACAACAACATTACAAATACGTCTAGCCGACGGTTCACGTTTAACCGCCCAGTTCAATCTCAATCACACAGTTGCTGATATACATCGCTATATTATGAATGCCAGACCACAATATGCGGAGGGTAATTTTCGGTTAGTGTCCTCATTCCCAACCCGTGAACTAACGGATGAAGCTGCAACGATTGAATTAGCTGGTCTAAAGAATGCGTCAATAATGCAGCGA
>tryoni
ATGTCTAACAACGATGAATTGATAGCACAATTTATTGAAATAAGCGGTGGAGATGAAAATGTCGCCAGATTTTATTTAGCAAGTTCCAATTGGTCGCTAGAGGATGCACTTTCCAATTTTCTTGGCAATCAAGTTGATGGAGAGGGTGTAAACGATGAACAACCAACTGAACGAAATTCAGGTGGAGCGAATATTGAACCAGCACCTACAAATTCAAGTAGTCGGGTGCGATCAGAAACCGGTGCCGCAGACAGTTTTACTAAGAAAAGCTCAGATAAGCCAAAAGTAGCAACACTAAATGATATGACAAAGCGTACATCTAATGAGGAAGAGGGACAAGCGTTCTATGCTGGTGGTTCCGAACGTTCAGGCCAGCAAGTTTTAGGACCACCAAAACGTAAGAATTTCCGCGAACAGTTAACTGACATGTTTCGAATGGCACAAGAACACAACACCGGCGAATCTGCTAGTACTTCAACCGGTCAATCA------GGCGCTGTACAATGGGGTCAAGGTGTACGGTTGGGCATGACCGATACAGACCATTCTGTCGTAGGTTCG---CAGCAGGATGATGCTAATGCAACGGGAGAGAAGAGACCTATTGTTGTGCTGAAATTATGGAGCCAAGGTTTCTCCATTGATGATGGTGAACTACGTCTATATGATGATCCCGAAAATAAAGAGTTCTTAGAAACTGTCATGCGCGGTGAAATACCTCATGAATTATTTGAAATGGGATGGGTTGTTAATGTTGACGTGGAGGATCATCGCCACGAGGATTATAAAAGGAAGACAGTCCCACCTAAATTTAAAGGTTCCGGTCACACATTGGGAAGTCCCACACCAAACGTTGAGGGAACAGCACCAGCTTCAAATACTGCAAAACCAACAACAGCTGTTAATGTTAAAGAGGATGAAAGCGCCGCTAAAGCAAACCTTAAGATTGATTCTTCTCAGCCAACAACGACGTTACAAATACGTCTAGCCGACGGTTCTCGTTTAACCGCCCAATTCAATCTCAATCACACAGTTGCTGATATACATCGCTACATAACTAATGCCAGACCACAATATGCGGAGGGTAATTTTAGGTTAGTGTCCTCATTCCCAACCCGTGAACTTACGGATGAAGCTGCAACGATTGAATTAGCTGGTCTAAAGAATGCGTCAATAATGCAGCGA
>zonata
ATGTCTAACAACGATGAATTGATCGCACAATTTATTGAAATAAGCGGTGGAGATGAAAATGTCGCCAGATTTTATTTAGCTAGTTCCAATTGGTCGCTAGAGGATGCACTTTCCAATTTCCTTGGCAATCAAGTTGATGGAGAGGGTGTAAACGATGAACAACCAACTGAAAGAAATTCAGGTGGAGCGAATATTGAACCAGCACCTACAAATTCAAGTAGTCGGGTGCGATCAGAAACCGGTGCCGCAGACAGTTTTACTAAGAAAAGCTCAGATAAGCCAAAAGTAGCAACACTAAATGATATGACAAAGCGTACATCTAACGAGGAAGAGGGACAAGCGTTTTATGCTGGTGGTTCCGAACGTTCAGGCCAGCAAGTTTTAGGACCACCAAAACGTAAAAATTTCCGCGAACAGTTAACTGACATGTTTCGAATGGCACAAGAACACAATACCGGCGAATCTGCTAGTACTTCAACCGGTCAATCAACTTCTGGTGCTGTACAATGGGGTCAAGGTGTACGGTTGGGCATGACCGATACAGACCATTCCGTCGTAGGTTCG---CAGCAGGACGATGCTAATGCAACGGGTGAAAAGAGGCCTATTGTTGTGCTGAAATTATGGAGCCAAGGATTCTCCATTGATGATGGTGAACTACGTCTATATGATGACCCCGAAAATAAAGAGTTCTTAGAAACTGTCATGCGCGGTGAAATACCTCACGAATTATTTGAAATGGGATGGGTTGTTAATGTTGACGTGGAGGATCATCGCCACGAGGATTACAAAAGGAAAACAGTCCCACCTAAATTTAAAGGTTCCGGTCACACATTGGGAAGTCCCACACCAAACGTTGAAGGAACAGCACCAGCTTCAAATACTGCAAAACCAACAACAGCTGTTAATGTTAAAGAGGATGAAAGCGCCGCTAAAGCAAACCTTAAGATTGATTCTTCTCAGCCAACAACGACGTTACAAATACGTCTAGCTGACGGTTCTCGTTTAACCGCCCAATTCAATCTCAATCACACAGTTGCTGATATACATCGCTACATTATTAATGCCAGACCACAATATGCGGAGGGTAATTTTAGGTTAGTGTCCTCATTCCCAACCCGTGAACTTACGGATGAAGCTGCAACGATTGAATTAGCTGGTCTAAAGAATGCGTCAATAATGCAGCGA
