# Supplementary material for: The Impact of Fast Radiation on the Phylogeny of Bactrocera Fruit Flies as Revealed by Multiple Evolutionary Models and Mutation Rate-Calibrated Clock
Source: Insects. 2022 Jun 30;13(7):603. doi: 10.3390/insects13070603 (PMC9319077; doi:10.3390/insects13070603)
Supplement: Supplementary file 1 [file insects-13-00603-s001.zip › File S1/ceratitis_5467.fasta]

>bryoniae
------ATGGCGTTCATAAATTTACCATGCTTTAACATTCCAAAACGCTTCAACATAGCGGTAATGTTATTCGTGGCATGTCTTATGAGCTATATGGTGCGTGTCAATCTAAGTATTAATATCATAGCTATGGTCGAGCACACGGATCCCAATGCCACCGAACCGCTGCCAAATTACGGTCCACGTTACAACTGGAGTCAAACGGATCAAGCCAATTTACTAGGCGCTTACTTCTATGGCTATATGATTACCTCACTGCCGGCGGGTATGTTGGCCGAGAATTTCGGTGGCAAGCCGGTAGCAGGCTGGAGTTGTTTGGGCGCAGCCGTGCTAACGGCGCTAACACCGCTGGCCGCAGCATGGGATAAATGGGCTGTGTTCGCTTTACGTTTTCTCATTGGTTTCTTTAGTGGCGTGATATATCCGTGCTGTCACAATTTGGTCTCCAAGTGGTCGCCACCGGATGAGAAAGGTAAATTTGTCGCCTCTTTAATGGGCGGCACATTTGGCACAATGATAACTTGGCCCATTTGTGGCGTTATTATCGAGAGCATGGGCTGGGATTGGGCTTTCTATATGGTTGGTCTATTCGTATTGATCATGACATTGATTTGGTTCTACGTTGTTGCCGATAGTCCAGCACAACATCGCACCATTTCCGTACAAGAGCGTGAATATATTGAAAAGAGTCTGGGCGATACCATCACAACGAAGAAGCGTTGGCCACCATACAAGAGCCTCATCGTCTCTCTACCCTTCTGGTCGTTACTGCTCTTGCATTATGGCAGCATGTGGGGTCTGTTCTTCCTAATTACCGCCACACCTAAGTTCCTTAGTGAGGTGCTCGGCTTCAACTTGTCTTCAGCCGGCTTCCTCTCCAGCTTGCCACATTTGGCGCGTTTGCTGTGCGCCTTCGGCTTTGGCGCCATCGCCGATCTCATACGTCGTAAGAGTTGGCTGAGCGTGACAATGATGCGCAAAACTTTCTGTTTATCTTCGCACATTCTGCCCGGCATCATGCTAATCATACTGGCATATTTCATTAGAGATCCCTATGTTTGTGTCATCATTATGACAATCTCATTGGGTTTCAATGGCGCGGCGACCGCATCTAATCTACAGAACTCACAAGATCTGGCACCCAACTATGCGGGCACCCTGTACGGTATCATTAACTGTATTGGCACTACGCCTGGTATTTTCTCGCCCATGATTGTGGCTGCCTTTACTAAAGAAAGTAACACCATTGAGCAATGGCACTACGTGTTCCTGATAGGCGCCGCGGTCTATATAATACCTGCGCTGATATTTTGGGTTTTCGGTTCGGGTGAAATACAAAAATGGAACGAAATCGATAAGAAATCGTCTAAGAACGACACCATCAACACA
>ceratitis
------ATGGCGTTCATAAATTTGCCATGTCTACAAATTCCGAAACGCTTCAACATAGCGGTAATGCTATTCATGGCCTGCCTCATGAGCTACATGACGCGTGTCAATCTAAGTATTAATATCATAGCTATGGTAGAGCATACGGACCCGAATGCCACCGAACCGCTACCAAATTATGGACCACGCTATAACTGGAGTCAAACGGATCAGGCTAATCTGCTAGGTGCTTACTTTTATGGCTATATGATCACCTCGCTGCCGGCGGGTATGCTGGCAGAGAATTTCGGTGGTAAGCCGGTAGCAGGCTGGAGTTGTTTACTCACTGCCGCACTAACGGCGCTCACACCACTCGCTGCGGCTTGGGACAAATGGGCGGTGTTCGCGATACGTTTCCTCATTGGATTTCTGGGTGGTGTCATCTATCCCTGTTGCCACAATTTGGTCTCGAAATGGGCACCACCAGATGAGAAGGGTAAATTTGTCGCCGCTTTAATGGGCGGCACCTTCGGCACTATGATAACATGGCCTATCAGCGGTTTACTTATCGAAGGCATGGGCTGGGATTGGGCCTTCTATTTGGTCGGTATATTTGTATTGATTGTAACACTGGTCTGGTTTTACGTAGTCGCTGATGGTCCAGCACAGCATAGAACCATATCGGTACAGGAACGTGAATATATTGAAAAAAGTCTGGGCGACACTATTACAACCAAGAAGCGTTGGCCACCATACAAAAGTCTCATTTTCTCACTGCCCTTCTGGTCGCTTATGCTACTACATTATGGCAGCATGTGGGGTCTGTTCTTCTTAATCACAGCAACGCCCAAGTTCCTTAGCGAAGTGCTCGGTTTCAATTTATCTTCAGCCGGTTTTCTCTCCAGCTTACCGCATTTGGCTCGACTGGTTTGCGCCTTCGGTTTTGGCGCTGTCGCAGATCTCATTCGCCGCAAGAGTTGGTTGTCGGTGACGATAATGCGCAAAACATTTTGTCTATCATCACACATTCTGCCTGGCATCTTACTCATCATACTAGCTTACTTCGGCAGAGATCCCTATGTTTGTGTTGCCATCATGACGATCTCCTTGGGTTTCAATGGCGCAGCAACAGCCACTAATTTGCAAAACTCACAAGATCTGGCGCCCAACTATGCGGGCACACTCTACGGCATCATTAACTGTGTCGGCACGACACCGGGTATTTTCTCACCGATGATTGTGGCTGCCTTTACGAAGGAAAGCAACACCATCGAGCAATGGCACAATGTATTCCTGATAGGCGCTGCAGCCTACATCATACCCGCAGTGATATTTTGGGTATTCGGTTCAGGCGAAATACAAAAATGGAATGAAATCGATAAAAAATCGACGAAAAACGATACAATTAATACG
>correcta
------ATGGCGTTCATAAATTTACCATGCTTTAACATTCCAAAGCGCTTCAACATAGCGGTAATGTTATTCGTGGCATGTCTTGTGAGCTATATGGTGCGTGTCAATCTAAGTATTAATATCATAGCTATGGTCGAGCACACGGACCCCAATGCCACCGAACCGCTGCCAAATTACGGTCCACGCTACAACTGGAGTCAAACGGATCAAGCCAATTTATTAGGCGCTTACTTCTATGGCTATATGATTACCTCACTGCCGGCGGGTATGTTGGCCGAGAATTTCGGTGGCAAGCCGGTAGCAGGCTGGAGTTGTTTGGGCGCAGCCGTGCTAACGGCACTAACACCGCTGGCCGCAGCATGGGATAAATGGGCTGTGTTCGTGATACGTTTTCTAATTGGTTTCTTTAGTGGCGTGATTTATCCTTGCTGTCACAATTTGGTCTCCAAGTGGTCGCCACCTGATGAGAAAGGTAAATTTGTCGCTTCTTTAATGGGTGGTACATTTGGCACAATGATAACTTGGCCCATTTGTGGTGTAATTATCGAGAGCATGGGCTGGGATTGGGCTTTCTATATGGTTGCTTTATTCGTATTGATCATGACATTGATTTGGTTCTACGTTGTTGCCGATAGTCCCGCACAACATCGCACCATTTCCGTGCAAGAGCGTGAATACATTGAAAAGAGTCTGGGCGATACCATTACAACGAAGAAGCGTTGGCCACCATACAAGAGCCTCATCGTCTCTCTACCCTTCTGGTCTTTATTGCTGTTGCATTATGGCAGCATGTGGGGTCTGTTCTTCCTAATTACCGCCACACCTAAGTTCCTTAGTGAGGTGCTCGGCTTCAACTTGTCTTCAGCCGGCTTCCTCTCCAGCTTGCCACATTTGGCGCGTTTACTGTGCGCCTTCGGCTTTGGTGCCATCGCCGATCTCATTCGCCGCAAGAGTTGGCTGAGCGTGACAATGATGCGCAAAACTTTCTGTCTATCTTCGCATATTCTGCCTGGTATCATGCTAATCATACTGGCGTATTTCATTAGAGATCCATATGTTTGTGTCATCATTATGACAATCTCATTGGGTTTCAATGGCGCGGCGACCGCATCTAATCTGCAGAACTCACAAGATCTGGCACCCAACTATGCGGGCACACTCTACGGTATCATTAACTGTATTGGCACTACGCCTGGTATTTTCTCGCCCATGATTGTGGCTGCCTTTACTAAAGAAAGTAACACCATTGAACAATGGCACTACGTGTTCCTGATAGGCGCCGCGGTCTATATAATACCTGCACTGATATTTTGGGTTTTCGGTTCGGGTGAAATACAAAAATGGAACGAAATCGATAAGAAATCGTCTAAGAAGGACACTATCAACACA
>cucurbitae
------ATGGCGTTCATAAATTTACCATGCCTTCACATTCCAAAACGCTTCAACATAGCGGTAATGTTGTTTATGGCGTGTCTTATGAGCTATATGATGCGTGTCAATCTAAGTATTAATATCATAGCTATGGTCGAACAGACGGACCCCAATGCCACCGAACCGCTACCAAATTACGGTCCACGTTACAACTGGAGTCAAACGGATCAAGCCAACTTATTAGGCGCTTACTTCTATGGCTATATGATTACCTCACTGCCAGCTGGTATGCTGGCCGAGAACTTTGGTGGCAAGCCGGTAGCTGGTTGGAGTTGTTTGGGCGCTGCCGCACTAACGGCACTCACACCGCTCGCCGCATCTTGGGACAAATGGGCTGTATTTGCGATACGTTTTCTCATCGGCTTCTTGAGTGGCGTGATTTATCCGTGTTGTCACAATTTGGTCTCAAAATGGTCGCCACCTGATGAGAAGGGAAAATTTGTCGCCTCTTTAATGGGTGGCACATTCGGCACAGTGATTACCTGGCCTATAAGTGGTTTACTTATCGAGAGCATGGGCTGGGATTGGGCTTTCTATATGGTTGGTCTGTTTGTATTGATCGTTACATTGATTTGGTTCTACATTGTGGCAGATAGTCCAGCACAACATCGTTCCATTTCGGTTAAAGAGCGTGAATATATTGAAAAGAGTCTGGGCGATACCATTACGACCCAGAAGCGCTGGCCACCATATAAGAGTCTCCTTGTTTCTCTACCCTTCTGGTCGCTACTGCTCTTGCATTATGGCAGCATGTGGGGTCTGTTCTTCCTAATCACCGCTACACCTAAGTTCCTTAGTGAGGTGCTCGGTTTCAACTTGTCTTCGGCCGGTTTCCTCTCCAGCTTGCCACATTTGGCGCGTTTACTCTGCGCCTTCGGCTTCGGCGCCATTGCGGATCTCATACGTCGCAAGAGTTGGTTGAGCGTGACAGTAATGCGCAAAACTTTCTGTCTATCTTCGCATATTCTGCCTGGTATCATGCTGATCGTACTGGCATACTTCGGAAAAGATCCTTATGTTTGTGTAGCCATTATGACAATATCTTTGGGTTTCAATGGCGCAGCAACAGCAAGTAATCTGCAGAACTCTCAAGATCTGGCACCCAACTATGCGGGCACACTATACGGTATCATTAACTGTATTGGTACTACGCCTGGTATTTTCTCGCCAATGATTGTGGCGGCCTTCACTAAAGAAAGTAACACCATTGAGCAGTGGCACAACGTGTTCCTGATAGGCGCCGCAGCCTACATTATACCAGCACTATTCTTTTGGGTATTCGGTTCGGGTGAAATACAGAAATGGAATGAAATCGACAAGAAAACGTCGAAGAATGACACCATCAACACG
>dorsalis
---------------------------------------------------------------ATGTTATTCGTGGCATGTCTTATGAGCTATATGGTGCGTGTCAATCTAAGTATTAATATCATAGCTATGGTCGAGCACACGGACCCCAATGCCACCGAACCGCTGCCAAATTACGGTCCACGTTACAACTGGAGTCAAACGGATCAAGCCAATTTACTAGGCGCTTACTTCTATGGCTATATGATTACCTCACTGCCGGCGGGTATGTTGGCCGAGAATTTCGGTGGCAAGCCCGTAGCAGGTTGGAGTTGTTTGGGCGCAGCCGTGCTAACGGCACTAACACCCCTCGCCGCAGCATGGGATAAATGGGCTGTGTTCGCTATACGTTTTCTGATTGGTTTCTTTAGTGGCGTGATTTATCCCTGCTGTCACAATTTGGTCTCCAAATGGTCGCCACCTGATGAGAAAGGTAAATTTGTCGCCTCTTTAATGGGCGGCACATTTGGCACAATGATAACTTGGCCCATTTGTGGCGTAATTATCGAGAGCATGGGCTGGGATTGGGCATTCTATATGGTTGGTCTGTTCGTATTGATCATGACATTGATTTGGTTCTACGTTGTTGCCGATAGTCCAGCGCAACATCGCACCATTTCCGTGCAAGAGCGTGAATATATTGAAAAGAGTCTGGGCGATACCATCACAACGAAGAAGCGTTGGCCACCATATAAGAGTCTCATCGTCTCTCTACCCTTCTGGTCGTTACTGCTCTTGCATTATGGCAGCATGTGGGGTCTGTTCTTCCTCATTACCGCCACACCTAAGTTCCTTAGTGAGGTGCTCGGCTTCAACTTGTCTTCAGCCGGCTTCCTCTCCAGCTTGCCACATTTAGCGCGTTTACTATGCGCCTTCGGCTTTGGCGCCATCGCCGATCTCATTCGCCGCAAGAGTTGGCTGAGCGTGACAATGATGCGCAAAACTTTCTGTCTATCTTCGCACATTCTGCCTGGCATCATGCTAATCATACTGGCATATTTCATTAGAGATCCATATGTTTGTGTCATGATTATGACAATCTCATTGGGTTTCAATGGCGCGGCGACCGCATCTAATCTGCAGAACTCACAAGATCTCGCACCCAACTATGCGGGCACACTGTATGGTATCATTAACTGCATTGGCACTACGCCTGGTATTTTCTCGCCCATGATTGTGGCTGCCTTTACTAAAGAAAGTAACACCATTGAACAATGGCACTACGTGTTCCTGATAGGCGCCGCGGTCTATATAATACCTGCGCTGATATTTTGGGTTTTCGGTTCGGGTGAAATACAAAAATGGAACGAAATCGATAAGAAATCGTCGAAGAACGACACCATCAACACG
>jarvisi
------ATGGCGTTCATAAATTTACCATGCCTTAACATTCCAAAACGCTTCAACATAGCGGTAATGTTATTCGTGGCATGTCTTGTGAGCTATATGGTGCGTGTCAATCTAAGTATTAATATCATAGCTATGGTCGAGCACACGGACCCCAATGCCACCGAACCGCTGCCAAATTACGGTCCACGCTACAACTGGAGTCAAACGGATCAAGCCAATTTACTAGGCGCTTATTTCTATGGCTATATGATTACCTCACTGCCGGCGGGTATGTTGGCCGAGAATTTCGGTGGCAAGCCGGTAGCAGGCTGGAGTTGTTTGGGCGCAGCCGTCCTAACAGCACTAACACCGCTAGCCGCAGCATGGGATAAATGGGCTGTGTTCGCGTTACGTTTTCTCATTGGTTTCTTTAGTGGCGTGATTTATCCGTGCTGTCATAATTTGGTCTCCAAATGGTCGCCACCTGATGAGAAGGGTAAATTTGTCGCCTCTTTAATGGGCGGCACATTTGGCACTATGATTACTTGGCCCATTTGTGGCGTAATTATCGAGAGCATGGGCTGGGATTGGGCTTTCTATATGGTTGGTCTATTCGTATTGATCATGACATTGATTTGGTTCTACGTAGTTGCCGATAGTCCAGCGCAACATCGCACCATTTCCGTGCAAGAGCGTGAATATATTGAAAAGAGTCTGGGCGATACCATCACAACGAAGAAGCGTTGGCCACCATACAAGAGCCTCATCGTCTCTCTACCCTTCTGGTCGTTACTGCTCTTACATTATGGCAGCATGTGGGGTCTGTTCTTCCTAATTACCGCCACACCTAAGTTCCTTAGTGAGGTGCTCGGCTTCAACTTGTCTTCAGCCGGCTTCCTCTCCAGCTTGCCACATTTGGCGCGTTTGCTGTGCGCCTTCGGCTTTGGCGCCATCGCCGATCTCATTCGTCGTAAGAGTTGGCTGAGCGTGACGATGATGCGTAAAACTTTCTGTCTATCTTCGCACATTCTGCCTGGCATCATGCTCATCATACTGGCATATTTCATTAGAGATCCGTATGTTTGTGTCATCATTATGACAATCTCATTGGGTTTCAATGGCGCAGCGACCGCATCTAATTTGCAGAACTCACAAGATCTGGCACCCAACTATGCGGGCACACTGTACGGTATCATTAACTGTATTGGCACTACGCCTGGTATTTTCTCGCCCATGATTGTGGCTGCCTTTACTAAAGAAAGTAACACCATTGAACAATGGCACTACGTGTTCCTGATAGGCGCCGCGGTCTATATAATACCTGCGCTGATATTTTGGGTTTTCGGTTCGGGTGAAATACAAAAATGGAACGAAATCGATAAGAAATCCTCTAAGAATGACACCATCAACACA
>latifrons
------ATGGCGTTCATAAATTTACCATGCCTTAACATTCCAAAACGCTTCAACATAGCGGTAATGTTATTCGTGGCATGCCTTRTGAGCTATATGGTGCGTGTCAATCTAAGTATTAATATCATAGCTATGGTCGAGCACACGGACCCCAATGCCACCGAACCGCTGCCAAATTACGGKCCACGCTACAACTGGAGTCAAACAGATCAAGCCAATTTACTAGGCGCTTACTTCTATGGCTATATGATTACCTCACTGCCGGCGGGTATGTTGGCCGAGAATTTCGGTGGCAAGCCGGTAGCTGGCTGGAGTTGTTTGGGCGCCGCCGTGCTAACGGCACTAACACCGCTAGCCGCAGCATGGGATAAATGGGCTGTGTTCGCGATACGTTTTCTGATTGGTTTCTTTAGTGGCGTGATTTACCCGTGCTGTCACAATTTGGTCTCCAAGTGGTCGCCACCTGATGAGAAAGGCAAATTTGTCGCCTCTTTAATGGGTGGCACATTTGGCACAATGATAACTTGGCCCATTTGTGGTGTAATTATCGAGAGCATGGGCTGGGATTGGGCTTTCTATATGGTTGGTCTATTCGTATTGATCATGACATTGATTTGGTTCTACGTTGTTGCCGATAGTCCAGCACAACATCGCACCATTTCCGTGCAAGAGCGTGAATATATTGAAAAGAGTCTGGGCGATACCATCACAACGAAGAAGCGCTGGCCACCATACAAGAGCCTCATCGTCTCTCTACCCTTCTGGTCATTACTGCTCTTGCATTATGGCAGCATGTGGGGTCTGTTCTTCCTAATTACCGCCACACCTAAGTTCCTYAGTGAGGTGCTCGGCTTCAACTTGTCTTCAGCCGGCTTCCTCTCCAGCTTGCCACATTTGGCGCGTTTACTGTGCGCCTTCGGCTTTGGCGCAATCGCCGATCTCATTCGCCGCAAGAGTTGGCTGAGCGTGACAATGATGCGCAAAACTTTCTGTCTACCTTCGCACATTCTGCCCGGCATCATGCTAATCATACTGGCATATTTTATTAGAGATCCGTACGTTTGTGTCATCATTATGACAATCTCATTGGGTTTCAATGGCGCGGCGACCGCATCTAATCTGCAGAACTCACAAGATCTGGCACCCAACTATGCGGGCACCCTGTACGGTATCATTAACTGTATTGGCACTACGCCTGGTATTTTCTCGCCCATGATTGTGGCTGCCTTTACTAAAGAAAGTAACACAATTGAACAATGGCACTATGTGTTCCTGATAGGCGCCGCGGTCTATATAATACCTGCGCTGATATTTTGGGTTTTCGGTTCGGGTGAAATACAAAAATGGAACGAGATCGATAAGAAATCGTCTAAGAACGACACCATCAACACG
>minax
------ATGGCATTCATAAATTTACCATGCCTTCACATTCCAAAACGTTTCAACATAGCCGTAATGCTGTTTATGGCGTGTCTTATGAGCTATATGATGCGTGTCAATCTAAGTATTAATATCATCGCTATGGTCGAGCAGACAGACCCCAATGCCACCGAACCGCTGCCAAATTACGGTCCACGCTACAACTGGAGTCAAACGGATCAAGCCAATTTACTAGGCGCTTACTTCTATGGCTATATGATTACTTCACTGCCAGCAGGTATGCTGGCCGAGAATTTTGGTGGCAAGCCGGTAGCAGGCTGGAGTTGTTTGGGCGCTGCCGCGCTAACGGCACTTACGCCACTCGCCGCGGCCTGGGATAAATGGGCGGTATTCGCGCTACGTTTTCTCATAGGTTTCTTGAGTGGCGTGATTTATCCTTGCTGCCACAATTTGGTCTCAAAATGGTCACCACCAGATGAGAAAGGAAAATTTGTCGCCTCTTTAATGGGTGGCACATTTGGCACAGTGATAACTTGGCCCATTAGTGGTTTACTTATCGAAAGCATGGGCTGGGATTGGGCTTTCTATATGGTTGGTCTGTTTGTATTGATCGTGACATTGATTTGGTTCTTTGTTGTTGCTGATAGCCCAGCACAACATCGTTCCATTTCCGTTAAGGAGCGTGAATATATTGAAAAGAGCCTGGGCGATACCATCACGACGAAGAAGCGCTGGCCACCATATAAGAGCCTCATCTTTTCCCTACCCTTCTGGTCGCTACTTCTATTACATTATGGCAGCATGTGGGGTCTGTTCTTCTTAATTACAGCTACACCTAAGTTCCTTAGTGAGGTGCTCGGCTTCAACTTGTCTTCAGCCGGTTTCCTCTCCAGTTTGCCACATTTGGCGCGTTTATTATGCGCCTTTGGCTTTGGCGCTGTCGCCGATCTCATTCGTCGTAAGAGTTGGTTGAGCGTGACGATAATGCGTAAAACCTTCTGTCTGTCTTCGCACATTCTGCCTGGCCTTATGCTAGTCATACTCGCATATTTCGGCAAAGATCCCTATGTTTGTGTCGCGATTATGACAATCTCATTGGGTTTCAATGGCGCGGCGACAGCAACCAATCTGCAGAACTCTCAAGATCTGGCACCCAACTATGCGGGCACATTGTACGGTATCATTAACTGTATTGGCACTACGCCTGGTATTTTCTCGCCAATGATTGTGGCTGCCTTTACTAAAGAAAGCAACACCATTGATCAATGGCACAATGTATTTCTGATAGGCGCCGCAGCATACATAATACCTGCACTGATATTTTGGTTGTTCGGTTCGGGCGATATACAAAAATGGAATGAAATTGAAAAGAAATCGTCTAAGAATGACACCATCAACACG
>musae
------ATGGCGTTCATAAATTTACCATGCCTTAACATTCCAAAGCGCTTCAACATAGCGGTAATGTTATTCGTGGCATGTCTTATGAGCTATATGGTGCGTGTCAATCTAAGTATTAATATCATAGCTATGGTCGAGCACACGGACCCCAATGCCACCGAACCGCTGCCAAATTACGGTCCACGCTACAACTGGAGTCAAACGGATCAAGCCAATTTATTAGGCGCTTACTTCTATGGCTATATGATTACCTCACTGCCGGCGGGTATGTTGGCCGAGAATTTCGGTGGTAAGCCCGTAGCAGGTTGGAGTTGTTTGGGCGCAGCCGTGCTAACGGCACTAACACCCCTCGCCGCAGCATGGGATAAATGGGCTGTGTTCGCGTTACGTTTTCTCATTGGTTTCTTTAGTGGCGTGATTTATCCCTGCTGTCACAATTTGGTCTCCAAATGGTCGCCACCTGATGAGAAAGGTAAATTTGTCGCCTCTTTAATGGGCGGCACATTTGGCACAATGATAACTTGGCCCATTTGTGGTGTAATTATCGAAAGCATGGGCTGGGATTGGGCTTTCTATATGGTTGGTCTATTCGTTTTGATCATGACACTGATTTGGTTCTACGTTGTTGCCGATAGTCCAGCACAACATCGCACCATTTCCGTGCAAGAGCGTGAATATATTGAAAAGAGTCTGGGCGATACCATCACAACGAAGAAGCGTTGGCCGCCATATAAGAGCCTCATCGTCTCTCTACCCTTCTGGTCGTTACTGCTCTTGCATTATGGCAGCATGTGGGGTCTGTTCTTCCTAATTACCGCCACACCTAAGTTCCTTAGTGAGGTGCTCGGCTTCAACTTGTCTTCAGCCGGCTTCCTCTCCAGCTTGCCACATTTAGCGCGTTTACTATGCGCCTTCGGCTTTGGCGCCATCGCCGATCTCATTCGCCGCAAGAGTTGGCTGAGCGTGACAATGATGCGCAAAACTTTCTGTCTATCTTCGCACATTCTGCCTGGCATCATGCTAATCATACTGGCATATTTCATTAGAGATCCATATGTTTGTGTCATCATTATGACAATCTCATTGGGTTTCAATGGCGCGGCGACCGCATCGAATCTGCAGAACTCACAAGATCTCGCACCCAACTATGCGGGCACACTGTATGGTATCATTAACTGCATTGGCACTACGCCTGGTATTTTCTCGCCCATGATTGTGGCTGCCTTTACTAAAGAAAGTAATACCATTGAACAATGGCACTACGTGTTCCTGATAGGCGCCGCGGTCTATATAATACCTGCGCTGATATTTTGGGTTTTCGGTTCGGGTGAAATACAAAAATGGAACGAAATCGATAAGAAATCGTCTAAGAACGACACCATCAACACG
>oleae
ACAACTACTGTATCAATTAAC---------------ATTCCAAAACGCTTCAACATAGCGGTAATGTTGTTCGTGGCATGTCTTGTGAGCTATATGGTGCGTGTCAATCTAAGTATTAATATTATAGCTATGGTCGAACAGACAAACCCCAATACCACCGAACCGCTGCCAAATTACGGTCCACGCTACAACTGGAGTCAAACGGATCAAGCCAATTTATTAGGCGCTTACTTCTATGGCTATATGATTACCTCACTGCCGGCGGGTATGCTGGCCGAGAATTTTGGTGGCAAGCCGGTAGCTGGCTGGAGTTGTTTGGGCGTAGCCGTGCTAACGGCACTAACACCCCTCGCCGCAGCATGGGATAAATGGGCTGTATTCGTGTTACGTTTTCTCATTGGTTTCTTTAGCGGCGTGATTTATCCTTGTTGCCACAATTTGGTCTCTAAATGGTCGCCACCTGATGAGAAAGGAAAATTTGTCGCTTCTTTAATGGGCGGTACATTTGGCACAATGATAACTTTTCCCATTTGTGGCATAATTATCGAGAGCATGGGCTGGGATTGGGCTTTCTATATGGTTGGTCTATTCGTATTGATCATGACATTGATTTGGTTCTATGTTGTTGCCGACAGTCCAGCACAACATCGTTCCATTTCCGTGCAGGAGCGTGAATATATTGAAAAGAGTCTAGGCGAAACCATCACAAAGTCGAAGAGCTGGCCACCATATAAGAGTCTCATCTTCTCTTTACCCTTCTGGTCGTTACTCCTGTTGCATTATGGCAGCATGTGGGGTCTGTTCTTCCTAATTACCGCTACACCTAAGTTCCTTAGTGAGGTGCTCGGTTTCAACTTGTCTTCAGCCGGCTTCCTCGCTAGCTTGCCGCATTTGGCGCGTTTACTATGCGCCTTTGGTTTTGGCGCCATCGCCGATTTCATTCGTCGCAAGAGTTGGTTGAACGTCACGATGATGCGTAAAACTTTCTGTCTACCTTCGCATATTCTGCCTGGCCTTATGCTAATCATACTGGCATACTTCGGCAGAGATCCTTATATTTGTGTCATCATTATGACAATCTCACTAGGTTTCAATGGTGCGGCGACAGCATCTAATCTGCAGAACTCTCAAGATCTCGCACCCAACTATGCGGGCACACTGTACGGTATCATTAACTGTATTGGCACAACGCCTGGTATTTTCTCGCCCATGATTGTGGCTGCCTTTACTAAAGAAAGTAACACCATTAACGAATGGCACTATGTGTTTCTGATAGGCGCCGCAGTCTACATAATACCTGCGCTGATATTTTGGGTGTTCGGTTCGGGTGAAATACAAAAATGGAACGAAGCCGATAAGAAATCGTCTAAGAATGACACCATCAACACG
>tryoni
------ATGGCGTTCATAAATTTACCATGCCTTAACATTCCAAAACGCTTCAACATAGCGGTAATGTTATTCGTGGCATGTCTTATGAGCTATATGGTGCGTGTCAATCTAAGTATTAATATCATAGCTATGGTCGAGCACACGGACCCCAATGCCACCGAACCGCTGCCAAATTACGGTCCACGCTACAACTGGAGTCAAACGGATCAAGCCAATTTATTAGGCGCTTACTTCTATGGCTATATGATTACCTCACTGCCGGCGGGTATGTTGGCCGAGAATTTCGGTGGCAAGCCGGTAGCAGGCTGGAGTTGTTTGGGCGCAGCCGTGCTTACAGCACTAACACCCCTCGCCGCAGCATGGGATAAATGGGCTGTGTTCGTGATACGTTTTCTCATTGGTTTCTTTAGTGGCGTGATTTATCCGTGCTGTCACAATTTGGTCTCCAAATGGTCGCCACCTGATGAGAAGGGTAAATTTGTCGCCTCTTTAATGGGCGGCACATTTGGCACAATGATAACTTGGCCCATTTGTGGCGTAATTATAGAGAGTATGGGCTGGGATTGGGCTTTCTATATGGTTGGTCTATTCGTATTGATCATGACATTGATTTGGTTCTACGTTGTTGCCGATAGTCCAGCACAACATCGCACCATTTCCGTGCAAGAGCGTGAATATATTGAAAAGAGTCTGGGCGATACCATCACAACAAAGAAGCGCTGGCCACCATACAAGAGCCTCATAGTCTCTCTACCCTTCTGGTCGTTACTGCTGTTGCATTATGGCAGCATGTGGGGTCTGTTCTTCCTAATTACCGCCACACCTAAGTTCCTTAGTGAGGTGCTCGGCTTCAACTTGTCTTCAGCCGGCTTCCTCTCCAGCTTGCCACATTTGGCGCGTTTACTGTGCGCCTTCGGCTTTGGCGCCATCGCCGATCTCATTCGCCGCAAAAGTTTGCTGAGCGTGACAATGATGCGTAAAACTTTCTGTCTATCTTCGCACATTCTGCCTGGCATCATGCTCATCATACTGGCATATTTCATTAGAGATCCGTATGTTTGTGTCATCATTATGACAATCTCATTGGGTTTCAATGGCGCAGCGACCGCATCTAATTTGCAGAACTCACAAGATCTGGCACCCAACTATGCGGGCACACTGTACGGTATCATTAACTGTATTGGCACTACGCCTGGTATTTTCTCGCCCATGATTGTGGCTGCCTTTACTAAAGAAAGTAACACCATTGAACAATGGCACTACGTGTTCCTGATAGGCGCCGCGGTCTATATAATACCTGCGCTGATATTTTGGGTTTTCGGTTCGGGTGAAATACAAAAATGGAACGAAATCGATAAGAAATCGTCTAAGAATGACACCATCAACACG
>zonata
------ATGGCGTTCATAAATTTACCATGCCTTAACATTCCAAAGCGCTTCAACATAGCGGTAATGTTATTCGTGGCATGTCTTGTGAGCTATATGGTGCGTGTCAATCTAAGTATTAATATCATAGCTATGGTCGAGCACACGGACCCCAATGCCACCGAACCGCTGCCAAATTACGGTCCACGCTACAACTGGAGTCAAACGGATCAAGCCAATTTATTAGGCGCTTACTTCTATGGCTATATGATTACCTCACTGCCGGCGGGTATGTTGGCCGAGAATTTCGGTGGCAAGCCGGTAGCAGGCTGGAGTTGTTTGGGCGCAGCCGTGCTAACGGCACTAACACCGCTGGCCGCAGCATGGGATAAATGGGCTGTGTTCGCGATACGTTTTCTAATTGGTTTCTTTAGTGGGGTGATTTATCCTTGCTGTCACAATTTGGTCTCCAAGTGGTCGCCACCTGATGAGAAAGGTAAATTTGTCGCTTCTTTAATGGGTGGTACATTTGGCACAATGATAACTTGGCCCATTTGTGGTGTAATTATCGAGAGCATGGGCTGGGATTGGGCTTTCTATATGGTTGCTTTATTCGTATTGATCATGACATTGATTTGGTTCTACGTTGTTGCCGATAGTCCCGCACAACATCGCACCATTTCCGTGCAAGAGCGTGAATACATTGAAAAGAGTCTGGGCGATACCATCACAACGAAGAAGCGTTGGCCACCATACAAGAGCCTCATCGTCTCTCTACCCTTCTGGTCTTTACTGCTGTTGCATTATGGCAGCATGTGGGGTCTGTTCTTCCTAATTACCGCCACACCTAAGTTCCTTAGTGAGGTGCTCGGCTTCAACTTGTCTTCAGCCGGCTTCCTCTCCAGCTTGCCACATTTGGCGCGTTTACTGTGCGCCTTCGGCTTTGGTGCCATCGCCGATCTTATTCGCCACAAGAGTTGGCTGAGCGTGACAATGATGCGCAAAACTTTCTGTCTATCTTCGCACATTCTGCCTGGCGTCATGCTAATCATACTGGCATATTTCATTAGAGATCCATATGTTTGTGTCATCATTATGACAATCTCATTGGGTTTCAATGGCGCGGCGACCGCATCTAATCTGCAGAACTCACAAGATCTGGCACCCAACTATGCGGGCACACTGTACGGTATCATTAACTGTATTGGCACTACGCCTGGTATTTTCTCGCCCATGATTGTGGCTGCCTTTACTAAAGAAAGTAACACCATTGAACAATGGCACTACGTGTTCCTGATAGGCGCCGCGGTCTATATAATACCTGCACTGATATTTTGGGTTTTCGGTTCGGGTGAAATACAAAAATGGAACGAAATCGATAAGAAATCGTCTAAGAAGGACACCATCAACACG
