# Supplementary material for: The Impact of Fast Radiation on the Phylogeny of Bactrocera Fruit Flies as Revealed by Multiple Evolutionary Models and Mutation Rate-Calibrated Clock
Source: Insects. 2022 Jun 30;13(7):603. doi: 10.3390/insects13070603 (PMC9319077; doi:10.3390/insects13070603)
Supplement: Supplementary file 1 [file insects-13-00603-s001.zip › File S1/ceratitis_5521.fasta]

>bryoniae
ATGATGGGCGTTGTATCAGACTTTGGGCAGATAGCTACTAAATGGGATTTGAAGAATCTGGAAATTCGCACTATGACGGTGGAGAAAACATTGGAGCCGCTGGTGCTGCAGGTGACCACCTTGGTGAATACAACAGAGCCGAGTAAGAAGAAGAAAGGCAAATCGAAACGTGCCAGCGCACTGGTGGCATCCATTGAGAAGGCAACCGAAAATTTCGTCATCAAAGGTGAACAAATCGCTTATGAAAATCCAGACATAACACAGGAGATGTTGGCTGCCGTGGAAGAGGTGCGTAAAACCGGTGATGCCATGAGTATGGCGGCACGTGAATTCGCGGCTGATCCCTGTTCATCGCTTAAACGTGGCAACATGGTGAGGGCGGCACGTAATCTACTCTCCGCCGTCACCCGTTTACTTATATTGGCGGACATGGTCGATGTGCACTTGTTGCTGAAGTCCTTGCATGTCGTCGAAGATGATCTGAATAAGCTGAAGAATGCCTGCAGTCAGGATGAGCTGCTGAATAATATCGAACAATTTGGTGAGAATGCCGGTGAGTTGATCAAACAGGCCGCTAAGCGGCAGCAGGAGTTGAAAGATCCACAATTGCGCGACGACTTGGCAGCAGCACGCGCCATGCTGAAGAAGCACTCAACTATGCTATTCACCGCTTCCAAAGTGTATGTGCGTCATCCGGAATTGGATTTGGCAAAGTTAAATCGTGATTTCATATTAAAAGAAGTGTGTGCGGCAGTGAATACGATCAGTGATGTGGCGCAAGGCAAGTCTTCGCAGCCAACCGAGATTTATAGTGGTGCTGGTGAGTTGGCAGCAGCTTTGGACGACTTCGATGAAGGTATCATCATGGACACTTTGACCTACAGTGAAGAACATTCGCGTCAGTTGCTGGAAGAGCGTTTGGAGAGCATCATCAGCGCGGCAGCTTTGATGGCTGACGCAGATTGTACACGCGATGAGCGACGCGAGCGCATAGTTGCCGAATGTAATGCCGTGCGACAAGCGCTGCAAGATCTACTCTCCGAGTATATGTCGAATATTGGACAGAAGGATCATACACCCGGACTGGATAGAGCCATCGATCAGATGTGTCGCAAAACGCGCGATCTACGACGACAGCTGCGCAAGGCGGTTGTTGATCATGTTTCCGATTCATTTCTGGAGACATCTACGCCACTCATCGATCTTATTGAGTGCGCCAAGACGGGCAATGAGGTGAAACTACGTGAGAAGGCGGACATATTTACCAGACATGCCGAAAAGTTAGTGGAGGTGGCTAATCTAGTCTGCAGCATGTCGAATAATGAGGATGGCGTTAAAATGGTACGCTTCGCAGCATCGCAAATCGAGAGCCTCTGTCCGCAGGTGATCAACGCCGCATCGATTTTATGCGTGCGCCCGAACTCGAAGGTGGCACAAGAGAATATGGCCGCCTACCGGCAGGCATGGGAGGCGCAGGTGCGCATACTAACCGAAGCGGTGGATGATATCACAACAATCGACGATTTTCTGGCGGTCTCCGAAAATCACATACTGGAGGACGTCAACAAGTGCGTCATGTGGCTGCAAATGGGTGCGTCACAAGAGTTACGCACCACAGCTGGCGCCATACAAGGACGCTCAGCGCGTATTTGTGATGTAGTCGAGGCGGAAATGGATAACTATGAGCCATGCGTTTACACCAAACGCGTCATGGATGCTGTGCGCGTGCTCAAAGAGCAAGTGATGGCCAATTTTGCGCAACGCGTTGATACCGCTGTCGATGCGTTGATCAACAACTGCAGCCGCGACGTTGATGAGAATGATTTTATCGACGCATCGCGTCTAGTTTACGACGGCGTGCGCGAGATACGACGCGCCGTGCTGATGAATCGCAATTCGGATGAACTGGATACGGACACAGAATTCGAACCGGCTGAGAACACAATGTCCGAGACGCGCAGCAAATCGAGCGCACAAGATGGTGGCCCAACAGTGGATGAGTATCCCGAAATTAGCGGTATTTGCACAGCGCGTGAAGCTATGCGCAAGATGACGGAAGAGGATAAACAAAAGATTGCCCAACAAGTGGAACTTTTCCGACGTGAAAAACTCACCTTCGACTCCGAGGTGGCGAAGTGGGATGATGCTGGCAATGATATCATCTTCCTGGCCAAACATATGTGCATGATTATGATGGAAATGACAGATTTCACGCGCGGTCGTGGTCCCTTGAAAACCACCATGGATGTCATCAACGCCGCCAAGAAAATCTCCGAAGCTGGCACAAAACTCGACAAACTAACACGTGAAATCGCCGAACAGTGCCCGGAAAGTAGCACCAAAAAAGACTTGCTCGCATATCTGCAACGCATAGCGCTCTACTGTCATCAAATACAAATCACATCGAAGGTTAAGGCCGACGTGCAGAATATCAGTGGCGAATTGATTGTATCCGGCTTGGACAGCGCTACATCATTGATACAGGCAGCCAAGAATCTGATGAATGCTGTCGTGCTCACCGTTAAGTATTCGTACGTCGCCTCAACGAAGTACACGCGTCAAGGCACCGTTACATCGCCCATTGTTGTCTGGAAGATGAAAGCACCGGAGAAGAAACCGTTGGTGCGTCCCGAGAAGCCGGAGGAAGTGCGCGCTAAAGTGCGTAAAGGTTCGCAGAAGAAGGTACAGAATCCCATACATGCCCTGTCGGAATTCCAAAGCCCCGATGGC
>ceratitis
ATGATGGGCGTGGTATCAGACTTTGGGCAGATAGCTACTAAATGGGATTTAAAGAATTTGGAAATCCGTACAATGACCGTGGAGAAAACGTTGGAGCCGTTGGTGTTGCAAGTGACCACTTTGGTGAATACAACAGAGCCGAGCAAGAAGAAGAAGGGAAAATCGAAACGTGCCAGCGCGCTTGTGGCATCCATTGAAAAAGCTACTGAAAATTTTGTCATCAAAGGTGAACAAATCGCATATGAAAATCCGGATATTACTCAGGAAATGTTGGCCGCTGTGGAAGAGGTACGTAAAACTGGTGATGCAATGAGTATGGCTGCCAGGGAGTTTGCTGCCGACCCCTGTTCTTCGCTGAAGCGTGGCAACATGGTACGTGCTGCACGTAATCTACTCTCCGCTGTCACCAGGTTACTCATATTAGCGGATATGGTTGATGTACACTTGTTGCTGAAATCCTTGCACGTCGTCGAGGACGATCTGAATAAGTTGAAGAATGCCTGCAGCCAGGACGAGCTATTGAGTAACATTGAACAGTTTGGTGAAAATGCTGGTGAGTTAATTAAGCAGGCTGCTAAACGTCAACAAGAGCTAAAGGATCCCCAATTGCGCGACGATTTGGCTGCAGCTCGTGCTATGCTCAAGAAGCATTCAACAATGTTATTCACCGCTTCCAAAGTATATGTGCGTCATCCTGAATTGGATTTGGCTAAGTTGAATCGTGATTTTATATTGAAAGAAGTGTGCGCAGCTGTGAACACCATCAGTGATGTGGCTCAGGGTAAATCCTCACAACCAACTGAAATCTATAGTGGCGCTGGTGAATTAGCAGCTGCATTAGATGACTTCGATGAGGGTATCATGATGGATACGTTGACTTACAGTGAGGAGCATTCCCGACAATTACTGGAAGAGCGTTTGGAAAGCATCATTAGTGCAGCCGCATTGATGGCTGATGCAGATTGTACGCGCGATGAACGACGTGAGCGCATAGTTGCTGAATGTAATGCCGTACGTCAGGCGCTGCAGGATCTACTCTCCGAGTATATGTCAAATATGGGACAAAAAGATCATACACCCGGCTTGGATAGAGCCATCGATCAAATGTGTCGCAAAACTCGCGATCTCCGCAGACAACTACGCAAAGCAGTCGTCGATCACGTATCAGATTCATTTTTGGAGACATCTACACCACTGATTGATCTTATCGAGTGCGCCAAGACGGGTAATGAGGTGAAATTGCGTGAGAAAGCCGATATATTTACCAGACATGCTGAAAAACTGGTGGAAGTCGCAAACTTGGTATGCAGTATGTCGAATAATGAGGATGGTGTGAAGATGGTACGTTTTGCAGCATCTCAGATTGAGAGTCTCTGTCCGCAAGTTATCAACGCTGCTTCCATACTTTGCGTGCGCCCAAACTCTAAAGTGGCACAGGAAAATATGTCAGCGTACCGACAGGCCTGGGAAGCGCAGGTGCGTATACTCACCGAAGCCGTTGATGATATTACAACTATCGATGATTTTCTCGCTGTTTCCGAGAATCATATACTCGAAGACGTCAACAAATGTGTTATGTCACTTCAAATGGGTGCGCCACAAGAGCTACGCAGCACAGCAGGCGCCATACAAGGACGTTCGGCGCGTATTTGCGATGTTGTTGAGGCTGAAATGGACAATTACGAGCCTTGCGTTTACACAAAACGCGTAATGGACGCAGTCAGAGTACTCAAGGAGCAGGTGATGGCCAATTTTGCACAACGCGTTGATACCGCCGTCGATGCGTTGGTGAACAATTGCAGTCGTGATGTGGACGAGAATGACTTTATCGACGCCTCACGTTTGGTCTACGATGGCGTGCGCGAGATACGACGCGCTGTGTTGATGAACCGCAACTCTGATGAGTTAGACACCGACACAGAGTTCGAACCGGCTGAGAATACAATGTCGGAAACACGCAGCAAATCGAGTGCGCAGGATGGCGGCCCTACCGTGGATGAGTACCCTGAGATTAGTGGTATTTGCACAGCACGTGAAGCTATGCGTAAAATGACTGAAGAAGACAAGCAGAAGATTGCCCAACAAGTAGAGCTCTTCCGACGTGAAAAACTCACCTTTGACTCTGAGGTGGCTAAATGGGACGATGCTGGCAACGATATCATCTTCCTGGCTAAGCATATGTGTATGATTATGATGGAAATGACAGATTTCACACGTGGACGCGGTCCGCTCAAGACCACCATGGATGTTATTAATGCAGCTAAGAAAATCTCTGAAGCTGGCACGAAACTTGACAAGCTGACACGTGAAATAGCCGAACAATGCCCTGAGAGTAGCACCAAAAAGGATCTGCTCGCTTATCTACAACGTATCGCACTCTATTGTCATCAAATCCAGATCACATCCAAAGTCAAGGCGGATGTACAGAATATAAGTGGCGAATTGATAGTCTCCGGTTTGGACAGTGCTACTTCCTTGATTCAAGCAGCCAAGAATCTCATGAACGCTGTTGTGCTCACCGTTAAGTATTCGTATGTAGCATCGACGAAATACACTCGGCAAGGTACAGTCACATCGCCCATTGTGGTTTGGAAGATGAAGGCGCCCGAAAAGAAACCACTCGTACGCCCAGAGAAGCCGGAAGAGGTGCGTGCTAAAGTGCGTAAGGGATCACAGAAGAAGGTGCAGAATCCAATACATGCGCTCTCGGAATTCCAAAGTCCTGATGGT
>correcta
ATGATGGGCGTTGTATCAGACTTTGGGCAGATAGCTACTAAATGGGATTTGAAGAATCTGGAAATTCGCACTATGACGGTGGAGAAAACATTGGAGCCGCTGGTGCTGCAGGTGACCACCTTGGTGAATACAACAGAGCCGAGTAAGAAGAAGAAAGGCAAATCGAAACGTGCCAGCGCACTGGTGGCATCCATTGAGAAGGCAACCGAAAATTTCGTCATCAAAGGTGAACAAATCGCTTATGAAAATCCAGACATAACACAGGAGATGTTGGCTGCCGTGGAGGAGGTGCGTAAAACCGGTGATGCTATGAGTATGGCGGCACGAGAATTCGCAGCTGATCCCTGTTCATCGCTGAAACGTGGTAACATGGTGAGGGCGGCACGTAATCTACTTTCCGCCGTCACCCGTTTACTTATATTGGCGGACATGGTCGATGTGCACTTGTTGCTGAAATCGTTGCATGTAGTCGAAGATGATCTGAATAAGCTGAAGAATGCTTGCAGTCAGGATGAGCTATTGAATAATATCGAACAGTTTGGTGAGAATGCCGGTGAGTTGATTAAGCAGGCCGCTAAGCGGCAGCAGGAGTTGAAAGATCCACAATTGCGCGACGATTTAGCAGCGGCACGCGCCATGTTGAAGAAGCACTCAACTATGCTGTTCACCGCTTCCAAAGTGTATGTGCGTCATCCGGAATTGGATTTGGCAAAGTTAAATCGTGATTTCATCTTGAAAGAAGTGTGTGCGGCAGTGAATACGATCAGTGATGTGGCGCAAGGCAAGTCCTCGCAACCAACCGAGATTTATAGTGGCGCTGGTGAGTTGGCAGCAGCTTTGGACGACTTCGATGAGGGTATCATCATGGACACTTTGACCTACAGTGAAGAACATTCGCGTCAGTTGCTGGAAGAGCGTTTGGAGAGCATCATCAGCGCGGCAGCTTTGATGGCTGACGCAGATTGTACACGCGATGAGCGACGCGAGCGCATAGTTGCCGAATGTAATGCCGTGCGACAAGCGCTGCAAGATCTGCTGTCCGAGTATATGTCGAATATTGGACAGAAGGATCATACACCTGGGTTGGATAGAGCCATCGATCAGATGTGCCGTAAAACACGTGATTTACGACGACAGCTGCGCAAGGCGGTAGTTGATCATGTTTCCGATTCATTTCTGGAGACATCTACGCCACTCATCGATTTAATTGAGTGCGCCAAGACGGGCAATGAGGTGAAACTACGTGAGAAGGCGGACATATTTACCAGACATGCCGAAAAGTTAGTGGAGGTGGCTAATCTTGTGTGCAGCATGTCGAATAATGAAGATGGCGTAAAAATGGTACGTTTCGCAGCATCGCAAATCGAGAGTCTCTGCCCGCAGGTGATCAACGCTGCATCGATTTTATGCGTGCGCCCGAACTCGAAGGTGGCACAAGAGAATATGGCCGCATACCGGCAGGCATGGGAGGCGCAGGTGCGCATACTAACCGAGGCGGTGGATGATATCACAACAATCGATGATTTTCTGGCAGTCTCCGAGAATCACATACTGGAGGACGTCAACAAGTGCGTCATGTCACTGCAAATGGGCGCGCCACAAGAGTTACGCACCACAGCTGGCGCCATACAGGGACGCTCGGCGCGTATTTGTGATGTGGTCGAAGCGGAAATGGATAACTATGAGCCTTGCGTATACACTAAACGCGTTATGGATGCTGTACGCGTGCTCAAAGAGCAAGTGATGGCCAATTTTGCGCAACGCGTTGATACAGCTGTCGATGCGTTGATCAACAATTGCAGCCGCGACGTTGATGAGAATGATTTTATCGACGCATCGCGCCTGGTTTACGATGGCGTGCGCGAGATACGACGCGCTGTGCTGATGAATCGCAACTCGGATGAACTGGACACGGACACAGAATTCGAACCGGCTGAGAACACAATGTCCGAAACGCGCAGCAAATCGAGCGCACAAGATGGTGGCCCAACGGTCGATGAGTATCCCGAGATTAGCGGTATTTGCACAGCGCGTGAGGCTATGCGCAAAATGACAGAAGAAGATAAACAAAAGATTGCCCAACAAGTAGAACTTTTCCGACGCGAGAAACTCACCTTCGACTCTGAGGTGGCAAAATGGGATGATGCTGGCAATGATATCATCTTCCTGGCCAAACATATGTGCATGATTATGATGGAAATGACAGATTTCACGCGCGGTCGTGGTCCCTTGAAAACAACCATGGATGTCATCAACGCCGCCAAGAAAATTTCCGAAGCTGGCACGAAACTCGACAAACTAACACGTGAAATCGCCGAACAGTGCCCGGAAAGTAGCACCAAAAAAGATTTACTCGCATATCTACAACGCATAGCGCTCTACTGTCATCAAATACAAATCACATCGAAGGTTAAGGCCGACGTACAAAATATCAGTGGCGAACTGATTGTATCCGGTTTGGACAGCGCTACATCATTGATACAGGCAGCCAAGAATCTGATGAATGCTGTCGTACTCACCGTTAAGTATTCGTACGTCGCCTCAACGAAGTACACACGTCAAGGCACCGTTACGTCACCCATTGTTGTTTGGAAGATGAAAGCACCGGAGAAGAAACCGCTGGTGCGTCCCGAGAAGCCGGAGGAAGTGCGCGCTAAAGTGCGTAAGGGTTCGCAGAAGAAGGTACAGAATCCCATACATGCCCTGTCGGAATTCCAAAGCCCCGATGGC
>cucurbitae
ATGATGGGCGTTGTATCAGACTTTGGGCAGATAGCTACCAAATGGGATTTGAAGAATCTGGAAATCCGCACTATGACGGTTGAGAAAACATTGGAGCCGCTGGTGCTGCAGGTGACCACTTTGGTGAATACAACAGAGCCGAGCAAGAAGAAGAAAGGCAAATCGAAACGTGCCAGCGCATTGGTGGCATCCATTGAGAAGGCAACTGAAAACTTTGTCATCAAAGGTGAACAAATCGCTTATGAAAACCCGGATATAACACAAGAAATGTTGGCCGCTGTGGAGGAGGTGCGCAAAACGGGTGATGCCATGAGTATGGCGGCACGCGAATTCGCAGCGGACCCTTGTTCATCATTGAAACGTGGCAACATGGTGAGAGCTGCACGTAATCTACTGTCCGCCGTCACCAGGTTACTTATCTTGGCGGATATGGTCGATGTACACTTGTTGCTGAAGTCCTTACACGTCGTCGAAGATGATCTGAATAAGCTGAAGAACGCTTGCAGTCAGGATGAGCTATTGAACAACATCGAACAGTTTGGAGAGAATGCCGGTGAGTTGATTAAGCAAGCCGCCAAGCGGCAGCAGGAACTGAAAGATCCACAATTGCGTGACGATTTGGCTGCGGCACGCGCTATGCTGAAGAAGCATTCGACTATGTTATTCACCGCTTCCAAAGTGTATGTGCGTCATCCGGAACTGGATTTGGCAAAGTTGAATCGTGATTTCATATTGAAAGAAGTATGTGCGGCGGTGAATACGATCAGTGATGTGGCGCAAGGCAAATCCTCGCAACCCACTGAGATTTATAGTGGCGCTGGTGAATTGGCAGCAGCCTTGGACGATTTCGATGAGGGTATCATCATGGACACCTTGACCTACAGTGAGGAACATTCGCGTCAGCTGTTGGAGGAGCGCTTAGAAAGCATTATCAGCGCGGCTGCTTTAATGGCCGATGCCGATTGTACACGCGATGAGCGACGCGAGCGTATTGTGGCCGAATGTAATGCTGTGCGTCAAGCGCTGCAAGATCTACTATCCGAGTATATGTCGAATATTGGACAGAAGGATCACACACCCGGACTAGATAGAGCCATAGATCAGATGTGTCGTAAAACACGTGATCTACGGCGTCAGCTGCGTAAGGCGGTAGTTGATCATGTTTCCGATTCATTTCTGGAGACATCTACGCCACTCATCGATTTGATTGAGTGCGCCAAGACGGGCAATGAGGTGAAATTGCGTGAGAAGGCAGACATATTTACCAGACATGCCGAAAAGCTGGTGGAGGTGGCCAATCTTGTGTGCAGCATGTCGAATAATGAGGACGGCGTGAAGATGGTACGTTTCGCCGCATCGCAGATTGAGAGTCTCTGCCCGCAGGTGATCAACGCCGCATCGATTTTATGCGTGCGGCCCAACTCGAAAGTGGCGCAGGAGAATATGTCCGCCTACCGGCAGGCATGGGAGGCGCAGGTGCGCATACTAACCGAGGCGGTGGATGACATCACCACTATCGATGATTTTCTCGCAGTATCCGAGAATCATATACTGGAGGATGTCAACAAGTGTGTCATGTCACTGCAGATGGGCGCACCACAAGAGCTACGCACCACAGCTGGCGCTATACAGGGACGCTCAGCGCGTATTTGTGATGTGGTCGAGGCGGAGATGGATAACTACGAACCGTGCGTCTACACCAAACGCGTCATGGATGCTGTGCGCGTGCTCAAGGAGCAGGTGATGGCCAATTTTGCGCAACGCGTTGACACCGCTGTCGATGCGTTGATCAACAATTGCAGTCGCGATGTGGATGAAAATGATTTCATCGACGCATCGCGTCTGGTTTACGATGGTGTGCGCGAAATACGACGCGCTGTGCTGATGAATCGCAATTCGGATGAACTGGATACAGATACAGAATTCGAACCGGCTGAGAACACAATGTCCGAGACGCGCAGCAAATCGAGCGCACAAGATGGTGGACCCACAGTCGATGAGTATCCCGAGATTAGCGGCATATGCACAGCGCGTGAAGCTATGCGTAAGATGACGGAGGAAGATAAACAAAAGATCGCACAACAAGTTGAACTCTTCCGACGCGAAAAACTCACTTTCGACTCTGAGGTGGCTAAGTGGGACGATGCTGGCAATGATATCATCTTCCTGGCCAAACATATGTGCATGATTATGATGGAAATGACAGATTTCACGCGTGGTCGTGGCCCGCTGAAAACCACCATGGATGTCATTAACGCCGCCAAGAAAATCTCCGAAGCTGGCACAAAACTCGATAAGCTAACACGTGAAATCGCCGAACAATGCCCGGAGAGTAGCACCAAAAAAGATTTACTTGCATATCTACAACGCATAGCGCTCTACTGTCATCAAATACAGATTACATCGAAGGTGAAGGCCGACGTACAAAATATCAGTGGTGAGTTGATTGTCTCCGGCTTGGACAGCGCTACATCATTGATACAGGCCGCCAAGAATCTTATGAATGCTGTCGTGCTCACCGTTAAATATTCGTATGTGGCTTCGACGAAGTACACGCGTCAAGGCACCGTTACATCGCCAATTGTCGTTTGGAAGATGAAGGCACCGGAGAAGAAACCGCTAGTGCGTCCCGAGAAACCTGAGGAAGTGCGCGCTAAAGTGCGCAAAGGTTCACAGAAGAAGGTACAGAATCCCATACATGCCCTGTCGGAATTCCAAAGCCCCGATGGC
>dorsalis
ATGATGGGCGTTGTATCAGACTTTGGGCAGATAGCTACTAAATGGGATTTGAAGAATCTGGAAATTCGCACTATGACGGTGGAGAAAACATTGGAGCCGCTGGTGCTGCAGGTGACCACTTTGGTGAATACAACAGAGCCGAGTAAGAAGAAGAAAGGCAAATCGAAACGTGCCAGCGCACTGGTGGCATCCATTGAGAAGGCAACCGAAAATTTCGTCATCAAAGGTGAACAAATCGCTTATGAAAATCCAGACATAACACAGGAGATGTTGGCTGCCGTGGAGGAGGTGCGTAAAACCGGTGATGCTATGAGTATGGCGGCACGGGAATTTGCGGCTGATCCCTGTTCATCGCTGAAACGTGGCAATATGGTGAGGGCGGCACGTAATCTACTATCCGCCGTCACCCGTTTGCTTATATTGGCGGACATGGTCGATGTGCACTTGTTGCTAAAGTCCTTGCATGTCGTCGAGGATGATCTGAATAAGCTGAAGAATGCCTGCAGTCAGGATGAGCTATTGAATAATATCGAACAGTTTGGTGAGAATGCCGGTGAGTTGATTAAGCAGGCCGCTAAGCGGCAGCAAGAGTTGAAAGATCCACAATTGCGCGACGACTTGGCAGCGGCACGCGCCATGCTGAAGAAGCACTCAACTATGCTGTTCACCGCTTCCAAAGTGTATGTGCGTCATCCGGAATTGGATTTGGCAAAGTTAAATCGTGATTTCATATTGAAAGAAGTGTGTGCGGCAGTGAATACGATCAGTGATGTGGCGCAAGGCAAGTCCTCGCAACCAACCGAGATTTATAGTGGCGCTGGTGAGTTGGCAGCAGCTTTGGACGATTTCGATGAGGGTATCATCATGGACACTTTGACCTACAGTGAAGAACATTCGCGTCAGTTGCTGGAAGAGCGTTTGGAGAGCATCATCAGCGCGGCAGCTTTGATGGCGGACGCAGATTGTACACGCGATGAGCGACGCGAGCGCATAGTTGCCGAATGTAATGCCGTGCGACAAGCGCTGCAAGATCTACTCTCCGAGTATATGTCGAATATTGGACAAAAGGATCATACACCCGGACTGGATAGAGCCATCGATCAGATGTGTCGCAAAACGCGCGATCTACGACGACAGCTGCGCAAGGCGGTAGTTGATCATGTTTCCGATTCATTTTTGGAGACATCTACGCCACTCATCGATCTAATTGAGTGCGCCAAGACGGGCAATGAGGTGAAACTACGTGAGAAGGCGGACATATTTACCAGACACGCCGAAAAGTTAGTGGAGGTGGCTAATCTCGTGTGCAGCATGTCGAATAATGAGGATGGCGTAAAAATGGTACGCTTCGCAGCATCGCAAATCGAGAGTCTCTGCCCGCAGGTGATCAACGCCGCATCGATTTTATGCGTGCGCCCGAATTCGAAGGTGGCACAAGAGAATATGGCCGCCTACCGGCAGGCATGGGAGGCGCAGGTGCGCATACTAACCGAGGCGGTGGATGATATCACAACAATCGATGATTTTCTGGCAGTCTCCGAGAATCACATACTGGAGGACGTCAACAAGTGTGTCATGTCACTGCAAATGGGCGCGCCACAAGAGTTACGCACCACAGCTGGCGCCATACAAGGACGCTCGGCGCGTATTTGTGATGTCGTCGAGGCGGAAATGGATAACTATGAGCCGTGCGTTTACACCAAACGCGTCATGGATGCTGTACGCGTGCTCAAAGAGCAGGTGATGGCCAATTTTGCGCAACGCGTTGATACCGCTGTCGATGCGTTGATCAACAATTGCAGCCGCGACGTTGATGAGAATGATTTTATCGACGCATCGCGTCTGGTATACGATGGTGTGCGCGAAATACGACGCGCTGTGCTGATGAATCGCAATTCGGATGAACTGGATACGGACACAGAATTCGAACCGGCTGAAAACACTATGTCCGAGACGCGCAGCAAGTCGAGCGCACAAGACGGTGGCCCAACGGTGGATGAGTATCCCGAGATTAGCGGTATTTGCACAGCGCGCGAAGCTATGCGCAAAATGACAGAAGAAGATAAACAAAAGATTGCCCAACAAGTAGAACTTTTCCGACGCGAGAAACTCACTTTCGACTCCGAGGTGGCCAAGTGGGATGACGCTGGCAACGATATCATCTTCCTGGCCAAACATATGTGCATGATTATGATGGAAATGACAGATTTCACGCGCGGCCGTGGTCCCTTGAAAACCACCATGGATGTCATCAACGCCGCCAAGAAAATCTCCGAAGCTGGCACGAAACTCGACAAACTAACACGCGAAATCGCCGAACAGTGCCCGGAAAGTAGCACCAAAAAAGATTTACTCGCATATCTACAACGCATAGCGCTCTACTGTCATCAAATACAAATCACATCGAAGGTTAAGGCCGACGTACAGAATATCAGTGGCGAATTAATTGTATCCGGCTTGGACAGCGCTACATCATTGATACAAGCAGCCAAGAATCTGATGAATGCTGTCGTACTCACCGTTAAGTATTCGTACGTCGCCTCAACGAAGTACACGCGTCAAGGCACCGTTACATCGCCCATTGTTGTCTGGAAGATGAAAGCACCGGAGAAGAAACCGCTGGTGCGTCCCGAGAAGCCGGAGGAAGTACGCGCCAAAGTGCGTAAGGGTTCGCAAAAGAAGGTACAGAATCCCATACATGCCCTGTCGGAATTCCAAAGCCCCGATGGC
>jarvisi
ATGATGGGCGTTGTATCAGACTTTGGGCAGATAGCTACTAAATGGGATTTGAAGAATCTGGAAATCCGCACTATGACGGTGGAGAAAACATTGGAGCCGCTAGTGCTGCAGGTGACCACCTTGGTGAATACAACAGAGCCGAGTAAGAAGAAGAAAGGCAAATCGAAACGTGCCAGCGCACTGGTGGCATCCATTGAGAAAGCAACCGAAAATTTCGTCATCAAAGGTGAACAAATCGCTTATGAAAATCCAGACATAACACAGGAGATGTTGGCTGCCGTGGAGGAGGTGCGTAAAACCGGTGATGCTATGAGTATGGCGGCACGGGAATTCGCGGCTGATCCCTGTTCATCGCTAAAGCGTGGCAACATGGTGAGGGCGGCACGTAATCTACTCTCGGCCGTCACCCGTTTGCTTATATTGGCGGATATGGTCGATGTGCACTTGTTGCTAAAGTCTTTGCATGTCGTCGAAGATGATCTGAACAAGCTGAAGAATGCCTGCAGTCAGGATGAGCTATTGAATAATATCGAACAGTTTGGTGAGAATGCCGGTGAGTTGATTAAGCAGGCCGCTAAGCGGCAGCAGGAGTTGAAAGATCCACAATTGCGCGACGACTTGGCAGCGGCACGCGCTATGCTGAAGAAGCACTCAACTATGCTGTTCACCGCTTCCAAAGTGTATGTGCGTCATCCGGAATTGGATTTGGCAAAGTTAAATCGTGATTTCATATTGAAAGAAGTGTGTGCGGCAGTGAATACGATCAGTGATGTGGCGCAAGGCAAGTCTTCGCAACCAACCGAGATTTATAGTGGCGCTGGTGAGTTGGCAGCAGCCTTGGACGACTTTGATGAGGGTATCATCATGGACACTTTGACCTATAGCGAAGAACATTCGCGCCAATTGCTGGAGGAGCGTTTGGAAAGCATCATCAGCGCGGCAGCTTTGATGGCTGACGCAGATTGTACACGCGATGAGCGACGCGAGCGCATAGTTGCCGAATGTAATGCCGTGCGACAAGCGCTGCAAGATCTACTCTCCGAGTATATGTCGAATATTGGACAGAAGGATCATACCCCCGGGCTGGATAGAGCCATCGATCAGATGTGCCGTAAAACACGCGATCTACGACGACAGCTGCGCAAGGCGGTAGTTGATCATGTTTCCGATTCATTTCTGGAGACCTCTACGCCACTCATCGATCTAATAGAGTGCGCCAAGACGGGCAATGAGGTGAAACTACGTGAAAAGGCGGACATATTTACCAGACATGCCGAAAAGTTAGTGGAGGTGGCCAATCTTGTGTGCAGCATGTCGAATAATGAGGATGGTGTAAAAATGGTACGCTTCGCAGCATCGCAAATCGAGAGCCTCTGCCCGCAGGTGATCAACGCCGCATCAATTTTATGCGTGCGCCCGAACTCGAAGGTGGCACAAGAGAATATGGCCGCCTACCGCCAGGCATGGGAGGCGCAGGTGCGCATACTAACCGAGGCGGTGGATGATATCACAACAATCGACGATTTTCTGGCGGTCTCCGAAAATCACATACTGGAGGATGTCAACAAGTGCGTCATGTCGCTGCAAATGGGTGCGCCACAGGAGTTACGCACCACAGCTGGCGCCATACAGGGCCGCTCGGCGCGTATTTGTGATGTGGTCGAGGCGGAAATGGACAACTATGAGCCATGCGTGTACACCAAACGCGTTATGGATGCTGTGCGCGTGCTCAAAGAGCAGGTGATGGCCAATTTTGCGCAACGCGTTGATACCGCTGTCGATGCGTTGATCAACAATTGCAGTCGCGATGTTGATGAGAATGATTTTATCGACGCATCGCGTCTGGTTTACGATGGCGTGCGCGAGATACGACGCGCAGTGTTGATGAATCGCAATTCCGATGAACTGGATACGGACACAGAATTCGAACCGGCTGAGAACACAATGTCCGAAACGCGCAGCAAATCGAGCGCACAAGATGGTGGCCCAACGGTAGATGAGTATCCCGAGATTAGCGGCATTTGCACAGCACGTGAAGCTATGCGCAAAATGACGGAGGAAGATAAACAAAAGATTGCCCAACAAGTAGAACTTTTCCGACGCGAAAAACTCACCTTCGATTCCGAGGTTGCGAAATGGGATGATGCTGGCAATGATATCATTTTCCTGGCCAAACATATGTGCATGATTATGATGGAAATGACAGATTTCACGCGCGGTCGTGGTCCCTTGAAAACAACCATGGATGTCATCAACGCCGCCAAGAAAATCTCCGAAGCTGGCACGAAACTCGACAAACTAACACGCGAAATCGCCGAACAGTGCCCGGAAAGTAGCACCAAAAAAGATTTACTCGCATATCTACAACGCATAGCGCTCTACTGTCATCAAATACAAATCACATCGAAGGTTAAGGCCGACGTACAGAATATCAGTGGCGAACTGATTGTATCCGGTTTAGATAGCGCTACATCATTGATACAGGCAGCCAAGAATCTGATGAATGCTGTTGTGCTCACCGTTAAGTATTCGTACGTGGCCTCCACGAAGTACACGCGTCAAGGCACAGTTACATCACCCATTGTTGTTTGGAAGATGAAAGCACCGGAGAAGAAACCGCTGGTGCGTCCCGAGAAACCGGAGGAAGTGCGCGCTAAAGTGCGTAAGGGTTCGCAGAAGAAGGTACAGAATCCCATACATGCCCTGTCGGAATTCCAAAGCCCCGATGGC
>latifrons
ATGATGGGCGTTGTATCAGACTTTGGGCAGATAGCTACTAAATGGGATTTGAAGAATCTGGAAATTCGCACTATGACGGTGGAGAAAACATTGGAGCCGCTAGTGCTGCAGGTGACCACCTTGGTGAATACAACMGAGCCGAGTAAGAAGAAGAAAGGCAAATCGAAACGTGCCAGCGCACTGGTGGCTTCCATTGAGAAGGCAACCGAAAATTTCGTCATCAAAGGTGAACAAATCGCTTATGAAAATCCAGACATAACACAGGAGATGTTGGCTGCCGTGGAGGAGGTGCGTAAAACCGGTGATGCCATGAGTATGGCGGCACGGGAATTTGCAGCTGATCCCTGTTCATCGTTAAAACGTGGCAACATGGTGAGGGCGGCACGTAATTTACTATCCGCCGTCACTCGTTTGCTTATATTGGCGGACATGGTCGATGTACACTTGTTGCTGAAGTCCTTGCATGTCGTCGAAGMTGATCTGAATAAGCTGAAGAATGCYTGCAGTCAGGATGAGCTGCTGAATAATATCGAACAGTTTGGTGAGAATGCCGGTGAGTTGATCAAGCAGGCCGCCAAGCGGCAGCAAGAGTTGAAAGATCCACAATTGCGTGACGACTTGGCAGCAGCACGCGCTATGCTGAAGAAGCACTCAACTATGCTGTTCACCGCTTCCAAAGTGTATGTGCGTCATCCGGAATTGGATTTRGCAAAGTTAAATCGTGATTTCATATTGAAAGAAGTGTGCGCGGCAGTGAATACGATCAGTGATGTGGCGCAAGGCAAGTCCTCGCAACCAACCGAGATTTATAGTGGCGCGGGTGAATTGGCAGCAGCTTTGGACGACTTCGATGAGGGTATCATCATGGACACTTTGACCTACAGTGAAGAACATTCGCGTCAGTTGCTGGAAGAGCGTTTGGAGAGCATCATCAGCGCGGCAGCTTTGATGGCTGACGCAGATTGTACACGCGATGAGCGACGTGAGCGCATAGTTGCCGAATGTAATGCTGTGCGACAAGCGCTGCAAGATTTGCTCTCCGAGTATATGTCTAATATTGGACAGAAGGATCATACACCCGGGCTGGATAGAGCCATCGATCAAATGTGTCGCAAAACGCGCGATCTACGACGACAACTGCGCAAGGCGGTAGTTGATCATGTTTCCGATTCATTTCTGGAGACATCTACGCCACTCATCGATCTAATTGAGTGCGCCAAAACGGGCAATGAGGTGAAACTACGTGAGAAGGCGGACATATTTACCAGACATGCKGAAAAGCTAGTGGAGGTGGCTAATCTCGTCTGCAGCATGTCSAATAATGAGGATGGCGTTAAAATGGTACGCTTCGCAGCATCGCAAATTGAGAGTCTCTGCCCGCAGGTGATTAATGCCGCATCGATTTTATGCGTGCGCCCGAACTCGAAGGTGGCACAAGAGAATATGGCCGCCTATCGGCAAGCATGGGAGGCGCAAGTGCGCATACTAACCGAGGCGGTGGATGATATCACAACAATCGACGATTTTCTGGCGGTCTCCGAGAATCATATACTGGAGGACGTCAACAAGTGCGTCATGTCGCTACAAATGGGCGCGCCACAAGAGTTACGCACCACAGCTGGCGCCATACAGGGACGCTCGGCGCGTATTTGTGATGTAGTCGAGGCGGAAATGGATAACTATGAGCCATGCGTTTACACCAAACGCGTTATGGATGCTGTGCGTGTGCTTAAAGAGCAAGTGATGGCCAATTTTGCGCAACGCGTTGATACCGCTGTCGATGCGTTGATCAACAATTGCAGCCGYGACGTTGATGAGAATGATTTTATCGACGCATCGCGTTTGGTTTACGATGGTGTGCGCGAGATACGACGCGCAGTGCTGATGAATCGCAATTCCGATGAACTGGATACGGACACAGAATTCGAACCGGCTGAGAACACAATGTCCGAGACGCGCAGCAAATCGAGCGCACAAGATGGTGGCCCAACAGTGGATGAGTATCCCGAAATTAGCGGTATTTGCACAGCGCGTGAAGCTATGCGCAAGATGACGGAAGARGATAAACAAAAGATTGCCCAACAAGTGGAACTTTTCCGACGCGAAAAACTCACCTTCGACTCCGAGGTGGCRAAGTGGGATGATGCTGGCAATGATATCATCTTCCTGGCCAAACATATGTGTATGATTATGATGGAAATGACTGATTTCACGCGCGGTCGTGGTCCCTTGAAAACAACCATGGATGTCATCAACGCCGCCAAGAAAATTTCCGAAGCTGGCACGAAACTCGACAAACTAACACGCGAAATCGCCGAACAGTGCCCGGAAAGTAGYACCAAAAAAGATTTACTCGCATATCTACAACGCATAGCGCTCTACTGTCATCAAATACAAATCACATCGAAGGTTAAGGCCGACGTACAGAATATCAGTGGCGAATTGATTGTATCCGGCTTGGACAGCGCTACATCATTGATACAGGCAGCCAAGAATCTGATGAATGCTGTCGTGCTCACGGTTAARTACTCGTACGTCGCCTCAACGAAGTACACGCGTCAAGGCACCGTTACATCGCCCATTGTTGTTTGGAAGATGAAAGCACCGGAGAAGAAACCGCTGGTGCGTCCCGAGAAGCCGGAGGAAGTGCGCGCTAAAGTGCGTAAGGGTTCGCAGAAGAAGGTACAGAATCCCATACATGCCCTGTCGGAATTCCAAAGCCCCGATGGC
>minax
ATGATGGGCGTTGTATCAGACTTTGGGCAGATAGCTACTAAATGGGATTTGAAGAATCTGGAAATCCGCACTATGACGGTGGAGAAAACCTTGGAGCCGCTGGTGCTGCAGGTGACCACTTTGGTGAATACAACAGAGCCGAGTAAGAAGAAGAAGGGCAAATCGAAACGTGCCAGCGCACTGGTGGCATCCATTGAGAAGGCAACTGAAAATTTCGTCATCAAAGGTGAACAAATCGCCTATGAGAATCCAGACATAACACAAGAAATGTTGGCTGCCGTGGAGGAGGTGCGTAAAACGGGTGATGCCATGAGCATGGCGGCACGGGAATTCGCTGCTGACCCTTGTTCATCACTAAAGCGTGGCAACATGGTAAGAGCTGCACGTAATCTACTCTCCGCCGTTACCCGGTTGCTTATATTGGCGGACATGGTCGATGTACACTTGTTGCTGAAGTCCTTGCATGTCGTCGAAGATGATCTGAATAAGCTGAAGAATGCCTGCAGTCAGGATGAGCTATTGAATAATATCGAACAGTTTGGTGAGAATGCTGGTGAGTTGATTAAGCAGGCCGCCAAGCGGCAACAGGAGTTGAAAGATCCACAATTGCGCGACGATTTGGCTGCGGCACGCGCCATGTTGAAGAAGCACTCAACTATGTTATTCACCGCTTCCAAAGTGTATGTGCGTCATCCGGAATTGGATTTGGCAAAGTTAAATCGTGATTTCATATTGAAAGAAGTGTGTGCGGCAGTGAATACGATCAGTGATGTGGCGCAAGGCAAATCTTCGCAACCAACCGAGATTTATAGTGGCGCTGGTGAGTTAGCAGCAGCTTTGGACGACTTCGATGAGGGTATCATCATGGACACCTTGACCTACAGTGAAGAGCATTCGCGTCAGTTGCTGGAGGAGCGTTTGGAGAGCATCATCAGCGCGGCAGCTTTGATGGCTGATGCAGATTGTACACGCGATGAGCGACGCGAGCGCATTGTTGCCGAATGTAATGCCGTGCGACAGGCGCTGCAAGATCTACTCTCCGAGTATATGTCGAATATCGGTCAGAAGGATCATACACCCGGCCTGGATAGAGCCATAGATCAGATGTGTCGTAAAACGCGCGATCTACGGCGACAGCTGCGCAAGGCGGTGGTTGATCATGTTTCCGATTCGTTTCTGGAGACATCTACACCACTCATCGATCTGATTGAGTGCGCCAAAACGGGCAATGAGGTGAAACTACGCGAGAAGGCGGACATATTTACCAGGCATGCCGAAAAGTTAGTAGAGGTGGCCAATCTCGTGTGCAGCATGTCGAATAATGAGGATGGCGTAAAAATGGTACGTTTCGCGGCATCGCAAATCGAGAGTCTCTGCCCGCAGGTGATCAACGCCGCATCGATTTTGTGCGTGCGCCCCAACTCGAAAGTGGCGCAGGAGAATATGTCTGCCTACCGGCAGGCATGGGAGGCGCAGGTGCGCATACTAACCGAAGCGGTGGACGATATCACAACTATCGATGATTTTCTGGCGGTCTCCGAGAATCACATACTCGAGGACGTCAACAAGTGTGTCATGTCACTGCAAATGGGCGCGCCACAAGAGCTACGCACCACAGCTGGCGCTATACAGGGACGCTCGGCGCGTATTTGTGATGTGGTCGAGGCGGAAATGGATAACTATGAGCCATGCGTTTACACCAAACGCGTCATGGATGCGGTGCGCGTGCTCAAAGAACAGGTGATGGCCAATTTTGCGCAGCGCGTTGATACCGCTGTCGACGCATTGATCAACAATTGCAGTCGCGATGTTGATGAAAATGATTTCATCGACGCATCCCGTCTGGTCTACGATGGCGTGCGCGAGATACGACGCGCTGTGCTAATGAATCGCAATTCAGATGAACTGGATACGGACACAGAGTTCGAACCAGCTGAAAACACTATGTCCGAGACGCGTAGCAAATCGAGCGCACAAGATGGTGGCCCAACGGTGGATGAGTATCCCGAGATTAGTGGTATTTGCACAGCACGTGAAGCTATGCGTAAGATGACGGAGGAGGATAAGCAAAAAATTGCCCAACAAGTGGAACTTTTTCGACGCGAGAAACTCACCTTCGACTCCGAGGTGGCTAAGTGGGATGATGCTGGCAATGATATCATCTTCCTCGCCAAACATATGTGTATGATTATGATGGAAATGACAGATTTCACGCGTGGTCGTGGTCCCTTGAAAACCACCATGGACGTCATAAATGCCGCCAAGAAAATCTCCGAAGCTGGCACGAAACTCGATAAGCTAACACGCGAAATTGCCGAACAATGTCCGGAAAGTAGCACCAAAAAAGATTTACTCGCATATCTACAACGCATAGCGCTCTACTGTCATCAAATACAAATCACATCGAAGGTTAAGGCCGACGTACAGAATATCAGTGGCGAATTGATTGTATCCGGTTTGGACAGCGCTACATCATTGATACAGGCAGCCAAGAATCTTATGAATGCTGTCGTACTCACCGTTAAGTATTCGTACGTCGCTTCAACGAAGTACACGCGTCAAGGCACCGTTACATCGCCAATTGTTGTCTGGAAGATGAAGGCACCGGAAAAGAAGCCACTAGTGCGTCCCGAGAAACCCGAGGAGGTACGCGCTAAAGTGCGCAAAGGTTCACAGAAGAAGGTACAGAATCCCATACATGCCCTGTCGGAATTTCAAAGCCCAGATGGC
>musae
ATGATGGGCGTTGTATCAGACTTTGGGCAGATAGCTACTAAATGGGATTTGAAGAATCTGGAAATTCGCACTATGACGGTGGAGAAAACATTGGAGCCGCTGGTGCTGCAGGTGACCACTTTGGTGAATACAACAGAGCCGAGTAAGAAGAAGAAAGGCAAATCGAAACGTGCCAGCGCACTGGTGGCATCCATTGAGAAGGCAACCGAAAATTTCGTCATCAAAGGTGAACAAATCGCTTATGAAAATCCAGACATAACACAGGAGATGTTGGCTGCCGTGGAGGAGGTACGTAAAACCGGTGATGCCATGAGTATGGCGGCACGGGAATTTGCGGCTGATCCCTGTTCATCGCTGAAACGTGGCAACATGGTGAGGGCGGCACGTAATCTACTATCCGCCGTCACCCGTTTGCTTATATTGGCGGACATGGTCGATGTGCACTTGTTGCTGAAGTCCTTGCATGTCGTCGAGGATGATCTGAATAAGCTGAAGAATGCCTGCAGTCAGGATGAGCTATTGAATAATATCGAACAGTTTGGTGAAAATGCCGGTGAGTTGATTAAGCAAGCCGCTAAGCGGCAGCAAGAGTTGAAAGATCCACAATTGCGCGACGATTTGGCAGCGGCACGCGCCATGCTGAAGAAGCATTCAACTATGCTGTTCACCGCTTCCAAAGTGTATGTGCGTCATCCGGAATTGGATTTGGCAAAGTTAAATCGTGATTTCATATTGAAAGAAGTGTGTGCGGCAGTGAATACGATCAGTGATGTGGCGCAAGGCAAGTCCTCGCAACCAACCGAGATTTATAGTGGCGCTGGTGAGTTGGCAGCAGCTTTGGACGACTTCGATGAGGGTATCATCATGGACACTTTGACCTACAGTGAAGAACATTCGCGTCAGTTGCTGGAAGAGCGTTTGGAGAGCATCATCAGCGCGGCAGCTTTGATGGCTGACGCAGATTGTACACGCGATGAGCGACGCGAGCGCATAGTTGCCGAATGTAATGCCGTGCGACAAGCGCTGCAAGATCTACTCTCCGAGTATATGTCGAATATTGGACAAAAGGATCATACATCCGGACTGGATAGAGCCATCGATCAGATGTGTCGCAAAACGCGCGATCTACGACGACAGCTGCGCAAGGCGGTAGTTGATCATGTTTCCGATTCATTTTTGGAGACATCTACGCCACTCATCGATCTAATTGAGTGCGCTAAGACGGGCAATGAGGTGAAACTACGTGAGAAGGCGGACATATTTACCAGACACGCCGAAAAGTTAGTGGAGGTGGCTAATCTCGTGTGCAGCATGTCAAATAATGAGGATGGCGTAAAAATGGTACGCTTTGCAGCATCGCAAATCGAGAGTCTCTGCCCGCAGGTGATCAACGCTGCATCGATTTTATGCGTGCGCCCGAACTCAAAGGTAGCACAAGAGAATATGGCCGCCTACCGGCAGGCATGGGAGGCGCAGGTGCGCATACTAACCGAGGCGGTCGATGATATCACAACAATCGATGATTTTCTGGCAGTCTCCGAGAATCACATACTGGAGGACGTCAACAAGTGCGTCATGTCACTGCAAATGGGTGCGCCACAAGAATTACGCACCACAGCTGGCGCTATACAAGGACGCTCCGCGCGTATTTGTGATGTCGTCGAGGCGGAAATGGATAACTATGAGCCGTGCGTTTACACCAAACGCGTCATGGATGCTGTGCGCGTGCTCAAAGAGCAGGTGATGGCCAATTTTGCGCAACGCGTTGATACCGCTGTCGATGCGTTGATCAACAATTGCAGTCGCGATGTTGATGAGAATGATTTTATCGACGCATCGCGTCTGGTTTACGACGGCGTGCGCGAAATACGACGCGCTGTGCTGATGAATCGCAATTCAGATGAACTGGATACGGACACAGAATTCGAACCGGCTGAGAACACCATGTCCGAGACGCGCAGCAAGTCGAGCGCACAAGATGGTGGCCCAACGGTGGATGAGTACCCCGAGATTAGCGGTATTTGCACAGCGCGTGAAGCTATGCGCAAGATGACAGAAGAAGATAAACAAAAGATTGCCCAACAAGTAGAACTTTTCCGACGCGAGAAACTCACCTTCGACTCCGAGGTGGCCAAATGGGATGATGCTGGCAATGACATCATCTTCCTGGCCAAACATATGTGCATGATTATGATGGAAATGACAGATTTCACGCGCGGTCGTGGTCCCTTGAAAACCACCATGGATGTCATCAACGCCGCCAAGAAAATCTCCGAAGCTGGCACGAAACTCGACAAACTAACGCGCGAAATCGCCGAACAGTGCCCGGAAAGTAGCACCAAAAAAGATTTACTCGCATATCTACAACGCATTGCGCTCTACTGTCATCAAATACAAATCACATCGAAGGTTAAGGCCGACGTACAGAATATCAGTGGCGAATTGATTGTATCCGGCTTGGACAGCGCTACATCATTGATACAAGCAGCCAAGAATCTGATGAATGCTGTCGTGCTCACCGTTAAGTATTCGTACGTCGCCTCAACGAAGTACACGCGTCAAGGCACCGTTACATCGCCCATTGTTGTCTGGAAGATGAAAGCACCAGAGAAGAAACCGCTAGTGCGTCCCGAGAAGCCGGAGGAAGTACGTGCCAAAGTGCGTAAGGGTTCGCAGAAGAAGGTACAGAATCCCATACATGCCTTGTCGGAATTCCAAAGCCCCGATGGC
>oleae
ATGATGGGCGTTGTATCAGACTTTGGGCAGATAGCTACTAAATGGGATTTGAAGAATCTGGAAATCCGCACTATGACGGTAGAGAAAACATTGGAGCCGCTGGTGCTGCAGGTGACCACTTTGGTAAATACAACAGAGCCGAGTAAGAAGAAGAAAGGCAAATCGAAACGTGCCAGCGCACTGGTAGCATCCATTGAGAAGGCAACCGAAAACTTCGTCATCAAAGGTGAACAAATTGCTTATGAAAATCCAGACATAACACAGGAGATGTTGGCTGCCGTGGAGGAGGTGCGTAAAACCGGTGATGCCATGAGTATGGCGGCACGGGAATTCGCAGCTGATCCCTGTTCATCGTTGAAACGTGGCAACATGGTGAGGGCTGCACGTAATCTACTATCGGCCGTCACCCGTTTACTTATATTGGCGGACATGGTCGATGTACACTTGTTGCTGAAATCCTTGCATGTCGTCGAAGATGATCTGAATAAGCTGAAGAATGCCTGCAGTCAGGATGAGCTATTGAATAATATCGAACAGTTTGGTGAGAATGCCGGTGAATTGATTAAGCAGGCTGCCAAGCGGCAGCAGGAGTTAAAAGATCCACAATTGCGCGATGATTTGGCTGCGGCACGCGCTATGCTGAAGAAACACTCAACTATGTTATTCACCGCTTCCAAAGTGTATGTGCGTCATCCGGAATTGGATTTGGCAAAGTTAAATCGTGATTTCATATTGAAAGAAGTGTGTGCGGCAGTGAATACGATCAGTGATGTGGCGCAAGGCAAATCCTCGCAACCAACCGAGATTTATAGTGGCGCTGGTGAGTTGGCAGCAGCTTTGGACGACTTCGATGAGGGTATCATTATGGACACTTTGACCTACAGCGAAGAGCATTCGCGTCAGTTGCTGGAGGAGCGTTTAGAGAGCATCATTAGCGCGGCCGCTTTAATGGCAGATGCAGATTGTACGCGCGATGAGCGACGCGAGCGCATAGTCGCCGAATGTAATGCTGTGCGGCAGGCGCTGCAAGATCTACTCTCCGAATATATGTCGAATATTGGACAGAAGGATCATACACCCGGGCTAGATAGAGCTATAGACCAGATGTGCCGCAAAACACGCGATCTACGACGACAGCTGCGCAAGGCGGTTGTTGATCATGTTTCCGATTCATTTCTGGAGACATCTACACCACTAATCGATCTAATTGAGTGCGCTAAAACGGGCAATGAGGTTAAACTACGCGAGAAGGCAGACATATTTACCAGACATGCCGAAAAGTTAGTGGAGGTGGCCAATCTCGTGTGCAGCATGTCGAATAATGAGGATGGCGTTAAAATGGTACGCTTCGCGGCATCGCAAATCGAGAGTCTCTGCCCGCAGGTGATCAACGCCGCATCGATTTTATGCGTGCGTCCCAATTCGAAGGTGGCGCAGGAGAATATGGCTGCCTACCGGCAAGCATGGGAGGCGCAGGTGCGCATACTAACAGAGGCGGTGGATGATATCACAACTATCGATGATTTTCTGGCGGTCTCCGAGAATCACATACTGGAGGACGTCAACAAGTGCGTCATGTCACTGCAAATGGGCGCGCCACAAGAGTTACGCACCACAGCTGGCGCCATACAGGGACGCTCAGCGCGTATTTGTGATGTGGTCGAGGCGGAAATGGATAACTATGAGCCTTGCGTTTACACCAAACGCGTGATGGATGCTGTGCGTGTGCTCAAAGAGCAGGTGATGGCCAATTTCGCGCAACGCGTTGATACCGCTGTCGATGCTTTAATCAACAATTGCAGTCGCGATGTGGATGAGAACGATTTTATCGACGCATCGCGTCTGGTTTACGATGGTGTGCGCGAGATACGACGCGCAGTGTTGATGAATCGCAATTCGGACGAGCTGGATACGGACACCGAATTCGAACCGGCTGAGAATACGATGTCAGAGACGCGTAGCAAATCAAGCGCACAAGATGGTGGTCCCACAGTGGATGAGTATCCCGAGATTAGCGGTATTTGCACAGCGCGTGAAGCTATGCGCAAGATGACGGAGGAAGATAAACAAAAAATTGCCCAACAAGTTGAACTTTTCCGACGCGAAAAACTCACCTTCGACTCCGAGGTGGCTAAGTGGGATGATGCTGGCAATGATATCATCTTCCTGGCCAAGCATATGTGTATGATTATGATGGAAATGACAGATTTTACGCGCGGTCGTGGTCCCTTAAAAACCACCATGGATGTCATAAACGCCGCCAAGAAAATCTCCGAAGCTGGCACGAAACTCGACAAACTAACGCGCGAAATCGCTGAACAATGCCCGGAAAGTAGCACCAAAAAAGATTTACTCGCATATCTACAACGCATAGCGCTCTACTGTCATCAGATACAAATCACATCGAAGGTTAAGGCTGACGTACAGAATATCAGTGGCGAATTGATTGTCTCCGGCTTGGACAGCGCTACATCATTGATACAGGCAGCTAAGAATTTGATGAATGCTGTCGTGCTTACCGTTAAATATTCTTACGTCGCGTCAACGAAGTATACGCGTCAAGGCACCGTTACATCGCCTATTGTTGTTTGGAAGATGAAAGCACCGGAAAAGAAACCGCTGGTGCGACCCGAGAAGCCCGAGGAGGTGCGCGCTAAAGTGCGTAAAGGTTCGCAAAAGAAGGTACAGAATCCCATACATGCTCTGTCGGAATTTCAAAGTCCCGATGGC
>tryoni
ATGATGGGCGTTGTATCAGACTTTGGGCAGATAGCTACTAAATGGGATTTGAAGAATCTGGAAATACGCACTATGACGGTGGAGAAAACATTGGAGCCGCTAGTGCTGCAGGTGACCACCTTGGTGAATACAACAGAGCCAAGTAAGAAGAAGAAAGGCAAATCGAAACGTGCCAGCGCACTGGTGGCATCCATTGAGAAGGCAACCGAAAATTTCGTCATCAAAGGTGAACAAATCGCTTATGAAAATCCAGACATAACACAGGAGATGTTGGCTGCCGTGGAGGAGGTGCGTAAAACTGGTGATGCTATGAGTATGGCGGCACGGGAATTCGCGGCTGATCCCTGTTCATCGCTAAAACGTGGCAACATGGTGAGGGCGGCACGTAATCTACTCTCGGCCGTCACCCGTTTGCTTATATTGGCGGATATGGTCGATGTGCACTTGTTGCTGAAGTCTCTGCACGTCGTCGAAGATGATCTGAACAAGCTGAAGAATGCCTGCAGTCAGGATGAGCTATTGAATAATATCGAACAGTTTGGTGAGAATGCCGGTGAGTTGATTAAACAGGCCGCTAAGCGCCAGCAGGAGTTAAAAGATCCACAATTGCGCGACGACTTAGCAGCGGCACGCGCTATGCTGAAGAAGCACTCAACTATGCTGTTCACGGCTTCCAAAGTGTATGTGCGTCATCCGGAATTGGATTTGGCAAAGTTAAATCGTGATTTCATATTGAAAGAAGTGTGTGCGGCAGTGAATACGATCAGTGATGTGGCGCAAGGCAAGTCTTCGCAACCAACCGAGATTTATAGTGGCGCTGGTGAGTTGGCAGCAGCCTTGGACGACTTTGATGAGGGCATCATCATGGACACTTTGACCTATAGCGAAGAACATTCGCGTCAATTGCTGGAGGAGCGTTTGGAAAGCATCATCAGCGCGGCAGCTTTGATGGCTGACGCAGATTGTACACGCGATGAGCGACGCGAGCGCATAGTTGCCGAATGTAATGCCGTGCGACAAGCGCTGCAAGATCTACTCTCCGAGTATATGTCGAATATTGGACAGAAGGATCATACACCCGGACTGGATAGAGCCATCGATCAGATGTGCCGTAAAACACGCGATCTACGACGACAGCTGCGCAAGGCGGTTGTTGATCATGTTTCCGATTCATTTCTGGAGACATCTACGCCACTCATCGATCTAATTGAGTGCGCCAAGACGGGCAATGAGGTGAAACTACGTGAGAAGGCGGACATATTTACCAGACATGCCGAAAAATTGGTGGAGGTGGCTAATCTTGTGTGCAGCATGTCGAATAATGAGGATGGCGTAAAAATGGTACGCTTCGCAGCATCGCAAATCGAGAGTCTCTGCCCACAGGTCATCAACGCGGCATCGATTTTATGCGTGCGTCCGAACTCGAAAGTGGCACAAGAGAATATGGCCGCCTACCGACAGGCATGGGAGGCGCAGGTGCGCATACTAACCGAAGCGGTGGATGATATCACAACAATCGACGATTTTCTGGCGGTCTCCGAAAATCACATACTGGAGGACGTCAACAAGTGCGTCATGTCGCTGCAAATGGGCGCGCCACAAGAGTTACGCACCACAGCTGGCGCCATACAGGGCCGCTCGGCGCGTATTTGTGATGTGGTCGAGGCGGAAATGGACAACTATGAGCCATGCGTTTACACCAAACGCGTCATGGATGCTGTGCGCGTGCTCAAAGAGCAAGTAATGGCCAATTTTGCGCAACGCGTTGATACCGCTGTCGATGCGTTGATCAACAATTGCAGTCGCGACGTTGATGAGAATGATTTTATCGACGCATCGCGTCTGGTTTACGATGGCGTGCGCGAGATACGACGCGCAGTGCTGATGAATCGCAATTCGGATGAACTGGATACGGACACAGAATTCGAACCGGCTGAGAACACAATGTCCGAGACGCGCAGCAAATCGAGCGCACAAGACGGTGGCCCCACGGTAGATGAGTATCCCGAGATTAGCGGAATTTGCACAGCGCGTGAAGCTATGCGCAAAATGACGGAGGAAGATAAACAAAAGATTGCCCAACAAGTAGAACTTTTCCGACGCGAGAAACTCACCTTCGACTCCGAGGTGGCCAAGTGGGATGATGCTGGCAATGATATCATCTTCCTGGCCAAACATATGTGCATGATTATGATGGAAATGACTGATTTCACGCGCGGTCGTGGTCCCTTGAAAACCACCATGGATGTCATCAACGCCGCCAAGAAAATCTCCGAAGCTGGCACGAAGCTCGACAAACTAACACGCGAAATCGCCGAACAGTGCCCGGAGAGTAGCACCAAAAAAGATTTACTCGCATATCTACAACGCATAGCGCTCTACTGTCATCAAATACAAATCACATCGAAGGTTAAGGCCGACGTACAGAATATCAGTGGCGAACTGATTGTATCCGGTTTAGACAGCGCTACATCACTGATACAGGCAGCCAAGAATCTGATGAATGCTGTTGTGCTCACCGTTAAGTATTCGTACGTCGCCTCCACGAAGTACACGCGTCAAGGCACCGTTACATCGCCCATTGTTGTTTGGAAGATGAAAGCACCAGAGAAAAAACCGTTGGTGCGTCCCGAGAAGCCGGAGGAAGTGCGCGCCAAAGTGCGTAAGGGTTCGCAGAAGAAGGTACAGAATCCCATACATGCACTGTCGGAATTCCAAAGCCCCGATGGC
>zonata
ATGATGGGCGTTGTATCAGACTTTGGGCAGATAGCTACTAAATGGGATTTGAAGAATCTGGAAATCCGCACTATGACGGTGGAGAAAACATTGGAGCCGCTGGTGCTGCAGGTGACCACTTTGGTGAATACAACAGAGCCAAGTAAGAAGAAGAAAGGCAAATCGAAGCGTGCCAGCGCACTGGTGGCATCCATTGAGAAGGCAACCGAAAATTTCGTCATCAAAGGTGAACAAATCGCTTATGAAAATCCAGACATAACACAGGAGATGTTGGCTGCCGTGGAGGAGGTGCGTAAAACCGGTGATGCCATGAGTATGGCGGCACGAGAATTCGCAGCTGATCCCTGTTCATCGCTAAAACGTGGCAACATGGTGAGGGCGGCACGTAATCTACTTTCCGCCGTCACCCGTTTACTTATATTGGCGGACATGGTCGATGTGCACTTGTTGCTGAAATCCTTGCATGTCGTCGAAGATGATCTGAATAAACTGAAGAATGCTTGCAGTCAGGATGAGCTATTGAATAATATCGAACAGTTTGGTGAGAATGCCGGTGAGTTGATTAAGCAGGCCGCTAAGAGGCAACAGGAGTTGAAAGATCCACAATTGCGCGACGATTTGGCAGCGGCACGCGCCATGTTGAAGAAGCACTCAACTATGCTGTTCACCGCTTCCAAAGTGTATGTGCGTCATCCGGAATTGGATTTGGCAAAGTTAAATCGTGATTTCATCTTGAAAGAAGTGTGTGCGGCAGTGAATACGATCAGTGATGTGGCGCAAGGCAAGTCCTCGCAACCAACCGAGATTTATAGTGGCGCTGGTGAGTTGGCAGCAGCTTTGGACGACTTCGATGAGGGTATCATCATGGACACTTTGACCTACAGTGAAGAACATTCGCGTCAGTTGCTGGAAGAGCGTTTGGAGAGCATCATCAGCGCGGCAGCTTTGATGGCTGACGCAGATTGTACACGCGATGAGCGACGCGAGCGCATAGTTGCCGAATGTAATGCCGTGCGACAAGCGCTGCAAGATCTGCTGTCCGAGTATATGTCGAATATTGGACAGAAGGATCATACACCAGGGTTGGATAGAGCCATCGATCAGATGTGCCGTAAAACACGTGATTTACGACGACAGCTGCGCAAGGCGGTAGTTGATCATGTTTCCGATTCATTTCTGGAGACATCTACGCCACTCATCGATTTAATTGAGTGCGCCAAGACGGGCAATGAGGTGAAACTACGTGAGAAGGCGGACATATTTACCAGACATGCCGAAAAGTTAGTGGAGGTAGCTAATCTTGTGTGCAGCATGTCGAATAATGAGGATGGCGTAAAAATGGTACGCTTCGCAGCATCGCAAATCGAGAGTCTCTGCCCACAGGTGATCAACGCTGCATCCATTTTATGCGTGCGCCCGAACTCGAAGGTGGCACAAGAGAATATGGCCGCTTACCGGCAGGCATGGGAGGCGCAGGTGCGCATACTAACCGAGGCGGTGGATGATATCACAACAATCGATGATTTTCTGGCAGTCTCCGAGAATCACATACTGGAGGACGTCAACAAGTGCGTCATGTCACTGCAAATGGGCGCGCCACAAGAGTTACGCACCACAGCTGGTGCCATACAGGGACGCTCGGCGCGTATTTGTGATGTGGTCGAGGCGGAAATGGATAACTATGAGCCTTGCGTATACACCAAACGCGTTATGGATGCTGTACGCGTGCTCAAAGAGCAAGTGATGGCCAATTTTGCGCAACGCGTTGATACAGCTGTCGATGCGTTGATTAACAATTGCAGCCGCGACGTTGATGAGAATGATTTTATCGACGCATCGCGCCTGGTTTACGATGGCGTGCGCGAGATACGACGCGCTGTGCTGATGAATCGCAATTCGGATGAACTAGATACGGACACAGAATTCGAACCGGCTGAGAACACAATGTCCGAAACGCGCAGCAAATCGAGCGCACAAGATGGTGGCCCAACGGTAGATGAGTATCCCGAGATTAGCGGTATTTGCACAGCGCGTGAAGCTATGCGCAAAATGACAGAAGAAGATAAACAAAAGATTGCCCAACAAGTAGAACTTTTCCGACGCGAGAAACTCACCTTCGACTCTGAGGTGGCAAAATGGGATGATGCTGGCAATGATATCATCTTCCTGGCCAAACATATGTGCATGATTATGATGGAAATGACAGATTTCACGCGCGGTCGTGGTCCCTTGAAAACAACCATGGATGTCATCAACGCCGCCAAGAAAATCTCCGAAGCTGGCACGAAACTCGACAAACTAACACGCGAAATCGCCGAACAGTGCCCGGAAAGTAGCACCAAAAAAGATTTACTCGCATATCTACAACGCATAGCGCTCTACTGTCATCAAATACAAATCACATCGAAGGTTAAGGCCGACGTACAAAATATCAGTGGCGAACTGATTGTATCCGGTTTGGACAGCGCTACATCATTGATACAAGCAGCCAAGAATCTGATGAATGCTGTCGTACTCACCGTTAAGTATTCGTACGTCGCCTCAACCAAGTACACGCGTCAAGGCACCGTTACATCACCCATTGTTGTCTGGAAGATGAAAGCACCGGAGAAGAAACCGCTGGTGCGTCCCGAGAAGCCGGAGGAAGTGCGCGCTAAAGTGCGTAAGGGTTCGCAGAAGAAGGTACAGAATCCCATACATGCCCTGTCGGAATTCCAAAGCCCCGATGGC
