# Supplementary material for: The Impact of Fast Radiation on the Phylogeny of Bactrocera Fruit Flies as Revealed by Multiple Evolutionary Models and Mutation Rate-Calibrated Clock
Source: Insects. 2022 Jun 30;13(7):603. doi: 10.3390/insects13070603 (PMC9319077; doi:10.3390/insects13070603)
Supplement: Supplementary file 1 [file insects-13-00603-s001.zip › File S1/ceratitis_5642.fasta]

>bryoniae
ATGACAAACCATAAGGATAAGACCATACGTGTGGGCTCCAGAAAAAGTGAATTAGCGCTCATTCAAACGAAACATGTCATTGCACGTTTACAAAAACTCTATCCCAAAAAGAAATTCGAAATCCATACCATGTCAACGATAGGCGACCGTGTTCTCAATATATCACTGCCAAAAATAGGCGAGAAAAGCCTTTTCACACGTGATCTCGAAGACGCATTACGCAACGGTGGTGTAGATTTCGTTGTACATTCGCTTAAAGATCTACCCACCGCGCTTCCAACTGGTATGGCGATTGGTGCTGTGCTTGAACGTGAAGACGCTAGAGATGCTTTGGTGCTGCGTGAGGAATACAAGGGTCACACCATCGAAACATTGCCAAAGGGTTGTGTGATAGGCACTTCTTCGCTTCGACGCACAGCTCAAATTCGTCGGCAATATCCTCATCTAACCGTTTGCGATATACGCGGTAATCTGAATACACGTCTTGCGAAATTGGATGCCGCTAATTCGAAATTCGCTGGCATAATACTTGCACAAGCTGGCCTTGTACGCATGGGTTGGGAGCAGCGTATCAGTCAGGTACTAGAACCGACCGATTTGCTATATGCTGTCGGCCAAGGTGCCTTGGCTGTTGAATGTCGTGCGAATGATGAGGAAATACTCTCAATGTTGCAGAGTTTAATGTGCCTATCAACAACCTGTCGCATATTAGCCGAACGTAGCTTCCTCAAGACTTTAGGTGGTGGCTGCAGTGCTCCCGTAGCAGTTTGGAGTAATTTAGATGGTGATCTAACTGAAACAAATCAAAATAACTGTAACAGCGCTTTGTCATTGGTAGGCGCCGTCTGGAGTTTGGATGGTGCTACCGAAATACGTGACAAGAAAGCCTGCAGCTTCGCCGTAGAAGAAGTGAAAAAAGCTGATAACAATGATAATGCTAATTTAGTTGAAGATAGC---GACGACGATAGCAGTGATCAACCGCCTACTAAACGACGCCGAAGCAACGAGTCAAGCAGTCCGGAACAACGTCACAGTCCTCCAGTGATAAATGACGATGCAGAAATAGAAAAGCTTACAACCGCCTACAGCATGGGCGATATTATTGAAAAACACATAAGCCTAGCAAAACATTGCCCTGTCATTAGCGCTGATTTACACAAAATAGAAATGATAAACAATGCAGATAATGGCAATGAAGACCTGGATTTGCGCGCTAGCGGCGACTCGAATGTAAACAATCCGCATTGTCCCTTAAAAATGGATGTTGGGCAAGATTTTATGGGCGAATGCCCATTTGTAAGTAAAGAAGAAAAGATTACATTGGCTACGGCGGGGAAATGTCCCGTTACCAAAGGACTCGTACAAAAACCGAAAGAAGAAACTGACAAT---GTTGTTGCGGCCTTACCGTCTACCTCAAAATGCCCGTTCGCCAGTATGCACAGCACAGCGAATGACAATGAGTTTTCAAGCAGTGCGCCAGACGCGGCAGCGGGCAAGTGTCCGTTCCTACAGAAAACTGTAAAAATGTTCGACTATGCTGATGAAGAGAAGCCACAACCGAAGTCGATTCCGGTGCTGATTGAAGATGTAGATAATCTCTACTGCGGTTTGTATCAGCATGCCTGTTACAATCGTGAATTGTATAAACGTAGTGATGCCTTGGGCCAACAATTGGCTGAGGAATTGATTAAAAAGGGTGCCTTAGAGGTTATGAAATGCGCGCAAGCGGAAATACATAGC
>ceratitis
ATGACAAACGACAAGGAGAAGACGATACGTGTGGGCTCCAGAAAAAGTGAATTAGCACTCATTCAGACAAAGCATGTCATTGCACGCTTACAAAAACTCTATCCCAAAAAGAAATTCGAGATCCATACCATGTCTACAATAGGCGATCGTGTACTAAACATATCACTGCCGAAGATCGGTGAGAAAAGTCTGTTTACACGTGATCTCGAGGATGCGCTACGCAATGGTGGTGTCGATTTTGTGGTGCACTCTTTGAAGGATCTACCCACTGCGCTGCCTACAGGAATGGCAATTGGTGCTGTATTGGAGCGAGAAGATGCTAGAGACGCTTTGGTGTTGCGCGAAAATTACAAAGGCCATACCATTGAAACATTGCCAGAAGGAAGTGTGATAGGCACTTCTTCATTACGTCGCACCGCTCAAATACGCCGGCAGTATCCTAATCTCATAGTTTGCGATATACGTGGCAATCTGAATACACGTTTAGCCAAATTGGATGCATCGAATTCCAAATTTGCTGGCATAATACTCGCACAAGCTGGTCTTGTGCGTATGGGTTGGGAGAACCGCATCAGCCAAGTATTGGAACCAACTGATTTGCTTTACGCCGTTGGCCAAGGTGCATTGGCCGTTGAGTGTCGTGCCAATGATGAGGAGGTACTCTCCATGTTGCGTAGTTTAATGTGTTTGTCCACAACTTGTCGCATATTGGCCGAACGTAGTTTCCTTAAAACTTTAGGTGGCGGTTGTAGCGCACCTGTTGCTGTTTGGAGTAATCTCGACGGCGATTTAACTGAGGCAAATCAAAATAATTGCAAAAGTGCACTGTCATTAATAGGGGCGGTATGGAGTTTGGATGGCACAACGGAAATACGTGATAAGAAAGCATGCAACTTTATCGTGGAGGTAACGAAGAGGAAAGCGAATGATGACAATGCTAATTTGCTTGAGAACAACGAAGATGATGATAGTGGCGATCAACCGCCTACTAAACGACGGCGCAGCAATGATTCCAGCAGTCCGGAACTTCAACATAGCCCGCCAGTTATTAACGATGATGCTGAAGTGGAAAAGCTTACTGCCTCCTACAGTATGGGCGATATTATTGAGAAGCATATAAGTTTAGCCAAACATTGTCCCGTGATTAGCGCTGATTTACAAAAAATTGACGCTATCAACAACACGGATAATGGCAATGAAAATGTGGATTCTCGCGCTGGTGGCGATTCGAATATGAACAATCCACATTGTCCTTTAAAAATGAATGTGGGGCAAGATTTCATGGGTGAATGTCCATTCGTGAGTACAGAAGAGAAAATCGCATTGGCTACTGCTGGCAAATGTCCCGTTACCAATGAACTCATCCACAAGCAGAATGATGAAACTGACAATGCGATGCTTGCGGCAGTGCCATCTACCTCAAAATGCCCGTTCGCCAGCATGCATAGCAATGCAAATGGCAACGAATACTCAAGCAGCGCACCGGAAGCTGCAGCGGGCAAATGTCCGTTTCTACAAAAAACCGTAAAGATGTTCGATTATGCAGATGAGGAAAAGCCACAGCCAAAATCGGTGCCGGTGCTGATCGAAGATGTGGATAATCTTTACTGCGGTCTATATCAGCATTCGTGTTACAATCGCGAATTGTATATTCGTAGTAATGCCTTGGGTCAGCAACTGGCTGAGGAATTGATCAAAAAGGGTGCCTTAGATGTTATGCAGTGCGCACAAGCGGAAATACATAGC
>correcta
ATGACAAACCATAAGGATAAGACCATACGTGTGGGCTCCAGAAAAAGTGAATTAGCGCTCATTCAAACGAAACATGTCATTGCACGTTTACAAAAACTCTATCCCAAAAAGAAATTCGAAATCCATACCATGTCAACGATAGGCGATCGTGTTCTCAATATATCACTGCCAAAAATAGGCGAGAAAAGCCTTTTCACACGTGATCTCGAAGACGCATTACGCAACGGTGGTGTAGATTTCGTTGTACATTCGCTTAAAGATCTACCCACCGCGCTTCCAACTGGTATGGCGATTGGTGCTGTGCTTGAACGTGAAGACGCTAGAGATGCTTTGGTGCTGCGTGAAGAATACAAGGGTCACACCATCGAAACATTGCCAAAGGGTTGTGTGATAGGCACTTCTTCGCTTCGACGCACAGCTCAAATTCGTCGGCAATATCCTCATCTAACCATTTGCGATATACGCGGTAATCTGAATACACGTCTTGCGAAATTGGATGCCGCTAATTCGAAATTCGCTGGCATAATACTTGCACAAGCTGGCCTTGTACGCATGGGTTGGGAGCAGCGTATCAGTCAGGTACTAGAACCGACCGATTTGCTATATGCTGTCGGCCAAGGTGCCTTGGCTGTTGAATGTCGTGCGAATGATGAGGAAGTACTCTCAATGTTGCAGAGTTTAATGTGCCTGTCAACAACCTGTCGCATATTAGCCGAACGCAGCTTCCTCAAGACTTTAGGTGGTGGCTGCAGTGCTCCCGTAGCAGTTTGGAGTAATTTAGATGGTGATCTAACTGAAACAAATCAAAATAACTGTAACAGCGCTTTGTCATTGGTGGGTGCCGTCTGGAGTTTGGATGGTGCTACCGAAATACGTGACAAGAAAGCCTGTAGCTTCGCCGTAGAAGAAGTGAAAAAAGCTGATAACAATGATAATGTTAATTTAGTTGAAGATAGC---GACGACGATAGCAGTGATCAACCGCCTACTAAACGACGCCGAAGCAACGAGTCAAGCAGTCCGGAACAACGTCACAGTCCTCCAGTGATAAATGACGATGCAGAAATAGAAAAGCTTACAACCGCCTACAGCATGGGCGATATTATTGAAAAACACATAAGCTTAGCAAAACATTGCCCTGTCATTAGCGCTGATTTACACAAAATAGAAATGATAAACAATGCAGAAAATGGCAATGAAAACTTGGATTTGCGCGCTAGCGGCGACTCGAATGTAAACAATCCGCATTGCCCCTTAAAAATGGACGTAGGGCAAGATTTTATGGGCGAATGCCCATTTGTAAGTAAAGAAGAAAAGATTACTTTGGCTACAGCGGGAAAATGTCCCGTTACCAAAGAACTCGTACAAAATCCGAAAGAAGAAAATGACAATGTTGTCGTTGCGGCCTTACCGTCTACCTCAAAATGCCCGTTCGCCAGTATGCACAGCACAGCGAATGACAATGAGTTTTCAAGCAGTGCGCCAGAGGCGGCAGCGGGCAAGTGTCCGTTCCTACAGAAAACTGTAAAAATGTTCGACTATGCTGATGAAGAGAAGCCACAACCGAAGTCGATTCCGGTGCTGATTGAAGATGTAGATAATCTCTACTGCGGTTTGTATCAGCATGCTTGTTACAATCGTGAATTGTATAAACGTAGTGATGCCTTGGGCCAACAATTGGCTGAGGAATTGATTAAAAAGGGTGCCTTAGAGGTTATGAAATGCGCGCAAGCGGAAATACATAGC
>cucurbitae
ATGACAAACGACAAGGAGAAGACTATACGTGTGGGCTCCAGAAAAAGTGAATTAGCGCTTATTCAGACGAAACATGTCATTTCCCGTTTACAAAAACTCTATCCTAAAAAGAAATTCGAGATCCATACCATGTCAACGATAGGCGATCGTGTGCTCAACATATCACTGCCAAAAATAGGCGAGAAAAGCCTTTTCACACGAGATCTCGAGGATTCATTACGCAACGGTGGTGTAGATTTCGTTGTACATTCGCTGAAAGATCTGCCTACCGCGCTACCAACTGGCATGGCAATTGGTGCTGTACTCGAGCGCGAAGACGCCAGAGATGCGCTTGTGCTGCGTGAAGAGTACAAGGGTCATACTATTGAAACATTGCCAAAAGGTTGTGTGATAGGCACTTCCTCGCTACGACGCACAGCTCAAATCCGACGGCAATATCCGCATCTAACTGTTTGCGATATACGTGGCAATCTGAATACACGTCTCGCCAAATTGGATGCAATCAATTCAAAATTCGCCGGCATTATACTCGCACAAGCTGGACTTGTACGTATGGGTTGGGAGCAACGCATTAGCCAGGTACTCGAGCCAACCGATTTGCTTTATGCTGTGGGGCAAGGTGCTCTGGCGGTTGAGTGTCGTGCCAACGATGAGGAAGTGCTCGCAATGTTGCAAAGTTTAATGTGCCTGCCGACAACCTGTCGCATACTAGCCGAGCGTAGCTTCCTCAAGACTTTAGGTGGTGGCTGCAGTGCACCTGTCGCTGTTTGGAGTATTTTAGATGGTGATTTAACAGAAAAAAATCAAAATAACTGTAACAGCGCGTTATCGCTGGTGGGCGCCGTATGGAGTTTGGATGGCACCACTGAGATACGTGACAAAAAAGCCTGCAGCTTCGCCACGGAGGTAGTGAAGCAGGCGGCTGACGTTGATAATGCTAATTTCGTGGCAGACAGC---GATGACGATAGCAGCGATCAACCGCCTAACAAACGCCGGCGCAGCAACGAGTCAAGCAGTCCAGAGCAACGTCACAGTCCGCCAGTGATAAATGATGATGCCGAAGTGGAAAAGCTGACAGCCGCCTATAGCATGGGTGATATAATTGAAAAACACATCAGCTTGGCGAAACATTGTCCCGTGATTAGCGCCGATTTGCATAAAATTGAAATGATAAACAATGCAGAAAATGGCAATGAAAATGTGGACCTCTCGGCAGGCGGCGACTCGAATGTCAACAATCCACATTGCCCGTTAAAAATGAATGTGGGGCAGGACTTTATGGGTGAATGCCCGTTTGTTAGTAAAGAAGAGAAGATTATATTGGCAACTGCTGGGAAATGTCCCGTTACAAATGAGTTGCTACAAAAGCCGTACGATGAAACTGACAATGCTGTCGTTGCGGCCGTACCATCTACCTCAAAATGCCCGTTCGCCAGCATGCACAGCACAGCGAATGGCAATGAATTCTCCAGCAGTGCGCCAGATGCGGCGACGGGCAAATGTCCGTTCCTACAGAAAACCGTTAAGATGTTTGAATATGCTGACGAGGAGAAACCACAACCGAAATCGGTGCCAGTGCTGATCGAAGATGTGGATAATCTCTACTGTGGTCTGTTTCAGCATGCCTGTTACAATCGTGAATTGTATATACGTAGTGATGCCTTGGGCCGACAATTGGCTGAGGAATTGATCAAAAAGGGTGCCTTAGAGGTTATGAAGTGCGCACAAGCGGAAATACATAGC
>dorsalis
ATGACAAACCATAAGGATAAGACCATACGTGTGGGCTCCAGAAAAAGTGAATTAGCGCTCATTCAAACGAAACATGTCATTGCACGTTTACAAAAACTGTATCCCAAAAAGAAATTCGAAATCCATACCATGTCAACGATAGGCGATCGTGTTCTCAATATATCACTGCCAAAAATAGGCGAGAAAAGCCTTTTCACACGTGATCTCGAAGACGCATTACGTAACGGTGGTGTAGATTTCGTTGTACATTCGCTTAAAGATCTACCCACCGCGCTTCCGACTGGTATGGCGATTGGTGCTGTGCTTGAACGTGAAGACGCTAGAGATGCTTTGGTGCTGCGTGAGGAATACAAGGGTCACACCATTGAAACATTGCCAAAGGGTTGTGTGATAGGCACTTCTTCGCTTCGACGCACAGCTCAAATCCGTCGGCAATATCCTCATCTAACCATTTGCGATATACGCGGTAATCTGAATACACGTCTTGCGAAATTGGATGCCGCTAATTCGAAATTTGCTGGCATAATACTTGCACAAGCTGGCCTTGTACGCATGGGTTGGGAGCAGCGTATCAGCCAGGTACTAGAACCGACCGATTTGCTATATGCTGTCGGCCAAGGTGCCTTGGCTGTTGAATGTCGTGCGAATGATGAGGAAGTACTCTCAATGTTGCAGAGTTTAATGTGCCTGTCAACAACCTGTCGCATATTAGCCGAACGTAGCTTCCTCAAGACTTTAGGTGGTGGTTGCAGTGCTCCCGTAGCAGTTTGGAGTAATTTAGATGGTGATCTAACTGAAACAAATCAAAATAACTGTAACAGCGCTTTGTCATTGGTGGGCGCCGTCTGGAGTTTGGATGGTGCTACCGAAATACGTGACAAGAAAGCCTGCAGCTTCGCCATAGAAGAAGTGAAAAAAGCTGATAACAATGATAATGCTAATTTAGTTGAAGATAGC---GACGACGATAGCAGTGATCAACCCCCTACTAAACGACGCCGAAGCAACGAGTCAAGCAGTCCGGAACAACGTCACAGTCCTCCAGTGATAAATGACGATGCAGAAATAGAAAAGCTTACAACCGCCTACAGCATGGGCGATATTATTGAAAAACACATAAGCTTAGCAAAACATTGCCCTGTCATTAGCGCTGATTTACACAAAATAGAAATGATAAACAATGCAGAAAATGGCAATGAAAACTTGGATTTGCGCGCTAGCGGCGACTCGAATGTAAACAATCCGCATTGCCCCTTAAAAATGGATGTAGGGCAAGATTTTATGGGCGAATGCCCATTTGTAAGTAAAGAAGAAAAGATTGCATTGGCTACAGCGGGGAAATGTCCCGTTACCAAAGAACTCTTCCAAAAACCGAAAGAAGAAACTGACAATGTTGTCGTTGCGGCCTTACCGTCTACCTCAAAATGCCCGTTCGCCAGTATGCACAGCACAGCGAATGACAATGAGTTTTCAAGCAGTGCGCCAGACGCGGCAGCGGGCAAGTGTCCGTTCCTACAGAAAACTGTAAAAATGTTCGACTATGCTGATGAAGAGAAGCCACAACCGAAGTCGACTCCGGTGCTGATTGAAGATGTAGATAATCTCTACTGCGGCTTGTATCAGCATGCTTGTTACAATCGTGAATTGTATAAACGTAGTGATGCCTTGGGCCAACAATTGGCTGAGGAATTGATTAAAAAAGGTGCCTTAGAGGTTATGAAATGCGCGCAAGCGGAAATACATAGC
>jarvisi
ATGACAAACCATAAGGATAAGACCATACGTGTGGGCTCCAGAAAAAGTGAATTAGCGCTCATTCAAACGAAACATGTCATTGCACGTTTACAAAAACTCTATCCCAAAAAGAAATTCGAAATCCATACCATGTCAACGATAGGCGATCGTGTTCTCAATATATCACTGCCAAAAATAGGCGAGAAAAGCCTTTTCACACGTGATCTCGAAGACGCATTACGCAACGGTGGTGTAGATTTCGTTGTACATTCACTTAAAGATCTACCCACCGCGCTTCCAACTGGTATGGCGATTGGTGCTGTGCTTGAACGTGAAGACGCTAGAGATGCTTTGGTGCTGCGTGAGGAATACAAGGGTCACACCATCAAAACATTGCCAAAGGGTTGTGTGATAGGCACTTCTTCGCTTCGACGCACAGCTCAAATCCGTCGGCAATATCCTCATCTAACCATTTGCGATATACGCGGTAATCTGAATACACGTCTTGCGAAATTGGATGCCGCTAATTCGAAATTCGCTGGCATAATACTTGCACAAGCTGGCCTTGTACGCATGGGTTGGGAGCAGCGTATCAGCCAGGTACTAGAACCGACCGATTTGCTATATGCTGTCGGCCAAGGTGCTTTGGCTGTTGAATGTCGTGCGAATGATGAGGAAGTACTCTCAATGTTGCAGAGTTTAATGTGTCTGTCAACAACCTGTCGCATATTAGCCGAACGTAGCTTCCTCAAGACTTTAGGTGGTGGCTGCAGTGCTCCCGTAGCAGTTTGGAGTAATTTAGATGGTGATCTAACTGAAACAAATCAAAATAACTGTAACAGCGCTTTGTCTTTGGTGGGCGCCGTCTGGAGTTTGGATGGTGCTACCGAAATACGTGGCAAAAAAGCTTGCAGCTTCTCCGTAGAAGAAGTGAAAAAAGCGGATAACAATGATAATGCTAATTTAGTTGAAGATAGC---GACGACGATAGCAGTGATCAGCCGCCTACTAAACGGCGCCGAAGCAACGAGTCAAGCAGTCCGGAACAACGTCACAGTCCTCCAGTGATAAATGACGATGCAGAAATAGAAAAGCTTACAACCGCCTACAGCATGGGCGATATCATTGAAAAACACATAAACTTAGCAAAACATTGCCCTGTCATTAGCGCTGATTTACACAAAATAGAAATGATAAACAATGCAGAAAATGGCAATGAAAATTTGGATTTGCGCGCTAGCGGCGACTCGAATGTAAACAATCCGCATTGCCCCTTAAAAATGGATGTAGGGCAAGATTTTATGGGCGAATGCCCATTTGTAAGTAAAGAAGAAAAGATTACATTGGCTACAGCGGGGAAATGTCCCGTTACCAAAGAACTCGTACAAAAACCGAAAGAAGAAACTGACAATGTTGTCGCTGCGGCCTTACCGTCTACCTCAAAATGCCCGTTCGCCAGTATGCACAGCACAGCGAATGACAATGAGTTTTCAAGCAGTGCGCCAGACGCGGCAGCGGGCAAGTGTCCGTTCCTACAGAAAACTGTAAAAATGTTCGACTATGCTGATGAAGAGAAGCCACAACCGAAGTCGATTCCGGTGCTGATTGAAGATGTAGATAATCTCTATTGCGGTTTGTATCAGCATGCTTGTTACAATCGTGAATTGTATAAACGTAGTGATGCCTTGGGTCAACAATTGGCTGAGGAATTGATTAAAAATGGTGCCTTAGAGGTTATGAAATGCGCGCAAGCGGAAATACATAGC
>latifrons
ATGACAAACCATAAGGATAAGACCATACGTGTGGGCTCCAGAAAAAGTGAATTAGCGCTCATTCAAACGAAACATGTCATTGCACGTTTACAAAAACTCTATCCCAAAAAGAAATTCGAAATCCATACCATGTCAACGATAGGCGATCGTGTTCTCAATATATCACTGCCAAAAATCGGAGAGAAAAGCCTTTTCACACGTGATCTCGAAGACGCATTACGCAACGGTGGTGTAGATTTCGTTGTACATTCGCTTAAAGACCTACCCACCGCACTTCCAACTGGTATGGCGATTGGTGCTGTGCTTGAACGTGAAGACGCTAGAGATGCTTTGGTGCTGCGTGAGGAATACAAGGGTCACACCATCGGAACATTGCCAAAGGGTTGTGTGATAGGCACTTCTTCGCTTCGACGCACAGCTCAAATCCGTCGGCAATATCCTCATCTAACCATTTGCGATATACGCGGTAATCTGAATACACGCCTTGCAAAATTGGATGCCGCTAATTCGAAATTCGCTGGCATAATACTTGCACAAGCTGGCCTTGTACGTATGGGTTGGGAGCAGCGTATCAGTCAGGTACTAGAACCTACCGATTTGCTATATGCTGTCGGCCAAGGTGCTTTGGCTGTTGAATGTCGTGCGAATGATGAGGAAATACTCTCAATGTTGCAGAGTTTAATGTGCCTGTCAACAACCTGTCGCATATTAGCCGAACGTAGCTTCCTCAAGACTTTAGGTGGTGGCTGCAGTGCTCCCGTAGCAGTTTGGAGTAATTTAGATGGTGATCTAACTGAAACAAATCAAAATAACTGTAATAGCGCGTTGTCATTGGTGGGCGCCGTCTGGAGTTTGGATGGTGCGACCGAAATACGTGACAAGAAAGCCTGCAGCTTCGCCGTAGAAGAAGTGAAAAAAGCTGATAACAATGATAATGCTAATTTAGTTGAAGATAGC---GACGACGATAGCAGTGATCAACCGCCTACTAAACGACGCCGAAGCAACGAGTCAAGCAGTCCGGAACAACGTCACAGTCCTCCAGTGATAAATGACGATGCAGAAATAGAAAAGCTTACAACCGCCTACAGCATGGACGATATTATTGAAAAACACATAAGCTTAGCAAAACATTGCCCTGTCATTAGCGCTGATTTACACAAAATAGAAATGATAAACAATGCAGAAAATGGCAATGAAAACTTGGATTTGCTCGCTAGCGGCGACTCGAATTTAAACAATCCGCATTGCCCCTTAAAAATGGATGTAGGGCAAGATTTTATGGGCGAATGCCCATTTGTAAGTAAAGAAGAAAAGATTACATTGGCTACAGCGGGGAAATGTCCCGTTACCAAAGAACTCGTACAAAAACCGAAAGAAGAAACTGACAATGTTGTCGTTGCGGCCTTACCGTCTACCTCAAAATGCCCGTTCGCCAGTATGCACAGCACAGCGAATGACAATGAGTTTTCAAGCAGTGCGCCAGGCGCAGCAGCGGGCAAGTGTCCGTTCCTACAGAAAACTGTAAAAATGTTCGACTATGCTGATGAAGAGAAGCCACAACCGAAGTCGATTCCGGTGCTGATTGAAGATGTAGATAATCTCTACTGCGGTTTGTATCAACATGCTTGTTACAATCGTGAATTGTATAAACGTAGTGATGCCTTAGGCCAACAATTGGCTGAGGAATTGATTAAAAAGGGTGCCTTAGAGGTTATGAAATGCGCGCAAGCGGAAATACATAGC
>minax
ATGACAAACGACAAGGAGAAGATTATACGTGTGGGCTCCAGAAAAAGTGAATTAGCGCTCATTCAGACGAAACATGTCATTGCACGTTTACAAAAACTCTATCCTAAAAAGAAATTCGAGATCCATACCATGTCAACGATAGGCGATCGTGTGCTCAACATATCACTGCCAAAAATAGGCGAGAAAAGCCTTTTCACACGTGATCTCGAAGATGCATTACGCAACGGTGGTGTGGATTTTGTTGTACATTCCCTTAAAGATCTGCCTACTGCGCTACCTACTGGTATGGCAATTGGTGCTGTACTGGAGCGGGAAGATGCTAGAGATGCTCTGGTGTTGCGCGAAGAATACAAGGGTCATACTATTGAAACATTACCCAAGGGTTGTGTGATAGGCACTTCTTCGCTACGACGCACAGCTCAAATTTGTCGGAAATATCCTCATCTAAACGTTTGCGATATACGTGGTAATCTGAATACACGTCTTGCGAAATTGGATGCTTCCAATTCAAAATTCGCTGGCATAATACTTGCACAAGCTGGTCTTGTACGCATGGGTTGGGAGCAGCGCATCAGCCAGGTACTAGAACCCACCGATTTGCTTTATGCTGTCGGTCAAGGTGCTTTGGCTGTTGAATGTCGTGCAAACGATGAGGAGGTACTCGCAATGTTGCAAAGTTTAATGTGCCTGTCAACAACCTGTCGCATACTAGCCGAGCGTAGCTTCCTCAAAACCTTAGGTGGTGGCTGCAGTGCACCTGTAGCAGTTTGGAGTAATTTAGATGGTAATTTAACTGAAACCAATCAAAATAACTGTAACAGCGCATTATCATTGGTGGGCGCCGTCTGGAGTTTGGATGGTGCCACCGAAATACGTGACGAAAAAGCGTGCAACTTAGCCATAGAGGAAGTTAAGAAGGCTGATAACGATGATAATGCTAACTTAGTTGAAGACAGC---GATGAGGATAGCAGCGACCAACCACCTACTAAACGACGGCGAAGCAACGAGTCAAGCAGTCCGGAGCAGCGTCGTAGTCCACCAGTGATAAATGACGATGCAGAAATGGAAAAGCTTACAGCCGCTTATACCATGGGCGATATCATTGAAAAACACATGAGCTTAGCAAAGCATTGCCCTGTGATTAGCGCTGATTTACACAAAATCGAAATGATGAACAATACAGAAAATGGTAATGAAAATGTGGACTTTAGCGCTGGCGGCGACTCGAATGTTAACAATCCACATTGCCCCTTAAAAATTGATGTGGGACAGGACTTTATGGGCGAATGCCCATTTGTAAGCAAAGAAGAAAAGATTATATTAGCAACAGCGGGGAAATGTCCAGTTACCAATGAGCTCCTACAAAAGTCGGACAATGAAACTGACAGTGCCGCCGTTGCGGCCGTACCATCTACCTCAAAATGCCCGTTCGCCAGCATGCACAGCACAGCGAATGGCAACGAATTCTCAAGCAGTGCGCCGGACGCGGCAGCGGGCAAGTGTCCGTTCCTACAGAAAACCGTTAAGATGTTTGACTATGCTGACGAGGAGAAACCAAAACCGAAATCGGTGCCAGTGCTGATTGAAGATGTCGATAATCTCTACTGTGGTTTGTATCAGCATGCTTGTTACAACCGTGAATTGTATATACGTAGTGATGCCTTGGGCCGACAATTGGCTGAGGAATTAATCAAAAAGGGTGCCTTAGATGTTATGAAATGCGCACAAGCGGAAATACATAGT
>musae
ATGACAAACCAAAAGGATAAGACCATACGTGTGGGCTCCAGAAAAAGTGAATTAGCGCTCATTCAAACGAAACATGTCATTGCACGTTTACAAAAACTGTATCCCAAAAAGAAATTCGAAATCCATACCATGTCAACGATAGGCGATCGTGTTCTCAATATATCACTGCCAAAAATAGGCGAGAAAAGCCTTTTCACACGTGATCTCGAAGATGCATTACGCAACGGTGGTGTAGATTTCGTTGTACATTCTCTTAAAGATCTACCCACCGCGCTTCCAACTGGTATGGCGATTGGTGCTGTGCTTGAACGTGAAGACGCTAGAGATGCTTTGGTGCTGCGTGAGGAATACAAGGGTCACACCATTGAAACATTGCCAAAGGGTTGTGTGATAGGCACTTCTTCGCTTCGACGCACAGCTCAAATCCGTCGCCAATATCCTCATCTAACCATTTGCGATATACGCGGTAATCTGAATACACGTCTTGCGAAATTGGATGCCGCTAATTCGAAATTTGCTGGCATAATACTTGCACAAGCTGGGCTTGTACGCATGGGTTGGGAGCAGCGTATCAGCCAGGTACTAGAACCGACCGATTTGCTATATGCTGTCGGCCAAGGTGCCTTGGCTGTTGAATGTCGTGCGAATGATGAGGAAGTACTCTCAATGTTGCAGAGTTTAATGTGCCTATCAACAACCTGTCGCATATTAGCCGAACGTAGCTTCCTCAAGACTTTAGGTGGTGGTTGCAGTGCTCCTGTAGCAGTTTGGAGTAATTTAGATGGTGATCTAACTGAAACAAATCAAAATAACTGTAACAGCGCTTTGTCATTGGTGGGCGCCGTCTGGAGTTTGGATGGTGCTACCGAAATACGTGACAAGAAAGCCTGCAGCTTCGCCATAGAAGAAGTGAAAAAAGCTGATAACAATGATAATGCTAATTTAGTTGAAGATAGC---GACGACGATAGCAGTGATCAACCCCCTACTAAACGACGCCGAAGCAACGAGTCAAGCAGTCCCGAACAACGTCAAAGTCCTCCAGTGATAAATGATGATGCAGAAATAGAAAAGCTTACAACCGCCTACAGCATGGGCGATATTATTGAAAAACACATAAGCTTAGCAAAACATTGCCCTGTCATTAGCGCCGATTTACACAAAATAGAAATGATAAACAATGCAGAAAATGGCAATGAAAACTTGGATTTGCGCGCAAGCGGCGACTCGAATGTAAACAATCCGCATTGCCCCTTAAAAATGGATGTAGGGCAAGATTTTATGGGCGAATGCCCATTTGTAAGTAAAGAAGAAAAGATTGCATTGGCTACAGCGGGGAAATGTCCCGTTACCAAAGAACTCTTACAAAAACCGAAAGAAGAAACTGACAATGTTGTCGTTGCGGCCTTACCGTCTACCTCAAAATGCCCGTTCGCCAGTATGCACAGCACAGCGAATGACAATGAGTTTTCAAGCAGTGCGCCAGACGCGGCAGCGGGCAAGTGTCCGTTCCTACAAAAAACTGTAAAAATGTTCGACTATGCTGATGAAGAGAAGCCACAACCGAAGTCGATTCCGGTGCTGATTGAAGATGTAGATAATCTCTACTGCGGTTTGTATCAGCATGCTTGTTACAATCGTGAATTGTATAAACGTAGTGATGCCTTGGGCCAACAATTGGCTGAGGAATTGATTAAAAAAGGTGCCTTAGAGGTTATGAAATGCGCGCAAGCGGAAATACATAGC
>oleae
ATGACAAACGATAAGGATAAGACTATACGTGTGGGCTCCAGAAAAAGTGAATTAGCGCTGATTCAAACGAAACATGTCATTGCACGTTTACAAAAACTCTATCCCAAAAAGAAATTCGAGATCCATACCATGTCAACGATAGGCGATCGTGTGCTCAACATATCACTGCCAAAAATAGGCGAGAAAAGCCTTTTCACACGAGATCTCGAAGACGCATTACGCAACGGCGGTGTAGATTTTGTTGTACATTCGCTCAAAGATCTGCCCACCGCGCTACCAACTGGTATGGCGATTGGTGCCGTACTGGAGCGTGAAGACGCTAGGGATGCTTTGGTGCTACGTGAGGAATACAAGGGTCTCACTATCGAAACATTACCAAAGGGTTGTGTGATAGGCACTTCTTCGCTACGGCGCACAGCTCAAATCCGTCGGCAATATCCTAATCTAACCGTTTGCGATATACGCGGTAATCTGAATACACGTCTTGCGAAATTAGATGCCGCTAATTCGAAATTCGCTGGCATAATACTCGCACAAGCTGGTCTTGTACGCATGGGTTGGGAGCAGCGCATCAGTCAGGTGCTAGAACCGACTGATTTGCTCTATGCTGTCGGTCAAGGTGCCTTGGCTGTTGAATGCCGTGCCAACGATGAGGAAGTGCTCTCAATGTTGCAAAGTTTAATGTGCCTGTCAACAACCTGTCGCATATTAGCCGAGCGTAGCTTTCTCAAAACTTTAGGTGGAGGCTGCAGTGCCCCCGTAGCAGTTTGGAGTAATTTAGATGGTGATTTAACTGAAACAAATCAAAATAACTGTAACAGCGCGTTGTCATTGGTGGGCGCCGTCTGGAGTTTGGATGGGGCTACCGAAATACGCGACAAGAAAGCCTGCACCTTCGCCAAAGAGGAAGTGAAAAAGGCTGCTAACGATGACAATGCAAATTTAGTTGAAGACACT---GATGATGATAGCAGCGATCAACCGCCTACTAAACGACGCCGAAGCAACGAGTCAAGTAGTCCCGAACAACGTCACAGTCCACCAGTGATAAATGACGATGCAGAAATGGAAAAGCTTACAGCCGCCTACACCATGGGCGATATCATTGAAAAACACATAAGCTTAGCAAAACATTGCCCTGTCATTAGCGCTGATTTACACAAAATAGAAATGATAAACAGTGTAGAAAACGGCAATGAAAATGTGGATTTTCGCGCTGGCGGCGACTCGAATTTAAACAATCCGCATTGCCCCTTAAAAATGAATGTGGGGCAGGATTTTATGGGCGAATGCCCATTTGTAAGTAAAGAAGAAAAGATTACATTGGCTACAGCGGGGAAATGCCCCGTTACCAATGAGCTGCTACAAAAACCGAACGATGAAACTGATAATGTTGTCGTTGCGGCCGTACCGTCTACCTCAAAATGTCCGTTCGCCAACATGCACAGCACTGCGAATGATAATGAATTCTCAAGCAGTGCGCCAGACGCGGCAGCGGGCAAGTGTCCGTTCCTACAGAAAACTGTAAAAATGTTCGACTATGCCGACGAGGAGAAGCCACAACCTAAGTCGGTTCCAGTGCTGATTGAAGATGTAGATAATCTATATTGTGGTTTGTATCAGCATGCATGTTACAATCGTGAATTGTATATACGTAGTGATGCCTTGGGCCGACTATTGGCTGAGGAATTGATTAAAAAGGGTGCCTTAGAGGTTATGAAATGCGCACAAGCGGAAATACATAGC
>tryoni
ATGACAAACCATAAGGATAAGACCATACGTGTGGGCTCCAGAAAAAGTGAATTAGCGCTCATTCAAACGAAACATGTCATTGCACGTTTACAAAAACTCTATCCCAAAAAGAAATTCGAAATCCATACCATGTCAACGATAGGCGATCGTGTTCTCAATATATCACTGCCAAAAATAGGCGAGAAAAGCCTTTTCACACGTGATCTCGAAGACGCATTACGCAACGGTGGTGTAGATTTCGTTGTACATTCGCTTAAAGATCTACCCACCGCGCTTCCAACTGGTATGGCGATTGGTGCTGTGCTTGAACGTGAAGACGCTAGAGATGCTTTGGTGCTGCGTGAGGAATACAAGGGTCACACCATCGAAACATTGCCAAAGGGTTGTGTGATAGGCACTTCTTCGCTTCGACGCACAGCTCAAATCCGTCGGCAATATCCTCATTTAACCATTTGCGATATACGCGGTAATCTGAATACACGTCTTGCGAAATTGGATGCCGCTAATTCGAAATTCGCTGGCATAGTACTTGCACAAGCTGGCCTTGTACGCATGGGTTGGGAGCAGCGTATCAGTCAGGTACTAGAACCGACCGATTTGCTATATGCTGTCGGCCAAGGTGCCTTGGCTGTTGAATGTCGTGCGAATGATGAGGAAGTACTCTCAATGTTGCAGAGTTTAATGTGCCTGTCAACAACCTGTCGCATATTAGCCGAACGTAGCTTCCTCAAGACTTTAGGTGGTGGCTGCAGTGCTCCCGTAGCAGTTTGGAGTAATTTAGATGGTGATTTAACTGAAACAAATCAAAATAACTGTAACAGCGCTTTGTCTTTGGTGGGCGCCGTCTGGAGTTTGGATGGTGCTACCGAAATACGTGACAAGAAAGCCTGCAGCTTCGCCGTAGAAGAAGTGAAAAAAGCTGATAACAATGATAATGCTAATTTAGTTGAAGATAGC---GACGACGATAGCAGTGATCAACCGCCTACTAAACGACGCCGAAGCAACGAGTCAAGCAGTCCGGAACAACGTCACAGTCCTCCAGTGATAAATGACGATGCAGAAATAGAAAAGCTTACAACCGCCTACAGCATGGGCGATATCATTGAAAAACACATAAGCTTAGCAAAACATTGCCCTGTCATTAGCGCTGATTTACACAAAATAGAAATGATAAACAATGCAGAAAATGGCAATGAAAACTTGGATTTGCGCGCTAGCGGCGACTCGAACGCTAACAATCCGCATTGCCCCTTAAAAATGGATGTAGGGCAAGATTTTATGGGCGAATGCCCATTTGTAAGTAAAGAAGAAAAGATTACATTGGCTACAGCGGGGAAATGTCCCGTTACCAAAGAACTCGTACAAAAACCGAAAGAAGAAACTGACAATGTTGTCGTTGCGGCCTTACCGTCTACCTCAAAATGCCCGTTCGCCAGTATGCACAGCACAGCGAAAGACAATGAGTTTTCAAGCAGTGCGCCAGACGCGGCAGCGGGCAAGTGTCCGTTCCTACAGAAAACTGTAAAAATGTTCGACTATGCTGATGAAGAGAAGCCACAACCGAAGTCGATTCCGGTGCTGATTGAAGATGTAGATAATCTCTACTGCGGTTTGTATCAGCATGCTTGTTACAATCGTGAATTGTATAAACGTAGTGATGCCTTGGGTCAACAATTGGCTGAGGAATTGATTAAAAAGGGTGCCTTAGAGGTTATGAAATGCGCGCAAGCGGAAATACATAGC
>zonata
ATGACAAACCATAAGGATAAGACCATACGTGTGGGCTCCAGAAAAAGTGAATTAGCGCTCATTCAAACGAAACATGTCATTGCACGTTTACAAAAACTCTATCCCAAAAAGAAATTCGAAATCCATACCATGTCAACGATAGGCGATCGTGTTCTCAATATATCACTGCCAAAAATAGGCGAGAAAAGCCTTTTCACACGTGATCTCGAAGACGCATTACGCAACGGTGGTGTAGATTTCGTTGTACATTCGCTTAAAGATCTACCCACCGCGCTTCCAACTGGTATGGCGATTGGTGCTGTGCTTGAACGTGAAGACGCTAGAGATGCTTTGGTGCTGCGTGAGGAATACAAGGGTCACACCATCGAAACATTGCCAAAGGGTTGTGTGATAGGCACTTCTTCGCTTCGACGCACAGCTCAAATTCGTCGGCAATATCCTCATCTAACCATTTGCGATATACGCGGTAATCTGAATACACGTCTTGCGAAATTGGATGCCGCTAATTCGAAATTCGCTGGCATAATACTTGCACAAGCTGGCCTTGTACGCATGGGTTGGGAGCAGCGTATCAGTCAGGTACTAGAACCGACCGATTTGCTATATGCTGTCGGCCAAGGTGCCTTGGCTGTTGAATGTCGTGCGAATGATGAGGAAGTACTCTCAATGTTGCAGAGTTTAATGTGCCTGTCAACAACCTGTCGCATATTAGCCGAACGTAGCTTCCTCAAGACTTTAGGTGGTGGCTGCAGTGCTCCCGTAGCAGTTTGGAGTAATTTAGATGGTGATCTAACTGAAACAAATCAAAATAACTGTAACAGCGCTTTGTCATTGGTGGGCGCGGTCTGGAGTTTGGATGGTGCTACCGAAATACGTGACAAGAAAGCCTGCAGCTTCGCCGTAGAAGAAGTGAAAAAAGCTGATAACAATGATAATGTTAATTTAGTTGAAGATAGC---GACGACGATAGCAGTGATCAACCGCCTACTAAACGACGCCGAAGCAACGAGTCAAGCAGTCCGGAACAACGTCACAGTCCTCCAGTGATAAATGACGATGCAGAAATAGAAAAGCTTACAACCGCCTACAGCATGGGCGATATTATTGAAAAACACATAAGCTTAGCAAAACATTGCCCTGTCATTAGCGCTGATTTACACAAAATAGAAATGATAAACAATGCAGAAAATGGCAATGAAAACTTGGATTTGCGCGCTAGCGGCGACTCGAATGTAAACAATCCGCATTGCCCCTTAAAAATGGATGTAGGGCAAGATTTTATGGGCGAATGCCCATTTGTAAGTAAAGAAGAAAAGATTACATTGGCTACAGCGGGGAAATGTCCCGTTACCAAAGAACTCGTACAAAAACCGAAAGAAGAAACTGACAATGTTTTTGTTGCGGCCTTACCGTCTACCTCAAAATGCCCGTTCGCCAGTATGCACAGCACAGCGAATGACAATGAGTTTTCAAGTAGTGCGCCAGATGCGGCAGCGGGCAAGTGTCCGTTCCTACAGAAAACTGTAAAAATGTTCGACTATGCTGATGAAGAGAAGCCACAACCGAAGTCGATTCCGGTGCTGATTGAAGATGTAGATAATCTCTACTGCGGTTTGTATCAGCATGCTTGTTACAATCGTGAATTGTATAAACGTAGTGATGCCTTGGGCCAACAATTAGCTGAGGAATTGATTAAAAAGGGTGCCTTAGAGGTTATGAAATGCGCGCAAGCGGAAATACATAGC
