# Supplementary material for: The Impact of Fast Radiation on the Phylogeny of Bactrocera Fruit Flies as Revealed by Multiple Evolutionary Models and Mutation Rate-Calibrated Clock
Source: Insects. 2022 Jun 30;13(7):603. doi: 10.3390/insects13070603 (PMC9319077; doi:10.3390/insects13070603)
Supplement: Supplementary file 1 [file insects-13-00603-s001.zip › File S1/ceratitis_6269.fasta]

>bryoniae
ATGTATTTAGTCGCTGGTATATTTGGCGGTATCGCCGCTTTTCTGCTCTTCGCTGCGCTCATAATTGTTGTGTTGCGTTTGAAATCACAACTGATCTTTGACATCTACCCCGCAAAGGGTCTCTTCTATCAACTGAAGTATGTAATTGCATTGGTGTTGGTGCGTCGACTGCGTCACCGTGTCTACCACACTAAGGACGAGCTGAACTCACCCGAATTTCTGGCACAAATTGATCGCCCGCAATCGTTGAGCGATAATCCGCAGAGTTACGATGTGGTCTCTTTCATGGGCGCCAATGGGCGCGGTGAAAAGCTGTTCCTGACCTTGGAGCGTCGTCGGCGTGGCGTGTTGAAAGCGTGCATTTATCTATATCTACCCGAGTTGGGCTTGTATTGCACGCCAAAATTGCCAGACATGCTGCACTTCACAACGGATGGCACACGCGAGAATGACGAGTTCAAAGGTTGCGGTTTCCATGTGTATCCCGAATCATCGATGCGTGAATGGCGTATACGTTATGAAGGCGAGCTCCGTCCCGAGTCCGCTACCGGCAAGTGTCTATCTGTGCACATGAACTTGCAGTTCACAACGCAGGCACCATTTTTTTACCACAATCGTGACCTCAGCTCCGCGGTCATTGCAGATTCGGTGGCGCGCGAGGCATGGAATGACGCATTCTACAATTTGCTTAAACATGTGCCCGAAATGGTTGAGAAACGTACACACTACGAGCAAAGTGGACGCCTGACGGGTGAGGTTCAGTTGGCCGACCGCAGTTTTGAACTGCAATTGAGCGGTTTTCGCGATCACAGTTTCGGCACCGAACGCTGTCTATCCAATATCAATCGCTATGTATATGTTGCACTTTTTCTATCGGACGGCACCAGCTTAATGATCGGCAATCTCAGTCAGCCATCCTTCTTTCTCTCGTCGCTCAAAGTGGGTTACGTCTGCACGCAGACGGGCGTTTATGAACCGATAACCAGTTGCAATTTTGAGCTTTACTCTTATGGCGAGAAGGGCACACCGCCGCGTCATAAGAATTTCATTGTAAAGACCGCAAAATCAAAGTATTTCGTGCAAATTGAGGAGCAACAGTCGTCGGTGCGCTATGTGGGCGCCGATTGGGTTGCGAAAATCTACAATCAGTTTGTGACTTGCACCGTCAACGGTATTAAAGGACAAGGTATCACCGAGTATTTATATAGAAATAAAGATGGCGAACGTCCGGAAGCGGTAAATGCAACAGATCCTGAGTGGTTTAGACGTGTAAAGAGTTTTGAGCGTAGTTTGAGTAAATGCGAAGAGGATGAGAGCGAGGTCTTC
>ceratitis
ATGTATCTAATAGGCGCTGTTTTCGGCGGTTTTGTCGCTCTGCTGCTCTTCCTCGCCTTGATCATTGTTGTGCTGCGCTTGCAGTCTCAACTGATCTTCGGTATTTATCCCGCGAAGGGAATCTTCTATCAACTGAAATACGTGATCGCACTGTTGCTGGTGAAACGTCTACGTCATCGCGTCTACCACAACAAGGACGAACTGAAATCGCCCGAATTTCTTGCAAAAATCGATTGCCCACAAACACTTAGCGACAATCCACAAAGCTACGATGTCGTAACCTTCATCGGCGCCAGTGAGCAGGGTGAAAAGATATTTATGAACTTGGAACGTCGCCGGCGTGGTGTGTTGAAGGCTTGCATTTATCTTTACCTGCCCGAGCTGGGCTTGTATTGCACGCCAAAGCTACCAGACATGCTGTACTTCACAACAGACGGCTCGCATGAGAATGATGAATTCAAAGGTTGCGGTTTCCATGTGTATCCCGAGGAGTCGATGCGTGCGTGGCGCATACGTTATGAAGGTGAGCTGCGCCCTGTTGCTACGGGAGGCAAACTGCTGCCTGTAGAAATGGATTTGCAATTCATTACGCAAGCGCCATTTTTCTATTATAATCGTGATTTGAGCTCTGCCGTCATTGCGGATTCGGTTGCACGCGAGGCCTGGAATGATGCTTTCTATAATTTGTTGAAAAGCGTGCCCGAAATGGTTGAGAAACGCACACATTACGAGCAAAGTGGTCAGCTGGCGGGCGAGGTGCAGTTGTCCGGACGCAGTTTTGAGCTACAATTGAGAGGATTCCGTGATCATAGTTTCGGCACTGAGCGTTGTCTTTCGAACATCAATCGTTATGTTTACGTCGCACTCTTCCTCGCCGACGGCACCAGCATGATGGTCGGCAATCTCAGTCAGCCCGCATTCTTCCTCTCCTCGCTGAAAGTGGGTTACGTGTGCACGCCAACGGGTGTTTATGAGCCCATAACCGGCTGCAATTTTGAGCTTTACTCTTATGGCGAGAAGGGAACACCACCGCGACACAAGAATTTTATTGTGCAGACGTCGAAGGCAAAGTATTTCGTGCAAATTGAGGAGCAACAGTCCACCGTGCGTTATGTGGGTGCCGATTGGGCAGCAAAGATCTATAACCAGTTTGTTGCTTGCACGGTTAATGGTGTGAGAGGTCAGGGGATCACGGAGTATTTGTATAAGAATAAAAACAGTGAACGTCCGGAGGCGGTGAGCGCTACAGATCCTGAGTGGTTCCGGCGCGTGAAGAGTTTCGAGCGAAGTTTGAGCAAATGCGAGGATGATGATAGTGAGGTGTTC
>correcta
ATGTATTTAGTCGCTGGTATATTTGGCGGTATTGCCGCTCTGCTGCTCTTCGCTGCGCTCATAATTGTTGTGTTGCGTTTGAAATCACAACTGATCTTTGACATCTACCCCGCAAAGGGTCTCTTCTATCAACTGAAGTACGTAATTGCATTGGTGTTGGTGCGTAGACTACGTCACCGTGTCTACCACACTAAGGACGAGCTGAACTCACCCGAATTTCTGGCACAAATTGATCGGCCGCAATCGTTGAGCGATAATCCGCAGAGTTACGATGTGGTCTCTTTCATGGGCGCCAATGGGCGCGGTGAAAAGCTGTTCCTGACCTTGGAGCGTCGCCGGCGTGGCGTGTTGAAAGCGTGCATTTATCTCTATCTACCCGAGTTGGGCTTGTATTGCACGCCAAAATTGCCAGACATGCTGCACTTCACAACGGATGGCACACGCGAGAATGACGAGTTCAAAGGTTGCGGTTTCCATGTGTATCCCGAATCATCGATGCGTGAATGGCGTATACGTTATGAAGGCGAGCTGCGTCCCGAGTCCACTAACGGCAAGTGTATATCTGTGCACATGAACTTGCAGTTTACAACGCAGGCGCCATTTTTCTACCATAATCGTGATCTTAGCTCCGCGGTTATTGCGGATTCGGTAGCGCGCGAAGCATGGAATGACGCATTCTACAATTTGCTCAAACATGTGCCCGAAATGGTTGAGAAACGTACGCACTACGAGCAAAGTGGACGCCTGACGGGTGAGGTTCAGCTGGCCGGCCGCAGTTTTGAACTGCAATTGAGCGGTTTTCGCGATCACAGTTTCGGCACCGAACGCTGTCTATCCAATATCAATCGCTATGTATATGTTGCACTTTTTCTGTCGGACGGCACCAGCTTAATGATCGGCAATCTCAGTCAGCCATCCTTCTTTCTCTCGTCCCTCAAAGTGGGTTACGTCTGCACGCAGATGGGCGTTTATGAACCGATAACCAGTTGCAATTTTGAGCTTTACTCTTATGGCGAGAAGGGCACACCGCCGCGTCATAAGAATTTCATTGTAAAGACCGCAAAATCAAAGTATTTCGTGCAAATTGAGGAGCAACAGTCGTCGGTGCGCTATGTGGGCGCCGATTGGGTTGCGAAGATCTACAACCAGTTTGTGGCTTGCACCGTCAACGGTATTAAAGGACAAGGTATCACCGAGTATTTATATAGAAATAAAGATGGCGAACGTCCGGAAGCGGTAAATGCAACAGATCCCGAGTGGTTTAGACGTGTGAAGAGCTTTGAACGGAGTTTGAGTAAATGCGAAGAGGATGAGAGTGAGGTCTTC
>cucurbitae
ATGTATTTAATTGCCACTGTATTTGGCGGTATTGCCGCTTTGCTGCTCTTTCTCGCGCTGATCATTGTCGTGCTGCGTTTGAAGTCACAACTGATCTTCGGCATCTACCCCTCGAAGGGCCTCTTCTATCAACTGAAGTATGTAATTGCTTTGCTGTTGGTGCGTCGTCTGCGTCATCGCGTCTATCACACCAAGGACGAACTGAACTCACCCGCATTTCTGGCGCAAATCGATCGTCCACAGGCGTTGAGTGATAATCCACAGAGTTACGATGTTGTCTCCTTCATGGGCGCCAATGAGCGCGGCGAAAAAGTGTTCATGACATTGGAGCGTCGTCGACGTGGCGTGTTGAAAGCTTGCATTTATCTTTATCTACCCGAGTTGGGTTTGTATTGCACGCCAAAGCTGCCTGACATGCTGCATTTCACAACGGATGGCTCCACTGAGAATAATGAGTTCAAAGGTTGCGGTTTTCATGTTTATCCCGAGACGTCTATGCGTGAATGGCGTGTGCGCTATGAAGGTGAGCTGCGTCCCGCTGCTGCTGCCGGCAAGTGTCTGCCTGTACAAATGAACTTGCAGTTCACTACGCAAGCGCCATTTTTCTATTATAATCGTGATCTGAGCTCCTCTGTCATTGCGGATTCGGTGGCGCGCGAGGCATGGAATGACGCATTCTACAATCTGCTCAAACAAGTACCACAAATGGTTGAAAAACGTATACACTACGAGCAAAGTGGTCGCCTGACGGGCGATGTGCAGTTGGCAGGACGCAGTTTCGAGTTGCAATTGAGCGGTTTTCGCGATCACAGTTTTGGCACCGAACGTTGCCTGTCCAATATCAATCGTTATGTTTATGTTGCACTCTTCCTTGCGGACGGCACCAGCATGATGATCGGCAATCTCAGTCAGCCCTCCTTCTTTCTCTCATCCCTCAAAGTTGGCTACGTCTGCACGCCGGCGGGTGTTTATGAACCGATAACCAGTTGCAATTTCGAACTTTACTCTTATGGCGAGAAGGGTACACCGCCGCGTCACAAGAACTTTATTGTGCAGACCGCGAAAGCAAAGTACTTCGTGCAGATTGAGGAACAACAGTCGTCAGTGCGTTTTGTGGGTGCCGATTGGGCTGCCAAGATCTACAATCAGTTTGTCGCATGCACTGTGAATGGTATTAAGGGACAAGGTATCACGGAGTATTTGTATAAGGTTAAAGATGGTGAACGTCCTGAGGCCGTGAATGCTACCGATCCCGAGTGGTTTAGACGTGTGAAGACTTTTGAACGTAGTTTGAGTAAATGCGAAGAGGATGAAAGCGAGGTGTTC
>dorsalis
ATGTATTTAGTCGCTGGTATATTTGGCGGTATCGCCGCGTTGCTGCTCTTCGCTGCGCTCATAATTGTTGTGTTGCGTTTGAAATCACAACTGATCTTTGACATCTACCCCGCAAAGGGCCTCTTCTATCAACTGAAGTATGTAATTGCATTGGTGTTGGTGCGTCGATTGCGTCACCGTGTCTACCACACTAAGGACGAGCTGAACTCACCCGAATTTCTGGCACAAATTGATCGCCCACAATCGTTGAGCGATAATCCGCAGAGTTACGATGTGGTCTCTTTCATGGGCGCCAATGGGCGCGGTGAAAAGCTGTTCCTGACCTTGGAGCGTCGCCGGCGTGGCGTGTTGAAAGCATGCATTTATCTCTATCTACCCGAGTTGGGTTTGTATTGCACGCCAAAATTGCCAGACATGCTGCACTTCACAACGGATGGCACACGCGAGAATGACGAGTTCAAAGGTTGCGGTTTCCATGTGTATCCCGAATCATCGATGCGTGAATGGCGTATACGTTATGAAGGCGAGCTGCGTCCCGAGTCCGCAAGCGGCAAGTGTCTATCTGTGCACATGAACTTGCAGTTTACAACACAGGCGCCATTTTTCTACCATAATCGTGATCTTAGCTCTGCGGTTATTGCGGATTCGGTGGCGCGCGAGGCATGGAATGACGCATTCTATAATTTACTCAAACATGTGCCCGAAATGGTTGAGAAACGTACACACTACGAGCAAAGCGGACGCCTGACGGGTGAGGTTCAGCTGGCCGGCCGCAGTTTTGAACTGCAATTGAGCGGTTTTCGCGATCACAGTTTCGGCACCGAACGCTGTCTATCCAATATCAATCGCTATGTATATGTTGCACTTTTTCTGTCGGACGGCACCAGCTTAATGATCGGCAATCTCAGTCAGCCATCCTTCTTTCTCTCATCCCTCAAAGTGGGTTACGTTTGCACGCTGGAGGGCGTTTATGAGCCGATAACCAGTTGCAATTTTGAGCTTTACTCTTATGGCGAGAAGGGCACACCGCCGCGTCATAAGAACTTCATTGTGAAGACCGCGAAAACGAAGTATTTCGTGCAGATTGAAGAGCAACAGTCGTCGGTGCGTTATGTGGGCGCCGATTGGGTTGCGAAGATCTACAACCAGTTTGTGGCTTGCACCGTCAACGGTATTAAAGGACAAGGTATCACTGAGTATTTATATAGAAATAAAGATGGCGAACGTCCGGAAGCGGTAAATGCAACAGATCCCGAGTGGTTTAGACGTGTGAAGAGCTTTGAGCGGAGTTTGAGTAAATGTGAAGAGGATGAGAGCGAGGTCTTC
>jarvisi
ATGTATTTAGTCGCTGGTATATTTGGCGGGATCGCCGCTCTGCTGCTCTTCGCTGCGCTGATCATTGTTGTGTTGCGTTTGAAATCACAACTGATTTTTGATATTTACCCCGCGAAGGGCCTCTTCTATCAACTGAAGTATGTAATTGCATTGGTGTTGGTGCGTAGACTGCGTCACCGTGTCTATCACACCAAGGACGAGCTGAACTCACCCGAATTTCTGGCACAAATTGATCGCCCGCAATCGTTGAGCGATAATCCACAGAGTTACGATGTGGTTTCTTTCATGGGCGCCAATGAGCGTGGTGAAAAGCTGTTCCTGACCTTGGAGCGTCGCCGACGTGGCGTGTTGAAAGCGTGCATTTATCTCTATCTACCCGAGTTGGGCTTGTATTGCACGCCAAAATTGCCAGACATGCTGCACTTCACAACGGATGGCACACGCGAGAATGACGAGTTCAAAGGTTGCGGTTTCCATGTGTATCCCGAATCATCGATGCGTGAATGGCGTATACGTTATGAAGGCGAGCTGCGTCCCGAGTCCGCTACCGGCAAGTGCCTATCTGTGCACATGAACTTGCAGTTCACAACACAGGCACCATTTTTCTACCATAATCGTGATCTTAGCTCCGCAGTGATTGCAGATTCGGTGGCGCGCGAGGCATGGAATGACGCATTCTATAATTTGCTCAAACATGTGCCCGAAATGGTTGAGAAACGTACACACTACGAGCAAAGTGGACGCCTGACGGGTGAGGTTCAGCTGGCCGGCCGCAGTTTTGAACTGCAATTGAGCGGTTTTCGCGATCACAGTTTCGGCACCGAACGCTGTCTGTCCAATATCAATCGTTATGTATATGTTGCACTTTTTCTGTCGGACGGCACCAGCTTAATGATCGGCAATCTCAGTCAGCCATCCTTCTTTCTCTCGTCCCTCAAAGTGGGTTACGTCTGCACGCAGACGGGCGTTTATGAACCGATAACCAGTTGCAATTTTGAGCTTTACTCTTATGGCGAGAAGGGCACACCGCCGCGTCATAAGAATTTCATTGTAAAGACCGCAAAATCAAAGTATTTCGTGCAAATTGAGGAACAACAGTCATCGGTGCGCTATGTGGGCGCCGATTGGGTTGCGAAAATCTACAACCAGTTTGTGGCTTGTACCGTCAACGGTATTAAAGGACAAGGTATCACCGAGTATTTATATAGAAATAAAGATGGCGAACGTCCGGAAGCGGTAAATGCAACAGATCCCGAGTGGTTTAGACGTGTGAAGAGCTTTGAACGGAGTTTGAGTAAATGTGAAGAGGATGAGAACGAGGTCTTC
>latifrons
ATGTATTTAGTCGCTGGTATATTTGGCGGTATCGCCGCTTTGCTGCTCTTCGCTGCGCTCATAATTGTTGTGTTGCGTTTGAAATCACAACTGATCTTTGACATCTACCCCGCAAAGGGCCTCTTCTATCAACTAAAGTATGTAATTGCATTGGTGTTGGTGCGTAGACTACGTCACCGTGTCTACCACACAAAGGACGAGCTGAACTCACCCGAATTTCTGGCACAAATTGATCGCCCACAATCGTTGAGCGATAATCCGCAGAGTTACGATGTGGTCTCTTTCATGGGCGCCAATGAGCGCGGTGAAAAGCTGTTCCTGACCTTGGAGCGTCGCCGTCGTGGCGTGTTGAAAGCATGCATTTATCTCTATCTACCCGAGTTGGGCTTGTATTGCACGCCGAAATTGCCAGACATGCTGCACTTCACAACGGATGGCACACGCGAGAATGACGAGTTCAAAGGTTGCGGTTTCCATGTGTATCCCGAATCATCGATGCGTGAATGGCGTATACGTTATGAAGGCGAGCTCCGTCCCGAGTCCGATACCGGCAAGTGTCTGTCTGTGCACATGAACTTGCAATTCACAACGCAGGCACCATTTTTTTACCATAATCGGGATCTTAGCTCAGCGGTCATTGCAGATTCGGTGGCGCGCGAGGCATGGAATGACGCATTCTATAATTTGCTTAAACATGTGCCCGAAATGGTTGAGAAACGTACACACTACGAGCAAAGTGGACGCCTGACGGGTGAGGTTCAGCTGGCCGGCCGCAGTTTTGAACTGCAATTGAGCGGTTTTCGCGATCACAGTTTCGGCACCGAACGCTGTCTATCTAATATCAATCGCTATGTATATGTTGCACTTTTTCTGTCGGACGGCACCAGCTTAATGATCGGCAATCTCAGTCAGCCATCCTTCTTTCTGTCGTCCCTTAAAGTCGGTTACGTCTGCACGCAGACGGGCGTTTATGAACCGATAACCAGTTGTAATTTTGAGCTTTACTCTTATGGCGAGAAGGGCACACCGCCGCGACATAAGAATTTCATTGTAAAGACCGCAAAATCAAAGTATTTCGTGCAAATTGAGGAGCAACAGTCGTCGGTGCGCTATGTGGGCGCCAATTGGGTGGCGAAAATCTACAACCAGTTTGTGACTTGCACCGTCAACGGTATTAAAGGACAAGGTATCACCGAGTATTTATATAGAAATAAAGACGGCCAACGTCCGGAAGCGGTAAATGCAACAGATCCCGAGTGGTTTAGACGTGTAAAGAGCTTTGAGCGTAGTTTGAGTAAATGCGAAGAGGATGAGAGCGAGGTCTTC
>minax
ATGTATTTAGTCGCCACTGTATTTAGCGGTATCGCCGCTTTGCTGATCTTCGTCGCACTGATCATTGTTGTGCTGCGTTCGAAATCACAACTGATCTTCGGCATCTACCCCTCGAAGGGCCTGTTCTATCAACTGAAGTATGTAATTGCATTGCTGTTGGTGCGCCGTCTGCGTCATCGTGTCTACCACACTAAGGATGAGCTAAGCTCACCCACCTTTCTGGCGCAGATCGATCGTCCGCAAGCGCTGAGCGATAATCCGCAGAGTTACGATGTGATCTCCTTCATGGGCGCCAATGAGCGTGGTGAAAAGTTGTTCCTGACCTTGGAGCGACGTCGGCGTGGCGTCTTGAAGGCTTGCATTTATCTCTACCTACCCGAGTTGGGTTTGTACTGTACGCCAAAGTTACCAGACATGCTGCACTTCACAACGGATGGCACACGCGAGAATGCTGAGTTCAAAGGTTGTGGTTTCCATGTGTACCCCGAAACGTCCATGCGTGAATGGCGTGTGCGTTATGAGGGTGAACTGCGTCCTGCGGCTGCTGCCGGCAATTGCCTGCCTGTGCAAATGAACTTGCAGTTCACAACGCAGGGGCCATTTTTCTACTATAATCGCGATCTTAGCTCTGCCGTCATTGCGGATTCGGTGGCGCGCGAAGCATGGAATGACGCATTCTACAATCTGCTGAAACAAGTGCCCGAAATGGTTGAGAAGCGTATACACTACGAGCAAAGCGGTCGCCTGACGGGTGAGGTGGAGCTGGCGGGTCGCAGCTTCGAACTACAACTGCGCGGTTTCCGCGATCACAGTTTCGGCACCGAACGCTGTCTATCCAATATCAATCGTTATGTTTATGTGGCACTTTTCCTGTCGGACGGCACCAGCATGATGATCGGTAATCTCAGCCAACCATCCTTCTTTCTCTCATCCCTTAAAGTTGGTTATGTCTGCGCGCCGGCGGGCGCTTATGAACCCATAACCGGTTGCAATTTTGAGCTTTACTCTTATGGCGAGAAGGGCACACCGCCGCGTCATAAGAACTTCATTGTGCAGACGGCAAAAGCGAATTACTTCGTGCAGATTGAGGAACAACAGTCGTCGGTGCGTTATGTGGGTGCCGATTGGGTTGCGAAGATCTATAATCAGTTTGTGACTTGCACTGTCAACGGTATTAAGGGACAAGGTATCACCGAGTATTTGTATAAAAATAAAGATGGCGAACGTCCTGAGGCGGTAAATGCAACAGATCCCGAGTGGTTTAGACGTGCCAAAAGTTTTGAGCGGAGTTTGAGTAAATGCGAAGAGGACGAAAATGAGGTGTTC
>musae
ATGTATTTAGTCGCTGGTATATTTGGCGGTATCGCCGCTCTGCTGCTCTTCGCTGCGCTCATAATTGTTGTGTTGCGTTTGAAATCACAACTGATCTTTGACATCTACCCCGCAAAGGGCCTCTTCTATCAACTGAAGTATGTAATTGCATTGGTGTTGGTGCGTCGTCTGCGTCACCGTGTCTACCACACTAAGGACGAGCTGAACTCACCCGAATTTCTGGCACAAATTGATCGCCCGCAATCGTTGAGCAATAATCCGCAGAGTTACGATGTGGTCTCTTTCATGGGCGCCAATGGGCGCGGTGAAAAGCTGTTCCTGACCTTGGAGCGTCGCCGGCGTGGCGTGTTGAAAGCATGCATTTATCTCTATCTACCCGAGTTGGGCTTGTATTGCACGCCAAAATTGCCAGACATGCTGCACTTCACAACGGATGGCACACGCGAGAATGACGAGTTCAAAGGTTGCGGTTTCCATGTGTATCCCGAATCATCGATGCGTGAATGGCGTATACGTTATGAAGGCGAGCTGCGTCCCGAGTCCGCAAGCGGCAAGTGTCTATCTGTGCACATGAACTTGCAGTTTACAACGCAGGCGCCATTTTTCTACCATAATCGTGATCTTAGCTCCGCGGTTATTGCGGATTCGGTGGCGCGCGAGGCATGGAATGACGCATTCTATAATTTACTCAAACATGTGCCCGAAATGGTTGAGAAACGTACACACTACGAGCAAAGCGGACGCCTGACGGGTGAGGTTCAGCTGGCCGGCCGCAGTTTTGAACTGCAGTTGAGCGGTTTTCGCGATCACAGTTTCGGCACCGAACGCTGTCTATCCAATATCAATCGCTATGTATATGTTGCACTTTTTCTGTCGGACGGCACCAGCTTAATGATCGGCAATCTCAGTCAGCCATCCTTCTTTCTCTCATCCCTCAAAGTGGGTTACGTCTGCACGCTGGAGGGCGTTTATGAGCCGATAACCAGTTGCAATTTTGAGCTTTACTCTTATGGCGAGAAGGGCACACCGCCGCGTCATAAGAACTTCATTGTGAAGACCGCGAAAACGAAGTATTTCGTGCAGATTGAGGAGCAACAGTCGTCGGTGCGCTATGTGGGCGCCGATTGGGTTGCGAAGATCTACAACCAGTTTGTGGCTTGCACTGTCAACGGTATTAAAGGACAAGGCATCACTGAGTATTTATATAGAAATAAAGATGGCGAACGTCCGGAAGCGGTAAATGCAACAGATCCCGAGTGGTTTAGACGTGTGAAGAGCTTTGAACGGAGTTTGAGTAAATGCGAGGAGGATGAGAGCGAAGTCTTC
>oleae
ATGTATTTAGTCGCTGGTATATTTGGCTTTATCGCCACTTTACTGCTCTTCGCCGCGTTGACCATTATTGTGCTGCGTTTGAAATCACAACTGATCTTTGGCATCTACCCCGCGAAGGGCCTTTTCTATCAACTGAAGTATGTGATTGCATTGCTGTTGGTGCGCCGTCTGCGTCACCGTGTCTATCACACCAAGGACGAGCTTAATTCACCCGCATTTCTGGCGCAAATCGATCGTCCGCAAGCGTTAAGCGATAATCCGCAGAGTTACGATGTAGTCTCCTTCATGGGTGCCAATGAGCGCGGTGAAAAGTTGTTCATGACCTTGGAGCGTCGCCGGCGTGGCGTGTTGAAAGCTTGCATTTATCTCTACCTTCCTGAGTTGGGCTTGTATTGCACGCCAAAATTACCGGACATGCTGCACTTCACAACGGATGGCACACGCGAGAATGACGAGTTCAAAGGTTGCGGTTTCCATGTGTATCCCGAAGCGTCGATGCGTGAATGGCGTGTGCGCTATGAAGGCGAGCTACGTCCCGCGGCCGCTGTCGGCAAGTGTCTGCCTGTGCACATGAACTTGCAGTTCACAACGCAAGCGCCATTTTTCTACTATAATCGTGATCTGAGCTCTGCGGTCATTGCGGATTCGGTAGCGCGCGAGGCATGGAATGACGCATTCTACAAATTGCTTAAACATGTGCCCGAAATGGTTGAGAAACGTATACACTACGAGCAAAGCGGTCGTTTGACGGGTGAGGTGCAGTTGGCAGGTCGCAGCTTCGCACTGCAATTGAGCGGTTTTCGCGACCACAGTTTCGGCACCGAACGCTGTCTATCCAATATCAATCGTTATGTTTATGTTGCACTTTTCCTGTCGGATGGCACCAGCTTGATGATTGGCAATCTTAGTCAGCCCTCCTTCTTTCTCTCATCCCTCAAAGTTGGCTACGTCTGCACACTGGCGGGCGTTTATGAACCGATAACCAGTTGCAATTTTGAGCTTTATTCTTATGGTGAGAAGGGCACACCGCCGCGTCATAAGAATTTCATTGTACAGACCGCAAAAGCAAAGTATTTCGTGCAGATTGAGGAGCAACAGTCATCGGTGCGTTATGTGGGTGCCGACTGGGTTGCGAAGATCTACAACCAATTTGTGGCTTGCACTGTCAACGGCATTAAGGGACAAGGTATCACCGAGTATTTGTATAAGAATAAAAATGGCGAACGTCCTGAGGCAGTGAACGCTACAGATCCCGAGTGGTTTAGACGTGTGAAGAGCTTTGAACGGAGTTTGAGTAAATGCGAAGAAGATGAAAGCGAGGTTTTC
>tryoni
ATGTATTTAGTCGCTGGTATATTTGGCGGTATCGCCGCTCTACTGCTCTTCGCTGCGCTCATAATTGTTGTGTTGCGTTTGAAATCACAACTGATCTTTGACATCTACCCCGCAAAGGGCCTCTTCTATCAACTGAAGTATGTAATTGCCTTGGTGTTGGTGCGTCGACTGCGTCACCGTGTCTATCACACCAAGGACGAGCTGAACTCACCCGAATTTCTGGCACAAATTGATCGCCCGCAATCCTTGAGCGATAATCCACAGAGTTACGATGTGGTTTCTTTCATGGGCGCCAATGGGCGTGGTGAAAAGCTGTTCCTGACCTTGGAGCGTCGCCGACGTGGCGTGTTGAAAGCTTGCATTTATCTCTATCTACCCGAGTTGGGCTTGTATTGCACGCCAAAATTGCCAGACATGCTGCACTTCACAACGGATGGCACACGCGAGAATGACGAGTTCAAAGGTTGCGGTTTCCATGTGTATCCCGAATCATCGATGCGTGAGTGGCGTATACGTTATGAAGGCGAGTTACGTCCCGAGTCCGATACCGGCAAGTGTCTATCTGTGCACATGAACTTGCAGTTCACAACACAGGCGCCATTTTTCTACCATAATCGTGATCTCAGCTCCGCGGTCATTGCGGATTCGGTGGCGCGCGAGGCATGGAATGACGCATTCTATAATTTGCTCAAACATGTGCCCGAAATGGTTGAGAAACGTACACACTACGAGCAAAGTGGACGCCTGATGGGTGAGGTACAGCTGGCCGGCCGCAGTTTTGAACTGCAATTGAGCGGTTTTCGCGATCACAGTTTCGGCACCGAACGTTGTCTATCCAATATCAATCGCTATGTATATGTTGCACTTTTTCTGTCGGACGGCACCAGCTTGATGATCGGCAATCTCAGTCAGCCATCCTTCTTTCTCTCGTCCCTCAAAGTGGGTTACGTCTGCACGCAGACGGGCGTTTATGAACCGATAACCAGTTGCAATTTTGAGCTTTACTCTTATGGCGAGAAGGGCACACCGCCGCGTCATAAGAATTTCATTGTAAAGACCGCAAAATCAAAGTATTTCGTGCAAATTGAGGAGCAACAGTCGTCGGTGCGCTATGTGGGCGCCGATTGGGTTGCGAAAATCTACAACCAGTTTGTGGCTTGTACCGTCAACGGTATTAAAGGACAAGGTATCACCGAGTATTTATATAGAAATAAAGATGGCGAACGTCCGGAAGCGGTAAATGCAACAGATCCCGAGTGGTTTAGACGTGTGAAGAGCTTTGAACGGAGTTTAAGTAAATGCGAAGAGGATGAGAGCGAGGTCTTC
>zonata
ATGTATTTAGTCGCTGGTATATTTGGCGGTATCGCCGCTCTGCTGCTCTTCGCTGCGCTCATAATTGTTGTGTTGCGTTTGAAATCACAACTGATCTTTGACATCTACCCCGCAAAGGGCCTCTTCTATCAACTGAAGTATGTAATTGCATTGGTGTTGGTGCGTAGACTGCGTCACCGTGTCTACCACACTAAGGATGAGCTGAACTCACCCGAATTTCTGGCACAAATTGATCGGCCGCAATCGTTGAGCGATAATCCGCAGAGTTACGATGTGGTCTCTTTCATGGGCGCCAATGGGCGCGGTGAAAAGCTGTTCCTGACCTTGGAGCGTCGCCGGCGTGGCGTGTTGAAAGCGTGCATTTATCTCTATCTACCCGAGTTGGGCTTGTATTGCACGCCAAAATTGCCAGACATGCTGCACTTCACAACGGATGGCACACGCGAGAATGACGAGTTCAAAGGTTGCGGTTTCCATGTGTATCCCGAATCATCGATGCGTGAATGGCGTATACGTTATGAAGGCGAGCTGCGTCCCGAGTCCGCTACCGGCAAGTGTCTATCTGTGCACATGAACTTGCAATTTACAACGCAGGCGCCATTTTTCTACCATAATCGTGATCTTAGCTCCGCGGTCATTGCAGATTCGGTGGCGCGCGAAGCATGGAATGACGCATTCTACAATTTGCTCAAACATGTGCCCGAAATGGTTGAGAAACGTACGCACTACGAGCAAAGTGGACGCCTGACGGGTGAGGTTCAGCTGGCCGGCCGCAGTTTTGAACTGCAATTGAGCGGTTTTCGCGATCACAGTTTCGGCACCGAACGCTGTCTATCCAATATCAATCGCTATGTATATGTTGCACTTTTTCTATCGGACGGCACCAGCTTAATGATCGGCAATCTCAGTCAGCCATCCTTCTTTCTCTCGTCCCTCAAAGTGGGTTACGTCTGCACGCAGACGGGCGTTTATGAACCGATAACCAGTTGTAATTTTGAGCTTTACTCTTATGGCGAGAAGGGCACACCGCCGCGTCATAAGAATTTCATTGTCAAGACCGCAAAATCAAAGTATTTCGTGCAAATTGAGGAGCAACAGTCGTCGGTGCGCTATGTGGGCGCCGATTGGGTTGCGAAGATCTACAACCAGTTTGTGGCTTGCACCGTCAACGGTATTAAAGGACAAGGTATCACCGAGTATTTATATAGAAATAAAGATGGCGAACGTCCGGAAGCGGTAAATGCAACAGATCCCGAGTGGTTTAGACGTGTGAAGAGCTTTGAACGGAGTTTGAGTAAATGCGAAGAGGATGAGAGTGAGGTCTTC
