# Supplementary material for: The Impact of Fast Radiation on the Phylogeny of Bactrocera Fruit Flies as Revealed by Multiple Evolutionary Models and Mutation Rate-Calibrated Clock
Source: Insects. 2022 Jun 30;13(7):603. doi: 10.3390/insects13070603 (PMC9319077; doi:10.3390/insects13070603)
Supplement: Supplementary file 1 [file insects-13-00603-s001.zip › File S1/ceratitis_6275.fasta]

>bryoniae
ATGGTTGAGAAAGTAATTTTGGCTTATTCCGGCGGTCTGGACACCAGCTGTATCCTGAAATGGCTTTTGGACAAAGGTTATGAGGTGATCTGCTTGATGGCCGATGTCGGCCAGAAGGAGGACTTTGCAGCGGCACGTCAAAAGGCGCTGAACATCGGTGCCACCGAGGTGATCGTCACCGATGTGAAGGAAAAATTTGTGGAACACTACATTTGGCCAGCCATACAAATGGGTTTGATCTACGAGGAACGCTATCTGTTGGGTACTTCTTTGGCACGCCCTTGCATCTCTGTTGCGCTCGTAGAGGCGGCCAAAAAGTATGGTGCCAAATACTTAGCGCACGGCGCCACAGGCAAAGGAAACGATCAAGTGCGTTTCGAATTGAACGCGTACGCGTTGTTGCCGCATATTAAGATTATCGCGCCATGGCGTGATGAGGAATTCTGCAATCGCTTCCAAGGACGCTTGGATCTTATCGAATATGCGAAAAAACACGGCATACCAGTTAGCGCCAAACCGGCTGCTCCATGGAGCACAGACGCCAACATCCTGCACATCAGCTATGAGTCGGGCGTTTTGGAAGATCCCTTCCACATCGCGCCCGAATCTTTGTATGAAATGACTGTTGATCCCATCACGAAGGCACCCCAGACACCCAAACGTGTTTCAGTACATTTCGCAAACGGCTTACCCACTTCTGTGGTCGACCAATCCACGGGCAAGCAATACACAAAGCCTTTTGAAATACTGCAATTCTTGAATGAAGTAGGTGGCGCTTATGGTATTGGTCGCATCGATATTGTTGAGAATCGTTTTGTGGGACTTAAATCGCGCGGTGTCTACGAGACACCCGGCGGCAATATACTTTTCACTGCCCATCAGGATTTGGAAGTGTTCTGCTTAGATCGCGAGGTGTTGCGCACGAAGCAAGTTTTACGCAATCGCATGGCCGATTACGTATACAATGGTTTCTGGTTCAGTCCAGAGGCGCAATATGCACGTCGTTGCATCGAAATATCACAGGAGCATGTAAGCGGTGAAGTTATTGTTGAATTGGCACCAGGATATGCGCGTGCTATTGCTCGTAAATCGGCCAAAGCGTCGGGTGGTTTGTACAATGAGGAGCTGGTCTCCATGGATGTACATGGAGGATATGTGGCAAATGATGCGAGCGGTTTCATTGCTATCAACTCGGTGCGCATTCGAGAGCATGTGCGCGCTTTTGGTGATTACGAG
>ceratitis
ATGGTTGAGAAAGTAATTTTGGCTTATTCAGGCGGTCTCGACACCAGCTGTATCCTCAAATGGCTGCTGGACAAGGGTTATGAGGTTATTTGTTTGATGGCTGACGTCGGACAAAAAGAAGACTTTGCTGCAGCACGTCAGAAGGCCTTGAACATTGGCGCTTCCGAGGTAATCGTGACAGATGTGAAAGAAAAGTTCGTGGAACACTACATTTGGCCAGCCATTCAAATGGGTTTGATCTATGAGGAACGTTATCTGTTGGGCACCTCTTTGGCTCGTCCTTGCATCTCCGTTGCGCTGGTAGAAGCGGCTAAGAAATATGATGCTAAATATTTGGCACACGGCGCCACTGGCAAAGGAAACGATCAAGTGCGTTTCGAGTTGAACGCGTACGCGCTGCTCCCCCACATTAAGATTATTGCACCATGGCGAGATGAGGAGTTCTGCAAACGCTTCCAAGGTCGCTTAGATCTTATCGAATATGCAAAGAAGCACGGCATTCCCGTGAGCGCCAAGCCAGCTGCTCCCTGGAGTACAGACGCCAATATCCTGCATATCAGTTATGAGTCAGGTGTTTTGGAAGATCCCTTCCATGTTGCTCCCGAGTCGCTCTATGAAATGACTGTGGATCCTATCACCAAAGCACCAAAAATACCTAAACGCCTTTCCGTACATTTCTCAAGCGGTCTCCCCGCCGCTGTAGTCGATCAATCAACAGGCAAACAGTACACAAAACCTTTTGAAATTCTACAGTTCTTAAACGAAGTAGGTGGTTCTTACGGAATCGGACGCATTGATATTGTGGAGAATCGTTTTGTGGGTCTAAAGTCGCGAGGTGTGTATGAAACCCCCGGCGGTAATATATTGTTCACCGCACACCAGGATTTGGAAGTATTTTGCTTGGACCGTGAAGTATTACGCACCAAGCAAGTTTTGCGTAATCGCATGGCCGATTATGTATACAATGGTTTCTGGTTCAGTCCGGAGGCTCAATATGCCCGCCGTTGCATAGAGATCTCTCAGGAGCATGTAAGCGGTGAGGTAGTCGTCGAATTGGCGCCGGGATACGCACGTGCTATAGCACGTAAATCGGCTAATAAGTCGGGTGGTTTGTACAACGAAGAGCTGGTCTCTATGGATGTACATGGAGGATATGTGGCAAACGATGCCAGCGGTTTCATTGCTATCAACTCGGTACGCATTCGTGAGCATGTACGTGCTTTTGGTGATTACGAA
>correcta
ATGGTTGAGAAAGTAATTTTGGCTTATTCCGGTGGTCTGGACACCAGCTGTATCCTGAAATGGCTTTTGGACAAAGGTTATGAGGTGATCTGCTTGATGGCTGATGTCGGCCAGAAGGAGGACTTTGCGGCGGCACGTCAAAAGGCGCTAAACATCGGCGCCACCGAGGTGATCGTCACCGATGTGAAGGAAAAATTCGTGGAACACTACATTTGGCCAGCCATACAAATGGGTTTGATCTACGAGGAACGCTATCTGTTGGGTACTTCTTTGGCGCGCCCATGTATCTCCGTTGCGCTCGTGGAGGCGGCTAAGAAATATGGTGCCAAGTATTTAGCGCACGGCGCTACAGGCAAAGGAAACGATCAAGTGCGTTTCGAATTGAACGCGTACGCGTTGCTGCCACATATTAAGATTATCGCGCCATGGCGTGATGAGGAATTCTGCAATCGCTTCCAAGGACGCTTGGATCTTATCGAATATGCGAAAAAACACGGCATCCCAGTTAGCGCCAAACCGGCTGCTCCATGGAGCACAGATGCCAACATCCTGCACATCAGCTATGAATCGGGCGTTTTGGAAGATCCCTTCCATGTCGCACCCGAATCTTTGTATGAAATGACTGTTGATCCCATCACGAAGGCACCCAAGACACCCAAACGTGTTTCAGTACATTTCGCAAACGGCTTACCCACTACTGTAGTCGACCAATCAACGGGGAAGCAATACACAAAGCCTTTTGAAATACTGCAATTCTTGAATGAAGTAGGAGGCGCTTATGGTATTGGTCGCATCGATATTGTTGAGAATCGTTTTGTGGGACTTAAATCGCGCGGTGTCTACGAAACACCCGGCGGTAATATACTTTTCACTGCCCATCAGGATTTGGAAGTGTTCTGCTTAGATCGCGAAGTGTTGCGCACGAAGCAAGTTTTGCGCAATCGTATGGCCGATTATGTATACAATGGTTTCTGGTTCAGTCCGGAGGCGCAGTATGCACGTCGTTGCATCGAAATATCACAGGAGCATGTAAGCGGTGAAGTTATTGTTGAATTGGCACCAGGTTATGCGCGTGCTATTGCTCGTAAATCGGCCAAAGCGTCGGGAGGTTTGTACAATGAGGAGCTGGTCTCCATGGATGTACATGGAGGATATGTGGCAAATGATGCGAGCGGTTTCATTGCTATCAATTCGGTGCGCATTCGAGAGCATGTGCGCGCTTTTGGTGATTACGAA
>cucurbitae
ATGGTTGAGAAAGTGATTTTGGCATATTCCGGCGGTCTGGACACCAGCTGCATCCTGAAATGGTTGTTGGACAAGGGCTATGAGGTGATCTGCTTGATGGCCGATGTCGGTCAGAAGGAAGACTTTGCGGCGGCTCGCCAGAAGGCGTTAAACATTGGCGCCACCGAGGTGATCGTCACCGATGTCAAGGAGAAATTCGTGGAACACTACGTTTGGCCAGCCCTTCAAATGGGTTTGATCTATGAGGAGCGCTATCTGTTGGGCACCTCATTGGCACGTCCTTGCATCTCTGTTGCGATCGTCGAAGCGGCCAAGAAGTACGATGCCAAATATATTGCGCATGGCGCCACCGGCAAAGGAAACGATCAAGTGCGTTTTGAATTGAACGCATACGCCTTGCTGCCACATATTAAGATTATCGCGCCATGGCGTGATGAAGAATTCTGCCAACGCTTCCAAGGACGTTTGGACCTCATCGAATATGCGAAAAAGCACGGCATCCCAGTGAGTGCCAAACCGGCTGCTCCCTGGAGCACAGATGCCAACATCTTGCACATCAGCTACGAGTCGGGCGTTTTGGAGGATCCCTTCAACGTTGCACCGGAATCATTGTACGAAATGACTGTGGATCCCATCACAAAGGCACCCAAGACACCCAAGCGTGTTTCCGTGCATTTCTCAAGCGGTTTACCCACTACAGTCATCGATCAATCAACGGGCAAGCAATACACAAAGCCTTTTGAAATCTTGCAATTCTTGAATGAAGTTGGCGGCGCTTATGGCATTGGTCGCATTGATATTGTGGAGAATCGTTTTGTGGGTCTGAAATCACGCGGTGTCTACGAGACACCCGGCGGCAATATACTCTTCACTGCCCATCAGGATTTGGAAGTGTTCTGTTTGGATCGCGAGGTGTTGCGCACCAAACAAGTTTTGCGTAACCGCATGGCCGATTATGTATACAATGGTTTCTGGTTCAGTCCGGAGGCGCAATATGCACGTCGTTGCTTGGAAATCTCGCAGGAGCATGTAAGCGGTGAAGTCATCGTTGAATTGGCACCAGGTTATGCACGTGCTATTGCTCGTAAATCGGCCAAGGAGTCGGGAGGTTTGTACAATGAGGAGCTGGTCTCCATGGATGTACATGGTGGATATGTGGCGAATGATGCTAGCGGTTTCATTGCCATCAATTCGGTGCGCATTCGTGAGCATGTGCGCGCTTTCGGCGATTACGAA
>dorsalis
ATGGTTGAGAAAGTAATTTTGGCTTATTCCGGCGGTCTGGACACCAGCTGTATCCTGAAATGGCTTTTGGACAAAGGTTATGAGGTGATCTGCTTGATGGCCGATGTCGGCCAGAAGGAGGACTTTGCGGCGGCACGTCAAAAGGCGCTAAACATCGGCGCCACCGAAGTGATCGTTACCGATGTGAAGGAAAAATTCGTGGAACACTACATTTGGCCAGCCATACAAATGGGTTTGATCTACGAGGAACGCTATCTGTTGGGTACTTCTTTGGCGCGCCCATGCATCTCCGTTGCGCTCGTGGAGGCGGCCAAAAAGTATGGTGCCAAATACTTAGCGCACGGCGCCACAGGCAAAGGAAACGATCAAGTGCGTTTCGAATTGAACGCGTACGCGTTGCTGCCACATATTAAGATTATCGCGCCATGGCGTGATGAGGAATTCTGCAATCGCTTCCAAGGACGCTTGGATCTTATCGAATATGCGAAAAAACACGGCATACCAGTTAGCGCCAAACCGGCTGCCCCTTGGAGCACAGATGCCAACATCCTGCACATCAGCTATGAGTCGGGGGTTTTGGAAGATCCCTTCCACGTCGCACCCGAATCTTTGTATGAAATGACTGTTGATCCCATCACGAAGGCACCCAAGACACCCAAACGTGTTTCAGTACATTTCGCAAACGGCTTACCCACTACTGTGGTCGATCAATCCACGGGCAAGCAATACACAAAGCCTTTTGAAATACTGCAGTTCTTGAATGAAGTAGGAGGCGCTTATGGTATTGGACGCATCGATATTGTTGAGAATCGTTTTGTGGGACTTAAATCGCGCGGTGTCTACGAGACACCCGGCGGTAATATACTTTTCACTGCCCATCAGGATTTGGAAGTGTTCTGCTTAGATCGGGAGGTGTTGCGCACGAAGCAAGTTTTGCGCAATCGTATGGCCGATTATGTATACAATGGTTTCTGGTTCAGTCCGGAGGCGCAATATGCACGTCGTTGCATCGAAATATCACAGGAGCATGTAAGCGGTGAAGTTATTGTTGAATTGGCACCAGGTTATGCGCGTGCTATTGCTCGTAAATCGGCCAAAGCATCGGGAGGTTTGTACAATGAGGAGCTGGTCTCCATGGATGTACATGGAGGATATGTGGCAAATGATGCGAGCGGTTTCATTGCTATCAATTCGGTGCGCATTCGAGAGCATGTGCGCGCTTTTGGCGATTACGAG
>jarvisi
ATGGTTGAGAAAGTAATTTTGGCTTATTCCGGCGGTCTGGACACCAGCTGTATCCTGAAATGGCTTTTGGACAAAGGTTATGAGGTGATCTGCTTGATGGCCGATGTCGGCCAGAAGGAGGACTTTGCGGCGGCACGTCAGAAAGCGCTAAACATCGGTGCCACCGAGGTGATTGTCACCGATGTGAAGGAAAAATTCGTGGAACACTACATTTGGCCTGCCATACAAATGGGTTTGATCTACGAGGAACGCTATCTATTGGGTACTTCTTTGGCGCGCCCTTGCATCTCTGTTGCGCTAGTAGAGGCGGCCAAGAAGTATGGTGCCAAATATTTAGCGCACGGCGCTACAGGCAAGGGAAACGATCAAGTGCGTTTCGAATTGAACGCGTACGCGTTGCTGCCACAAATTAAGATTATCGCACCATGGCGTGATGAGGAATTCTGCAATCGCTTCCAAGGACGCTTGGATCTTATCGAATATGCGAAAAAACACGGCATACCAGTTAGCGCCAAACCGGCTGCTCCATGGAGCACAGACGCCAACATCCTGCACATCAGCTATGAGTCGGGCGTTTTGGAAGATCCCTTCCATGTCGCACCCGAATCTTTGTATGAAATGACTGTTGATCCCATCACAAAGGCACCAAAGACACCCAAACGTGTTTCAGTACATTTCGCAAGCGGCTTACCCACTACTGTGGTCGACCAATCCACGGGCAAGGAATACACAAAACCTTTTGAAATACTGCAATTCTTGAATGAAGTAGGAGGTGCTTATGGTATTGGTCGCATCGATATTGTTGAGAATCGTTTTGTGGGACTTAAATCGCGCGGTGTCTACGAAACACCCGGCGGCAATATACTTTTCACTGCCCATCAGGATTTGGAAGTGTTCTGCTTAGATCGCGAGGTGTTGCGCACGAAGCAAGTTTTGCGCAATCGCATGGCCGATTATGTATACAATGGCTTCTGGTTCAGCCCGGAGGCACAATATGCACGTCGTTGCATCGAAATATCACAGGAGCATGTAAGCGGTGAAGTTATTGTTGAATTAGCACCAGGTTATGCGCGTGCTATTGCTCGTAAATCGGCCAAAGCGTCGGGAGGTTTGTACAATGAGGAGCTGGTCTCCATGGATGTACATGGAGGATATGTGGCAAATGATGCGAGCGGTTTCATTGCTATCAACTCGGTGCGCATTCGAGAGCATGTGCGCGCTTTTGGTGATTACGAG
>latifrons
ATGGTTGAGAAAGTAATTTTGGCTTATTCCGGCGGTCTGGACACCAGCTGTATCCTGAAATGGCTTTTGGACAAAGGTTATGAGGTGATCTGCTTGATGGCCGATGTCGGCCAGAAGGAGGACTTTGCGGCGGCACGTCAGAAGGCGCTAAACATCGGTGCCACCGAGGTGATCGTCACCGATGTGAAGGAAAAATTCGTGGAACACTACATTTGGCCAGCCATACAAATGGGTTTGATCTACGAGGAACGCTATCTTTTGGGTACTTCTTTGGCGCGCCCTTGCATCTCTGTTGCGCTTGTAGAGGCGGCCAGAAAGTATGGTGCCAAATACTTAGCGCACGGCGCCACCGGCAAAGGAAACGATCAAGTGCGTTTCGAATTGAACGCGTACGCGTTGCTACCACATATTAAGATTATCGCGCCATGGCGTGATGAGGAATTCTGCAATCGCTTCCAAGGACGCTTGGATCTTATCGAATATGCGAAAAAACACGACATACCAGTTAGCGCCAAACCGGCTGCTCCATGGAGCACAGACGCCAACATCCTGCACATAAGCTATGAGTCGGGCGTTTTGGAAGATCCCTTCCACGTCGCACCCGAATCTTTGTATGAAATGACTGTTGATCCCATAAGGAAGGCACCCCAGACACCCAAACGTGTTTCCGTACATTTCGCAAACGGCTTACCCACTACCGTGGTCGACCAATCCACGGGCAAGCAGTACACAAAGCCTTTTGAAATATTGCAATTCTTGAATGAAGTAGGAGGCGCTTATGGTATTGGTCGCATCGATATTGTTGAGAATCGTTTTGTGGGACTTAAATCGCGCGGTGTCTACGAGACACCCGGCGGCAATATACTTTTCACTGCCCATCAGGATTTGGAAGTGTTCTGCTTAGATCGTGAGGTGTTGCGCACGAAGCAAGTTTTGCGCAATCGCATGGCCGATTATGTATACAATGGTTTCTGGTTCAGTCCGGAGGCGCAATATGCACGTCGTTGCATCGAAATATCACAGGAGCATGTAAGCGGTGAAGTTATTATTGAATTGGCCCCAGGTTATGCGCGTGCTATTGCTCGTAAATCGGCCAAAGCGTCGGGTGGTTTGTACAATGAGAAGCTGGTCTCCATGGATGTACATGGAGGATATGTGGCAAATGATGCGAGCGGTTTCATTGCTATCAACTCGGTGCGCATTCGAGAGCATGTGCGCGCTTTTGGTGATTACGAG
>minax
ATGGTTGAGAAAGTAATTTTGGCTTATTCCGGCGGTCTGGATACCAGCTGTATCCTGAAATGGCTGTTGGACAAGGGTTATGAGGTGATCTGCTTGATGGCCGATGTCGGCCAGAAAGAAGACTTCGTGGCGGCACGTCAGAAGGCGCTAAACATCGGCGCCAGCGAAGTGATCGTCACCGACGTGAAGGAGAAATTCGTGGAACACTACATTTGGCCAGCTATACAAATGGGTTTGATCTACGAGGAACGCTATCTATTGGGCACTTCATTGGCGCGTCCTTGTATCTCCGTTGCGCTCGTAGAAGCGGCCAAGAAGTATGGTGCCAAATATTTAGCGCACGGCGCCACAGGCAAAGGAAACGATCAAGTGCGTTTTGAATTGAACGCATACGCATTGCTGCCACACATTAAGATTATCGCGCCATGGCGTGATGAGGAATTCTGCAGACGCTTCCAAGGACGTTTAGATCTTATCAAATATGCGAAAGAACACGGCATACCAGTGAGTGCCAAGCCGGCTGCGCCCTGGAGCACAGATGCCAACATTCTGCACATCAGCTATGAGTCCGGCGTTTTGGAAGATCCCTTTCACGTCGCACCCGAATCATTGTACGAAATGACTGTTGATCCCATAAAAAAGGCACCAAAGGAAAGCAAACGTGTTTCCGTACACTTCTCAAATGGTTTGCCCACTGTTGTAGTCGATCAATCGACGGACAAGCAATACACAAAACCTTTTGAGATTCTGCAATTCTTGAATGAAGTAGGCGGCGCCTATGGTATTGGTCGCATCGATATTGTTGAGAATCGTTTTGTGGGTCTTAAATCACGCGGTGTCTACGAGACACCCGGCGGCAATATACTCTTCACTGCCCATCAGGATTTGGAAGTATTCTGTTTGGATCGCGAGGTGTTGCGCACCAAACAAGTTTTGCGTAATCGCATGGCCGATTATGTATACAATGGTTTCTGGTTCAGTCCGGAGGCGCAATATGCACGTCGCTGCATTGAAATCTCTCAAGAGCATGTAAGCGGTGAAGTAGTTGTCGAATTGGCACCCGGTTATGCGCGTGCTATTGCTCGTAAATCGGCCAAGGAGTCCGGTGGTTTGTACAATGAGGAGCTGGTCTCCATGGATGTACATGGTGGATATGTGGCAAACGATGCCAGCGGTTTCATTGCCATCAATGCGGTGCGCATTCGGGAGCATGTGCGCGCTTTTGGCGATTACGAG
>musae
ATGGTTGAGAAAGTAATTTTGGCTTATTCCGGCGGTCTGGACACCAGCTGTATCCTGAAATGGCTTTTGGACAAAGGTTATGAGGTGATCTGTTTGATGGCCGATGTCGGTCAGAAGGAGGACTTTGCGGCGGCACGTCAGAAGGCGCTAAACATCGGCGCCACCGAGGTGATCGTGACCGATGTGAAGGAAAAATTCGTGGAACACTACATTTGGCCAGCCATACAAATGGGTTTGATCTACGAGGAACGCTATCTGTTGGGTACTTCTTTGGCGCGCCCTTGTATCTCTGTTGCGCTCGTGGAGGCGGCCAAGAAATATGGTGCTAAATATTTAGCGCACGGCGCCACAGGCAAAGGAAACGATCAAGTGCGTTTCGAATTGAACGCGTACGCGTTGCTGCCACATATTAAGATTATCGCGCCATGGCGTGATGAGGAATTCTGCAATCGCTTCCAAGGACGCTTGGATCTTATCGAATATGCGAAAAAACACGGCATACCAGTTAGTGCCAAACCGGCTGCTCCTTGGAGCACAGATGCCAACATCCTGCACATCAGCTATGAGTCGGGGGTTTTGGAAGATCCCTTCCACGTCGCACCCGAATCTTTGTATGAAATGACTGTTGATCCCATCACGAAGGCGCCCAAGACACCCAAACGTGTTTCAGTACATTTCGCAAACGGCTTACCCACTACTGTGGTCGACCAATCCACGGGCAAGCAATACACAAAGCCTTTTGAAATACTGCAGTTCTTGAATGAAGTAGGAGGCGCTTATGGTATTGGACGCATCGATATTGTTGAGAATCGTTTTGTGGGACTTAAATCGCGCGGTGTCTACGAGACACCCGGCGGTAATATACTTTTCACTGCCCATCAGGATTTGGAAGTGTTCTGCTTAGATCGCGAGGTGTTGCGCACGAAGCAAGTTTTGCGCAATCGTATGGCCGATTATGTATACAATGGTTTCTGGTTCAGTCCGGAGGCGCAATATGCACGTCGTTGCATCGAAATATCACAGGAGCATGTAAGCGGTGAAGTTATTGTTGAATTGGCACCAGGTTATGCGCGTGCTATTGCTCGTAAATCGGCCAAAGCGTCGGGAGGTTTGTACAATGAGGAGCTGGTCTCCATGGATGTACATGGAGGATATGTGGCAAATGATGCGAGCGGTTTCATTGCTATCAATTCGGTGCGCATTCGAGAGCATGTGCGCGCTTTTGGTGATTACGAA
>oleae
ATGGTTGAGAAAGTAATTTTGGCGTATTCCGGCGGTCTGGACACCAGCTGTATACTGAAATGGCTGTTGGACAAGGGTTATGAGGTGATCTGCTTGATGGCCGATGTCGGCCAGAAGGAGGACTTTGCGGCGGCACGTCAGAAGGCGCTAAATATCGGCGCCACCGAAGTAATCGTCACAGATGTGAAGGAAAAATTCGTTGAACACTACATTTGGCCAGCCATACAAATGGGTTTGATCTACGAGGAACGCTATCTGTTGGGCACTTCATTGGCGCGCCCTTGCATTACCGTGGCGCTCGTGGAAGCAGCCAAGAAGTATGATGCCAAATATTTAGCGCACGGCGCCACAGGGAAAGGAAATGATCAAGTGCGTTTTGAATTGAACGCATACGCGTTGCTGCCACATATTAAGATTATCGCACCATGGCGTGATGAGGAATTCTGCAAACGCTTTCAAGGACGCTTGGATCTTATCGAATATGCGAAAAAACACGGCATACCAGTGAGTGCAAAACCGGCTGCCCCGTGGAGCACAGACGCCAACATCCTGCATATCAGTTATGAGTCGGGCGTTTTGGAAGATCCCTTCCACGCCGCACCCGAATCATTGTACGAAATGACTGTTGATCCCAACACAAAAGCGCCAAAGTCACCTAAACGTGTTGCCGTACATTTCTCAAGCGGCTTACCCACTGCTGTGGTCGACCAATCTACGGGCAAGCAATACACAAGGCCTTTTGATATACTGCAATTTTTGAATGAGGTGGGGGGCGCCTATGGTATAGGTCGCATCGATATTGTTGAGAATCGTTTTGTGGGACTTAAATCGCGCGGTGTCTACGAGACACCCGGCGGCAATATACTCTACACTGCCCATCAGGATTTGGAAGTATTCTGTTTGGATCGCGAGGTGTTGCGCACGAAGCAAGTTTTGCGTAATCGCATGGCCGATTATGTGTACAATGGTTTCTGGTTCAGTCCGGAGGCGCAATATGCGCGTCGTTGCATTGAAATCTCTCAGGAGCATGTAAGCGGTGAAGTCATTGTTGAATTGGCACCAGGTTATGCGCGTGCTATTGCTCGTAAATCGGCCAAGGAGTCGGGTGGTTTGTACAATGAGGAGCTGGTCTCCATGGATGTACATGGTGGATATGTGGCAAATGATGCGAGCGGTTTCATTGCCATCAATTCGGTGCGCATTCGAGAGCATGTGCGCGCTTTTGGCGATTACGAA
>tryoni
ATGGTTGAGAAAGTAATTTTGGCTTATTCCGGCGGTCTGGACACCAGCTGTATCCTGAAATGGCTTTTGGACAAAGGTTATGAGGTGATCTGCTTGATGGCCGATGTCGGCCAGAAGGAGGACTTTACGGCGGCACGTCAGAAGGCGCTAAACATCGGTGCCACCGAGGTGATCGTCACCGATGTGAAGGAAAAATTCGTGGAACACTACATTTGGCCAGCCATACAAATGGGTTTGATCTACGAGGAACGCTATCTGTTGGGTACTTCTTTGGCGCGCCCTTGCATCTCTGTTGCGCTAGTAGAGGCGGCCAAGAAATATGGTGCCAAATATTTAGCGCACGGCGCCACAGGCAAGGGAAACGATCAAGTGCGTTTCGAATTGAACGCGTACGCGTTGCTGCCACATATTAAGATTATCGCACCATGGCGTGATGAGGAGTTCTGCAATCGCTTCCAAGGACGCTTGGATCTTATCGAATATGCGAAAAAACACGGCATACCAGTTAGCGCCAAACCGGCTGCTCCATGGAGCACAGATGCCAACATCCTTCACATCAGCTATGAGTCGGGCGTTTTGGAAGATCCCTTCCACGTCGCACCCGAATCTTTGTATGAAATGACTGTTGATCCCATCACAAAGGCACCAAAGACACCCAAACGTGTTTCAGTACATTTCGCAAGCGGCTTACCCACTACTGTGGTCGACCAATCCACGGGCAAGGAATACACAAAACCTTTTGAAATACTGCAATTCTTGAATGAAGTAGGAGGTGCTTATGGTATTGGTCGCATCGATATTGTTGAGAATCGTTTTGTGGGACTTAAATCCCGCGGTGTCTACGAAACACCCGGCGGCAATATACTTTTCACTGCCCATCAGGATTTGGAAGTGTTCTGCTTAGATCGCGAGGTGTTGCGCACGAAGCAAGTTTTGCGCAATCGCATGGCCGATTATGTATACAATGGCTTCTGGTTCAGTCCGGAGGCGCAATATGCACGTCGTTGCATCGAAATATCCCAGGAGCATGTAAGCGGTGAAGTTATTGTTGAATTAGCACCAGGTTATGCGCGTGCTATTGCTCGTAAATCGGCCAAAGCGTCGGGAGGTTTGTACAATGAGGAGCTGGTCTCCATGGATGTACATGGAGGATATGTGGCAAATGATGCGAGCGGTTTCATTGCTATCAACTCGGTGCGCATTCGAGAGCATGTGCGCGCTTTTGGTGATTACGAG
>zonata
ATGGTTGAGAAAGTAATTTTGGCTTATTCCGGCGGTCTGGACACCAGCTGTATCCTGAAATGGCTTTTGGACAAAGGTTATGAGGTGATCTGTTTGATGGCTGATGTCGGCCAGAAGGAGGACTTTGCGGCGGCACGTCAAAAGGCGCTAAACATCGGCGCCACCGAGGTGATCGTCACCGATGTGAAGGAAAAATTCGTGGAACACTACATTTGGCCAGCCATACAAATGGGTTTGATCTACGAGGAACGCTATCTGTTGGGTACTTCTTTGGCGCGCCCATGCATCTCCGTTGCGCTCGTGGAGGCGGCCAAGAAATATGGTGCCAAGTATTTAGCGCACGGCGCCACAGGCAAAGGAAACGATCAAGTGCGTTTCGAATTGAACGCGTACGCGTTGCTGCCACATATTAAGATTATCGCGCCATGGCGTGATGAGGAATTCTGCAATCGCTTCCAAGGACGCTTGGATCTTATCGAATATGCGAAAAAACACGGCATACCAGTTAGCGCCAAACCGGCTGCTCCATGGAGCACAGATGCCAACATTCTGCACATCAGCTATGAGTCGGGCGTTTTGGAAGATCCCTTCCATGTCGCACCCGAATCTTTGTATGAAATGACTGTTGATCCCATCACGAAGGCACCCAAGACACCCAAACGTGTTTCAGTACATTTCGCAAACGGCTTACCCACTACTGTGGTCGACCAATCCACGGGCAAGCAATACACAAAGCCTTTTGAAATACTGCAATTCTTGAATGAAGTAGGAGGCGCTTATGGTATTGGTCGCATCGATATTGTTGAGAATCGTTTTGTGGGACTTAAATCGCGCGGTGTCTACGAAACACCCGGCGGTAATATACTTTTCACTGCCCATCAGGATTTGGAAGTGTTCTGCTTAGATCGCGAAGTGTTGCGCACAAAGCAAGTTTTGCGCAATCGTATGGCCGATTATGTATACAATGGTTTCTGGTTCAGTCCGGAGGCGCAATATGCACGTCGTTGCATCGAAATATCACAGGAGCATGTAAGCGGTGAAGTTATTGTTGAATTGGCACCAGGTTATGCGCGTGCTATTGCTCGTAAATCGGCCAAAGCGTCGGGAGGTTTGTACAATGAGGAGCTGGTCTCCATGGATGTACATGGAGGATATGTGGCAAATGATGCGAGCGGTTTCATTGCTATCAATTCGGTGCGCATTCGAGAGCATGTACGCGCTTTTGGTGATTACGAA
