# Supplementary material for: The Impact of Fast Radiation on the Phylogeny of Bactrocera Fruit Flies as Revealed by Multiple Evolutionary Models and Mutation Rate-Calibrated Clock
Source: Insects. 2022 Jun 30;13(7):603. doi: 10.3390/insects13070603 (PMC9319077; doi:10.3390/insects13070603)
Supplement: Supplementary file 1 [file insects-13-00603-s001.zip › File S1/ceratitis_6498.fasta]

>bryoniae
ATGGCGGGGCAAAAATTCCAGTATGATGAAAGTGGTGGAACATTTTATTATTTCCTCCTATCATTCCTCGCATTAATTCTTGTACCCACAACCATTTATTATTGGCCACGCAAGAAAAAAGAAGATGTTAATAAACTGAAGGAAGAATGCTTATGCCCAGACTGTATAAAGAAAAAAGCGATATTGGCGGCCGCGGAGCCCTATCGTATGCTGAAAACATTACTAATTAAGTTGTGTTTAGTATTTGGTTGGGCACTGCTTGTATTACTTGCATATCGCGTATCACAATTTGATTATGAAATGGCCAGTTTCGATCCATTCGAAATTCTACAGTTGCCCCCTACCGCCTCCATGGAGGAAATAAAGAAAACGTATCGTGAATTGTCAAGAGTACTGCATCCAGATAAACCAACTGGTGATGAGAAATCTTTCATGATGTTGCGCAAGGCGTATCAGGCACTCACAGACGAAACAGCCAAGCAGAATTATGAGAAATATGGCAATCCTGATGGACCCGGTGCAATGTCTTTTGGCATAGCTTTGCCATCATGGATCGTCGAGAAAGAAAATTCCGTATGGGTACTTGGTCTATATGGATTGATATTTATGGTAGCTTTGCCATCTGTAGTAGGCATGTGGTGGTATCGTTCAATACGCTTTTCAGGTGATAAAGTTCTGTTAGATACCTCGCAAATGTATTTCTATTTCATACATAAAACGCCACATATGTTATTGAAGCGCGCTCTTATGATACTTGCTGCTAGTTTGGAATTCGATAAACGGCACAACTCACAAGTAGTCGAAAGACAATCGGACAACGAAGAAGTACCAGTACTTATTCGACAATTGCCTAATCTAAATGAAAAGTGCAAAGAGCACCCTCTCTGTCGGATGTACTCGATCAAAGCACGCGCTATATTACATGCTCACCTCTCACGTATTCCTCTTAATCCAGAAACATTAGAGAAGGATCGCCAATTTATTGTTAAAAAGTGTCCATACCTAATTCAAGAAATGGTGTCCTGTGTACATCAATTAGTTATGTTGGCGTATGCGAGACGAGTTCCCCGTCTTCCCAGTATTGAGACTATAGAAAACTGCATGAAAATGTCTCCTATGATTATTCAAGGTTTGTGGGACTATAAATCTCCTCTACTTCAATTACCTCATCTCACTGAAGATCAGCATCTTTACTATATCAACAAAAAAAGACATATTAAAAATTTGCAGCAATTTGCGCAACTAAAACACGACGAAAGTAGGCAACTGTTAAAAAGTCTCTCTGACTTTGAGTATGAAAATGTTATGAGAGTTTTGGGGAAATTGCCACTGATTGATTTCTCCATTCGCTGCGAAGTTATCGATGATGAGAATACAAATGTTGTAACCGCTGGCGCAATAGTAACTGTTACGGTAACGTTAGTGCGTAAAGACATGAAGACCTTATTTGGTGATGCCAAAGTACCAGAAAAACAAGGTATCAAGGATGACGATGAAGCAGCAGCCGGTGGTGATGAAGAAGAAGGTGCTTCT---GCCGCAGTTGCAGTACCGGTTAAAAAACAATCTGCTTGGGGTAAACAACGTAAAGGTAAAGGAGGTAAGGGAGGCAAGAAGTCTGCTAATAATCAGAAGCGCAAAGCACCTCCTGTT------GTAGCACAAAGCAAAACTACGGCAACA------AATGCTGATAGTCACGAGCATAATGACGACTCTGACTCTGAGGCCGATGCCAGCGATGTGGAGGAGAAAGATTGCTCGGGCGATGAGTCAGACAGTGACAAACCACAAAATAATAAGAGTGAGACATATGATGATGATGACGACGATGAAGCTTGGGAGAGACTACAAGCCAAGCTTAATAAACGTGAAAAGCTTGAGGGTAAATCCCGTATATCTCACACAGTACACTGTCCTTATTTCCCGGAAGAAAAACAAGAATACTGGTGGACATATATATGCGATCGTAAGTCTCGCTCGCTACTCACAGCTCCCTACCACGTCACAAGTCTGGTGGATAAGGAGGAAATACAGTTGAAATTTACAGCACCGCGTTGGCCGGGCCTGTATACATTTACAGTATGTTTAAGATCAGACTCGTATCTGGGCATGGACCAACAGCAAGAATTGAAATTGGACGTTAAAAAAGCACCCGTCCCACCTACAGACCACCCACAATGGGATCTTAGCGAATCGGAGCCTGAAAATAATGAACAGCACGAAAACTCAAGCGATTTCACGACTGATAGTTCCGAGGATGAGGGT
>ceratitis
ATGGCGGGGCAGAAATTTCAGTACGATGAAAGTGGAGGAACATTTTATTATTTCCTTCTTTCCTTCCTGGCGTTGATACTTGTTCCAACAACTCTGTATTACTGGCCACGCAAAAAAAAGGAAGATGTAAATAAACTTAAGGAGGAATGTCAATGCCCGGATTGTATAAAGAAGAAATCTATTTTGGCATCTGCCGAGCCATATCGTATGCTGAAATCATTCCTGATTAAATTGTGTTTGGTATTGGGCTGGGCACTGCTTGTTTTACTTGCTTATCGCGTCTCGCAATTCGATTACGAAATGGCCAGTTTTGATCCATTCGAAATTCTGCAATTACCACCCACCGCCTCCATGGAAGAAATAAAGAAAACTTACCGTGAATTATCACGTGTATTGCATCCAGATAAGCCAACTGGTGATGAAAAATCATTTATGATGCTTCGTAAAGCTTACCAAGCACTCACCGACGAAACAGCCAAACAAAATTATGAGAAGTATGGCAATCCAGATGGTCCTGGGGCAATGTCCTTTGGTATAGCGTTGCCTTCATGGATTGTAGAAAAGGAAAACTCAGTTTGGGTACTTGGTCTATATGGTTTAGTATTTATGGTGGCCTTGCCCTCTGTGGTAGGCATGTGGTGGTATCGTTCTATACGCTTTTCTGGCGATAAAGTGCTTCTAGATACATCTCAAATGTATTTTTATTTCATACATAAAACGCCACACATGTTGCTAAAGCGCGCACTTATGATATTAGCTGCTAGTCTGGAGTTTGATAAGCGACACAATTCTCAGATCGTTGAGAGACAATCCGATAATGAAGAAGTACCAGCACTTATTCGACAATTGCCGAACTTGAATGAAAAGTGCAAGGAACATCCTCTGTGCCGCATGTACTCGATTAAGGCACGCGCAATATTACATGCGCACTTATCCCGTATTCCACTCAACTCTGAAACTTTGGAAAAGGATCGGCAATATATTGTGAAGAAGTGTCCATATCTTATTCAAGAGATGGTTTCCTGCGTTCACCAATTAGTTATGTTAGCGTATGCGAGACGAGTACCACGTCTACCGAGCATCGAAACTATAGAAAATTGTATGAAACTGTCTCCGATGATAATCCAAGGCTTATGGGAATACAAATCTCCTCTACTACAATTACCTCATCTCACTGAAGATCAACATCTATACTATATCAATAAGAAGAGACACATTAAGAATTTACAGCAATTCGCTCAGTTGAAACCCGAAGAAAGTAGGCAGCTATTAAAAAGCCTCTCTGATTTTGAGTATGAAAATGTGATGAAAGTTTTGGGAAAATTGCCCTTGATTGATTTTTCTATACGTTGCGAAGTTATTGATGATGAAAACACAAATGTTGTGACTGCTGGCGCTATCGTCACAGTTACCGTTACGTTGATACGTAAAGACATGAAGACGTTATTTGGTGATGCAAAAGTACCAGAGAAGCAAGGCATTAAGGACGATGATGATGCGACAGGCGGTGGTGATGATGAGGAG---GCCTCAACTGCCGCAGCTGCAGTTCCAATAAAAAAAGTGTCTGCCTGGGGTAAACAGCGAAAAGGCAAAGGTGGTAAAGGTGGCAAAAAAGCAGGTAATAATCAGAAGCGTAAGGCACCTCCTGCGGCGAATGTAGCTCAAAATAAAGCTACTGTCTCCCTTTCGAATGCGGAAAGCCAAGACCATAATGAAGACTCTGAAACGGAAGCAGATGCCAGCGATTTGGAGGAAAAGGATTGCTCTGGCGATGAGTCTGATAATGACAAGCCGCAAAATAATAAGAGTGAGATATATGATGATGATGACGACGATGAAGCTTGGGAGAGGTTACAAGCCAAACTAAATAAACGCGAAAAGCTGGAAGGAAAATCGCGCATATCTCACACAGTACACTGTCCTTACTTCCCAGAAGAAAAACAAGAATACTGGTGGACGTATATCTGCGACCGTAAATCACGTTCGCTACTCACAGCGCCTTACCACGTTACAAGTCTGGTAGATAAGGAAGAGATTCAACTGAAATTTACAGCACCGCGTTGGCCGGGATTGTACACATTCACAGTATGCTTAAGATCGGATTCGTATCTTGGTATGGACCAACAACAAGAATTGAAACTCGATGTTAAGAAAGCGCCTGTCCCACCTACAGACCACCCACAATGGGATCTTAGTGAATCAGAGCCCGAAAACCATGAACAGCACGAAAACTCTAGCGATTTTACGACAGACAGTTCCGAGGATGAAGGC
>correcta
ATGGCGGGGCAAAAATTCCAGTATGATGAAAGTGGTGGAACATTTTATTATTTCCTCCTATCATTCCTCGCATTAATTCTTGTACCCACAACCATTTATTATTGGCCACGCAAGAAAAAAGAAGATGTTAATAAACTGAAGGAAGAATGCTTATGCCCAGACTGTATAAAGAAAAAAGCGATATTAGCGGCCGCGGAGCCATATCGTATGCTAAAATCATTACTAATTAAATTGTGTTTAGTATTTGGTTGGGCACTGCTTGTATTACTTGCATATCGCGTATCACAATTTGATTATGAAATGGCCAGTTTCGATCCATTCGAAATTCTACAGTTGCCCCCCACCGCCTCCATGGAGGAGATAAAGAAAACGTATCGTGAATTGTCAAGAGTACTGCATCCAGATAAACCAACTGGTGATGAAAAATCTTTCATGATGTTGCGAAAGGCGTATCAGGCACTCACAGACGAAACAGCCAAGCAGAATTATGAAAAATATGGCAATCCTGATGGACCCGGTGCAATGTCTTTTGGCATAGCTTTGCCATCATGGATCGTCGAGAAAGAAAATTCCGTATGGGTACTTGGTCTATATGGCTTGATATTTATGGTAGCTTTGCCATCTGTAGTAGGCATGTGGTGGTATCGTTCAATACGCTTTTCAGGTGATAAAGTTCTGTTAGATACCTCGCAGATGTATTTCTATTTCATACATAAAACACCACATATGTTATTGAAGCGCGCTCTTATGATACTTGCTGCTAGTTTAGAATTCGATAAACGACACAACTCACAAGTCGTCGAAAGACAATCGGACAACGAAGAAGTACCAGTACTTATTCGACAATTGCCTAATCTAAATGAAAAATGTAAAGAGCACCCTCTCTGCCGGATGTATTCGATCAAAGCACGCGCTATATTACATGCTCACCTCTCACGTATTCCTCTTAATCCAGAAACATTAGAGAAGGATCGTCAATTTATTGTTAAAAAGTGTCCATACCTAATTCAAGAAATGGTGTCCTGTGTACATCAATTAGTTATGTTGGCGTATGCGAGACGAGTTCCCCGTCTTCCCAGTATTGAGACTATAGAAAACTGCATGAAAATGTCTCCTATGATTATTCAAGGTTTGTGGGACTATAAATCTCCTCTACTTCAATTACCTCATCTCACTGAAGATCAGCATCTGTACTATATCAACAAAAAAAGACATATTAAAAATTTGCAGCAATTTGCGCAACTAAAACACGACGAAAGTAGGCAGCTGTTAAAAAGTCTATCGGACTTTGAGTATGAAAATGTCATGAGAGTTTTGGGGAAATTGCCACTGATTGATTTCTCCATTCGCTGCGAAGTTATCGATGATGAGAATACAAATGTTGTAACTGCTGGCGCAATAGTAACTGTTACGGTAACGTTAGTGCGTAAAGACATGAAGACCTTATTTGGCGATGCCAAAGTACCAGAAAAACAAGGTATCAAGGATGACGATGAAGCAGCAGCCGGTGGTGATGAAGAAGAAGGTGCTTCT---GCCGCAGCTGCAGTACCAGTTAAAAAACAATCTGCTTGGGGTAAACAACGTAAAGGTAAAGGTGGTAAGGGAGGCAAGAAGTCTGCTAATAATCAGAAGCGCAAAGCTCCTCCTGTT------GTAGCGCAAAGCAAAACTACGGCAACA------AATGCGGATAGTCACGAGCATAATGACGACTCTGACTCTGATGCCGATGCCAGCGATGTGGAGGAGAAAGATTGCTCGGGCGATGAGTCAGACAGTGACAAACCACAAAATAATAAGAGTGAGACATATGATGATGATGACGACGATGAAGCTTGGGAGAGACTACAAGCCAAGCTTAATAAACGTGAAAAGCTTGAGGGTAAATCCCGTATATCTCACACAGTACACTGTCCTTATTTCCCGGAAGAAAAGCAAGAATACTGGTGGACATATATATGCGATCGTAAGTCTCGCTCGCTACTCACAGCTCCCTACCACGTCACAAGTCTGGTGGATAAGGAGGAAATACAGTTGAAATTTACAGCACCGCGTTGGCCGGGCCTGTATACATTTACAGTATGTTTAAGATCAGACTCGTATTTGGGCATGGACCAACAACAAGAATTGAAATTGGACGTTAAAAAAGCGCCCGTCCCACCTACAGATCACCCACAATGGGATCTTAGCGAATCGGAGCCTGAAAATAATGAACAGCACGAAAACTCAAGCGATTTCACGACTGATAGTTCCGAGGATGAGGGT
>cucurbitae
ATGGCGGGGCAAAAATTCCAGTACGATGAAAGTGGAGGAACATTTTATTATTTCTTGCTATCTTTCCTCGCGTTAATACTAGTACCAACAACTATTTATTACTGGCCACGCAAGAAAAAAGAAGATGTTAATAAACTGAAAGAAGAATGTCTATGCCCAGATTGTATAAAGAAAAAGGCTATATTGGCCGCTGCAGAGCCCTATCGTATGCTGAAATCATTACTTATTAAATTGTGTTTAGTTTGTGGTTGGGCACTACTTGTATTACTCGCATATCGCGTATCACAATTTGATTATGAAATGGCCAGTTTTGATCCATTTGAAATTCTGCAATTACCCCCCACCGCCTCCATGGAAGAGATTAAGAAAACTTACCGTGAGTTGTCACGCGTACTGCATCCAGATAAGCCAACTGGTGATGAAAAATCGTTCATGATGTTACGCAAGGCGTATCAGGCGCTCACAGATGAAACCGCCAAGCAAAACTATGAGAAATATGGCAATCCCGATGGACCCGGTGCTATGTCTTTCGGTATAGCGTTGCCATCATGGATCGTTGAGAAAGAGAATTCAGTATGGGTACTTGGTCTTTATGGCTTGATATTTATGGTAGCTTTGCCTTCTGTAGTGGGCATGTGGTGGTATCGCTCAATACGTTTTTCAGGCGATAAAGTTCTTTTAGATACCTCGCAAATGTATTTCTATTTCATACATAAAACACCACATATGTTATTAAAACGCGCGCTTATGATACTTGCTGCCAGTTTGGAATTCGATAAACGTCACAACTCGCAAGTCGTTGAAAGGCAATCGGACAACGAAGAAGTACCAGCGCTCATTCGACAATTGCCTAACCTTAATGAAAAATGCAAGGAGCACCCACTCTGCCGCATGTACTCGATCAAGGCACGCGCTATATTACACGCTCACCTCTCACGTATTCCTCTCAATCCAGAAACACTAGAGAAGGATCGTCAATTTATTGTTAAAAAGTGTCCATATTTAATACAAGAAATGGTATCCTGTGTACATCAATTAGTTATGTTGGCGTATGCCAGACGAGTTCCACGTCTTCCCAGTATTGAGACTATAGAAAATTGCATGAAAATGTCTCCTATGATTATTCAAGGTTTATGGGACTACAAATCTCCACTACTTCAATTACCTCATCTCACTGAAGATCAGCATCTTTACTATATCAACAAAAAGAGACACATTAAGAATTTACAACAATTTGCGCAGTTAAAACACGACGAGAGTAGGCAGCTGTTAAAGAGTCTTTCTGACTTTGAGTATGAAAATGTTATGAAAGTTTTAGGAAAATTACCACTGATTGATTTCTCAATTCGCTGTGAAGTTATCGATGATGAAAATACAAATGTTGTAACTGCTGGCGCAATAGTAACTGTTACGGTAACGTTAGTGCGTAAAGATATGAAGACCTTATTTGGCGATGCGAAAGTACCAGAGAAACAAGGCATCAAGGATGAAGATGAAACAGCAGCCGGCGGCGATGAAGAGGAG---GCTGCT---GCCGCAGTTGCAGTACCAGCTAAAAAACCTTCTGCTTGGGGTAAGCAACGTAAGGGCAAAGGTGGTAAGGGAGGCAAGAAGTCGGCTAATAATCAGAAACGTAAAGCACCACCTGCT------GTTGCACAAAGCAAAGCTGCGGCAACA------AATGCTGATAGTCACGAGCATAATGACGACTCTGATTCTGATGCCGATGCTAGCGATGTAGAGGAAAAGGATTGCTCGGGAGATGAGTCAGACAGTGACAAACCACAAAATAATAAGAGTGAGACATATGATGATGATGATGACGATGAAGCTTGGGAAAGACTACAAGCCAAGCTTAATAAACGTGAGAAGCTGGAGGGCAAATCCCGCATATCTCACACAGTACACTGTCCTTATTTCCCGGAAGAAAAACAGGAATATTGGTGGACATATATATGCGATCGTAAGTCACGCTCGCTTCTCACAGCTCCATACCATGTCACAAGTCTTGTAGATAAGGAGGAGATACAATTGAAGTTTACAGCACCACGTTGGCCGGGTCTGTACACATTTACAGTATGTTTAAGATCAGACTCGTATTTGGGCATGGACCAACAGCAAGAATTAAAATTGGACGTTAAGAAAGCGCCCGTCCCACCTACAGATCACCCACAATGGGATCTTAGTGAATCGGAGCCTGAAAATAATGAACAGCATGAAAACTCAAGCGATTTCACGACTGATAGTTCCGAGGATGAGGGT
>dorsalis
ATGGCGGGGCAAAAATTCCAGTATGATGAAAGTGGTGGAACATTTTATTATTTCCTCCTATCATTCCTCGCGTTAATTCTTGTACCCACAACCATTTATTATTGGCCACGCAAGAAAAAAGAAGATGTTAATAAACTGAAGGAAGAATGCTTATGCCCAGACTGTATAAAGAAAAAAGCGATATTGGCGGCCGCGGAGCCCTATCGTATGCTGAAATCATTACTAATTAAATTGTGTTTAGTATTTGGTTGGGCACTGCTTGTCTTACTTGCATATCGCGTATCACAATTTGATTATGAAATGGCCAGTTTCGATCCATTCGAAATTCTACAGTTGCCCCCCACCGCCTCCATGGAGGAGATAAAGAAAACGTATCGTGAATTATCAAGAGTCCTGCATCCAGATAAACCAACTGGTGATGAAAAATCTTTCATGATGTTGCGAAAGGCATATCAGGCACTCACAGACGAAACAGCCAAGCAGAATTATGAGAAATATGGCAATCCTGATGGACCCGGTGCAATGTCTTTTGGCATAGCTTTGCCATCATGGATTGTCGAGAAAGAAAATTCCGTATGGGTACTTGGTCTATATGGCTTGATATTTATGGTAGCTTTGCCATCTGTAGTAGGCATGTGGTGGTATCGTTCAATACGCTTTTCAGGTGATAAAGTTCTGTTAGATACCTCGCAGATGTATTTCTATTTCATACATAAAACACCACATATGTTACTGAAGCGCGCTCTTATGATACTTGCTGCTAGTTTAGAATTCGATAAACGACACAACTCACAAGTCGTCGAAAGACAATCGGACAACGAAGAAGTACCAGTACTTATTCGACAATTGCCTAATCTAAATGAAAAGTGTAAAGAGCACCCTCTCTGTCGGATGTATTCGATCAAAGCACGCGCTATATTACATGCTCACCTCTCACGTATTCCTCTTAATCCAGAAACATTAGAGAAGGATCGTCAATTTATTGTTAAAAAGTGTCCATACCTAATTCAAGAAATGGTGTCCTGTGTACATCAGTTAGTTATGTTGGCGTATGCGAGACGAGTTCCTCGTCTTCCCAGTATTGAGACCATAGAAAACTGCATGAAAATGTCTCCTATGATTATTCAAGGTTTGTGGGACTATAAATCTCCTCTACTTCAATTACCTCATCTCACTGAAGATCAGCATCTTTACTATATCAACAAAAAAAGACATATTAAAAATTTGCAGCAATTTGCGCAACTAAAACACGACGAAAGTAGGCAGCTGTTAAAAAGTCTCTCGGACTTTGAGTATGAAAATGTCATGAGAGTTTTGGGGAAATTGCCACTGATTGATTTCTCCATTCGCTGCGAAGTTATCGATGATGAGAATACAAATGTTGTAACTGCTGGCGCAATAGTAACTGTTACGGTAACGTTAGTGCGTAAAGACATGAAGACCTTATTTGGTGATGCCAAAGTACCAGAAAAACAAGGTATCAAGGATGACGATGAAGCAGCAGCCGGTGGTGATGAAGAAGAAGGTGCTTCT---GCCGTAGCTGCAGTACCAGTTAAAAAACAATCTGCTTGGGGTAAACAACGTAAAGGCAAAGGTGGTAAGGGAGGTAAGAAATCTGCTAATAATCAGAAGCGCAAAGCACCTCCTGTT------GTTGCGCAAAGCAAAACTACGGCAACA------AATGCTGATAGTCACGAGCATAATGACGACTCTGACTCTGAGGCCGATGGCAGCGATGTGGAGGAGAAAGATTGCTCGGGCGATGAATCAGACAGTGACAAACCACAAAATAATAAGAGTGAGACATATGATGATGATGACGACGATGAAGCTTGGGAGAGACTACAAGCCAAGCTTAATAAACGTGAAAAGCTTGAGGGTAAATCCCGTATATCTCACACAGTACACTGTCCTTATTTCCCGGAAGAGAAACAAGAATACTGGTGGACATATATATGCGATCGTAAGTCTCGCTCGCTACTCACAGCTCCCTACCACGTCACAAGTCTGGTGGATAAGGAGGAAATACAGTTGAAATTTACAGCACCGCGTTGGCCGGGCCTGTATACATTTACAGTATGTTTAAGATCAGACTCGTATTTGGGCATGGACCAACAACAAGAATTGAAATTGGACGTTAAAAAAGCGCCCGTCCCACCTACAGATCACCCACAATGGGATCTTAGTGAATCGGAGCCTGAAAATAATGAACAGCACGAAAACTCAAGCGATTTCACGACTGATAGTTCCGAGGATGAGGGT
>jarvisi
ATGGCGGGGCAAAAATTCCAGTATGATGAAAGTGGTGGAACATTTTATTATTTCCTCCTATCATTTCTTGCATTAATTCTTGTACCCACAACCATTTATTATTGGCCACGCAAGAAAAAAGAAGATGTTAATAAACTGAAGGAAGAATGCTTATGTCCAGACTGTATAAAGAAAAAAGCGATATTGGCGGCCGCGGAGCCCTATCGTATGCTGAAATCATTACTAATTAAATTGTGTTTAGTATTTGGTTGGGCACTGCTTGTATTACTTGCATATCGCGTATCACAATTTGATTATGAAATGGCCAGTTTCGATCCATTCGAAATTCTACAGTTGCCCCCCACCGCCTCCATGGAGGAGATAAAGAAAACGTATCGTGAATTGTCAAGAGTACTGCATCCAGATAAACCAACCGGTGACGAAAAATCTTTCATGATGTTGCGAAAGGCATATCAGGCACTCACAGACGAAACAGCCAAGCAGAATTATGAGAAATATGGCAATCCTGATGGACCCGGTGCAATGTCTTTTGGCATAGCTTTGCCATCATGGATCGTCGAGAAAGAAAATTCCGTATGGGTGCTTGGTCTATATGGCTTAATATTTATGGTAGCTTTGCCATCTGTAGTAGGCATGTGGTGGTATCGTTCAATACGTTTTTCAGGTGATAAAGTTCTGTTAGATACCTCGCAAATGTATTTCTATTTCATACATAAAACACCACATATGTTATTGAAGCGCGCTCTTATGATACTTGCTGCTAGTTTAGAATTCGATAAACGGCACAACTCACAAGTCGTCGAAAGACAATCGGACAACGAAGAAGTACCAATACTTATTCGACAATTGCCTAATCTAAATGAAAAGTGCAAAGAGCACCCTCTCTGTAGGATGTATTCGATCAAAGCACGCGCTATATTACATGCTCACCTCTCACGTATTCCTCTCAATCCAGAAACATTAGAGAAGGATCGTCAATTTATTGTTAAAAAGTGTCCATACCTAATTCAAGAAATGGTGTCCTGTGTACATCAATTAGTTATGTTAGCGTATGCGAGACGAGTTCCCCGTCTTCCCAGTATTGAGACTATAGAAAACTGCATGAAATTGTCTCCTATGATTATTCAAGGCTTGTGGGACTATAAATCTCCTCTACTTCAATTACCTCATCTCACTGAAGATCAGCATCTTTATTATATCAACAAAAAAAGACATATTAAAAATTTGCAGCAATTTGCGCAACTAAAACACGACGAAAGTAGGCAGCTGTTAAAAAGTCTCTCGGACTTTGAGTATGAAAATGTTATGAGAGTTTTGGGGAAATTGCCGTTGATTGATTTCTCCATTCGCTGCGAAGTTATCGATGATGAGAATACAAATGTTGTAACTGCTGGCGCAATAGTAACTGTTACGGTAACGTTAGTGCGTAAAGACATGAAGACCTTATTTGGTGATGCCAAAGTACCAGAAAAACAAGGTATCAAGGATGACGATGAAGCAGCAGCCGGTGGTGATGAAGAAGAAGGTGCTTCT---GCCGCAGCTGCAGTACCAGTTAAAAAGCAATCTGCTTGGGGTAAGCAACGTAAAGGTAAAGGTGGTAAGGGAGGCAAGAAGTCTGCTAATAATCAGAAGCGCAAAGCACCTCCTGTT------GTAGCGCAAAGCAAAACTACGGCAACA------AACGCTGATAGTCACGAGCATAATGACGACTCTGACTCTGAAGCCGATGCCAGCGATGTGGAGGAGAAAGATTGCTCGGGCGATGAGTCAGACAGTGACAAACCACAAAATAATAAGAGTGAGACATATGATGATGATGACGACGATGAAGCTTGGGAGAGACTACAAGCCAAGCTTAATAAGCGTGAAAAGCTTGAGGGTAAATCCCGTATATCTCACACAGTACACTGTCCTTATTTCCCGGAAGAAAAGCAAGAATACTGGTGGACATATATATGCGATCGTAAGTCTCGCTCGCTACTCACAGCTCCCTACCACGTCACAAGTCTGGTGGATAAGGAGGAAATACAGTTGAAATTTACAGCACCGCGTTGGCCGGGCCTGTATACATTTACAGTATGTTTAAGATCAGACTCGTATCTGGGCATGGACCAACAACAAGAATTGAAATTGGACGTTAAAAAAGCGCCCGTCCCACCTACAGATCACCCACAATGGGATCTTAGCGAATCGGAGCCTGAAAATAATGAACAGCACGAAAACTCAAGCGATTTCACGACTGATAGTTCCGAGGATGAGGGT
>latifrons
ATGGCGGGGCAAAAATTCCAGTATGATGAAAGTGGTGGAACTTTTTATTATTTCCTCCTATCATTCCTCGCATTAATTCTTGTACCCACAACCATTTATTATTGGCCACGCAAGAAAAAAGAAGATGTTAATAAACTGAAGGAAGAATGCTTATGCCCAGACTGTATAAAGAAAAAAGCGATATTGGCGGCCGCGGAGCCCTATCGTATGCTGAAATCGTTACTAATTAAGTTGTGTTTAGTATTTGGTTGGGCACTGCTTGTATTACTTGCATATCGCGTATCACAATTTGATTATGAAATGGCCAGTTTCGATCCATTCGAAATTCTACAGTTGCCCCCCACCGCCTCCATGGAGGAAATAAAGAAAACGTATCGTGAATTGTCAAGAGTACTGCATCCAGATAAACCAACTGGTGATGAGAAATCTTTCATGATGTTGCGCAAGGCGTATCAGGCACTCACAGACGAAACAGCCAAGCAGAATTATGAGAAATATGGCAATCCTGATGGACCCGGTGCAATGTCTTTCGGCATAGCTTTGCCATCATGGATCGTCGAGAAAGAAAATTCCGTATGGGTACTTGGTCTATATGGCTTGATATTTATGGTAGCTTTGCCATCTGTAGTAGGCATGTGGTGGTATCGTTCAATACGCTTTTCAGGTGATAAAGTTCTGTTAGATACCTCGCAAATGTATTTCTACTTCATACATAAAACACCACATATGTTATTGAAGCGCGCTCTTATGATACTTGCTGCTAGTTTGGAATTCGATAAACGGCACAACTCACAAGTCGTCGAAAGACAATCGGACAACGAAGAAGTACCAGTACTTATTCGACAATTGCCTAATCTAAATGAAAAGTGCAAAGAGCACCCTCTCTGCCGGATGTACTCGATCAAAGCACGCGCTATATTACATGCTCACCTCTCACGTATTCCTCTTAATCCAGAAACATTAGAGAAGGATCGTCAATTTATTGTTAAAAAGTGTCCATACCTAATTCAAGAGATGGTGTCCTGTGTGCATCAATTAGTTATGTTGGCGTATGCGAGACGAGTTCCCCGTCTTCCCAGTATTGAGACTATAGAAAACTGCATGAAAATGTCTCCTATGATTATTCAAGGTTTGTGGGACTATAAATCTCCTCTACTTCAATTACCTCATCTCACTGAAGATCAGCATCTTTATTATATCAACAAAAAAAGACATATTAAAAATTTGCAGCAATTTGCGCAACTAAAACACGACGAAAGTAGGCAACTGTTAAAAAGTCTCTCTGACTTTGAGTATGAAAATGTTATGAGAGTTTTGGGGAAATTGCCACTGATTGATTTCTCCATTCGCTGCGAAGTTATCGATGATGAGAATACAAATGTTGTAACTGCTGGCGCAATAGTAACTGTTACGGTAACGTTAGTGCGTAAAGACATGAAGACCTTATTTGGTGATGCCAAAGTACCAGAAAAGCAAGGTATCAAGGATGACGATGATGCAGCAGCCGGTGGTGATGAAGAAGAAGGTGCTTCT---GCTGCAGCTGCAGTACCAGTTAAAAAACAATCTGCTTGGGGTAAACAACGTAAAGGTAAAGGTGGTAAGGGAGGCAAAAAGTCTGCTAATAATCAGAAGCGCAAGGCACCTCCTGTT------GTAGCGCAAAGCAAAACTACGGCAACA------AATGCTGATAGTCACGAGCATAATGACGACTCTGACTCTGAGGCCGATGCCAGCGATGTGGAGGATAAAGATTGCTCGGGCGATGAGTCAGACAGTGACAAACCACAAAATAATAAGAGTGAGACATATGATGATGATGACGACGATGAAGCTTGGGAGAGACTTCAAGCCAAGCTTAATAAACGTGAAAAGCTTGAGGGTAAATCCCGTATATCTCACACAGTACACTGTCCTTATTTCCCGGAAGAAAAGCAAGAATACTGGTGGACATATATATGCGATCGTAAGTCTCGCTCGCTACTCACAGCTCCCTACCACGTCACAAGTCTAGTGGATAAGGAGGAAATACAGTTGAAATTTACAGCACCGCGTTGGCCGGGCCTGTATACATTTACAGTATGTTTAAGATCAGACTCGTATCTGGGCATGGACCAGCAACAAGAATTGAAATTGGACGTTAAAAAAGCGCCCGTCCCACCTACAGATCACCCCCAATGGGACCTTAGCGAATCGGAGCCTGAAAATAATGAACAGCACGAAAACTCAAGCGATTTCACGACTGATAGTTCCGAGGATGAGGGT
>minax
ATGGCGGGGCAAAAATTTCAGTATGATGAAAGTGGTGGAACATTTTATTATTTCCTCCTATCTTTCCTCGCATTAATACTTGTACCAACAACCATTTATTATTGGCCACGGAAGAAAAAGGAAGATGTTAATAAACTGAAAGAAGAATGCCTATGTCAAGACTGTATAAAGAAAAAGGCTATATTGGCTGCCGCAGAGCCCTATCGTATGCTGAAATCATTACTAATTAAATTGTGTTTAGTATTTGGTTGGGCACTTCTTGTATTACTTGCATATCGCGTATCACAATTCGATTATGAAATGGCTAGTTTCGATCCATTTGAAATTCTGCAGTTGCCCCCCACAGCCTCCATGGAGGAGATAAAGAAAACGTATCGGGAATTGTCAAGAGTACTACATCCAGATAAGCCAACTGGTGATGAAAAGTCTTTCATGATGTTGCGCAAGGCATATCAGGCGCTCACAGATGAAACAGCCAAGCAAAACTATGAGAAATATGGCAATCCTGATGGACCCGGTGCAATGTCTTTCGGTATAGCGTTGCCATCATGGATTGTTGAGAAAGAAAATTCAGTATGGGTACTTGGTCTATATGGCTTGATATTTATGGTGGCTTTGCCATCTGTGGTAGGCATGTGGTGGTACCGTTCAATACGTTTTTCAGGTGATAAAGTTCTATTAGATACCTCGCAAATGTATTTCTATTTTATACATAAAACACCACATATGTTATTAAAGCGCGCTCTTATGATACTTGCTGCTAGTTTAGAATTCGATAAACGGCACAATTCGCAAGTCGTTGAAAGACAATCGGACAACGAAGAAGTACCAGCACTCATTCGACAATTACCTAATCTAAATGAAAAGTGCAAGGAGCACCCTCTGTGCCGGATGTATTCGATTAAAGCACGCGCTATATTACACGCTCACCTCTCACGTATTCCTCTTAATCCAGAAACACTAGAGAAGGATCGTCAATTTATTGTTAAAAAGTGTCCATACCTAATTCAAGAAATGGTGTCCTGTGTACATCAGTTAGTTATGTTGGCGTATGCGAGACGAGTTCCACGTCTTCCCAGTATTGAGACTATAGAAAACTGCATGAAAATGTCTCCCATGATTATTCAAGGTTTGTGGGACTACAAATCTCCTCTACTTCAATTACCTCATCTCACTGAAGATCAACATCTTTACTACATCAACAAAAAAAGACATATTAAGAATTTGCAGCAATTTGCGCAGTTAAAACACGATGAAAGTAGGCAGCTGTTAAAAAGTCTCTCTGACTTTGAGTATGAAAATGTTATGAAAGTCTTGGGAAAATTGCCACTCATTGATTTCTCAATTCGCTGCGAAGTTATCGATGATGAAAATACAAATGTTGTAACTGCTGGCGCAATAGTAACTGTTACGGTAACATTAATGCGTAAAGACATGAAGACCTTATTTGGCGATGCCAAAGTACCAGAAAAACAAGGTATCAGGGATGCTGATGAAGCAGCAGCCGGTGGTGATGATGAAGAG---GCTTCT---ACCGCAACAGCAGTACCAGTTAAAAAACAATCTGCCTGGGGTAAACAACGTAAGGGTAAAGGAGGCAAAGGAGGCAAGAAGTCTGCTAATAATCAGAAGCGTAAAGCACATCCTGCT------GTTGTGCAAAGTAAAACTACGGCAACA------AATGCAGATGGTCACGAGCATAATGATGACTCTGACTCTGACGCGGATGCCAGTGATGTAGAGGAGAAAGATTGCTCAGGAGAAGAGTCAGACAGTGACAAACCACAGAATAATAAGAGTGAGACATATGATGATGATGATGACGATGAAGCTTGGGAGAGACTACAAGCCAAGCTTAATAAACGTGAGAAGCTGGAGGGTAAATCCCGTATATCTCACACAGTACACTGTCCTTATTTCCCGGAAGAAAAACAAGAATACTGGTGGACATATATATGCGATCGTAAGTCTCGCTCGCTTCTCACAGCTCCATATCACGTCACAAGTCTCGTGGATAAGGAGGAAATACAGTTGAAATTTACAGCACCGCGTTGGCCGGGCTTATATACTTTTACAGTATGTTTAAGATCAGATTCGTATCTGGGCATGGACCAGCAGCAAGAATTGAAATTGGACGTTAAGAAAGCGCCCGTCCCACCTACAGATCACCCACAATGGGACCTTAGCGAATCGGAGCCTGAAAATAATGAACAGCACGAAAACTCAAGCGATTTCACGACTGATAGTTCCGAAGATGAGGGT
>musae
ATGGCGGGGCAAAAATTCCAGTATGATGAAAGTGGTGGAACATTTTATTATTTCCTCCTATCATTCCTCGCATTAATTCTTGTACCCACAACCATTTATTATTGGCCACGCAAGAAAAAAGAAGATGTTAATAAACTGAAGGAAGAATGCTTATGCCCAGACTGTATAAAGAAAAAAGCGATATTGGCGGCCGCGGAGCCCTATCGTATGCTGAAATCATTACTAATTAAATTGTGTTTAGTATTTGGTTGGGCACTGCTTGTCTTACTTGCATATCGCGTATCACAATTTGATTATGAAATGGCCAGTTTCGATCCATTCGAAATTCTACAGTTGCCCCCCACCGCATCCATGGAGGAGATAAAGAAAACGTATCGTGAATTGTCAAGAGTCCTGCATCCAGATAAACCAACTGGTGATGAAAAATCTTTCATGATGTTGCGAAAGGCGTATCAGGCACTCACAGACGAAACAGCCAAGCAGAATTATGAGAAATATGGCAATCCTGATGGACCCGGTGCAATGTCTTTTGGCATAGCTTTGCCATCATGGATCGTCGAGAAAGAAAATTCCGTATGGGTACTTGGTCTATATGGCTTGATATTTATGGTAGCTTTGCCATCTGTAGTAGGCATGTGGTGGTATCGTTCAATACGCTTTTCAGGTGATAAAGTTCTGTTAGATACCTCGCAGATGTATTTCTATTTCATACATAAAACACCACATATGTTATTGAAGCGCGCTCTTATGATACTTGCTGCTAGTTTAGAATTCGATAAACGACACAACTCACAAGTCGTCGAACGACAATCGGACAACGAAGAAGTACCAGTACTTATTCGACAATTGCCTAATCTAAATGAAAAGTGTAAAGAGCACCCTCTCTGTCGGATGTATTCGATCAAAGCACGCGCTATATTACATGCTCACCTCTCACGTATTCCTCTTAATCCAGAAACGTTAGAGAAGGATCGTCAATTTATTGTTAAAAAGTGTCCATACCTAATTCAAGAAATGGTGTCCTGTGTACATCAATTAGTTATGTTGGCGTATGCGAGACGAGTTCCCCGTCTTCCCAGTATTGAGACTATAGAAAACTGCATGAAAATGTCTCCTATGATTATTCAAGGTTTGTGGGACTATAAATCTCCTCTACTTCAATTACCTCATCTCACTGAAGATCAGCATCTTTACTATATCAACAAAAAAAGACATATTAAAAATTTGCAGCAATTTGCGCAACTAAAACACGACGAAAGTAGGCAGCTGTTAAAAAGTCTCTCGGACTTTGAGTATGAAAATGTTATGAGAGTTTTGGGGAAATTGCCACTGATTGATTTCTCGATTCGCTGCGAAGTTATCGATGATGAGAATACAAATGTTGTAACTGCTGGCGCAATAGTAACTGTTACGGTGACGTTAGTGCGTAAAGACATGAAGACCTTATTTGGTGATGCCAAAGTACCAGAAAAACAAGGTATCAAGGATGACGATGAAGCAGCAGCCGGTGGTGATGAAGAAGAAGGTGCTTCT---GCCGTAGCTGCAGTACCAGTTAAAAAACAATCTGCTTGGGGTAAACAACGTAAAGGCAAAGGTGGTAAGGGAGGTAAGAAATCTGCTAATAATCAGAAGCGCAAAGCACCTCCTGTT------GTTGCGCAAAGCAAAACTACGGCAACA------AATGCTGATAGTCACGAGCATAATGACGACTCTGACTCTGAGGCCGATGCCAGCGATGTGGAGGAGAAAGATTGCTCGGGCGATGAATCAGACAGTGACAAACCACAAAATAATAAGAGTGAGACATATGATGATGATGACGACGATGAAGCTTGGGAGAGACTACAAGCCAAGCTTAATAAACGTGAAAAGCTTGAGGGTAAATCCCGTATATCTCACACAGTACATTGTCCTTATTTCCCGGAAGAAAAACAAGAATACTGGTGGACATATATATGCGATCGTAAGTCTCGCTCGCTACTCACAGCTCCCTACCACGTCACAAGTCTGGTGGATAAGGAGGAAATACAGTTGAAATTTACAGCACCGCGTTGGCCGGGCCTGTATACATTTACAGTATGTTTAAGATCAGACTCGTATTTGGGTATGGACCAACAACAAGAATTGAAATTGGACGTTAAAAAAGCGCCCGTCCCACCTACAGATCACCCACAATGGGATCTTAGTGAATCGGAGCCTGAAAATAATGAACAGCACGAAAACTCAAGCGATTTCACGACTGATAGTTCCGAGGATGAGGGT
>oleae
ATGGCGGGGCAAAAATTCCAGTATGATGAAAGTGGTGGAACATTTTATTATTTCCTACTATCATTCCTCGCTCTAATACTTGTACCAACAACCATTTATTATTGGCCACGCAAGAAAAAGGAAGATGTTAATAAACGGAAAGAGGAATGCTTATGCCCAGACTGTATAAAGAAAAAAGCGATATTGGCGGCCGCAGAGCCCTATCGTTTGCTGAAATCATTACTAATTAAATTGTGTTTGGTATTTGGTTGGGCACTGCTTGTATTACTTGCATATCGCGTGTCACAATTTGATTATGAAATGGCCAGTTTCGATCCATTTGAAATTCTACAGTTGCCCCCCACCGCCTCCATGGAGGAGATAAAGAAAACGTATCGTGAATTGTCAAGAGTACTGCATCCAGATAAACCAACTGGTGATGAAAAATCGTTCATGATGTTGCGCAAGGCATATCAGGCACTCACAGATGAAACAGCCAAGCAAAATTATGAGAAATATGGCAATCCTGATGGACCCGGTGCAATGTCCTTTGGCATAGCGTTGCCATCATGGATCGTTGAGAAAGAAAATTCCGTATGGGTACTTGGTCTATATGGCTTGATATTTATGGTGGCTTTGCCGTCTGTAGTAGGCATGTGGTGGTATCGTTCAATACGTTTTTCAGGTGATAAAGTTCTGTTAGATACCTCGCAAATGTATTTCTATTTCATACATAAAACGCCACATATGTTATTAAAGCGCGCTCTAATGATACTTGCTGCTAGTTTAGAATTCGATAAACGGCACAACTCGCAAGTCGTTGAAAGACAATCGGACAACGAAGAAGTACCAGCACTCATTCGACAATTGCCTAATCTAAATGAAAAGTGCAAAGAGCACCCTCTCTGTCGGATGTATTCGATCAAAGCACGCGCTATATTACACGCTCATCTCTCACGTATTCCTCTTAACGCAGAAACACTAGAGAAGGATCGTCAATTTATTGTTAAAAAGTGTCCATACCTAATTCAAGAAATGGTGTCCTGTGTACATCAATTAGTTATGTTGGCGTATGCGAGACGAGTGCCACGTCTTCCCAGTATTGAGACTATAGAAAACTGCATGAAAATGTCTCCTATGATTATTCAAGGTTTGTGGGACTACAAATCTCCTTTACTTCAATTACCTCATCTCACTGAAGATCAGCATCTTTACTATATCAACAAAAAAAGACATATTAAAAATTTGCAGCAATTTGCACAGTTAAAACACGACGAAAGTAGGCAACTGTTAAAAAGTCTCTCCGACTTTGAGTATGAAAATGTTATGAGAGTTTTGGGAAAATTGCCACTGATTGATTTCTCCATTCGCTGCGAAGTTATCGATGATGAGAATACAAATGTTGTAACTGCTGGTGCAATAGTTACGGTAACGGTAACATTAGTGCGTAAAGACATGAAGACCTTATTTGGTGATGCCAAAGTACCAGAAAAACAAGGTATCAAGGATGACGATGAAGCAGCAGCCGGTGGTGATGAAGAAGAAGGCGCTTCA---GCCGCAGCTGCGGTACCAGTTAAAAAACAATCTGCTTGGGGTAAACAACGTAAGGGTAAAGGTGGTAAGGGAGGCAAGAAGTCTGCTAATAATCAGAAGCGGAAAGCGCCTCCTGCT------GTTGCACAAAGTAAAACTACAGCAACA------AATGCTGAAAGTCACGAGCATAATGACGACTCTGACTCTGATGCTGATGCGAGCGATGTGGAGGAGAAAGATTGCTCGGGCGATGAGTCAGACAGTGACAAACCACATAATAATAAGAGTGAGACATATGATGATGATGATGACGATGAAGCTTGGGAGAGGCTACAAGCCAAACTTAATAAACGTGAAAAGCTTGAGGGTAAATCTCGTATATCTCACACAGTACATTGTCCTTATTTCCCGGAAGAAAAACAGGAATACTGGTGGACATATATATGCGATCGTAAGTCTCGTTCGCTACTCACAGCTCCATACCATGTCACAAGTCTGGTGGATAAGGAGGAAATACAGTTGAAATTTACAGCACCGCGTTGGCCGGGTCTGTATACATTTACAGTATGTTTAAGATCAGACTCGTATCTGGGCATGGACCAACAGCAAGAATTGAAATTGGACGTTAAGAAAGCGCCCGTCCCACCTACAGATCACCCACAATGGGATCTTAGCGAATCGGAGCCAGAAAATAATGAACAGCACGAAAACTCAAGCGACTTCACGACTGATAGTTCCGAGGATGAGGGT
>tryoni
ATGGCGGGGCAAAAATTCCAGTATGATGAAAGTGGTGGAACATTTTATTATTTCCTCCTATCATTTCTCGCATTAATTCTTGTACCCACAACCATTTATTATTGGCCACGCAAGAAAAAAGAAGATGTTAACAAGCTGAAGGAAGAATGCTTATGTCCAGACTGTATAAAGAAAAAAGCGATATTGGCGGCCGCGGAGCCCTATCGTATGCTGAAATCATTACTAATTAAATTGTGTTTAGTATTTGGTTGGGCACTGCTTGTATTACTTGCATATCGGGTATCCCAATTTGATTATGAAATGGCCAGTTTCGATCCATTTGAAATTCTACAGTTGCCCCCTACCGCCTCCATGGAGGAAATAAAGAAAACGTATCGTGAATTGTCAAGAGTACTGCATCCAGATAAACCAACCGGTGACGAAAAATCTTTCATGATGTTGCGAAAAGCGTATCAAGCACTCACAGACGAAACAGCCAAGCAGAATTATGAGAAATATGGCAATCCTGATGGACCCGGTGCAATGTCTTTTGGCATAGCTTTGCCATCATGGATCGTCGAGAAAGAAAATTCCGTATGGGTACTTGGTCTATATGGCTTGATATTTATGGTAGCTTTGCCATCTGTAGTAGGCATGTGGTGGTATCGTTCAATACGTTTTTCAGGTGATAAAGTTCTGTTAGATACCTCGCAAATGTATTTCTATTTCATACATAAAACACCACATATGTTATTGAAGCGCGCTCTTATGATACTTGCTGCTAGTTTAGAATTCGATAAACGGCACAACTCACAAGTCGTCGAAAGACAATCTGACAACGAAGAAGTACCAGTACTTATTCGACAATTGCCTAATCTAAATGAAAAGTGCAAAGAGCACCCTCTCTGTCGGATGTATTCGATCAAAGCACGCGCTATATTACATGCTCACCTCTCACGTATTCCTCTTAACCCAGAAACATTAGAGAAGGATCGTCAATTTATTGTTAAAAAGTGTCCATACCTAATTCAAGAAATGGTGTCCTGTGTACATCAATTAGTTATGTTGGCGTATGCGAGACGAGTTCCCCGTCTTCCCAGTATTGAGACTATAGAAAACTGCATGAAAATGTCTCCTATGATTATTCAAGGTTTGTGGGACTATAAATCTCCTCTACTTCAATTACCTCATCTCACTGAAGATCAGCATCTTTACTATATCAACAAAAAAAGACATATTAAAAATTTGCAGCAATTTGCGCAATTAAAACATGACGAAAGTAGGCAGCTATTAAAAAGTCTTTCGGACTTTGAGTATGAAAATGTTATGAGAGTTTTGGGGAAATTGCCACTGATTGATTTCTCCATTCGCTGCGAAGTTATCGATGATGAGAATACAAATGTTGTAACTGCTGGCGCAATAGTAACTGTTACGGTAACGTTAGTGCGTAAAGACATGAAGACATTATTTGGTGATGCCAAAGTACCAGAAAAACAAGGTATCAAGGATGACGATGAAGCAGCAGCCGGTGGTGATGAAGAAGAAGGTGCTTCT---GCCGCAGCTGCAGTACCAGTTAAAAAACAATCTGCTTGGGGTAAGCAACGTAAAGGTAAAGGTGGTAAGGGAGGCAAGAAGTCTGCTAATAATCAGAAGCGCAAAGCACCTCCTGTT------GTAGCGCAAAGCAAAACTACGGCAACA------AATGCTGATAGTCACGAGCATAATGACGACTCTGACTCTGAAGCCGATGCCAGCGATGTGGAGGAGAAAGATTGCTCGGGCGATGAGTCAGACAGTGACAAACCACAAAATAATAAGAGTGAGACATATGATGATGATGACGACGATGAAGCTTGGGAGAGACTGCAAGCCAAGCTTAATAAGCGTGAAAAGCTTGAGGGTAAATCCCGTATATCTCACACAGTACACTGTCCTTATTTCCCGGAAGAAAAGCAAGAATACTGGTGGACATATATATGCGATCGTAAGTCTCGCTCGCTACTTACAGCTCCCTACCACGTCACAAGTCTGGTGGATAAGGAGGAAATACAGTTGAAATTTACAGCACCGCGTTGGCCGGGCCTGTATACATTTACAGTATGTTTAAGATCAGACTCGTATTTGGGCATGGACCAACAACAAGAATTGAAATTGGACGTTAAAAAAGCGCCCGTCCCACCTACAGATCACCCACAATGGGATCTTAGCGAATCGGAGCCTGAAAATAATGAACAGCACGAAAACTCAAGCGATTTCACGACTGATAGTTCCGAGGATGAGGGT
>zonata
ATGGCGGGGCAAAAATTCCAGTATGATGAAAGTGGTGGAACATTTTATTATTTCCTCCTATCATTCCTCGCATTAATTCTTGTACCCACAACCATTTATTATTGGCCACGCAAGAAAAAAGAAGATGGTAATAAACTGAAAGAAGAATGCTTATGCCCAGACTGTATAAAGAAAAAAGCGATATTGGCGGCCGCGGAGCCCTATCGTATGCTAAAATCATTACTAATTAAATTGTGTTTAGTATTTGGTTGGGCACTGCTTGTATTACTTGCATATCGCGTATCACAATTTGATTATGAAATGGCCAGTTTCGATCCATTCGAAATTCTACAGTTGCCCCCCACCGCCTCCATGGAGGAAATAAAGAAAACGTATCGTGAATTGTCAAGGGTACTGCATCCAGATAAACCAACTGGTGATGAAAAATCTTTCATGATGTTGCGAAAGGCGTATCAGGCACTCACAGACGAAACAGCCAAGCAGAATTATGAGAAATATGGCAATCCTGATGGACCCGGTGCAATGTCTTTTGGCATAGCTTTGCCATCATGGATCGTCGAGAAAGAAAATTCCGTATGGGTACTTGGTCTATATGGCTTGATATTTATGGTAGCTTTACCATCTGTAGTAGGCATGTGGTGGTATCGTTCAATACGCTTTTCAGGTGATAAAGTTCTGTTAGATACCTCGCAGATGTATTTCTATTTCATACATAAAACACCACATATGTTATTGAAGCGCGCTCTTATGATACTTGCTGCTAGTTTAGAATTCGATAAACGACACAACTCACAAGTCGTCGAAAGACAATCGGACAACGAAGAAGTACCAGTACTTATTCGACAATTGCCTAATCTAAATGAAAAGTGTAAAGAGCACCCTCTCTGTCGGATGTATTCGATCAAAGCACGCGCTATATTACATGCTCACCTCTCACGTATTCCTCTTAATCCAGAAACATTAGAGAAGGATCGTCAATTTATTGTTAAAAAGTGTCCATACCTAATTCAAGAAATGGTGTCCTGTGTACATCAATTAGTTATGTTGGCGTATGCGAGACGAGTTCCCCGTCTTCCCAGTATTGAGACTATAGAAAACTGCATGAAATTGTCTCCTATGATTATTCAAGGTTTGTGGGACTATAAATCTCCTCTACTTCAATTACCTCATCTCACTGAAGATCAGCATCTGTACTATATCAACAAAAAAAGACATATTAAAAATTTGCAGCAATTTGCGCAACTAAAACACGACGAAAGTAGGCAGCTGTTAAAAAGTCTCTCGGACTTTGAGTATGAAAATGTTATGAGAGTTTTGGGGAAATTGCCACTGATTGATTTCTCCATTCGCTGCGAAGTTATCGATGATGAGAATACAAATGTTGTAACTGCTGGCGCAATAGTAACTGTTACGGTAACGTTAGTGCGTAAAGACATGAAGACCTTATTTGGTGATGCCAAAGTACCAGAAAAACAAGGTATCAAGGATGACGATGAAGCAGCAGCCGGTGGTGATGAAGAAGAAGGTGCTTCT---GCCGTAGCTGCGGTACCAGTTAAAAAACAATCTGCTTGGGGTAAACAACGTAAAGGTAAAGGTGGTAAGGGAGGCAAGAAGTCTGCTAATAATCAGAAGCGCAAAGCACCTCCTGTT------GTAGCGCAAAGCAAAACTACGGCAACA------AATGCTGATAGTCACGAGCATCATGACGACTCTGACTCTGAGGCCGATGCCAGCGATGTGGAGGAGAAAGATTGCTCGGGCGATGAGTCAGACAGTGACAAACCACAAAATAATAAGAGTGAGACATATGATGATGATGACGACGATGAAGCTTGGGAGAGACTACAAGCCAAGCTTAATAAACGTGAAAAGCTTGAGGGTAAATCCCGTATATCTCACACAGTACACTGTCCTTATTTCCCGGAAGAAAAACAAGAATACTGGTGGACATATATATGCGATCGTAAGTCTCGCTCGCTACTCACAGCTCCCTACCACGTCACAAGTCTGGTGGATAAGGAGGAAATACAGTTGAAATTTACAGCACCGCGTTGGCCGGGCCTGTATACATTTACAGTATGTTTAAGATCAGACTCGTATTTGGGCATGGACCAACAACAAGAATTGAAATTGGACGTTAAAAAAGCGCCCGTCCCACCTACAGATCACCCACAATGGGATCTTAGCGAATCGGAGCCTGAAAATAATGAACAGCACGAAAACTCAAGCGATTTCACGACTGATAGTTCCGAGGATGAGGGT
