# Supplementary material for: The Impact of Fast Radiation on the Phylogeny of Bactrocera Fruit Flies as Revealed by Multiple Evolutionary Models and Mutation Rate-Calibrated Clock
Source: Insects. 2022 Jun 30;13(7):603. doi: 10.3390/insects13070603 (PMC9319077; doi:10.3390/insects13070603)
Supplement: Supplementary file 1 [file insects-13-00603-s001.zip › File S1/ceratitis_6561.fasta]

>bryoniae
ATGGTTGTGAAGAAGCCTAGGCCAAAGAAGAAGCCAGTTACCAAGAAGGTTGCTCCAGCACCATTGGCCGTGAAGAAGCCAGTAGTAAAGAAAGTGGTGAACCAACTCTTTGAGAAGCGCCCTAAAAACTTTGGCATTGGTCAGAATGTGCAGCCTAAACGTGATTTATCGCGTTTCGTTAAATGGCCCAAATACATTCGTGTTCAACGCCAAAAAGCTGTATTGCAAAAGCGTTTGAAGGTGCCACCACCAATTAACCAGTTTACCCAAACTCTGGATAAAACCACAGCAGTGAAGACATTCAAGTTGTTGGAAAAATACCGCCCAGAGTCGGCTTTGGCTAAAAAGCAACGCTTGAAGAAAATTGCCGAAGCTAAAGCTAAGGGTAAAGATGTCCAACCCAAAAAGAAGCCTTCCTTCGTGCGTTCTGGTACAAACACCGTAACCAAGTTGGTTGAACAGAAGAAGGCCCAATTAGTTGTCATCGCTCACGACGTTGACCCCTTGGAGTTGGTACTTTTCCTTCCTGCACTTTGCCGTAAAATGGGTGTTCCCTATTGCATTGTCAAAGGCAAAGCTCGCCTTGGCTTGTTGGTGCGCCGTAAAACCTGCACTGCTTTGGCGTTGACAAATGTGGAAGCCAACGATAAGGCGAACTTCGCAAAGATTCTGGAGGCCATCAAGACTAACTACAATGACCGCCATGATGAAATCCGTAAACACTGGGGCGGTGGTGTCCTGGGCTCCAAGAGTTTGGCTCGTATTGCTAAATTGGAACGTGCTAAGGCGCGTGAATTGGCACAAAAA
>ceratitis
ATGGTCGTAAAGAAGCCTAAGCCAAAGAAGAAGCCAGTTACCAAGAAGGTAGCACCAGCCCCATTGGCCGTGAAGAAACCTGTTGTTAAGAAGGTTGTAAACCAACTCTTTGAGAAGCGTCCAAAGAACTTTGGCATTGGTCAAAATGTCCAACCCAAACGTGACTTATCTCGTTTCGTCAAATGGCCCAAATACATTCGTGTTCAACGTCAAAAGGCTGTATTGCAGAAGCGTTTGAAGGTACCACCACCAATTCACCAGTTCACTCAAACCCTGGACAAAACTACAGCTGTCAAGATGTTCAAGCTGTTGGAAAAATACCGCCCAGAGTCTGCTTTGGCTAAGAAGCAACGTTTGAAGAAAATTGCTGAAGCCAAAGCCAAGGGTAAAGATGTGCAACCCAAGAAAAAACCATCTTTCGTTCGTTCGGGCACAAACACCGTAACCAAATTGGTTGAGCAGAAGAAGGCTCAGTTGGTTGTCATCGCTCACGATGTTGACCCATTGGAGTTGGTTCTGTTCTTGCCTGCCCTTTGCCGCAAAATGGGTGTGCCTTACTGCATTGTTAAAGGCAAGGCTCGTTTGGGATTGCTGGTTCGCCGTAAGACCTGCACAACCTTAGCGCTGACAAACGTTGAGGCCAACGATAAGGCGAACTTCGCTAAGATCTTGGAGGCTGTTAAGACCAACTACAACGATCGTCATGATGAAATCCGCAAGCACTGGGGCGGTGGTATTCTGGGTTCCAAGAGTTTAGCTCGTATTGCTAAATTGGAACGCGCCAAGGCACGTGAATTGGCACAAAAG
>correcta
ATGGTTGTGAAGAAGCCTAGGCCAAAGAAGAAGCCAGTTACCAAGAAGGTTGCTCCAGCACCATTGGCCGTGAAGAAGCCAGTAGTAAAGAAAGTGGTGAACCAACTCTTTGAGAAGCGCCCAAAGAACTTTGGCATTGGTCAGAATGTGCAGCCTAAACGTGATTTATCTCGTTTCGTTAAATGGCCCAAATACATTCGTGTTCAGCGCCAAAAAGCTGTATTGCAAAAGCGTTTGAAGGTGCCACCACCAATTAACCAGTTTACCCAAACTCTGGATAAAACCACAGCAGTGAAGACATTCAAGTTGTTGGAAAAGTACCGCCCAGAGTCGGCTTTGGCTAAAAAGCAACGCTTGAAGAAAATTGCCGAAGCTAAAGCTAAGGGTAAAGATGTCCAACCCAAAAAGAAGCCTTCCTTCGTGCGTTCTGGTACAAACACCGTAACCAAGTTGGTTGAACAGAAGAAGGCCCAATTGGTTGTCATCGCTCACGACGTTGACCCCTTAGAGTTGGTACTTTTCCTTCCTGCACTTTGCCGTAAAATGGGTGTTCCCTATTGCATTGTCAAAGGCAAAGCTCGTCTTGGCTTGTTGGTGCGCCGTAAGACCTGCACTGCTTTGGCGTTGACCAATGTGGAGGCCAACGATAAGGCGAACTTCGCAAAGATTCTGGAGGCCATCAAGACTAACTACAATGACCGCCATGATGAAATCCGTAAACACTGGGGTGGTGGTGTCCTGGGCTCCAAGAGTTTGGCTCGTATTGCTAAATTGGAACGTGCTAAGGCGCGTGAATTGGCACAAAAA
>cucurbitae
ATGGTTGTGAAGAAGCCTAGGCCAAAGAAGAAGCCAGTTACCAAGAAGGTTGCACCAGCACCATTGGCCGTGAAAAAGCCAGTAGTAAAGAAAGTGGTGAACCAACTTTTCGAGAAGCGCCCCAAGAACTTCGGCATTGGTCAAAATGTGCAGCCCAAACGTGATTTGTCTCGTTTCGTCAGATGGCCAAAATACATTCGCGTTCAACGCCAAAAGGCTGTTTTGCAAAAGCGTTTGAAGGTGCCACCACCAATTAACCAGTTCACCCAAACTCTGGACAAAACCACAGCAGTGAAGACATTCAAGTTGTTGGAAAAGTACCGCCCAGAGTCCGCTTTGGCTAAGAAGCAACGCTTGAAGAAGATTGCTGAAGCTAAGGCTAAGGGTAAAGATGTTCAACCCAAGAAGAAGCCTTCCTTTGTGCGTTCTGGCACAAACACCGTGACCAAGTTGGTTGAACAGAAGAAAGCCCAATTGGTTGTCATCGCTCACGACGTTGATCCCTTGGAGTTGGTTCTCTTCCTTCCCGCACTTTGCCGTAAAATGGGTGTCCCATATTGCATTGTCAAAGGCAAAGCCCGTCTTGGCTTGTTGGTGCGCCGTAAGACCTGCACTGCTTTGGCGTTGACCAATGTTGAAGCCAACGATAAGGCGAACTTCGCTAAGATTTTGGAGGCCATCAAGACCAACTACAATGACCGCCATGATGAAATCCGTAAACACTGGGGCGGTGGTGTCCTCGGCTCCAAGAGTTTGGCTCGTATTGCTAAATTGGAACGCGCCAAGGCGCGTGAATTGGCACAAAAA
>dorsalis
ATGGTTGTGAAGAAGCCTAGGCCAAAGAAGAAGCCAGTTACCAAGAAGGTTGCTCCAGCACCCTTGGCCGTGAAGAAGCCAGTAGTAAAGAAAGTGGTGAACCAACTCTTTGAGAAGCGCCCAAAGAACTTTGGCATTGGTCAGAATGTGCAGCCTAAACGTGATTTATCTCGTTTCGTTAAATGGCCCAAATACATTCGTGTTCAGCGCCAAAAAGCTGTATTGCAAAAGCGTTTGAAGGTGCCACCACCAATTAACCAGTTTACCCAAACTCTGGATAAAACCACAGCAGTGAAGACATTCAAGTTGTTGGAAAAGTACCGCCCAGAGTCGGCTTTGGCTAAAAAGCAACGCTTGAAGAAAATTGCCGAAGCTAAAGCTAAGGGTAAAGATGTCCAACCCAAAAAGAAGCCTTCCTTCGTGCGTTCTGGTACAAACACCGTAACTAAGTTGGTTGAACAGAAGAAGGCCCAATTGGTTGTCATCGCTCACGACGTTGACCCCTTGGAGTTGGTACTTTTCCTTCCTGCACTTTGCCGTAAAATGGGTGTTCCCTATTGCATTGTCAAAGGCAAAGCTCGTCTTGGCTTGTTGGTGCGCCGTAAGACCTGCACTGCTTTGGCGTTGACCAATGTGGAGGCCAACGATAAGGCGAACTTTGCAAAGATTCTGGAGGCCATCAAGACTAACTACAATGACCGCCATGATGAAATCCGTAAACACTGGGGTGGTGGTGTCCTGGGCTCCAAGAGTTTGGCTCGTATTGCTAAATTGGAACGTGCTAAGGCGCGTGAATTGGCACAAAAA
>jarvisi
ATGGTTGTGAAGAAGCCTAGGCCAAAGAAGAAGCCAGTTACCAAGAAGGTTGCTCCAGCACCATTGGCCGTGAAGAAGCCAGTAGTAAAGAAAGTGGTGAACCAACTCTTTGAGAAGCGCCCTAAGAATTTTGGCATTGGTCAGAATGTGCAGCCTAAACGTGATTTATCTCGTTTCGTTAAATGGCCCAAATACATTCGTGTTCAACGCCAAAAAGCTGTATTGCAAAAGCGTTTGAAGGTGCCACCACCAATTAACCAGTTTACCCAAACTCTGGATAAAACCACAGCAGTGAAAACATTCAAGTTGTTGGAAAAGTACCGCCCAGAGTCGGCTTTGGCTAAAAAGCAACGTTTGAAGAAAATTGCCGAAGCTAAAGCTAAGGGTAAAGATGTACAACCCAAAAAGAAGCCTTCCTTCGTGCGTTCTGGTACAAACACCGTAACCAAATTGGTTGAACAGAAGAAGGCCCAATTGGTTGTCATCGCTCACGACGTTGACCCCTTGGAGTTGGTTCTTTTCCTTCCTGCACTTTGCCGTAAAATGGGTGTTCCCTATTGCATTGTCAAAGGAAAAGCCCGTCTTGGTTTGTTGGTTCGCCGTAAGACCTGCACTGCTTTGGCGTTGACCAATGTGGAGGCCAACGATAAGGCGAACTTCGCAAAGATTTTGGAGGCCATCAAGACTAACTACAATGTCCGCCATGATGAAATCCGTAAACTCTGGGGTGGTGGTGTTCTGGGCTCCAAGAGTTTGGCTCGTATTGCTAAATTGGAACGTGCTAAGGCGCGTGAATTGGCACAAAAA
>latifrons
ATGGTTGTGAAGAAGCCTAGGCCAAAGAAGAAGCCAGTCACCAAGAAGGTTGCTCCTGCACCATTGGCCGTGAAGAAGCCAGTAGTAAGGAAAGTGGTGAACCAACTCTTTGAAAAGCGCCCAAAGAACTTTGGCATTGGTCAGAATGTGCAGCCTAAACGTGATTTATCTCGTTTCGTTAAATGGCCCAAATACATTCGTGTTCAACGCCAAAAAGCTGTATTGCAAAAGCGTTTGAAGGTGCCACCACCAATTAACCAGTTTACCCAAACTCTGGATAAAACCACAGCAGTGAAGACATTCAAGTTGTTGGAAAAGTACCGCCCCGAGTCGGCTTTGGCTAAAAAGCAACGATTGAAGAAAATTGCCGAAGCTAAAGCTAAGGGTAAAGATGTCCAACCCAAAAAGAAGCCTTCCTTTGTGCGTTCTGGTACAAACACCGTAACCAAGTTGGTTGAACAGAAGAAGGCCCAATTGGTTGTCATCGCTCACGACGTTGACCCCTTGGAGCTGGTACTTTTCCTTCCTGCACTTTGCCGTAAAATGGGTGTTCCCTATTGCATTGTCAAAGGCAAAGCTCGCCTTGGATTGTTGGTGCGCCGTAAGACCTGCACTGCTTTGGCGTTGACAAATGTGGAGGCCAACGATAAGGCGAACTTCGCAAAGATTCTGGAGGCCATCAAGACTAACTACAATGACCGCCATGATGAAATCCGTAAACACTGGGGTGGTGGTGTCCTGGGCTCCAAGAGTTTGGCTCGTATTGCTAAATTGGAACGTGCTAAGGCGCGTGAATTGGCACAAAAA
>minax
ATGGTTGTGAAGAAGCCTAGGCCAAAGAAGAAGCCAGTTACCAAGAAGGTTGCACCAGCACCATTGGCCGTAAAGAAGCCAGTAGTGAAGAAAGTGGTTAACCAGCTTTTCGAGAAACGTCCTAAAAACTTTGGGATTGGTCAGAATGTGCAGCCTAAACGCGATTTGTCTCGTTTCGTTAAATGGCCCAAATACATTCGTGTTCAACGCCAAAAGGCTGTGCTACAGAAGCGTTTGAAGGTGCCACCACCAATTAACCAATTTACCCAAACTCTGGATAAAACCACAGCTGTAAAGACATTCAAGTTATTGGAAAAGTACCGACCAGAGTCGGCTTTGGCTAAAAAGCAACGCCTAAAGAAAATTGCTGAAGCGAAAGCCAAGGGCAAAGATGTTCAACCCAAAAAGAAGCCTTCCTTCGTACGTTCTGGTACAAACACCGTTACCAAATTGGTTGAACAGAAGAAGGCCCAACTGGTTGTTATCGCTCACGACGTTGACCCCTTGGAGTTGGTTCTGTTTCTTCCTGCACTTTGCCGTAAAATGGGTGTTCCATATTGCATTGTTAAAGGCAAAGCTCGTCTTGGCTTGTTAGTGCGCCGTAAGACATGCACTGCTCTGGCGTTAACCAATGTTGAGGCTAACGATAAGGCGAACTTCGCTAAGATTCTGGAGGCCATCAAGACCAACTACAATGATCGCCATGATGAAATCCGTAAACACTGGGGTGGTGGTGTCCTGGGCTCTAAAAGTTTGGCTCGTATTGCTAAATTGGAACGTGCCAAGGCGCGTGAGTTGGCACAGAAA
>musae
ATGGTTGTGAAGAAGCCTAGGCCAAAGAAGAAGCCAGTTACCAAGAAGGTTGCTCCAGCACCATTGGCCGTGAAGAAGCCAGTAGTAAAGAAAGTGGTGAACCAACTCTTTGAGAAGCGCCCAAAGAACTTTGGCATTGGTCAGAATGTGCAGCCTAAACGTGATTTATCTCGTTTCGTTAAATGGCCCAAATACATTCGTGTTCAGCGCCAAAAAGCTGTATTGCAAAAGCGTTTGAAGGTGCCACCACCAATTAACCAGTTTACCCAAACTCTGGATAAAACCACAGCAGTGAAGACATTCAAGTTGTTGGAAAAGTACCGCCCAGAGTCGGCTTTGGCTAAAAAGCAACGCTTGAAGAAAATTGCCGAAGCTAAAGCTAAGGGTAAAGATGTCCAACCAAAAAAGAAGCCTTCCTTCGTTCGATCTGGTACAAACACCGTAACTAAGTTGGATGAACAGAAGAAGGCCCAATTGGTTGTCATCGCTCACGCCGTTGACCCCTTGGAGTTGGTACTTTTCCTTCCTGCACTTTGCCGTAAAATGGTTGTTCCCTATTGCATTGTCAAAGTCAAAGCTCGTCTTGGCTTGTTGGTGCGCCGTAAGACCTGCACTGCTTTGGCGTTGACCAATGTGGAGGCCAACGATAAGGCGAACTTTGCAAAGATTTTGGAGGCCATCAAGACTAACTACAATGACCGCCATGATGAAATCCGTAAACACTGGGGTGGCGGTGTCCTGGGCTCCAAGAGTTTGGCTCGTATTGCTAAATTGGAACGTGCTAAGGCGCGTGAATTGGCACAAAAA
>oleae
ATGGTTGTAAAGAAGCCTAGGCCAAAGAAGAAGCCAGTTACCAAAAAGGTTGCACCAGCACCATTGGCCGTGAAGAAGCCAGTAGTAAAGAAAGTGGTGAACCAACTTTTTGAGAAGCGCCCTAAGAACTTTGGCATTGGTCAGAATGTGCAGCCTAAACGGGATTTGTCTCGTTTCGTTAAATGGCCCAAATACATTCGTGTTCAGCGCCAAAAGGCTGTATTGCAAAAGCGTTTGAAGGTGCCACCACCAATTAACCAGTTTACGCAAACTCTGGATAAAACCACAGCAGTGAAGACATTCAAGTTGTTGGAAAAGTACCGCCCAGAGTCGGCTTTGGCTAAAAAGCAACGCTTGAAGAAAATTGCCGAAGCTAAAGCTAAGGGTAAAGATGTTCAACCCAAAAAGAAGCCTTCCTTCGTGCGTTCTGGTACAAACACCGTAACCAAGTTGGTTGAACAAAAGAAGGCCCAATTAGTTGTCATCGCTCACGATGTTGACCCCTTGGAGTTGGTTCTGTTCCTTCCTGCACTTTGCCGTAAAATGGGTGTTCCCTATTGCATTGTTAAGGGCAAAGCCCGTCTTGGTTTGTTGGTACGCCGCAAGACCTGCACTGCTTTGGCGTTGACCAATGTGGAGGCCAACGATAAGGCGAACTTCGCTAAGATTCTGGAGGCCATCAAGACCAACTACAATGACCGCCATGATGAGATCCGTAAACACTGGGGTGGTGGTGTCCTGGGCTCTAAGAGTTTGGCTCGTATTGCTAAATTGGAACGTGCTAAGGCGCGTGAATTGGCACAAAAA
>tryoni
ATGGTTGTGAAGAAGCCTAGGCCAAAGAAGAAGCCAGTTACCAAGAAGGTTGCTCCAGCACCATTGGCCGTGAAGAAGCCAGTAGTAAAGAAAGTGGTGAACCAACTCTTTGAGAAGCGCCCTAAGAATTTTGGCATCGGTCAGAATGTGCAGCCTAAACGTGATTTATCTCGTTTCGTTAAATGGCCCAAATACATTCGTGTTCAACGCCAAAAAGCTGTTTTGCAAAAGCGTTTGAAGGTGCCACCACCAATTAACCAGTTTACCCAAACTCTGGATAAAACCACAGCAGTGAAGACATTCAAGTTGTTGGAAAAGTACCGCCCAGAGTCGGCTTTGGCTAAAAAGCAACGCTTGAAGAAAATTGCCGAAGCTAAGGCTAAGGGTAAAGACGTCCAACCCAAAAAGAAGCCTTCCTTCGTGCGTTCTGGTACAAACACCGTAACCAAGTTGGTTGAACAGAAGAAGGCCCAATTGGTTGTCATCGCTCACGACGTTGACCCCTTGGAGTTGGTTCTTTTCCTTCCTGCACTTTGCCGTAAAATGGGTGTTCCCTATTGCATTGTTAAAGGCAAAGCCCGTCTTGGTTTGTTGGTGCGCCGTAAGACCTGCACTGCTTTGGCGTTGACCAATGTGGAGGCCAACGATAAGGCGAACTTCGCGAAGATTTTGGAGGCCATCAAGACTAACTACAATGACCGCCATGATGAAATCCGTAAACACTGGGGTGGTGGTGTTCTGGGCTCCAAGAGTTTGGCTCGTATTGCTAAATTGGAACGTGCTAAGGCGCGTGAATTGGCACAAAAA
>zonata
ATGGTTGTGAAGAAGCCTAGGCCAAAGAAGAAGCCAGTTACCAAGAAGGTTGCTCCAGCACCTTTGGCCGTGAAGAAGCCAGTAGTAAAGAAAGTGGTGAACCAACTCTTTGAGAAGCGCCCAAAGAACTTTGGCATTGGTCAGAATGTGCAGCCTAAACGTGATTTATCTCGTTTCGTTAAATGGCCCAAATACATTCGTGTTCAGCGCCAAAAAGCTGTATTGCAAAAGCGTTTGAAGGTGCCACCACCAATTAACCAGTTTACCCAAACTCTGGATAAAACCACAGCAGTGAAGACATTCAAGTTGTTGGAAAAGTACCGCCCAGAGTCGGCTTTGGCTAAAAAGCAACGCTTGAAGAAAATTGCCGAAGCTAAAGCTAAGGGTAAAGATGTCCAACCCAAAAAGAAGCCTTCCTTCGTGCGTTCTGGTACAAACACCGTAACCAAGTTGGTTGAACAGAAGAAGGCCCAATTGGTTGTAATCGCTCACGACGTTGACCCCTTGGAGTTGGTACTTTTCCTGCCTGCACTTTGCCGTAAAATGGGTGTTCCCTATTGCATTGTCAAAGGCAAAGCTCGTCTTGGCTTGTTGGTGCGCCGTAAGACTTGCACTGCTTTGGCGTTGACCAATGTGGAGGCCAACGATAAGGCGAACTTCGCAAAGATTCTGGAGGCCATCAAGACTAACTACAATGACCGCCATGATGAAATCCGTAAACACTGGGGTGGTGGTGTCCTGGGCTCCAAGAGTTTGGCTCGTATTGCTAAATTGGAACGTGCTAAGGCGCGTGAATTGGCACAAAAA
