# Supplementary material for: The Impact of Fast Radiation on the Phylogeny of Bactrocera Fruit Flies as Revealed by Multiple Evolutionary Models and Mutation Rate-Calibrated Clock
Source: Insects. 2022 Jun 30;13(7):603. doi: 10.3390/insects13070603 (PMC9319077; doi:10.3390/insects13070603)
Supplement: Supplementary file 1 [file insects-13-00603-s001.zip › File S1/ceratitis_6586.fasta]

>bryoniae
ATGGTTAGCACAAATTTGGTGGTGCCGGTGGTGCTTTGGGGCCCTTCGGCACCAACCCACTGCGTGTCCAGCGTATTTCTATCCGATGATCAATCAACACTCGTCACTGGTTGCTACGATGGTCAGATCTGTTTGTGGCAAGTTGACCCGTTGACTATGAAAATGTCACCACGCTGTCTGCTGGTTGGACACTCGGCACCAGTTTTGTGCCTGGTACGTGCCTCCATACTGCCTGAAAACAATTTTCTCGTGAGCTCTTCGGAAAATGGAGAAATGTGCACATGGGATCTAATCGATGGCAAATGTATGGAATCGGTGAAGTTGCCACAGGTGCACACACAAATTCAAAGCTATCATCCAGCCAACAGCGAAGACGTGCGCCTCTTTTGCATTGGCTATTACCCAGAGATAATCGTAATGGACCCATTTAGTTTGGAAATCATTTATCAGCTTAGTTCAAAAGTAAAGCCGGACTGGATTTCGGCACTACACGTTTTGCGCCCCATGAAACGCAAAGACGATGTCGTTCTGGCAATCACTACTACAGGGACCGTGAAAGTCTGGACGCTAATTGGTAACGAGAATAAACACGCTGAACCAATCTATGAAAATGAATCGAAGGAAATTCGTTGCTTGAATGCCATAACCATGAATTGTTGTGCACAAAATCAACGCACAGTGCTAATCGTTTGCACCAAGTACTGGCAAATCTATGATGCGGGAGATTTTACAGTACTCTGTTCGGTGATCGCACCGACACGCGAACGTTGGCAAGGTGGTGATTTCATCACTTCGGATCGCGTCATACTGTGGACTGACGAGGGCAAAGGCTATATTTACAAGCTGCCTGCCAATTGTATACCAGACAACAAAGAGTTCCATGCCAAATCAGTGGTACGTGATGCACCCTATTTGTATTATGTATTGCAGCAACCGGGCGATAAAGTGCTGTCGTGTCCACCCGCAATGAAGTTGCTGCGATATCAACGCGAGGAGGGCAAGATGCAACACTATTTGTTACGTGGAGATTCCGAAGGCTATATCTCCGTATGGACAGTTCCGGAGGTGCCACTGGATAACATCTGTATATTGCAAGCGAAACAAATGCCACCAAGAGTGCTTAAACCTACTGTCTGTACTTCGTTAGTCGAGGCCTGGTCTATCATGGACCCACCGCCCGTTGGTATACTCGATCAACTATCGCGTATCACCGAAACGCCAGTCAAACTAACCTCAAGCATTTACTTACCGCAGCAAAGTCGGTTGGTAATTGGACGTGAAGATGGCACCATTGTTATCGTGCCTGCCACCCAAACTGTTATGATGCAGCTGTTAATAGGCATCAAGCAAAACTTTAGCGATTGGCCGTCGCATCAGATTCTTTGTGGCCATCGCGGGCGTGTCAACTGCCTATTGTGCCCTTCACTGGTGCATCCACGCTACGAGAAGTCTCATTTACTATCAGGTGGAGTCGATTTCGCCGTTTGTTTGTGGGACTTGTATAGTGGCAGTTTGTTGCACCGCTTCTGCGTGCATGCTGGCGAGATCACCCAGCTGCTGGTGCCTCCAGAGTCTTGTAGTAACCGCATACTGAAATGCATCTGTTCAGTTGCATCAGATCACTCAGTGACACTATTAAGCTTACAGGAACGCAAATGTGTTACACTTGCGAGTCGTCATCTATTTCCAGTAATATCCATAAAATGGCGTCCACAAGACGATTTTCTCATCGTTGGTTGCTCAGACGGCTCTGTGTATGTGTGGCAAATGGAAACGGGACACTTGGATCGCGTGCTACATGGTATGTTGGCAGAAGAGGTGCTATTGGCGTGCGACGAACAGTCTGCCGAAGATGGTAGTGGCGGACACAGTGGTGCAGCCGCGGCCACTTCAGAGATGGGAATGGCCAATCCGGCGGTACACTTTTTCCGCGGCATAAAGTCCCGGAACATGAACGCCATACGGCATGCAACTCAACGCGGCATACATCAGTTGCAGCAACTACAGGGCCACAACCAAGGTAACTTCGATTTCCTAATGAAGCACCGCAGCAATCCGCTTGTGATTCAAGGGTTACGCACCAATCCTAAAGATGCAGAAAGTCATATACTATTTTTCGACATAGAAGGACTAATATTTGAATTGCATAGCGAAGAGTATGCACAAATGACACCCGCTGCTCTAGAGGCGCTGGGTGTGGTTCTAAGCAATCCGAAAGATAAGGCGGTGCATCTAGATGCATCC---AAAATTAGCGATTTCTTTGGGAAGGTGAAAAACAAAGCTGGCGATATGGAGAAAATATTGAAAGATAAGGATAAACACGGCCTAGTGCAGAAGTTCAAAGAAAAGACGGAGGCAATGGAAAAGAAGGTGCAAGCGAAAGTCGAAAGTTTTCAAAAAGTCGTGGAGACGCAAGATCAGCCTGATGACTTGCGTAACAAAATAGCTTCGAAAATGGAGGTGACACATGTGATGGAAGTGGCGCAATTGTTGCTATCACTTTTACACTCGTGGGGGCTCGATCCACATTTGGATAAAGTGTGTGAATCACAGTTGGGTCTGCTGCGTCCGATTGTGCCAGTTTCATTTGGCGTGCTCTCCAAGGCTGGTTACATGTCGCTGCTATTGCCCACATGGCAGAACAATTACCAAATACCCGACAATATACCACCCACGCCTAGTAGCTCGAAAAAACGCGATATTCCGCCTGAATTACTACGCCAAGAGCAGTTAACTGCTGTCTTTACATCACGTTTACATTGGGAGTTGAGCACGACGTTGACATCAAACCACATATTGGCACTAGTGGCCATGTCCAATACTTTGATGTCGATGAATGCCGCATCGTTTCTTCCAGATAGCGAAAAGAGCAAGAAATTGCAGCGATTGGCCCAACGGACCGAATCTACGCTGAGTAACGAAGAGGAGCGTGAAGAGCTCATAGCACATCACACATCGCAAATCAAACAGGGCTGGAGTTTATTGTCCACACACCATTGCTTCCTATTGCCCGACAAGATCGAAGCATTAGAGCCACGAAAATTCAAACGGCCACAAGTTGAGGCGATGGCCAAGCGTTGGCAGCATCATTGCATTGAGATACGCGAGGCAGCCCAACAGATTCTACTTGGCGAATTGACGCGCATGGGTAAGAAGGGGCGCAAGCAGCTGGTGGATAGTTGGGCACAGTACTTACCGCTCTACACGCACACCGAACCCATCGTACAGCCACAGGTACTGGCGGCGGCACAGGGCAATAGTGGCAATGGTACGAATGGACATACCGGCACAGTGGACAATCAGGACGAGGACTACGAGGAGGAGGAAGAGGAAATCATACGCAAGCCGTCCAGTTTGTCTGAATTGAAACGCAAGCAAACAACGGCTGTCATACTGTTGGGCGTAATCGGCGCCGAATTTGGACAGGACATTTCACAAGATTCACCACAGCGTGCAACTGCGGAAAGACGAAAATCCTCGGTTGCTGAAGGTTTTGGCATAGCCAATAACTTGGCCCGATTAACGTCTATGGCTCTAGCTCATTTGCTTTACGCACCACCTTCACAAAAACTACCAAAGTACACGCCACTTCGACGTGCAGCAATTGATTTGCTTGGACGCGGCTTCACAGTATGGGAACCATATTTAGATGTAAGCAAAGTGCTGCTCGGTTTGTTGGAAATCGCTTGTGCCGGCAAATCGGTACCTAATCTAAACTACAAACTACCATTGACACCACAGGCAGATGCGTGTCGTACCGCACGACATGCCCTTCGTCTGATTGCGACAGCAAGGCCCGCCGCCTTCATAACGACCATGGCGCGCGAGGTGGCACGCTACAACACTATGCAACAGAATGCGCAGTCCATTAACCAACCACTCACCCAGTCAGTGCTTTACAAAGCCAAGGCGGAAATACTATTGTGCGTTGAAATGCTCATTGATAAAATGCAAGCAGAAATCGCCAGTCTGCTTGTAGAGGTGATGGACATTACCCTGCACTGTGTCGACAATAATGAGTTGAAGGCGCGCGGCCTAGCTGAGGTATGTCCCTCGATATGCAAATTCAATCAAATATCACATTGTGGGCAAACGCGACGTATTGCCGTTGGCGCACACAACGGTCATCTGGCAATCTATGAACTGCGTCAAAATAAGTGCCAGATGATACCAGCGCACACACACCCCATAACTTCGTTAGCTTTTTCGCCGGACGGCAAATTTCTTGTTTCTTATTCGTGCAGCGAAAACAGGCTATCCTTCTGGCAGACAAGTACCGGCATGTTCGGCTTAGGCAATTCGCAAACACGTTGCACCAAAGGCTACTCGACAGCACCCATACCCGATGTATCACGCTTAAATCCGATGCGCCTAGCCAAATTGGTGTGGATCAACAATCGCACAGTCACGTTAATGTTGGCCGATGGCTCGGAGACG
>ceratitis
ATGGTCAGCACAAATCTAGTGGTGCCGGTGGTTCTTTGGGGCCCGTCGGCACCTACGCACTGCGTATCCAGTGTATTCCTATCAGATGATCAATCGACACTCGTCACCGGCTGCTACGATGGACAGATCTGTTTGTGGCAGGTTGACCCGATTACCATGAAAATGTCCCCACGTTGTCTGCTAGTTGGACATTCGGCACCGGTATTGTGTCTAGTGCGTGCCTCCATACTACCTGATAATAATTTTCTAGTTAGTTCATCAGAGAATGGTGAAATGTGCACATGGGATCTTATTGATGGAAAATGCATGGAATCGGTAAAGTTGCCGCAGGTGCACACACAAATCCAAAGCTACCACCCAGCTAATAGTGAAGATGTACGCCTCTTTTGTATTGGCTATTACCCGGAAATAATCGTAATGGACCCCTTTAGTCTTGAAATAATATACCAGTTGAGTTCAAAAGTAAAGCCCGACTGGATATCGGCTCTTCATGTCTTACGCCCAATGAAACGCAAAGACGATGTCGTCTTAGCCATTACCACCACTGGCACGGTAAAAGTGTGGACACTCATCGGCAATGAGAATAAACATGCCGAACCCATCTACGAGAATGAGTCGAAGGAAATACGTTGTCTGAACGCCATAACAATGAATTGTTGTGCACAAAACCAGCGCACAGTACTTATTGTCTGCACGAAGTACTGGCAGATCTATGACGCAGGAGATTTCACCGTATTGTGCTCAGTAATTGCTCCAACACGTGAACGTTGGCAAGGTGGCGATTTCATCACTTCAGATCGTGTCATCTTGTGGACCGACGAAGGCAAAGGCTATATTTATAAGTTGCCTGCCAATTGTATTCCCGACAACAAAGAGTTCCATGCCAAATCTGTGGTGCGTGATGCACCCTATTTATACTATGTGTTACAGCAACCGGGCGACAAGGTGCTGTCATGTCCACCCGCAATGAAATTGTTACGGTATCAACGTGAAGAGAGCAAGGTGCAACACTATTTGCTGCGTGGCGATTCTGAAGGGTATATTTCAGTATGGACGGTGCCAGAGGTGCCATTGGATAATATTAGTATATTGCAAGCAAAACAAATGCCAGCTAGAGTGCTTAAGCCCACTGTCTGTACATCGTTAGTAGAGGCCTGGTCGATCATGGATCCACCACCCGTTGGAATACTAGATCAATTATCGCGTATCACTGATACTCCAGTGAAACTCACCTCGAGCATATACTTACCACAACAAAGTCGGTTAGTAATTGGACGTGAAGACGGCACCATAGTCATTGTTCCGGCCACCCAAACGGTAATGATGCAGCTGTTGATCGGCATCAAGCAGAACTTCAGTGATTGGCCTTCACACCAAATCCTCTACGGTCATCGCGGACGCGTCAACTGTCTGCTATGCCCATCATTGGTACATCCACGCTACGAGAAGTCACACTTACTGTCGGGCGGTGTCGATTTTGCTGTTTGTTTGTGGGACTTGTATAGCGGTAGTATGTTACATCGCTTTTGTGTGCACGCCGGTGAGATAACGCAGTTGTTGGTGCCGCCGGAGACTTGTAGTAACCGTATACTGAAGTGTATCTGTTCTGTCGCTTCGGACCATTCGGTCACACTGTTGAGCTTGCAGGAGCGCAAATGTGTCACGCTTGCGAGTCGTCATCTTTTTCCGGTAATTTCCATTAAATGGCGTCCACTGGACGATTTTCTCATAGTTGGCTGCTCGGACGGCTCTGTATATGTGTGGCAAATGGAAACAGGTCACTTGGATCGAGTACTACATGGTATGCTGGCAGAAGAAGTGCTTCTAGCATGCGATGAGCAATCTGCAGATGATACTAATGGCGGACACAGCGGTTCAGCTGCGGCCACTTCAGAAATGGGAATGGCTAATCCGGCGGTACACTTTTTCCGTGGCATCAAATCAAGAAACATGAACGCCATAAGGCATGCTACTCAACGCGGAATACATCAGCTGCAACAACTGCAAGGTCACAATCAAGGCAACTTTGATTTCTTAATGAAGCATCGCAGTAATCCGCTAGTGATTCAAGGGCTACGCACCAATCCCAAAGATGCTGAAAGTCATATATTATTCTTTGACATAGAAGGACTAATATTCGAATTGCACAGCGAAGAATACGCCCAAATGACCCCTGCTGCCTTGGAAGCGCTTGGCGTGCTGTTGAATAACCCGAAAGATAAGGCGGTGCATTTGGATGCATCGAAAAAGATTAGCGACTTTTTTGGCAAGGTGAAAAACAAAGCTGGCGATATGGAGAAGATGTTGAAGGACAAGGATAAGCATGGCTTAGTGCAGAAATTCAAAGAGAAAACTGAGCAAATGGAGAAAAAGGTGCAAGCGAAGGTGGAAAGTTTTCAGAAAGTCGTGGAGACCCAGGAACAGCCAGATGATTTGCGTAGCAAAATTGCATCGAAGATGGAGGTGACTCATGTGATGGAGGTGGGACAGCTCCTACTATCACTGCTACATTCATGGGGTCTAGATCCTCATTTGGACAAGGTGTGCGAGTCACAACTGGGCCTTCTACGTCCAATCGTACCAGTCTCATTTGGCGTACTCTCCAAGGCGGGATACATGTCATTACTCTTGCCCACTTGGCAAAACAATTACCAAATACCGGACAATATACCACCCACACCCAGCAGCTCGAAGAAGCGCGACATACCGCCCGAATTACTACGTCAAGAACAGTTAACTGCTGTGTTTACATCACGTTTGCATTGGGAATTGAGCACGACGTTGACATCGAACCACATACTAGCGCTTGTGGCCATGTCGAATACGTTGATGTCAATGAGCGCCGCATCCTTCCTACCCGACAGCGAAAAGAGTAAGAAACTGCAGCGGCTGGCCCAACGCACCGAATCAACGCTTAGCAACGAAGAGGAACGTGAGGAGCTTTTGGCACACCATACATCGCAAATCAAACAAGGCTGGAGCTTACTCTCTACTCACCATTGCTTCCTTCTACCCGACAAGATCGAGGCTTTGGAGCCGCGTAAATTCAAACGTCCACAAGTGGAGGCCATGGCCAAACGCTGGCAGCACCATTGTATTGAAATACGCGAGGCTGCACAACAGATTCTGCTCGGCGAATTGACGCGCATGGGCAAGAAGGGTCGTAAACAACTAGTCGATAGTTGGGCACAGTATTTGCCGCTCTACACGCACACCGAACCTATCGTACAGCCCCAGGTGCTAGCGGCGGCACAAGGCAGTGCTGGTAACGGTACAAATGGTCATAGCATTGCAGGCGACAATCAAGAAGAGGACTACGAGGAAGAGGAGGAGGAAATTATACGCAAGCCATCCAGTTTGTCTGAGTTGAAACGCAAGCAGACGACGGCAGTCATTCTCTTGGGCGTAATCGGCGCAGAATTCGGGCAGGACATCTCACAGGATTCACCACAGCGCCCTACGACAGAAAGACGAAAGTCATCAGTAGCGGAAGGTTTCGGGATAGCCAATAACTTGGCGCGCTTAACATCGATGGCATTGGCGCATTTGCTCTACGCACCGCCCTCTCAAAAATTACCAAAGTATACGCCACTAAGGCGCGCTGCAATCGATTTACTCGGCCGCGGCTTTACCGTCTGGGAGCCATATTTGGACGTGAGCAAGGTGTTACTCGGTTTATTGGAAATCGCTTGCGCCGGCAAATCGGTGCCCAATCTAAACTACAAACTACCGCTCACACCACAAGCAGACGCTTGTCGTACCGCGCGACATGCGTTACGACTTATCGCGACTGCAAGGCCCGCCGCCTTCATCACAACCATGGCACGTGAGGTGGCGCGTTACAACACCATGCAGCAGAACGCGCAGTCCATTAACCAACCACTCACGCAATCGGTGCTCTTCAAGGCCAAAGCGGAAATTCTATTGTGCGTTGAGATGCTCATAGATAAAATGCAAGCGGAAATCGCCAGTCTGCTGGTAGAGGTGATGGACATCACATTACACTGTGTCGACAATAATGAACTGAAAGCACGCGGCTTAGCCGAGGTGTGCCCCTCAATATGCAAATTCAATCAGATATCACATTGTGCGCAATCCCGACGAATCGCCGTTGGCGCGCACAACGGTCATTTGGCAATCTACGAATTGCGCCAAAATAAATGTCAAATGATACCGGCGCACACACACCCCATAACATCGTTGGCCTTCTCGCCGGACGGCAAATTCCTCGTTTCCTATTCGTGCAGCGAAAACAGGCTGTCCTTCTGGCAAACGAGTACCGGCATGTTCGGCCTGGGCAATTCCCAAACACGTTGCACCAAAGGCTACTCAACAGCGCCCATACCCGATGTGTCGCGACTCAATCCGATGCGGCTAGCCAAGCTGGTGTGGATCAACAATCGCACCGTTACGCTAATGCTGGCCGATGGTTCAGAGACG
>correcta
ATGGTTAGCACAAATTTGGTGGTGCCGGTGGTGCTTTGGGGCCCTTCGGCACCAACCCACTGTGTGTCCAGCGTATTTCTATCCGATGATCAATCAACACTCGTCACTGGTTGCTACGATGGTCAGATCTGTTTGTGGCAAGTGGACCCGTTGACTATGAAAATGTCACCACGCTGTCTGCTGGTTGGACACTCGGCACCAGTTTTGTGCCTGGTACGTGCCTCCATACTACCTGAAAACAATTTTCTCGTCAGCTCTTCGGAAAATGGAGAAATGTGCACATGGGATCTAATCGACGGCAAATGTATGGAATCGGTGAAGTTGCCACAGGTACACACACAAATTCAAAGCTATCATCCAGCCAATAGCGAAGACGTGCGCCTCTTTTGCATTGGCTATTACCCAGAGATAATCGTAATGGACCCATTTAGTTTGGAAATCATTTATCAGCTCAGTTCGAAAGTAAAGCCGGACTGGATTTCGGCCCTACACGTTTTGCGCCCCATGAAACGCAAAGACGATGTCGCTTTAGCAATCACTACTACAGGTACCGTGAAAGTTTGGACCCTAATTGGTAACGAGAATAAACACGCTGAACCAATCTATGAAAATGAATCGAAGGAAATTCGTTGCTTGAATGCCATAACCATGAATTGTTGTGCACAAAATCAACGCACAGTGCTAATCGTTTGCACCAAGTACTGGCAAATCTATGATGCCGGAGATTTTACAGTACTTTGTTCGGTAATCGCACCGACACGCGAACGTTGGCAAGGTGGTGACTTCATCACTTCCGATCGCGTCATACTATGGACTGACGAGGGCAAAGGCTATATTTACAAGCTGCCTGCCAACTGTATACCAAACAACAAAGAGTTCCATGCAAAATCAGTGGTACGTGATGCACCTTATTTGTATTATGTATTGCAGCAACCAGGCGATAAAGTGCTTTCGTGTCCACCCGCAATGAAATTGCTGCGATATCAACGCGAGGAGGGCAAGATGCAACACTATTTGTTACGTGGAGATTCTGAAGGCTATATCTCCGTATGGACTGTTCCGGAGGTGCCACTGGATAACATCTGCATATTGCAAGCGAAACAAATGCCACCAAGAGTGCTTAAACCTACTGTCTGTACTTCGCTAGTAGAGGCCTGGTCTATCATGGATCCACCGCCCGTTGGTATACTCGATCAACTATCGCGTATCACCGAAACGCCCGTCAAACTAACCTCAAGCATTTACCTACCGCAGCAAAGTCGGTTGGTAATTGGACGTGAAGATGGCACCATTGTTATCGTGCCTGCCACCCAAACTGTTATGATGCAGCTGTTAATAGGCATCAAGCAAAACTTCAGTGATTGGCCGTCGCATCAAATTCTCTACGGCCATCGCGGGCGTGTCAACTGCCTATTGTGCCCTTCACTGGTGCATCCACGCTACGAGAAGTCTCATTTACTATCAGGTGGAGTCGATTTCGCCGTTTGTTTGTGGGACTTGTATAGTGGCAGTTTGTTGCACCGCTTCTGCGTGCATGCTGGCGAGATCACACAGCTGCTGGTGCCTCCAGAGACTTGTAGTAACCGCATACTGAAATGCATCTGCTCAGTTGCCTCAGATCACTCAGTGACGCTATTAAGCTTACAGGAACGCAAATGTGTTACACTTGCGAGTCGTCATCTGTTTCCAGTAATAACCATAAAATGGCGTCCACAGGACGATTTTCTCATCGTTGGTTGCTCAGACGGTTCTGTGTATGTGTGGCAAATGGAAACGGGACACTTGGATCGCGTGCTACATGGTATGCTGGCTGAAGAGGTGCTATTGGCGTGCGACGAACAGTCTGCCGAAGATGGTAGTGGCGGCCACAGTGGTGCAGCCGCGGCCACTTCCGAGATGGGAATGGCCAATCCGGCGGTACACTTTTTCCGCGGCATAAAGTCCCGGAACATGAACGCCATACGGCATGCAACTCAACGCGGCATACATCAGTTGCAGCAACTGCAGGGCCACAACCAAGGTAACTTCGATTTCCTAATGAAGCACCGCAGCAATCCGCTTGTGATTCAAGGTTTACGCACCAATCCTAAAGATGCGGAAAGTCATATACTATTTTTCGACATAGAAGGACTAATATTTGAATTGCATAGCGAAGAGTATGCACAAATGACACCCGCTGCTCTAGAGGCGCTGGGTGTGGTTCTAAGCAATCCGAAAGATAAGGCGGTGCATCTAGATGCATCCAAAAAAATTAGCGATTTCTTTGGGAAGGTGAAAAACAAAGCTGGCGATATGGAAAAAATATTGAAAGACAAGGATAAACACGGTCTAGTGCAGAAATTCAAAGAGAAGACGGAGGCAATGGAAAAGAAGGTGCAAGCGAAAGTCGAAAGTTTTCAAAAAGTCGTGGAAACGCAAGATCAGCCTGATGACTTGCGTAGCAAAATAGCTTCGAAAATGGAGGTGACACATGTGATGGAAGTAGGGCAATTGCTGCTATCACTTTTACACTCATGGGGGCTCGATCCACATTTGGATAAAGTGTGTGAATCACAGTTGGGTCTGCTGCGTCCGATTGTGCCAGTTTCATTTGGCGTGCTCTCCAAGGCTGGTTACATGTCGCTGCTATTGCCCACATGGCAGAACAATTACCAAATACCCGACAATATACCACCCACGCCTAGTAGCTCGAAGAAACGCGATATTCCGCCTGAACTACTCCGCCAAGAGCAGTTAACTGCTGTCTTTACATCACGTTTACATTGGGAGTTGAGCACGACGTTGACGTCAAACCACATATTGGCACTCGTGGCAATGTCCAATACTTTGATGTCGATGAACGCCGCATCTTTTCTTCCCGATAGCGAAAAGAGCAAGAAATTGCAGCGATTGGCCCAACGTACCGAATCTACGCTGAGTAACGAAGAGGAGCGTGAAGAGCTCATAGCACATCACACATCGCAAATCAAACAGGGCTGGAGTTTATTGTCCACACACCATTGCTTCCTATTGCCGGACAAGATCGAGGCATTAGAGCCACGAAAATTCAAACGGCCACAAGTTGAGGCTATGGCCAAGCGTTGGCAACATCATTGCATTGAGATACGCGAGGCGGCCCAACAGATTCTACTTGGCGAATTGACGCGCATGGGTAAGAAGGGGCGCAAGCAGCTGGTGGATAGTTGGGCACAGTACTTACCGCTCTACACGCACACCGAACCCATCGCACAGCCACAGGTGTTGGCGGCGGCCCAGGGCAACAGTGGCAATGGTACGAATGGACATACCAGCACAGTGGACAATCAGGACGAGGACTACGAGGAGGAGGAAGAGGAAATCATACGCAAGCCGTCCAGTTTGTCTGAATTGAAACGCAAGCAGACAACGGCTGTCATATTGTTGGGGGTAATCGGCGCCGAATTCGGACAGGACATTTCACAAGATTCACCACAGCGTGCAACTGCGGAAAGACGAAAATCCTCGGTGGCTGAAGGCTTTGGCATAGCCAATAACTTGGCCCGATTAACGTCTATGGCTTTAGCTCATTTGCTTTACGCACCACCTTCACAAAAACTACCAAAGTACACGCCACTTCGACGTGCAGCAATTGATTTGCTTGGACGCGGCTTCACAGTGTGGGAACCATATTTAGATGTAAGCAAAGTGCTGCTCGGTCTTTTGGAAATCGCTTGTGCCGGCAAATCGGTACCTAATCTAAACTACAAACTACCATTGACACCACAAGCGGATGCGTGTCGTACCGCGCGACATGCCCTTCGCCTCATTGCGACCGCAAGGCCGGCCGCCTTCATAACGACCATGGCGCGCGAGGTAGCACGCTACAATACTATGCAACAGAATGCACAGTCCATTAACCAGCCACTCACCCAGTCCGTGCTTTATAAAGCCAAGGCGGAAATACTATTGTGCGTTGAAATGCTCATTGATAAAATGCAAGCAGAAATCGCCAGTCTGCTTGTAGAGGTGATGGACATTACCCTGCACTGTGTGGACAATAATGAGTTGAAGGCGCGCGGTCTAGCCGAAGTATGTCCCTCGATTTGCAAATTCAATCAAATATCACATTGTGGGCAAACGCGACGCATTGCCGTTGGCGCACACAACGGTCATCTGGCAATCTATGAACTGCGTCAAAACAAGTGCCAGATGATACCAGCGCATACACACCCGATAACTTCGTTGGCTTTTTCGCCGGACGGCAAATTCCTTGTTTCTTATTCGTGCAGCGAAAACAGGCTATCCTTCTGGCAGACGAGTACCGGCATGTTCGGCTTGGGCAATTCGCAAACCCGTTGCACCAAAGGCTACTCAACAGCACCCATACCCGATGTATCACGCTTAAATCCGATGCGCCTAGCCAAATTAGTGTGGATCAACAATCGCACAGTCACGCTAATGTTGGCCGACGGCTCGGAGACG
>cucurbitae
ATGGTCAGCACAAATCTGGTGGTGCCGGTGGTGCTTTGGGGCCCTTCGGCACCAACCCACTGCGTGTCCAGCGTATTTCTATCAGACGATCAATCAACACTAGTCACCGGTTGCTACGATGGTCAGATCTGTTTGTGGCAAGTCGACCCGGTCACTATGAAAATGTCACCGCGCTGTCTGCTAGTCGGACACTCGGCACCAGTTTTGTGCCTCGTACGTGCCTCCATACTGCCTGAAAACAATTTTCTCGTCAGTTCTTCGGAGAATGGAGAAATGTGCACATGGGATCTGATCGATGGAAAATGCATGGAATCGGTGAAGTTGCCACAGGTGCACACACAAATTCAAAGCTATCATCCAGCCAACAGCGAAGACGTGCGCCTCTTTTGCATTGGCTATTACCCAGAGATAATCGTAATGGACCCTTTTAGTTTGGAAATCATCTATCAGCTTAGTTCGAAAGTAAAGCCGGACTGGATTTCGGCTCTACATGTTTTACGCCCCATGAAACGCAAAGACGATGTCGTCTTGGCAATCACTACAACCGGTACAGTGAAAGTGTGGACTCTAATCGGCAACGAGAATAAACACGCCGAACCGATCTATGAGAATGAGTCCAAGGAAATTCGTTGCTTGAATGCCATTACCATGAATTGTTGTGCACAAAATCAACGCACAGTGCTAATCGTTTGCACCAAGTACTGGCAAATCTACGATGCGGGCGATTTCACAGTGCTCTGCTCGGTAATCGCACCAACACGCGAACGTTGGCAAGGTGGTGATTTCATCACTTCCGATCGCGTCATACTGTGGACGGACGAGGGCAAAGGCTATATTTACAAACTGCCTGCTAATTGTATACCCGACAACAAAGAGTTCCATGCCAAATCGGTGGTACGTGATGCACCCTACCTATATTATGTATTGCAGCAACCAGGCGATAAGGTGCTCTCGTGTCCGCCAGCAATGAAATTGTTGCGTTATCAACGTGAGGAGGGCAAAATGCAACACTATTTGTTACGTGGCGATTCTGAGGGCTATATCTCGGTATGGACTGTGCCCGAAGTACCGTTGGATAACATCAGTATATTGCAAGCGAAGCAAATGCCACCAAGAGTGCTTAAGCCCACTGTCTGTACATCGCTAGTAGAGGCCTGGTCTATCATGGATCCACCGCCCGTTGGCATACTCGATCAATTGTCGCGTATCACGGACACGCCCGTCAAACTAACCTCAAGCATTTACCTACCGCAGCAAAGTCGGTTGGTAATTGGACGTGAAGATGGCACCATTGTTATTGTGCCTGCCACCCAAACTGTCATGATGCAGCTGTTGATAGGCATTAAGCAGAACTTCAGCGATTGGCCGTCTCACCAAATTCTCTACGGTCATCGCGGACGCGTCAACTGCCTGTTGTGTCCTTCACTGGTACATCCACGCTACGAGAAGTCTCATTTGCTCTCAGGCGGTGTTGATTTCGCCGTTTGTTTGTGGGACTTGTATAGCGGCAGTTTGTTGCATCGCTTCTGTGTACATGCAGGCGAGATCACGCAACTGTTGGTGCCACCTGAGACTTGTAGTAACCGCATACTGAAATGCATCTGCTCCGTTGCATCAGATCATTCGGTGACACTGTTAAGCTTGCAGGAACGCAAATGTGTCACACTTGCGAGTCGTCATCTATTTCCGGTAATATCCATCAAATGGCGTCCGCTCGATGATTTTCTCATCGTTGGTTGTTCAGACGGCTCCGTGTATGTGTGGCAAATGGAAACGGGCCACTTGGATCGAGTGCTACATGGCATGCTGGCTGAAGAGGTGCTCTTGGCGTGCGACGAACAATCTGCCGAAGATGGCAGTGGTGGACACAACGGTGCAACTTCGACCACTTCAGAAATGGGTATGGCCAATCCGGCGGTACACTTTTTCCGCGGCATAAAATCGCGAAACATGAACGCCATACGACATGCCACGCAACGCGGCATACATCAATTGCAGCAACTGCAAGGTCACAATCAAGGTAACTTCGATTTCTTAATGAAACACCGCAGCAATCCGCTCGTGATTCAAGGTTTGCGCACCAATCCCAAAGATGCCGAAAGTCATATACTATTCTTCGACATAGAAGGGCTAATATTTGAATTGCATAGCGAGGAATATGCACAAATGACACCCGCTGCCTTAGAGGCGCTGGGTGTGATTCTAAATAACCCGAAAGATAAGGCGGTGCATCTGGATGCATCTAAGAAGATTAGCGATTTCTTTGGGAAGGTGAAAAACAAAGCTGGCGACATGGAAAAGATATTGAAAGACAAGGATAAACACGGTCTAGTGCAAAAATTCAAAGAGAAAACGGAGCAAATGGAGAAGAAGGTGCAGGCGAAAGTCGAGAGTTTCCAGAAAGTCGTGGAAACACAAGATCAGCCTGATGATTTGCGTAGTAAAATCGCTTCGAAAATGGAGGTGACACACGTGATGGAGGTGGCACAATTATTGCTATCACTTTTACACTCCTGGGGTCTAGATCCACATCTGGATAAAGTGTGCGAATCACAACTAGGACTGCTGCGTCCAATTGTGCCAGTTTCATTTGGCGTGCTCTCCAAAGCTGGCTACATGTCGCTGCTGTTGCCCACATGGCAGAACAACTACCAAATACCCGACAATATACCACCCACACCTAGCAGCTCGAAGAAACGCGATATTCCGGCTGAACTACTGCGCCAAGAGCAGTTAACGGCTGTCTTTACATCACGCTTACATTGGGAGTTGAGCACGACGTTGACATCAAATCACATACTGGCACTTGTGGCGATGTCCAATACTTTGATGTCGATGAACGCCGCATCTTTTCTTCCAGACAGCGAAAAGAGTAAGAAACTACAGCGATTGGCACAACGCACCGAATCGACGCTGAGCAACGAAGAGGAGCGTGAGGAGCTCATTGCACATCACACATCGCAAATCAAACAGGGCTGGAGTTTATTGTCCACACACCATTGCTTCCTGCTGCCCGATAAGATCGAGGCATTGGAGCCACGAAAATTCAAGCGGCCACAAGTTGAGGCGATGGCCAAACGTTGGCAACACCATTGCATCGAGATACGCGAGGCGGCCCAACAGATTCTACTTGGCGAATTGACGCGCATGGGTAAGAAGGGGCGCAAACAGCTGGTGGATAGTTGGGCACAGTACTTACCACTCTACACGCACACCGAGCCCATCGTACAGCCACAGGTGCTGGCGGCGGCACAAGGCAACAGTGGCAATGGCACGAATGGACATACCGCCACAGTTGACAATCAGGACGAGGACTACGAGGAGGAGGAAGAGGAAATCATTCGCAAGCCGTCCAGTTTATCCGAACTAAAACGCAAGCAGACCACGGCAGTCATATTATTGGGCGTAATAGGCGCCGAGTTCGGACAGGACATTTCCCAGGATTCACCACAGCGTGCAACTGCGGAAAGACGAAAATCCTCAGTGGCTGAAGGTTTTGGCATAGCCAATAACTTGGCCCGATTGACGTCAATGGCTTTAGCACATTTGCTTTACGCACCACCCTCACAGAAACTACCAAAGTACACGCCACTGCGACGTGCCGCAATTGATTTGCTGGGACGCGGCTTCACCGTATGGGAACCATATTTGGATGTAAGCAAAGTGCTGCTCGGTTTGTTGGAGATCGCATGCGCCGGCAAATCGGTACCGAATCTAAATTACAAACTACCATTGACACCACAGGCGGACGCGTGTCGTACGGCGCGACATGCCCTTCGTCTGATTGCGACCGCAAGGCCAGCCGCCTTCATAACGACCATGGCACGCGAGGTGGCACGCTACAACACTATGCAGCAGAATGCACAGTCCATTAACCAACCACTCACGCAGTCAGTGCTCTTCAAGGCCAAAGCGGAAATACTGCTGTGCGTTGAAATGCTCATTGATAAAATGCAAGCGGAAATCGCCAGTCTGCTTGTCGAGGTGATGGACATTACACTGCACTGTGTGGACAATAATGAGTTGAAGGCGCGCGGTCTAGCCGAAGTGTGCCCCTCGATATGCAAATTCAATCAAATATCACATTGCGCGCAATCGCGACGCATTGCTGTTGGCGCACACAACGGACATCTGGCCATCTATGAGCTGCGTCAAAACAAGTGCCAGATGATACCGGCACACACACACCCCATAACTTCGTTGGCCTTTTCGCCGGATGGCAAATTCCTTGTTTCATATTCGTGCAGCGAAAATCGGCTCTCCTTCTGGCAGACGAGTACCGGCATGTTTGGCTTGGGCAATTCGCAAACACGCTGCACCAAAGGCTACTCGACAGCGCCCATACCGGATGTGTCACGCCTGAATCCGATGCGCCTCGCCAAACTGGTGTGGATAAACAATCGCACCGTGACGCTAATGCTGGCCGACGGCTCGGAGACG
>dorsalis
ATGGTTAGCACAAATTTGGTGGTGCCGGTGGTGCTTTGGGGCCCTTCAGCACCAACCCACTGCGTGTCCAGCGTATTTCTATCCGATGATCAATCAACACTCGTCACTGGTTGCTACGATGGTCAGATCTGTTTGTGGCAAGTTGACCCGTTGACTATGAAAATGTCACCACGCTGTCTACTGGTTGGACACTCGGCACCAGTTTTGTGCCTGGTACGTGCATCCATACTGCCTGAAAACAATTTTCTCGTGAGCTCTTCGGAAAATGGAGAAATGTGCACATGGGATCTAATCGATGGCAAATGTATGGAATCGGTGAAGTTGCCACAGGTGCACACACAAATTCAAAGCTATCATCCAGCCAACAGCGAAGACGTGCGCCTTTTTTGCATTGGCTATTACCCAGAGATAATCGTAATGGACCCATTTAATTTGGAAATCATTTATCAGCTCAGTTCGAAAGTAAAGCCGGACTGGATTTCGGCCCTACACGTTTTGCGCCCCATGAAACGCAAAGACGATGTCGCTTTGGCAATCACTACTACAGGTACCGTGAAAGTTTGGACGCTAATTGGTAACGAGAATAAACACGCTGAACCAATCTATGAAAATGAATCGAAGGAAATTCGTTGCTTGAATGCCATAACCATGAATTGTTGTGCACAAAATCAACGCACAGTGCTAATCGTTTGCACCAAGTACTGGCAAATATATGATGCGGGAGATTTTACAGTACTCTGTTCGGTGATCGCACCGACACGCGAACGTTGGCAAGGTGGTGATTTCATCACTTCCGATCGCGTCATACTGTGGACTGACGAGGGCAAAGGCTATATTTACAAGCTGCCTGCCAATTGTATACCAGACAACAAAGAGTTCCATGCCAAATCAGTGGTACGAGATGCACCCTATTTGTATTATGTATTACAGCAACCAGGCGATAAAGTACTGTCGTGTCCACCCGCAATGAAGTTGCTGCGATATCAACGCGAGGAGGGCAAGATGCAACACTATTTGTTACGTGGAGATTCCGAAGGCTATATCTCCGTATGGACTGTTCCGGAGGTGCCACTGGATAACATCTGCATATTGCAAGCGAAACAAATGCCACCAAGAGTGCTTAAGCCTACTGTCTGTACTTCGCTAGTAGAGGCCTGGTCTATTATGGATCCACCGCCCGTTGGTATACTCGATCAACTATCGCGTATCACTGAAACGCCGGTAAAACTAACCTCAAGCATTTACCTACCGCAGCAAAGTCGGTTGGTAATTGGACGTGAAGATGGCACCATTGTTATCGTGCCTGCCACCCAAACTGTTATGATGCAGCTGTTAATAGGCATCAAGCAAAACTTTAGCGATTGGCCGTCGCATCAAATTCTTTACGGCCATCGCGGGCGTGTCAACTGCCTATTGTGCCCTTCACTGGTGCATCCACGCTACGAGAAGTCTCATTTACTATCAGGTGGAGTCGATTTCGCCGTTTGTTTGTGGGACTTGTATAGTGGCAGTTTGTTACACCGCTTCTGCGTGCATGCTGGCGAGATCACACAACTGCTGGTGCCTCCAGAGACTTGTAGTAACCGCATATTGAAATGCATCTGCTCGGTTGCATCAGATCACTCGGTTACGCTATTAAGCTTACAGGAACGCAAATGTGTTACACTTGCGAGTCGTCATCTGTTTCCAGTAATATCCATAAAATGGCGTCCACAGGACGATTTCCTCATCGTTGGTTGCTCAGACGGCTCTGTGTATGTGTGGCAAATGGAAACGGGACACTTGGATCGCGTGCTACATGGTATGCTGGCTGAAGAGGTGCTACTGGCGTGCGACGAACAGTCTGCCGAAGATGGTAGTGGCGGACACAGTGGTGCAGCCGCGGCCACTTCGGAGATGGGAATGGCCAATCCGGCTGTACACTTTTTCCGCGGCATAAAGTCCCGGAACATGAACGCCATACGGCATGCAACTCAACGCGGCATACATCAGTTGCAGCAACTACAGGGCCACAACCAAGGTAACTTCGATTTCCTAATGAAGCACCGCAGCAATCCGCTTGTGATTCAAGGTTTACGCACCAATCCTAAAGATGCGGAAAGTCATATACTATTTTTCGACATAGAAGGACTAATATTTGAATTGCATAGCGAAGAGTATGCACAAATGACACCAGCTGCTCTAGAGGCGCTGGGTGTGGTTCTAAGCAATCCGAAAGATAAGGCAGTGCACCTAGATGCATCCAAAAAAATTAGCGATTTCTTTGGGAAGGTGAAAAACAAAGCTGGCGATATGGAGAAAATATTGAAAGATAAGGATAAACACGGCCTAGTGCAGAAATTCAAAGAGAAAACGGAGGCGATGGAAAAGAAGGTGCAAGCTAAAGTCGAAAGTTTTCAAAAAGTCGTGGAGACGCAAGATCAGCCTGATGACTTGCGTAGCAAAATAGCTTCGAAAATGGAGGTGACACATGTGATGGAAGTGGGGCAGTTGTTGCTATCACTTTTACACTCATGGGGGCTCGATCCACATTTGGATAAAGTGTGTGAATCACAGTTGGGTCTGCTACGTCCGATTGTGCCAGTCTCATTTGGCGTGCTCTCCAAGGCTGGTTACATGTCGCTGCTATTGCCCACGTGGCAGAATAATTACCAAATACCCGACAATATACCACCCACGCCTAGTAGCTCGAAGAAACGCGATATTCCGCCTGAATTACTCCGCCAAGAGCAGTTAACTGCTGTCTTTACATCACGTTTACATTGGGAGTTGAGCACGACGTTGACGTCAAACCACATATTGGCACTGGTGGCCATGTCCAATACTTTGATGTCAATGAACGCCGCATCTTTTCTTCCCGATAGCGAAAAGAGCAAGAAATTGCAGCGATTGGCCCAACGTACCGAATCTACGCTGAGTAACGAAGAGGAGCGTGAAGAGCTCATAGCACATCACACATCGCAAATCAAACAGGGCTGGAGTTTATTGTCCACACACCATTGCTTCCTATTGCCCGACAAGATCGAGGCATTAGAGCCACGAAAATTCAAACGGCCACAAGTTGAGGCTATGGCCAAGCGTTGGCAACATCATTGCATTGAGATACGTGAGGCGGCCCAACAGATTCTACTTGGCGAATTGACGCGCATGGGTAAGAAGGGGCGCAAGCAGCTGGTGGATAGTTGGGCACAGTACTTACCGCTCTACACGCACACCGAACCCATCGCACAGGCACAGGTGTTGGCGGCGGCCCAGGGCAACAGTGGCAATGGTACGAATGGACATACCGGCACAGTTGACAATCAGGACGAAGACTATGAGGAGGAGGAAGAAGAAATCATACGCAAGCCGTCCAGTTTGTCTGAATTGAAACGCAAGCAGACAACGGCTGTCATACTGTTGGGGGTAATCGGCGCCGAATTCGGACAGGACATTTCACAAGATTCACCACAGCGTGCAACTGCGGAAAGACGAAAATCTTCGGTAGCTGAAGGTTTTGGCATAGCCAATAACTTGGCCCGATTAACGTCTATGGCTTTAGCTCATTTGCTTTACGCACCACCTTCACAAAAACTACCAAAGTACACCCCACTTCGACGTGCAGCAATTGATTTGCTTGGACGCGGTTTCACAGTATGGGAACCATATTTAGATGTAAGCAAAGTGCTGCTCGGTCTGTTGGAAATCGCGTGTGCCGGCAAATCGGTACCTAATCTAAACTACAAACTACCATTGACACCACAGGCGGATGCGTGTCGTACCGCGCGACATGCGCTTCGTCTGATTGCGACCGCAAGGCCCGCCGCCTTCATAACGACCATGGCGCGCGAGGTCGCACGCTACAACACTATGCAACAGAATGCACAATCCATTAACCAACCACTCACCCAGTCAGTGCTTTATAAAGCCAAGGCGGAAATACTATTGTGCGTTGAAATGCTCATTGATAAAATGCAAGCAGAAATAGCCAGCTTGCTTGTAGAGGTGATGGACATTACCCTGCACTGTGTGGACAATAATGAGTTGAAGGCGCGCGGCCTAGCCGAGGTATGTCCATCGATTTGCAAATTCAATCAAATATCACATTGTGGGCAAACGCGACGTATTGCCGTCGGCGCACACAACGGTCATCTGGCAATCTATGAACTGCGTCAAAACAAGTGCCAGATGATACCAGCGCACACACACCCCATAACTTCGTTGGCTTTTTCGCCGGACGGCAAATTCCTTGTTTCTTATTCGTGCAGCGAGAACAGGCTATCCTTCTGGCAGACGAGTACCGGCATGTTCGGTTTGGGCAATTCGCAAACACGTTGCACCAAAGGCTACTCGACAGCACCCATACCCGATGTATCACGCTTAAATCCGATGCGTCTAGCGAAATTGGTGTGGATCAACAATCGCACAGTCACGCTAATGTTGGCCGACGGCTCGGAGACG
>jarvisi
ATGGTTAGCACAAATTTGGTGGTGCCCGTGGTGCTTTGGGGCCCTTCGGCACCAACCCACTGCGTGTCCAGCGTATTTCTATCCGATGATCAATCAACACTCGTCACTGGTTGCTACGATGGTCAGATCTGTTTGTGGCAAGTGGACCCTTTGACTATGAAAATGTCACCACGCTGTCTGCTAGTTGGACACTCGGCACCAGTTTTATGCCTGGTACGTGCTTCCATACTGCCTGAAAACAATTTTCTCGTCAGCTCTTCGGAAAATGGAGAAATGTGCACATGGGATCTAATCGATGGCAAATGTATGGAATCGGTGAAGTTGCCACAGGTGCACACACAAATTCAAAGCTATCATCCAGCCAACAGCGAAGACGTGCGCCTCTTTTGCATTGGCTATTACCCAGAGATAATCGTAATGGACCCATTTAGTTTGGAAATCATTTATCAGCTCAGTTCAAAAGTAAAGCCGGACTGGATATCGGCGCTACACGTTTTGCGCCCCATGAAACACAAGGACGATGTCGCTTTGGCAATCACTACTACAGGTACCGTGAAAGTTTGGACGTTAATTGGTAACGAGAATAAACACGCTGAACCAATCTATGAAAATGAATCAAAGGAAATTCGTTGCTTGAATGCCATAACCATCAATTGTTGTGCACAAAATCAACGCACAGTGCTAATCGTTTGCACCAAATACTGGCAAATCTATGATGCGGGAGATTTTACAGTACTCTGTTCGGTGATTGCACCGACACGCGAACGTTGGCAAGGTGGTGATTTCATCACTTCCGATCGCGTCATACTGTGGACTGACGAGGGCAAAGGCTATATTTACAAGCTGCCTGCCAATTGTATACCACACAACAAAGAGTTCCATGCCAAATCAGTGGTACGTGATGCACCCTATTTGTACTATGTATTGCAGCAACCAGGCGATAAAGTGCTTTCGTGTCCACCCGCAATGAAGTTTCTGCGATATCAACGCGAGGAGGGCAAGATGCAACACTATTTGTTACGTGGAGACTCCGAAGGCTATATCTCCGTATGGACAGTTCCGGAGGTGCCATTGGATAACATCTGTATATTGCAAGCGAAACAAATGCCACCAAGAGTGCTTAAACCTACTGTCTGTACTTCGCTAGTAGAGGCCTGGTCTATCATGGATCCACCGCCCGTTGGTATACTCGATCAACTATCGCGTATCACCGAAACGCCCGTCAAACTAACCTCAAGCATTTACCTACCGCAGCAAAGTCGGTTGGTAATTGGACGTGAAGATGGCACCATTGTTATCGTGCCTGCCACTCAAACTGTTATGATGCAGCTGCTAATAGGCATCAAGCAAAACTTTAGCGATTGGCCGTCGCATCAGATTCTTTATGGCCATCGCGGGCGTGTCAACTGCCTATTGTGCCCTTCACTGGTGCATCCACGCTACGAGAAGTCTCATTTACTATCAGGTGGAGTCGATTTCGCCGTTTGTTTGTGGGACTTGTATAGTGGCAGTTTGTTGCATCGCTTCTGCGTGCATGCTGGCGAGATCACACAGCTGCTGGTGCCTCCAGAGACTTGTAGTAACCGCATACTGAAATGCATTTGCTCGGTTGCATCAGATCACTCGGTGACGCTATTAAGCTTACAGGAACGCAAATGTGTTACACTTGCGAGTCGTCATCTTTTTCCAGTAATATCCATAAAATGGCGTCCACAGGACGATTTTCTCATCGTTGGTTGCTCCGACGGTTCTGTGTATGTGTGGCAAATGGAAACAGGACACTTGGATCGCGTGCTACATGGTATGCTGGCTGAAGAGGTGCTATTGGCGTGCGACGAACAGTCTGCCGAAGATGGTAGTGGGGGACACAGTGGTGCAGCCGCGGCCACTTCAGAGATGGGAATGGCCAATCCGGCGGTACACTTTTTCCGCGGCATAAAGTCCCGAAACATGAACGCCATACGACATGCAACTCAACGCGGCATACATCAGTTGCAGCAACTACAAGGCCACAACCAAGGTAACTTCGATTTCCTAATGAAGCACCGCAGCAATCCGCTTGTGATTCAAGGTTTACGCACCAATCCTAAAGATGCAGAAAGTCATATACTATTTTTCGACATAGAAGGACTAATATTTGAATTGCATAGCGAAGAATATGCACAAATGACACCCGCTGCCCTAGAGGCGCTGGGTGTGATTCTAAGCAATCCGAAAGATAAGGCGGTGCATCTAGATGCATCCAAAAAAATTAGCGATTTCTTTGGGAAGGTGAAAAACAAAGCTGGCGATATGGAGAAAATATTGAAAGATAAGGATAAACACGGTCTAGTGCAGAAGTTCAAAGAGAAGACGGAGGCAATGGAAAAGAAGGTGCAAGCGAAAGTCGAAAGTTTTCAAAAAGTCGTGGAGACTCAAGATCAGCCTGATGACTTGCGTAGCAAAATAGCTTCGAAAATGGAGGTGACACACGTGATGGAAGTGGCGCAGTTATTGCTATCACTTTTACACTCGTGGGGGCTCGATCCACATTTGGATAAAGTGTGTGAATCACAGTTGGGTCTGCTACGTCCGATTGTGCCAGTTTCATTTGGCGTACTCTCCAAGGCTGGTTACATGTCGCTGCTGTTGCCCACATGGCAGAACAATTACCAAATACCGGACAATATACCACCCACGCCTAGTAGCTCGAAGAAACGCGATATTCCGCCTGAATTACTCCGCCAAGAGCAGTTAACTGCTGTCTTTACATCACGTTTACATTGGGAGTTGAGCACGACGTTGACGTCAAACCACATATTGGCACTCGTGGCAATGTCCAATACTTTGATGTCGATGAACGCCGCATCTTTTCTTCCCGATAGCGAAAAGAGCAAGAAATTGCAGCGATTGGCCCAACGTACCGAATCTACGCTAAGTAACGAAGAGGAGCGTGAAGAGCTCATAGCACATCACACATCGCAAATCAAACAGGGCTGGAGTTTATTGTCCACACACCATTGCTTCCTATTGCCCGACAAGATCGAGGCTTTAGAACCACGGAAATTCAAGCGGCCACAAGTTGAGGCGATGGCCAAACGTTGGCAGCATCATTGCATTGAAATACGCGAGGCAGCCCAACAGATTCTACTTGGCGAATTGACGCGCATGGGTAAGAAGGGGCGAAAGCAGCTGGTGGATAGTTGGGCACAGTACTTACCGCTCTACACTCACACCGAACCTATCGCACAGCCACAAGTGCTGGCGGCGGTACAGGGCAACAGTGGCAATGGTACGAATGGTCATACCGGCACAGTGGACAATCAGGACGAGGACTACGAGGAGGAGGAAGAGGAAATCATACGCAAGCCGTCCAGTTTGTCTGAATTGAAGCGCAAACAGACTACGGCTGTCATACTGTTGGGGGTAATCGGCGCAGAATTCGGACAGGACATTTCACAAGATTCACCACAGCGTGCAACTGCGGAAAGACGAAAATCATCGGTTGCCGAAGGTTTTGGCATAGCCAATAACTTGGCCCGATTAACGTCTATGGCTTTAGCACATTTGCTTTACGCACCACCTTCACAAAAACTACCAAAGTACACGCCACTTCGACGTGCAGCAATTGATTTGCTTGGACGCGGCTTCACAGTATGGGAACCATATTTAGATGTAAGCAAAGTGCTGCTCGGTTTGTTGGAAATCGCTTGTGCCGGCAAATCGGTACCTAATCTAAACTACAAACTACCATTGACACCACAGGCGGATGCGTGTCGTACCGCGCGACATGCCCTTCGTCTGATTGCGACCGCAAGGCCTGCCGCCTTCATAACGACCATGGCACGCGAGGTGGCACGCTACAACACTATGCAACAGAATGCACAGTCCATTAACCAGCCACTCACCCAGTCAGTGCTTTATAAAGCCAAGCCGGAAATACTATTGTGCGTTGAAATGCTCATTGATAAAATGCAGGCAGAAATCGCCAGCCTACTTGTAGAGGTGATGGACATCACCCTGCACTGTGTGGACAATAATGAGTTGAAGGCGCGCGGTCTAGCTGAGGTATGTCCTTCGATATGCAAATTCAATCAAATATCACATTGTGGGCAAACGCGACGTATTGCCGTTGGGGCTCACAACGGTCATCTGGCAATCTATGAACTGCGTCAAAACAAGTGTCAGATGATACCGGCGCACACACACCCCATAACTTCGTTGGCTTTTTCACCGGACGGCAAATTCCTTGTTTCTTATTCGTGCAGTGAAAACAGGCTATCCTTCTGGCAGACGAGTACCGGCATGTTCGGCTTAGGCAATTCGCAAACACGTTGCACCAAAGGCTACTCGACAGCACCCATACCCGATGTATCACGCTTAAATCCGATGCGCCTAGCCAAATTGGTGTGGATCAACAATCGCACAGTCACGCTAATGTTGGCCGACGGCTCGGAGACG
>latifrons
ATGGTTAGCACAAATTTGGTGGTGCCGGTGGTGCTTTGGGGCCCTTCGGCACCAACCCACTGCGTGTCCAGCGTATTTCTATCCGATGATCAATCAACACTCGTCACTGGTTGCTACGATGGTCAGATCTGTTTGTGGCAAGTTGACCCGTTGACTATGAAAATGTCACCACGCTGTCTGCTGGTTGGACACTCGGCACCAGTTTTGTGCCTGGTACGTGCCTCCATACTGCCTGAAAACAATTTTCTCGTCAGCTCTTCGGAAAATGGAGAAATGTGCACATGGGATCTAATCGATGGCAAATGTATGGAATCGGTGAAGTTGGCACAGGTGCACACACAAATTCAAAGCTATCATCCAGCCAACAGCGAAGACGTGCGCCTCTTTTGCATTGGCTATTACCCAGAGATAATCGTAATGGACCCATTTAGTTTGGAAATCATTTATCAGCTTAGTTCGAAAGTAAAGCCGGACTGGATTTCGGCACTACACGTTTTGCGCCCCATGAAACGCAAAGACGATGTCGTTCTGGCAATCACCACTACCGGGACCGTGAAAGTTTGGACGCTAATTGGTAACGAGAATAAGCACGCTGAACCAATCTATGAAAATGAATCGAAGGAAATTCGTTGCTTGAATGCCATAACCATGAATTGTTGTGCACAAAATCAACGCACAGTGCTAATCGTTTGCACCAAGTACTGGCAAATCTATGATGCGGGAGATTTTACAGTACTCTGTTCGGTGATCGCACCGACACGCGAACGTTGGCAAGGTGGTGATTTCATCACTTCCGATCGCGTCATGCTATGGACTGACGAGGGCAAAGGCTATATTTACAAGCTGCCTGCCAATTGTATACCAGACAACAAAGATTTTCATGCCAAATCAGTGGTACGTGATGCACCCTATTTGTATTATGTATTGCAGCAACCGGGCGATAAAGTGCTGTCGTGTCCACCCGCAATGAAGTTGCTGCGATATCAACGAGAGGACGGCAAAATGCAACACTATTTGTTACGTGGAGATTCCGAGGGCTATATCTCCGTATGGACAGTTCCGGAGGTGCCTCTGGATAATATCTGCATATTGCAAGCGAAACAAATGCCACCAAGAGTGCTTAAACCTACTGTCTGTACTTCGTTAGTCGAGGCATGGTCTATCATGGATCCACCGCCCGTTGGTATACTCGATCAACTATCGCGTATCACCGAAACGCCAGTCAAACTAACCTCAAGCATTTACCTACCGCAGCAAAGTCGGTTGGTAATTGGACGTGAAGATGGCACCATTGTTATCGTGCCTGCCACCCAAACTGTTATGATGCAGCTGTTAATAGGCATCAAGCAAAACTTTAGCGATTGGCCGTCGCATCAGATCCTTTGTGGGCATCGCGGGCGTGTCAACTGCCTATTGTGCCCTTCACTGGTGCATCCACGCTACGAGAAGTCACAATTACTATCAGGTGGAGTCGATTTCGCCGTTTGTTTGTGGGACTTGTATAGTGGCAGTTTGTTGCATCGCTTCTGCGTGCATGCTGGCGAGATCACACAGCTGCTGGTGCCTCCAGAGACTTGTAGTAACCGCATACTGAAATGCATCTGCTCAGTTGCATCAGATCACTCAGTGACGCTATTAAGCTTACAGGAACGCAAATGTGTTACACTTGCCAGTCGTCATCTGTTTCCAGTAATATCCATAAAATGGCGTCCACAGGACGATTTTCTCATCGTTGGTTGCTCAGACGGTTCTGTGTATGTGTGGCAAATGGAAACGGGACACTTGGATCGCGTGCTACATGGTATGCTGGCTGAAGAGGTGTTATTGGCGTGCGACGAACAGTCTGCCGAAGATGGTAGTGGCGGACAGAGTGGTGCAGCCGCGGCCACTTCAGAGATGGGAATGGCCAATCCGGCGGTACACTTTTTCCGCGGCATAAAGTCCCGCAACATGAACGCCATACGACATGCAACTCAACGCGGCATACATCAGTTGCAGCAACTACAGGGCCACAACCAAGGTAACTTCGATTTCCTAATGAAGCACCGCAGCAATCCGCTTGTGATTCAAGGGTTACGCACCAATCCTAAAGATGCGGAAAGTCATATACTATTTTTCGACATAGAAGGACTAATATTTGAATTGCATAGCGAGGAGTATGCACAAATGACGCCCGCTGCCCTAGAGGCGCTGGGTGTGGTTCTAAGCAATCCGAAAGATAAGGCGGTGCATCTAGATGCATCCAAAAAAATTAGCGATTTCTTTGGGAAGGTGAAAAACAAAGCTGGCGATATGGAAAAAATATTGAAAGATAAGGATAAACACGGCCTAGTGCAGAAGTTCAAAGAAAAGACGGAGGCAATGGAAAAGAAGGTGCAAGCGAAAGTCGAAAGTTTTCAAAAAGTCGTGGAGACGCAAGATCAGCCTGATGACTTGCGTAGCAAAATAGCTTCGAAAATGGAGGTGACACATGTGATGGAAGTGGCGCAATTGTTGCTATCACTTTTACACTCGTGGGGACTCGATCCACATTTGGATAAAGTATGTGAATCACAGTTGGGTCTGCTGCGTCCTATTGTGCCAGTTTCATTTGGCGTGCTCTCCAAGGCTGGTTACATGTCATTGCTATTGCCCACGTGGCAGAACAATTACCAAATACCCGACAATATACCACCCACGGCAAGTAGCTCGAAGAAACGCGATATTCCGGCTGAATTACTCCGCCAAGAGCAGTTAACTGCTGTCTTTACATCACGTTTACATTGGGAGTTGAGCACGACGTTGACATCAAACCACATATTAGCACTAGTGGCCATGTCCAATACTTTGATGTCGATGAACGCCGCATCGTTTCTTCCCGACAGCGAAAAGAGCAAGAAATTGCAGCGATTGGCCCAACGGACCGAATCTACGCTGAGTAACGAAGAGGAGCGTGAAGAGCTCATAGCACATCACACATCGCAAATCAAACAAGGCTGGAGTTTATTGTCCACGCACCATTGCTTCCTATTGCCCGACAAGATCGAGGCATTAGAGCCACGAAAATTCAAACGGCCACAAGTTGAGGCGATGGCCAAGCGTTGGCAGCATCATTGCATTGAGATACGCGAGGCGGCCCAACAGATTCTACTTGGCGAATTGACGCGCATGGGTAAGAAGGGGCGCAAGCAGCTAGTGGATAGTTGGGCACAGTACTTACCGCTCTACACGCACACCGAACCCATCGTACAGCCACAGGTACTGGCGGCGGTACAGGGTAATAGTGGCAATGGTACGAATGGGCATACCGGCACAGTGGACAATCAGGACGAGGACTACGAGGAGGAGGAAGAGGAAATCATACGCAAGCCGTCCAGTTTGTCTGAACTGAAACGCAAGCAGACAACGGCTGTCATACTTTTAGGCGTAATCGGCGCCGAATTTGGACAGGACATTTCACAAGATTCACCACAACGTGCAACTGCGGAAAGACGAAAATCCTCGGTGGCTGAAGGTTTTGGCATAGCCAATAACTTGGCCCGATTAACGTCTATGGCTTTAGCCCATTTGCTTTACGCACCACCTTCACAAAAACTACCAAAGTACACGCCACTTCGACGTGCTGCAATTGATTTGCTTGGACGTGGCTTCACAGTATGGGAACCATATTTAGATGTAAGCAAAGTGCTGCTCGGTTTGTTGGAAATCGCTTGTGCCGGCAAATCGGTACCTAATCTAAACTACAAACTACCATTGACACCACAGGCGGATGCGTGTCGTACCGCGCGACATGCCCTTCGTCTGATTGCGACCGCAAGGCCTGCCGCCTTCATAACGACCATGGCGCGCGAGGTGGCACGCTACAACACTATGCAACAGAATGCGCAGTCCATTAACCAACCACTCACCCAGTCAGTGCTTTACAAAGCCAAGGCGGAAATACTATTGTGCGTTGAAATGCTCATTGATAAAATGCAAGCAGAAATCGCCAGTCTGCTTGTAGAGGTGATGGACATTACCCTGCACTGTGTGGACAATAATGATTTGAAGGCGCGCGGCTTAGCCGAGGTATGTCCCTCGATATGCAAATTCAATCAAATATCACATTGTGGGCAAACGCGACGTATTGCCGTTGGCGCACACAACGGTCATCTGGCAATCTATGAACTGCGTCAAAACAAGTGCCAGATGATACCAGCACACACACACCCCATAACTTCGCTAGCTTTTTCGCCGGACGGCAAATTTCTTGTTTCTTATTCGTGTAGCGAAAATAGGCTATCCTTCTGGCAGACGAGTACCGGCATGTTCGGCTTAGGCAATTCGCAAACACGTTGCACCAAAGGCTACTCGACAGCACCCATACCCGATGTATCACGCTTAAACCCGATGCGCTTAGCCAAATTGGTGTGGATCAACAACCGCACGGTCACACTAATGTTGGCCGACGGCTCGGAAACG
>minax
ATGGTCAGCACAAATTTGGTGGTGCCGGTGGTGCTTTGGGGTCCTTCGGCACCAACCCACTGCGTGTCGAGCGTATTTCTATCAGACGATCAATCAACACTTGTGACCGGTTGCTACGATGGGCAGATCTGTTTGTGGCAAGTTGATCCAGTCACTATGAAAATGTCGCCACGTTGTTTGCTGGTTGGACACTCGGCACCAGTTTTGTGCCTCGTACGTGCCTCCATACTGCCTGAAAATAGTTTTCTCGTCAGCTCTTCGGAAAATGGAGAAATGTGCACATGGGATCTAATCGATGGAAAATGCATGGAATCGGTAAAGTTACCACAGGTGCACACACAAATTCAAAGCTATCATCCAGCCAACAGCGAAGATGTGCGCTTGTTTTGCATTGGCTATTACCCAGAGATAATCGTAATGGACCCTTTTAGTTTGGAAATCATTTATCAGCTTAGTTCGAAGGTAAAGCCCGACTGGATTTCGGCACTACATGTTTTGCGTCCCATGAAACGCAAGGACGATGTCGTTTTGGCAATCACTACCACTGGCACAGTGAAAGTTTGGACTCTAATCGGCAACGAAAATAAACATGCTGAACCAATCTATGAAAATGAGTCTAAGGAAATTCGTTGCTTAAATGCCATCACCATGAATTGTTGTGCACAAAATCAACGCACAGTGCTAATTGTTTGCACCAAGTACTGGCAAATTTATGATGCGGGAGATTTCACAGTACTATGCTCGGTAATCGCACCGACACGCGAACGTTGGCAAGGTGGTGATTTCATCACTTCCGACCGCGTCATACTGTGGACTGACGAGGGCAAAGGCTATATTTACAAGCTCCCTGCCAATTGCATACCAGACAACAAAGAGTTCCATGCCAAATCAGTTGTACGTGATGCACCCTATTTATACTATGTACTACAGCAACCAGGCGATAAGGTGTTGTCGTGTCCACCCGCAATGAAATTGCTGCGATATCAACGAGAGGAGGGAAAGATGCAACACTATTTGTTACGTGGAGATTCGGAGGGCTATATTTCAGTATGGACTGTTCCCGAGGTACCACTAGATAATATCAGCATATTACAAGCGAAACAAATGCCACCAAGAGTGCTTAAGCCCACTGTCTGTACATCGCTAGTAGAGGCCTGGTCTATTATGGATCCACCGCCCGTTGGTATACTCGATCAATTATCGCGTATCACCGACACGCCCGTCAAACTAACCTCAAGCATCTACCTACCGCAACAAAGTCGGTTGGTAATTGGACGTGAAGATGGCAGCATTGTTATTGTGCCTGCCACCCAAACCGTTATGATGCAGCTGCTAATAGGCATCAAGCAAAACTTCAGCGATTGGCCATCACATCAAATTCTCTACGGCCATCGCGGACGTGTCAACTGCCTGTTATGTCCTTCACTGGTGCATCCACGCTACGAGAAGTCTCATTTACTATCAGGTGGTGTCGATTTCGCCGTTTGTTTGTGGGACCTGTATAGCGGCAGTTTGTTGCATCGATTCTGCGTACATGCCGGCGAGATAACACAACTGCTAGTGCCGCCTGAGACTTGTAGTAATCGCATACTGAAATGCATCTGCTCAGTTGCATCAGATCATTCGGTGACGTTATTAAGCTTACAGGAACGCAAATGTGTTACACTTGCGAGTCGTCATCTGTTTCCGGTAATATCCATAAAATGGCGTCCGTTAGATGATTTTCTCATCGTTGGTTGCTCAGACGGCTCTGTGTATGTGTGGCAAATGGAGACAGGTCATTTGGATCGAGTACTGCATGGCATGCTGGCTGAAGAGGTGCTATTGGCCTGCGACGAACAATCTGCCGAAGATGGCAATGGCGGACACAGCGGTGCAGCCGTGGCCACTTCAGAAATGGGAATGGCTAATCCGGCGGTACACTTTTTCCGTGGCATAAAATCGCGTAACATGAACGCCATACGGCACGCAACCCAACGCGGCATACACCAGTTGCAGCAATTGCAAGGTCACAATCAAGGTAACTTCGATTTCCTAATGAAACACCGCAGCAATCCGCTCGTGATTCAAGGTTTACGCACCAATCCCAAAGATGCAGAAAGTCATATACTATTTTTCGACATAGAAGGACTAATATTTGAATTGCATAGCGAAGAGTATGCACAAATGACACCCGCTGCCTTAGAGGCGTTGGGTGTGATTCTAAACAACCCGAAAGATAAGGCGGTGCATCTGGATGCATCGAAAAAAATTAGCGATTTCTTTGGGAAGGTGAAAAACAAAGCTGGCGACATGGAAAAAATATTGAAAGACAAGGATAAACACGGCCTAGTGCAGAAGTTCAAAGAGAAGACGGAGGCAATGGAAAAGAAGGTGCAAGCGAAAGTCGAAAGTTTCCAGAAAGTCGTAGAGACGCAAGATCAGCCTGATGACTTGCGTAGCAAAATAGCATCAAAAATGGAGGTGACACATGTGATGGAGGTGGCACAATTATTGCTATCACTTTTACACTCCTGGGGTCTCGATCCACATTTGGATAAAGTATGTGAATCACAGTTGGGGCTGCTGCGTCCGATTGTGCCAGTATCATTTGGCGTGCTCTCCAAAGCTGGTTACATGTCACTGCTGTTGCCTACATGGCAGAACAACTACCAAATACCCGACAATGTACCACCAACACCAAGCAGCTCGAAGAAACGCGATATTCCGCCTGAATTACTCCGTCAAGAGCAGTTAACTGCTGTCTTTACATCACGTTTACATTGGGAGTTGAGCACGACGTTGACATCAAATCACATATTGGCACTTGTGGCGATGTCCAATACTTTGATGTCGATGAACGCCGCATCTTTTCTTCCTGACAGCGAAAAGAGCAAGAAATTACAGCGATTGGCCCAACGCACCGAATCGGCGCTGAGCAACGAAGAGGAGCGTGAAGAGCTCATAGCGCATCATACATCGCAAATCAAACAGGGATGGAGTTTATTATCCACACACCATTGCTTCCTGTTGCCCGATAAGATCGAGGCATTAGAGCCACGAAAATTCAAACGGCCACAAGTTGAGGCGATGGCCAAGCGCTGGCAGCATCATTGCATTGAGATACGAGAAGCGGCCCAACAGATTCTACTTGGCGAATTGACGCGCATGGGTAAGAAGGGCCGCAAACAGCTGGTGGACAGTTGGGCACAGTACTTACCGCTCTACACGCACACTGAACCCATTGTACAGCCACAGGTTCTGGCAGCAGCACAGGGAAACAATGGCAACGGCACGAATGGATATACCGGCACAGTTGACAATCAGGAAGAAGACTACGAGGAGGAGGAAGAGGAAATCATACGCAAGCCGTCCAGTTTATCTGAATTGAAACGCAAGCAAACAACGGCTGTCATATTGTTGGGCGTAATCGGCGCCGAATTCGGACAGGACATTTCCCAGGATTCACCACAGCATGCAACTGCGGAAAGACGAAAATCGTCGGTGGCTGAGGGTTTTGGCATAGCCAATAATTTGGCCCGATTGACGTCTATGGCTTTAGCCCACTTGCTTTACGCACCACCCTCACAAAAACTACCAAAGTACACGCCACTGCGACGAGCAGCAATTGATTTGCTTGGACGCGGCTTCACCGTATGGGAACCATATTTGGATGTAAGCAAAGTGCTACTCGGTTTGTTGGAAATCGCTTGCGCTGGTAAATCAGTACCGAATCTAAACTATAAACTACCATTGACACCACAGGCGGATGCGTGTCGTACCGCGCGACATGCCCTTCGTCTTATTGCGACCGCAAGGCCTGCCGCCTTCATAACGACCATGGCACGTGAGGTGGCACGTTACAACACCATGCAACAGAACGCACAATCCATTAACCAACCACTCACCCAGTCAGTGCTTTACAAGGCCAAGGCGGAAATACTATTGTGCGTTGAAATGCTCATTGACAAAATGCAAGCGGAAATCGCCAGTCTGCTTGTAGAGGTGATGGACATTACATTGCACTGTGTGGACAATAATGAGTTGAAGGCGCGCGGCCTAGTCGAGGTATGCCCCTCGATATGCAAATTCAATCAAATATCACATTGTGGGCAAACGCGACGTATTGCCGTTGGTGCCCACAACGGTCATCTAGCAATCTATGAGCTGCGTCAAAACAAATGCCAGATGATACCAGCACACACACACCCCATAACTTCGTTGGCTTTTTCGCCGGACGGCAAATTCCTTGTTTCTTATTCGTGCAGCGAAAATAGGCTATCCTTCTGGCAGACTAGTACCGGCATGTTTGGCTTGGGCAATTCACAAACACGTTGCACCAAAGGCTACTCGACAGCACCCATACCCGATGTGTCACGCCTAAATCCGATGCGCTTAGCCAAACTGGTGTGGATCAACAATCGCACAGTCACGCTAATGCTGGCCGACGGCTCGGAGACG
>musae
ATGGTTAGCACAAATTTGGTGGTGCCGGTGGTGCTTTGGGGCCCTTCGGCACCAACCCACTGCGTGTCCAGCGTATTTCTATCCGATGATCAATCAACACTCGTCACTGGTTGCTACGATGGTCAGATCTGTTTGTGGCAAGTTGACCCGTTGACTATGAAAATGTCACCACGCTGTCTACTGGTTGGACACTCGGCACCAGTTTTGTGCCTGGTACGTGCATCCATACTGCCTGAAAACAATTTTCTCGTGAGCTCTTCGGAAAATGGAGAAATGTGCACATGGGATCTAATCGATGGCAAATGTATGGAATCGGTGAAGTTGCCACAGGTGCACACACAAATTCAAAGCTATCATCCAGCCAACAGCGAAGACGTGCGCCTCTTTTGCATTGGCTATTACCCAGAGATAATCGTAATGGACCCATTTAGTTTGGAAATCATTTATCAACTTAGTTCGAAAGTAAAGCCGGACTGGATTTCGGCCCTACACGTTTTGCGCCCCATGAAACGCAAAGACGATGTCGCTTTGGCAATCACTACTACAGGTACCGTGAAAGTTTGGACGCTAATAGGTAACGAGAATAAACACGCTGAACCAATCTATGAAAATGAATCGAAGGAAATTCGTTGCTTGAATGCCATAACCATGAATTGTTGTGCACAAAATCAACGCACAGTGCTAATCGTTTGCACCAAGTACTGGCAAATCTATGATGCGGGAGATTTTACAGTACTCTGTTCGGTGATCGCACCGACACGCGAACGTTGGCAAGGTGGTGATTTCATCACTTCCGATCGCGTCATACTGTGGACTGACGAGGGCAAAGGCTATATTTACAAGCTGCCTGCCAATTGTATACCAGACAACAAAGAGTTCCATGCCAAATCAGTGGTACGTGATGCACCCTATTTGTATTATGTATTACAGCAACCAGGCGATAAAGTGCTGTCGTGTCCACCCGCAATGAAGTTGCTGCGGTATCAACGCGAGGAGGGCAAGATGCAACACTATTTGTTACGTGGAGATTCCGAAGGCTATATCTCCGTATGGACTGTTCCGGAGGTGCCACTGGATAACATCTGCATATTGCAAGCGAAACAAATGCCACCAAGAGTGCTTAAGCCTACTGTCTGTACTTCGCTAGTAGAGGCCTGGTCTATTATGGATCCACCGCCCGTTGGTATACTCGATCAACTATCGCGTATCACTGAAACGCCGGTAAAACTAACCTCAAGCATTTACCTACCGCAGCAAAGTCGGTTGGTAATTGGACGTGAAGATGGCACCATTGTTATCGTGCCTGCCACCCAAACTGTTATGATGCAGCTGTTAATAGGCATCAAGCAAAACTTTAGCGATTGGCCGTCGCATCAAATTCTTTACGGCCATCGCGGGCGTGTCAACTGCCTATTGTGCCCTTCACTGGTGCATCCACGCTACGAGAAGTCTCATTTACTATCAGGTGGAGTCGATTTCGCCGTTTGTTTGTGGGACTTGTATAGTGGCAGTTTGTTACACCGCTTCTGCGTGCATGCTGGCGAGATCACACAACTGCTGGTGCCTCCAGAGACTTGTAGTAACCGCATATTGAAATGCATTTGCTCAGTTGCATCAGATCACTCGGTTACGCTATTAAGCTTACAGGAACGCAAATGTGTTACACTTGCGAGTCGTCATCTGTTTCCAGTAATATCCATAAAATGGCGTCCACAGGATGATTTTCTCATCGTTGGTTGCTCAGACGGCTCTGTATATGTGTGGCAAATGGAAACGGGACACTTGGATCGCGTGCTACATGGTATGCTGGCTGAAGAGGTGCTATTGGCGTGCGACGAACAGTCTGCCGAAGATGGTAGTGGCGGACACAGTGGTGCAGCCGCGGCCACTTCAGAGATGGGAATGGCCAATCCGGCTGTACACTTTTTCCGCGGCATAAAGTCCCGGAACATGAACGCCATACGGCATGCAACTCAACGCGGCATACATCAGTTGCAGCAACTACAGGGCCACAACCAAGGTAACTTCGATTTCCTAATGAAGCACCGCAGCAATCCGCTTGTGATTCAAGGTTTACGCACCAATCCTAAAGATGCGGAAAGTCATATACTATTTTTCGACATAGAAGGACTAATATTTGAATTGCATAGCGAAGAGTATGCACAAATGACACCCGCTGCTCTAGAGGCGCTGGGTGTGGTTCTAAGCAATCCGAAAGATAAGGCAGTGCACCTAGATGCATCCAAAAAAATTAGCGATTTCTTTGGAAAGGTGAAAAACAAAGCTGGCGATATGGAGAAAATATTGAAAGATAAGGATAAGCACGGCCTAGTGCAGAAATTCAAAGAGAAAACGGAGGCGATGGAAAAGAAGGTGCAAGCTAAAGTCGAAAGTTTTCAAAAAGTCGTAGAGACGCAAGATCAGCCTGATGACTTACGTAGCAAAATAGCTTCGAAAATGGAGGTGACACATGTGATGGAAGTGGGGCAGTTGTTGCTATCACTTTTACACTCATGGGGGCTCGATCCACATTTGGATAAAGTGTGTGAATCACAGTTGGGTCTGCTGCGTCCCATTGTGCCAGTTTCATTTGGCGTGCTCTCCAAGGCTGGTTACATGTCGTTGCTATTACCCACGTGGCAGAATAATTACCAAATACCCGACAATATACCACCCACGCCTAGTAGCTCGAAGAAACGCGATATTCCGCCTGAATTACTCCGCCAAGAACAGTTAACTGCTGTCTTTACATCACGTTTACATTGGGAGTTGAGCACGACGTTGACGTCAAACCACATATTGGCACTGGTGGCCATGTCCAATACTTTGATGTCAATGAACGCCGCATCTTTTCTTCCCGATAGCGAAAAGAGCAAGAAATTGCAACGATTGGCCCAACGTACCGAATCTACGCTGAGTAACGAAGAGGAGCGTGAAGAGCTCATAGCACATCACACATCGCAAATCAAACAGGGCTGGAGTTTATTGTCCACACACCATTGCTTCCTATTGCCCGACAAGATCGAGGCATTAGAGCCACGAAAATTCAAACGGCCACAAGTTGAGGCTATGGCCAAGCGTTGGCAACATCATTGCATTGAGATACGCGAGGCGGCCCAACAGATTCTACTTGGCGAATTGACGCGCATGGGTAAGAAGGGGCGCAAGCAGCTGGTGGATAGTTGGGCACAGTACTTACCGCTCTACACGCACACCGAACCCATCGCACAGGCACAGGTGTTGGCGGCGGCCCAGGGCAACAGTGGCAATGGTACGAATGGACATACCGGCACAGTTGACAATCAGGACGAAGACTATGAGGAGGAGGAAGAAGAAATCATACGCAAGCCGTCCAGTTTGTCTGAATTGAAACGCAAGCAGACAACGGCTGTCATACTGTTGGGGGTAATCGGCGCCGAATTCGGACAGGACATTTCACAAGATTCACCACAGCGTGCAACTGCGGAAAGACGAAAATCTTCGGTGGCTGAAGGTTTTGGCATAGCCAATAACTTGGCCCGATTAACATCTATGGCTTTAGCTCATTTGCTTTACGCACCACCTTCACAAAAACTACCAAAGTACACCCCACTTCGACGTGCAGCAATTGATTTGCTTGGACGCGGTTTCACAGTATGGGAACCATATTTAGATGTAAGCAAAGTGCTGCTCGGTCTGTTGGAAATCGCGTGTGCCGGCAAATCGGTACCTAATCTAAACTACAAACTACCATTGACACCACAGGCGGATGCGTGTCGTACCGCGCGACATGCCCTTCGTCTGATTGCGACCGCAAGGCCCGCCGCCTTCATAACGACCATGGCACGCGAGGTCGCACGCTACAACACTATGCAACAGAATGCACAATCCATTAACCAACCACTCACCCAGTCAGTGCTTTATAAAGCCAAGGCGGAAATACTATTGTGCGTTGAAATGCTCATTGATAAAATGCAAGCAGAAATAGCCAGCTTGCTTGTAGAGGTGATGGACATTACCCTGCACTGTGTGGACAATAATGAGTTGAAGGCGCGCGGCCTAGCCGAGGTATGTCCATCGATTTGCAAATTCAATCAAATATCACATTGTGGGCAAACGCGACGTATTGCCGTCGGCGCACACAACGGTCATCTGGCAATCTATGAACTGCGTCAAAACAAGTGCCAGATGATACCAGCGCACACACACCCCATAACTTCGTTGGCTTTTTCGCCGGACGGAAAATTCCTTGTTTCTTATTCGTGCAGCGAGAACAGGCTATCCTTCTGGCAGACGAGTACCGGCATGTTCGGTTTGGGCAATTCGCAAACACGTTGCACCAAAGGCTACTCGACAGCACCCATACCCGATGTATCACGCTTAAATCCGATGCGTCTAGCGAAATTGGTGTGGATCAACAATCGCACAGTCACGCTAATGTTGGCCGACGGCTCGGAGACG
>oleae
ATGGTCAGCACAAATTTGGTGGTGCCGGTGGTACTTTGGGGCCCCTCAGCACCAACCCACTGCGTATCCAGCGTATTTCTATCCGATGATCAATCAACACTCGTCACCGGTTGCTACGATGGTCAGATCTGTTTGTGGCAAGTTGACCCGATGACTATGAAAATGTCACCGCGCTGTCTGCTGGTTGGACACTCGGCACCAGTTTTGTGCCTCGTACGTGCCTCCATACTGCCTGAAAACAATTTTCTCGTCAGCTCTTCGGAAAATGGAGAAATGTGCACATGGGATCTCATCGATGGCAAATGTATGGAATCGGTAAAGTTGACACAGGTGCACACACAAATTCAAAGCTATCACCCAGCCAACAGCGAAGATGTGCGCCTCTTTTGCATTGGCTACTACCCTGAGATAATCGTAATGGACCCATTTAGTTTGGAAATAATTTATCAGCTCAGTTCAAAAGTAAAGCCCGACTGGATTTCGGCACTACACGTTTTGCGTCCCATGAAACGCAAGGACGATGTCGTTTTGGCGATCACTACCACTGGTACCGTGAAAGTTTGGACGCTTATTGGTAACGAGAATAAACATGCTGAGCCGATCTATGAAAATGAATCGAAGGAAATTCGTTGCTTAAATGCCATCACCATGAATTGTTGTGCACAAAATCAACGCACAGTACTAATTGTTTGCACCAAGTACTGGCAAATCTATGATGCGGGAGATTTTACAGTACTCTGTTCAGTCATCGCACCGACACGCGAACGTTGGCAAGGTGGTGATTTCATCACTTCCGATCGCGTCATGCTGTGGACTGACGAGGGCAAAGGCTATATTTACAAGCTACCTGCCAATTGTATACCAGACAACAAAGAGTTCCATGCCAAATCAGTGGTACGTGATGCCCCCTACTTATATTATGTACTGCAGCAACCGGGCGATAAAGTGTTGTCGTGTCCACCCGCAATGAAATTGCTGCGATATCAACGCGAAGAAGGCAAGATGCAACACTATTTGTTACGTGGAGATTCAGAAGGCTATATCTCCGTATGGACTGTTCCCGAGGTACCACTGGATAACATCTGCATATTGCAAGCGAAACAAATGCCACCAAGAGTGCTTAAACCTACTGTCTGTACTTCGCTAGTAGAGGCCTGGTCTATCATGGATCCACCGCCCGTTGGTATACTCGATCAACTATCGCGTATCACAGAAACGCCCGTCAAACTAACCTCAAGCATTTACCTACCGCAGCAAAGTCGGTTGGTAATTGGACGTGAAGATGGCACCATTGTTATCGTGCCTGCCACCCAAACCGTTATGATGCAGCTGTTAATAGGCATCAAGCAAAACTTCAGCGATTGGCCGTCACATCAAATTCTCTACGGCCATCGCGGGCGTGTCAACTGCCTATTGTGTCCTTCACTGGTGCATCCACGCTACGAAAAGTCTCATTTACTATCAGGTGGGGTCGATTTCGCCGTTTGTTTGTGGGACTTGTATAGTGGCAGTTTGTTGCATCGCTTCTGCGTGCATGCCGGCGAGATAACACAACTGCTGGTGCCTCCGGAGACTTGTAGTAACCGCATACTGAAATGTATCTGTTCGGTTGCATCAGATCACTCGGTAACGCTATTAAGCTTACAGGAACGCAAATGTGTTACACTTGCGAGTCGTCATCTGTTTCCGGTAATATCCATAAAATGGCGTCCACTGGACGATTTTCTTATCGTTGGTTGCTCAGACGGTTCTGTGTATGTGTGGCAAATGGAAACAGGTCACTTGGATCGTGTGCTACATGGTATGCTGGCTGAAGAGGTGCTATTGGCGTGCGACGAACAGTCTGCTGAAGATGGTAGTGGTGGGCACAGTGGTGCAACCGCGGCCACTTCAGAAATGGGAATGGCCAATCCGGCTGTACACTTTTTCCGCGGCATAAAATCCCGGAATATGAACGCCATACGACATGCAACTCAACGCGGCATACATCAGCTGCAGCAACTGCAAGGCCATAACCAAGGTAACTTCGATTTCCTAATGAAACACCGCAGCAATCCGCTTGTGATTCAAGGTTTACGTACCAATCCTAAAGATGCAGAAAGTCATATATTATTTTTCGACATTGAAGGACTAATATTTGAATTGCATAGCGAAGAGTATGCACAAATGACGCCCGCTGCCCTAGAGGCGCTGGGTGTGGTTCTAAGCAACCCGAAAGATAAGGCGGTGCATCTGGATGCATCCAAAAAAATTAGCGATTTCTTTGGGAAGGTGAAAAACAAAGCTGGCGATATGGAAAAAATATTGAAAGACAAGGATAAACACGGACTAGTGCAGAAGTTCAAGGAGAAGACGGAGGCAATGGAAAAGAAGGTGCAAGCGAAAGTCGAAAGTTTTCAAAAAGTCGTGGAGACGCAAGATCAGCCTGATGACTTGCGTAACAAAATAGCTTCGAAAATGGAGGTGACACACGTGATGGAAGTGGCGCAATTATTGCTATCACTTTTACACTCCTGGGGTCTCGATCCACATTTGGATAAAGTGTGTGAATCACAGTTGGGTCTGCTGCGTCCAATTGTGCCAGTTTCGTTTGGCGTTCTTTCCAAGGCTGGTTACATGTCGCTGCTGTTGCCCACATGGCAGAACAACTACCAAATACCCGACAATATACCACCCACGCCTAGTAGCTCGAAGAAACGCGATATTCCGCCTGAATTACTGCGCCAAGAGCAGTTAACTGCTGTCTTTACATCACGTTTACATTGGGAGTTGAGCACAACATTGACGTCAAACCACATATTGGCACTCGTGGCGATGTCCAATACTCTGATGTCGATGAACGCCGCATCTTTTCTTCCCGATAGCGAAAAGAGCAAGAAATTGCAGCGATTGGCTCAACGTACCGAATCCACGCTGAGTAACGAAGAGGAGCGTGAGGAGCTCATAGCACATCACACATCGCAAATCAAACAGGGCTGGAGTTTATTGTCCACACACCATTGCTTCCTATTGCCCGACAAGATCGAGGCATTAGAACCACGAAAATTCAAACGGCCACAAGTTGAGGCGATGGCCAAGCGTTGGCAACATCATTGCATTGAGATCCGCGAGGCGGCCCAACAGATTCTACTTGGTGAATTGACGCGCATGGGTAAGAAGGGGCGCAAACAGCTGGTGGATAGTTGGGCACAGTACTTACCGCTCTACACGCACACCGAACCCATCGCACAGCCACAAGTGCTGGCGGCGGCACAGGGCAACAGTGGCAACGGCACGAATGGTCATATCGGCACAGTTGACAATCAGGACGAGGACTACGAGGAGGAGGAAGAGGAAATCATACGCAAGCCGTCCAGTTTGTCTGAATTGAAACGCAAACAGACAACGGCTGTCATATTGTTGGGCGTAATCGGCGCCGAATTCGGACAGGACATTTCACAAGATTCACCACAGCGTGCAACTGCTGAAAGACGAAAATCCTCGGTGGCTGAAGGTTTTGGCATAGCCAATAATTTGGCCCGATTAACGTCTATGGCTTTAGCCCATTTGCTTTACGCACCACCCTCACAAAAACTACCAAAGTACACGCCACTTCGACGTGCAGCAATTGATTTGCTTGGACGCGGCTTCACAGTATGGGAACCATATTTAGATGTAAGCAAAGTGCTGCTCGGTTTGTTGGAAATCGCTTGCGCCGGCAAATCGGTACCTAATCTAAACTACAAACTACCATTGACACCACAGGCGGATGCGTGTCGTACCGCGCGACATGCCCTTCGTCTGATTGCGACTGCAAGGCCTGCCGCCTTCATAACGACCATGGCGCGCGAGGTGGCACGCTACAACACTATGCAACAGAATGCACAGTCCATTAACCAACCAATTACCCAGTCAGTGCTTTTTAAAGCCAAGGCGGAAATAATATTGTGCGTTGAAATGCTCATTGATAAAATGCAAGCTGAAATCGCCAGCCTACTTGTAGAGGTGATGGACATTACTCTGCACTGTGTGGACAATAATGAGTTGAAGGCGCGCGGCCTAGCCGAGGTATGTCCCTCGATATGCAAATTTAATCAAATATCGCATTGTGGTCAAACGCGACGTATTGCCGTTGGCGCACACAACGGTCATCTGGCAATCTATGAACTGCGTCAAAACAAGTGCCAGATGATACCAGCGCACACACATCCCATAACTTCGTTGGCTTTTTCGCCGGACGGCAAATTCCTTGTTTCTTATTCGTGCAGCGAAAACCGGCTATCCTTCTGGCAGACGAGTACCGGCATGTTCGGCTTAGGCAATTCACAAACACGTTGCACTAAAGGCTACTCGACAGCACCCATACCCGATGTGTCGCGCTTAAATCCGATGCGTCTAGCCAAATTGGTGTGGATCAACAATCGCACAGTCACGCTAATGTTGGCCGACGGCTCGGAGACG
>tryoni
ATGGTTAGCACAAATTTGGTGGTGCCTGTGGTTCTTTGGGGCCCTTCGGCACCAACCCACTGCGTGTCCAGCGTATTTCTATCCGATGATCAATCAACACTCGTCACTGGTTGCTACGATGGTCAGATCTGTTTGTGGCAAGTGGACCCGTTGACTATGAAAATGTCACCCCGCTGTCTGCTGGTTGGACACTCGGCACCAGTTTTGTGCCTAGTACGCGCTTCCATACTGCCTGAAAACAATTTTCTCGTCAGCTCTTCGGAAAATGGAGAAATGTGCACATGGGATCTAATCGATGGCAAATGTATGGAATCGGTGAAGTTGCCACAGGTACACACACAAATTCAAAGCTATCATCCAGCCAACAGCGAAGACGTGCGCCTCTTTTGCATTGGCTATTACCCAGAGATAATCGTAATGGACCCATTTAGTTTGGAAATCATTTATCAGCTCAGTTCGAAAGTAAAGCCGGACTGGATTTCGGCGCTACACGTTTTGCGCCCCATGAAACGCAAGGACGATGTCGTTTTGGCAATCACTACTACAGGTACCGTGAAAGTTTGGACGTTAATTGGTAACGAGAATAAACACGCTGAACCAATCTATGAAAATGAATCGAAGGAAATTCGTTGCCTGAATGCCATAACCATGAATTGTTGTGCACAAAATCAACGCACAGTGCTAATCGTTTGCACCAAATACTGGCAAATCTATGATGCGGGAGATTTTACAGTACTCTGTTCGGTGATCGCACCGACTCGCGAACGTTGGCAAGGTGGTGATTTCATCACTTCCGATCGCGTCATACTGTGGACTGACGAGGGCAAAGGCTATATTTACAAGCTGCCTGCCAATTGTATACCAGACAACAAGGAGTTCCATGCCAAATCAGTGGTTCGTGATGCACCCTATTTGTATTATGTATTGCAGCAACCAGGCGATAAAGTGCTTTCGTGTCCACCCGCAATGAAGTTGCTGCGGTATCAACGCGAGGAGGGCAAGATGCAACACTATCTGTTACGTGGAGATTCCGAAGGCTATATCTCCGTATGGACAGTTCCGGAGGTGCCACTGGATAACATCTGCATTTTGCAAGCAAAACAAATGCCACCAAGAGTGCTTAAACCCACTGTCTGTACTTCGCTAGTAGAGGCCTGGTCTATCATGGATCCACCGCCCGTTGGTATACTCGATCAACTGTCGCGTATCACCGAAACGCCCGTCAAACTAACCTCAAGCATTTACCTACCGCAGCAAAGTCGGTTGGTAATTGGACGTGAAGATGGCACCATTGTTATCGTGCCTGCAACCCAAACTGTTATGATGCAGCTGTTAATAGGCATCAAGCAAAACTTCAGCGATTGGCCGTCGCATCAAATTCTTTATGGCCATCGCGGGCGTGTCAACTGCTTATTGTGCCCTTCACTGGTGCATCCACGCTACGAGAAGTCTCATTTACTATCTGGTGGAGTCGATTTCGCCGTTTGTTTGTGGGACTTGTATAGTGGCAGTTTGTTGCATCGCTTCTGCGTGCATGCTGGCGAGATCACACAGCTGCTGGTGCCTCCAGAGACTTGTAGTAACCGCATACTGAAATGCATTTGCTCGGTTGCATCAGATCACTCGGTGACGCTATTAAGCTTACAGGAACGCAAATGTGTTACACTTGCGAGTCGTCATCTGTTTCCAGTAATATCCATAAAATGGCGTCCACAGGACGATTTTCTCATCGTTGGTTGCTCCGACGGTTCTGTGTATGTGTGGCAAATGGAAACAGGACACTTGGATCGCGTGCTACATGGTATGCTGGCTGAAGAGGTGCTATTGGCGTGCGACGAACAGTCTGCCGAAGATGGTAGTGGTGGACACAGTGGTGCAGCCGCGGCCACTTCAGAGATGGGAATGGCCAATCCGGCGGTACACTTTTTCCGTGGCATAAAGTCCCGAAACATGAACGCCATACGACATGCAACTCAACGCGGCATACATCAGTTGCAGCAACTACAAGGCCACAACCAAGGTAACTTCGATTTCCTAATGAAGCACCGCAGCAATCCGCTTGTGATTCAAGGTTTACGCACCAATCCTAAAGATGCAGAAAGTCATATACTATTTTTCGACATAGAAGGACTAATATTTGAATTGCATAGCGAAGAATATGCACAAATGACACCCGCTGCCCTAGAGGCGCTTGGTGTGGTTCTAAGCAATCCGAAAGATAAGGCGGTGCATCTAGATGCATCCAAAAAAATTAGCGATTTCTTTGGAAAGGTGAAAAACAAAGCTGGCGATATGGAGAAAATATTGAAAGATAAGGATAAACACGGTCTAGTGCAGAAGTTCAAAGAGAAGACGGAGGCAATGGAAAAGAAGGTGCAAGCGAAAGTCGAAAGTTTTCAAAAAGTCGTGGAGACTCAAGATCAGCCTGATGACTTGCGTAGCAAAATAGCTTCGAAAATGGAGGTGACACACGTGATGGAGGTGGCGCAGTTATTGCTATCACTTTTACACTCGTGGGGGCTCGATCCACATTTGGATAAAGTGTGTGAATCACAGTTGGGTCTGCTACGTCCGATTGTGCCAGTTTCATTTGGCGTACTCTCCAAGGCTGGTTACATGTCGCTGCTGTTGCCCACATGGCAGAACAATTACCAAATACCCGACAATATACCACCCACGCCTAGTAGCTCGAAGAAACGCGATATTCCGCCTGAATTACTACGCCAAGAGCAGTTAACTGCTGTCTTTACATCACGTTTACATTGGGAGTTGAGCACGACGTTGACGTCAAACCACATATTGGCACTCGTGGCAATGTCCAATACTTTGATGTCGATGAACGCTGCATCTTTTCTTCCCGATAGCGAAAAGAGCAAGAAATTGCAGCGATTGGCCCAACGTACCGAATCTACGCTGAGTAACGAAGAGGAGCGTGAAGAGCTCATAGCACATCACACATCGCAAATCAAACAGGGCTGGAGTTTATTGTCCACACACCATTGCTTCCTATTGCCCGACAAGATCGAGGCATTAGAACCACGAAAATTCAAGCGGCCACAAGTTGAGGCGATGGCCAAACGTTGGCAGCATCATTGCATTGAAATACGCGAGGCAGCCCAACAGATTCTACTTGGCGAATTGACGCGCATGGGTAAGAAGGGGCGAAAGCAGCTGGTGGATAGTTGGGCACAGTACTTACCGCTCTACACGCACACCGAACCTATCGCACAGCCACAGGTGCTGGCGGCGGTACAGGGCAACAGTGGCAATGGTACGAATGGGCATACCGGCACAGTGGACAATCAGGACGAGGACTACGAGGAGGAGGAAGAGGAAATCATACGCAAGCCGTCCAGTTTGTCTGAATTGAAACGCAAGCAAACAACGGCGGTCATACTGTTGGGGGTAATCGGCGCCGAATTCGGGCAGGACATTTCGCAAGATTCACCACAGCGTGCAACTGCGGAAAGACGAAAATCATCGGTGGCCGAAGGTTTTGGCATAGCCAATAACTTGGCCCGATTAACGTCTATGGCTTTAGCCCATTTGCTTTACGCACCACCTTCACAAAAACTACCAAAGTACACGCCACTTCGACGTGCAGCAATTGATTTGCTTGGACGCGGCTTCACAGTATGGGAACCATATTTAGATGTAAGCAAAGTGCTGCTCGGTTTGTTGGAAATCGCTTGTGCCGGCAAATCGGTACCTAATCTAAACTACAAACTACCATTGACACCACAGGCGGATGCGTGTCGTACCGCGCGACATGCCCTTCGTCTGATTGCGACCGCAAGGCCTGCCGCCTTCATAACG------------------------------------------------------------------------------------------------------------------------------------------------------------------------------------------------------------------------------------------------------------------------------------------------------------------------------------------------------------------------------------------------------------------------------------------------------------------------------------------------------------------------------------------------------------------------------------------------------------------------------------------------
>zonata
ATGGTTAGCACAAATTTGGTGGTGCCGGTGGTGCTTTGGGGCCCTTCGGCACCAACCCACTGCGTGTCCAGCGTATTTCTATCCGATGATCAATCAACACTCGTCACTGGTTGCTACGATGGTCAGATCTGTTTGTGGGAAGTGGACCCGTTGACTATGAAAATGTCACCACGCTGTCTGCTGGTTGGACACTCGGCACCAGTTTTGTGCCTGGTACGTGCCTCCATACTGCCTGAAAACAATTTTCTCGTCAGCTCTTCGGAAAATGGGGAAATGTGCACATGGGATCTAATCGACGGCAAATGTATGGAATCGGTGAAGTTGCCACAGGTACACACACAAATTCAAAGCTATCATCCAGCCAATAGCGAAGACGTGCGCCTCTTTTGCATTGGCTATTACCCAGAGATAATCGTAATGGACCCATTTAGTTTGGAAATCATTTATCAGCTCAGTTCGAAAGTAAAGCCGGACTGGATTTCGGCCCTACACGTTTTGCGCCCCATGAAACGCAAAGACGATGTCGCTTTAGCAATCACTACTACAGGTACCGTGAAAGTTTGGACCCTAATTGGTAACGAGAATAAACACGCTGAACCAATCTATGAAAATGAATCGAAGGAAATTCGTTGCTTGAATGCCATAACCATGAATTGTTGTGCACAAAATCAACGCACAGTGCTAATCGTTTGCACCAAGTACTGGCAAATCTATGATGCGGGAGATTTTACAGTACTTTGTTCGGTAATCGCACCGACACGCGAACGTTGGCAAGGTGGTGACTTCATCACTTCCGATCGCGTCATACTATGGACTGACGAGGGCAAAGGCTATATTTACAAGCTGCCTGCCAACTGTATACCAAACAACAAAGAGTTCCATGCAAAATCAGTGGTACGTGATGCACCCTATTTGTATTATGTATTGCAGCAACCAGGCGATAAAGTGCTTTCGTGTCCACCCGCAATGAAATTGCTGCGATATCAACGCGAGGAAGACAAAATGCAACACTATTTGTTACGTGGAGATTCTGAAGGCTATATCTCCGTATGGACTGTTCCGGAGGTGCCACTGGATAACATTTGCATATTGCAAGCGAAACAAATGCCACCAAGAGTGCTTAAACCTACTGTCTGTACTTCGCTAGTAGAGGCCTGGTCTATCATGGATCCACCGCCCGTTGGTATACTCGATCAACTATCGCGTATCACCGAAACGCCCGTCAAACTAACCTCAAGCATTTACCTACCGCAGCAAAGTCGGTTGGTAATTGGACGTGAAGATGGCACCATTGTTATCGTGCCTGCCACCCAAACTGTTATGATGCAGCTGTTAATAGGCATCAAGCAAAACTTCAGCGATTGGCCGTCGCATCAAATTCTTTACGGCCATCGCGGGCGTGTCAACTGCCTATTGTGCCCTTCACTGGTGCATCCACGCTACGAGAAGTCTCATTTACTATCAGGTGGAGTCGATTTCGCCGTTTGTTTGTGGGACTTGTATAGTGGCAGTTTGTTGCACCGCTTCTGCGTGCATGCTGGCGAGATCACACAGCTGCTGGTGCCTCCAGAGACTTGTAGTAACCGCATACTGAAATGCATCTGCTCAGTTGCCTCAGATCACTCAGTGACGCTATTAAGCTTACAGGAACGCAAATGTGTTACACTTGCGAGTCGTCATCTGTTTCCAGTAATATCCATAAAATGGCGTCCACAGGACGATTTTCTCATCGTTGGTTGCTCAGACGGTTCTGTGTATGTGTGGCAAATGGAAACGGGACACTTGGATCGCGTGCTACATGGTATGCTGGCTGAAGAGGTGCTATTGGCGTGCGACGAACAGTCTGCCGAAGACGGTAGTGGCGGCCACAGTGGTGCAGCCGCGGCCACTTCCGAGATGGGAATGGCCAATCCAGCGGTACACTTTTTCCGCGGCATAAAGTCCCGGAACATGAACGCCATACGGCATGCAACTCAACGCGGCATACATCAGTTGCAGCAACTACAGGGCCACAACCAAGGTAACTTCGATTTCCTAATGAAACACCGCAGCAATCCGCTTGTGATTCAAGGTTTACGCACCAATCCTAAAGATGCGGAAAGTCATATACTATTTTTCGACATAGAAGGACTAATATTTGAATTGCATAGCGAAGAGTATGCACAAATGACACCCGCTGCTCTGGAGGCGCTGGGTGTGGTTCTAAGCAATCCGAAAGATAAGGCGGTGCATCTAGATGCATCCAAAAAAATTAGCGATTTCTTTGGGAAGGTGAAAAACAAAGCTGGCGATATGGAAAAAATATTGAAAGACAAGGATAAACACGGTCTAGTGCAGAAATTCAAAGAGAAGACGGAGGCAATGGAAAAGAAGGTGCAAGCGAAAGTCGAAAGTTTTCAAAAAGTCGTGGAAACGCAAGATCAGCCTGATGACTTGCGTAGCAAAATAGCTTCGAAAATGGAGGTGACACATGTGATGGAAGTGGGGCAGTTGTTGCTATCACTTTTACACTCATGGGGGCTCGATCCACATTTGGATAAAGTGTGTGAATCACAGTTGGGTCTGCTGCGTCCGATTGTGCCAGTTTCATTTGGCGTGCTCTCCAAGGCTGGTTACATGTCGCTGCTATTGCCCACATGGCAGAACAATTACCAAATACCCGACAATATACCACCCACGCCTAGTAGCTCGAAGAAACGCGATATTCCGCCTGAATTACTCCGCCAAGAGCAGTTAACTGCTGTCTTTACATCACGTTTACATTGGGAGTTGAGCACGACGTTGACGTCAAACCACATATTGGCACTCGTGGCAATGTCCAATACTCTAATGTCGATGAACGCCGCTTCTTTTCTTCCCGATAGCGAAAAGAGCAAGAAATTGCAGCGATTGGCCCAACGTACCGAATCTACGCTGAGTAACGAAGAGGAGCGTGAAGAGCTCATAGCACATCACACATCGCAAATCAAACAGGGCTGGAGTTTATTGTCCACACATCATTGCTTCCTATTGCCCGACAAGATCGAGGCATTAGAGCCACGAAAATTCAAACGGCCACAAGTTGAGGCTATGGCCAAGCGTTGGCAACATCATTGCATTGAGATACGCGAGGCGGCCCAACAGATTCTACTTGGCGAATTGACGCGCATGGGTAAGAAGGGGCGCAAGCAGCTGGTGGATAGTTGGGCACAGTACTTACCGCTCTACACGCACACCGAACCCATCGCACAGCCACAGGTGTTGGCGGCGGCCCAGGGCAACAGTGGCAATGGTACGAATGGACATACCAGCACAGTGGACAATCAGGACGAGGACTACGAGGAGGAGGAAGAGGAAATCATACGGAAGCCGTCCAGTTTGTCTGAATTGAAACGCAAGCAGACAACGGCTGTTATACTGTTGGGGGTAATCGGCGCCGAATTCGGACAGGACATTTCACAAGATTCACCACAGCGTGCAACTGCGGAAAGACGAAAATCCTCGGTGGCTGAAGGTTTTGGCATAGCCAATAACTTGGCCCGATTAACGTCTATGGCTTTAGCCCATTTGCTTTACGCACCACCTTCACAAAAACTACCAAAGTACACGCCACTTCGACGTGCAGCAATTGATTTGCTTGGACGCGGCTTCACAGTGTGGGAACCATATTTAGATGTAAGCAAAGTGCTGCTCGGTTTGTTAGAAATCGCTTGTGCCGGCAAATCGGTACCTAATCTAAACTACAAACTACCATTGACACCACAAGCGGATGCGTGTCGTACCGCGCGACATGCCCTTCGCCTCATTGCGACCGCAAGGCCCGCCGCCTTCATAACGACCATGGCGCGCGAGGTGGCACGCTACAATACTATGCAACAGAATGCACAGTCCATTAACCAGCCACTCACCCAGTCCGTGCTTTATAAAGCCAAGGCGGAAATACTATTGTGCGTTGAAATGCTCATTGATAAAATGCAAGCAGAAATCGCCAGCCTGCTTGTAGAGGTGATGGACATTACCCTGCACTGTGTGGACAATAATGAGTTGAAGGCGCGCGGTCTAGCCGAAGTATGTCCCTCGATTTGCAAATTCAATCAAATATCACATTGTGGGCAAACGCGACGTATTGCCGTTGGCGCACACAACGGTCATCTGGCAATCTATGAACTGCGTCAAAACAAGTGCCAGATGATACCAGCGCATACACACCCGATAACTTCGTTGGCTTTTTCGCCGGACGGCAAATTCCTTGTTTCTTATTCGTGCAGCGAAAACAAGCTATCCTTCTGGCAGACGAGTACCGGCATGTTCGGCTTGGGCAATTCGCAAACCCGTTGCACCAAAGGCTACTCGACAGCACCCATACCCGATGTATCACGCTTAAATCCGATGCGCCTAGCCAAATTAGTGTGGATCAACAATCGCACAGTCACGCTAATGTTGGCCGACGGCTCGGAGACG
