# Supplementary material for: The Impact of Fast Radiation on the Phylogeny of Bactrocera Fruit Flies as Revealed by Multiple Evolutionary Models and Mutation Rate-Calibrated Clock
Source: Insects. 2022 Jun 30;13(7):603. doi: 10.3390/insects13070603 (PMC9319077; doi:10.3390/insects13070603)
Supplement: Supplementary file 1 [file insects-13-00603-s001.zip › File S1/ceratitis_6671.fasta]

>bryoniae
ATGGCTAGCAAGTGCACCATCACATTTGACAATAACCCGATGGGTGTTTACTATGCCGGTCAAACGGTTTCCGGCGTAGCGGAGTTAATAACAACAAGGCCGAAAACGATTAGATCTATCTACATCAGCGTCTGTGGTCACGCTGAAACCCGCTGGACGGAGAATGTAACCAAACAAGATACTGAGGGTAAACCGCAGAAGACCATCGAAACGTTTTCCGGTTCCGAATTGTATTACAGCAGCGAGAATCATGTTTATGGACAAAGTGGTGGCGTACAAATCGAATTGCCGGCCGGAAAGTATGCATTTCCCTTTCAGGCGACCATACCACCGAATGCACCCACATCGTTTAACGGTTCGTGGGGTCAGGTGCAGCATGAGGTCGCTTTGGTGATCGATCGTGTCATGCGTTATGACAATAAATTCAAGCAGGGCTATACGGTAATATCACCATATGATTTGAACCTGAATCCGGACCATCTGAAACCATTTCAAAAGATCGAAGAGAAGACATTCTGTTGGAGTTTTTGTTGTGGCAACAAAGGACCAATGGTTATGAATGTAAAGGTGCCGTTTTCCGCTTACGCACCTGGACAGAAGATACGCTTCAACATTGTGCTGGACAATCAGTCAGATGTACATTGCTCCGACGTAAAGGTGCGGTTAATGAAGAAGGTCAACTTTACCAGCCGCAATCCGGAAGCTAAACGGCAAGTTGTTGAAGTTAAAGTAGCAGATAATCACTGTGGTGAAGTGGTTAAAAACAATAAAGCGGAATTTAATGAATATTTGCAAATTCCCTCGACCACGCCCACTTCACTAGAGAACTGTAGTCTCATTAAAGTGAGTTATACTCTGAAGTTCATAGCCAAAGTTTCACGCATCCACGGAGATTTAATAATCGAATTTCCACTGACCATCGGCACTGTGCCGTTATATGCTAGCGCCAACGACCAAGGTCCGGTTACAACGCAGCCTGGCTCAGGGCCGGTCTACAAGCCACTACCACCACCTATGTTCGAGGAGGATGTACGTAGCGAACAATTTGAAGATAACACATTCCGCCCACGTTATCCTGTCTTTCTCAGCGATGCTGGATTATCAGCTGGTAATTCTGGGCCAAATAATCAACCATTACCACCATCAAATGGTATTTATCCTTCGAATATTGCTCCGGCGCCAGCACCTGCAGCACCAATGCCTTCTACTCCACAACATAACAATTCTCTACCAGCTCACAATTATACGCCCTCACCAGCTGCT---------------GCATCTCCAGCTCCCCCTACGCCATCTGCACCATCCTTAAATAATGCTACTGCGCGCCCCATAACAACCCCAGCCACTGGTGTTGGCAATGTAGAGGTTCTAGGATTCAGCTTGCCGCCGGACTATGAGCCCACTCCGGCACCAGCGCCAGGTTCCAAGCCTGGTATTGGT
>ceratitis
ATGGCTAGTAAGTGCACAATAACATTTGACAACAATCCCATGGGGGTTTACTATGCCGGTCAGACGGTTTCCGGCGTTGCGGAGCTAGTAACAACAAGGCCGAAAACGATCAGATCTATTTATATTAGCGTCTGCGGTCATGCCGAAACCCGCTGGACGGAAAATGTAACTAAGCAAGACACCGAGGGCAAGCCGCAGAAGACGATCGAGACATTTTCCGCTTCTGAATTGTACTACAGCACAGAGAGTCATGTTTATGGACAAAGTGGTGGTGCGCAAATTGAATTACCACCTGGAAAGTATGCATTCCCCTTCCATGCAACCATTCCACCGAATGCGCCGACATCCTTCAATGGCTCGTGGGGTCAGATCCAGCATGAAGTCGCTCTAGTGATTGATCGGGTCATGCGCTATGACAACAAGTTCAAGCAGGGCTACACAGTGATATCGCCATATGACTTAAATCTCAACCCCGAGCATATGAAACCATTGCAAAAGATCGAAGAGAAAACATTTTGCTGGAGTTTGTGTTGTGGTGCCAAAGGTCCAATGGTCATGCATGTAAAGGTGCCTTTCTCCGCTTATGCACCCGGACAGAAGATACGATTCAACGTCGTGCTGGACAACCAGTCTGATGTGCACTGTTCCGATGTGAAAGTACGTCTTATGAAGAAGGTTACCTTCACAAGCCGTAATCCCGAGGCAAAACGTCAGGTGGTGGAGGTGAAAGTTGCTGATAATCACTGTGGTGAGGTTGTCAAGAATAATAAAGCGGAATTCAATGAGTATTTACAAATACCCTCGACCACGCCCACCTCACTGGAGAATTGTAGTCTCATTAAAGTGAGTTATACCATAAAATTTATAGCCAAAGTTTCGCGCATCCATGGTGATCTGGTAATAGAGTTTCCATTGACTATCGGCACTGTGCCATTATACGCTAGTGCCAATGATCAAGGCCCGGTTACGACGCAACCAGGCACTGGACCAGCCTACAAACCATTACCGCCACCTATGTTCGAAGAGGATATACGTAGCGAACAATTTGAAGATAACACATTCCGTCCACGTTATCCTATCTTCCTAAGCGATGCCGCTTTGCCAACGGGAAATAATGGAGCCAATAACCAACCACTACCACCATCTAATGGCATTTACCCATCCAATATAACTCCAGCGCCAGCTCCTTCTATGCCGGTGCCTTCCACACCTCCGCAAAACAACTCTATACCATCACATAACTACACACCATCACCAGCATCTTTACCAACTCAGCCCGTATTTCCAGCTTCGCCTACTCCTTCTGCACCAGCTTTAAATAGCGCCAATGTGAGCCCTAAGCCTAGCTCGTCCTCTGCTGGTAATAATGTAGAAGTGCTCGGCTTTAGTTTGCCGCCAGATTATGAGCCTACACCAGCTCCAGCTCCCGGATCAAAGCCTGGAATTGGT
>correcta
ATGGCTAGCAAGTGCACCATAACGTTTGACAACAACCCGATGGGTGTTTACTATGCCGGCCAAACGGTTTCCGGCGTGGCGGAGTTAATAACAACAAGGCCGAAAACGATTAGATCTATCTATATAAGCGTCTGTGGTCACGCTGAAACCCGCTGGACGGAGAATGTAACCAAACAAGATACTGAGGGTAAACCGCAGAAGACCATCGAAACGTTTTCCGGTTCCGAATTGTATTACAGCAGCGAGAGTCATGTTTATGGACAAAGTGGTGGCGTACAAATCGAATTGCCGGCCGGCAAGTACGCATTTCCCTTTCAGGCGACCATACCACCGAACGCACCCACATCGTTTAATGGTTCGTGGGGTCAAGTGCAGCATGAGGTCGCTTTGGTGATCGATCGTGTCATGCGTTATGACAATAAATTCAAGCAGGGCTATACGGTGATATCACCATACGATTTGAACCTGAATCCGGACCATATGAAACCACTTCAAAAGATCGAAGAGAAGACATTCTGTTGGAGTTTTTGTTGTGGCAACAAGGGACCCATGGTTATGCATGTAAAGGTGCCGTTTTCCGCTTACGCACCTGGGCAGAAGATACGCTTCAATGTTGTGCTGGACAATCAGTCAGATGTGCATTGCTCCGATGTAAAGGTGCGTTTAATGAAGAAGGTCAACTTCACCAGCCGCAATCCGGAAGCTAAACGGCAAGTTGTTGAAGTTAAAGTAGCAGATAATCACTGTGGTGAAGTGGTTAAAAACAATAAAGCGGAATTTAATGAATACTTGCAAATTCCCTCGACCACGCCCACTTCACTGGAGAACTGTAGTCTTATTAAAGTGAGTTATACTCTGAAGTTCATAGCCAAAGTTTCGCGCATCAACGGAGATTTGATAATCGAATTTCCACTGACCATCGGCACTGTGCCGTTATATGCTAGCGCCAACGACCAAGGTCCGGTTACAACGCAACCTGGCTCAGGGCCGGTCTACAAGCCACTACCACCACCTATGTTCGAGGAGGATGTACGTAGCGAACAATTTGAAGATAACACATTCCGCCCACGTTATCCTGTCTTTCTCAGCGATGCTGGCATACCTGCTGGTAATGCTGGGCCAAATAATCAACCATTACCACCATCAAATGGTATATATCCTTCGAATATTGCTCCGGCGCCCGCACCTGCAGCGCCAATGCCTTCTACTCCGCAGCATAACAATTCTATACCAGCTCACAATTATACGCCCTCACCAGCTGCT---------------GCATCGCCAGCTCCACCTACGCCATCGGCACCATCCCTTAATAATGCTACTGCGCGCCCCACTACAACCCCGGCCACTGGTGGTGGCAATGTAGAGGTTCTAGGATTCAGCTTGCCCCCGGACTATGAGCCCACTCCGGCACCAGCACCAGGTTCCAAACCTGGTATTGGT
>cucurbitae
ATGGCTAGCAAATGCACCATAACATTTGACAATAACCCGATGGGTGTCTACTATGCCGGCCAAACGGTTTCCGGCGTGGCGGAGTTAATAACAACAAGGCCGAAAACTATTAGATCTATCTACATCAGCGTTTGCGGTCACGCTGAAACCCGCTGGACGGAGAATGTAACCAAGCAAGACACTGAGGGTAAACCGCAAAAGACTATCGAAACGTTTTCTGGTTCCGAGTTGTATTACAGCAGTGAGAATCATGTTTATGGACAAAGTGGTGGTGTGCAAATCGAATTGCCGCCCGGCAAGTATGCATTCCCCTTTCAGGCGACCATACCACCGAATGCGCCCACATCGTTTAATGGTTCATGGGGTCAGGTGCAGCATGAGGTCGCATTGGTGATCGATCGTGTCATGCGTTATGACAATAAATTCAAACAGGGCTACACGGTGATATCACCATATGATTTGAACCTCAATCCAGACCATATGAAACCATTTCAAAAGATCGAAGAAAAAACATTTTGTTGGAGTTTTTGTTGTGGCACCAAAGGACCGATGGTTATGCATGTAAAGGTACCGTTTTCCGCTTACACACCTGGCCAGAAGATACGTTTCAATGTGGTGCTGGACAATCAGTCTGATGTGCACTGCTCCGATGTAAAAGTGCGCCTAATGAAGAAGGTCACTTTCACTAGCCGCAATCCGGAAGCTAAGCGGCAAGTGGTGGAAGTCAAAGTGGCTGATAATCACTGTGGTGAAGTTGTTAAGAATAATAAAGCGGAATTCAATGAATATTTGCAAATTCCTTCGACCACACCCACTTCACTGGAGAATTGCAGTCTCATTAAAGTGAGTTATACTTTGAAATTTATAGCCAAAGTGTCGCGCATACACGGTGATTTGGTAATCGAATTTCCACTAACCATCGGCACGGTGCCGTTATATGCTAGCGCTAACGATCAAGGTCCGGTTACGACTCAACCTGGCTCAGGACCAGTCTACAAGCCACTACCACCACCTATGTTCGAAGAGGATGTACGTAGCGAGCAATTTGAAGATAACACATTCCGTCCACGTTATCCTGTTTTTCTCAGTGATGCTGGCTTGCAAACTGGTGGTAACGGACCAAATAATCAACCATTGCCACCATCAAATGGTATTTATCCCTCAAATATAGCTCCGGCACCGGCACCTGCAGCACCAATGCCTTCTACGCCACAACATAACAATTCTATACCACCTCACAATTATACGCCCTCGCCAGCT------------------------------TCACCCACACCTTCAGCACCAGCCTTAAATAACGCTACTGCGCGTCCGTCACCTGCCCCGGCATCTGGTGGTGGCAATGTAGAGGTTCTTGGTTTCAGTTTGCCACCGGACTATGAGCCCACACCGGCGCCAGCGCCAGGTTCGAAGCCTGGTATTGGT
>dorsalis
ATGGCTAGCAAGTGCACCATCACATTTGACAACAACCCGATGGGTGTTTACTATGCCGGGCAAACGGTTTCCGGCGTGGCGGAGTTAATAACAACAAGGCCGAAAACGATTAGATCTATCTACATCAGTGTCTGTGGTCACGCTGAAACCCGCTGGACGGAGAATGTAACCAAACAAGATACTGAGGGTAAACCGCAGAAGACCATTGAAACATTTTCCGGTTCCGAATTGTATTACAGCAGCGAGAATCATGTTTATGGACAAAGTGGTGGCGTACAAATCGAATTGCCGGCCGGCAAGTATGCATTTCCCTTTCAGGCGACCATACCACCGAATGCACCCACATCGTTTAACGGTTCGTGGGGTCAAGTGCAGCATGAGGTCGCTTTGGTGATCGATCGTGTCATGCGTTATGACAATAAATTCAAGCAGGGCTATACGGTGATATCACCATATGATTTGAACCTGAATCCGGATCATATGAAACCATTTCAAAAGATCGAAGAGAAGACATTCTGTTGGAGTTTTTGTTGTGGCAACAAAGGACCAATGGTTATGCATGTAAAGGTGCCGTTTTCCGCTTACGCACCTGGACAGAAGATACGCTTCAACGTTGTGCTGGACAATCAGTCAGATGTGCACTGCTCCGATGTCAAGGTGCGGTTAATGAAGAAAGTCAACTTCACCAGTCGAAATCCGGAAGCTAAACGGCAAGTTGTTGAAGTTAAAGTAGCAGATAATCACTGTGGTGAAGTGGTTAAAAACAATAAAGCGGAATTTAATGAATATTTGCAAATTCCCTCGACCACGCCCACTTCACTGGAGAACTGTAGTCTCATTAAAGTGAGTTATACTCTGAAGTTCATAGCAAAAGTTTCACGCATCCACGGAGATTTGATAATCGAATTTCCACTGACCATCGGCACTGTGCCGTTATATGCTAGCGCCAACGACCAAGGTCCGGTTACAACGCAACCTGGCTCAGGGCCGGTCTACAAGCCACTACCACCACCTATGTTCGAGGAGGATGTACGTAGCGAACAATTTGAAGATAACACATTCCGCCCACGTTATCCTGTCTTTCTCAGCGATGCTGGCATACCTGCTGGTAATGCTGGGCCAAATAATCAACCATTACCACCATCAAATGGTATATATCCTTCCAATATTGCTCCGGCGCCAGCTCCTGCAGCGCCAATGCCTTCTACTCCGCAGCATAACAATTCTATACCAGCTCACAATTATACGCCCTCACCAGCTGCT---------------GCATCACCAGCTCCACCTACGCCATCTGCACCATCCTTAAATAATGCTACTGCGCGCCCCACAACAACCGCGGCCACTGGTGGTGGCAATGTAGAGGTTCTAGGATTCAGCTTGCCGCCGGACTATGAGCCCACTCCGTCACCAGCACCAGGTTCTAAGCCTGGTATTGGT
>jarvisi
ATGGCTAGCAAGTGCACCATCACATTTGACAATAACCCGTTGGGTGTTTACTATGCCGGCCAAACGGTTTCCGGCGTGGCGGAGTTAATAACAACAAGGCCGAAAACGATTAGATCTATCTACATAAGCGTCTGTGGTCACGCCGAAACCCGCTGGACGGAGAATGTAACCAAACAAGATACTGAGGGTAAACCGCAGAAGACCATCGAAACGTTTTCCGGTTCCGAATTGTATTACAGCAGTGAGAATCATGTTTATGGACAAAGTGGTGGCGTGCAAATCGAATTGCCGGCCGGCAAGTATGCATTTCCCTTTCAGGCGACCATACCACCGAATGCACCTACATCGTTTAACGGTTCGTGGGGTCAGGTACAGCATGAGGTCGCTTTGGTGATCGATCGAGTCATGCGTTATGACAATAAATTCAAGCAGGGCTATACGGTGATATCACCATATGATTTGAACCTGAATCCAGACCATATGAAACCACTTCAAAAGATCGAAGAGAAGACATTCTGTTGGAGTTTTTGTTGTGGCAACAAAGGACCAATGGTTATGCATGTGAAGGTGCCGTTTTCCGCTTACGCACCTGGACAGAAGATACGTTTCAACGTTGTGCTGGACAATCAGTCAGATGTGCATTGCTCCGATGTAAAGGTGCGGTTAATGAAGAAGGTCAACTTCACCAGCCGCAATCCGGAAGCTAAACGGCAAGTTGTTGAAGTTAAAGTAGCAGATAATCACTGTGGTGAAGTGGTTAAAAACAATAAAGCGGAATTTAATGAATATTTGCAAATTCCCTCAACCACGCCCACTTCACTGGAGAACTGTAGTCTTATTAAAGTGAGTTATACTCTGAAGTTCATAGCCAAAGTTTCACGCATCCACGGAGATTTGATAATCGAATTTCCATTGACCATCGGCACTGTGCCGTTATATGCCAGCGCAAACGACCAAGGTCCGGTTACAACGCAACCTGGCTCTGGGCCGGTCTACAAGCCACTACCACCACCTACGTTCGAGGAGGATGTGCGAAGCGAACAATTTGAAGATAACACATTCCGCCCACGTTATCCCGTGTTTCTCAGCGATGCTGGCTTACCAGCTGGTAATGCTGGGCCAAATAATCAACCATTACCACCATCAAATGGTATTTATCCTTCGAATATTGCTCCGGCGCCAGCACCTGCGGCACCAATGCCTTCTACTCCGCAACATAACAATTCTATACCAGCTCACAATTATACACCCTCACCAGCTGCT---------------GCATCGCCAGCACCACCTACACCATCTGCACCATCCCTTAATAATGCTATTGCGCGCCCCACAGAAACCCCGTCTACTGGTGGTGGCAATGTAGAAGTTCTAGGATTCAGCTTGCCGCCCGACTATGAGCCCACTCCGGCACCAGCGCCAGGCTCCAAGCCTGGTATTGGT
>latifrons
ATGGCTAGCAAGTGCACCATCACATTTGACAACAACCCGATGGGGGTTTACTATGCCGGCCAAACGGTTTCCGGCGTGGCGGAGTTAATAACAACAAGACCGAAAACGATTAGATCAATCTACATAAGCGTCTGTGGTCACGCTGAAACCCGTTGGACGGAGAATGTAACCAAACAAGATACTGAGGGTAAACCGCAAAAGACCATCGAAACGTTTTCCGGTTCCGAATTGTATTACAGCAGTGAGAATCATGTTTATGGACAAAGCGGTGGCGTACAAATCGAATTACCGGCCGGCAAGTATGCATTTCCCTTTCAGGCGACCATACCACCGAATGCACCCACATCGTTTAACGGTTCGTGGGGTCAGGTACAGCATGAGGTCGCTTTGGTGATCGATCGTGTCATGCGTTATGATAATAAATTCAAGCAGGGATATACGGTGATATCACCATATGATTTGAACCTCAATCCGGACCATATGAAACCATTTCAAAAGATCGAAGAGAAGACATTCTGTTGGAGTTTTTGTTGTGGCAACAAAGGACCAATGGTTATGCATGTAAAGGTGCCGTTTTCCGCTTACGCACCTGGGCAGAAGATACGCTTCAACGTTGTGCTGGACAATCAGTCAGATGTGCACTGCTCCGATGTCAAGGTGCGTTTAATGAAGAAGGTCAACTTCACCAGCCGCAATCCGGAAGCTAAACGACAAGTTGTTGAAGTTAAAGTAGCAGATAATCACTGCGGTGAAGTGGTTAAAAATAATAAAGCGGAATTTAATGAATATTTGCAAATTCCCTCGACCACACCCACTTCACTGGAGAACTGTAGTCTCATTAAAGTGAGTTATACTCTGAAGTTCATAGCGAAAGTTTCACGCATCCACGGAGATTTGATAATCGAATTTCCACTGACCATCGGCACTGTGCCGTTATATGCTAGCGCCAACGACCAAGGTCCGGTTACAACGCAGCCTGGCTCAGGGCCGGTCTACAAGCCACTACCACCACCTATGTTCGAGGAGGATGTACGTAGCGAACAATTTGAAGATAACACATTCCGCCCACGTTATCCTGTCTTTCTCAGCGATGCTGGCATATCTGCTGGTAATGCTGGGCCAAATAATCAACCATTACCACCATCAAATGGTATATATCCTTCGAATATTGCTCCGGCACCAGCACCTGCAGCGCCAATGCCTTCTACTCCGCAGCATAACAATTCTACACCAGCTCACAATTATACGCCCTCACCAGCTGCT---------------GCATCGCCAACTTCACCTACGCCATCTGCACCTTCCTTAAATAATCCTACTGCGCGCCCCACAACAACCCCAGCTACTGGTGGTGGCAATATAGAGGTTCTAGGATTCAGCTTGCCAGCGGACTATGAGCCCACTCCGGCACCAGCGCCAGGTTCCAAGCCTGGTATTGGT
>minax
ATGGCAAGCAAATGCACAATAATATTTGACAATAACCCATTGGGTGTTTACTATGCCGGCCAAACGGTTTCCGGCGTGGCGGAGTTAATAACAACAAGACCGAAAACTATTAGATCTATCTACATCAGCGTCTGTGGTCATGCTGAGACCCGCTGGACGGAGAATGTAACCAAACAAGACACTGAGGGTAAACCACAAAAGACCATCGAGACGTTTTCCGCCTCCGAATTGTATTACAGCAGTGAGAATCATGTTTATGGACAAAGTGGTGGTGTACAAATCGAATTGCCGCCCGGCAAGTATGCGTTTCCTTTCCAGGCGACCATACCACCGAATGCACCCACATCGTTTAACGGTTCATGGGGTCAGGTGCAGCATGAGGTCGCTTTGGTTATCGATCGCGTCATGCGATATGACAACAAATTCAAGCAGGGCTACACGGTGATATCGCCATATGATTTGAATCTTAATCCGGACCATATGAAACCATTGCAAAAGATCGAAGAGAAAACATTTTGTTGGGGTTTTTGTTGTGGCACCAAAGGACCAATGGTTATGCATGTAAAGGTGCCGTTTTCAGCTTATGCACCTGGACAGAAGCTACGTTTCAACGTTGTGCTGGACAATCAGTCTGATGTGCACTGCTCCGATGTAAAAGTGCGCCTAATAAAGAAGGTCACCTTCACCAGTCGCAATCCGGAAGCTAAGCGGCAAGTTGTGGAAGTCAAAGTTGCTGATAATCATTGTGGTGAAGTTGTTAAGAATAATAAAGCGGAATTTAATGAATATTTACAAATTCCTTCGACCACACCCACTTCACTGGAGAACTGTAGTCTCATTAAAGTGAGTTATATTCTGAAATTCATAGCCAAAGTTTCACGCATCCATGGAGATTTGATAATAGAATTTCCATTGAACATTGGCACTGTACCGTTATATGCTAGCGCCAACGACCAAGGTCCGGTTACAACACAACCTGGTTCAGGGCCAGTATACAAGCCATTACCACCTCCTATGTTCGAGGAGGATGTACGTAGCGAACAGTTTGAAGATAACACATTCCGTCCACGTTATCCTGTCTTTCTCAGCGATGCTGGCTTGCAAATTGATGGTACTGGTCCAAATAATGAACCATTGCCACCATCAAATGGTATTTATCCTTCGAATATTACTCCGGCGCCAGCACCTCCAACACCAATGCCTTCTACACCACAACATAACAATTCTTTACCAGCTCACAATTATATGCCCTCACCAGCTGCT---------------CCATCACCAGCTTCACCCACACCATATGCACCATCCTTAAGTAATGCTACCTCGCGCCCTACACCTACCCCAGCCACTGCTGGTAGCAATGTAGAGGTTCTTGGCTTCAGTTTGCCACCGGACTATGAGCCAACAGCAACACCAGCGCCAGGTTCCAAGCCTGGTATTGGT
>musae
ATGGCTAGCAAGTGCACCATCACATTTGACAACAACCCGATGGGTGTTTACTATGCCGGGCAAACGGTTTCCGGCGTGGCGGAGTTAATAACAACAAGGCCGAAAACGATTAGATCTATCTACATCAGCGTCTGTGGTCACGCAGAAACCCGCTGGACGGAGAATGTAACCAAACAAGATACTGAGGGTAAACCGCAGAAGACCATTGAAACATTTTCCGGTTCCGAATTGTATTACAGCAGCGAGAATCATGTTTATGGACAAAGTGGTGGCGTACAAATCGAATTGCCGGCCGGCAAGTATGCATTTCCCTTTCAGGCGACCATACCACCGAATGCACCCACATCGTTTAACGGTTCGTGGGGTCAAGTGCAGCATGAGGTCGCTTTGGTGATCGATCGTGTCATGCGTTATGACAATAAATTCAAGCAGGGCTATACGGTGATATCACCATATGATTTGAACTTGAATCCGGACCATATGAAACCATTTCAAAAGATCGAAGAGAAGACATTCTGTTGGAGTTTTTGTTGTGGCAACAAAGGACCAATGGTTATGCATGTAAAGGTGCCGTTTTCAGCTTACGCACCTGGACAGAAGATACGCTTCAACGTTGTGCTGGACAATCAGTCAGATGTGCACTGCTCCGATGTCAAGGTGCGATTAATGAAGAAAGTCAACTTCACCAGTCGAAATCCGGAAGCTAAACGGCAAGTTGTTGAAGTTAAAGTAGCAGATAATCACTGTGGTGAAGTGGTTAAAAACAATAAAGCGGAATTTAATGAATATTTGCAAATTCCCTCGACCACGCCCACTTCACTGGAGAACTGTAGTCTCATTCAAGTGAGTTATACTCTGAAGTTCATAGCCAAAGTTTCACGCATCCACGGAGATTTGATAATCGAATTTCCACTGACCATCGGCACTGTGCCGTTATATGCTAGCGCCAACGACCAAGGCCCGGTTACAACGCAACCTGGCTCAGGACCGGTCTACAAGCCACTACCACCACCTATGTTCGAGGAGGATGTACGTAGCGAACAATTTGAAGATAACACATTCCGCCCACGTTATCCTGTCTTTCTCAGCGATGCTGGCATACCTGCTGGTAATGCTGGGCCAAATAATCAACCATTACCACCATCAAATGGTATATATCCTTCAAATATTGCTCCGGCGCCCGCACCTGCAGCGCCAATGCCTTCTACTCCGCAGCATAACAATTCTATACCAGCTCACAATTATACGCCCTCACCAGCTGCT---------------GCATCACCAGCTCCACCTACGCCATCTGCACCATCCTTAAATAATGCTAATGCGCGCCCCACAACAACCCCAGCCGCTGAAGGTAACAATGTAGAGGTTCTAGGATTCAGCTTGCCGCCGGACTATGAGCCCACTCCGGCACCAGCACCAGGTTCTAAGCCTGGTATTGGT
>oleae
ATGGCTAGCAAGTGCATCATAACATTTGACAATAACCCCATGGGTGTTTACTATGCCGGCCAAACGGTTTCCGGCGTGGCGGAGTTAACAACAACAAGGCCGAAAACGATTAGATCTATCTACATCAGCGTCTGCGGTCACGCTGAAACCCGCTGGACGGAGAATGTAACCAAACAAGACACTGAGGGTAAACCGCAAAAGACCATCGAAACGTTTTCCGGTTCCGAGTTGTATTACAGCAGTGAGAATCATGTTTATGGACAAAGCGGTGGTGTACAAATCGAATTGCCGCCCGGCAAGTATGCATTTCCCTTTCAGACGACTATACCACCGAATGCGCCCACATCGTTTAATGGTTCGTGGGGTCAAGTGCAGCATGAGGTCGCTTTGGTGATCGATCGTGTCATGCGTTATGACAATAAATTCAAACAAGGCTATACGGTGATCTCACCATATGATCTGAACCTCAATCCGGAGCATATGAAAGCATTGCAAAAGATCGAAGAGAAGACATTTTGTTGGAGTTTTTGTTGTGGCAGCAAAGGTCCAATGGTTATGCATGTAAAGGTGCCGTTTTCCGCTTACGCACCTGGACAAAAGATACGTTTTAACGTTGTACTGGATAATCAGTCAGATGTGCGCTGCTCCGATGTAAAGGTGCGGTTAATGAAGAAAGTCACCTTCACCAGCCGCAATCCAGAAGCTAAGCGACAAGTTGTGGAAGTCAAAGTTGCTGATAATCACTGTGGTGAAGTTGTTAAAAACAATAAAGCGGAATTTAATGAATATTTGCAAATTCCCTCAACCACGCCCACTTCACTGGAGAACTGTAGTCTCATTAAAGTGAGTTATACTCTGAAATTCATAGCCAAAGTTTCGCGCATACACGGAGATTTAATAATCGAGTTTCCACTGGCCATCGGCACTGTGCCGTTATATGCTAGCGCCAACGACCAAGGTCCGGTCACAACACAACCTGTCTCAGGGCCGGTCTACAAGCCACTACCACCACCTATGTTCGAGGAGGATGTACGTAGCGAACAATTTGAAGATAACACATTCCGTCCACGTTACCCTATCTTCCTCAGCGATGCTGGCTTACAAGCTGATGCTACTGGACCGAATAATCAACCACTACCACCATCCAATGGTATTTATCCTTCGAATGTTGCTCCGGCGCCAGCACCTGCAGCACCAATGCCTTCTACACCGCAGCATAACAATTCTATGCCTACTCACAATTATATGCCCTCACCAGCTGCT---------------GCATCGCCAGCTACACCTACACCATTTGCACCATCTTTGAATAATACTACTGTGGGTCCCACACCTACCCCGGCCACTGGTGGTGGCAATGTAGATGTACTAGGATTCAGCTTGCCACCGGACTATGCGCCCACACCGGCACCAGCGCCAGGTTCTAAGCCTGGTATTGGT
>tryoni
ATGGCTAGCAAGTGCACCATAACATTTGACAATAACCCGATGGGTGTTTACTATGCCGGCCAAACGGTTTCCGGCGTGGCGGAGTTAATAACAACAAGGCCGAAAACGATTAGATCTATCTACATAAGCGTCTGTGGTCACGCCGAAACCCGCTGGACGGAGAATGTAACCAAACAAGACACTGAGGGTAAACCGCAGAAGACCATCGAAACGTTTTCCGGTTCCGAATTGTATTACAGCAGTGAGAATCATGTTTATGGACAAAGTGGTGGCGTGCAAATCGAATTGCCGCCCGGCAAGTATGCATTTCCCTTTCAGGCGACCATACCACCGAATGCACCTACATCGTTTAACGGTTCATGGGGTCAGGTACAGCATGAGGTCGCTTTGGTGATCGATCGAGTCATGCGTTATGACAATAAATTCAAGCAGGGCTATACGGTGATATCACCATATGATTTGAACCTGAATCCAGACCATATGAAACCATTTCAAAAGATCGAAGAGAAGACATTCTGTTGGAGTTTTTGTTGTGGCAATAAAGGACCAATGGTTATGCATGTAAATGTGCCGTTTTCCGCTTACGCACCTGGACAGAAGATACGCTTCAACGTTGTGCTGGACAATCAGTCTGATGTGCATTGCTCCGATGTAAAGGTGCGGTTAATGAAGAAGGTCAACTTCACCAGCCGCAATCCGGAAGCTAAACGGCAAGTTGTTGAAGTTAAAGTAGCAGATAATCACTGTGGTGAAGTGATTAAAAACAACAAAGCGGAATTTAATGAATATTTGCAAATTCCCTCAACCACGCCCACTTCACTGGAGAACTGTAGTCTCATTAAAGTGAGTTATACTCTGAAGTTCATAGCCAAAGTTTCACGCATCCACGGAGATTTGATAATCGAATTTCCATTGACCATCGGCACTGTGCCGTTATATGCTAGCGCAAACGACCAAGGTCCGGTTACAACGCAACCTGGCTCAGGGCCGGTCTACAAGCCACTACCACCACCCATGTTCGAGGAGGATGTGCGTAGCGAACAATTTGAAGATAACACATTCCGCCCACGTTATCCCGTGTTTCTCAGCGATGCTGGGTTACCAGTTGGTAATGCTGGGCCAAATAATCAACCGTTACCACCATCAAATGGTATTTATCCTTCGAATATTGCTCCGGCGCCAGCACCTGCAGCGCCAATGCCTTCTACACCGCAACATAACAATTCTATACCAGCTCACAATTATACACCCTCACCAGCTGCT---------------GCATCGCCAGCACCACCTACACCATCTGCACCATCCCTTAATAATGCTACTGCGCGCCCCACAACAACCCCGGCTACTGGTGGTGGCAATGTAGAAGTTCTAGGATTCAGCTTGCCGCCGGACTATGAACCCACTCCGGCCCCAGCGCCAGGCTCCAAGCCTGGTATTGGT
>zonata
ATGGCTAGCAAGTGCACCATAACATTTGACAACAACCCAATGGGTGTTTACTATGCCGGCCAAACGGTTTCCGGCGTGGCGGAGTTAATAACAACAAGGCCGAAAACGATTAGATCTATCTACATCAGTGTCTGTGGTCACGCTGAAACCCGCTGGACGGAGAATGTAACCAAACAAGATACTGAGGGTAAACCGCAGAAGACCATCGAAACGTTTTCCGGTTCCGAATTGTATTACAGCAGCGAGAGTCATGTTTATGGACAAAGTGGTGGCGTACAAATCGAATTGCCGGCCGGCAAGTACGCATTTCCCTTTCAGGCGACCATACCACCGAACGCACCCACATCGTTTAATGGTTCGTGGGGTCAAGTGCAGCATGAGGTCGCTTTGGTGATCGATCGTGTCATGCGTTATGACAATAAATTCAAGCAGGGCTATACGGTGATATCACCATACGATTTGAACCTGAATCCGGACCATATGAAACCACTTCAAAAGATCGAAGAGAAGACATTCTGTTGGAGTTTTTGTTGTGGCAACAAAGGACCAATGGTTATGCATGTAAAGGTGCCGTTTTCCGCTTATGCACCTGGACAGAAGATACGCTTCAACGTTGTGCTGGACAATCAGTCAGATGTGCATTGTTCCGATGTAAAGGTGCGTTTAATGAAGAAGGTCAACTTCACCAGCCGCAATCCGGAAGCTAAACGGCAAGTTGTTGAAGTTAAAGTAGCAGATAATCACTGTGGTGAAGTGGTTAAAAACAATAAAGCGGAATTTAATGAATACTTGCAAATTCCCTCGACCACGCCCACTTCACTGGAGAACTGTAGTCTTATTAAAGTGAGTTATACTCTGAAGTTCATAGCCAAAGTTTCACGCATACACGGAGATTTGATAATCGAATTTCCACTGACCATCGGCACTGTGCCGTTATATGCTAGCGCCAACGACCAAGGTCCGGTTACAACGCAACCTGGCTCAGGGCCGGTCTACAAGCCACTGCCACCACCTATGTTCGAGGAGGATGTTCGTAGCGAACAATTTGAAGATAACACATTCCGCCCACGTTATCCTGTCTTTCTCAGCGATGCTGGCATACCTGCTGGTAATGATGGACCAAATAATCAACCATTACCACCATCAAATGGTATATATCCTTCGAATATTGCTCCGGCGCCCGCACCTGCAGCGCCAATGCCTTCTACTCCGCAGCATAATAATTCTATACCAGCTCACAATTATACGCCCTCACCAGCTGCT---------------GCATCGCCAGCTCCACCTACGCCATCGGCACCATTCCTTAGTAATGCTACTGCACGCCCCACTACAACCCCAGCCACTGGTGGTGGCAATGTAGAGGTTCTAGGATTCAGCTTGCCGCCGGACTATGAGCCCACTCCGGCACCAGCACCAGGTTCCAAACCTGGTATTGGT
