# Supplementary material for: The Impact of Fast Radiation on the Phylogeny of Bactrocera Fruit Flies as Revealed by Multiple Evolutionary Models and Mutation Rate-Calibrated Clock
Source: Insects. 2022 Jun 30;13(7):603. doi: 10.3390/insects13070603 (PMC9319077; doi:10.3390/insects13070603)
Supplement: Supplementary file 1 [file insects-13-00603-s001.zip › File S1/ceratitis_6802.fasta]

>bryoniae
ATGATTACAGAAAATACGACGAATATGCATGCAAGTTTGGGGTCAAAGAGTGCGATGAAAGCGCTTCAAATGGTCAAGAATCCGCAAGATGACATGGGATGGAAATCAAAGCTTAAGATTCCGCCAAAAGACAACCGGTTTAAGACGAGTGATGTTACCGATACTCGTGGAAATGAATTTGAAGAATTTTGTTTGAAAAGAGAACTCTTAATGGGTATTTTTGAAAAGGGCTGGGAACGTCCATCACCAATTCAGGAGGCCGCAATACCAATAGCTTTAAGCGGTAAAGATGTATTAGCTAGAGCAAAGAACGGCACTGGTAAAACCGGAGCGTATTGCATTCCCGTTTTGGAGCAGATAGACCCAAGAAAAGATTATATACAAGCCCTGGTGATAGTACCAACACGAGAGCTAGCATTGCAAACGTCGCAAATATGCATTGAACTCGCAAAACATCTAGACATTCGAGTTATGGTTACAACGGGAGGTACGATTCTCAAAGATGACATACTTCGCATATACCAAAAAGTACAGTTAATAATTGCCACTCCCGGACGTATTTTGGATTTAATGGACAAAAAAGTTGCGGATATGTCACATTGCAAAATTCTAGTGTTAGATGAAGCCGATAAATTGCTGTCTCTTGATTTCCAAGGCATGCTGGATCATGTAATTATGAAGTTGCCGAAAGACCCTCAAATTCTACTGTTCTCTGCAACATTTCCGTTAAGCGTAAAAAATTTCATGGAGAAACATTTGAGGGAACCATATGAAATCAATTTGATGGAGGAGCTGACCTTAAAAGGCGTAACGCAGTATTACGCATTCGTTCAAGAACGCCAAAAAGTTCATTGCTTAAATACGCTCTTTTCGAAGCTACAAATTAATCAATCTATTATATTTTGTAATTCCACTCAACGTGTCGAATTGCTGGCGAAGAAAATAACGGAACTTGGTTATTGTTGTTATTATATACATGCTAAAATGGCCCAGGCTCATAGAAATCGTGTGTTTCACGATTTCCGACAAGGCCTATGCAGAAACCTCGTATGTTCGGATCTTTTTACTAGAGGTATCGACGTGCAAGCTGTAAATGTTGTTATTAATTTTGATTTTCCGAGAATGGCAGAAACCTATTTGCATCGAATTGGCCGTTCTGGACGTTTTGGTCACCTTGGTATTGCAATTAATTTAATAACCTACGAGGATAGATTCGATCTGCACCGAATTGAAAAAGAACTTGGAACCGAAATTAAGCCTATCCCCAAAGTTATCGATCCAGCACTGTATGTTGCCAACGCAGCAGCTACATCTACGGAAACCAATAATGATCTTAATAATTCAGCAAATGAGGAGGGTAATATC
>ceratitis
ATGATTACAGAAAATACGACGAATATGCATGCAAATTTGGGGTCAAAGAGTGCGATGAAAGCGCTTCAAATGGTCAAGAATCCGCAAGATGACATGGGATGGAAATCAAAGCTTAAGATTCCGCCAAAAGACAACCGGTTTAAGACGAGTGATGTTACCGATACTCGTGGAAATGAATTTGAAGAATTTTGTTTGAAAAGAGAACTTTTAATGGGTATTTTCGAAAAGGGCTGGGAGCGTCCATCGCCAATTCAGGAGGCCGCAATACCAATAGCTTTAAGCGGTAAAGATGTGTTAGCTAGAGCAAAGAACGGTACTGGTAAAACCGGAGCGTATTGCATTCCCGTTTTGGAGCAAATAGACCCAACAAAAGATTACATACAAGCCCTGGTGATAGTACCAACAAGAGAGCTCGCATTGCAAACATCGCAAATATGTATTGAACTTGCAAAACATCTAGACATTCGAGTTATGGTAACAACGGGAGGTACAATTCTAAAAGATGACATACTTCGCATATACCAAAAAGTACAGTTAATTATCGCCACTCCCGGACGTATTTTGGATTTGATGGACAAAAAAGTTGCGGATATGTCACATTGCAAAATTCTAGTTTTAGATGAAGCTGATAAATTGCTGTCTCTTGATTTCCAAGGCATGCTGGATCATGTTATTATGAAGTTGCCGAAAGATCCTCAAATTCTCCTGTTCTCAGCAACATTTCCGTTAAGCGTTAAAAATTTCATGGAGAAACACTTGCGGGAACCATACGAGATCAATTTGATGGAAGAGCTGACCTTAAAAGGCGTAACGCAGTATTACGCATTCGTTCAAGAACGCCAAAAAGTTCATTGCTTAAATACGCTATTTTCAAAGCTGCAAATAAATCAATCTATAATATTCTGTAATTCCACCCAACGTGTCGAATTGCTGGCGAAGAAAATAACGGAACTCGGTTATTGTTGTTATTACATACATGCTAAAATGGCTCAGGCTCATAGAAATCGTGTGTTTCACGACTTCCGACAAGGCCTGTGTAGAAATCTCGTATGCTCTGACCTCTTTACTCGAGGTATCGACGTGCAGGCCGTTAATGTTGTTATTAACTTTGATTTTCCGAGAATGGCAGAGACATATTTGCACAGAATTGGTCGTTCTGGACGTTTTGGTCATCTTGGTATCGCAATTAATTTAATAACCTACGAAGATAGATTTGATCTGCACCGAATTGAAAAAGAACTTGGAACCGAAATCAAACCAATACCTAAAGTTATCGATCCAGCTTTGTACGTTGCCAATGCCGCAGCCACACCTACGGAAACTAACAATGATCTAAATAATTCAGCAAATGAGGAGGGCAACATC
>correcta
ATGATTACAGAAAATACGACGAATATGCATGCAAGTTTGGGGTCAAAGAGTGCGATGAAAGCGCTTCAAATGGTCAAGAATCCGCAAGATGACATGGGATGGAAATCAAAGCTTAAGATTCCGCCAAAAGACAACCGGTTTAAGACGAGTGATGTTACCGATACTCGTGGAAATGAATTTGAAGAATTTTGTTTGAAAAGAGAACTCTTAATGGGTATTTTTGAAAAGGGCTGGGAACGTCCATCACCAATTCAGGAGGCCGCAATACCAATAGCTTTAAGCGGTAAAGATGTGTTAGCTAGAGCAAAGAACGGTACTGGTAAAACCGGAGCGTATTGCATTCCCGTTTTGGAGCAGATAGACCCAAGAAAAGATTATATACAAGCCCTGGTGATAGTACCAACACGAGAGCTAGCTTTGCAAACATCGCAAATATGCATTGAACTCGCAAAACATCTAGACATACGAGTTATGGTTACAACGGGAGGTACGATTCTTAAAGATGACATACTTCGCATATACCAAAAAGTACAGTTAATAATTGCCACTCCCGGACGTATTTTGGATTTAATGGACAAAAAAGTTGCGGATATGTCACATTGCAAAATTCTAGTGTTAGATGAAGCCGATAAATTGCTGTCTCTTGATTTCCAAGGCATGCTGGATCATGTAATTATGAAGTTGCCGAAAGACCCTCAAATTCTACTGTTCTCTGCAACATTTCCGTTAAGCGTAAAAAATTTCATGGAGAAACATTTGAGGGAACCATATGAAATCAATTTGATGGAGGAGCTGACCTTAAAAGGCGTAACGCAGTATTACGCATTCGTTCAAGAACGCCAAAAAGTTCATTGCTTAAATACGCTCTTTTCGAAGCTACAAATTAATCAATCTATTATATTTTGTAATTCCACTCAACGTGTCGAATTGCTGGCGAAGAAAATAACGGAACTTGGTTATTGTTGTTATTATATACATGCTAAAATGGCCCAGGCTCATAGAAATCGTGTGTTTCACGATTTCCGACAAGGCTTGTGCAGAAACCTCGTATGTTCGGATCTTTTTACTAGAGGTATCGACGTGCAAGCTGTAAATGTTGTTATTAATTTTGATTTTCCGAGAATGGCAGAAACCTATTTGCATCGAATTGGCCGTTCTGGACGTTTTGGTCACCTTGGTATTGCAATTAATTTAATAACCTACGAGGATAGATTCGATCTGCACCGAATTGAAAAAGAACTTGGAACCGAAATTAAGCCTATCCCCAAAGTTATCGATCCAGCATTGTATGTTGCCAACGCAGCAGCTACATCTACGGAAACCAATAATGATCTTAATAATTCAGCAAATGAGGAGGGTAATATC
>cucurbitae
ATGATTACAGAAAATACGACGAATATGCATGCAAGTTTGGGGTCAAAGAGTGCGATGAAAGCGCTTCAAATGGTCAAGAATCCGCAAGATGACATGGGATGGAAATCAAAGCTTAAGATTCCGCCAAAAGACAACCGGTTTAAGACGAGTGATGTTACCGATACTCGTGGAAACGAATTTGAAGAATTTTGTTTGAAAAGAGAACTCTTAATGGGTATTTTTGAAAAGGGCTGGGAACGTCCATCACCGATTCAGGAGGCCGCAATACCAATAGCTTTAAGCGGTAAAGATGTGTTAGCTAGAGCAAAGAACGGTACTGGTAAAACCGGAGCGTATTGCATTCCCGTTTTGGAGCAGATAGACCCAAGAAAAGATTATATACAAGCCCTGGTGATAGTACCAACAAGAGAGCTAGCATTGCAAACATCGCAAATATGCATTGAACTCGCAAAACATCTAGACATTCGAGTTATGGTTACAACGGGTGGTACGATTCTTAAAGATGACATACTTCGCATATACCAAAAAGTACAGTTAATTATCGCCACTCCTGGACGTATTTTGGATTTAATGGACAAAAAAGTTGCGGATATGTCACATTGCAAAATTCTAGTTTTAGATGAAGCTGATAAATTATTGTCTCTTGATTTCCAAGGCATGCTGGACCATGTTATAATGAAGTTGCCGAAAGACCCTCAAATACTATTGTTCTCCGCAACATTTCCGTTAAGCGTAAAAAATTTCATGGAGAAACATTTGAGGGAACCATATGAAATCAATTTGATGGAGGAGCTGACTTTAAAAGGCGTAACACAGTATTACGCATTCGTTCAAGAACGCCAAAAAGTTCATTGCTTAAATACGCTCTTTTCTAAGCTACAAATAAATCAATCTATTATATTTTGTAATTCCACCCAACGTGTCGAATTGCTGGCGAAGAAAATAACGGAACTCGGTTATTGTTGTTATTACATACATGCTAAAATGGCCCAGGCTCATAGAAATCGTGTGTTTCATGATTTCCGACAAGGTTTGTGTAGAAATCTCGTATGCTCTGATCTTTTCACTAGAGGTATCGATGTGCAAGCCGTAAATGTTGTAATTAACTTTGATTTCCCGAGAATGGCAGAAACATATTTGCATCGAATTGGTCGTTCTGGACGCTTCGGCCACCTTGGTATCGCAATTAACTTAATAACCTATGAAGATAGATTCGATCTGCACCGAATTGAAAAGGAACTTGGAACCGAAATCAAACCTATCCCCAAAGTTATCGATCCAGCTTTGTATGTTGCCAATGCCGCAGCTACATCTACGGAAACTAATAATGATCTTAATAATTCTGTAAACGAGGAGGGAAATATC
>dorsalis
ATGATTACAGAAAATACGACGAATATGCATGCAAGTTTGGGGTCAAAGAGTGCGATGAAAGCGCTTCAAATGGTCAAGAATCCGCAAGATGACATGGGATGGAAATCAAAGCTTAAGATTCCGCCAAAAGACAACCGGTTTAAGACGAGTGATGTTACCGATACTCGTGGAAATGAATTTGAAGAATTTTGTTTGAAAAGAGAACTCTTAATGGGTATTTTTGAAAAGGGCTGGGAACGTCCATCACCAATTCAGGAGGCCGCAATACCAATAGCTTTAAGCGGTAAAGATGTATTAGCTAGAGCAAAGAACGGCACTGGTAAAACCGGAGCGTATTGCATTCCCGTTTTGGAGCAGATAGACCCAAGAAAAGATTATATACAAGCCCTGGTGATAGTACCAACACGAGAGCTAGCTTTGCAAACATCGCAAATATGCATTGAACTCGCAAAACATCTAGACATTCGAGTTATGGTTACAACGGGAGGTACGATTCTTAAAGATGACATACTTCGTATATACCAAAAAGTACAGTTAATAATTGCCACTCCCGGACGTATTTTGGATTTAATGGACAAAAAAGTTGCGGATATGTCACATTGCAAAATTCTAGTGTTAGATGAAGCCGATAAATTGCTGTCTCTTGATTTCCAAGGCATGCTGGATCATGTAATTATGAAGTTGCCGAAAGACCCTCAAATTCTACTGTTCTCTGCAACATTTCCGTTAAGCGTAAAAAATTTCATGGAGAAACATTTGAGGGAACCATATGAAATCAATTTGATGGAGGAGCTGACCTTAAAAGGCGTAACGCAGTATTACGCATTCGTTCAAGAACGCCAAAAAGTTCATTGCTTAAATACGCTTTTTTCGAAGCTACAAATTAATCAATCTATTATATTTTGTAATTCCACTCAACGTGTCGAATTGCTGGCGAAGAAAATAACGGAACTTGGTTATTGTTGTTATTATATACATGCTAAAATGGCCCAGGCTCATAGAAATCGTGTGTTTCACGATTTCCGACAAGGCTTGTGCAGAAACCTCGTATGTTCGGATCTTTTTACTAGAGGTATCGACGTGCAAGCTGTAAATGTTGTTATTAATTTTGATTTTCCGAGAATGGCAGAAACCTATTTGCATCGAATTGGCCGTTCTGGACGTTTTGGTCACCTTGGTATTGCAATTAATTTAATAACCTACGAGGATAGATTCGATCTGCACCGAATTGAAAAAGAACTTGGAACCGAAATTAAGCCTATCCCCAAAGTTATCGATCCAGCATTGTATGTTGCCAACGCAGCAGCTACATCTACGGAAACCAATAATGATCTTAATAATTCAGCAAATGAGGAGGGTAATATC
>jarvisi
ATGATTACAGAAAATACGACGAATATGCATGCAAGTTTGGGGTCAAAGAGTGCGATGAAAGCGCTTCAAATGGTCAAGAATCCGCAAGATGACATGGGATGGAAATCAAAGCTTAAGATTCCGCCAAAAGACAACCGGTTTAAGACGAGTGATGTTACCGATACTCGTGGAAATGAATTTGAAGAATTTTGTTTGAAAAGAGAACTCTTAATGGGTATTTTTGAAAAGGGCTGGGAACGTCCATCACCAATTCAGGAGGCCGCAATACCAATAGCTTTAAGCGGTAAAGATGTATTAGCTAGAGCAAAGAATGGCACTGGTAAAACCGGAGCGTATTGCATTCCCGTTTTGGAGCAGATAGACCCAAGAAAAGATTATATACAAGCCCTGGTGATAGTACCAACACGAGAGCTAGCTTTGCAAACATCGCAAATATGCATTGAACTCGCAAAACATCTAGACATTCGAGTTATGGTTACAACGGGAGGTACGATTCTTAAAGATGACATACTTCGCATATACCAAAAAGTACAGTTAATAATTGCCACTCCCGGACGTATTTTGGATTTAATGGACAAAAAAGTTGCGGATATGTCACATTGCAAAATTCTAGTGTTAGATGAAGCCGATAAATTGCTGTCTCTTGATTTCCAAGGCATGCTGGATCATGTAATTATGAAATTGCCGAAAGACCCTCAAATTCTATTGTTCTCGGCAACATTTCCGTTAAGCGTAAAAAATTTCATGGAGAAACATTTGAGGGAACCATATGAAATCAATTTGATGGAGGAGCTGACCTTAAAAGGCGTAACGCAGTATTACGCATTCGTTCAAGAACGCCAAAAAGTTCATTGCTTAAATACGCTCTTTTCGAAGCTACAAATTAATCAATCTATTATATTTTGTAATTCCACTCAACGTGTCGAATTGCTGGCGAAGAAAATAACGGAACTTGGTTATTGTTGTTATTATATACATGCTAAAATGGCCCAGGCTCATAGAAATCGTGTGTTTCACGATTTCCGGCAAGGCTTGTGCAGAAACCTCGTATGTTCGGATCTTTTTACTAGAGGTATCGACGTGCAAGCTGTAAATGTTGTTATTAATTTTGATTTTCCGAGAATGGCAGAAACCTATTTGCATCGAATTGGCCGTTCTGGACGTTTTGGTCACCTTGGTATTGCAATTAATTTAATAACCTACGAGGATAGATTCGATCTGCACCGAATTGAAAAAGAACTTGGAACCGAAATTAAGCCTATCCCCAAAGTTATCGATCCAGCATTGTATGTTGCCAACGCAGCAGCTACATCTACGGAAACCAATAATGATCTTAATAATTCAGCAAATGAGGAGGGTAATATC
>latifrons
ATGATTACAGAAAATACGACGAATATGCATGCAAATTTGGGGTCAAAGAGTGCGATGAAAGCGCTTCAAATGGTCAAGAATCCGCAAGATGACATGGGATGGAAATCAAAACTTAAGATTCCGCCAAAAGACAACCGGTTTAAGACGAGTGATGTTACCGATACTCGTGGAAATGAATTTGAAGAATTTTGTTTGAAAAGAGAACTATTAATGGGTATTTTTGAAAAGGGCTGGGAACGTCCATCACCAATTCAGGAGGCCGCAATACCAATAGCTTTAAGCGGTAAAGATGTATTAGCTAGAGCAAAGAACGGCACTGGTAAAACCGGAGCGTATTGCATTCCCGTTTTGGAGCAGATAGACCCAAGAAAAGATTATATACAAGCCCTGGTGATAGTACCAACACGAGAGCTAGCATTGCAAACATCGCAAATATGCATTGAACTCGCAAAACATCTAGACATTCGAGTTATGGTTACAACGGGAGGTACGATTCTTAAAGATGACATACTTCGCATATACCAAAAAGTACAGTTAATAATTGCCACTCCCGGACGTATTTTGGATTTAATGGACAAAAAAGTTGCGGATATGTCACATTGCAAAATTCTAGTGTTAGATGAAGCCGATAAATTGCTGTCTCTTGATTTCCAAGGCATGCTGGATCATGTAATTATGAAATTGCCGAAAGACCCTCAAATTCTATTGTTCTCTGCAACATTTCCGTTAAGCGTAAAAAATTTCATGGAGAAACATTTGAGGGAACCATATGAAATCAATTTGATGGAGGAGCTGACCTTAAAAGGCGTAACGCAGTATTACGCATTCGTTCAAGAACGCCAAAAAGTTCATTGCTTAAATACGCTCTTTTCGAAGCTACAAATTAATCAATCTATAATATTTTGTAATTCCACTCAACGTGTCGAATTGCTGGCGAAGAAAATAACGGAACTTGGTTATTGTTGTTATTATATACATGCTAAAATGGCCCAGGCTCATAGAAATCGTGTGTTTCACGATTTCCGACAAGGCTTGTGCAGAAATCTCGTATGTTCGGATCTTTTTACTAGAGGCATTGACGTGCAAGCTGTAAATGTTGTTATTAATTTTGATTTTCCGAGAATGGCAGAAACCTATTTGCATCGAATTGGCCGTTCTGGACGTTTTGGTCACCTTGGTATTGCAATCAATTTAATAACCTACGAGGATAGATTCGATCTGCATCGAATTGAAAAAGAACTTGGAACCGAAATTAAGCCTATCCCCAAAGTCATCGACCCAGCATTGTATGTTGCCAACGCAGCAGCTACATCTACGGAAACCAATAATGATCTTAATAATTCAGCAAATGAGGAGGGTAATATC
>minax
ATGATTACAGAAAATACGACGAATATGCATGCAAATTTGGGGTCAAAGAGTGCGATGAAAGCGCTTCAAATGGTGAAGAATCCGCAAGATGACATGGGATGGAAATCAAAGCTTAAGATTCCGCCAAAAGACAACCGGTTTAAGACGAGTGATGTTACCGATACTCGTGGAAACGAATTTGAAGAATTTTGTTTGAAAAGAGAACTCTTAATGGGTATTTTTGAAAAGGGCTGGGAGCGTCCATCACCAATTCAGGAGGCCGCAATACCAATAGCTTTAAGCGGAAAAGATGTGTTAGCTAGAGCAAAGAACGGCACTGGTAAAACCGGAGCGTATTGCATTCCCGTTTTGGAGCAGATAGACCCAAGAAAAGATTATATACAAGCCCTGGTGATAGTACCAACAAGAGAGCTAGCTTTGCAAACATCGCAAATATGTATTGAACTCGCAAAACATCTAGACATTCGAGTTATGGTGACAACGGGAGGTACCATTCTTAAAGATGACATACTTCGCATATACCAAAAAGTACAGTTAATAATTGCCACTCCCGGACGTATTTTGGATTTAATGGACAAAAAAGTTGCGGATATGTCACATTGCAAAATTCTAGTTTTAGATGAAGCTGATAAGTTGTTGTCTCTTGATTTCCAAGGTATGCTGGATCATGTAATAATGAAATTGCCTAAAGACCCTCAAATATTATTGTTCTCCGCAACGTTTCCGTTAAGCGTAAAAAATTTCATGGAGAAACATTTGAGGGAACCATATGAAATCAATTTAATGGAGGAGCTGACTTTAAAAGGCGTAACACAGTATTACGCATTCGTTCAAGAACGCCAAAAAGTTCATTGCTTAAATACGCTCTTTTCTAAGCTACAAATAAATCAATCCATTATATTTTGTAATTCCACCCAACGTGTCGAATTGCTGGCGAAGAAAATAACGGAACTCGGTTATTGTTGTTATTATATACATGCTAAAATGGCCCAGGCTCATAGAAATCGTGTGTTTCACGATTTTCGACAAGGCTTGTGCAGAAATCTCGTATGCTCTGATCTTTTTACTAGAGGTATCGATGTGCAAGCCGTGAATGTAGTTATTAACTTTGATTTCCCGAGAATGGCAGAAACCTATTTGCATCGAATTGGCCGTTCTGGACGCTTTGGTCACCTTGGTATTGCAATTAATTTAATAACCTACGAAGATAGATTCGATCTGCACCGAATTGAAAAAGAACTTGGAACCGAAATTAAACCAATCCCCAAAGTTATCGATCCAGCATTGTATGTTGCCAACGCAGCTGCCACATCTACGGAAACCAATAATGATCTTAATAATTCAGCAAACGAGGAGGGTAATATC
>musae
ATGATTACAGAAAATACGACGAATATGCATGCAAGTTTGGGGTCAAAGAGTGCGATGAAAGCGCTTCAAATGGTCAAGAATCCGCAAGATGACATGGGATGGAAATCAAAGCTTAAGATTCCGCCAAAAGACAACCGGTTTAAGACGAGTGATGTTACCGATACTCGTGGAAATGAATTTGAAGAATTTTGTTTGAAAAGAGAACTCTTAATGGGTATTTTTGAAAAGGGCTGGGAACGTCCATCACCAATTCAGGAGGCCGCAATACCAATAGCTTTAAGCGGTAAAGATGTATTAGCTAGAGCAAAGAACGGCACTGGTAAAACCGGAGCGTATTGCATTCCCGTTTTGGAGCAGATAGACCCAAGAAAAGATTATATACAAGCCCTGGTGATAGTACCAACACGAGAGCTAGCTTTGCAAACATCGCAAATATGCATTGAACTCGCAAAACATCTAGACATTCGAGTTATGGTTACAACGGGAGGTACGATTCTTAAAGATGACATACTTCGCATATACCAAAAAGTACAGTTAATTATTGCCACTCCCGGACGTATTTTGGATTTAATGGACAAAAAAGTTGCGGATATGTCACATTGCAAAATTCTAGTGTTAGATGAAGCCGATAAATTGCTGTCTCTTGATTTCCAAGGCATGCTGGATCATGTAATTATGAAGTTGCCGAAAGACCCTCAAATTCTACTGTTCTCTGCAACATTTCCGTTAAGCGTAAAAAATTTCATGGAGAAACATTTGAGGGAACCATATGAAATCAATTTGATGGAGGAGCTGACCTTAAAAGGCGTAACGCAGTATTACGCATTCGTTCAAGAACGCCAAAAAGTTCATTGCTTAAATACGCTCTTTTCGAAGCTACAAATTAATCAATCTATTATATTTTGTAATTCCACTCAACGTGTCGAATTGCTGGCGAAGAAAATAACGGAACTTGGTTATTGTTGTTATTATATACATGCTAAAATGGCCCAGGCTCATAGAAATCGTGTGTTTCACGATTTCCGACAAGGCTTGTGCAGAAACCTCGTATGTTCGGATCTTTTTACTAGAGGTATCGACGTGCAAGCTGTAAATGTTGTTATTAATTTTGATTTTCCGAGAATGGCAGAAACCTATTTGCATCGAATTGGCCGTTCTGGACGTTTTGGTCACCTTGGTATTGCAATTAATTTAATAACCTACGAGGATAGATTCGATCTGCACCGAATTGAGAAAGAACTTGGAACCGAAATTAAACCTATCCCCAAAGTTATCGATCCAGCATTGTATGTTGCCAACGCAGCAGCTACATCTACGGAAACCAATAATGATCTTAATAATTCAGCAAATGAGGAGGGTAATATC
>oleae
ATGATTACAGAAAATACGACGAATATGCATGCAAGTTTGGGGTCAAAGAGTGCGATGAAAGCGCTTCAAATGGTCAAGAATCCGCAAGATGACATGGGATGGAAATCAAAGCTTAAGATTCCGCCAAAAGACAACCGGTTTAAGACGAGTGATGTTACCGATACTCGTGGAAATGAATTTGAAGAATTTTGTTTGAAAAGAGAACTCTTAATGGGTATTTTTGAAAAGGGCTGGGAACGTCCATCACCAATTCAGGAGGCCGCAATACCAATAGCTTTAAGCGGTAAAGATGTATTAGCTAGAGCAAAGAACGGCACTGGTAAAACCGGAGCGTATTGCATTCCCGTTTTAGAGCAGATAGATCCAAGAAAAGATTATATACAAGCCCTGGTGATAGTGCCAACACGAGAGCTAGCTTTGCAAACATCGCAAATATGCATTGAACTCGCAAAACATCTAGACATTCGAGTTATGGTAACAACGGGAGGTACGATTCTTAAAGATGATATACTTCGCATATACCAAAAAGTACAGTTAATAATTGCCACTCCTGGACGTATTTTGGATTTAATGGACAAAAAAGTTGCGGATATGTCACATTGCAAAATTTTAGTTTTAGATGAAGCCGATAAATTGTTGTCTCTTGATTTCCAAGGCATGCTGGATCATGTAATTATGAAGTTGCCGAAAGACCCTCAAATTCTATTGTTCTCGGCAACATTTCCGTTAAGTGTAAAAAATTTCATGGAGAAACATTTGAGGGAACCATATGAAATCAATTTGATGGAGGAGCTGACTTTAAAAGGCGTAACACAGTATTACGCATTCGTTCAAGAACGCCAAAAAGTTCATTGCTTAAATACGCTTTTTTCTAAGCTACAAATAAATCAATCTATTATATTTTGTAATTCCACCCAACGTGTTGAATTGCTGGCGAAGAAAATAACGGAACTTGGTTATTGTTGTTATTATATACATGCTAAAATGGCCCAGGCACATAGAAATCGTGTGTTTCACGATTTTCGACAAGGCTTGTGCAGAAATCTCGTATGCTCGGATCTTTTTACTAGAGGTATCGACGTGCAAGCCGTAAATGTTGTTATAAATTTTGATTTCCCGAGAATGGCAGAAACCTATTTGCATCGAATTGGCCGTTCTGGACGTTTTGGTCACCTTGGTATTGCAATTAATTTAATAACCTATGAAGATAGATTCGATCTGCACCGAATTGAAAAGGAACTTGGAACCGAAATTAAGCCTATCCCCAAAGTAATCGATCCAGCATTGTATGTTGCCAACGCAGCAGCTACGTCTACGGAAACCAATAATGATCTTAATAATTCAGCAAACGAGGAGGGTAATATC
>tryoni
ATGATTACAGAAAATACGACGAATTTGCATGCAAGTTTGGGGTCAAAGAGTGCGATGAAAGCGCTTCAAATGGTCAAGAATCCGCAAGATGACATGGGATGGAAATCAAAGCTTAAGATTCCGCCAAAAGACAACCGGTTTAAGACGAGTGATGTTACCGATACTCGTGGAAATGAATTTGAAGAATTTTGTTTGAAAAGAGAACTCTTAATGGGTATTTTTGAAAAGGGCTGGGAACGTCCATCACCAATTCAGGAGGCCGCAATACCAATAGCTTTAAGCGGTAAAGATGTATTAGCTAGAGCAAAGAACGGCACTGGTAAAACCGGAGCGTATTGCATTCCCGTTTTGGAGCAGATAGACCCAAGAAAAGATTATATACAAGCCCTGGTGATAGTACCAACACGAGAGCTAGCTTTGCAAACATCGCAAATATGCATTGAACTCGCAAAACATCTAGACATTCGAGTTATGGTTACAACGGGAGGTACGATTCTTAAAGATGACATACTTCGCATATACCAAAAAGTACAGTTAATAATTGCCACTCCCGGACGTATTTTGGATTTAATGGACAAAAAAGTTGCGGATATGTCACATTGCAAAATTCTAGTGTTAGATGAAGCCGATAAATTGCTGTCTCTTGATTTCCAAGGCATGCTGGATCATGTAATTATGAAGTTGCCGAAAGACCCTCAAATTCTACTGTTCTCGGCAACATTTCCGTTAAGCGTAAAAAATTTCATGGAGAAACATTTGAGGGAACCATATGAAATCAATTTGATGGAGGAGCTGACCTTAAAAGGCGTAACGCAGTATTACGCATTCGTTCAAGAACGCCAAAAAGTTCATTGCTTAAATACGCTCTTTTCGAAGCTACAAATTAATCAATCTATTATATTTTGTAATTCCACTCAACGTGTCGAATTGCTGGCGAAGAAAATAACGGAACTTGGTTATTGTTGTTATTATATACATGCTAAAATGGCCCAGGCTCATAGAAATCGTGTGTTTCACGATTTCCGACAAGGCTTGTGCAGAAACCTCGTATGTTCGGATCTTTTTACTAGAGGTATCGACGTGCAAGCTGTAAATGTTGTTATTAATTTTGATTTTCCGAGAATGGCAGAAACCTATTTGCATCGAATTGGCCGTTCTGGACGTTTTGGTCACCTTGGTATTGCAATTAATTTAATAACCTACGAGGATAGATTCGATCTGCACCGAATTGAAAAAGAACTTGGAACCGAAATTAAGCCTATCCCCAAAGTTATCGATCCAGCATTGTATGTTGCCAACGCAGCAGCTACATCTACGGAAACCAATAATGATCTTAATAATTCAGCAAATGAGGAGGGTAATATC
>zonata
ATGATTACAGAAAATACGACGAATATGCATGCAAGTTTGGGGTCAAAGAGTGCGATGAAAGCGCTTCAAATGGTCAAGAATCCGCAAGATGACATGGGATGGAAATCAAAGCTTAAGATTCCGCCAAAAGACAACCGGTTTAAGACGAGTGATGTTACCGATACTCGTGGAAATGAATTTGAAGAATTTTGTTTGAAAAGAGAACTCTTAATGGGTATTTTTGAAAAGGGCTGGGAACGTCCATCACCAATTCAGGAGGCCGCAATACCAATAGCTTTAAGCGGTAAAGATGTGTTAGCTAGAGCAAAGAACGGTACTGGTAAAACCGGAGCGTATTGCATTCCCGTTTTGGAGCAGATAGACCCAAGAAAAGATTATATACAAGCCCTGGTGATAGTACCAACACGAGAGCTAGCTTTGCAAACATCGCAAATATGCATTGAACTCGCAAAACATCTAGACATTCGAGTTATGGTTACAACGGGAGGTACGATTCTTAAAGATGACATACTTCGCATATACCAAAAAGTACAGTTAATAATTGCCACTCCCGGACGTATTTTGGATTTAATGGACAAAAAAGTTGCGGATATGTCACATTGCAAAATTCTAGTGTTAGATGAAGCCGATAAATTGCTGTCTCTTGATTTCCAAGGCATGCTGGATCATGTAATTATGAAGTTGCCGAAAGACCCTCAAATTCTACTGTTCTCTGCAACATTTCCGTTAAGCGTAAAAAATTTCATGGAGAAACATTTGAGGGAACCATATGAAATCAATTTGATGGAGGAGCTGACCTTAAAAGGCGTAACGCAGTATTACGCATTCGTTCAAGAACGCCAAAAAGTTCATTGCTTAAATACGCTCTTTTCGAAGCTACAAATTAATCAATCTATTATATTTTGTAATTCCACTCAACGTGTCGAATTGCTGGCGAAGAAAATAACGGAACTTGGTTATTGTTGTTATTATATACATGCTAAAATGGCCCAGGCTCATAGAAATCGTGTGTTTCACGATTTCCGACAAGGCTTGTGCAGAAACCTCGTATGTTCGGATCTTTTTACTAGAGGTATCGACGTGCAAGCTGTAAATGTTGTTATTAATTTTGATTTTCCGAGAATGGCAGAAACCTATTTGCATCGAATTGGCCGTTCTGGACGTTTTGGTCACCTTGGTATTGCAATTAATTTAATAACCTACGAGGATAGATTCGATCTGCACCGAATTGAAAAAGAACTTGGAACCGAAATTAAGCCTATCCCCAAAGTTATCGATCCAGCATTGTATGTTGCCAACGCAGCAGCTACATCTACGGAAACCAATAATGATCTTAATAATTCAGCAAATGAGGAGGGTAATATC
