# Supplementary material for: The Impact of Fast Radiation on the Phylogeny of Bactrocera Fruit Flies as Revealed by Multiple Evolutionary Models and Mutation Rate-Calibrated Clock
Source: Insects. 2022 Jun 30;13(7):603. doi: 10.3390/insects13070603 (PMC9319077; doi:10.3390/insects13070603)
Supplement: Supplementary file 1 [file insects-13-00603-s001.zip › File S1/ceratitis_710.fasta]

>bryoniae
ATGCGGTTGTTCAATGTGGGAAAATCCGCACGATTTAATATGCCTCAATGGCAATTTTGCCTGGTTTTCATCGCTGCATTATTTTCGACGGCCACAGCGCAGGCACGCTGTCGCAATCCGAATGCCAAAGTGGGTTATTGTGTCTCCATTTACGAATGCCCCAGCCTGCTTGAAGTAGTACAACGCTACAACTTAGAGGCAGCGGATCGCGAGTTCTTGCAGAAATCTCAGTGCGTCAACGGTTATGGACGTTCACCGTATGTCTGTTGTACGCCTGATAAAGGTTACGATTCA---CGGATGATGGCGATACCAACATCAACAACA---ACAACGACAACGCGTCGCCCATCGACTGTCAATCCGCCAACGCCGAGCAATGGTAAAGGCAATATGTTACCGGTGCCGCCAGAATGTGGTCCAACTTCACTGAATGATAAAATTTACAATGGCAAAGACACGGCACTGGATCAATACCCATGGATGGTGTTGCTCGAATACGTACAGAAGAATGGCAAGCTTATACTCAATTGTGGCGGCAGTTTGATAAATCAACGCTATGTGCTGACAGCAGGTCACTGTGTTGTGGGAGCCATCGAAACGGAAATTGGTCCACTGTCGACGATTCATCTGGGCGAGTATGATATCAGTAAGGAAATCGATTGCATACAAGACGATTGCAACAACAAAGTCGTAAAAATGGGCTACGAACAGGTGATGCCACATCCACAATACGAACCCAACAACAATGACCGTCATCACGACATCGCTCTGATACGAATGTCTGCGGACGTGACATACTCGGATTTCATTAGGCCAGTTTGCCTGCCGTTGGCCAGCACACGTCAAGCCATCAATGTGGGTGAGCTGCTCACAGTAGCCGGCTGGGGGCGTACGTTATTGGCGCGCCAGAGCAATGTCAAGCAAGAATTGGCCGTGCCAGTGGTGGATCATGATTCATGTGCGCGTAAATTTTCCTCACGAAATGTCAATTTGATTACGTCGCAGCTCTGCGCGGGCGGTGAGTTCTCCAAGGATAGTTGTGATGGTGATTCCGGCGGTCCGTTAATGCGCCAAACTGCTCAGAATCGCTGGTACCTTGAGGGTGTTGTATCTTTTGGCAATCGTTGCGGTCTGGAAGGTTGGCCGGCGGTATATACGCGTGTGGCCGATTATATAGATTGGATTGCGCAGAGCTTG
>ceratitis
ATGCGGTTATTCAATGTGGGAAAATTCGCACAGTTTAATATGCTTCAATTGCAATTTTCTTTTGCCTTTGTCACTGCGTTATTTTCGACAACAACAGCGCAGGCACGATGTAACAATCCGAATGCCAAATTGGGTTATTGTGTCTCAATTTACGAATGCCCCAGCCTGCTAGAAGTAGTACAGAGCTACAATCTCTCGCCGTCGGATCGTGAGTTCTTGCAAAAATCTCAATGTGTTAACGGTTATGGACAGTCACCGTATGTCTGTTGTACGCCTGATAAAGGCTTCGCATCGAATCCAACGCCCGTCAGAACAACTACTACAACACCAACGACGACTACACGTCGCCCAGTACCTTTCAGACCGCCATCGCCGGGCAATGGTAACGGCAATGTGCTGCCGGTGCCGCCTGAATGTGGTCCAACTTCGTTGAATGATAAAATTTACAATGGCAGAGACACAGCGCTGGATCAATATCCATGGATGGTGTTGCTGGAATACACACAGAAGAATGGCCAACCTATACTCAATTGTGGCGGTAGTTTGATAAATCAACGCTATGTGCTGACAGCAGGACACTGTGTTGTGGGAGCGATTGAAACGGAAGTTGGCCCACTCGCAACCATTCATCTGGGCGAGTATGATATCAGCAAAGAAATCGATTGCATACAACAAGATTGCAACACTAAAGTTGTAAAATTGGGCTACGAACAGGTGATCCCACATCCACAATATAAACCCAACAACAATAACCGTCATCACGATATTGCGCTGATACGACTGGCTGAGGACGTGACGTACTCGGATTTCATTAGGCCAGTTTGCTTGCCTTTGGCCAGCACGCGTCAAGCCATCGATGTGGGTGAGCTACTAACGGTAGCTGGTTGGGGGCGTACATTGTTGGCGCGTCAAAGTAATGTCAAGCAAGAATTGGCCGTACCAGTTGTGGATCATGATTCATGTGCGCGTAAATTTTCCACCCGACACGTCAATTTGATTACTTCGCAGCTCTGCGCCGGCGGTGAGTTTTCCAAGGATAGTTGCGATGGCGACTCCGGTGGTCCATTGATGCGCCAAAATGCCCAAAACCGTTGGTACCTGGAGGGTATTGTATCCTTTGGCAATCGCTGTGGTCTGGAGGGCTGGCCGGCGGTATATACGCGTGTTGCCGATTATATTGATTGGATTCAGCAGAGTTTG
>correcta
ATGCGGTTGTTCAATGTGGGAAAATCCGCACGATTTAATATGCCTCAATGGCAATTTTGCCTGGTTTTCATCGCTGCGTTATTTTCAACGGCCACAGCGCAGGCACGCTGTCGCAATCCGAATGCCAAAGTGGGTTATTGTGTCTCCATTTACGAATGCCCCAGCCTGCTTGAAGTAGTACAACGCTACAACTTAGCGGCAGCGGATCGCGAGTTCTTGCAGAAATCTCAGTGCGTCAACGGTTATGGACGTTCACCGTATGTCTGTTGTACGCCTGATAAAGGTTACGATTCA---CGGATGATGACGAAACCAACATCAACAACA---ACAACGACAACGCGTCGCCCATCGACTGTCAATCCACCAACGCCGAGCAATGGTAAAGGCAATGTGCTACCGGTGCCGCCAGAATGTGGTCCAACTTCACTGAATGATAAAATTTACAATGGCAAAGACACGGCACTGGATCAATACCCATGGATGGTGTTGCTCGAATACATACAGAAGAACGGCAAGCCTATACTCAATTGTGGCGGCAGTTTGATAAATCAACGCTATGTGCTGACAGCAGGTCACTGTGTTGTGGGAGCCATCGAAACGGAAATTGGTCCACTGTCGACGATTCATCTGGGCGAGTATGATATCAGTAAGGAAATCGATTGCATACAAGACGATTGCAACAACAAAGTTGTAAAAATGGGCTACGAACAGGTGATCCCACATCCACAGTACGAACCCAACAACAATGACCGTCATCACGACATCGCCCTGATACGAATGTCTGCGGACGTGACATACTCGGATTTCATTAGGCCAGTTTGCCTGCCGTTGGCCAGCACACGTCAAGCCATCAATGTGGGTGAGCTGCTCACAGTAGCCGGCTGGGGGCGTACGTTATTGGCGCGCCAGAGCAATGTCAAGCAAGAATTGGCCGTGCCAGTGGTGGATCATGATTCATGCGCGCGTAAATTTTCCTCACGAAATGTCAATTTGATTACGTCGCAGCTCTGCGCGGGCGGTGAGTTCTCCAAGGATAGTTGTGATGGTGATTCCGGCGGTCCGTTAATGCGCCAAACTGCTCAGAATCGCTGGTACCTTGAGGGCGTTGTATCTTTTGGCAATCGTTGCGGTCTGGAAGGTTGGCCGGCGGTATATACGCGTGTGGCCGATTATACAGATTGGATTGCGCAGAGCCTG
>cucurbitae
ATGCGGTTATTCAATGTGGGAAAATCCGCACAATTTAATATGCCTCAATGGCAATTTTCAATTCTCTTCATCGCTGCGTTATTTTCATTGGCCACCTCACAGGCACGCTGTCGCAATCCGAATGCCAAATTGGGTTATTGTGTCTCCGTTTACGAATGTCCCAGCCTGCTTGAGGTAGTACAACGCTACAATCTAGCTGCGGCGGATCGTGAGTTCTTGCAGAAATCTCAGTGCGTTAACGGTTATGGACGTTCGCCGTATGTCTGTTGTACGCCCGATAAAGGTTACGCATCG---CCAATGATGGCCAAACCAGATGTAACAACA---ACAACGACAACACGTCGCCCAACGTCTGTCAATCCACCATCACCGAGCAATGGCAGAGGTAATGTGCTGCCGGTGCCGCCAGAATGTGGACCAACTTCGTTGAATGATAAAATTTACAATGGCAGAGACACGGCACTGGATCAATATCCATGGATGGTGTTGCTTGAATACACACAGAAGAATGGCGAACCTATACTCAATTGTGGCGGCAGTTTGATAAATCAACGTTATGTGCTGACAGCAGGACACTGTGTTGTGGGAGCTATCGAAACGGAAATTGGCCCACTCTCAACGATTCATCTGGGCGAGTATGATATCAGTAAAGAAATCGATTGCATACAACAAGATTGCAACAACAAAGTTGTAAAAATCGGCTACGAACAGGTGATCCCACATCCACAATACCAGCCCAACAACAATAACCGTCATCATGACATCGCGCTGATACGAATGTCTGAGGACGTGACATACTCGGATTTCATTAGGCCAGTTTGCTTGCCGTTGGCCAGCACACGTCAAGCCGTCAATGTGGGTGAGCTGCTCATAGTTGCGGGCTGGGGGCGTACATTATTGGCGCGCAAGAGTAATGTCAAGCAAGAATTGGCCGTGCCAGTGGTGGATCATGATTCATGCGCGCGTAAATTTTCCTCACGAAATATCAATTTGATTACATCGCAACTCTGTGCGGGCGGTGAGTTCTCCAAGGATAGCTGTGATGGTGATTCCGGCGGTCCGTTGATGCGCCAAAATGCCCAGAATCGCTGGTACCAGGAGGGTGTTGTATCTTTTGGCAATCGTTGCGGTCTAGAGGGCTGGCCGGCGGTATATACGCGTGTTGCCGATTATACAGATTGGATTGCGCAGAGTTTG
>dorsalis
ATGCGGTTGTGCAATGTGGGAAAATCCGCACGATTTAATATGCCTCAATGGCAATTTTGCCTGGTTTTCATCGCTGCGTTATTTTCAACGGCCACAGCGCAGGCACGCTGTCGCAATCCGAATGCCAAAGTGGGTTATTGTGTCTCCATTTACGAATGCCCCAGCCTGCTTGAAGTAGTACAACGCTACAACTTAGCGGCAGCGGATCGTGAGTTCTTGCAGAAATCTCAGTGCGTCAACGGTTATGGACGTTCACCGTATGTCTGTTGTACGCCTGATAAAGGTTACGATTCA---CGGATGATGACGAAACCAACATCAACAACA---ACAACGACAACGCGTCGCCCATCGACTGTCAATCCACCAACGCCGAGCAATGGCAAAGGCAATGTGCTACCGGTGCCGCCAGAATGTGGTCCAACTTCACTGAATGATAAAATTTACAATGGCAAAGACACGGCACTGGATCAATACCCATGGATGGTGTTGCTCGAATACATACAGAAGAACGGCAAGCCTATACTCAATTGTGGCGGCAGTTTGATAAATCAACGCTATGTGCTGACAGCAGGTCACTGTGTTGTGGGAGCCATCGAAACGGAAATTGGTCCACTGTCGTCGATTCATCTGGGCGAGTATGATATCAGTAAGGAAATCGATTGCATACAAGACGATTGCAACAACAAAGTTGTAAAAATGGGCTACGAACAGGTGATCCCACATCCACAGTACGAACCCAACAACAATGACCGTCATCACGACATCGCCCTGATACGAATGTCTGCGGACGTGACATACTCGGATTTCATTAGGCCAGTTTGCCTGCCGTTGACCAGCACACGTCAAGCCATCAATGTGGGTGAGCTGCTCACAGTAGCCGGCTGGGGGCGTACGTTATTGGCGCGCCAGAGCAATGTCAAGCAAGAATTGGCCGTGCCAGTGGTGGATCATGATTCATGCGCGCGTAAATTTTCCTCACGAAATGTCAATTTGATTATGTCGCAGCTCTGCGCGGGCGGTGAGTTCTCCAAGGATAGTTGTGATGGTGATTCCGGTGGTCCGTTAATGCGCCAAACTGCTCAGAATCGCTGGTACCTTGAGGGTGTTGTATCTTTTGGCAATCGTTGCGGTCTGGAAGGTTGGCCGGCGGTATATACGCGTGTGGCCGATTATACAGATTGGATTGCGCAGAGCTTG
>jarvisi
ATGCGGTTGTTCAATGTGGGAAAATCCGCACGATTTAATATGCCTCAATGGCAATTTTGCCTGGTTTTCATCGCTGCGTTATTTTCAACGGCCACAGCGCAGGCACGCTGTCGGAATCCGAATGCCAAAGTGGGTTATTGTGTCTCCATTTACGAATGCCCCAGCCTGCTTGAAGTAGTACAACGCTACAACTTAGCGGCAGCGGATCGCGAGTTCTTGCAGAAATCTCAGTGCGTCAACGGTTATGGACGTTCACCGTATGTCTGTTGTACGCCTGATAAAGGTTACGATTCA---CGGATGATGGCGAAACCAACACTAACAACA---ACAACGACAACGCGTCGCCCATCGACTGTCAATCCACCAACGCCGAGCAATGGTAAAGGCAATGTGCTGCCGGTGCCGCCAGAATGTGGTCCAACTTCACTAAATGATAAAATTTACAATGGCAAAGACACGGCACTGGATCAATACCCATGGATGGTGTTGCTCGAATACATACAAAAGAATGGCAAGCCTACACTCAATTGTGGCGGCAGTTTGATAAATCAACGCTATGTGCTGACAGCAGGTCACTGTGTTGTGGGAGCCATTGAAACGGAAATTGGTCCACTGTCGACGATTCATCTGGGCGAGTATGATATCAGTAAGGAAATCGATTGCATACAAGACGATTGCAACAACAAAGTTGTGAAAATGGGCTACGAACAGGTGATCCCACATCCACAGTACGATCCCAACAACAATGACCGTCATCACGACATCGCCCTGATACGAATGTCTGCGGACGTGACATACTCGGATTTCATTAGGCCAGTTTGCCTGCCGTTGGCCAGCACACGTCAAGCCATCAATGTGGGTGAGCTGCTCACAGTAGCCGGCTGGGGGCGTACGTTATTGGCGCGCCAAAGCAATGTCAAGCAAGAATTGGCCGTGCCAGTGGTGGATCATGATGCATGCGCGCGTAAATTTTCCTCACGAAATGTCAATTTGATTACGTCGCAGCTCTGCGCGGGCGGTGAGTTTTCCAAGGATAGTTGCGATGGTGATTCCGGCGGTCCGTTAATGCGCCAAACTGCTCAGAATCGCTGGTACCTTGAGGGTGTTGTATCTTTTGGCAATCGTTGCGGTCTGGAAGGTTGGCCGGCGGTATATACGCGTGTGGCCGATTATACAGATTGGATTGCGCAGAGCTTG
>latifrons
ATGCGGTTGTTCAATGTGGGAAAATCCGCACGATTTAATATGCCTCAATGGCAATTTTGCCTGGTTTTCATCGCTGCGTTATTTTCAACGGCCACAGCGCAGGCACGCTGTCGCAATCCGAATGCCAAAGTGGGTTATTGTGTCTCCATTTACGAATGCCCCAGCCTCCTTGAAGTAGTACAACGCTACAACTTAGCGGCAGTGGATCGTGATTTCTTGCAGAAATCTCAGTGCGTCAACGGTTATGGACGTTCACCGTATGTCTGTTGTACGCCTGATAAAGGTTACGATTCA---CGGATGATGGCGAAACCAACATCAACAACA---ACAACGACAACGCGTCGCCCATCGACTGTCAATCCACCAACGCCGAGCAATGGTAAAGGCAATGTGCTACCGGTGCCGCCAGAATGTGGTCCAACTTCGCTGAATGATAAAATTTACAATGGCAAAGACACGGCACTGGATCAATACCCATGGATGGTGTTGCTCGAATACATACAGAAGAATGGCAAGCCTATACTCAATTGTGGCGGCAGTTTGATAAATCAACGCTATGTGCTGACAGCAGGTCACTGTGTTGTGGGAGCCATCGAAACGGAAATTGGTCCACTGTCGACGATTCATCTGGGCGAGTATGATATCAGTAAGGAAATCGATTGCATACAAGACGATTGCAACAACAAAGTTGTAAAAGTGGGCTACGAACAGGTGATCCCACATCCACAGTACGAACCCAACAACAATGACCGTCATCACGACATCGCCCTGATACGAATGTCTGCGGACGTGACATACTCGGATTTCATTAGGCCAGTTTGCCTGCCGTTGGCCAGCACACGTCAAGCCATCAATGTGGGTGAGCTGCTCACAGTAGCCGGCTGGGGGCGTACGTTATTGGCGCGCCAGAGCAATGTCAAGCAAGAATTGGCCGTGCCAGTGGTGGATCATGATGCATGCGCGCGTAAATTTTCCTCACGAAATGTCAATTTGATTACGTCGCAGCTCTGCGCGGGCGGTGAGTTCTCCAAGGATAGTTGTGATGGTGATTCCGGCGGTCCGTTAATGCGCCAAACTGCTCAGAATCGCTGGTACCTTGAGGGTGTCGTATCTTTTGGCAATCGTTGCGGTCTGGAAGGTTGGCCGGCGGTATATACGCGAGTGGCCGATTATACTGATTGGATTGCGCAGAGCTTG
>minax
ATGCGGTTATTCAACGTGGGAAAATCCGCACAATTTAATATGCCTCAATGGCACTTTTCCCTTGTTTTCATCATTGCGTTATTTTCGACGGCCACAGCGCAGGCACGCTGTCGCAATCCGAATGCCAAAGTGGGTTATTGTGTCTCAATCTACGAATGTCCCAGCCTGCTTGAAGTAGTACAACGCTACAATTTAGCTGCAACGGATCGTGTGTTCTTGCAAAAATCTCAGTGTGTCAACGGTTATGGACGTTCACCGCACGTTTGTTGTACGCCCGATAAAGGTTATGTTTCG---CCAATGATAACCAAACCAACAACAATCACA---ACGACGACAACGCGTCGCCCAACGACTGTGTATCCACCATCGCCGAGCAATGGTGGTGGCAATGTGTTGCCGGTGCCGCCAGAATGTGGACCAACTTCGCTGGATGATAAAATTTACAATGGCAAAGACACGGCACTGGATCAATACCCATGGATGGTGTTGCTTGAATACACACAGAAAAATGGCAAGCCTATACTCAATTGTGGCGGCAGTTTGATAAATCAACGCTATGTGCTGACAGCAGGACACTGTGTTGTGGGAGCCATCGAAACGGAAATTGGCCCACTCTCGACGATTCATCTGGGCGAGTATGATATCAGTAAAGAAATCGATTGTATACAACAAGATTGCAACAACAAAGTTGTAAAACTGGGCTACGAACAGGTGATCCCGCATCCACAGTACGAGCCCAACAACAATAATCGTCATCACGATATCGCGCTGATACGAATGTCGGCGGACGTGACATACACGGATTTCATTAGGCCAGTTTGCTTGCCGTTGGCCAGCACACGTCAAGCCATCAATGTGGGCGAGCTGCTCACAGTAGCCGGCTGGGGACGCACATTATTGGCGCGTCAGAGTAATGTCAAGCAAGAATTGGCCGTGCCGGTGGTGGATCCTGATTCATGCGCGCGTAAATTTTCCTCACGAAATATCAATTTGATTGCGTCGCAGCTCTGCGCGGGCGGTGAGTTCTCCAAGGATAGTTGTGATGGTGATTCCGGCGGTCCACTGATGCGTCAAAATGCCCAGAATCGCTGGTACCTTGAGGGTGTAGTATCGTTTGGCAATCGTTGCGGCCTGGAAGGCTGGCCGGCGGTATATACGCGTGTTGCCGATTACACGGATTGGATTGCGCAAAGTTTG
>musae
ATGCGGTTGTTCAATGTGGGAAAATCCGCACGATTTAATATGCCTCAATGGCAATTTTGCCTGGTTTTCATCGCTGCGTTATTTTCAACGGCCACAGCGCAGGCACGCTGTCGCAATCCGAATGCCAAAGTGGGTTATTGTGTCTCCATTTACGAATGCCCCAGTCTGCTTGAAGTAGTACAACGCTACAACTTAGCGGCAGCGGATCGTGAGTTCTTGCAGAAATCTCAGTGCGTCAACGGTTATGGACGTTCACCGTATGTCTGTTGTACGCCTGATAAAGGTTACGATTCA---CGGATGATGACGAAACCAACATCAACAACA---ACAACGACAACGCGTCGCCCATCGACTGTCAATCCACCAACGCCGAGCAATGGCAAAGGCAATGTGCTGCCGGTGCCGCCAGAATGTGGTCCAACTTCACTGAATGATAAAATTTACAATGGCAAAGACACGGCACTGGATCAATACCCATGGATGGTGTTGCTCGAATACATACAGAAGAACGGCAAGCCTATACTCAATTGTGGCGGCAGTTTGATAAATCAACGCTATGTGCTGACAGCAGGTCACTGTGTTGTGGGAGCCATCGAAACGGAAATTGGTCCACTGTCGTCGATTCATCTGGGCGAGTATGATATCAGTAAGGAAATCGATTGCATACAAGACGATTGCAACAACAAAGTTGTTAAAATGGGCTACGAACAGGTGATCCCACATCCACAGTACGAACCCAACAACAATGACCGTCATCACGACATCGCCCTGATACGAATGTCTGCGGACGTGACATACTCGGATTTCATTAGGCCAGTTTGCCTGCCGTTGGCCAGCACACGTCAAGCCATCAATGTGGGTGAGCTGCTCACAGTAGCCGGCTGGGGGCGTACGTTATTGGCGCGCCAGAGCAATGTCAAGCAAGAATTGGCCGTGCCAGTGGTGGATCATGATTCATGCGCGCGTAAATTTTCCTCACGAAATGTCAATTTGATTACGTCGCAGCTCTGCGCGGGCGGTGAGTTCTCCAAGGATAGTTGTGATGGTGATTCCGGTGGTCCGTTAATGCGCCAAACTGCTCAGAATCGCTGGTACCTTGAGGGTGTTGTATCTTTTGGCAATCGTTGCGGTCTGGAAGGTTGGCCGGCGGTATATACGCGTGTGGCCGATTATACAGATTGGATTGCGCAGAGCTTG
>oleae
ATGCGGTTATTCAATGTGGGAAAATCCGCACAATTTAATATGCCGCAATGGCTATTTTGCCTTGTTTTCATCGCTGCGTTATTTGCGACGGTCACAGCGCAGGCACGCTGTCGCAATCCGAATGCCAAAGTGGGTTATTGTGTCTCCATTTACGAATGCCCCAGTCTGCTTGAAGTAGTACAACGCTATAACTTAGGTATAGCGGATCGTGAGTTTTTGCAGAAATCTCAGTGCGTTAACGGTTATGGACGTTCACCGTATGTCTGTTGTACGCCTGATAAAGGTTACGTTTCG---CGAATGATGACCAAACCGACTTTAATAACA---ACAACGACAACACGTCGCCCATCGACCGTCAATCCGCCAACGCCAAGCAATGGCAGAGGCAATGTGTTACCGGTGCCGCCCGAATGTGGACCAACTTCATTAAGTGATAAAATATACAATGGTAAAGACACGGCACTGGATCAATATCCATGGATGGTCTTGCTTGAATATATGCAGAAGAATGGCAAGCCTATACTCAATTGTGGCGGCAGTTTGATAAATCAACGCTATGTGCTGACAGCAGGACACTGTGTTGTGGGAGCTATCGAAACGGAAATTGGTCCACTCTCGACGATTCATCTGGGCGAGTATGATATCAGTAAGGAAATCGATTGCATACAAGATGATTGCAACAACAAAGTTGTAAAAATGGGCTATGAACAGGTGATGCCACATCCACAGTACGATCCCAACAACAATAACCGTCATCATGACATCGCGCTGATACGAATGTCTGCGGACGTGACATACTCGGATTTCATTAGGCCAGTTTGCCTGCCGTTGGCCAGCACACGTCAAGCCATTAACGTGGGTGAGCTGCTCACAGTAGCGGGCTGGGGGCGTACATTATTGGCGCGTCAGAGTAATGTCAAGCAAGAATTGGCCGTGCCAGTGGTGGATCATGATTCATGTGCGCGTAAATTTTCCTCACGAAATGTCAATTTGATTACATCGCAACTATGCGCGGGCGGTGAGTTCTCCAAGGATAGTTGTGATGGTGATTCTGGTGGTCCATTGATGCGCCAAAATGCTCAAAATCGCTGGTACCTTGAGGGTGTGGTATCTTTTGGCAATCGTTGCGGTCTGGAAGGTTGGCCAGCGGTATATACGCATGTTGCCGATTATACAGATTGGATTGCGCAAAGTTTG
>tryoni
ATGCGGTTGTTCAATGTGGGAAAATCCGCACGATTTAATATGCCTCAATGGCAATTTTGCCTGGTTTTCATCGCTGCGTTATTTTCAACGGCCACAGCGCAGGCACGCTGTCGCAATCCGAATGCCAAAGTGGGTTATTGTGTCTCCATTTACGAATGCCCCAGCCTGCTTGAAGTAGTACAACGCTACAACTTAGCGGCAGCGGATCGCGAGTTCTTGCAGAAATCTCAGTGCGTCAACGGTTATGGACGTTCACCGTACGTCTGTTGTACGCCTGATAAAGGTTACGATTCA---CGGATGATGGCGAAACCAACGCCAACAACA---ACAACGACAACGCGTCGCCCATCGACTGTCAATCCACCAACGCCGAGCAATGGTAGAGGCAATGTGCTACCGGTGCCGCCAGAATGTGGTCCAACTTCACTGAATGATAAAATTTACAATGGCAAAGACACGGCACTGGATCAGTACCCATGGATGGTGTTGCTCGAATACATACAAAAGAATGGCAAGCCTATACTCAATTGTGGCGGCAGTTTGATAAATCAACGCTATGTGCTGACAGCAGGTCACTGTGTTGTGGGAGCCATCGAAACGGAAATTGGTCCACTGTCGTCGATTCATCTGGGCGAGTATGATATCAGTAAGGAAATCGATTGCATACAAGACGATTGCAACAACAAAGTTGTGAAAATGGGCTACGAACAGGTGATCCCACATCCACAGTACGAACCCAACAACAATGACCGTCATCACGACATCGCCCTGATACGAATGTCTGCGGACGTGACATACTCGGATTTCATTAGGCCAGTTTGCCTGCCGTTGGCCAGCACACGTCAAGCCATCAATGTGGGTGAGCTGCTCACAGTAGCCGGCTGGGGGCGTACGTTATTGGCGCGCCAGAGCAATGTCAAGCAAGAATTGGCCGTGCCAGTGGTGGATCATGATTCATGCGCGCGTAAATTTTCCTCACGAAATGTCAATTTGATTACGTCGCAGCTCTGCGCGGGCGGTGAGTTCTCCAAAGATAGTTGCGATGGTGATTCCGGCGGTCCGTTAATGCGCCAAACTGCTCAGAATCGCTGGTACCTTGAGGGTGTTGTATCTTTTGGCAATCGTTGCGGTCTGGAAGGTTGGCCGGCGGTATATACGCGTGTCGCCGATTATACAGATTGGATTGCGCAGAGCTTG
>zonata
ATGCGGTTGTTCAATGTGGGAAAATCCGCACGATTTAATATGCCTCAATGGCAATTCTGCCTGGTTTTCATCGCTGCGTTATTTTCAACGGCCACAGCGCAGGCACGTTGTCGCAATCCGAATGCCAAAGTGGGTTATTGTGTCTCCATTTACGAATGCCCCAGCCTGCTAGAAGTAGTACAACGCTACAACTTAGCGGCAGCGGATCGTGAGTTCTTGCAGAAATCTCAGTGCGTCAACGGTTATGGACGTTCACCGTATGTCTGTTGTACGCCTGATAAAGGTTACGATTCA---CGGATGATGACGAAACCAACATCAACAACA---ACAACGACAACGCGTCGCCCATCGACTGTCAATCCACCAACGCCGAGCAATGGTAAAGGCAATGTGCTACCGGTGCCGCCAGAATGTGGTCCAACTTCACTGAATGATAAAATTTACAATGGCAAAGACACGGCACTGGATCAATACCCATGGATGGTGTTGCTCGAATACATACAGAAGAACGGCAAGCCTATACTCAATTGTGGCGGCAGTTTGATAAATCAACGCTATGTGCTGACAGCAGGTCACTGTGTTGTGGGAGCCATCGAAACGGAAATTGGTCCACTGTCGACGATTCATCTGGGCGAGTATGATATCAGTAAGGAAATCGATTGCATACAAGACGATTGCAACAACAAAGTTGTAAAAATGGGATACGAACAGGTGATCCCACATCCACAGTACGAACCCAACAACAATGACCGTCATCACGACATCGCCCTGATACGAATGTCTGCGGACGTGACATACTCGGATTTCATTAGGCCAGTTTGCCTGCCGTTGGCCAGCACACGTCAAGCCATCAATGTGGGTGAGCTGCTCACAGTAGCCGGCTGGGGGCGTACGTTATTGGCGCGCCAGAGCAATGTCAAGCAAGAATTGGCCGTGCCAGTGGTGGATCATGATTCATGCGCGCGTAAATTTTCCTCACGAAATGTCAATTTGATTACGTCGCAGCTCTGCGCGGGCGGTGAGTTCTCCAAGGATAGTTGTGATGGTGATTCCGGCGGTCCGTTAATGCGCCAAACTGCTCAGAATCGCTGGTACCTTGAGGGTGTTGTATCTTTTGGCAATCGTTGCGGTCTGGAAGGTTGGCCGGCGGTATATACGCGTGTGGCCGATTATACAGATTGGATTGCGCAGAGCTTG
