# Supplementary material for: The Impact of Fast Radiation on the Phylogeny of Bactrocera Fruit Flies as Revealed by Multiple Evolutionary Models and Mutation Rate-Calibrated Clock
Source: Insects. 2022 Jun 30;13(7):603. doi: 10.3390/insects13070603 (PMC9319077; doi:10.3390/insects13070603)
Supplement: Supplementary file 1 [file insects-13-00603-s001.zip › File S1/ceratitis_7130.fasta]

>bryoniae
ATGTCAACAACTTCTCCAAATTCTGGAAATAGTAGTAGTAGCAACAACAACTCTACAAAAGCGACAAAACAAAGTCAACTTGACGTCGGCGACTCATACAGTGACAGCAGTAGTATTGAAGAAAATCTTGAAGCTGAGGAACGACGTCGTAGAATTTTGAAAAATAGAAATAGCGGGTATTTACAACGAAACATTTGTAGTAAATCACAGCCCAATCATCAGCTGACACAACAGAGAATCAATATGAATGCGGCAAGTGGTGCTATTCCGAAGCATGACAAGACGGCCACAACAGGTGCTGTTTTATCTAATAATCCT---------------GGAAGTGGTGCTATAATGCGTCCCGGGGATCGTATTGCATTGTTAGTGGACAATGTCCGTTTCGTCATTGAACAAGCTTTGGTAACTGCACACCCAAACACCATGTTAGGAACAATGTTCAGTTCAGGCTTTCAATTTGTCCATCCTAATGAACGCGGCGAATACGAAGTAGCCGAAGGAATTTCACACACAGTTTTCCGTGCTATTTTGGAGTACTATAAAACTGGAATAATTCGCTGTCCTCCAACTGTATCCGTACCAGAACTAAAAGAGGCGTGTGATTATTTACTGATACCATTTGATGCGACCACAGTTCGATGCCAGAATTTACGAGGTTTACTACATGAACTCAGCAACGAAGGTGCCCGCCAACAATTCGAAGTTTTTCTTGAAGATCTAATACTGCCCTTAATGGTTGCGTCAGCTCAACGTGGTGACCGAGAGTGTCATGTTGTAGTATTATTAGACGACGACGTTGTAGACTGGGATGAAGAATTTCCTCCTCAAATGGGTGAAGAATACTGCCAAACTGTGCACAGCACCGCTATGCATCGGTTTTTTAAGTACATTGAAAATCGTGACGTTGCCAAGCAAGTAATGAAAGATCGTGGATTAAAGAAGATACGTTGCGGAATCGAAGGATATCCAACGCACAAAGAAAAAATTCGTCGAAGACCAGGTGGTAGAGCAGAAGTAATTTACAGCTACGTACAACGTCCTTTTATACACATGTCTTGGGAGAAGGAGGAAGCGAAAAGTCGTCACGTTGACTTTCAATGCGTTAAATCAAAATCAGTAACAAATTTGGCCGAGGCTAATGCAGATCCTCCTTTAGAACTCGACGCAAGTGGCAATCCAATAAGGCCTCCAGAAGTGAATATTAATGCTGAGGCACGTGTACCTTTCGTTCCTGAAGTTGAAGTGGCCGGCGGTGGAGGCATTGGTGCACCTGTCGGAGTAGCCGTTGACGAAGCGGCAGGTGGAGTAATAATGCTTAACGAACTTGAACAGGCCTCTGGTGGAACTATCGAAGAG
>ceratitis
ATGTCAACAACTTCTCCAAATTCTGGAAATAGTAGTAGTAGCAACAACAACTCTACAAAAACGACAAAGCGAAATCAAATTGACGGCGGGGATTCATACAGTGACAGCAGTAGCATTGAAGAGAATCTAGAAGCTGAGGAGCGGCGACGCAGAATTTTGAAAAATAGGAATAGTGGTTATTTACAAAGGAACATTGGCAGTAAAACTCAGCCCCATCATCAGCTGACTCAGCAAAGAATTAGTATGAGCACAGCAAGTGGTGCTATTCCGAAACATGATAAATCGGGCCCTACAGGCTCGGGAGTGTCCAATAATAGTTGCAGCCAAAATGTTGGAGGAGGCGCTTTGATGCGACCGAACGACCGTATTGCATTATTAGTGGACAATGTGCGCTTTGTAATTGAACAGGCGTTAGTAACTGCACATCCAAACACAATGCTAGGCACAATGTTTAGTTCTGGATTTCAATTTGTGCATCCTAATGAACGGGGTGAATATGAAGTAGCTGAAGGTATTTCGCACACAGTTTTTCGGGCAATCCTAGAATATTATAAAACTGGCCTAATTCGATGCCCTCCAACTGTATCTGTACCAGAATTGAAAGAAGCTTGTGATTATTTGCTGATACCATTCGATGCAACCACAGTTCGATGCCAGAATTTACGAGGTTTACTACATGAACTTAGCAATGAAGGTGCTCGTCAACAATTTGAAGTCTTTCTAGAGGATTTAATACTGCCCTTGATGGTTGCATCAGCACAACGTGGGGATCGCGAGTGCCACGTTGTGGTTTTATTGGATGATGACGTTGTGGACTGGGATGAAGAATTTCCTCCTCAAATGGGTGAAGAATACTGCCAAACTGTACATAGCACCGCTATGCATCGATTTTTTAAATACATTGAAAATCGCGACGTAGCTAAGCAAGTGATGAAAGATCGGGGACTAAAGAAAATACGTTGTGGAATCGAGGGATATCCTACGCACAAAGAAAAGATACGTCGTAGACCAGGTGGTCGAGCAGAAGTCATATACAGTTACGTACAACGCCCTTTTATACATATGTCCTGGGAGAAGGAAGAAGCAAAAAGTCGCCACGTCGATTTCCAATGCGTCAAGTCCAAGTCAGTGACAAATTTGGCTGAAGCCAATGCTGATCCACCTTTGGAATTAGACGCAAGTGGTAATCCTATACGTCCCCCAGAAGTTAATGTAAACGCAGAAGCTCGAGCACCTTTTATACCAGACGTTGAAGCAGCCGGTGGTTTAGGCATTGGAGCGCCTGTAGCAGTTGCAGTTGATGAAGCAGCAGGTGGCGTAATAATGCTGAATGACCTTGAACATGCTTCTGGCGGTGCTGTTGAAGAA
>correcta
ATGTCAACAACTTCTCCAAATTCTGGAAATAGTAGTAGTAGCAACAACAACTCTACAAAAGCGACAAAACAAAGTCAACTTGACGTCGGCGACTCATACAGTGACAGCAGTAGTATTGAAGAAAATCTTGAAGCAGAGGAACGACGTCGCAGAATTTTGAAAAATAGAAATAGCGGGTATTTACAACGCAACATTTGTAGTAAATCACAGCCCCATCATCAGCTAACACAACAGAGAATCAATATGAATGCGGCAAGTGGTGCTATTCCGAAACATGACAAGACGGCCACAACAGGCGCTGTTTCATCTAATAATCCT---------------GGATGTGGTGCTATAATGCGTCCCGGGGATCGTATTGCATTGTTAGTGGACAATGTGCGTTTCGTCATCGAACAAGCTTTGGTAACTGCACATCCAAACACCATGTTAGGAACAATGTTCAGTTCAGGCTTTCAATTTGTCCATCCTAATGAACGCGGTGAATATGAAGTAGCTGAAGGGATTTCACACACAGTTTTCCGTGCTATTTTGGAGTACTATAAAACTGGAATAATTCGCTGTCCTCCAACTGTATCTGTACCAGAACTAAAAGAGGCGTGTGATTATTTACTGATACCATTTGACGCGACCACAGTTCGATGCCAGAATTTACGAGGTTTACTACATGAACTCAGCAACGAAGGTGCCCGCCAACAATTCGAAGTTTTTCTTGAAGATTTAATACTGCCCTTAATGGTTGCGTCAGCTCAACGTGGTGACCGAGAGTGTCATGTTGTAGTATTATTAGACGACGACGTTGTAGACTGGGATGAAGAATTTCCTCCTCAAATGGGTGAAGAATACTGCCAAACTGTGCACAGCACCGCCATGCATCGGTTTTTTAAATACATTGAGAATCGTGACGTTGCCAAGCAAGTAATGAAAGATCGTGGATTAAAGAAAATACGCTGCGGAATCGAAGGATATCCAACGCACAAAGAAAAAATTCGTCGAAGACCAGGTGGTAGAGCAGAAGTAATTTACAGCTACGTACAACGTCCTTTTATACACATGTCTTGGGAGAAGGAGGAAGCGAAAAGTCGTCACGTTGACTTTCAATGTGTTAAATCAAAATCAGTAACAAATTTGGCCGAGGCTAATGCCGATCCTCCTTTAGAACTCGACGCAAGTGGCAATCCAATAAGGCCTCCAGAAGTGAATATTAATGCTGAGGCACGTGTACCTTTCGTTCCTGAAGTTGAAGTGGCCGGCGGTGGAGGCATTGGTGCACCTGTCGCAGTAGCCGTTGACGAGGCGGCAGGTGGAGTAATAATGCTTAACGAACTTGAACAGGCCTCTGGTGGAACTATCGAAGAG
>cucurbitae
ATGTCAACAACTTCTCCAAATTCTGGAAATAGTAGTAGTAGCAACAACAACTCTACAAAAGCGACAAAACAAAGTCAACTAGACGTCGGCGACTCGTACAGTGACAGCAGTAGTATTGAAGAAAATCTTGAGGCTGAGGAACGACGTCGTAGAATTTTGAAAAATAGAAATAGTGGGTATTTACAACGTAACATTGGTAGTAAATCACAGCCCCTTCATCAGCTGACGCAACAGAGGATCAATATGAGTGCAGCAAGTGGTGCTATTCCGAAACATGAC------------ACGGGCTCTGGTTTATCGAATAACACT---------------GGATGTGGTGCTATAATGCGTCCTGGAGATCGTATTGCATTGTTAGTGGACAATGTGCGTTTCGTCATTGAACAGGCATTAGTAACTGCACATCCAAACACCATGTTAGGAACAATGTTCAGTTCAGGCTTTCAATTTGTCCATCCCAATGAACGTGGAGAATACGAAGTAGCTGAAGGCATTTCACACACAGTTTTCCGTGCTATTTTGGAGTACTATAAAAGTGGAATAATTCGCTGCCCTCCAACTGTATCTGTACCAGAACTGAAAGAGGCGTGTGATTATTTACTTATACCATTTGATGCGACCACAGTTCGTTGCCAGAATTTACGAGGTTTACTACATGAACTCAGCAACGAAGGTGCACGTCAGCAATTCGAAGTTTTCCTTGAGGATCTAATACTGCCCTTAATGGTTGCGTCTGCTCAGCGTGGTGATCGAGAATGTCATGTTGTAGTCTTGTTGGACGACGACGTTGTGGACTGGGATGAAGAATTTCCTCCACAAATGGGTGAAGAATACTGCCAAACTGTACACAGCACCGCTATGCATCGATTTTTTAAATACATTGAGAATCGGGACGTAGCCAAGCAAGTGATGAAAGATCGTGGTTTAAAAAAAATACGTTGTGGAATCGAAGGATATCCTACGCACAAAGAAAAAATTCGTCGAAGGCCAGGTGGCAGAGCTGAAGTCATTTACAGTTACGTACAACGTCCTTTCATACACATGTCCTGGGAGAAGGAGGAAGCGAAAAGTAGACACGTTGATTTTCAATGTGTTAAATCCAAATCAGTAACAAATTTGGCCGAAGCTAATGCAGATCCACCTTTGGAGCTCGACGCAAGTGGAAATCCAATAAGACCACCAGAGGTGAATATTAATGCTGAGGTACGTGTACCGTTTGTTCCTGAAGTTGAGGTGGCCGGCGGTGGAGGCATCGGTGCCCCCGTTGCAGTAGCTGTTGACGAAGCGGCAGGTGGTGTAATAATGCTTAACGAACTTGAACAGGCCTCTGGTGGAGCTGTCGAAGAG
>dorsalis
ATGTCAACAACTTCTCCAAATTCTGGAAATAGTAGTAGTAGCAACAACAACTCTACAAAAGCGACAAAGCAAAGTCAACTTGACGTCGGCGACTCATACAGTGACAGCAGTAGTATTGAAGAAAATCTTGAAGCTGAGGAACGACGTCGTAGAATTTTGAAAAATAGAAATAGCGGGTATTTACAGCGCAATATTTGTAGTAAATCACAGCCCCATCATCAGCTGACACAACAGAGAATCAATATGAATGCGGCAAGTGGTGCTATTCCGAAACATGACAAGACGGCCACAACAGGGGCTGTTTCATCTAATAATCCT---------------GGAAGTGGTGCTATAATGCGTCCAGGGGATCGTATTGCATTGTTAGTAGACAATGTCCGCTTCGTCATTGAACAAGCTTTGGTAACTGCACATCCAAACACCATGTTAGGAACAATGTTCAGTTCAGGCTTTCAATTTGTCCATCCTAATGAACGCGGCGAATACGAAGTAGCTGAAGGGATTTCACACACAGTTTTCCGTGCTATTTTGGAGTACTATAAAACTGGAATAATTCGCTGTCCTCCAACTGTATCTGTACCAGAACTAAAAGAGGCGTGTGATTATTTACTGATACCATTTGATGCGACCACAGTTCGATGCCAGAATTTACGAGGTTTACTACATGAACTCAGCAACGAAGGTGCCCGCCAACAATTCGAAGTTTTTCTTGAAGATTTAATACTGCCCTTAATGGTTGCGTCAGCTCAACGTGGTGACCGAGAGTGTCATGTTGTAGTATTATTAGACGACGACGTTGTAGACTGGGATGAAGAATTTCCTCCTCAAATGGGTGAAGAATACTGCCAAACTGTGCACAGCACCGCTATGCATCGATTTTTTAAATATATTGAGAATCGTGACGTTGCCAAGCAAGTAATGAAAGATCGTGGATTAAAGAAAATACGCTGCGGAATCGAAGGATATCCAACGCACAAAGAAAAAATTCGTCGAAGACCAGGTGGTAGAGCAGAAGTAATTTACAGCTACGTACAACGTCCTTTTATACACATGTCTTGGGAGAAGGAGGAAGCGAAAAGTCGTCACGTTGACTTTCAATGTGTTAAATCAAAATCAGTAACAAATTTGGCCGAGGCTAATGCAGATCCTCCTTTAGAACTCGACGCAAGTGGCAATCCAATAAGGCCTCCAGAAGTGAATATTAATGCTGAGGCACGTGTACCTTTCGTTCCTGAAGTCGAAGTGGCCGGCGGTGGAGGCATTGGTGCACCTGTCGCAGTAGCCGTTGACGAGGCGGTAGGTGGAGTAATAATGCTTAACGAACTTGAACAGGCCTCTGGTGGAACTATCGAAGAG
>jarvisi
ATGTCAACAACTTCTCCAAATTCTGGAAATAGTAGTAGTAGCAACAACAACTCTACAAAAGCGACAAAACAAAGTCAACTTGACGTCGGCGACTCATACAGTGACAGCAGTAGTATTGAAGAAAATCTTGAAGCTGAGGAACGACGTCGTAGAATTTTGAAAAATAGAAATAGCGGGTATTTACAACGCAACATTTGCAGTAAATCACAGCCCCATCATCAGCTGACACAACAGAGAATCAATATGAATGCGGCAAGTGGTGCTATTCCGAAACATGACAAGACAGCCACAACAGGCGCTAGTTTATCTAATAATCCT---------------GGTAGTGGTGCTATAATGCGTCCCGGTGATCGTATTGCATTATTAGTGGACAATGTCCGTTTTGTCATTGAACAAGTTTTGGTAACTGCACATCCAAACACCATGCTAGGAACAATGTTCAGTTCAGGCTTTCAATTTGTCCATCCTAATGAACGCGGCGAATACGAAGTAGCTGAAGGGATTTCACACACAGTTTTCCGTGCAATTTTGGAGTACTATAAAACTGGAATAATTCGCTGTCCTCCAACTGTATCTGTACCAGAACTAAAAGAGGCGTGTGATTATTTACTGATACCATTTGATGCGACGACAGTTCGATGCCAGAATTTACGAGGTTTACTACATGAACTCAGCAACGAAGGTGCCCGCCAACAATTTGAAGTTTTTCTTGAAGATCTAATACTGCCCTTGATGGTTGCGTCAGCTCAACGTGGTGACCGAGAGTGTCATGTTGTAGTTTTATTAGACGACGACGTTGTAGACTGGGATGAAGAATTTCCTCCTCAAATGGGTGAAGAATACTGCCAAACTGTGCACAGCACCGCTATGCATAGATTTTTTAAATACATTGAGAATCGTGACGTTGCCAAGCAAGTAATGAAAGATCGTGGATTAAAGAAAATACGTTGTGGAATCGAAGGATATCCAACGCACAAAGAGAAAATTCGTCGAAGACCAGGTGGTAGAGCAGAAGTGATTTACAGCTACGTACAACGTCCTTTTATACACATGTCTTGGGAGAAGGAGGAAGCAAAAAGTCGCCACGTTGACTTTCAATGTGTTAAATCAAAATCTGTAACAAATTTGGCCGAGGCTAATGCAGATCCTCCTTTAGAACTCGACGCAAGTGGCAATCCAATAAGGCCTCCAGAAGTGAATATTAATGCTGAGGCACGTGTACCTTTCGTTCCTGAAGTTGAAGTGGCCGGCGGTGGAGGCATTGGTGCACCTGTCGCAGTAGCCGTTGACGAAGCGGCAGGTGGAGTAATAATGCTTAACGAACTTGAACAGGCCTCTGGTGGAACTATCGAAGAG
>latifrons
ATGTCAACAACTTCTCCAAATTCTGGAAATAGTAGTAGTAGCAACAACAACTCTACAAAAGCGACAAAACAAAGTCAACTTGACGTCGGCGACTCATACAGTGACAGCAGTAGTATTGAAGAAAATCTTGAAGCTGAGGAACGACGTCGTAGAATTTTGAAAAATAGAAATAGCGGGTATTTACAACGCAACATTTGTAGTAAATCACAGCCCCATCATCAGCTGACACAACAGAGAATCATTATGAATGCGGCAAGTGGTGCTATTCCGAAACATGACAAGACGGCCACAACAGGCGCTGTTTTATCTAATAATCCT---------------GGAAGTGGAGCTATAATGCGTCCCGGGGATCGTATCGCATTATTAGTGGACAATGTCCGTTTCGTCATTGAACAAGCTTTGGTAACTGCACATCCAAACACCATGTTAGGAACAATGTTCAGTTCAGGCTTTCAATTTGTCCATCCTAATGAACGCGGCGAATACGAAGTAGCTGAAGGGATTTCACACACAGTTTTCCGTGCTATTTTGGAGTACTATAAAACTGGAATAATTCGCTGTCCTCCAACTGTATCTGTACCAGAACTAAAAGAGGCGTGTGATTATTTACTGATACCATTTGATGCGACCACAGTTCGATGCCAGAATTTACGAGGTTTACTACATGAACTCAGCAACGAAGGTGCCCGCCAACAATTCGAAGTTTTTCTTGAAGATCTAATACTGCCCTTAATGGTTGCGTCAGCTCAACGTGGTGACCGAGAGTGTCATGTTGTAGTTTTATTAGACGACGACGTTGTAGACTGGGATGAAGAATTTCCTCCTCAAATGGGTGAAGAATACTGCCAAACTGTGCACAGCACCGCTATGCATCGATTTTTTAAATACATTGAGAATCGTGACGTTGCCAAGCAAGTAATGAAAGATCGTGGATTAAAGAAAATACGTTGCGGAATCGAAGGATATCCAACGCACAAAGAAAAAATTCGTCGAAGACCAGGTGGTAGAGCAGAAGTAATTTACAGCTACGTACAACGTCCTTTTATACACATGTCTTGGGAGAAGGAGGAAGCCAAAAGTCGTCACGTTGACTTTCAATGCGTTAAATCAAAATCAGTAACAAATTTGGCCGAGGCTAATGCAGATCCTCCTTTAGAACTCGACGCAAGTGGCAATCCAATAAGGCCTCCAGAAGTGAATATTAATGCTGAGGCACGTGTACCTTTCGTTCCTGAAGTTGAAGTGGCCGGCGGTGGATGCATTGGTGCACCTGTCGCAGTAGCCGTTGACGAAGCGGCAGGTGGAGTAATAATGCTTAACGAACTTGAACAGGCCTCTGGTGGAACTATCGAAGAG
>minax
ATGTCAACAACTTCTCCAAATTCTGGAAATAGTAGTAGTAGCAACAACAACTCTACAAAAGCGACAAAACAAAGTCAGCTTGACGTCGGCGACTCATACAGTGACAGCAGTAGTATTGAAGAAAATCTTGAAGCTGAGGAACGACGTCGTAGAATTTTGAAGAATAGAAATAGTGGGTATTTGCAACGTAACATTTGCGGTAAATCACAGCCCCAGCATCAGCTGACACAACAGAGGATCAATATGAGCGCAGCAAGTGGTGCTATTCCGAAACATGACAAAACGGGCACAACAGGCTCTGGTTTA------AATCCT---------------GTAAGTGGTGCTATAATGCGTCCTGGGGATCGTATTGCATTATTAGTGGACAATGTACGTTTCGTCATTGAACAAGCGTTAGTAACTGCACATCCAAACACCATGTTAGGAACAATGTTCAGTTCAGGCTTTCAGTTTGTCCATCCCAATGAACGCGGGGAATACGAAGTAGCTGAAGGGATTTCACATACAGTTTTCCGTGCAATTTTAGAATACTATAAAACTGGAATAATTCGCTGTCCTCCAACTGTATCTGTGCCAGAATTAAAAGAGGCATGTGATTATTTACTTATACCATTTGATGCGACCACAGTTCGTTGCCAGAATTTACGAGGTTTACTACATGAGCTCAGCAACGAAGGTGCTCGTCAGCAATTCGAAGTTTTCCTTGAAGATCTAATACTGCCCCTAATGGTCGCGTCAGCTCAACGTGGTGACCGAGAGTGTCATGTTGTAGTTTTGTTGGACGACGACGTTGTGGACTGGGATGAAGAATTTCCTCCTCAAATGGGTGAAGAATACTGCCAAACTGTACACAGCACCGCTATGCATCGATTTTTTAAATATATTGAGAATCGGGATGTAGCCAAGCAAGTAATGAAAGATCGCGGATTAAAGAAAATACGTTGTGGAATCGAAGGATATCCTACACATAAAGAAAAAATTCGTCGAAGACCAGGTGGTAGAGCAGAAGTAATTTACAGCTACGTACAGCGTCCTTTTATCCACATGTCTTGGGAGAAGGAAGAAGCGAAAAGTCGTCACGTTGATTTTCAATGTGTTAAATCCAAATCAGTAACAAATTTGGCCGAAGCTAATGCAGATCCGCCTTTGGAACTCGACGCAAGTGGCAATCCAATAAGACCTCCGGAAGTAAATATTAATGCTGAGGCACATATACCCTTCGTTCCTGAAGTTGAAGTGGCTGCCGGTGGAGGCATTGGTGCACCTGTCGCAGTAGCTGTTGACGAAGCGGCAGGTGGGGTAATAATCCTTAATGAACTTGAACAGGCCTCTGGTGGAGCTATTGAAGAG
>musae
ATGTCAACAACTTCTCCAAATTCTGGAAATAGTAGTAGTAGCAACAACAACTCTACAAAAGCGACAAAACAAAGTCAACTTGACGTCGGCGACTCATACAGTGACAGCAGTAGTATTGAAGAAAATCTTGAAGCTGAGGAACGACGTCGTAGAATTTTGAAAAATAGAAATAGCGGGTATTTACAGCGCAATATTTGTAGTAAATCACAGCCCCATCATCAGCTGACACAACAGAGAATCAATATGAATGCGGCAAGTGGTGCTATTCCGAAACATGACAAGACGGCCACAACAGGGGCTGTTTCATCTAATAATCCT---------------GGAAGTGGTGCTATAATGCGTCCCGGGGATCGTATTGCATTGTTAGTAGACAATGTCCGCTTCGTCATTGAACAAGCTTTGGTAACTGCACATCCAAACACCATGTTAGGAACAATGTTCAGTTCAGGCTTTCAATTTGTCCATCCTAATGAACGCGGCGAATACGAAGTAGCTGAAGGGATTTCACACACAGTTTTCCGTGCTATTTTGGAGTACTATAAAACTGGAATAATTCGCTGTCCTCCAACTGTATCTGTACCAGAACTAAAAGAGGCGTGCGATTATTTACTGATACCATTTGATGCGACCACAGTTCGATGCCAGAATTTACGAGGTTTACTACATGAACTCAGCAACGAAGGTGCCCGCCAACAATTCGAAGTTTTTCTTGAAGATTTAATACTGCCCTTAATGGTTGCGTCAGCTCAACGTGGTGACCGAGAGTGTCATGTTGTAGTATTATTAGACGACGACGTTGTAGACTGGGATGAAGAATTTCCTCCTCAAATGGGTGAAGAATACTGCCAAACTGTGCACAGCACCGCTATGCATCGATTTTTTAAATATATTGAAAATCGTGACGTTGCCAAGCAAGTAATGAAAGATCGTGGATTAAAGAAAATACGCTGCGGAATCGAAGGATATCCAACGCACAAAGAAAAAATTCGTCGAAGACCAGGTGGTAGAGCAGAAGTAATTTACAGCTACGTACAACGTCCTTTTATACACATGTCTTGGGAGAAGGAGGAAGCGAAAAGTCGTCACGTTGACTTTCAATGTGTTAAATCAAAATCAGTAACAAATTTGGCCGAGGCTAATGCAGATCCTCCTTTAGAACTCGACGCAAGTGGCAATCCAATAAGGCCTCCAGAAGTGAATATTAATGCAGAGGCACGTGTACCTTTCGTTCCTGAAGTCGAAGTTGCCGGCGGTGGAGGCATTGGTGCACCTGTCGCAGTAGCCGTTGACGAGGCGGTAGGTGGAGTAATAATGCTTAACGAACTTGAACAGGCCTCTGGTGGAACTATCGAAGAG
>oleae
ATGTCAACAACTTCTCCAAATTCTGGAAATAGTAGTAGTAGCAACAACAACTCTACAAAAACGACAAAACAAAGTCAAGTTGACGTCGGCGACTCATACAGTGACAGCAGTAGTATTGAAGAAAATCTTGAAGCTGAGGAACGACGTCGTAGAATTTTGAAAAATAGAAATAGTGGGTATTTACAACGTAACATTTGCGGTAAATCACAGCCCCATCATCAGCTGACACAACAGAGGATCAATATGAGTGCGGCAAGTGGTGCTATTCCGAAACATGACAAGACGGGTACAACAGGCGCTGGTTTATCTAATAATCCT---------------GGAGGTGGTGCTATAATGCGTCCCAGTGATCGTATTGCACTGTTAGTGGACAATGTGCGTTTCGTCATTGAACAAGGTTTAGTAACTGCACATCCAAACACCATGTTAGGAACAATGTTCAGTTCAGGCTTTCAATTTGTCCATCCTAATGAACGTGGCGAATACGAAGTAGCTGAAGGGATTTCACACACAGTTTTTCGTGCGATTTTGGAGTACTATAAAACTGGAATAATTCGATGTCCTCCAACTGTATCTGTACCAGAACTAAAAGAGGCGTGTGATTATTTACTGATACCATTTGATGCGACCACAGTTCGATGCCAGAATTTACGAGGTTTACTACATGAACTCAGCAACGAAGGTGCACGCCAACAATTCGAAGTTTTCCTTGAAGATCTAATACTGCCCTTAATGGTTGCATCAGCTCAACGTGGTGACCGTGAGTGTCATGTTGTAGTTTTGTTGGATGACGACGTTGTGGACTGGGATGAAGAATTTCCTCCTCAAATGGGTGAAGAATACTGCCAAACTGTACACAGCACCGCTATGCATCGATTTTTTAAATACATTGAGAATCGGGACGTAGCCAAGCAAGTAATGAAAGATCGTGGATTAAAGAAAATACGTTGCGGAATCGAAGGATATCCTACGCACAAAGAAAAAATTCGTCGAAGGCCAGGTGGTAGAGCAGAAGTAATTTATAGCTACGTACAACGTCCTTTTATACACATGTCTTGGGAGAAGGAGGAAGCAAAAAGTCGTCACGTTGACTTTCAATGTGTTAAATCGAAATCAGTAACAAATTTAGCCGAAGCTAATGCGGATCCTCCTTTGGAACTCGACGCAAGTGGCAATCCAATAAGACCTCCAGAAGTGAATATTAATGCAGAGGCACGTGTACCTTTCGTTCCTGAAGTTGAAGTGGCTGGCGGTGGAGGCATCGGTGCACCTGTCGCAGTAGCCGTTGACGAAGCGGCAGGTGGGGTAATAATGCTTAACGAACTTGAACAGGCCTCTGGTGGAACTATTGAAGAG
>tryoni
ATGTCAACAACTTCTCCAAATTCTGGAAATAGTAGTAGTAGCAACAACAACTCTACAAAAGCGACAAAACAAAGTCAACTTGACGTCGGCGACTCATACAGTGACAGCAGTAGTATTGAAGAAAATCTTGAAGCTGAGGAACGACGTCGTAGAATTTTGAAAAATAGAAATAGCGGGTATTTACAACGCAACATTTGCAGTAAATCACAGCCCCATCATCAGCTGACACAGCAGAGAATCAATATGAATGCGGCAAGTGGTGCTATTCCGAAACATGACAAGACGGCCACAACAGGCGCTAGTTTATCTAATAATCCT---------------GGTAGTGGTGCTATAATGCGTCCCGGGGATCGTATTGCATTGTTAGTGGACAATGTCCGTTTCGTCATTGAACAAGCTTTGGTAACTGCACATCCAAACACCATGTTAGGAACAATGTTCAGTTCAGGCTTTCAATTTGTCCATCCTAATGAACGCGGCGAATACGAAGTAGCTGAAGGGATTTCACACACAGTTTTCCGTGCAATTTTGGAGTACTATAAAACTGGAATAATACGCTGTCCTCCAACTGTATCTGTACCAGAACTAAAAGAGGCGTGTGATTATTTACTGATACCATTTGATGCGACCACAGTTCGATGCCAGAATTTACGAGGTTTACTACATGAACTCAGCAACGAAGGTGCCCGCCAACAATTTGAAGTTTTTCTTGAAGATCTAATACTGCCCTTAATGGTTGCATCAGCTCAACGTGGTGACCGAGAATGTCATGTTGTAGTTTTATTAGACGACGACGTTGTAGACTGGGATGAAGAATTTCCTCCTCAAATGGGTGAAGAATACTGCCAAACTGTGCACAGCACCGCTATGCATCGATTTTTTAAATACATTGAGAATCGTGACGTTGCCAAGCAAGTAATGAAAGACCGTGGATTAAAGAAAATACGTTGTGGAATCGAAGGATATCCAACGCACAAAGAGAAAATTCGTCGAAGACCAGGTGGTAGAGCAGAGGTAATTTACAGCTACGTACAACGTCCTTTTATACACATGTCTTGGGAGAAGGAGGAAGCAAAAAGTCGTCACGTTGACTTTCAATGTGTTAAATCAAAATCAGTAACAAATTTGGCAGAGGCTAATGCAGATCCTCCTTTAGAACTCGACGCAAGTGGCAATCCAATAAGGCCTCCAGAAGTGAATATTAATGCTGAGGCACGTGTACCTTTCGTTCCTGAAGTTGAAGTGGCCGGCGGTGGAGGCATTGATGCACCTGTCGCAGTAGCCGTTGACGAAGCGGCAGGTGGAGTAATAATGCTTAACGAACTTGAACAGGCCTCTGGTGGAACTATCGAAGAG
>zonata
ATGTCAACAACTTCTCCAAATTCTGGAAATAGTAGTAGTAGCAACAACAACTCTACAAAAGCGACAAAACAAAGTCAACTTGACGTCGGCGACTCATACAGTGACAGCAGTAGTATTGAAGAAAATCTTGAAGCAGAGGAACGACGTCGCAGAATTTTGAAAAATAGAAATAGCGGGTATTTACAACGCAACATTTGTAGTAAATCACAGCCCCATCATCAGCTGACACAACAGAGAATCAATATGAATGCGGCAAGTGGTGCTATTCCGAAACACGACAAGGCGGCCACAACAGGCGCTGTTTCATCTAATAATCCT---------------GGAAGTGGTGCTATAATGCGTCCCGGGGATCGTATTGCATTGTTAGTGGACAATGTGCGTTTCGTCATTGAACAAGCTTTGGTAACTGCACATCCAAACACCATGTTAGGAACAATGTTCAGTTCAGGCTTTCAATTTGTCCATCCTAATGAACGCGGTGAATACGAAGTAGCTGAAGGGATTTCACACACAGTTTTCCGTGCTATTTTGGAGTACTATAAAACTGGAATAATTCGCTGTCCTCCAACTGTATCTGTACCAGAACTAAAAGAGGCGTGTGATTATTTACTGATACCATTTGATGCGACCACAGTTCGATGCCAGAATTTACGAGGTTTACTACATGAACTCAGCAACGAAGGTGCCCGCCAACAATTCGAAGTTTTTCTTGAAGATTTAATACTGCCCTTAATGGTTGCGTCAGCTCAACGTGGTGACCGAGAGTGTCATGTTGTAGTATTATTAGACGATGACGTTGTAGACTGGGATGAAGAATTTCCTCCTCAAATGGGTGAAGAATACTGCCAAACTGTGCACAGCACCGCTATGCATCGATTTTTTAAATACATTGAGAATCGTGACGTTGCCAAGCAAGTAATGAAAGATCGTGGGTTAAAGAAAATACGCTGCGGAATCGAAGGATATCCAACGCACAAAGAAAAAATTCGTCGAAGACCAGGTGGTAGAGCAGAAGTAATTTACAGCTACGTACAACGTCCTTTTATACACATGTCTTGGGAGAAGGAGGAAGCGAAAAGTCGTCACGTTGACTTTCAATGTGTTAAATCAAAATCAGTAACAAATTTGGCCGAGGCTAATGCAGATCCTCCTTTAGAACTCGACGCAAGTGGCAATCCAATAAGGCCTCCAGAAGTGAATATTAATGCTGAGGCACGTGTACCTTTCGTTCCTGAAGTTGAAGTGGCCGGCGGTGGAGGCATTGGTGCACCTGTCGCAGTAGCCGTTGACGAGGCGGCAGGTGGAGTAATAATGCTTAACGAACTTGAACAGGCCTCTGGTGGAACTATCGAAGAG
