# Supplementary material for: The Impact of Fast Radiation on the Phylogeny of Bactrocera Fruit Flies as Revealed by Multiple Evolutionary Models and Mutation Rate-Calibrated Clock
Source: Insects. 2022 Jun 30;13(7):603. doi: 10.3390/insects13070603 (PMC9319077; doi:10.3390/insects13070603)
Supplement: Supplementary file 1 [file insects-13-00603-s001.zip › File S1/ceratitis_7577.fasta]

>bryoniae
ATGAATGCGTTGCGTAACCTCTTTAGCTCGAGGACACTAAACAGTGTAAGGCAACATGGCCAGAATGTCCTCTTTAATATTGCACAACCAGTTGATGGTGCACCGGCGGTTGCACCAATTGCAGACTTCGATGAAGGTACTAATAAAGAAGCATGTCAACCGTTGAAAATACCAAAATCAATTCTCGATGCAACTACTTTTATTGGTAAAAACTTTGGTGAAACAACTGCCTCTGGATCGATTTCACCAACTACCTTAAAACGTTTGCGTTGCATGGAGCGCAAGGTTGAGTTAGTTTATCGCTGTAAACTGTGCAACACACGTAACAGTAAGCTGGTCTCTGAAGCTGCATACAGAAGCGGTGTGGTAATTCTCCAATGTGACGGTTGTTCTGTGAACCATTTAATAGCCGATCATTCTGGATGGTTTGCCAAAACCAAAGGCAAGAATTTTGACCAGGTGCTAGCCGAGCAAGGTGATCGCGTTAAAGTCATCAAAGTAAACGAAAAAGGCGAA
>ceratitis
ATGAACGCGTTGCGTAACCTCTTCAGCTCTAGGACACTTAACTGTGTAAGGCAACATGGCCAGAATGTCCTATTTAATATTACACAGCCGGTTGATGGAGCTTCAACTGCAGCACCGATTGCAGACTTCAAGGAGGGGTCCGATAAAGTGGGCTGTCAACCGTTGAAAATTCCTATATCGATTCTCGATGCAACTAAATTTGCGGGTCAGAAGTTTTGCGAATCGTCCACATCTGGTTCGATTTCACCGACAACTCTAAAACGTTTACGTTGCATGGAGCGTAAGGTTGAGTTAGTTTATCGCTGTAAACTGTGCAATACACGTAATAGTAAACTGGTGTCAGAAGCTGCATACAGGAACGGTGTAGTAATACTCCAATGTGATGGCTGTTCAGTGAATCATTTAATAGCCGACCATTCGGGATGGTTTGCCAATACCCAAGGCAAAAGCTTCGATCAAGTTCTAGCCGAAAAAGGTGATCGTGTTAAGGTCGTCAAAGTAAACGAAAAAGGAGAA
>correcta
ATGAACGCGTTGCGTAACCTCTTTAGCTCGAGGACACTAAATAGTGTAAGGCAATATGGCCAGAATGTCCTCTTTAATATTGCACAACCAGTTGATGGTGCACCGGCGGTTGCACCAATCGCAGACTTCGATGAAGGTACTAATAAAGAAGCATGTCAACCGTTGAAAATACCAAAATCAATTCTCGATGCAACTACTTTTATTGGTAAAAACTTTGGTGAAAGAACTTCCTCTGGATCGATTTCACCAACTACCTTAAAACGTTTGCGTTGCATGGAGCGCAAGGTTGAGTTAGTTTATCGCTGTAAACTGTGCAACACACGTAACAGTAAGCTGGTCTCTGAAGCTGCATACAGAAGCGGTGTGGTAATTCTCCAATGTGACGGTTGTTCTGTGAACCATTTAATAGCCGATCATTCTGGATGGTTTGCCAAAACCAAAGGCAAGAATTTTGCCCAGGTGCTAGCCGAGCGAGGTGATCGCGTTAAAGTCATCAAAGTAAACGAAAAAGGCGAA
>cucurbitae
ATGAACGCGTTGCGTAACCTCTTCAGCTCGAGGACACTAAATAGTGTAAGGCAACATGGCCAGAATGTCCTCTTTAATATTGCACAACCAGTTGATGGTGCACCTGCGGTTGCACCAATTGCAGACTTCGATGAAGGTGTCGATAAAGGATCACGTCAACCGTTGAAAATACCTAAATCGATTCTCGATGCAACTACTTTTAATGGTAAAAAGTTTGGCGAAACAGCCGCATCCGGCTCGATTTCGCCAACTACCTTAAAACGTTTGCGATGCATGGAGCGCAAGGTTGAGTTAGTTTATCGCTGTAAACTGTGTAACACACGTAACAGTAAGCTGGTATCTGAAGCTGCATACAGAAGCGGTGTGGTAATTCTCCAATGTGACGGTTGTTCTGTAAACCATTTAATAGCCGATCATTCTGGATGGTTTGCCAAAACCAAAGGCAAGAGCTTCGACCAGGTGCTAGCAGAGAAAGGTGATCGGGTTAAGGTCATCAAAGTAAACGAAAAAGGCGAA
>dorsalis
ATGAACGCGTTGCGTAACCTCTTTAGCTCGAGGACACTAAATAGTGTAAGGCAACATGGCCAGAATGTCCTCTTTAATATTGCACAACCAGTTGATGGTGCACCGGCGGTTGCACCAATTGCAGACTTCGATGAAGGTACTAATAAAGAAGCATGTCAACCGTTGAAAATACCAAAATCAATTCTCGATGCAACTACTTTTATTGGTAAAAACTTTGGTGAAACAACTGCCTCTGGATCGATTTCACCAACTACCTTAAAACGTTTGCGTTGCATGGAGCGCAAGGTTGAGTTAGTTTATCGCTGTAAACTGTGCAACACACGTAACAGTAAGCTGGTCTCTGAAGCTGCATACAGAAGCGGTGTGGTAATTCTCCAATGTGACGGTTGTTCTGTGAACCATTTAATAGCCGATCATTCTGGATGGTTTGCCAAAACCAAAGGCAAGAATTTTGACCAGGTGCTAGCCGAGCGAGGTGATCGTGTTAAAGTCATCAAAGTAAACGAAAAAGGCGAA
>jarvisi
ATGAACGCGTTGCGTAACCTCTTTAGCTCGAGGACACTAAATAGTGTAAGGCAACATGGCCAGAATGTCCTCTTTAATATTGCACAACCAGTTGATGGTGCACCGGCGGTTGCACCAATTGCAGACTTCGATGAAGGTGCTAATAAAGAAGCATGTCAACCGTTGAAAATACCAAAATCAATTCTCGATGCAACTACTTTTATTGGTAAAAACTTTGGTGAAACAACTGCCTCTGGATCGATTTCACCAACTACCTTAAAACGATTGCGTTGCATGGAGCGCAAGGTTGAGTTAGTTTATCGCTGTAAACTGTGCAACACACGTAACAGTAAGCTGGTCTCTGAAGCTGCATACAGAAGCGGTGTGGTAATTCTCCAATGTGACGGTTGTTCTGTGAACCATTTAATAGCCGATCATTCTGGATGGTTTGCCAAAACCAAAGGCAAGAATTTTGACCAAGTGCTAGCCGAGCGAGGTGATCGCGTTAAAGTCATCAAAGTAAACGAAAAAGGCGAA
>latifrons
ATGAACGCGTTGCGTAACCTCTTTAGCTCGAGGACACTAAATAGTGTAAGGCAACATGGCCAGAATGTCCTCTTTAATATTGCACAACCAGTTGATGGTGCACCGGCGGTGGCACCAATTGCAGACTTCGATGAAGGTACTAATAAAGAAGCATGTCAACCGTTGAAAATACCAAAATCAATTCTCGATGCAACTACTTTTATTGGTAAAAACTTTGGTGAAACAACTGCCTCTGGATCGATTTCACCAACTACCTTAAAACGTTTGCGTTGCATGGAGCGCAAGGTTGAGTTAGTTTATCGCTGTAAACTGTGCAACACGCGTAACAGTAAGCTGGTCTCTGAAGCTGCATACAGAAGCGGTGTGGTAATTCTCCAATGTGACGGTTGTTCTGTGAACCATTTAATAGCCGATCATTCTGGATGGTTTGCCAAAACCAAAGGCAAAAATTTTGACCAGGTGCTAGCCGAGCGAGGTGATCGCGTTAAAGTCATCAAAGTAAACGAAAAAGGCGAA
>minax
ATGCACGCGTTGCGTAACCTCTTTAGCTTGAGGACACTAAATAGTGTAAGGCAACATGGCCAGAATGTCCTCTTTAATATTTCACAACCAGTTGATGGTGCACCTGCGATTGCACCAATTGCAAATTTCGATGAAGGTGTTGATAAAGGATCATGTCAACCGTTGAAAATACCAAAATCCATTCTCGATACAACTACTTTTAGTGGTAGAAAGTTTGGTCAACCCATCGCATCTGGCTCGATCTCGCCAACTACCTTAAAACGTCTGCGTTGCATGGAGCGCAAGGTTGAGTTAGTTTATCGCTGTAAACTGTGCAACACACGTAACAGTAAGCTGGTATCTGAAGCTGCATACAGAAGCGGTGTGGTTATTCTCCAATGTGATGGTTGTTCTGTAAACCATTTAATAGCTGATCATTCAGGATGGTTTGCCAAAACTAATGGCAAGAGCTTTGACCAGGTGCTAGCCGAGAAAGGTGATCGCGTTAAGGTCGTCAAAGTAAATGAAAAAGGCGAA
>musae
ATGAACGCGTTGCGTAACCTCTTTAGCTCGAGGACACTAAATAGTGTAAGGCAACATGGCCAGAATGTCCTCTTTAATATTGCACAACCAGTTGATGGTGCACCGGCGGTTGCACCAATTGCAGACTTCGATGAAGGTACTAATAAAGAAGCATGTCAACCGTTGAAAATACCAAAATCAATTCTCGATGCAACTACTTTTATTGGTAAAAACTTTGGTGAAGCAACTGCCTCTGGATCGATTTCACCAACTACCTTAAAACGTTTGCGTTGCATGGAGCGCAAGGTTGAGTTAGTTTATCGCTGTAAACTGTGCAACACACGTAACAGTAAGCTGGTCTCTGAAGCTGCATACAGAAGCGGTGTGGTAATTCTCCAATGTGACGGTTGTTCTGTGAACCATTTAATAGCCGATCATTCTGGATGGTTTGCCAGAACCAAAGGCAAGAATTTTGACCAGGTGCTAGCCGAGCGAGGTGATCGTGTTAAAGTCATCAAAGTAAACGAAAAAGGCGAA
>oleae
ATGAACGCATTGCGTAACCTCTTCAGCACGAGGACACTAAATAGTGTAAGGCAACATGGCCAAAATGTCCTCTTTAATATTGCACAACCAGTTGATGGTGCACCGGCGGTTGCACCAATACCCGACTTCGATGAAGGTATTGATAGAGGAGTACGTCAACCGCTGAAAATACCAAAATCCATTCTCGATGCAACTACTTTTATTGGTAAAAAGTTTGGTGAAACAACTGCCTCTGGCTCGATTTCACCAGCTACGTTAAAACGTTTGCGTTGCATGGAGCGCAAGGTTGAGTTAGTTTATCGCTGTAAACTGTGCAACACACGTAACAGCAAACTGGTGTCTGAAGCTGCATACAGAAGCGGTGTGGTAATTCTCCAATGTGACGGTTGTTCTGTGAACCATTTAATAGCCGACCATTCTGGATGGTTTGCCAAAACCAAAGGCAAAAGTTTTGACCAAGTGCTAGCGGAACGAGGTGATCGCGTTAAGGTCGTCAAAGTAAATGAAAAAGGTGAA
>tryoni
ATGAACGCTTTGCGTAACCTCTTTAGCTCGAGAACACTAAATAGTGTAAGGCAACATGGCCAGAATGTCCTCTTTAATATTGCACAACCAGTTGATGGTGCACCGGCGGTTGCACCAATTACAGACTTCGATGAAGGTACTAATAAAGAAGCATGTCAACCGTTGAAAATACCAAAATCAATTCTCGATGCAACTACTTTTATTGGTAAAAACTTTGGTGAAACAACTGCCTCTGGATCGATTTCACCAACTACCTTAAAACGATTGCGTTGCATGGAGCGCAAGGTTGAGTTAGTTTATCGCTGTAAACTGTGCAACACACGTAACAGTAAGCTGGTCTCTGAAGCTGCATACAGAAGCGGTGTGGTAATTCTCCAATGTGACGGTTGTTCTGTGAACCATTTAATAGCCGATCATTCTGGATGGTTTGCCAAAACCAAAGGCAAGAATTTTGACCAGGTGCTAGCCGAGCGAGGTGATCGCGTTAAAATCATCAAAGTAAACGAAAAAGGCGAA
>zonata
ATGAACGCGTTGCGTAACCTCTTTAGCACGAGGACACTAAATAGTGTAAGGCAACATGGCCAGAATGTCCTCTTTAATATTGCACAACCAGTTGATGGTGCACCGGCGGTTGCACCAATCGCAGACTTCGATGAAGGTACTAATAAAGAAGCATGTCAACCGTTGAAAATACCAAAATCAATTCTCGATGCAACTACTTTTATTGGTAAAAGCTTTGGTGAAACAACTGCCTCTGGATCGATTTCACCAACTACCTTAAAACGTTTGCGTTGCATGGAGCGCAAGGTTGAGTTAGTTTATCGCTGTAAACTGTGCAACACACGTAACAGTAAGCTGGTCTCTGAAGCTGCATACAGAAGCGGTGTGGTAATTCTCCAATGTGACGGTTGTTCTGTGAACCATTTAATAGCCGATCATTCTGGATGGTTTGCCAAAACCAAAGGCAAGAATTTTGACCAGGTGCTAGCCGAGCGAGGTGATCGCGTTAAAGTCATCAAAGTAAACGAAAAAGGCGAA
