# Supplementary material for: The Impact of Fast Radiation on the Phylogeny of Bactrocera Fruit Flies as Revealed by Multiple Evolutionary Models and Mutation Rate-Calibrated Clock
Source: Insects. 2022 Jun 30;13(7):603. doi: 10.3390/insects13070603 (PMC9319077; doi:10.3390/insects13070603)
Supplement: Supplementary file 1 [file insects-13-00603-s001.zip › File S1/ceratitis_7655.fasta]

>bryoniae
ATGTCCAAAATCGGTATTAATGGATTCGGTCGCATCGGTCGTCTGGTACTACGTGCCGCTGTCGAGAAAGGTGCCCAAGTTGTTGCCGTCAACGATCCCTTCATCGATGTGAACTACATGGTTTACTTGTTCAAATTCGATTCGACCCATGGTCGTTTCAAGGGCACCGTTGCTGCTGATAACGGAGCACTTGTCGTCAACGGCCAAAAAATCACTGTCTTCAGCGACCGCGACCCAACCAACATTAACTGGGCTAGCGCTGGTGCTGAATACGTTGTAGAATCGACTGGTGTCTTCACCACAATCGATAAGGCTTCTGCTCACTTCAAGGGTGGTGCCAAGAAGGTAATTATTTCGGCACCATCTGCCGATGCACCAATGTTTGTTTGCGGTGTCAACTTGGACGCCTACAAGCCCGACATGAAGGTCGTATCTAATGCATCTTGCACCACCAATTGTTTGGCACCTTTGGCTAAAGTCATCAACGACAACTTCGGTATTGTTGAAGGTTTGATGACCACTGTACATGCAACCACTGCCACCCAGAAGACCGTTGACGGTCCCTCAGGCAAACTGTGGCGTGATGGACGTGGTGCCGCCCAGAACATCATTCCCGCTTCAACTGGTGCCGCTAAGGCTGTAGGCAAAGTTATCCCTGAATTGAACGGCAAACTGACTGGTATGGCATTCCGCGTTCCAACACCAAATGTCTCAGTTGTCGACTTGACTGTACGTCTTAACAAGCCAGCTACATATGACCAAATCAAGCAAAAGGTTAAGGAAGCTTCAGAGGGTCCAATGAAGGGTATCTTAGACTACACCGATGAAGAGGTAGTATCTACCGATTTCGTCAGTGACACACACTCGTCTGTCTTCGACGCTAAGGCTGGTATTCCCCTGAACGATCAATTCGTTAAGTTGATCTCATGGTACGATAACGAATTCGGCTACTCCAACCGCGTCATCGATCTGATCAAATACATGCAGAGC
>ceratitis
ATGTCCAAAATCGGTATTAACGGATTCGGTCGCATCGGTCGTCTGGTGTTGCGTGCCGCTGTCGAGAAAGGTGCTCAAGTTGTTGCCGTCAATGATCCCTTCATTGATGTAAACTACATGGTTTACTTGTTCAAATTTGATTCGACCCATGGTCGTTTCAAGGGCACCGTTTCAGCTGATAATGGAGCGCTGGTCGTCAACGGACAGAAAATCACTGTTTTCAGCGAACGTGACCCTGCCAACATCAACTGGGCCAGCGCTGGTGCTGATTATGTCGTCGAATCTACTGGCGTCTTTACAACCATCGACAAGGCTTCTGCTCACTTCAAGGGTGGTGCCAAGAAGGTTATTATCTCGGCACCATCTGCCGATGCACCAATGTTCGTTTGCGGTGTCAACTTGGACGCCTATAAACCAGACATGAAGGTCGTATCTAATGCCTCTTGCACTACCAATTGCTTGGCTCCTTTAGCCAAAGTTATCAATGACAACTTCGGAATTGTAGAAGGCCTAATGACTACTGTTCACGCAACTACTGCCACTCAGAAGACCGTAGATGGTCCCTCAGGAAAACTGTGGCGTGATGGACGTGGTGCCGCCCAAAACATCATTCCCGCTTCAACTGGTGCTGCTAAGGCCGTAGGCAAAGTTATCCCAGAATTGAATGGCAAACTTACTGGCATGGCCTTCCGTGTGCCAACTCCCAATGTCTCAGTTGTCGATTTGACTGTGCGTCTTAACAAGCCAGCTACCTATGATCAAATCAAGCAAAAGGTTAAGGAAGCCGCTGATGGTCCAATGAAGGGTATCTTGGATTACACCGATGAAGAAGTAGTATCTACCGATTTCGTCAGTGACACACATTCATCAGTTTTCGACGCCAAGGCTGGTATTCCCTTGAACGATCAATTCGTGAAATTGATCTCATGGTACGATAACGAGTTCGGCTACTCCAACCGTGTTATCGATCTGATCAAGTACATGCAGAGC
>correcta
ATGTCCAAAATCGGTATTAACGGATTCGGTCGCATCGGTCGTCTGGTACTACGTGCCGCTGTCGAGAAAGGTGCCCAAGTTGTTGCGGTCAACGATCCCTTCATCGATGTAAACTACATGGTTTACTTGTTCAAATTCGATTCGACCCATGGTCGTTTCAAGGGCACCGTTGCTGCTGATAACGGAGCACTTGTCGTCAATGGTCAAAAAATCACTGTCTTCAGCGAACGCGACCCAGCCAACATTAACTGGGCTAGCGCTGGTGCTGAATACGTTGTAGAATCGACTGGTGTCTTCACCACAATCGATAAGGCTTCTGCTCACTTCAAGGGTGGTGCCAAGAAGGTAATTATTTCGGCACCATCTGCCGATGCACCAATGTTTGTTTGCGGTGTCAACTTGGACGCCTACAAGCCTGACATGAAGGTCGTATCTAATGCATCTTGCACCACCAACTGTTTGGCACCTTTGGCTAAAGTCATCAACGACAACTTCGGTATTGTTGAAGGTTTGATGACCACTGTACATGCAACCACTGCCACCCAGAAGACCGTTGACGGTCCCTCAGGCAAACTGTGGCGTGATGGACGTGGTGCCGCCCAGAACATCATTCCCGCTTCAACTGGTGCCGCTAAGGCTGTAGGCAAAGTTATCCCTGAATTGAACGGCAAACTGACTGGTATGGCATTCCGTGTCCCAACACCAAATGTCTCAGTTGTAGACTTGACTGTACGTCTTAACAAGCCAGCTACATATGACCAAATCAAGCAAAAGGTTAAGGAAGCTTCAGAGGGTCCAATGAAGGGTATCTTAGACTACACCGATGAAGAGGTAGTATCTACCGATTTCGTCAGTGACACACACTCGTCTGTCTTTGACGCTAAGGCTGGTATTCCCCTGAACGATCAATTCGTTAAGTTGATCTCATGGTACGATAACGAATTCGGCTACTCCAACCGCGTCGTCGATCTGATCAAATACATGCAGAGC
>cucurbitae
ATGTCCAAAATCGGTATTAACGGATTCGGTCGCATCGGTCGTCTGGTACTACGTGCCGCTGTCGAGAAAGGTGCCCAAGTTGTTGCCGTCAACGATCCCTTCATCGATGTAAACTACATGGTTTACTTGTTCAAATTCGATTCGACCCATGGTCGTTTCAAGGGCACCGTTGCCGCTGATAACGGAGCTCTGGTTGTCAATGGCCAGAAAATCGTTGTCTTCAGCGAACGCGATCCAGCCAACATCAACTGGGCTAGCGCTGGTGCTGACTACGTTGTAGAATCGACTGGTGTCTTCACCACAATCGACAAGGCTTCTGCTCACTTCAAGGGTGGTGCCAAGAAGGTCATTATTTCGGCACCATCTGCCGATGCACCAATGTTCGTTTGCGGTGTCAACTTGGACGCCTACAGCCCTGACATGAAGGTCGTATCTAATGCCTCTTGCACCACCAACTGTTTGGCACCTTTGGCTAAAGTTATCAACGACAACTTCGGTATTGTAGAAGGTTTGATGACCACAGTACATGCTACTACTGCCACCCAAAAGACCGTTGATGGTCCCTCCGGCAAACTGTGGCGTGATGGACGTGGTGCTGCCCAGAACATCATTCCCGCTTCAACTGGTGCCGCTAAGGCCGTTGGCAAGGTTATCCCTGAATTGAACGGCAAGCTGACTGGTATGGCTTTCCGTGTGCCAACACCAAATGTCTCTGTTGTTGACTTGACTGTACGTCTCAGCAAGCCAGCTACTTATGACCAAATCAAGCAAAAGGTTAAAGAAGCTTCAGAAGGCCCAATGAAGGGAATCTTGGACTACACCGATGAAGAGGTAGTATCTACCGATTTCGTCAGTGATACACACTCGTCAGTTTTCGACGCTAAGGCTGGTATTCCCCTAAATGATCAATTCGTGAAGTTGATCTCATGGTACGATAACGAATTCGGCTACTCCAACCGTGTCATCGATCTGATCAAATACATGCAAAGC
>dorsalis
ATGTCCAAAATCGGTATTAACGGATTCGGTCGCATCGGTCGTCTGGTACTACGTGCCGCTGTCGAGAAAGGTGCCCAAGTTGTTGCGGTCAACGATCCCTTCATCGATGTAAACTACATGGTTTACTTGTTCAAATTCGATTCGACCCATGGTCGTTTCAAGGGCACCGTTGCTGCTGATAACGGAGCACTTGTCGTCAACGGGCAAAAAATCACTGTCTTCAGCGAACGCGACCCAGCCAACATTAACTGGGCTAGCGCTGGTGCTGAATACGTTGTAGAATCGACTGGTGTCTTCACCACAATCGATAAGGCTTCTGCTCACTTCAAGGGTGGTGCCAAGAAGGTAATTATTTCGGCACCATCTGCCGATGCACCAATGTTTGTTTGCGGTGTCAACTTGGACGCCTACAAGCCTGACATGAAGGTCGTATCTAATGCATCTTGCACCACCAACTGTTTGGCACCTTTGGCTAAAGTTATCAACGACAACTTCGGTATTGTTGAAGGTTTGATGACCACTGTACATGCAACCACTGCCACCCAGAAGACCGTTGACGGTCCCTCAGGCAAACTGTGGCGTGATGGACGTGGTGCCGCCCAGAACATCATTCCCGCTTCAACTGGTGCCGCTAAGGCTGTAGGCAAAGTTATCCCTGAATTGAACGGCAAACTGACTGGTATGGCATTCCGTGTCCCAACACCAAATGTCTCAGTTGTAGACTTGACTGTACGCCTTAACAAGCCAGCAACATATGACCAAATCAAGCAAAAGGTTAAGGAAGCTTCAGAGGGTCCAATGAAGGGTATCTTAGACTACACCGATGAAGAGGTAGTATCTACCGATTTCGTCAGTGACACACACTCGTCTGTCTTCGACGCTAAGGCTGGTATTCCCCTGAACGATCAATTCGTTAAGTTGATCTCATGGTACGATAACGAATTCGGCTACTCCAACCGCGTCATCGATCTGATCAAATACATGCAGAGC
>jarvisi
ATGTCCAAAATCGGTATTAACGGATTCGGTCGCATCGGTCGTCTGGTACTGCGTGCCGCTGTCGAGAAAGGTGCCCAAGTTGTTGCCGTCAACGATCCCTTCATCGATGTAAACTACATGGTTTACTTGTTCAAATTCGATTCGACCCATGGTCGTTTCAAGGGCACCGTTGCTGCTGATAACGGAGCACTTGTCGTCAACGGCCAAAAAATCACTGTCTTCAGCGAACGCGACCCAGCCAACATTAACTGGGCTAGCGCTGGTGCTGAATACGTTGTAGAGTCGACTGGTGTCTTCACCACAATCGATAAGGCTTCTGCTCACTTCAAGGGTGGTGCCAAGAAGGTAATTATTTCGGCACCATCTGCCGATGCACCAATGTTTGTTTGCGGTGTCAACTTGGACGCCTACAAGCCTGACATGAAGGTCGTATCTAATGCATCTTGCACCACCAACTGTTTGGCACCTTTGGCTAAAGTCATCAACGACAACTTCGGTATTGTTGAAGGTTTGATGACCACTGTACATGCAACTACTGCCACCCAGAAGACCGTTGACGGCCCATCAGGCAAACTGTGGCGTGATGGACGTGGTGCCGCCCAGAACATCATTCCCGCTTCAACTGGTGCCGCTAAGGCTGTAGGCAAAGTTATCCCTGAATTGAACGGCAAACTGACTGGTATGGCATTCCGTGTCCCAACACCAAATGTCTCAGTTGTCGACTTGACTGTACGTCTTAACAAGCCAGCTACATATGACCAAATCAAGCAAAAAGTTAAGGAAGCTTCAGAGGGCCCAATGAAGGGTATCTTAGACTACACCGATGAAGAGGTAGTATCTACCGATTTTGTCAGTGACACACACTCGTCTGTCTTCGACGCTAAGGCTGGTATTCCCCTGAACGATCAATTCGTTAAGTTGATCTCATGGTACGATAACGAATTCGGCTACTCCAACCGCGTCATCGATCTGATCAAATACATGCAGAGC
>latifrons
ATGTCCAAAATCGGTATTAACGGATTCGGTCGCATCGGTCGTCTGGTACTACGTGCCGCTGTCGAGAAAGGTGCCCAAGTTGTTGCGGTCAACGATCCCTTCATCGATGTAAACTACATGGTTTACTTGTTCAAATTCGATTCGACCCATGGTCGTTTCAAGGGCACCGTTGCTGCTGATAACGGAGCACTTGTCGTCAACGGGCAAAAAATCATTGTCTTCAGCGAACGCGACCCAGCCAACATTAACTGGGCTAGCGCTGGTGCTGAATACGTTGTAGAATCGACTGGTGTCTTCACAACAATCGATAAGGCTTCTGCTCACTTCAAGGGTGGTGCCAAGAAGGTAATTATTTCGGCACCATCTGCCGATGCACCAATGTTTGTTTGCGGTGTCAACTTGGACGCCTACAAGCCTGACATGAAGGTCGTATCTAATGCATCTTGCACCACCAATTGTTTGGCACCTTTGGCTAAAGTCATCAACGACAACTTCGGTATTGTTGAAGGTTTGATGACCACTGTACATGCAACCACTGCCACCCAGAAGACCGTTGACGGTCCCTCAGGCAAACTGTGGCGTGATGGACGTGGTGCCGCCCAGAACATCATTCCCGCTTCAACTGGTGCCGCTAAAGCTGTAGGCAAAGTTATCCCTGAATTGAACGGCAAACTGACTGGTATGGCATTCCGTGTCCCAACACCAAATGTCTCAGTTGTCGACTTGACTGTACGTCTTAACAAGCCAGCTACATATGACCAAATCAAGCAAAAGGTTAAGGAAGCTTCAGAGGGTCCAATGAAGGGTATCTTAGACTACACCGATGAAGAGGTAGTATCTACCGATTTCGTCAGTGACACACACTCGTCTGTCTTCGACGCTAAGGCTGGTATTCCCCTGAACGATCAATTCGTTAAGTTGATCTCATGGTACGATAACGAATTCGGCTACTCCAACCGCGTCATCGATCTGATCAAATACATGCAGAGC
>minax
ATGTCCAAAATCGGTATTAACGGATTCGGTCGCATCGGTCGTCTGGTACTACGTGCCGCTGTCGAGAAAGGTGCCCAGGTTGTTGCAGTCAACGATCCCTTCATCGATGTAAACTATATGGTTTACTTGTTTAAATTCGATTCGACCCATGGTCGTTTCAAGGGCACCGTGGCTGCTGACGACGGAGCTCTGGTCGTCAACGGCCAAAAAATTACTGTCTTCAGCGAACGCGACCCAACCAACATCAACTGGGCTAGCGCTGGTGCTGAATACGTTGTAGAATCGACTGGTGTCTTCACCACAATCGACAAAGCTTCTGCTCACTTAAAGGGTGGTGCCAAGAAGGTAATTATTTCGGCACCATCTGCCGATGCACCAATGTTCGTTTGCGGTGTCAATTTGGACGCTTACAAGCCTGAAATGAAGGTCGTATCTAATGCTTCTTGCACCACCAACTGTTTGGCACCTTTGGCTAAAGTTATCAATGACAACTTCGGTATTGTAGAAGGTTTGATGACCACTGTACATGCAACTACTGCCACTCAGAAGACCGTTGACGGTCCCTCAGGCAAACTGTGGCGTGATGGACGTGGTGCTGCCCAGAACATCATTCCCGCTTCAACGGGTGCCGCTAAGGCCGTAGGCAAAGTTATTCCTGAATTGAACGGCAAATTGACTGGTATGGCATTCCGTGTCCCAACACCAAATGTCTCAGTTGTTGACTTGACTGTACGTCTTAGCAAGCCAGCTACCTATGACCAAATCAAGCAAAAGGTTAAGGAAGCTTCCGAAGGCCCAATGAAAGGTATCTTAGACTACACCGATGAAGAGGTAGTTTCTACCGATTTTGTCAGCGACACACACTCGTCTGTGTTCGACGCAAAGGCTGGTATTCCCCTGAACGACCAATTCGTGAAGTTGATCTCATGGTACGATAACGAATTCGGCTACTCCAACCGCGTCGTCGATCTAATCAAATACATGCAGAGC
>musae
ATGTCCAAAATCGGTATTAACGGATTCGGTCGCATCGGGCGTCTGGTACTACGTGCCGCTGTCGAGAAAGGTGCCCAAGTTGTTGCGGTCAACGATCACTTCATCGATGTAAACTACATGGTTTACTTGTTCAAATTCGATTCGACCCATGGTCGTTTCAAGGGCACCGTTGCTGCTGATAACGGAGCACTTGTCGTCAACGGCCAAAAAATCACTGTCTTCAGCGAACGCGACCCAGCCAACATTAACTGGGCTAGCGCTGGTGCTGAATACGTTGTAGAATCGACTGGTGTCTTCACCACAATCGATAAGGCTTCTGCTCACTTCAAGGGTGGTGCCAAGAAGGTAATTATTTCGGCACCATCTGCCGATGCACCAATGTTTGTTTGCGGCGTCAACTTGGACGCCTACAAGCCTGACATGAAGGTCGTATCTAATGCATCTTGCACCACCAACTGTTTGGCACCTTTGGCTAAAGTTATCAACGACAACTTCGGTATTGTTGAAGGTTTAATGACCACTGTACATGCAACCACTGCCACCCAGAAGACCGTTGACGGTCCTTCAGGCAAACTGTGGCGTGATGGACGTGGTGCCGCCCAGAACATCATTCCCGCTTCAACTGGTGCCGCTAAGGCTGTAGGCAAAGTTATCCCTGAATTGAACGGCAAACTGACTGGTATGGCATTCCGTGTCCCAACACCAAATGTCTCAGTTGTAGACTTGACTGTACGTCTTAACAAGCCAGCTACATATGACCAAATCAAGCAAAAGGTTAAGGAAGCTTCAGAGGGTCCAATGAAGGGTATCTTAGACTACACCGATGAAGAGGTAGTATCTACCGATTTCGTCAGTGACACACACTCGTCTGTCTTCGACGCTAAGGCTGGTATTCCCCTGAACGATCAATTCGTTAAGTTGATCTCATGGTACGATAACGAATTCGGCTACTCCAACCGCGTCATCGATCTGATCAAATACATGCAGAGC
>oleae
ATGTCCAAAATCGGTATTAACGGATTCGGTCGCATCGGTCGTCTGGTACTACGTGCCGCTGTCGAGAAAGGTGCCCAAGTTGTTGCGGTCAACGATCCCTTCATCGATGTAAACTACATGGTTTACTTGTTCAAATTCGATTCGACCCATGGTCGTTTCAAGGGCACCGTTTCTGCCGATAACGGAGCACTTGTCGTCAACGGCCAAAAAATCATTGTCTTCAGCGAACGCGACCCAGCCAACATTAACTGGGCTAGCGCTGGTGCTGAATACGTTGTAGAATCGACTGGTGTCTTTACAACAATCGATAAGGCTTCTACTCACTTCAAGGGTGGTGCCAAGAAGGTAATTATTTCGGCACCATCTGCCGATGCACCAATGTTCGTTTGCGGTGTCAACTTGGACGCTTACAAGCCTGACATGAAGGTCGTATCTAATGCCTCTTGCACCACCAACTGTTTGGCACCTTTAGCTAAAGTCATCAACGACAACTTTGGTATTGTTGAGGGTTTGATGACCACTGTACATGCAACTACTGCCACTCAGAAGACCGTTGACGGTCCCTCAGGCAAACTATGGCGTGATGGACGTGGTGCTGCCCAGAACATCATTCCCGCTTCAACTGGTGCCGCAAAGGCTGTAGGCAAAGTTATCCCTGAATTAAACGGCAAACTGACTGGTATGGCATTCCGTGTTCCAACACCAAATGTCTCAGTTGTCGACTTGACTGTACGACTTAACAAGCCAGCTACATATGACCAAATCAAGCAAAAAGTTAAGGAAGCTGCAGAAGGCCCAATGAAGGGTATCTTAGACTACACCGATGAAGAGGTAGTATCTACCGATTTCGTCAGTGACACACACTCGTCTGTCTTTGACGCTAAGGCTGGTATTCCCCTAAATGATCAATTCGTTAAGTTGATCTCATGGTACGATAACGAATTCGGCTACTCCAACCGCGTCATCGATCTGATCAAATACATGCAGACC
>tryoni
ATGTCCAAAATCGGTATTAACGGATTCGGTCGCATCGGTCGTCTGGTACTACGTGCCGCTGTCGAGAAAGGTGCCCAAGTTGTTGCGGTCAACGATCCCTTCATCGATGTAAACTACATGGTTTACTTGTTCAAATTCGATTCGACCCATGGTCGTTTCAAGGGCACCGTTGCTGCTGATAACGGAGCACTTGTCGTCAACGGCCAAAAAATCACTGTCTTCAGCGAACGCGACCCAGCCAACATTAACTGGGCTAGCGCTGGTGCTGAATACGTTGTAGAATCGACTGGTGTCTTCACCACAATCGATAAGGCTTCTGCTCACTTCAAGGGTGGTGCCAAGAAGGTAATTATTTCGGCACCATCTGCCGATGCACCAATGTTTGTTTGCGGTGTCAACTTGGACGCCTACAAGCCTGACATGAAGGTCGTATCTAATGCATCTTGCACCACCAACTGTTTGGCACCTTTGGCTAAAGTCATCAACGACAACTTCGGTATTGTTGAAGGTTTGATGACCACTGTACATGCAACCACTGCCACCCAGAAGACCGTTGACGGTCCCTCAGGCAAACTGTGGCGTGATGGACGTGGTGCCGCCCAGAACATCATTCCCGCTTCAACTGGTGCCGCTAAGGCTGTAGGCAAAGTTATCCCTGAATTGAACGGCAAACTGACTGGTATGGCATTCCGTGTCCCAACACCAAATGTCTCAGTTGTCGACTTGACTGTACGTCTTAACAAGCCAGCTACATATGACCAAATCAAGCAAAAGGTTAAGGAAGCTTCAGAGGGCCCAATGAAGGGTATCTTGGACTACACCGATGAAGAGGTAGTATCTACCGATTTCGTCAGTGACACACACTCGTCTGTCTTCGACGCTAAGGCTGGTATTCCCCTGAACGATCAATTCGTTAAGTTGATCTCATGGTATGATAACGAATTCGGCTACTCCAACCGCGTCATCGATCTGATCAAATACATGCAGAGC
>zonata
ATGTCCAAAATCGGTATTAACGGATTCGGTCGCATCGGTCGTCTGGTACTACGTGCCGCTGTCGAGAAAGGTGCCCAAGTTGTTGCGGTCAACGATCCCTTCATTGATGTAAACTACATGGTTTACTTGTTCAAATTCGATTCGACCCATGGTCGTTTCAAGGGCACCGTTGTTGCTGATAACGGAGCACTTGTCGTCAATGGCCAAAAAATCACTGTCTTCAGCGAACGCGACCCAGCCAACATTAACTGGGCTAGCGCTGGTGCTGAATACGTTGTAGAATCGACTGGTGTCTTCACCACAATCGATAAGGCTTCTGCTCACTTCAAGGGTGGTGCCAAGAAGGTAATTATTTCGGCACCATCTGCCGATGCACCAATGTTTGTTTGCGGTGTCAACTTGGACGCCTACAAGCCTGACATGAAGGTCGTATCTAATGCATCTTGCACCACCAACTGTTTGGCACCTTTGGCTAAAGTCATCAACGACAACTTCGGTATTGTTGAAGGTTTGATGACCACTGTACATGCAACCACTGCCACCCAGAAGACCGTTGACGGTCCCTCAGGCAAACTGTGGCGTGATGGACGTGGTGCCGCCCAGAACATCATTCCCGCTTCAACTGGTGCCGCTAAGGCTGTAGGCAAAGTTATCCCTGAATTGAACGGCAAACTGACTGGTATGGCATTCCGTGTCCCAACACCAAATGTCTCAGTTGTAGACTTGACTGTACGTCTTAACAAGCCAGCTACATATGACCAAATCAAGCAAAAGGTTAAGGAAGCTTCAGAGGGTCCAATGAAGGGTATCTTAGACTACACCGATGAAGAGGTAGTATCTACCGATTTCGTCAGTGACACACACTCGTCTGTCTTTGACGCTAAGGCTGGTATTCCCCTGAACGATCAATTCGTTAAGTTGATCTCATGGTACGATAACGAATTCGGCTACTCCAACCGCGTCATCGATCTGATCAAATACATGCAGAGC
