# Supplementary material for: The Impact of Fast Radiation on the Phylogeny of Bactrocera Fruit Flies as Revealed by Multiple Evolutionary Models and Mutation Rate-Calibrated Clock
Source: Insects. 2022 Jun 30;13(7):603. doi: 10.3390/insects13070603 (PMC9319077; doi:10.3390/insects13070603)
Supplement: Supplementary file 1 [file insects-13-00603-s001.zip › File S1/ceratitis_7835.fasta]

>bryoniae
ATGGCCGCGAATGATTCCGGCGTAGAGACGAGCAATGATAGCAACGATGGAGTCAGTAATGTTAGTGTTAATATTGGAGTCGGATTATCAGTAGGTATTGGAAGTGGCATAACAAAAATCATAGATATTACACCACCACCGGCAATAATGCCGCCCACTCCAACGTCCTCACCCAACACGCATGAGTGGCCAAATTTCAGTCCGAATGCATTCCAACTGAATCGCGGCGAACATTTTGCGCTACCACATTTGCCGCCATTACCCCTCAATTCTGATTATTTACTCCATCCCAGTAACCTGCCGTCAGGAAGTCATCTGTCTCAATTTAAGATGCGCCTCCGCACGCGTAGCAAGCAACGCTTACGTTCAAACTACAACAATATTTTGTCTGAGTCAAATGGTCGCAAATTGCGCACCGCCGCTACCACCTGCAATATCGAATTGTTAACACGCGTCTTAGAATCTGGAGCGGATCCTAACGCGGCTGATGAATATAAGCGGAGTCCACTGCATTTAGCCGCTTGTCGAGGTTACATACAAATCGTCCAACAGTTGCTGAAGTTCGGCGCCAATCCTAATGTTGTGGATTCGCTTGGCAATACTCCACTTCATCTTGCCGTAATTTCAGCCAGCTCTAATAACTTTAATGTTGTGGTACGCGTACTTCTACAAGGTGGAGCAAGTGTGCATATGTATGATCGCAGTGGCAAAACTCCTCTTGAATTGGCCGAGGCCAAATTACGTCTATTGCGCACACGCTACGACCGTCCCACTCCCGAGTCAGCGAAAATTTTAGAAGATATGTGCATGCTGACAACGCTTATTTTACGCTATATGGTAAAACAACAACGTGAGCTAGAAGATCTATCTGCGCTTGAACAACGTCTGCAGAACTTGAGTACCAGTGACGACCAGGATCAGGTTGTTTCTCAGACAGCGGATGAATTACTGGCAAGTGTCGAACGTTTATCAATC
>ceratitis
ATGGCCGCGAATGATTCCGGCGTAGAGACAAGCAATGATAGTAACGATGGGGTCAGCAGTGTCGCCGTAAATATTGGTGTCGGATTATCAATGGGCATTGGAACTGGTATAAGTAAAATAATTGATATTACTCCCCCGCCAGCAATAATGCCACCAACTCCTACGTCATCGCCTAACACACATGAGTGGCCAAATTTCAGTCCGAATGCATTCCAGCTGAATCGCGGCGAACATTTTGCGTTACCACATTTGCCACCACTGCCGCTCAATTCCGATTATTTACTTCATCCGAGCAACCTGCCATCAGGAAGTCATTTATCACAATTTAAAATGCGACTTCGTACGCGTAGTAAGCAGCGTTTAAGGTCAAATTATAACAATATTTTGGCGGAATCAAATGGACGCAAGCTGCGCACTGCCGCTACCACCTGCAATATTGAATTATTAACACGTGTATTAGAATCTGGGGCAGATCCTAATGCGGCTGATGAATATAAACGTAGTCCATTACATTTGGCCGCTTGTCGTGGTTACATACAAATCGTCCAACAGTTGCTGAAGTTCGGCGCTAATCCTAATGTTGTTGATTCACTTGGCAATACCCCTCTACATCTTGCCGTTATTTCAGCAAGTTCTAATAATTTCAATGTAGTGGTGCGTGTACTTCTTCAGGGTGGCGCAAGTGTGCATATGTACGATCGCAGTGGTAAAACGCCCTTAGAACTAGCAGAGGCAAAATTACGATTATTGCGAACACGCTATGACCGTCCCACACCAGAATCAGCAAAAATATTGGAAGATATGTGTATGTTGACAACGCTCATTTTGCGTTACATGGTAAAACAACAACGTGAGCTTGAAGATCTATCTGCCCTTGAGCAACGGCTACAGAATTTGAGTACCAGCGACGACCAAGATCAGGTTGTTTCGCAGACAGCGGACGAACTGCTGGCAAGTGTAGAGCGTCTGTCCATT
>correcta
ATGGCCGCGAATGATTCCGGCGTAGAGACGAGCAATGATAGCAACGATGGAGTCAGTAATGTTAGCGTTAATATTGGAGTCGGATTATCAGTAGGTATTGGAAGTGGCATAACAAAAATCATAGATATTACACCACCACCGGCCATAATGCCGCCCACTCCAACGTCCTCACCCAACACGCATGAGTGGCCAAATTTCAGTCCGAATGCATTCCAACTGAATCGCGGCGAACATTTTGCGCTACCACATTTGCCGCCATTACCCCTCAATTCTGATTATTTACTCCATCCGAGTAACCTGCCGTCAGGAAGTCATCTGTCTCAATTTAAGATGCGCCTCCGCACGCGTAGCAAGCAACGCTTACGTTCAAACTATAACAATATTTTGGCTGAGTCAAATGGTCGCAAATTGCGCACCGCCGCTACCACCTGCAATATCGAATTGTTAACACGCGTCTTAGAATCTGGAGCGGATCCTAACGCGGCTGATGAATATAAGCGGAGTCCACTGCATTTGGCCGCTTGTCGAGGTTACATACAAATCGTCCAACAGTTGCTGAAGTTCGGCGCCAATCCTAATGTTGTGGATTCGCTTGGCAATACTCCACTTCATCTTGCCGTAATTTCAGCCAGCTCTAATAACTTTAATGTTGTGGTACGCGTACTTCTACAAGGTGGAGCAAGTGTGCATATGTATGATCGCAGTGGTAAAACTCCTCTTGAATTGGCCGAGGCCAAATTACGTCTATTGCGCACACGCTACGACCGTCCCACTCCCGAGTCAGCGAAAATTTTAGAAGATATGTGCATGCTGACAACGCTTATTTTACGCTATATGGTAAAACAACAACGTGAGCTAGAAGATCTATCTGCGCTTGAACAACGTCTGCAGAACTTGAGTACCAGTGACGACCAGGATCAGGTTGTTTCTCAGACAGCGGATGAATTACTGGCAAGTGTCGAACGTTTATCAATC
>cucurbitae
ATGGCCGCGAATGATTCCGGCGTAGAGACGAGCAATGATAGCAACGATGGAGTCAGTAATGTTAGTGTTAATATTGGAGTCGGATTATCAGTAGGTATTGGAAGTGGCATAACAAAAATCATAGATATTACACCTCCACCGGCCATAATGCCGCCCACTCCAACGTCCTCACCCAACACACATGAGTGGCCAAATTTCAGTCCGAATGCATTCCAACTGAATCGTGGCGAACATTTTGCGCTACCACATTTGCCGCCATTACCCCTCAATTCTGATTATTTACTCCATCCGAGTAACCTGCCGTCAGGAAGTCACCTGTCTCAGTTTAAGATGCGCCTCCGCACGCGTAGCAAGCAACGTTTACGTTCAAACTATAATAATATTTTGGCTGAGTCAAATGGTCGCAAGTTACGCACCGCCGCCACCACCTGCAATATCGAGTTGTTGACACGCGTATTAGAATCTGGAGCGGATCCTAATGCGGCTGATGAATATAAACGTAGCCCACTGCATTTGGCCGCATGTCGGGGTTACATACAAATCGTCCAACAGTTACTGAAATTCGGCGCCAATCCTAATGTTGTGGATTCTCTTGGCAATACTCCACTCCACCTTGCGGTAATTTCAGCCAGCTCTAATAACTTTAATGTGGTGGTACGCGTACTTTTACAGGGTGGAGCAAGTGTGCATATGTATGATCGCGGTGGTAAAACACCTCTTGAACTGGCTGAGGCCAAATTACGATTATTGCGCACACGCTACGACCGTCCCACTCCCGAGTCAGCGAAAATTTTAGAAGATATGTGTATGCTGACAACGCTTATTTTACGCTATATGGTAAAACAACAACGCGAGCTAGAGGATCTATCTGCGCTTGAACAACGTCTGCAGAATTTGAGTACCAGTGACGATCAGGACCAGGTTGTTTCTCAAACAGCGGATGAATTACTAGCTAGTGTCGAACGTCTATCAATC
>dorsalis
ATGGCCGCGAATGATTCCGGCGTAGAGACGAGCAATGATAGCAACGATGGAGTCAGTAATGTTAGTGTTAATATTGGAGTCGGATTATCAGTAGGTATTGGAAGTGGCATAACAAAAATCATAGATATTACGCCACCACCGGCCATAATGCCGCCCACTCCAACGTCCTCACCCAACACGCATGAGTGGCCAAATTTCAGTCCGAATGCATTCCAACTGAATCGCGGCGAACATTTTGCGCTACCACATTTGCCGCCATTACCCCTCAATTCTGATTATTTACTCCATCCGAGTAACCTGCCGTCAGGAAGTCATCTGTCTCAATTTAAGATGCGCCTCCGCACGCGTAGCAAGCAACGCTTACGTTCAAACTATAACAATATTTTGGCTGAGTCAAATGGTCGCAAATTGCGCACCGCCGCTACCACCTGCAATATCGAATTGTTAACACGCGTCTTAGAATCTGGAGCGGATCCTAATGCGGCTGATGAATACAAACGGAGTCCACTGCATTTGGCCGCTTGTCGAGGTTACATACAAATCGTCCAACAGTTGCTGAAGTTCGGCGCCAATCCTAATGTTGTGGATTCGCTTGGCAATACTCCACTTCATCTTGCCGTAATTTCAGCCAGCTCTAATAACTTTAATGTTGTGGTACGCGTACTTCTACAAGGTGGAGCAAGTGTGCATATGTATGATCGCAGTGGTAAAACTCCTCTTGAATTGGCCGAAGCCAAATTACGTCTATTGCGCACACGCTACGACCGTCCCACTCCCGAGTCAGCGAAAATTTTAGAAGATATGTGCATGCTGACAACGCTTATTTTACGCTATATGGTAAAACAACAACGTGAGCTAGAAGATCTATCTGCGCTTGAACAACGTCTACAGAACTTGAGTACCAGTGACGACCAGGATCAGGTTGTTTCTCAGACAGCGGATGAATTACTGGCAAGTGTCGAACGTTTATCAATC
>jarvisi
ATGGCCGCGAATGATTCCGGCGTAGAGACAAGCAATGATAGCAACGATGGAGTCAGTAATGTTAGTGTTAATATTGGAGTCGGATTATCAGTAGGTATTGGAAGTGGCATGACAAAAATCATAGATATTACACCACCACCGGCCATAATGCCGCCCACTCCAACGTCCTCACCCAACACGCATGAGTGGCCAAATTTCAGTCCGAATGCATTCCAACTGAATCGCGGCGAACATTTTGCGCTACCACACTTGCCGCCATTACCCCTCAATTCTGATTATTTACTCCATCCGAGTAACCTGCCGTCAGGAAGTCATCTGTCTCAATTTAAGATGCGCCTCCGCACGCGTAGCAAGCAACGCTTACGTTCAAACTATAACAATATTTTGGCTGAGTCAAATGGTCGCAAATTGCGCACCGCCGCTACCACCTGCAATATCGAATTGTTAACACGCGTCTTAGAATCTGGAGCGGATCCTAATGCGGCTGATGAATATAAACGGAGTCCACTGCATTTGGCCGCTTGTCGAGGTTACATACAAATCGTCCAACAGTTGCTGAAGTTCGGCGCCAATCCTAATGTTGTGGATTCGCTTGGCAATACTCCACTTCATCTTGCCGTAATATCAGCCAGCTCTAATAACTTTAATGTTGTGGTACGCGTACTTCTACAAGGTGGAGCAAGTGTACATATGTATGATCGCAGTGGTAAAACTCCTCTTGAATTGGCCGAGGCCAAATTACGTCTATTGCGCACACGCTACGACCGTCCCACTCCCGAGTCAGCGAAAATTTTAGAAGATATGTGCATGCTGACAACGCTTATTTTACGCTATATGGTAAAACAACAACGTGAGCTAGAAGATCTATCTGCGCTTGAACAACGTTTGCAGAACTTGAGTACCAGTGACGACCAGGATCAGGTTGTTTCTCAGACAGCGGATGAATTACTGGCAAGTGTCGAACGTTTATCAATC
>latifrons
ATGGCCGCGAATGATTCCGGCGTAGAGACGAGCAATGATAGCAACGATGGAGTCAGTAATGTTAGTGTTAATATTGGAGTCGGATTATCGGTAGGTATTGGAGGTGGCATAACAAAAATCATAGATATTACACCACCACCGGCCATAATGCCTCCCACTCCAACGTCCTCACCCAACACGCATGAGTGGCCAAATTTCAGTCCGAATGCATTCCAACTGAATCGCGGCGAACATTTTGCGCTACCACATTTGCCGCCATTACCCCTCAATTCTGATTATTTGCTCCATCCGAGTAACCTGCCGTCAGGAAGTCATCTGTCTCAATTTAAGATGCGCCTCCGCACGCGTAGCAAGCAACGCTTACGTTCAAACTATAACAATATCTTGGCTGAGTCAAATGGGCGCAAATTGCGCACGGCCGCTACCACCTGCAATATCGAATTGTTAACACGCGTCTTAGAATCTGGAGCGGATCCTAATGCGGCTGATGAATATAAACGGAGTCCACTGCATTTGGCTGCTTGTCGAGGTTACATACAAATCGTCCAACAGTTGCTGAAGTTCGGCGCCAATCCTAATGTTGTGGATTCGCTTGGCAATACTCCACTCCATCTTGCCGTAATTTCAGCCAGCTCTAATAACTTTAATGTTGTGGTACGCGTACTTCTACAAGGTGGAGCAAGTGTGCATATGTATGATCGCAGTGGTAAAACTCCTCTTGAATTAGCCGAGGCCAAATTACGTCTGTTGCGCACACGCTACGACCGTCCCACTCCCGAGTCAGCGAAAATTTTAGAAGATATGTGCATGCTGACAACGCTTATTTTACGCTATATGGTAAAACAACAACGTGAGCTAGAAGATCTATCTGCGCTTGAACAACGTCTGCAGAACCTGAGTACCAGTGACGACCAAGATCAGGTTGTTTCTCAGACAGCGGATGAATTACTGGCAAGTGTCGAACGTTTATCAATC
>minax
ATGGCCGCGAATGATTCCGGCGTAGAGACGAGCAATGATAGCAACGATGGAGTCAGTAATGTTAGTGTTAATATTGGAGTCGGATTATCAGTAGGTATTGGAAGTGGCATAACAAAAATTATTGATATTACACCTCCACCGGCCATAATGCCGCCCACTCCAACGTCCTCACCCAACACGCATGAGTGGCCAAATTTCAGTCCGAATGCATTCCAACTGAATCGCGGCGAACATTTTGCGCTACCACATTTGCCGCCATTACCCCTCAATTCTGATTATTTACTCCATCCGAGTAACCTGCCGTCAGGAAGTCATCTGTCTCAATTTAAGATGCGTCTCCGCACGCGTAGCAAGCAACGCTTACGTTCAAACTATAACAATATTTTGGCTGAGTCAAATGGTCGAAAATTGCGCACCGCCGCTACCACCTGCAATATCGAATTATTAACACGCGTATTAGAATCTGGAGCGGATCCTAATGCGGCTGATGAATATAAACGTAGTCCACTGCATTTGGCCTCTTGTCGAGGTTATATACTAATCGTCCAACAGTTATTGAAGTTCGGCGCCAATCCTAATGTTGTGGATTCTCTTGGCAATACTCCACTCCATCTTGCCGTAATTTCAGCCAGCTCTAATAATTTTAATGTTGTGGTACGCGTACTTCTACAGGGTGGAGCAAGTGTCCATATGTATGATCGCAGTGGTAAAACACCTCTTGAACTAGCCGAGGCCAAATTACGACTATTGCGCACACGCTACGAACGTCCCACTCCCGAGTCAGCGAAAATTTTAGAAGATATGTGTATGCTGACAACGCTTATTTTACGCTACATGGTAAAACAACAACGTGAACTAGAAGATCTATCAGCGCTTGAACAACGTTTGCAGAATTTGAGTACCAGTGACGACCAGGACCAGGTTGTTTCTCAAACAGCGGATGAATTACTGGCAAGTGTCGAACGTCTATCAATC
>musae
ATGGCCGCGAATGATTCCGGCGTAGAGACGAGCAATGATAGCAACGATGGAGTCAGTAATGTTAGTGTTAATATTGGAGTCGGATTATCAGTAGGTATTGGAAGTGGCATAACAAAAATCATAGATATTACGCCACCACCGGCCATAATGCCGCCCACTCCAACGTCCTCACCCAACACGCATGAGTGGCCAAATTTCAGTCCGAATGCATTCCAACTGAATCGCGGCGAACATTTTGCGCTACCACATTTGCCGCCATTACCCCTCAATTCTGATTATTTACTCCATCCGAGTAACCTGCCGTCAGGAAGTCATCTGTCTCAATTTAAGATGCGCCTCCGCACGCGTAGCAAGCAACGCTTACGTTCAAACTATAACAATATTTTGGCTGAGTCAAATGGTCGCAAATTGCGCACCGCCGCTACCACCTGCAATATCGAATTGTTAACACGCGTCTTAGAATCTGGAGCGGATCCTAATGCGGCTGATGAATATAAACGGAGTCCACTGCATTTGGCCGCTTGTCGAGGTTACATACAAATCGTCCAACAGTTGCTGAAGTTCGGCGCCAATCCTAATGTTGTGGATTCGCTTGGCAATACTCCACTTCATCTTGCCGTAATTTCAGCCAGCTCTAATAACTTTAATGTTGTGGTACGCGTACTTCTACAAGGTGGAGCAAGTGTGCATATGTATGATCGCAGTGGTAAAACTCCTCTTGAATTGGCCGAAGCCAAATTACGTCTATTGCGCACACGCTACGACCGTCCCACTCCCGAGTCAGCGAAAATTTTAGAAGATATGTGCATGCTGACAACGCTTATTTTACGCTATATGGTAAAACAACAACGTGAGCTAGAAGATCTATCTGCGCTTGAACAACGTCTACAGAACTTGAGTACCAGTGACGACCAGGATCAGGTTGTTTCTCAAACAGCGGATGAATTACTGGCAAGTGTCGAACGTTTATCAATC
>oleae
ATGGCCGCGAATGATTCCGGCGTAGAGACGAGCAATGATAGCAACGATGGAGTCAGTAATGTTAGTGTTAATATTGGAGTCGGATTATCAGTAGGTATTGGAAGTGGCATGACAAAAATCATAGATATTACACCACCACCGGCCATAATGCCGCCCACTCCAACGTCCTCACCCAACACGCATGAGTGGCCAAATTTCAGTCCGAATGCATTCCAACTGAATCGCGGCGAACATTTTGCGCTACCACATTTGCCGCCATTACCCCTCAATTCTGATTATTTACTCCATCCGAGTAACCTGCCGTCAGGAAGTCATCTGTCTCAATTTAAGATGCGCCTCCGCACGCGTAGCAAGCAACGCTTACGTTCAAACTATAACAATATTTTGGCTGAGTCAAATGGTCGCAAATTGCGCACCGCCGCTACCACCTGCAATATCGAATTGTTAACACGCGTATTAGAATCTGGAGCGGATCCTAATGCGGCTGATGAATATAAACGTAGTCCACTGCATTTGGCCGCTTGTCGAGGTTACATACAAATCGTCCAACAGTTGCTTAATTTCGGCGCCAATCCTAATGTTGTGGATTCTCTTGGCAATACTCCACTTCATCTTGCCGTAATTTCAGCCAGTTCTAATAACTTTAATGTTGTGGTACGCGTACTTCTACAAGGTGGAGCAAGTGTCCATATGTATGATCGCAGTGGTAAGACTCCTCTTGAACTGGCCGAGGCCAAATTACGCCTATTACGCACACGCTACGACCGTCCCACTCCCGAGTCAGCGAAAATTTTAGAAGATATGTGTATGCTGACAACGCTTATTTTACGCTATATGGTAAAACAACAACGTGAGCTAGAAGATCTATCTGCACTTGAACAACGTCTGCAGAACTTGAGTACCAGTGACGACCAGGATCAGGTTGTTTCTCAGACAGCGGATGAATTACTGGCAAGTGTCGAACGTCTATCAATC
>tryoni
ATGGCCGCGAATGATTCCGGCGTAGAGACGAGCAATGATAGCAACGATGGAGTCAGTAATGTTAGTGTTAATATTGGAGTCGGATTATCAGTAGGTATTGGAAGTGGCATAACAAAAATCATAGATATTACACCGCCACCGGCCATAATGCCGCCCACTCCAACGTCCTCACCCAACACGCATGAGTGGCCAAATTTCAGTCCGAATGCATTCCAACTGAATCGCGGCGAACATTTTGCGCTACCACACTTGCCGCCATTACCCCTCAATTCTGATTATTTACTCCATCCGAGTAACCTGCCGTCAGGAAGTCATCTGTCTCAATTTAAGATGCGCCTCCGCACGCGTAGCAAGCAACGCTTACGTTCAAACTATAACAATATTTTGGCTGAGTCAAATGGTCGCAAATTGCGCACCGCCGCTACCACCTGCAATATCGAATTGTTAACACGCGTCTTAGAATCTGGAGCGGATCCTAATGCGGCTGATGAATATAAACGGAGTCCACTGCATTTGGCCGCTTGTCGAGGTTACATACAAATCGTCCAACAGTTGCTGAAGTTCGGCGCCAATCCTAATGTTGTGGATTCGCTTGGCAATACTCCACTTCATCTTGCCGTAATTTCAGCCAGCTCTAATAATTTTAATGTTGTGGTACGCGTACTTCTACAAGGTGGAGCAAGTGTACATATGTATGATCGCAGTGGTAAAACTCCTCTTGAATTGGCCGAGGCCAAATTACGTCTATTGCGCACACGCTACGACCGTCCCACTCCCGAGTCAGCGAAAATTTTAGAAGATATGTGCATGCTGACAACGCTTATTTTACGCTATATGGTAAAACAACAACGTGAGCTAGAAGATCTATCTGCGCTTGAACAACGTCTGCAGAACTTGAGTACCAGTGACGACCAGGATCAGGTTGTTTCTCAGACAGCGGATGAATTACTGGCAAGTGTCGAACGTTTATCAATC
>zonata
ATGGCCGCGAATGATTCCGGCGTAGAGACGAGCAATGATAGCAACGATGGAGTCAGTAATGTTAGCGTTAATATTGGAGTCGGATTATCAGTAGGTATTGGAAGTGGCATAACAAAAATCATAGATATTACACCACCACCGGCCATAATGCCGCCCACTCCAACGTCCTCACCCAACACGCATGAGTGGCCAAATTTCAGTCCGAATGCATTCCAACTGAATCGCGGCGAACATTTTGCGCTACCACATTTGCCGCCATTACCCCTCAATTCTGATTATTTACTCCATCCGAGTAACCTGCCGTCAGGAAGTCATCTGTCTCAATTTAAGATGCGCCTCCGCACGCGTAGCAAGCAACGCTTACGTTCAAACTATAACAATATTTTGGCTGAGTCAAATGGTCGCAAATTGCGCACCGCCGCTACCACCTGCAATATCGAATTGTTAACACGCGTCTTAGAATCTGGAGCGGATCCTAACGCGGCTGATGAATATAAGCGGAGTCCACTGCATTTGGCCGCTTGTCGCGGTTACATACAAATCGTCCAACAGTTGCTGAAGTTCGGCGCCAATCCTAATGTTGTGGATTCGCTTGGCAATACTCCACTTCATCTTGCCGTAATTTCAGCCAGCTCTAATAACTTTAATGTTGTGGTACGCGTACTTCTACAAGGTGGAGCAAGTGTGCATATGTATGATCGCAGTGGTAAAACTCCTCTTGAATTGGCCGAGGCCAAATTACGTCTATTGCGCACACGCTACGACCGTCCCACTCCCGAGTCAGCGAAAATTTTAGAAGATATGTGCATGCTGACAACGCTTATTTTACGCTATATGGTAAAACAACAACGTGAGCTAGAAGATCTATCTGCGCTTGAACAACGTCTGCAGAACTTGAGTACCAGTGACGACCAGGATCAGGTTGTTTCTCAGACAGCGGATGAATTACTGGCAAGTGTCGAACGTTTATCAATC
