# Supplementary material for: The Impact of Fast Radiation on the Phylogeny of Bactrocera Fruit Flies as Revealed by Multiple Evolutionary Models and Mutation Rate-Calibrated Clock
Source: Insects. 2022 Jun 30;13(7):603. doi: 10.3390/insects13070603 (PMC9319077; doi:10.3390/insects13070603)
Supplement: Supplementary file 1 [file insects-13-00603-s001.zip › File S1/ceratitis_7884.fasta]

>bryoniae
ATGGGTCCACCAAAGAAATCAAAAAAGGACAGATTTACCGGAGATAAATTTGGAAAGAAACGTCGTGCTGAAGATGAGGCTTTCACTCAATTGGTAGAAGATGGGGATTCCATGCCTTCTGACGGTGTTACCGAGCTAGACGGTGTGCCAGTGGCTGCTTCTAAAAATGTCGAAACAAACGATGATGGCATTATGACGGACGAGTATGGAGCCAAGGATTATCGTGCACAAATGGAACTGAAGACTGATCATACAAATCGACCATTGTGGGTTGCGCCAAATGGGCATGTGTTTTTGGAATCGTTTTCACCAGTTTATAAACATGCACATGACTTTCTAATAGCCATTTCTGAGCCTGTCTGTCGGCCAGAACACATACATGAATATAAATTAACAGCTTATAGTTTATATGCAGCGGTGTCAGTGGGATTACAAACACATGATATAATTGAATACCTCAAACGTTTGAGTAAGACATCAATTCCGGAAGGTATTATTGAGTTTATTAAACTATGTACATTATCCTATGGAAAAGTGAAATTGGTGCTAAAACACAACAGGTATTTTATTGAATCACCACATCCCGATATATTACAAAAGCTTTTGAAAGATCCAGTTATACAACAATGCCGTTTGAAACGCGAAGAAGGTGAAGGTTTTATACAAGGCACATTAGAAGGTAAAGCCATCACACAATTTGGCACGAAATTACCACCAGGT---GAAACCGCAGCCACCACATCAGACAATGATCCCAATGCTGCTACTGCTGCCGGAACAGCAACTACAACAAACCCTGATGGCACTCCTGCTGTACCAGAAGATATTACAAATTTCTATGACAAAATTGACAACGAAGAAGAAGACGAGGATGAGGCCAATTTAAAAACCGTGTCCTTTGAAGTGAATCAAGAAAAAATCGAAGTCATACAGAAACGCTGCATTGAAATTGAACATCCCTTACTGGCTGAATACGACTTTCGCAATGATACACATAATCCCGATATAAATATAGATTTGAAGCCAGCTGCGGTGCTGCGTCCATATCAAGAGAAAAGTTTGCGTAAAATGTTTGGCAATGGCCGTGCCAGATCCGGTGTGATTGTGTTACCTTGCGGTGCTGGCAAATCACTTGTTGGTGTGACAGCCTGTTGCACCGTGCGCAAACGTGCTCTTGTGCTTTGCAACAGTGGTGTTTCGGTCGAACAATGGAAGCAACAATTTAAAATGTGGTCCACAGCCGATGACAGTATGATTTGTCGTTTTACATCTGAAGCTAAAGACAAGCCTATGGGTTGTGGTATACTAGTGACCACTTATTCCATGATTACGCATACACAGAAACGTTCATGGGAAGCAGAACAAACTATGCGCTGGTTACAAGAGCAGGAATGGGGTATTATGGTGCTCGATGAAGTACACACCATACCGGCGAAAATGTTCCGACGCGTGTTGACAATTGTACAATCTCACTGTAAATTGGGTCTGACAGCTACGCTTTTGCGTGAGGATGATAAAATTGCCGATTTGAATTTTCTTATTGGACCGAAACTGTACGAAGCAAATTGGTTAGAATTACAAAAGAAGGGCTACATTGCCCGAGTACAATGTGCTGAAGTGTGGTGTCCTATGTCACCAGAATTTTATCGGGAATATCTAACAACAAAAACATCGAAGAAAATGTTGCTCTATGTGATGAATCCATCGAAGTTTCGTAGTTGTCAGTTCCTAATAAAATATCATGAAAAGCGCGGTGACAAAACTATTGTGTTCTCGGATAATGTGTTTGCGCTGAAACACTATGCTATAAAGATGAATAAACCGTTCATTTATGGTCCAACCTCACAAAATGAGCGTATACAGATTTTGCAGAACTTTAAATTCAATCAAAAGGTAAACACAATTTTCGTGTCGAAAGTGGCGGATACAAGTTTTGATCTGCCCGAGGCTAACGTTTTGATTCAGATATCTTCACATGGTGGTTCGCGTCGTCAGGAAGCTCAACGTCTTGGACGTATTTTGCGTGCAAAGAAGGGCGCAATTGCAGAGGAATATAACGCCTTCTTCTACACACTCGTCTCGCAGGACACCATGGAAATGAGTTACTCACGCAAGCGTCAAAGATTCTTGGTTAATCAAGGCTACAGTTATAAAGTGATTACACATCTAAGTGGCATGGACACTGATCCGGATCTGATGTATAAAACACGCGAAGAACAATCACAACTTTTGCAGCAAGTACTATCTGCCTCAGATCTGGATTGCGAGGATGAAAAAGTGCCGGGTGAGCCCGGTTATCGACCTAGTGGTGGGCCAGCATCTAAACGTGCTGGGGGACTTAGTTCAATGTCTGGCGGTGACGACGCCATCTACTATGAGCAGCGCAGGCGCAATGCAGGCTCAGTGCATCCACTTTTCAAGAAATTT
>ceratitis
ATGGGCCCTCCAAAAAAATCAAAAAAAGACCGATTTACCGGTGAAAAATTTGGAAAAAAACGACGTGCTGAAGACGAAGCTTACACCCAATTGGTGGAAGATGGAGATTCTCTTGCCTCTGATGGCGCTGCTGAGTTAGACGGCGTACCCGTTGCTGCTTCCAAAAATGTAGAAACCAACGATGATGGCATTATGACTGACGAGTACGGTGCAAAGGATTACCGTGCTCAAATGGAGTTAAAGACTGACCATACAAATAGACCGCTATGGGTTGCACCAAATGGCCATGTGTTTCTGGAATCATTTTCACCTGTTTATAAACATGCTCATGACTTTTTAATTGCTATTTCGGAGCCGGTTTGCCGTCCTGAACATATACATGAATATAAGTTAACGGCGTATAGTTTATATGCAGCTGTGTCAGTGGGATTGCAGACACATGATATCATTGAATATCTCAAGCGTTTAAGTAAAACGTCAATACCAGAAGGTATCATTGAATTTATCAAACTTTGTACTTTGTCTTACGGAAAGGTAAAATTAGTGCTTAAACACAACAGATATTTTATTGAATCACCTCATCCTGAAATTCTTCAAAAACTCTTAAAAGATCCTGTAATTCAACAATGTCGTTTAAAACGAGAAGAAGGCGAGGGCTTCATACAGGGTAAATTAGAGGGTAAAGCTATCACACAATTTGGAACAAAACTGCCACCTGGCAGTGAAAATACCGCCACAAGCACCAGC---GATTCTGCTGCTGGTGCGGCCCCCGGTACGGCGGTGGGAACAAATCCAGATGGTACTACAGCCGTTCCTGAAGACATTACAAACTTCTATGATAAAATCGATAACGAAGAAGAAGATGAGGATGAAGCCAATTTGAAAACCGTGTCTTTTGAAGTGAATCAAGAAAAAATCGAAGTTATACAGAAACGTTGTATTGAAATAGAACATCCACTGTTAGCAGAATATGATTTCCGTAACGATACACATAATCCAGACATAAACATAGATTTAAAACCGGCTGCGGTTCTTCGACCTTATCAAGAAAAAAGCTTACGTAAAATGTTCGGTAACGGCCGTGCCCGTTCTGGAGTAATTGTACTGCCATGTGGTGCGGGCAAATCGCTTGTCGGTGTGACAGCTTGCTGTACAGTTCGTAAACGTGCACTTGTTCTTTGCAACAGTGGTGTTTCTGTAGAACAATGGAAACAACAATTTAAAATGTGGTCCACTGCTGATGACAGTATGATTTGTCGATTCACTTCTGAAGCTAAGGACAAACCCATGGGTTGCGGCATACTCGTAACAACATATTCTATGATAACACATACCCAGAAACGTTCTTGGGAAGCAGAACAAACCATGCGCTGGTTGCAGGAACAGGAATGGGGTATTATGGTGCTCGATGAAGTACATACTATACCCGCTAAAATGTTCAGACGTGTTCTGACGATTGTGCAGTCTCACTGCAAATTAGGTCTAACAGCCACATTGTTGCGTGAAGATGATAAGATTGCTGATTTGAATTTTCTTATTGGACCGAAACTTTATGAAGCAAATTGGTTGGAATTACAAAAGAAAGGTTATATTGCCAAGGTACAGTGCGCTGAAGTGTGGTGCCCGATGTCTCCAGAATTCTACCGTGAATATCTTACTACGAAGACTTCCAAGAAAATGCTACTCTATGTAATGAATCCGTCCAAGTTTCGTAGTTGTCAGTTTTTAATCAAGTATCATGAGAAACGAGGAGACAAAACAATTGTATTTTCCGATAACGTATTTGCCCTTAAACACTATGCAATTAAGATGAACAAACCATTTATTTATGGACCTACTTCACAAAATGAGCGTATACAAATTCTACAAAACTTTAAATTCAATCAAAAGGTGAATACAATTTTTGTGTCCAAAGTTGCCGATACGAGTTTTGATTTACCCGAGGCTAATGTACTAATTCAAATATCCTCACATGGTGGCTCTCGGCGTCAGGAAGCACAACGTCTTGGTCGTATTTTGCGTGCCAAAAAAGGAGCTATCGCAGAAGAATACAATGCTTTCTTCTATACTCTCGTTTCACAGGACACCTTGGAAATGAGCTACTCACGCAAACGTCAAAGATTTTTAGTCAACCAAGGTTACAGCTATAAGGTTATCACCCACTTGAGTGGAATGGACACGGACCCAGATCTGATGTATAAAACCCGTGAAGAACAGTCACAGCTCTTGCAGCAAGTTTTATCGGCATCAGACTTGGATTGCGAAGACGAAAAAGTGCCGGGAGAACCAGGTTATCGGCCCAGTGGTGCAACAGCATCTAAACGGGCTGGAGGTCTCAGCTCCATGTCTGGTGGCGACGATGCTATCTACTATGAACAACGCCGACGTAATGCAGGTTCGGTGCATCCTCTTTTCAAAAAATTT
>correcta
ATGGGCCCTCCAAAGAAATCAAAAAAGGACAGATTTACTGGAGATAAATTTGGGAAGAAGCGTCGTGCTGAAGACGAGGCTTTCACTCAATTGGTAGAAGATGGGGATTCCATGCCTTCTGACGGTGTTACCGAGCTAGACGGAGTGCCAGTGGCTGCTTCGAAAAATGTCGAAACAAACGATGACGGCATTATGACGGACGAGTATGGAGCCAAGGATTATCGTGCACAAATGGAACTGAAGCCTGATCATACAAATCGACCATTGTGGGTTGCGCCAAATGGGCATGTGTTTTTGGAATCGTTTTCGCCAGTTTATAAACATGCACATGACTTTCTAATAGCCATTTCTGAGCCCGTCTGTCGGCCAGAACATATACATGAATATAAATTAACAGCTTACAGTTTATATGCAGCGGTGTCAGTGGGATTACAAACACATGATATAATTGAATACCTCAAACGTTTGAGTAAAACATCAATTCCGGAAGGTATTATTGAGTTTATTAAACTATGTACATTATCCTATGGAAAAGTGAAATTGGTGCTAAAACACAACAGGTATTTTATTGAATCACCACATCCCGATATATTACAAAAGCTATTGAAAGATCCAGTAATTCAACAATGTCGTCTGAAACGCGAAGAAGGCGAAGGTTTTATACAAGGCACATTGGAAGGTAAAGCCATCACACAATTTGGCACGAAATTACCACCAGGT---GAAACTGCAGCCACCACAACTGACAATGATCCCAATGCTGCTACTGCTGCCGGAACAGCAGCTACAACAAACCCTGATGGAACTCCTGCTGTACCAGAAGATATTACAAACTTCTATGACAAAATTGACAACGAAGAAGAAGACGAGGATGAGGCCAATTTAAAAACTGTGTCCTTTGAAGTGAATCAAGAAAAAATCGAAGTCATACAGAAACGCTGCATTGAAATTGAACATCCCTTACTGGCTGAATACGACTTTCGTAATGATACACATAATCCCGATATAAATATAGATTTAAAACCAGCTGCAGTGCTGAGACCTTATCAAGAGAAAAGTTTGCGTAAAATGTTTGGCAATGGCCGTGCCAGATCCGGTGTGATTGTGTTACCTTGCGGTGCTGGAAAGTCACTTGTTGGTGTGACAGCCTGCTGCACTGTGCGCAAACGTGCTCTGGTGCTTTGCAACAGCGGTGTTTCGGTCGAACAATGGAAACAGCAATTTAAAATGTGGTCCACAGCCGACGACAGTATGATTTGTCGTTTTACATCTGAAGCTAAAGACAAGCCTATGGGTTGTGGTATACTAGTGACCACTTATTCCATGATTACGCATACACAGAAGCGTTCATGGGAAGCAGAACAAACTATGCGCTGGTTACAGGAACAGGAATGGGGTATTATGGTGCTCGATGAAGTACACACCATACCGGCGAAAATGTTCCGACGTGTGTTGACAATTGTACAGTCCCATTGTAAATTGGGTCTGACAGCTACACTTTTGCGTGAGGATGATAAAATCGCCGATTTGAATTTTCTTATTGGACCGAAACTGTACGAAGCAAATTGGTTAGAATTACAAAAGAAGGGCTACATTGCCAGGGTACAGTGCGCTGAGGTGTGGTGTCCTATGTCACCAGAATTTTATCGCGAATATCTAACAACAAAAACATCGAAGAAAATGTTACTCTATGTGATGAATCCATCGAAGTTTCGTAGTTGTCAGTTCCTAATAAAATATCATGAAAAGCGCGGTGACAAGACTATTGTGTTCTCGGATAATGTGTTTGCGCTGAAACACTATGCTATAAAGATGAATAAACCGTTCATTTATGGTCCTACCTCACAAAATGAGCGTATACAGATTTTGCAGAACTTTAAATTCAATCAAAAGGTTAACACAATTTTCGTGTCGAAAGTGGCGGATACCAGTTTTGATCTGCCCGAGGCTAACGTTCTAATTCAGATATCCTCACATGGTGGTTCGCGTCGTCAGGAAGCTCAACGTCTTGGACGTATTTTGCGTGCAAAGAAGGGCGCCATTGCAGAGGAATACAACGCCTTCTTCTACACACTCGTCTCGCAAGACACCATGGAAATGAGTTACTCACGCAAGCGTCAAAGATTTTTGGTGAATCAAGGCTACAGTTATAAAGTAATCACACATCTGAGTGGCATGGACACTGATCCAGATCTGATGTATAAAACACGCGAAGAACAATCACAGCTTTTGCAGCAAGTATTATCTGCCTCAGATCTGGATTGCGAAGATGAAAAAGTGCCGGGTGAGCCCGGTTATCGGCCTAGTGGTGGCGCAGCATCTAAACGTGCTGGTGGACTTAGTTCAATGTCTGGCGGTGACGACGCCATCTACTATGAGCAGCGCAGGCGCAATGCAGGCTCGGTGCATCCACTTTTCAAGAAATTT
>cucurbitae
ATGGGTCCACCTAAGAAATCAAAAAAGGATAGATTTCCCGGGGATAAATTTGGCAAAAAGCGTCGTGCTGAAGATGAAGCTTTCACTCAACTGGTAGAAGATGGTGACTCCTTGGCTTCTGATGGCGTTGCTGAGTTAGATGGAGTGCCAGTGGCCGCTTCTAAAAATGTTGAAACAAACGACGATGGCATTATGACGGACGAGTATGGTGCCAAGGATTATCGTGCACAAATGGAACTCAAGTCTGATCATACAAATAGACCTTTGTGGGTTGCGCCAAATGGACATGTGTTTTTGGAGTCGTTTTCACCAGTTTATAAGCATGCACATGACTTTTTAATCGCCATTTCTGAGCCTGTTTGCCGACCAGAACACATACACGAATACAAATTGACAGCTTACAGTTTATATGCAGCCGTTTCTGTAGGCTTACAAACACACGATATAGTTGAATATCTGAAGCGTTTAAGTAAAACATCAATTCCAGAGGGTATCATTGAGTTTATAAAACTATGTACATTGTCTTATGGAAAAGTGAAACTGGTGCTAAAACACAACAGGTATTTTATTGAGTCACCACATCCCGATATATTACAAAAACTATTGAAAGATCCAGTCATACAACAATGTCGCTTAAAACGCGAAGAAGGCGATGCTTTCATCCAGGGCACATTGGAAGGCAAAGCGATCACACAATTCGGCACGAAATTGCCGCCAGGT---GAAACCCCAGCCACAACAAATAGTAATGACCCCGCGGCGCCTGCTGCACCTGGCACGGCCGCTGCAACCAATCCAGATGGCACTACTGTAGTACCAGAAGACATTACAAACTTCTATGATAAAATCGACAATGAGGAAGAAGACGAGGATGAGGCTAATTTGAAAACAGTGTCCTTTGAAGTGAATCAAGAAAAAATCGAAGTCATACAGAAACGTTGCATTGAAATTGAACATCCCTTACTGGCTGAATACGATTTTCGTAACGATACACATAATCCCGATATAAATATAGATTTGAAACCAGCTGCGGTGCTGCGTCCTTATCAAGAGAAAAGTTTGCGCAAAATGTTTGGTAACGGTCGTGCCAGATCCGGTGTGATTGTGTTACCTTGCGGTGCTGGTAAGTCACTTGTTGGCGTGACAGCCTGTTGTACCGTACGTAAGCGCGCTCTGGTACTTTGCAACAGTGGTGTTTCGGTGGAGCAATGGAAACAGCAATTTAAAATGTGGTCCACAGCGGATGACAGTATGATTTGTCGCTTCACATCTGAGGCTAAAGACAAGCCTATGGGCTGTGGTATACTGGTGACAACTTACTCAATGATAACACACACACAGAAGCGTTCATGGGAAGCAGAGCAAACTATGCGTTGGCTACAAGAACAGGAATGGGGTATTATGGTGCTCGATGAAGTACACACGATACCGGCGAAAATGTTCAGACGCGTTTTGACAATTGTACAATCCCATTGTAAATTGGGTCTCACAGCTACACTTTTGCGTGAGGATGACAAAATCGCCGATTTGAATTTCCTCATTGGACCGAAATTGTATGAAGCGAATTGGTTGGAATTGCAGAAGAAGGGTTACATTGCCCGCGTACAGTGCGCTGAAGTATGGTGTCCCATGTCACCGGAATTTTATCGCGAATATCTTACAACAAAAACATCGAAGAAAATGTTGTTGTATGTGATGAACCCATCCAAGTTTCGTAGTTGTCAGTTCCTTATAAGATATCATGAAAAACGTGGTGACAAAACAATTGTGTTTTCGGATAATGTGTTTGCGCTGAAGCATTATGCTATAAAAATGAATAAACCCTTCATTTATGGACCTACCTCACAAAATGAGCGAATTCAGATTTTGCAGAATTTCAAATTCAATCAAAAGGTCAACACAATTTTCGTGTCAAAAGTGGCCGATACAAGTTTTGACTTGCCCGAGGCTAATGTGCTGATTCAGATATCCTCACATGGTGGTTCGCGTCGTCAAGAAGCGCAACGTCTGGGACGTATTCTGCGTGCTAAGAAGGGTGCAATTGCAGAGGAATACAACGCCTTCTTCTATACACTCGTTTCGCAGGACACCATGGAAATGAGCTACTCACGCAAACGTCAAAGATTCTTGGTGAATCAAGGCTACAGTTATAAAGTGATCACGCATTTGAGTGGCATGGACACTGATCCGGATCTAATGTATAAGACACGCGAAGAACAATCTCAACTTTTGCAGCAAGTGCTGTCGGCATCAGATCTCGATTGCGAGGACGAAAAAGTGCCAGGTGAGCCCGGTTATCGACCTGGTGGTGGACCTGCATCTAAACGTGCTGGCGGCCTGAGTTCAATGTCGGGCGGTGACGACGCCATCTACTATGAACAGCGCAGGCGCAATGCAGGCTCAGTACATCCACTTTTCAAGAAATTT
>dorsalis
ATGGGCCCTCCAAAGAAATCAAAAAAGGACAGATTTACTGGAGATAAATTTGGGAAGAAACGTCGTGCTGAAGATGAGGCTTTCACTCAATTGGTAGAAGATGGGGATTCCATGCCTTCTGACGGTGTTACCGAGCTAGACGGAGTGCCAGTGGCTGCTTCGAAAAATGTCGAAACAAACGATGATGGCATTATGACGGACGAGTATGGAGCCAAGGATTATCGTGCACAAATGGAACTGAAGCCAGATCATACAAATCGACCCCTATGGGTTGCGCCGAATGGGCATGTGTTTTTGGAATCGTTTTCGCCAGTTTATAAACATGCACATGACTTTCTAATTGCCATTTCTGAGCCTGTCTGTCGGCCAGAACATATACATGAATATAAATTAACAGCTTACAGCTTATATGCAGCGGTGTCAGTGGGATTACAAACACATGATATAATAGAATACCTCAAACGTTTGAGTAAAACATCAATTCCGGAAGGTATTATTGAGTTTATTAAACTATGTACATTATCCTATGGAAAAGTAAAATTGGTGCTAAAACACAACAGGTATTTTATTGAATCACCACATCCCGATATATTACAAAAGCTATTGAAAGATCCAGTAATTCAACAATGTCGTCTGAAACGCGAAGAAGGCGAAGGTTTTATACAAGGCACATTAGAAGGTAAAGCCATCACACAATTTGGCACGAAACTACCACCAGGT---GAAACTGCAGCCACCACAACTGACAATGATCCCAATGCTGCTACTGCTGCCGGAACAGCAGCTACAACAAACCCTGATGGCACTCCTGCTGTACCAGAAGATATTACAAACTTCTATGACAAAATTGACAACGAAGAAGAAGACGAGGATGAGGCCAATTTAAAAACTGTGTCCTTTGAAGTGAATCAAGAAAAAATCGAAGTCATACAGAAACGCTGCATTGAAATTGAACATCCCTTACTGGCTGAATACGACTTTCGCAACGATACACATAATCCCGATATAAATATAGATTTGAAGCCAGCTGCGGTGCTGCGTCCATATCAAGAGAAAAGTTTACGTAAAATGTTTGGCAATGGCCGTGCCAGATCCGGTGTGATTGTGTTACCTTGCGGTGCTGGCAAATCACTTGTTGGTGTGACAGCCTGTTGCACTGTGCGCAAACGTGCTCTGGTGCTTTGCAACAGTGGTGTTTCGGTCGAACAATGGAAACAGCAATTTAAAATGTGGTCCACAGCCGATGACAGTATGATTTGTCGTTTTACATCTGAAGCTAAAGATAAGCCTATGGGTTGTGGTATACTAGTGACCACTTATTCCATGATTACGCATACACAGAAGCGTTCATGGGAAGCAGAACAAACAATGCGCTGGTTACAAGAACAGGAATGGGGTATTATGGTGCTCGATGAAGTACATACCATACCGGCGAAAATGTTCCGACGTGTGTTGACAATTGTACAATCCCATTGTAAATTGGGTCTGACAGCTACACTTTTGCGTGAGGATGATAAAATCGCCGATTTGAATTTCCTTATTGGACCGAAACTGTACGAAGCAAATTGGTTAGAATTACAAAAGAAGGGCTACATTGCCAGGGTACAGTGCGCTGAGGTGTGGTGTCCTATGTCACCAGAATTTTATCGCGAATATCTAACAACAAAAACATCGAAGAAAATGTTACTCTATGTGATGAACCCATCGAAGTTTCGTAGTTGTCAGTTCCTAATAAAATATCATGAAAAGCGTGGTGACAAGACTATTGTGTTCTCGGATAATGTGTTTGCGCTGAAACACTATGCTATAAAGATGAATAAACCGTTCATTTATGGTCCTACCTCACAAAATGAGCGTATACAGATTTTGCAGAACTTTAAATTCAATCAAAAGGTAAACACAATTTTCGTGTCGAAAGTGGCGGATACAAGTTTTGATCTGCCCGAGGCTAACGTTTTGATTCAGATATCCTCACATGGTGGTTCGCGTCGTCAGGAAGCTCAACGTCTTGGACGTATTTTGCGTGCAAAGAAGGGCGCAATTGCAGAGGAATACAACGCCTTCTTCTACACACTCGTCTCGCAGGACACCATGGAAATGAGTTACTCACGCAAGCGTCAAAGATTCTTGGTCAATCAAGGCTACAGTTATAAAGTGATTACCCATCTGAGTGGCATGGACACTGATCCGGATCTGATGTATAAAACACGCGAAGAACAATCACAGCTTTTGCAGCAAGTATTATCCGCTTCAGATCTGGATTGTGAGGATGAAAAAGTGCCGGGTGAGCCCGGTTATCGGCCTAGTGGTGGCGCAGCATCTAAACGTGCTGGCGGACTTAGTTCAATGTCTGGCGGTGACGACGCCATCTACTATGAGCAGCGCAGGCGCAATGCAGGCTCGGTGCATCCACTTTTCAAGAAATTT
>jarvisi
ATGGGCCCACCAAAGAAATCAAAAAAGGACAGATTTACCGGAGATAAATTTGGGAAGAAACGTCGTGCTGAAGATGAAGCTTACACGCAATTGGTAGAAGATGGGGATTCTTTGCCTTCTGACGGTGTTACGGAGTTAGACGGAGTGCCAGTGGCTGCTTCTAAAAATGTGGAAACAAACGATGATGGCATTATGACGGACGAGTATGGAGCCAAGGATTACCGTGCACAAATGGAACTGAAGCCTGATCATGCAAATCGACCATTGTGGGTTGCGCCAAATGGGCATGTGTTTTTGGAATCGTTTTCGCCAGTTTATAAACATGCACATGACTTTTTAATAGCCATTTCCGAGCCTGTCTGTCGGCCAGAACATATACATGAATATAAATTAACAGCTTACAGTTTATATGCAGCGGTGTCAGTGGGATTACAAACACATGATATAATTGAATACCTCAAACGCTTGAGCAAGACATCAATTCCGGAAGGTATTATTGAGTTTATTAAACTATGTACATTATCCTATGGAAAAGTGAAATTGGTGCTGAAACACAACAGGTATTTCATTGAGTCACCGCATCCCGATATATTACAAAAGCTTTTGAAAGATCCAGTAATTCAACAATGTCGTTTGAAACGAGAAGAAGGCGAAGGTTTTATACAAGGCACATTAGAAGGTAAAGCCATCACACAATTTGGCACGAAATTACCACCTGGT---GAAACCGCAGCCACCACAACTGACAATGATCCCAATGCTGCTTCTGCTGCCGGAACAGCAGCTACAACAAATCCTGATGGCACTCCTGCTGTACCAGAAGATATTACAAACTTCTATGACAAAATTGACAACGAAGAAGAAGACGAGGATGAGGCCAATTTAAAAACTGTGTCCTTTGAAGTGAATCAAGAAAAAATCGAAGTCATACAGAAACGCTGCATTGAAATTGAACATCCCTTACTAGCTGAATACGACTTTCGCAACGATACACATAATCCCGATATAAATATAGATTTGAAGCCAGCTGCGGTACTGCGTCCATATCAAGAGAAAAGTTTGCGTAAAATGTTTGGCAATGGCCGTGCCAGATCCGGTGTGATTGTGTTACCTTGCGGTGCTGGCAAATCACTTGTTGGTGTGACAGCCTGTTGCACTGTGCGCAAACGTGCTCTGGTGCTTTGCAACAGTGGTGTTTCGGTCGAACAATGGAAACAGCAATTTAAAATGTGGTCCACAGCCGATGACAGTATGATTTGTCGTTTTACATCTGAAGCTAAAGACAAGCCTATGGGTTGTGGTATACTAGTGACCACTTATTCCATGATTACGCATACCCAGAAGCGTTCATGGGAAGCAGAACAAACTATGCGCTGGTTACAAGAGCAGGAATGGGGTATTATGGTGCTCGATGAAGTACACACCATACCGGCGAAAATGTTCCGACGTGTGTTGACAATTGTACAATCCCATTGTAAATTGGGTCTGACAGCTACGCTTTTGCGTGAGGATGATAAAATCGCCGATTTGAATTTTCTTATTGGACCGAAACTGTACGAAGCAAATTGGTTAGAATTACAAAAGAAGGGCTACATTGCCAGGGTACAGTGCGCTGAGGTGTGGTGTCCTATGTCACCTGAATTTTATCGCGAATATCTAACAACAAAAACATCAAAGAAAATGTTGCTCTATGTGATGAATCCATCGAAGTTTCGTAGTTGTCAGTTCCTAATAAAATATCATGAAAAGCGCGGTGACAAGACTATTGTGTTCTCGGATAATGTATTTGCGCTGAAACACTATGCTATAAAGATGAATAAACCGTTCATTTATGGTCCTACCTCACAAAATGAGCGAATACAGATTTTGCAGAACTTTAAATTCAATCAAAAGGTAAACACAATTTTCGTGTCGAAAGTGGCGGATACAAGTTTTGATCTGCCCGAGGCTAACGTTTTGATTCAGATATCCTCACATGGTGGTTCGCGTCGTCAGGAAGCTCAACGTCTTGGACGTATTTTGCGTGCAAAGAAGGGCGCAATCGCAGAGGAATACAACGCCTTCTTCTACACACTCGTCTCGCAGGACACTATGGAAATGAGTTACTCACGCAAGCGTCAAAGATTCTTGGTTAATCAAGGCTACAGTTATAAAGTGATTACACATCTGAGTGGCATGGACACTGATCCGGATCTGATGTATAAAACACGCGAAGAACAATCACAACTTTTGCAGCAAGTATTGTCCGCCTCAGATCTGGATTGTGAGGATGAAAAAGTGCCGGGTGAGCCCGGTTATCGGCCTAGTGGTGGCGCAGCATCTAAACGTGCTGGCGGACTTAGTTCAATGTCTGGCGGTGACGACGCCATCTACTATGAGCAGCGCAGGCGCAATGCAGGATCGGTGCATCCACTTTTCAAGAAATTT
>latifrons
ATGGGCCCACCAAAGAAATCCAAAAAGGACAGATTTACTGGAGATAAATTTGGGAAGAAACGTCGTGCTGAAGATGAGGCTTTCACTCAATTGGTAGAAGATGGGGATTCCTTGCCTTCTGATGGTGTTACCGAGCTGGACGGAGTGCCTGTAGCTGCTTCTAAAAATGTTGAAACAAACGATGATGGCATTATGACCGACGAGTATGGAGCCAAGGATTATCGTGCACAAATGGAACTGAAGCCAGATCATACAAATCGACCATTGTGGGTTGCGCCAAATGGGCATGTGTTTTTGGAATCGTTTTCGCCCGTTTATAAACATGCACATGATTTTCTAATAGCCATTTCTGAGCCTGTCTGTCGGCCAGAACATATACATGAATATAAATTAACAGCTTACAGTTTATATGCAGCGGTGTCAGTGGGATTACAAACACATGATATAATTGAATATCTCAAACGTTTGAGCAAGACATCAATTCCGGAAGGTATTATTGAGTTTATTAAACTATGTACATTATCCTATGGAAAAGTAAAATTGGTGCTAAAACACAACAGGTATTTTATTGAATCACCACATCCCGATATATTACAAAAGCTCTTGAAAGATCCAGTAATACAACAATGTCGTTTGAAACGCGAAGAAGACGAAGGTTTTATACAAGGCACATTAGAAGGTAAAGCCATCACACAATTTGGCACGAAATTACCACCAGGT---GAAGCCGCAGCCACAACTAATGACAATGATCCCAATGCTGCTACTGCTGTCGGAACAGCAACTACAACAAACCCTGATGGCACCCCTGTTGTACCAGAAGATATTACAAATTTCTATGACAAAATTGACAACGAAGAAGAAGACGAGGATGAGGCCAATTTAAAAACCGTGTCCTTTGAAGTGAACCAAGAAAAAATTGAAGTCATACAGAAACGCTGCATTGAAATTGAACATCCCTTACTGGCTGAATACGACTTTCGCAACGATACACATAATCCCGATATAAATATAGATTTGAAGCCAGCTGCGGTGCTGCGTCCATATCAAGAGAAAAGTTTGCGTAAAATGTTTGGCAATGGCCGTGCCAGATCCGGTGTGATTGTGTTACCTTGCGGTGCTGGCAAATCACTTGTTGGTGTCACAGCCTGTTGCACCGTGCGCAAACGTGCTCTAGTTCTTTGCAACAGTGGTGTTTCGGTCGAACAATGGAAACAACAATTTAAAATGTGGTCCACAGCCGATGACAGTATGATTTGTCGTTTTACATCTGAAGCTAAAGACAAGCCTATGGGTTGTGGTATACTAGTGACCACATATTCCATGATTACGCATACACAGAAGCGTTCATGGGAAGCAGAGCAAACTATGCGCTGGTTACAAGAGCAGGAATGGGGTATTATGGTGCTCGATGAAGTACACACCATCCCGGCGAAAATGTTCCGACGCGTATTGACAATTGTACAATCTCACTGTAAATTGGGTCTGACAGCTACACTTTTGCGTGAGGATGATAAAATTGCCGATTTGAATTTTCTTATTGGACCGAAACTGTACGAAGCGAATTGGTTAGAATTACAAAAGAAGGGCTACATTGCCCGAGTGCAATGTGCTGAAGTGTGGTGTCCTATGTCACCAGAATTTTATCGCGAATATCTAACAACAAAAACATCGAAGAAAATGTTGCTCTATGTGATGAATCCATCGAAGTTTCGTAGTTGTCAGTTCCTAATAAAATATCATGAAAAGCGCGGTGATAAGACTATTGTGTTCTCGGATAATGTGTTTGCACTGAAACACTATGCTATAAAGATGAATAAACCGTTCATTTATGGTCCTACCTCACAAAATGAGCGTATACAGATTTTGCAGAACTTTAAATTCAATCAAAAGGTCAACACAATTTTCGTGTCGAAAGTGGCAGATACCAGTTTTGATCTGCCCGAGGCTAACGTTTTGATTCAGATATCCTCACATGGCGGATCGCGTCGTCAGGAAGCACAACGTCTTGGACGTATTTTGCGTGCAAAGAAGGGCGCGATTGCAGAGGAATACAACGCCTTCTTCTACACACTCGTCTCGCAGGACACCATGGAAATGAGTTACTCACGCAAGCGTCAAAGATTCTTGGTGAATCAAGGCTACAGTTATAAAGTAATCACACATCTGAGTGGCATGGACACTGATCCGGATTTGATGTATAAAACACGTGAAGAACAATCACAACTTTTGCAGCAAGTACTATCCGCCTCAGATCTGGATTGTGAGGATGAAAAAGTGCCGGGTGAGCCGGGTTATCGGCCTAGTGGTGGCGCAGCATCTAAACGTGCTGGTGGACTTAGTTCAATGTCTGGCGGTGACGACGCCATCTACTATGAGCAGCGCAGACGCAATGCAGGCTCAGTGCATCCACTTTTCAAGAAATTT
>minax
ATGGGCCCACCTAAGAAATCAAAAAAGGACAGATTCACAGGGGATAAATTTGGGAAGAAGCGTCGTGCTGAAGATGAAGCTTTCACTCAATTGGTAGAAGATGGGGATTCCCTGGCTTCTGACGGTGTTACTGAGCTAGACGGAGTGCCAGTGGCTGCTTCTAAAAATGTTGAAACAAACGATGATGGCATTATGACGGATGAGTATGGGGCCAAGGATTATCGTGCACAAATGGAATTGAAGACTGACCATACAAATAGACCTTTGTGGGTTGCGCCAAATGGACATGTGTTCTTGGAATCATTTTCACCAGTTTATAAACATGCACATGACTTTCTAATAGCCATTGCCGAACCAGTTTGTCGGCCAGAACACATACATGAATATAAATTAACAGCTTACAGTTTATATGCCGCGGTTTCAGTAGGCCTACAAACACATGATATAATAGAATATCTCAAGCGTTTGAGTAAAACATCAATTCCAGAAGGTATAATTGAATTTATAAAACTATGTACGTTGTCTTATGGAAAAGTGAAACTGGTACTAAAACACAACAGGTATTTTATTGAATCGCCACATCCTGATATATTACAAAAACTATTGAAAGATCCAGTTATTCAACAATGTCGTTTAAAACGCGAAGAAGATGATGGTTTTATTCAGGGCACATTAGAAGGCAAAGCGATCACACAATTTGGCACAAAATTGCCGCCTGGT---GAAACTCCAGCTACAACAAATGGTAATGATCCCTCGACGGCTACAACTCCTGGAACGCCAGTTCCAACAAATCCAGATGGCACTAGTGCAGTACCAGAAGATATTACAAATTTCTATGACAAAATTGACAACGAAGAAGAAGACGAGGATGAGGCCAATTTAAAAACTGTGTCCTTTGAAGTGAATCAAGAAAAAATCGAAGTAATACAGAAACGTTGTATTGAAATTGAACATCCCTTACTGGCCGAATATGACTTTCGTAACGACACACATAATCCCGATATAAATATAGATTTGAAACCAGCTGCGGTGCTTCGACCTTATCAAGAGAAAAGTTTGCGTAAAATGTTTGGTAATGGTCGTGCCAGGTCCGGTGTGATTGTGTTACCGTGCGGCGCTGGCAAATCACTTGTTGGTGTGACAGCCTGTTGTACCGTACGAAAGCGTGCTCTGGTACTTTGCAACAGTGGTGTTTCGGTTGAACAATGGAAACAGCAATTTAAAATGTGGTCCACAGCGGATGACAGTATGATTTGTCGATTTACATCTGAAGCTAAAGACAAGCCAATGGGATGTGGTATATTAGTGACTACTTATTCCATGATTACACATACGCAGAAGCGTTCGTGGGAAGCAGAGCAAACTATGCGCTGGTTGCAAGAGCAGGAATGGGGTATTATGGTGCTCGATGAAGTACATACGATACCGGCGAAAATGTTCAGACGTGTATTGACAATTGTACAATCCCACTGTAAACTAGGTCTGACAGCTACACTTTTGCGTGAGGATGATAAAATCGCTGATCTGAATTTCCTCATTGGGCCGAAGTTGTACGAAGCAAATTGGTTGGAATTGCAAAAGAAGGGTTACATTGCCAGGGTACAGTGCGCTGAAGTATGGTGTCCCATGTCCCCAGAGTTTTATCGCGAATATCTTACTACAAAAACATCGAAGAAAATGTTGCTTTATGTGATGAATCCATCCAAGTTTCGTAGTTGTCAGTTCCTAATAAAATATCATGAAAAACGTGGTGACAAAACAATTGTGTTTTCGGATAATGTTTTTGCACTGAAACACTATGCTATAAAGATGAATAAACCGTTCATTTACGGACCCACTTCACAAAATGAGCGTATACAGATTCTGCAGAACTTTAAATTCAACCAGAAGGTTAACACAATTTTCGTGTCAAAAGTGGCTGATACAAGTTTTGACTTGCCCGAAGCTAATGTACTCATTCAGATATCCTCACATGGCGGTTCGCGTCGTCAAGAAGCTCAACGTCTTGGTCGTATTTTGCGTGCTAAGAAGGGCGCCATTGCGGAAGAATACAACGCCTTCTTCTACACACTAGTTTCGCAGGACACCATGGAAATGAGTTACTCACGCAAGCGTCAAAGATTCTTGGTGAATCAAGGCTACAGTTATAAAGTCATCACACATTTGAGTGGCATGGACACTGATACGGATCTCATGTATAAAACACGCGAAGAACAATCACAACTTTTGCAGCAAGTATTATCAGCCTCTGACTTGGATTGCGAGGACGAAAAAGTGCCGGGTGAGCCCGGTTATCGACCCAGTGGTGGAACTGTATCTAAACGTGCTGGCGGCCTCAGCTCAATGTCTGGAGGTGACGATGCCATCTACTATGAACAGCGCAGACGTAATGCAGGCTCAGTCCATCCACTATTCAAGAAATTT
>musae
ATGGGCCCTCCAAAGAAATCAAAAAAGGACAGATTTACTGGAGATAAATTTGGGAAGAAACGTCGTGCTGAAGATGAGGCTTTCACTCAATTGGTGGAAGATGGGGATTCCATGCCTTCTGACGGTGTTACCGAGCTAGACGGAGTGCCAGTGGCTGCTTCGAAAAATGTCGAAACAAACGATGATGGTATTATGACGGACGAGTATGGAGCCAAGGATTATCGTGCACAAATGGAACTGAAGCCTGATCATACAAATCGACCCCTATGGGTTGCGCCGAATGGGCATGTGTTTTTGGAATCTTTTTCGCCAGTTTATAAACATGCACATGACTTTCTAATAGCCATTTCTGAGCCTGTCTGTCGGCCAGAACATATACATGAATATAAATTAACAGCTTACAGCTTATATGCAGCGGTGTCAGTGGGATTACAAACACATGATATAATAGAATACCTCAAACGTTTGAGTAAAACATCAATTCCGGAAGGTATTATTGAGTTTATTAAACTATGTACATTATCCTATGGAAAAGTTAAATTGGTGCTAAAACACAACAGGTATTTTATTGAATCACCACATCCCGATATATTACAAAAGCTATTGAAAGATCCAGTAATTCAACAATGTCGTCTGAAACGCGAAGAAGGCGAAGGTTTTATACAAGGCACATTAGAAGGTAAAGCCATCACACAATTTGGCACGAAATTACCACCAGGT---GAAACTGCAGCCACCACAACTGACAATGATCCCAATGCTGCTACTGCTGCCGGAACAGCAGCTACAACAAACCCTGATGGCACTCCTGCTGTACCAGAAGATATTACAAACTTCTATGACAAAATTGACAACGAAGAAGAAGACGAGGATGAGGCCAATTTAAAAACTGTGTCCTTTGAAGTGAATCAAGAAAAAATCGAAGTCATACAGAAACGCTGCATTGAAATTGAACATCCATTACTGGCTGAATACGACTTTCGCAACGATACACATAATCCCGATATAAATATAGATTTGAAGCCAGCTGCGGTGCTGCGTCCATATCAAGAGAAAAGTTTGCGTAAAATGTTTGGCAATGGCCGTGCCAGATCCGGTGTGATTGTGTTACCTTGTGGTGCTGGCAAATCACTTGTTGGTGTGACAGCCTGTTGCACTGTGCGCAAACGTGCTCTAGTGCTTTGCAACAGCGGCGTTTCGGTCGAACAATGGAAACAGCAATTTAAAATGTGGTCCACAGCCGATGACAGTATGATTTGTCGTTTTACATCTGAAGCTAAAGATAAGCCTATGGGTTGTGGTATACTAGTGACCACTTATTCCATGATTACGCATACACAGAAGCGTTCATGGGAAGCAGAACAAACAATGCGCTGGTTACAAGAACAGGAATGGGGTATTATGGTGCTCGATGAAGTACATACCATACCGGCGAAAATGTTCCGACGTGTGTTGACAATTGTACAATCCCATTGTAAATTGGGTCTGACAGCTACACTTTTGCGTGAGGATGATAAAATCGCCGATTTGAATTTCCTTATTGGACCGAAACTGTACGAAGCAAATTGGTTAGAATTACAAAAGAAGGGCTACATTGCCAGGGTACAGTGCGCTGAGGTGTGGTGTCCTATGTCACCAGAATTTTATCGCGAATATCTAACAACAAAAACATCGAAGAAAATGTTACTCTATGTGATGAACCCATCGAAGTTTCGTAGTTGTCAGTTCCTAATAAAATATCATGAAAAGCGTGGTGACAAGACTATTGTGTTCTCGGATAATGTGTTTGCGCTGAAACACTATGCTATAAAGATGAATAAACCGTTCATTTATGGTCCTACCTCACAAAATGAGCGTATACAGATTTTGCAGAACTTTAAATTCAATCAAAAGGTAAACACAATTTTCGTGTCGAAAGTGGCGGATACAAGTTTTGATCTGCCCGAGGCTAACGTTTTGATTCAGATATCCTCACATGGTGGTTCGCGTCGTCAGGAAGCTCAACGTCTTGGACGTATTTTGCGTGCAAAGAAGGGCGCAATTGCAGAGGAATACAACGCATTCTTCTACACACTCGTCTCGCAGGACACCATGGAAATGAGTTACTCACGCAAGCGTCAAAGATTCTTGGTCAATCAAGGCTACAGTTATAAAGTGATTACACATCTGAGTGGCATGGACACTGATCCGGATCTGATGTATAAAACACGCGAAGAACAATCACAGCTTTTGCAGCAAGTATTATCCGCTTCAGATCTAGATTGCGAGGATGAAAAAGTGCCGGGTGAGCCCGGTTATCGGCCTAGTGGTGGCGCAGCATCTAAACGTGCTGGCGGACTTAGTTCAATGTCTGGCGGTGACGACGCCATCTACTATGAGCAGCGCAGGCGCAATGCAGGCTCGGTGCATCCACTTTTCAAGAAATTT
>oleae
ATGGGCCCACCAAAGAAATCAAAAAAGGACAGATTTGCCGGGGATAAATTTGGGAAGAAACGTCGTGCTGAAGATGAAGCTTTCACTCAATTGGTGGAAGATGGGGATTCCTTGGCTTCTGATGGTGTTACTGAATTAGATGGAGTGCCAGTGGCTGCTTCTAAAAATGTTGAAACAAACGATGATGGTATTATGACAGACGAATATGGAGCCAAGGATTATCGTGCACAAATGGAACTGAAGGCTGATCACACAAATCGACCATTATGGGTTGCGCCAAATGGGCATGTGTTCTTGGAATCATTTTCCCCAGTTTATAAACATGCACATGACTTCCTAATAGCCATTTCCGAGCCTGTGTGTCGACCAGAACATATACATGAGTACAAATTAACAGCTTACAGTTTGTATGCCGCGGTGTCAGTGGGATTACAAACACATGATATAATTGAATATCTCAAGCGTTTGAGTAAAACATCAATTCCGGAAGGTATTATTGAGTTTATTAAACTATGTACATTATCCTATGGAAAAGTTAAACTGGTGCTAAAACACAACAGGTATTTCATTGAATCACCACATCCAGATATATTGCAAAAACTATTAAAAGATCCAGTAATACAACAATGTCGTTTGAAGCGCGAAGAAGGCGAAGGTTTTATACAAGGCACATTAGAAAGTAAAGCGATCACACAATTTGGCACGAAATTACCGCCAGGG---GAAAGCGCCGCTACAACAAATGACAATGATCCCACTGCTGTTACTGCTGCTGGAACAGCAGCTACAACAAATCCTGATGGCACTACTGCAGTGCCAGAAGATATTACAAATTTCTATGACAAAATCGACAACGAAGAAGAAGACGAGGATGAGGCCAATTTAAAAACCGTGTCCTTCGAAGTGAATCAAGAAAAAATCGAAGTCATACAGAAACGTTGCATTGAAATTGAACATCCCTTACTGGCTGAATACGACTTTCGTAACGATACACATAATCCCGATATAAACATAGATTTAAAACCAGCTGCAGTGCTGCGACCTTATCAAGAGAAAAGTTTGCGTAAAATGTTTGGTAATGGCCGTGCCAGGTCTGGTGTCATTGTGTTACCTTGCGGTGCCGGCAAATCACTTGTTGGTGTGACAGCCTGTTGCACGGTGCGCAAACGTGCTCTAATCCTTTGCAACAGTGGTGTTTCGGTCGAACAATGGAAACAGCAATTTAAAATGTGGTCCACAGCAGATGACAGTATGATTTGTCGTTTTACATCTGAAGCTAAAGACAAGCCTATGGGTTGTGGTATACTGGTGACCACGTATTCCATGATAACGCATACACAGAAACGTTCATGGGAAGCAGAGCAAACTATGCGCTGGTTACAAGAGCAGGAATGGGGTATTATGGTGCTCGATGAAGTACATACGATACCGGCGAAAATGTTCAGACGCGTTTTGACAATTGTACAATCTCATTGTAAATTGGGTTTGACAGCTACACTTTTGCGTGAGGATGATAAAATCGCCGATTTGAATTTTCTCATTGGACCGAAACTGTATGAAGCGAATTGGTTGGAATTACAAAAGAAGGGCTACATTGCCAGAGTACAGTGCGCTGAAGTATGGTGCCCAATGTCACCAGAATTTTATCGCGAATATCTAACAACAAAAACATCGAAGAAAATGTTGCTCTATGTAATGAATCCATCGAAGTTTCGTAGTTGTCAGTTCCTAATAAAATACCATGAAAAGCGTGGTGACAAAACAATTGTGTTCTCGGATAATGTGTTTGCGCTGAAACACTATGCTATAAAGATGAATAAACCGTTCATTTATGGACCTACTTCACAAAATGAGCGTATACAGATTCTGCAGAACTTTAAATTCAATCAAAAGGTTAACACGATTTTCGTGTCGAAAGTGGCGGATACAAGTTTCGACTTGCCCGAGGCTAATGTACTGATTCAGATATCCTCACATGGTGGTTCGCGTCGTCAAGAAGCTCAACGTCTTGGACGTATTTTGCGTGCCAAGAAGGGCGCAATTGCAGAGGAGTACAATGCCTTCTTCTACACACTCGTCTCGCAGGACACCATGGAAATGAGCTATTCACGCAAGCGTCAAAGATTCTTAGTGAATCAAGGCTATAGTTATAAAGTAATCACACATTTGAGTGGCATGGACACTGATCCGGATCTGATGTATAAAACACGCGAAGAACAATCACAACTTCTGCAGCAAGTATTATCCGCCTCTGATCTGGATTGCGAGGATGAAAGAGTGCCGGGTGAGCCCGGTTATCGACCTAGTGGTGGCGCAGCATCTAAACGTGCTGGCGGACTCAGTTCAATGTCTGGAGGTGACGACGCTATCTACTATGAACAGCGCAGGCGCAATGCAGGCTCAGTGCATCCACTTTTCAAGAAATTT
>tryoni
ATGGGCCCACCAAAGAAATCAAGAAAGGACAGATTTACCGGAGATAAATTTGGGAAGAAACGTCGTGCTGAAGATGAAGCTTTCACGCAATTGGTAGAAGATGGGGATTCTTTGCCTTCTGACGGTGTTACGGAGTTAGACGGAGTGCCAGTGGCTGCTTCTAAAAATGTCGAAACAAACGATGATGGCATTATGACGGACGAGTATGGAGCCAAGGATTATCGTGCACAAATGGAACTGAAGCCTGATCATACAAATCGACCATTGTGGGTTGCGCCAAATGGGCATGTGTTTTTGGAATCGTTTTCGCCAGTTTATAAACATGCACATGACTTTCTAATAGCCATTTCTGAGCCTGTCTGTCGGCCAGAACATATACATGAATATAAATTAACAGCTTACAGTTTATATGCAGCGGTGTCAGTGGGATTACAAACACATGATATAATTGAATACCTCAAACGTTTGAGCAAGACATCAATTCCGGAAGGTATTATTGAGTTTATTAAACTATGTACATTATCCTATGGAAAAGTGAAATTGGTGCTGAAACACAACAGGTATTTCATTGAATCACCACATCCCGATATATTACAAAAGCTTTTGAAAGATCCAGTAATTCAACAATGTCGTTTAAAACGCGAAGAAGGCGAAGGTTTTATACAAGGCACATTAGAAGGTAAAGCCATCACACAATTTGGCACGAAATTACCACCAGGT---GAAACCGCAGCCACCACAACTGACAATGATCCCAATGCTGCTACTGCTGCCGGAACAGCAGCTACAACAAATCCTGATGGCACTCCTGCTGTACCAGAAGATATTACAAACTTCTACGACAAAATTGACAACGAAGAAGAAGACGAGGATGAGGCCAATTTAAAAACCGTGTCCTTTGAAGTGAATCAAGAAAAAATCGAAGTCATACAGAAACGCTGCATTGAAATTGAACATCCCTTACTAGCTGAATATGACTTTCGCAACGATACACATAATCCCGATATAAATATAGATTTGAAGCCAGCTGCGGTGCTGCGTCCATATCAAGAGAAAAGTTTGCGTAAAATGTTTGGCAATGGCCGTGCCAGATCCGGTGTGATTGTGTTGCCTTGCGGCGCTGGCAAATCACTTGTTGGTGTGACAGCCTGTTGCACTGTGCGCAAACGTGCTCTAGTGCTATGCAACAGTGGTGTTTCGGTCGAACAATGGAAACAGCAATTTAAAATGTGGTCCACAGCCGATGACAGTATGATTTGTCGTTTTACATCTGAAGCTAAAGACAAGCCTATGGGTTGTGGTATACTAGTGACCACTTATTCCATGATTACGCATACACAGAAGCGTTCATGGGAAGCAGAACAAACTATGCGCTGGTTACAAGAGCAGGAATGGGGTATTATGGTGCTCGATGAAGTACACACCATACCGGCGAAAATGTTCCGACGTGTGTTGACAATTGTACAATCCCATTGTAAATTGGGTCTGACAGCTACGCTTTTGCGTGAGGATGATAAAATCGCCGATTTGAATTTTCTTATTGGACCGAAACTGTACGAAGCGAATTGGTTAGAATTACAAAAGAAGGGCTACATTGCCAGGGTACAGTGCGCTGAGGTGTGGTGTCCTATGTCACCAGAATTTTATCGCGAATATCTAACAACAAAAACATCGAAGAAAATGTTGCTCTATGTGATGAATCCATCGAAGTTTCGTAGTTGTCAGTTCCTAATAAAATATCATGAAAAGCGCGGTGACAAGACTATTGTGTTCTCGGATAATGTGTTTGCGCTGAAACACTATGCTATAAAGATGAATAAACCGTTCATTTATGGTCCTACCTCACAAAATGAGCGAATACAGATTTTGCAGAACTTTAAATTCAATCAAAAGGTAAACACAATTTTCGTGTCGAAAGTGGCGGATACAAGTTTTGATCTGCCCGAGGCTAACGTTTTGATTCAGATATCCTCACATGGTGGTTCGCGTCGTCAGGAAGCTCAACGTCTTGGACGTATTTTGCGTGCAAAGAAGGGCGCAATTGCAGAGGAATACAACGCCTTCTTCTACACACTCGTCTCGCAGGACACCATGGAAATGAGTTACTCACGCAAGCGTCAAAGATTCTTGGTTAATCAAGGCTACAGTTATAAAGTGATTACACATCTGAGTGGCATGGATACTGATCCGGATCTGATGTATAAAACACGCGAAGAACAATCACAACTTTTGCAGCAAGTATTGTCCGCCTCAGATCTGGATTGTGAGGATGAAAAAGTGCCGGGTGAGCCCGGTTATCGGCCTAGTGGTGGCGCAGCATCTAAACGTGCTGGCGGACTTAGTTCAATGTCTGGCGGTGACGACGCCATCTACTATGAGCAGCGCAGGCGCAATGCAGGATCGGTGCATCCACTTTTCAAGAAATTT
>zonata
ATGGGTCCACCAAAGAAATCAAAAAAGGACAGATTTACTGGAGATAAATTTGGGAAAAAACGTCGTGCTGAAGACGAGGCTTTCACTCAATTGGTAGAAGATGGGGATTCCATGCCTTCTGACGGTGTTACCGAGCTAGACGGAGTGCCAGTGGCTGCTTCGAAAAATGTCGAAACAAACGATGACGGCATTATGACGGACGAGTATGGAGCCAAGGATTATCGTGCACAAATGGAACTGAAGCCTGATCATACAAATCGACCATTGTGGGTTGCGCCAAATGGGCATGTGTTTTTGGAATCGTTTTCGCCAGTTTATAAACATGCACATGACTTTCTAATAGCCATTTCTGAGCCCGTCTGTCGGCCAGAACATATACATGAATATAAATTAACAGCTTACAGTTTGTATGCAGCGGTGTCAGTGGGATTACAAACACATGATATAATTGAATACCTCAAACGTTTGAGTAAAACATCAATTCCGGAAGGTATTATTGAATTTATTAAACTATGTACATTATCCTATGGAAAAGTGAAATTGGTGCTAAAACACAACAGGTATTTTATTGAATCACCACATCCCGATATATTACAAAAGCTATTGAAAGATCCAGTAATTCAACAATGTCGTCTGAAACGCGAAGAAGGCGAAGGTTTTATACAAGGCACATTAGATGGCAAAGCCATCACACAATTTGGCACGAAATTACCACCAGGT---GAAACTGCAGCCACCACAACTGACAATGATCCCAATGCTGCTACTGCTGCCGGAACAGCAGCTACAACAAACCCTGATGGCACTCCTGCTGTACCAGAAGATATTACAAACTTCTACGACAAAATTGACAACGAAGAAGAAGACGAGGATGAGGCCAATTTAAAAACCGTATCCTTTGAAGTGAATCAAGAAAAAATCGAAGTCATACAGAAACGCTGCATTGAAATTGAACATCCCTTACTGGCTGAATACGACTTTCGCAATGATACACATAACCCCGATATAAATATTGATTTGAAGCCAGCTGCGGTGCTGAGACCTTATCAAGAGAAAAGTTTGCGCAAAATGTTTGGTAACGGCCGTGCCAGATCCGGTGTGATTGTGTTACCTTGCGGTGCTGGAAAGTCACTTGTTGGTGTGACAGCCTGCTGCACTGTCCGCAAACGTGCTCTAGTGCTTTGCAACAGCGGTGTTTCGGTCGAACAATGGAAACAGCAATTTAAAATGTGGTCCACAGCCGATGACAGTATGATTTGTCGTTTTACATCTGAAGCTAAAGACAAGCCTATGGGTTGTGGTATACTAGTGACCACTTATTCCATGATTACGCATACACAGAAGCGTTCATGGGAAGCAGAACAAACTATGCGCTGGTTACAAGAACAGGAATGGGGTATTATGGTGCTCGATGAAGTACATACCATACCGGCGAAAATGTTCCGACGTGTGTTGACAATTGTACAATCCCATTGTAAATTGGGTCTGACAGCTACACTTTTGCGTGAGGATGATAAAATCGCCGATTTGAATTTTCTTATTGGACCGAAACTGTACGAAGCAAATTGGTTAGAATTACAAAAGAAGGGCTACATTGCCAGGGTACAGTGCGCTGAGGTGTGGTGTCCTATGTCACCAGAATTTTATCGCGAATATCTAACAACAAAAACATCGAAGAAAATGTTGCTCTATGTGATGAATCCATCGAAGTTTCGTAGTTGTCAGTTCCTAATAAAATATCATGAAAAGCGCGGTGACAAGACTATTGTGTTCTCGGATAATGTGTTTGCGCTGAAACACTATGCTATAAAGATGAATAAACCGTTCATTTATGGTCCTACCTCACAAAATGAGCGTATACAGATTTTGCAGAACTTTAAATTCAATCAAAAGGTTAACACAATTTTCGTGTCGAAAGTGGCGGATACAAGTTTTGATCTGCCCGAGGCTAACGTTCTAATTCAGATATCCTCACATGGTGGTTCGCGTCGTCAGGAAGCCCAACGTCTTGGACGTATTTTGCGTGCAAAGAAGGGCGCAATTGCAGAGGAATACAACGCCTTCTTCTACACCCTCGTCTCGCAAGACACCATGGAAATGAGTTACTCACGCAAGCGTCAAAGATTCTTGGTGAATCAAGGCTACAGTTATAAAGTAATCACACATCTGAGTGGCATGGACACTGATCCAGATCTGATGTATAAAACACGCGAAGAACAATCACAGCTTTTGCAGCAAGTATTATCCGCCTCAGATCTGGATTGCGAGGATGAAAAAGTGCCGGGTGAGCCCGGTTATCGGCCTAGTGGTGGCGCAGCATCTAAACGTGCTGGCGGCCTTAGTTCAATGTCTGGCGGTGACGACGCCATCTACTATGAGCAGCGCAGGCGCAATGCAGGCTCGGTGCATCCACTTTTCAAGAAATTT
