# Supplementary material for: The Impact of Fast Radiation on the Phylogeny of Bactrocera Fruit Flies as Revealed by Multiple Evolutionary Models and Mutation Rate-Calibrated Clock
Source: Insects. 2022 Jun 30;13(7):603. doi: 10.3390/insects13070603 (PMC9319077; doi:10.3390/insects13070603)
Supplement: Supplementary file 1 [file insects-13-00603-s001.zip › File S1/ceratitis_793.fasta]

>bryoniae
ATGGGTGAAACTGCACCAATGCCTTCGCCAAGCACCCAAGAGGTAGCAAGTACAAGTGTTACCAACAACGAAACGATTACGCAGCAACAGCAGCAGCCTTTGAAGGTGAAGGTGCTGATTATTGGTGCAGGCATGGCAGGACTTTCTGCCGCAAATCATTTTCTTCATAATGGATGCAATGATTTTCGCATTCTTGAAGCACGTAGCCGGATTGGCGGTCGTATTATTTCAATACCGCTTCGTTCACAAAGAGTCGAACTTGGCGCCAATTGGATACACGGCGTTTTGGGAAATCCGATTTTCGAGATTGCCGTACAACACGGTCTAGTCAGTGTAGTTAATGTACCGAAACCACACACGGTTATTGCCACAACAGAGGATGGCAATCAGGTTCCTTTTAACATTTTACAAGAGATTTACGAGGCATATGTGTGTTTTATGCGACGATGTGATGAGTATTTTATGTGTCAATACAGCCCACCGCCGGATATTAATAGCGTTGGCGAGCATATTAATTACGAAATTGAAATTTACTTAAGTTCAGTGCAGGATCCGAAGGAAAAGCGCTTGAAACAATTGATCTTCAATTGCTTGCTAAAGCGTGAGACTTGTATTACCGGCTGCACCAATATGAACGAAGTGGATCTGCTGGAATTAGGCAGTTACACAGAGTTGCAAGGCGGAAACATTGTACCACCACAAGGCTACAGTTCTATATTGCGACCGCTCTCTGCGTCTATACCTAAGGAGGCAATCATTACTAAATGCCCGGTAAAGAAAATTCATTGGAAACGAAAAAAGACAATTACCGGCCTGGAGACGGTGGATGAGAATTCTGAAGAT---GATGATTCAGATGATACCGAAAAGACAGTTACCGAAGTGCCGGCTGCAGGAGCTCAAACAACGTCAGCAGGTGATGGTGTCGTACGTGAAAAATCGACTGAGTCAGATGAGAACTGTGATTCGAGTGGCAATTTAGTTGATGCTGCTGTGAGAGTAGACTGTGAAGACGGACGAACCTTTTACGCTGATCATGTGATATGCACCATACCCTTAGGTGTGCTTAAATCAACACACAAAACGCTCTTCACACCTGAATTACCACATTATAAACAAGAGGCAATTGAGAATTTAATGTTTGGCACGGTTGATAAAATTTTTTTGGAATACGATCGGCCTTTCATGAGCACCTCCATTTCGGAAATAATGCTATTATGGGACGATGACAAGTACGATTTGCATCTTTCGGACGAAGAACGCAATTCAAAGGAGTATTTAAGCAAGAATTGGTACAAAAAGATTTATTCTTTCGCCAAATTGTCTGAAACGTTACTTTTGGGTTGGGTTTCTGGACGAGAGGCTGACTACATGGAGACATTGTCGCATGAGGAAGTGGCAGAAAAATGTACCGAAATATTACGTGCATTCTTGAAAGACCCGTATGTGCCGAAACCCAAGCTTTGCGTGTGCACGAGTTGGAAGTCGCAGTCGTACACTCGTGGTTCATACACATCGATACCTATTGGTGCAACACAAGAGGATATTGAATTGTTAGCGCAACCACTTTACGTCAATCCACAAGCGCAGAAGCCCGCAGTGCTGTTCGCCGGCGAGCATACGCACTCCAATTTTTATTCAACCGTACATGGTGCCTATTTGACTGGTCGCACTGCCGCTCAGTACTTACTTTCCACAGATGAACCGATCGAAGTCGTTATGGAAGCTGACTCCAGCGATTTGAGCTCCTGGATACAAGGCATTTCG
>ceratitis
ATGGGTGAAACTGCACCGATGACTTTGCCAACCACCCAGGTGGTGGCAAGTACAAGTGCTACCAGCAGAGAAACGATTACGCAGACACAACAGCAACCTCTAAAAGTGAAGGTGCTCATAATTGGTGCAGGCATGGCAGGACTTTCGGCAGCGAATCATTTAATACACAACGGTTGCAATGATTTTCGAATTCTAGAAGCACGTACTCGAATTGGTGGACGTATTATTTCGATACCGCTCAGTTCGCAAAGAGTCGAACTTGGTGCGAACTGGATACATGGTGTTTTGGGTAATCCGATTTTTGAGATTGCCGTACAGCACGGTCTAGTCAGTGTGGTTAACATACCGAAACCACATACGGTAGTTGCCACAACCGAAGATGGAAATCAGGTTCCTTTCAGTATTCTTCAAGAGATCTACGAGGCATACGTTTGCTTTTTACGACGATGTGATGAGTACTTTATGTGTCAATATAGCCCACCGCCGGATATAAATAGCGTTGGTGAGCATATTAATTACGAAATTGAAATTTACCTTAGCTCTGTAACAGACCCGAAGGAAAAACGCTTAAAACAATTGATTTTCAATTGTTTACTCAAGCGTGAAACCTGTATCACTGGCTGCACAAATATGAACGAAGTGGATCTTTTAGAATTAGGAAGTTACACAGAACTACAAGGTGGAAATATTGTGCCGCCGCAAGGCTATAGTTCCATTCTGCGCCCACTTTCCGTATCTATACCCAAAGAAGCAATCATTACCAAATGTCCGGTAAAGAAAATACATTGGAAACGGAAAAAGACACCTACGGGTTTAGAAACGGTTGATGAGAACTCAGAAGACGATGATGATTCAGATGATACCGAGAAAACCGTTACAGAAGTACCAGTTGCTGGTGTAGTATCAACTGCCACGGCTACTGCCCCTGTACGTGAGAAATCGACTGAATCAGATGAGAACTGTGATTCGAGTGGCAATTTAATTGATGCTCCTGTGCGTGTTGACTGTGAAGACGGACGAACTTTTTATGCTGATCATGTGATATGCACAATACCACTGGGTGTACTGAAGGAAACGCATAAAACTCTCTTCACTCCTGAATTGCCGCACTATAAACAAGAAGCAATTGAAAATTTAATGTTTGGCACAGTTGATAAAATTTACCTTGAATACGATCGACCCTTCATGAGTACCGCCATTTCGGAAATAATGTTATTATGGGATGATGATAAATACGATTTACATCTTTCCGATGAAGAACGTAATTCAAAAGAGTTTTTAAGTAAAAATTGGTACAAGAAAATATATTCATTTGCTAAAGTGTCGGAGACACTACTTCTGGGTTGGGTGTCGGGACGAGAAGCTGATTACATGGAAACATTGTCACATGAAGAAGTAGCTGAAAAATGCACAGAAATATTACGGAAATTCTTGAAAGACCCGTATGTGCCGAAACCTAAACTATGCGTATGCACAAGTTGGAAATCACAAACATTTACGCGCGGCGCTTACACTTCGATACCTATTGGAGCAACACAAGAGGATATCGAGCTATTGGCGCAGCCACTTTACGTCAACCCACAAGCGCAAAAGCCCGCAGTGTTGTTCGCAGGTGAGCATACACACTCAAATTTCTATTCAACTGTACACGGTGCCTATTTAACTGGTCGAACTGCCGCGCAATATATTCTCTCTGCGGAGGAACCGATCGAAGTCGTTATGGAAGCTGATACCAGCGATTTGAGTTCTTGGATACAAGGCATATCG
>correcta
ATGGGTGAAACCGCACCAATGCCTTCGCCAAGCACCCAAGAGGTAGCAAGTACAAGTGTTACCAACAACGAAACGATTACGCAGCAACAGCAGCAGCCTTTGAAGGTGAAGGTGCTGATTATTGGTGCAGGCATGGCAGGACTTTCTGCCGCAAATCATTTTCTTCATAATGGATGCAATGATTTTCGCATTCTTGAAGCACGTAGCCGGATCGGCGGTCGCATTATTTCAATACCGCTTCGTTCACAAAGAGTCGAACTTGGCGCCAATTGGATACATGGCGTTTTGGGAAATCCGATTTTTGAGATTGCTGTACAACACGGTCTAGTCAGTGTAGTCAATGTACCGAAACCACACACGGTTGTTGCCACAACAGAGGATGGCAATCAGGTTCCTTTTAACATTTTGCAAGAGATTTACGAGGCATATGTGTGTTTTATGCGACGATGTGATGAGTATTTTATGTGTCAATACAGCCCACCGCCGGATATTAATAGCGTTGGCGAGCATATTAATTACGAAATTGAAATTTACTTAAGTTCAGTGCAAGATCCGAAGGAAAAGCGCTTGAAACAATTGATATTCAATTGCTTGCTAAAGCGTGAGACTTGTATTACTGGCTGCACCAATATGAACGAAGTGGATCTGCTGGAATTAGGCAGTTACACAGAATTGCAAGGCGGAAACATTGTTCCACCACAAGGCTACAGTTCTATATTGCGACCGCTCTCTGCGTCTATACCTAAGGAGGCAATCATTACTAAATGCCCGGTAAAGAAAATTCATTGGAAACGAAAAAAGACAATTACCGGCCTGGAGACGGTGGATGAGAATTCTGAAGAT---GATGATTCAGATGATACCGAAAAGACAGTTACCGAAGTGCCGGCAGCAGGAGCTCAAACAGCGTCAGCAGGTGATGGTGTCGTACGTGAAAAATCGACTGAGTCAGATGAAAACTGTGATTCGAGTGGCAATTTAGTTGATGCTGCTGTGAGAGTAGACTGTGAAGATGGTCGAACCTTTTACGCTGATCATGTGATATGTACCATACCGTTAGGTGTGCTTAAATCAACACACAAAACTCTCTTCACACCTGAATTACCACATTATAAACAAGAGGCAATTGAAAATTTAATGTTTGGCACGGTTGATAAAATTTTTCTGGAATACGATCGCCCCTTCATGAGCACCTCCATTTCAGAAATAATGTTATTATGGGATGATGACAAGTACGATTTGCATCTTTCGGACGAAGAACGCAATTCAAAGGAGTATTTAAGCAAAAATTGGTACAAAAAGATTTATTCCTTCGCCAAATTGTCGGAAACGTTACTTTTGGGTTGGGTTTCTGGACGAGAGGCTGACTACATGGAGACATTGTCGCATGAGGAAGTGGCAGAAAAATGTACAGAAATATTGCGTGCATTCTTGAAAGACCCGTATGTGCCGAAACCCAAGCTTTGTGTGTGCACAAGTTGGAAGTCGCAGCCGTACACTCGTGGCTCATACACATCGATACCTATTGGTGCAACACAAGAGGATATTGAATTGTTAGCGCAACCACTTTACGTCAACCCACAAGCGCAGAAGCCCGCAGTACTGTTCGCCGGCGAGCATACACACTCCAATTTTTATTCAACCGTACATGGTGCCTATTTGACTGGTCGCACTGCCGCTCAGTACTTACTTTCCACAGATGAACCGATCGAAGTCGTTATGGAAGCTGACTCCAGCGATTTGAGCTCCTGGATACAAGGCATTTCG
>cucurbitae
ATGGGCGAAACTGCTCCAATGCCTTCGCCAAAAACCCAAGAGGTAGCAAGTACTAGTGTTACCAACAACGAAACGATTACGCAGCAACAGCAGCAGCCTTTGAAGATGAAGGTGCTGATTATTGGTGCAGGCATGGCAGGACTTTCTGCCGCAAATCATTTTCTACACAATGGATGCAATGACTTTCGTATACTTGAAGCACGTAGCCGGATCGGCGGTCGTATTATATCAATACCGCTGCGTTCACAAAGAGTCGAACTTGGCGCCAATTGGATACACGGCGTTTTAGGCAATCCAATTTTCGAGATTGCCGTACAACACGGACTAGTCAGCGTAGTTAATATACCGAAACCGCACACGGTTATAGCCACAACAGAAGATGGCAATCAGGTTCCTTTTAATATACTGCAAGAGATTTACGAGGCCTACGTGTGCTTTTTGCGACGTTGTGATGAGTACTTTATGTGTCAATATAGCCCACCGCCGGACATTAATAGCGTGGGCGAGCATATTAATTATGAAATTGAAATTTACCTAAGTTCTATACAGGATCCGAAAGAGAAGCGCTTGAAACAATTGATCTTCAATTGCTTGCTAAAGCGCGAGACCTGTATTACTGGCTGCACCAATATGAACGAAGTGGATCTGCTGGAATTAGGTAGTTACACAGAGTTGCAAGGCGGAAATATTGTGCCCCCACAAGGCTACAGTTCTATATTGCGACCGCTATCTGCATCTATACCGAAAGAGGCAATAATTACTAAATGTCCGGTGAAGAAAATTCATTGGAAACGGAAAAAGACGCTTACTGGTCTGGAGACAGTGGATGAGAATTCTGAAGAT---GATGATTCAGATGATACCGAAAAGACAGTCACTGAAGTGCCGACAGCAGCAGCACTAGCAGCGTCAGCGGTCGCAGCCGTAGTACGTGAAAAATCGACTGAGTCAGATGATAACTGTGATGCAAGTGGTAATTTGATTGACGCTGCTGTGAGAGTAGACTGTGAAGATGGGCGTACCTTCTATGCTGATCATGTGATATGTACCATACCGTTGGGTGTGCTTAAAGCTACACACAAAACGATCTTCTCACCCGAATTACCACATTACAAGCAAGAGGCAATTGAGAATTTAATGTTTGGCACGGTGGATAAAATTTATCTTGAATACGATCGGCCCTTCATGAGCACCTCCATTTCGGAAATAATGCTGTTATGGGATGATGACAAGTACGATTTACATCTTTCCGACGAAGAACGCAATTCCAAGGAGTATTTAAGCAAGAATTGGTACAAAAAGATTTACTCATTCGCGAAGGTGTCTGAAACGTTGCTACTGGGTTGGGTTTCCGGACGAGAAGCTGACTACATGGAAACGTTGTCGCATGAGGAAGTCGCAGAAAAGTGCACAGAAATATTGCGTGCATTTCTAAAAGATCCGTATGTGCCGAAACCCAAGCTTTGTGTGTGCACAAGTTGGAAGTCGCAGCCTTACACGCGTGGCTCGTACACATCGATACCTATTGGTGCAACACAAGAGGATATTGAATTGTTAGCGCAGCCACTCTACGTCAATCCACAAGCGCAGAAGCCCGCAGTATTGTTCGCCGGCGAGCATACACACTCCAATTTTTATTCAACCGTACATGGTGCCTATTTGACCGGTCGCACAGCCGCTCAGTACATACTCTCTACAGATGAACCGGTCGAAGTCGTTATGGAAGCTGACTCCAGTGATTTAAGCTCTTGGATACAAGGCATTTCG
>dorsalis
ATGGGTGAAACCGCACCAATGCCTTCGCCAAGCACCCAAGAGGTAGCAAGTACAAGTGTTACCAACAACGAAACGATTACGCAGCAACAGCAGCAGCCTTTGAAGGTGAAGGTGCTGATTATTGGTGCAGGCATGGCAGGACTTTCTGCCGCAAATCATTTTCTTCATAATGGATGCAATGATTTTCGCATTCTTGAAGCACGTAGCCGGATCGGCGGTCGTATTATTTCAATACCGCTTCGTTCACAAAGAGTCGAACTTGGCGCCAATTGGATACATGGCGTTTTAGGAAATCCGATTTTTGAAATTGCTGTACAACACGGTCTAGTCAGTGTAGTTAATGTACCGAAACCACACACGGTTGTTGCCACAACAGAGGATGGCAATCAGGTTCCTTTTAACATTTTGCAAGAGATTTACGAGGCATATGTGTGTTTTATGCGACGATGTGATGAGTATTTTATGTGTCAATACAGCCCACCGCCGGATATTAATAGTGTTGGCGAGCATATTAATTACGAAATTGAAATTTACTTAAGTTCGGTGCAGGATCCGAAGGAAAAGCGCTTGAAACAATTGATCTTCAACTGCTTGCTAAAGCGTGAGACTTGTATTACTGGCTGCACCAATATGAACGAAGTGGATCTTTTGGAATTAGGCAGTTACACAGAATTGCAAGGCGGAAACATTGTACCACCACAAGGCTACAGTTCTATATTGCGACCACTCTCTGCGTCTATACCTAAAGAGGCAATCATTACTAAATGCCCGGTAAAGAAAATTCATTGGAAACGAAAAAAGACAATTACCGGCCTGGAGACGGTGGATGAGAATTCTGAAGAT---GATGATTCAGATGATACCGAAAAGACAGTTACTGAAGTGCCGGCAGCAGGTGCTCAAACAGCGTCAGCAGGTGATGGTGTCGTACGTGAAAAATCGACTGAGTCAGATGAAAACTGTGATTCGAGTGGCAATTTAGTTGATGCTGCTGTGAGAGTAGACTGTGAAGATGGTCGAACCTTTTACGCTGATCATGTGATATGTACCATACCGTTAGGTGTGCTTAAATCAACACACAAAACACTCTTCACACCTGAATTACCACATTATAAGCAAGAGGCAATTGAGAATTTAATGTTTGGCACGGTTGATAAAATTTTTCTGGAATACGATCGCCCCTTCATGAGCACCTCCATTTCGGAAATAATGCTATTGTGGGACGATGACAAGTACGATTTGCATCTTTCAGACGAAGAACGCAATTCAAAGGAGTATTTAAGCAAGAATTGGTACAAAAAGATTTATTCCTTCGCCAAATTGTCTGAAACGTTACTTTTGGGTTGGGTTTCTGGACGAGAGGCTGATTACATGGAGACATTGTCGCATGAGGAAGTGGCAGAAAAATGTACAGAAATATTGCGGGCATTCTTAAAAGACCCGTATGTGCCGAAACCCAAGCTTTGTGTGTGCACAAGTTGGAAGTCGCAGTCGTACACTCGTGGCTCATACACATCGATACCTATTGGTGCAACACAAGAGGATATTGAATTGTTAGCGCAACCACTTTACGTCAACCCACAAGCGCAGAAGCCCGCAGTACTGTTCGCCGGCGAGCATACACACTCCAATTTTTATTCAACCGTACATGGTGCCTATTTGACTGGGCGCACTGCCGCTCAGTACTTACTTTCCACAGATGAACCGATCGAAGTCGTTATGGAAGCTGACTCCAGCGATTTGAGCTCCTGGATACAAGGGATTTCG
>jarvisi
ATGGGTGAAACTGCACCAATGCCTTCGCCAAGCACCCAAGAGGTAGCTAGTACAAGTGTTACCAACAACGAAACGATTACGCAGCAACAGCAGCAGCCTTTGAAGGTGAAGGTGCTGATTATTGGTGCAGGCATGGCAGGACTTTCTGCCGCAAATCATTTTCTTCATAATGGATGCAATGATTTTCGCATTCTAGAAGCACGTAGCCGGATCGGCGGTCGTATTATTTCAATACCATTGCGTTCACAAAGAGTCGAACTTGGCGCCAATTGGATACACGGCGTTTTGGGAAATCCGATTTTTGAAATTGCAGTACAACACGGTCTAGTCAGTGTAGTTAATGTACCGAAACCACACACGGTTATTGCCACAACAGAGGATGGCAATCAGGTTCCTTTTAACATTTTGCAAGAGATTTACGAGGCATATGTGTGTTTTATGCGACGATGTGATGAGTATTTTATGTGTCAATACAGCCCACCGCCGGATATTAATAGCGTTGGCGAGCATATTAATTACGAAATTGAAATTTACTTAAGTTCTGTTCAGGATCCGAAAGAAAAGCGCTTAAAACAATTGATCTTCAATTGCTTGCTAAAGCGTGAGACTTGTATTACTGGCTGCACCAATATGAACGAAGTGGATCTGCTGGAACTAGGCAGTTACACAGAATTGCAAGGCGGAAACATTGTACCACCACAAGGCTACAGTTCTATATTGCGACCGCTCTCTGCGCCTATACCGAAGGAGGCAATCATTACTAAATGTCCAGTAAAGAAAATTCATTGGAAACGAAAAAAGACAATTACCGGACTGGAGACGGTGGATGAGAATTCTGAAGAT---GACGATTCAGATGATACCGAAAAGACAGTTACCGAAGTGCCGGCAGCAGGAGCTCAAACAGCATCAGCAGGTGATGGTGTAGGACGTGAAAAGTCGACTGAGTCAGATGATAACTGTGATTCGAGTGGCAATTTAGTTGATGCTGCTGTGAGAGTAGACTGTGAAGATGGTCGAACCTTTTACGCTGATCATGTGATATGTACCATACCGTTAGGTGTGCTTAAAGCAACACACAAAACGCTATTCTCACCAGAATTACCACATTATAAACAAGAGGCAATTGAAAATTTAATGTTTGGCACGGTTGATAAAATTTTTCTGGAATACGATCGCCCCTTCATGAGCACCTCCATTTCGGAAATAATGCTATTATGGGACGATGACAAGTACGATTTGCATCTTTCGGACGAAGAACGCAATTCAAAGGAGTATTTAAGCAAGAATTGGTACAAAAAGATTTATTCCTTCGCCAAATTGTCTGAAACGTTACTTTTGGGTTGGGTTTCTGGACGTGAGGCTGACTACATGGAGACATTATCGCATGAGGAAGTGGCAGAAAAATGTACAGAAATATTGCGTGCATTCTTGAAAGACCCGTATGTGCCGAAACCGAAGCTTTGTGTGTGCACAAGTTGGAAGTCGCAGGCGTACACTCGTGGCTCATACACATCGATACCTATTGGTGCAACACAAGAGGATATTGAATTGTTAGCGCAACCACTTTACGTTAACCCACAAGCGCAAAAGCCCGCAGTACTGTTCGCCGGCGAGCATACACACTCCAATTTTTATTCAACCGTACATGGTGCCTATTTGACTGGTCGCACTGCCGCTCAGTACTTACTTTCCACAGATGAACCGATCGAAGTCGTTATGGAAGCTGACTCCAGCGATTTGAGCTCCTGGATACAAGGCATTTCG
>latifrons
ATGGGTGAAACTGCACCAATGCCTTCGCCAAGCACCCAAGAGGTAGCAAGTACAAGTGTTACCAACAACGAAACGATTACGCAGCAACAGCAGCAGCCTTTGAAGGTGAAGGTGCTGATTATAGGTGCAGGCATGGCAGGACTTTCTGCCGCAAATCATTTTCTTCATAATGGATGCAATGATTTTCGCATTCTTGAAGCACGTAGCCGGATCGGCGGTCGTATTATTTCAATACCGCTTCGTTCACAAAGAGTCGAACTTGGTGCCAATTGGATACACGGCGTTTTGGGAAATCCGATTTTTGAGATTGCCGTACAACACGGTCTAGTCAGTGTAGTTAATGTACCGAAACCACACACGGTTGTTGCCACAACAGAGGATGGCAATCAGGTTCCTTTTAACATTTTACAAGAGATTTACGAGGCATATGTGTGTTTTATGCGACGATGTGATGAGTATTTTATGTGTCAATACAGCCCACCGCCGGATATTAATAGCGTTGGCGAGCATATTAATTACGAAATTGAAATTTACTTAAGTTCAGTGCAGGATCCGAAGGAAAAGCGCTTGAAACAATTGATCTTCAATTGTTTGCTAAAGCGTGAAACTTGTATTACTGGCTGCACCAATATGAACGAAGTGGATCTATTGGAATTAGGCAGTTACACAGAATTGCAAGGCGGAAACATTGTACCACCACAAGGCTACAGTTCTATATTGCGACCGCTCTCTGCGTCTATACCTAAGGAGGCAATCATTACTAAATGCCCGGTAAAGAAAATTCATTGGAAACGAAAAAAGACAATTACCGGTCTAGAGACGGTGGATGAGAATTCTGAAGAT---GATGATTCAGATGATACCGAAAAGACAGTTACCGAAGTGCCGGCAGCAGGCGCTCAAACAACGTCAGCAGGTGATGGTGTCGTGCGCGAAAAATCGACTGAGTCAGATGAGAACTGTGATTCGAGTGGCAATTTAGTTGATGCTGCTGTAAGAGTAGACTGTGAAGACGGACGAACCTTTTACGCTGATCATGTGATATGTACCATACCCTTAGGTGTGCTTAAATCAACACACAAAACGCTCTTCACACCTGAATTACCACATTATAAACAAGAGGCAATTGAGAATTTAATGTTTGGCACGGTTGATAAAATTTTTCTGGAATACGATCGGCCTTTCATGAGCACCTCCATTTCGGAAATAATGCTATTATGGGACGATGACAAGTACGATTTGCATCTTTCGGACGAAGAACGCAATTCAAAGGAATATTTAAGCAAGAATTGGTACAAAAAGATTTATTCCTTCGCCAAATTATCTGAAACATTACTTTTGGGTTGGGTTTCTGGACGAGAGGCTGACTACATGGAGACATTGTCGCATGAAGAAGTGGCAGAAAAATGTACCGAAATATTACGTGCATTCTTGAAAGACCCGTATGTGCCGAAACCCAAGCTTTGTGTGTGCACAAGTTGGAAGTCGCAGCCGTACACTCGTGGCTCATACACATCGATACCTATTGGAGCAACACAAGAGGATATTGAACTGTTAGCGCAACCACTTTACGTCAACCCACAAGCGCATAAGCCCGCAGTACTGTTCGCCGGCGAGCATACACACTCCAATTTTTATTCAACCGTACATGGTGCCTATTTGACTGGTCGTACTGCCGCTCAGTACTTACTTTCCACAGATGAACCGATCGAAGTCGTTATGGAAGCTGACTCCAGCGATTTGAGCTCCTGGATACAAGGCATTTCG
>minax
ATGGGCGAAACTGCACCAATTCCTTCGCCAAGCACGCAAGCGGTAGTAAGTACAAGTGTTACCAACAACGAAACGATTACGCAGCAACAGCAGCAGCCTTTGAAAGTGAAGGTGCTGATTATTGGTGCAGGCATGGCAGGCCTTTCAGCCGCAAACCACTTTCTACAGAATGGATGCAATGACTTTCGTATACTTGAAGCACGTAACCGGATCGGTGGTCGTATTATATCTATACCGCTGCGTTCACAAAAAGTCGAACTTGGCGCCAATTGGATACACGGCGTTTTGGGTAATCCGATTTTTGAGATTGCCGTACAACACGGTCTAGTCAGTGTAGTTAATGTACCGAAACCACACACGGTTATTGCCACAACAGAAGATGGCAATCAAGTTCCTTTTAACATTCTGCAAGAAATTTACGAAGCTTACGTGTGCTTTCTGCGTCGCTGTGATGAGTACTTTATGTGTCAGTATAGCCCACCGCCTGATATTAATAGCGTGGGCGAGCATATTAATTACGAAATCGAAATTTATCTAAGTTCTGTGACGAATCCGAAGGAGAAGCGCTTGAAACAATTGATTTTCAATTGTTTGCTAAAGCGTGAGACTTGCATTACTGGCTGCACCAATATGAACGAAGTGGATCTACTAGAATTAGGCAGTTACACAGAATTGCAGGGTGGAAATATTGTGCCGCCCCAAGGCTACAGTTCTATTTTGCGGCCGCTTTCTATATATATACCTAAAGAAGCAATCATTACTAAATGCCCGGTAAAGAAAATTCATTGGAAACGGAAAAAGACTGCTACTGGCTTGGAGACAGTGGACGAGAATTCTGAAGAT---GATGATTCAGATGATACCGAAAAGACCGTTACCGAAATGCCAGCAGCAGGAGCACTAGCAGCGGGAACAGTTGCTGATGTAGTACGTGGAAAAACGGCTGAGTCAGATGACACCTGTGATTTGAGTGGCAATTCAATTGATGCTGCTGTAAGAGTAGATTGTGATGATGGGAGAATCTTTTACGCTGATCATGTGATATGTACCATACCGTTGGGTGTGCTAAAAGCAACACATAAAACGCTCTTCGCACCTGAATTACCACATTATAAACAAGAGGCAATTGAGAATTTAATGTTTGGCACCGTAGATAAGATTTACCTTGAATACGATCGCCCCTTCATGAGTACCTCCATATCGGAAATAATGTTGCTATGGGATGATGACAAGTACGATTTGCACCTTTCCGACGAAGAGCGCAATTCAAAGGAGTATTTAAGCAAGAATTGGTACAAAAAAATTTATTCCTTCGCCAAAGTGTCTGAAACATTACTGTTGGGTTGGGTTTCCGGTCGAGAGGCTGACTACATGGAAACGTTGTCGCATGAGGAAGTTGCAGAAAAGTGCACAGAAATATTGCGTGCATTCTTAAAAGATCCGTATGTGCCGAAACCAAAGCTTTGTGTGTGCACTAGTTGGAAGTCACAGCCGTACACTCGAGGCTCATACACATCGATACCTATTGGAGCAACACAAGAGGATATTGAATTGTTAGCGCAGCCACTTTACGTCAACCCACAAGCGGAGAAGCCTGCAGTACTGTTTGCTGGCGAGCATACGCACTCCAATTTTTATTCAACCGTACATGGTGCCTATTTAACTGGTCGCTCTGCCGCTCAGTACTTACTTTCGACAGATGAACCAATCGAAGTTGTTATGGAAGCAGACTCAAGCGATTTGAGTTCTTGGATACACGGCATTTCA
>musae
ATGGGTGAAACCGCACCAATACCTTCGCCAAGCACCCAAGAGGTAGCAAGTACAAGTGTTACCAACAACGAAACGATTACGCAGCAACAGCAGCAGCCTTTGAAAGTGAAGGTGCTGATTATTGGTGCAGGCATGGCAGGACTTTCTGCCGCAAATCATTTTCTTCATAATGGATGCAATGATTTTCGCATTCTTGAAGCACGTAGCCGGATCGGCGGTCGTATTATTTCAATACCGCTTCGTTCACAAAGAGTGGAACTTGGCGCCAATTGGATACATGGCGTTTTAGGAAATCCGATTTTTGAGATTGCTGTACAACACGGTTTAGTCAGTGTAGTTAATGTACCGAAACCACACACAGTTGTTGCCACAACAGAGGATGGCAATCAGGTTCCTTTTAACATTTTGCAAGAGATTTACGAGGCATATGTGTGTTTTATGCGACGATGTGATGAGTATTTTATGTGTCAATACAGCCCACCGCCGGATATTAATAGCGTTGGCGAGCATATTAATTACGAAATTGAAATTTACTTAAGTTCAGTGCAGGATCCGAAGGAAAAGCGCTTGAAACAATTGATCTTCAATTGCTTGCTAAAGCGTGAGACTTGTATTACTGGCTGCACCAATATGAACGAAGTGGATCTGTTGGAATTAGGCAGTTACACAGAATTGCAAGGCGGAAACATTGTACCACCACAAGGCTACAGTTCTATATTGCGACCACTCTCTGCGTCTATACCTAAGGAAGCAATCATTACTAAATGCCCGGTAAAGAAAATTCATTGGAAACGAAAAAAGACAATTACCGGCCTGGAGACGGTGGATGAGAATTCTGAAGAT---GATGATTCAGATGATACCGAAAAGACAGTTACTGAAGTGCCGGCAGCAGGTGCTCAAATAGCGTCAGCAGGTGATGGTGTCGTACGTGAAAAATCGACTGAGTCAGATGAAAACTGTGATTCGAGTGGCAATTTAGTTGATGCTGCTGTGAGAGTAGACTGTGAAGATGGTCGAACCTTTTACGCTGATCATGTGATATGTACCATACCGTTAGGTGTGCTTAAATCAACACACAAAACGCTCTTCACACCTGAATTACCACATTATAAACAAGAGGCAATTGAGAATTTAATGTTTGGCACGGTTGATAAAATTTTTCTGGAATACGATCGCCCCTTCATGAGCACCTCCATTTCGGAAATAATGCTATTATGGGACGATGACAAGTACGATTTGCATCTTTCGGACGAAGAACGCAATTCAAAGGAGTATTTAAGCAAAAATTGGTACAAAAAGATTTATTCCTTCGCCAAATTGTCTGAAACGTTACTTTTGGGTTGGGTTTCTGGACGAGAGGCTGATTACATGGAGACATTGTCGCATGAGGAAGTGGCAGAAAAATGTACAGAAATATTGCGGGCATTCTTGAAAGACCCGTATGTGCCGAAACCCAAGCTTTGTGTGTGCACAAGTTGGAAGTCGCAGTCGTACACTCGTGGCTCATACACATCGATACCTATTGGTGCAACACAAGAGGATATTGAATTGTTAGCGCAACCACTTTACGTCAACCCACAAGCGCAGAAGCCCGCAGTACTGTTCGCCGGCGAGCATACACACTCCAATTTTTATTCAACCGTACATGGTGCCTATTTGACTGGTCGCACTGCCGCTCAGTACTTACTTTCCACAGATGAACCGATCGAAGTCGTTATGGAAGCTGACTCCAGCGATTTGAGCTCCTGGATACAAGGGATTTCG
>oleae
ATGGGCGAAACTGCACCAATGCCTTCGCCAAGCACCCAAGAGGTAGCAAGTACAAGTGTTACCAACAACGAAACGATTACGCAGCAACAGCAGCAGCCTTTGAAGGTGAAGGTGCTGATTATTGGTGCAGGCATGGCAGGACTTTCAGCCGCAAATCATTTTCTTCATAATGGATGCAATGATTTTCGCATTCTTGAAGCACGTAGTCGGATCGGCGGTCGTATTATATCAATACCGCTGCGTTCACAAAGAATCGAACTTGGCGCCAATTGGATACACGGTGTTTTGGGCAATCCGATTTTCGAGATTGCCGTACAACACGGTCTAGTCAGCGTAGTTAATATACCGAAACCACACACGGTTATTGCCACAACAGAGGATGGCAATCAGGTTCCTTTCAACATTTTGCAAGAGATTTACGAGGCATATGTGTGTTTTCTGCGACGATGTGATGAGTATTTTATGTGTCAATATAGCCCACCCCCGGATATAAATAGCGTTGGCGAGCATATAAATTACGAAATTGAAATTTACTTAAGTTCTGTGCAGGATCCGAAGGAGAAGCGCTTAAAACAATTGATCTTCAATTGCTTGTTAAAGCGTGAGACTTGTATTACAGGCTGTACTAATATGAACGAAGTGGATCTGCTAGAATTAGGCAGCTACACAGAATTGCAAGGCGGAAACATTGTACCACCACAAGGCTACAGTTCTATATTGCGACCGCTCTCGACGCCTATACCTAAAGAGGCAATCATTACTAAATGCCCGGTAAAGAAAATTCATTGGAAACGAAAAAAGACAATTACCGGCCTGGAGACGGTGGATGAGAATTCTGAAGAT---GATGATTCAGATGATACCGAAAAGACAGTTACTGAAGTTCCGGCAGCAGGAGCTCTAGCAGCGTCAGCAATTATTGATGTATTACGTGAAAAATCGACTGAGTCAGATGAGAACTGTGATTCGAGTGGCAATTTAATTGATGCTGCTGTCAGAGTAGACTGTGAAGATGGCCAAACCTTTTATGCTGATCATGTGATATGTACCATACCGTTAGGTGTGCTTAAATCAACACACAAAACACTCTTCACACCTGAATTACCACATTACAAACAAGAGGCAATTGAAAATTTAATGTTTGGCACTGTTGATAAAATTTTTCTTGAATACGATCGTCCCTTCATGAGCACATCCATTTCGGAAATAATGTTATTATGGGACGACGAAAAGTATGATTTGCATCTTTCGGACGAAGAACGCAATTCAAAGGAGTATTTAAGCAAGAATTGGTACAAAAAGATTTATTCTTTCGCCAAAGTTTCTGAAACGTTACTTCTTGCTTGGGTTTCTGGACGTGAGGCTGAATACATGGAGACGTTGTCGCACGAAGAAGTTGCAGAAAAGTGCACAGAAATATTGCGTGCATTCCTAAAAGATCCATATGTGCCGAAACCCAAGCTTTGCGTATGCACAAGTTGGAAGTCGCAGCCCTACACTTGTGGCTCATACACATCGATACCTATTGGTGCAACGCAAGAGGATATTGAATTGTTAGCGCAGCCACTTTACGTCAACCCACAAGCACAGAAGCCTGCAGTAGTGTTCGCCGGCGAGCATACACACTCCAATTTTTATTCAACCGTACATGGTGCCTATTTGACTGGTCGCACTGCCGCTCAGTACATACTTTCTACAGATGAACCGATCGAAGTCGTTATGGAAGCTGACTCCAGCGATTTGAGCTCTTGGATACAAGGCATTTCG
>tryoni
ATGGGTGAAACTGCACCAATGCCTTCGCCAAGCACCCAAGAGGTAGCTAGTACAAGTGTTACCAACAACGAAACGATTACGCAGCAACAGCAGCAGCCTTTGAAGGTGAAGGTGCTGATTATTGGTGCAGGCATGGCAGGACTTTCTGCCGCAAATCATTTTCTTCATAATGGATGCAATGATTTTCGCATTCTTGAAGCACGAAGCCGGATCGGCGGTCGTATTATTTCAATACCGTTGCGTTCACAAAGAGTCGAACTTGGCGCCAATTGGATACACGGCGTTTTGGGAAATCCGATTTTTGAAATTGCCGTACAACACGGTCTAGTCAGTGTAGTTAATGTACCGAAACCACACACGGTCATTGCCACAACAGAGGATGGCAATCAGGTTCCTTTTAACATTTTGCAAGAGATTTACGAGGCATATGTGTGTTTTATGCGACGATGTGATGAGTATTTTATGTGTCAATACAGCCCACCCCCGGATATTAATAGCGTTGGCGAGCATATTAATTACGAAATTGAAATTTACTTAAGTTCTGTTCAGGATCCGAAAGAAAAGCGCTTGAAACAATTGATCTTCAATTGCTTGCTAAAGCGTGAGACTTGTATTACTGGCTGCACCAATATGAATGAAGTGGATCTGCTGGAATTAGGCAGTTACACAGAATTGCAAGGCGGAAACATTGTACCACCACAAGGCTACAGTTCTATATTGCGACCGCTCTCTGCGCCTATACCTAAGGAGGCAATCATTACTAAATGTCCAGTAAAGAAAATTCATTGGAAACGAAAAAAGACAATTACCGGCCTGGAGACCGTGGATGAGAATTCTGAAGAT---GATGATTCAGATGATACCGAAAAGACAGTTACCGAAGTGCCGGCAGCAGGAGCCCAAACATCATCAGCAGGTGATGGTGTAGTACGTGAAAAGTCGACTGAGTCAGATGATAACTGTGATTCGAGTGGCAATTTAGTTGATGCTGCTGTGAGAGTAGACTGTGAAGATGGTCGAACCTTTTATGCTGATCATGTGATATGTACCATACCGTTAGGTGTGCTTAAATCAACACACAAAACGCTATTCACACCTGAATTACCACATTATAAACAAGAGGCAATTGAGAATTTAATGTTTGGCACGGTTGATAAAATTTTTCTGGAATACGATCGCCCCTTCATGAGCACCTCCATTTCGGAAATAATGCTATTGTGGGACGATGACAAGTACGATTTGCATCTTTCGGACGAAGAACGCAATTCTAAGGAGTATTTAAGCAAGAATTGGTACAAAAAGATTTATTCCTTCGCCAAATTGTCTGAAACGTTACTTTTGGGTTGGGTTTCTGGACGAGAGGCTGACTACATGGAGACATTGTCGCATGAGGAAGTGGCAGAAAAATGTACAGAAATATTGCGTGCATTCTTGAAAGACCCGTATGTGCCGAAACCGAAGCTTTGTGTGTGCACAAGTTGGAAGTCGCAGTCGTACACTCGTGGCTCATACACATCGATACCTATTGGTGCAACACAAGAGGATATTGAATTGTTAGCGCAACCACTTTACGTCAACCCACAAGCGCAAAAGCCCGCAGTACTGTTTGCTGGTGAGCATACACACTCCAATTTTTATTCAACCGTACATGGTGCCTATTTGACTGGTCGCACTGCCGCTCAGTACTTACTTTCCACAGATGAACCGATCGAAGTCGTTATGGAAGCTGACTCCAGCGATTTGAGCTCCTGGATACAAGGCATTTCG
>zonata
ATGGGTGAAACCGCACCAATGCCTTCGCCAAGCACCCAAGAGGGAGCAAGTACAAGTGTTACCAACAACCAAACGATTATGCAGCAACAGCAGCAGCCTTTGAAGGTGAAGGTGCTGATTATTGGTGCAGGCATGGCAGGACTTTCTGCCGCAAATCATTTTCTTCATAATGGATGCAATGATTTTCGCATTCTTGAAGCACGTAGTCGGATCGGCGGTCGTATTATTTCAATACCGCTTCGTTCACAAAGAGTCGAACTTGGCGCCAATTGGATACACGGCGTTTTGGGAAATCCGATTTTTGAGATTGCTGTACAACACGGTCTAGTCAGTGTAGTCAATGTACCGAAACCACACACTGTTGTTGCCACAACAGAGGATGGCAATCAGGTTCCTTTTAACATTTTGCAAGAGATTTACGAGGCATATGTGTGTTTTATGCGACGATGTGATGAGTATTTTATGTGTCAATACAGCCCACCGCCGGATATTAATAGCGTTGGCGAGCATATTAATTACGAAATCGAAATTTACTTAAGTTCAGTGCAGGATCCGAAGGAAAAGCGCTTGAAACAATTGATCTTCAATTGCTTGCTAAAGCGTGAGACTTGTATTACTGGCTGCACCAATATGAACGAAGTGGATCTGCTGGAATTAGGCAGTTACACAGAATTGCAAGGCGGAAACATTGTTCCACCACAAGGCTACAGTTCTATATTGCGACCGCTCTCTGCTTCTATACCTAAGGAGGCAATCATTACTAAATGCCCCGTAAAGAAAATTCATTGGAAACGAAAAAAGACAATTACCGGCCTGGAGACGGTGGATGAGAATTCTGAAGAT---GATGATTCAGATGATACCGAAAAGACAGTTACCGAAGTGCCGGCAGCAGGAGCTCAAACAGCATCAGCAGGCGATGGTGTCGTACGTGAAAAATCGACTGAGTCAGATGAAAACTGTGATTCGAGTGGCAATTTAGTTGATGCTGCTGTGAGAGTAGACTGTGAAGATGGTCGAACCTTTTACGCTGATCATGTGATATGTACCATACCGTTAGGTGTGCTTAAATCAACACACAAAACGCTCTTCACACCTGAATTACCACATTATAAACAAGAGGCAATTGAGAATTTAATGTTTGGCACGGTTGATAAAATTTTTCTGGAATACGATCGCCCCTTCATGAGCACCTCCATTTCGGAAATAATGCTATTATGGGATGATGACAAGTACGATTTGCATCTTTCGGACGAAGAACGCAATTCAAAGGAGTATTTAAGCAAAAATTGGTACAAAAAGATTTATTCCTTCGCCAAATTGTCGGAAACGTTACTTTTGGGTTGGGTTTCTGGACGAGAGGCTGACTACATGGAGACATTGTCGCATGAGGAAGTGGCAGAAAAATGTACAGAAATATTGCGTGCATTCTTGAAAGACCCGTATGTGCCGAAACCCAAGCTTTGTGTGTGCACAAGTTGGAAGTCGCAGCCGTACACTCGTGGCTCATACACATCGATACCTATTGGTGCAACACAAGAGGATATTGAATTGTTAGCGCAACCACTTTACGTCAACCCACAAGCGCAGAAGCCCGCTGTACTGTTCGCCGGCGAGCATACACACTCCAATTTTTATTCAACCGTACATGGTGCCTATTTGACTGGTCGCACTGCCGCTCAGTACTTACTTTCCACAGATGAACCGATCGAAGTCGTTATGGAAGCTGACTCCAGCGATTTGAGCTCCTGGATACAAGGCATTTCG
