# Supplementary material for: The Impact of Fast Radiation on the Phylogeny of Bactrocera Fruit Flies as Revealed by Multiple Evolutionary Models and Mutation Rate-Calibrated Clock
Source: Insects. 2022 Jun 30;13(7):603. doi: 10.3390/insects13070603 (PMC9319077; doi:10.3390/insects13070603)
Supplement: Supplementary file 1 [file insects-13-00603-s001.zip › File S1/ceratitis_794.fasta]

>bryoniae
---------------------------------------------------------------------------------------------ATGTCGTACCACAAGCCAGAAGCTAAAACCATTCAGGATCTGAAAGACATCGCTCAACGCTTGCGTATCCACTCTATTACGTCAACACAGGCATCTAAATCGGGCCATCCTACATCATGCGCATCCATTGCCGAAATTATGTCGGTATTGTTCTTCAATACCTTGCGCTTGAATTTGAAGTTCCCACGTGATCCCTCGAGCGATCGTTTTATCTTGTCCAAAGGACATTCAGCACCCATTCTATATGCCGCCTGGGCTGAAGCTGGTCTTTTCCCCATCGAAGACTTGCAGAACTTGCGTAAGATCGATAGTGATCTTGAGGGTCATCCAACACCACGTTTGAACTTCATTGATGTCGGTACTGGCTCATTGGGTCAAGGTGTCGCTGTTGCTGCTGGTATGGCCTACGTAGGCAAGAACTACGACAAAGCTGACTACAGAACCTACGTTGTTGTCGGTGATGGTGAATCTGCTGAAGGTTCCATTTGGGAATCGCTGCACTTTGCTGGCCACTACAAATTGGATAACTTATGTGTTATCTTCGATGTGAACCGCTTGGGTCAATCTGAGCCAACTTCATTGCAACATCATATGGAAGTTTATCGCAAACGTTTGGATGCTTTCGGTTTCCACGCCTTGGTTGTCGATGGACACGATGTCGAAGAGTTGGTCAAGGCCCTCCATGAAGCTTCTATAACCAAAAACAAGCCCACTGCCATTATCGCGAAAACATACAAGGGTAAATACTTCCCCAATATTGAGGATTTGGAGAACTGGCATGGCAAGCCATTGGGCGACAAAGCTAACGAAGTGATCAAACACTTGGAGGGTCTGATTGTC---GGTGCCACAGATGCCCCAGCCAATCCACCCAAGAGTCCAGCTAAGTTGAAGCAGGTACCAGTTGTAGACATCACCAATGTCAAGTTGTCGTCACCACCAAACTACAAGTTGGGTGAACAAGTTGCCACACGTCTCGCCTACGGCACCGCTTTGGCTAAGATTGCACAGAACAATGACCGTGTCATCGCTTTGGATGGCGACACCAAGAACTCAACCTTCTCCGACAAGTTGAAGAAAATATTCCCAGAACGTTATATTGAGTGCTTCATTGCCGAACAAAATCTCGCTGGTGTTGCTATTGGTGCTGCCTGCCGTGACCGTACAATTGCTTTCGTTTCCACTTTCGCCACCTTCTTCACACGCGCCTTCGATCAAATTCGTATGGGCGCCATTTCCCAGACAAATGTCAACTTTGTTGGCTCTCACTGTGGTGTCAGTATTGGTGAGGATGGACCCTCTCAAATGGGTTTGGAAGATATCGCTATGTTCCGCGCCATCCCCGGTAGTACCGTATTCTATCCCTCCGATGCTGTAAGCTGTGAACGTGCCGTCGAATTGGCCGCCAATACAAAAGGTGTCTGTTTCATCCGTACATCCCGCCCCAACACCGCTGTCATTTATGGCAACGATGATGTGCTCGCAATCGGCAAAGGTAAAGTTGTCAAGCAGTCACCAAAAGATCAAGTTCTGTTGATCGGCGCTGGCATTACTCTCTACGAATGCCTCAACGCCGCAGCTGAGCTCGAAAAGAGTGGCGTGCATGCACGTGTCATCGATCCATTTACCATTAAGCCTTTGGATGCTGAGCTCATCATTGAGAACGGACGCGCTGTAGGTGGTCGTGTTGTCGTCGTTGAGGATCACTATCAACAAGGTGGTTTGGGTGAGGCTGTATTGAGTGTGCTCGCTGAACAGCGCGACTTTGTCGTTAAGCATCTGTATGTGCCCACTGTGCCACGCTCGGGACCTCCAACCGTGCTCATCGATATGTTCGGTATTTCCGCACGCCATGTTATCAAGGCTGTTGCCGATGTTCTG
>ceratitis
---------------------------------------------------------------------------------------------ATGTCGTACCACAAGCCAGAAGCTAAAGCCATTCAGGAACTAAAAGATATTGCACATCGTTTGCGTATCCATTCCATTACTTCAACTCAAGCATCGAAGTCTGGTCATCCAACATCATGTGCCTCCATCGCCGAAATTATGTCGGTTTTGTTCTTCAACACCCTGCGCTTGAATTTGAAATTCCCACGCGATCCCTCCAGTGATCGTTTCGTGTTGTCCAAAGGCCATTCAGCACCCATTCTGTATGCCGCCTGGGCTGAAGCTGGTCTCTTCCCCATCGAGGATTTGCAAAACCTGCGTAAAATCGACAGTGATCTTGAGGGTCATCCAACACCACGTCTGAACTTCATCGATGTCGGTACGGGTTCGTTGGGTCAAGGTGTTGCTGTTGCCGCTGGTATGGCTTACGTAGGCAAGAACTACGACAAGGCTGACTACAGAACTTATGTTGTTGTTGGTGATGGTGAATCTGCAGAAGGTTCAATTTGGGAATCATTGCACTTTGCTGGTCACTACAAATTGGATAATTTGTGCGTTATCTTCGATGTGAATCGCTTGGGTCAATCTGAGCCAACCTCTTTGCAACATCAAATGGAGGTATATCGCAAACGTTTGGACGCTTTCGGTTTCCATGCTTTGGTTGTCGATGGGCATGATGTTGAGGAGTTGTGCAAGGCTTTCCATGAAGCCGCCACAACTAAGAACAAGCCCACTGCCATTATCGCCAAAACGTACAAGGGCAAATACTTCCCAAATATTGAGGATTTGGAGAACTGGCACGGCAAGCCTTTGGGTGATAAGGCTAATGAGGTGATCAAACACTTGGAGGGTCTTATTGTTAACGGTGCCGTAGCCGGTCCCGTT---GCACCCAAGAGTCCAACAAAATTGAAGCAAGCACCAGTTGTCGACATCACTAACGTCAAACTATCGTCACCACCAAACTACAAATTGGGTGAGCAAGTGGCCACACGTTTAGCTTACGGCACTGCTTTGGCCAAGATTGGGCAAAACAATAGCCGCGTCATCGCTTTGGATGGTGATACCAAGAACTCGACATTCTCCGATAAGTTGAAGCATATCTTTCCCGAACGTTACATCGAATGTTTCATTGCCGAGCAGAATCTCGTTGGTGTTGCTATCGGTGCCGCATGCCGTGACCGTACTATTGCTTTCGTTTCTACTTTCGCCACATTCTTTACACGCGCCTTCGATCAAATTCGTATGGGTGCTATTTCACAAACCAACGTCAACTTTGTTGGCTCCCACTGTGGTGTGAGCATCGGTGAGGACGGCCCCTCTCAGATGGGTCTGGAAGATATCGCCATGTTCCGTGCCATCCCTGGCAGCACTGTATTCTACCCCTCCGATGCGGTCAGCTGTGAACGTGCCGTTGAATTGGCAGCCAACACAAAAGGTGTCTGCTTTATTCGTACATCCCGCCCCAATACTGCTGTCATCTATGGCAACGATGACGTCTTAAAAATCGGCAAAGGTAGAATTGTCAAACAGTCACCCAAGGATCAAGTGCTGTTGATCGGCGCCGGTATCACTCTCTACGAGTGCCTTAATGCTGCTGCTGAACTTGAAAAGAGCGGTGTACACGCACGTGTGTTGGATCCATTCACCATCAAACCTTTGGATGCTCAACTCATCATTGAGAATGGTCGCGCTGTTGGTGGTCGCATTGTAGTCGTTGAGGATCACTATCAGCAAGGTGGTTTAGGTGAGGCTGTTCTGAGCGCTTTGGCCGAGCAACGCGACTTTGTTGTTAAGCATCTGTATGTGCCGACAGTGCCACGCTCTGGTCCACCAACTGTACTCATCGATTTGTTTGGCATTTCTGCGCGTCATGTTGTCAATGCAGTTGCTGCAGTACTG
>correcta
---------------------------------------------------------------------------------------------ATGTCGTACCACAAGCCAGAAGCTAAAACCATTCAGGATCTGAAAGACATCGCTCATCGTTTGCGTATCCACTCTATTACGTCAACACAGGCATCTAAATCGGGCCATCCTACATCATGCGCATCCATTGCCGAAATTATGTCGGTATTGTTCTTCAATACCTTGCGCTTGAATTTGAAGTTCCCACGTGATCCCTCGAGCGATCGTTTTGTCTTGTCCAAGGGACATTCAGCACCCATTCTATATGCCGCCTGGGCTGAAGCTGGTCTTTTCCCCATCGAAGACTTGCAGAACTTGCGTAAGATCAATAGTGATCTTGAGGGTCATCCAACACCACGTTTGAACTTCATTGATGTCGGTACTGGCTCGTTGGGTCAAGGTGTCGCTGTTGCTGCTGGTATGGCCTACGTAGGCAAGAACTACGACAAAGCTGACTACAGAACCTACGTTGTAGTCGGTGATGGTGAATCTGCTGAAGGTTCCATTTGGGAATCGCTGAACTTTGCTGGTCACTACAAATTGGATAACTTGTGTGTTATCTTCGATGTGAATCGCTTGGGTCAATCTGAGCCAACTTCATTGCAACATAATATGGAAATTTATCGCAAACGTTTGGATGCTTTCGGTTTCCACGCCTTGGTTGTCGATGGACACGATGTTGAAGAATTGTGCAAGGCGCTCCATGAAGCTTCTATAACCAAAAACAAGCCCACTGCCATTATCGCCAAAACGTACAAGGGTAAATACTTCCCCAATATTGAGGATTTGGAGAACTGGCATGGCAAGCCATTGGGCGACAAAGCCAACGAAGTGATCAAACACTTGGAGGGCCTGATTGTC---GGTGCCACAGATGCCCCAGCCAATCCACCCAAGAGTCCAGCTAAGTTGAAGCAGGCACCAGTTGTAGATATCACCAATGTCAAATTGTCGTCACCACCAAACTACAAGTTGGGTGAGCAAGTTGCCACACGTCTCGCCTACGGCACCGCTTTGGCTAAGCTAGCACAGAACAATGACCGTGTCATCGCTTTGGACGGCGACACCAAGAACTCAACGTATTCCGACAAGTTGAAGAAAATATTCCCAGAACGTTATATTGAGTGCTTTGTTGCCGAACAAAATCTCACAGGTGTTGCTATTGGTGCTGCTTGCCGTGACCGTACAATTGCTTTTGTTTCCACTTTCGCCACCTTCTTCACACGCGCCTTCGATCAAATTCGTATGGGCGCTATTTCCCAGACAAATGTCAACTTTGTTGGCTCTCACTGTGGTGTCAGTATCGGCGAGGATGGACCCTCCCAAATGGGTTTGGAAGATATCGCTATGTTCCGCGCCATCCCCGGTAGTACCGTATTCTATCCCTCCGATGCTGTAAGCTGTGAACGTGCCGTTGAATTGGCCGCGAATACAAAAGGTGTCTGTTTCATCCGCACATCCCGCCCCAACACCGCTGTCATTTATGGCAACGATGATGTACTCGCAATCGGCAAAGGTAAAGTTGTCAAGCAGTCACCAAAAGATCAAGTGCTGTTGATCGGCGCTGGCATTACTCTTTACGAATGCCTCAACGCCGCTGCTGAGCTCGAAAAGAGTGGCGTGCATGCACGTGTCATCGATCCATTTACCATTAAGCCTTTGGACGCTGAGCTCATCATTAAGAACGGACGCGCTGTTGGTGGTCGTGTTGTCGTCGTTGAGGATCACTATCAACAAGGTGGTTTGGGCGAGGCTGTATTGAGTGCGCTCGCTGAACAGCGTGACTTTGTGGTTAAGCATCTGTATGTGCCTACTGTGCCACGCTCGGGACCTTCAGCTGTGCTCATCGATATGTTCGGTATTTCCGCACGCAATGTTATCAAGGCTGTTGCCGATGTACTG
>cucurbitae
---------------------------------------------------------------------------------------------ATGTCATACCACAAGCCAGAAGCCAAAGCTATTCAGGAGCTTAAAGACATCGCTCAACGTTTGCGTATCCATTCAATTACGTCAACACAGGCATCTAAATCGGGTCATCCAACATCATGCGCCTCCATTGCCGAAATTATGTCGGTGTTGTTCTTCAATACCTTGCGTTTGAATTTAAAATTCCCACGTGATCCCTCGAGTGATCGCTTCGTATTGTCGAAGGGACATTCGGCACCCATTCTATACGCCGCCTGGGCTGAGGCTGGACTCTTCCCCATTGAAGATTTGCAGAATTTGCGCAAGATAGATAGTGATCTTGAGGGACATCCAACACCACGTTTGAATTTCATCGATGTCGGTACTGGCTCGTTGGGTCAAGGTGTCGCTGTAGCTGCTGGTATGGCCTACGTAGGCAAGAACTACGACAAGGCTGACTACAGAACATACGTTGTGGTCGGTGATGGTGAATCTGCTGAAGGTTCAATTTGGGAATCATTGCACTTTGCTGGTCACTACAAATTGGATAACTTGTGTGTTATATTCGATGTGAACCGTTTGGGTCAATCTGAGCCAACCTCATTGCAACATCAAATGGAAGTTTATCGCAAGCGTTTGGATGCTTTCGGTTTCCACGCCTTGGTTGTCGATGGACATGATGTTGAAGAATTGTGCAAAGCTTTCCATGAAGCTTCCATTACCAAGAACAAGCCCACTGCCATTATCGCAAAAACGTACAAGGGTAAATTCTTCCCAAATATCGAGGATTTGGAGAACTGGCATGGTAAGCCATTGGGCGATAAAGCCAACGAAGTTATCAAACACTTGGAGGGCTTGATAGTT---GGCGCTGCAGCTGGTCCAGCCAATCCACCCAAGAGTCCATCTAAATTGAAACAAGCACCTGCTGTAGATATATCCAATGTGAAATTGTCATCACCACCAAGCTACAAGTTGGGTGAGCAAGTTGCTACACGTCTTGCTTACGGTACTGCCTTGGCTAAGATTGCACAAAATAATGACCGTGTCATCGCTTTGGATGGTGATACCAAGAACTCCACCTTCTCCGACAAGCTGAAGAAGGTATTCCCCGAACGTTATATTGAGTGCTTCATCGCCGAACAGAATCTCGTGGGTGTCGCTATTGGTGCTGCCTGCCGTGATCGTACAATTGCTTTCGTTTCCACTTTCGCCACCTTCTTCACACGCGCCTTTGATCAAATTCGCATGGGTGCCATTTCTCAGACAAATGTCAACTTTGTTGGCTCTCACTGTGGTGTGAGTATCGGTGAGGATGGTCCCTCTCAAATGGGTCTGGAAGATATCGCTATGTTCCGTGCCATCCCCGGCAGTACCGTGTTCTATCCCTCCGACGCTGTGAGCTGTGAACGCGCCGTTGAATTGGCCGCCAATACAAAAGGTGTTTGCTTCATCCGTACATCCCGCCCCAACACCGCTGTCATTTATGGCAACGATGATGTGCTCACAATCGGCAAAGGTAAAGTAGTGAAGCAATCACCAAACGATCAAGTGCTGTTGATCGGCGCCGGTATCACCCTCTACGAATGCCTCAACGCTGCCGCTGAGCTCGAAAAGACTGGCGTACATGCACGTGTTATCGATCCATTCACCATTAAGCCTTTGGATGCTGAGCTTATCATTGAGAATGGACGCGCCGTCGGCGGTCGCGTTGTTGTCGTTGAGGATCACTACCAGCAAGGTGGTTTGGGTGAGGCCGTCTTGAGTGTGTTGGCTGAACAGCGTGACTTTGTGGTTAAGCACCTGTATGTACCGAATGTGCCACGTTCCGGTCCACCAAATGTGCTCATCGATATGTTCGGTATTTCTGCCCGTCACGTCGTTAACGCTGTTGCAGCTGTACTC
>dorsalis
---------------------------------------------------------------------------------------------ATGTCGTACCACAAGCCAGAAGCTAAAACCATTCAGGATCTGAAAGACATCGCTCATCGCTTGCGTATCCACTCTATTACGTCAACACAGGCATCTAAATCGGGCCATCCTACATCATGCGCATCCATTGCCGAAATTATGTCGGTATTGTTCTTCAATACCTTGCGCTTGAATTTGAAGTTCCCACGTGATCCCTCTAGCGATCGTTTTATATTGTCCAAGGGACATTCAGCACCCATTCTATACGCCGCCTGGGCTGAAGCTGGTCTTTTCCCCATCGAAGACTTGCAGAACTTGCGTAAGATCGATAGTGATCTTGAGGGTCATCCAACACCACGTTTGAACTTCATTGATGTCGGTACCGGCTCGTTGGGTCAAGGTGTCGCTGTTGCTGCTGGTATGGCCTACGTAGGCAAGAACTACGATAAAGCTGACTACAGAACCTACGTTGTAGTCGGTGATGGTGAATCTGCTGAAGGTTCCATTTGGGAATCACTGCACTTTGCTGGCCACTACAAATTGGATAACTTGTGTGTTATCTTCGATGTGAACCGTTTGGGTCAATCTGAGCCAACTTCATTGCAACATCATATGGAAATTTATCGCAAACGTTTGGATGCTTTCGGTTTCCATGCCTTGGTTGTCGATGGACATGATGTTGAAGAATTGGTCAAGGCGCTCCATGAAGCTTCTATAACCAAAAACAAGCCCACTGCCATTATCGCAAAAACATATAAGGGTAAATACTTCCCCAATATTGAGGATTTGGAGAACTGGCATGGCAAGCCATTGGGCGACAAAGCCAACGAAGTGATCAAGCACTTGGAGGGATTGATTGTC---GGTGCCACAGATGCTCCAGCCAATCCACCCAAGAGTCCAGCTAAGTTGAAGCAGGCACCAGTTGTAGACATCACCAATGTTAAGTTGTCGTCACCACCAAACTACAAGTTGGGTGAGCAAGTTGCCACACGTCTCGCCTACGGCACCGCTTTGGCTAAGCTTGCACAGAACAATGACCGTGTCATCGCTTTGGACGGCGACACCAAGAACTCAACCTTCTCCGATAAGTTGAAGAAAATATTCCCAGAACGTTATATTGAGTGCTTCATCGCCGAACAAAATCTCGCTGGTGTTGCTATTGGTGCTGCCTGCCGTGACCGTACAATTGCTTTCGTTTCCACTTTCGCCACCTTCTTCACACGCGCCTTCGATCAAATTCGTATGGGCGCCATTTCCCAAACGAATGTCAATTTTGTTGGCTCTCACTGCGGTGTCAGTATTGGTGAGGATGGACCCTCTCAAATGGGTTTGGAAGATATCGCTATGTTCCGCGCCATCCCCGGCAGTACCGTATTCTATCCCTCCGATGCTGTAAGCTGTGAACGTGCCGTTGAATTGGCCGCCAATACAAAAGGTGTTTGTTTCATCCGTACATCCCGCCCCAACACCGCTGTCATTTACGGCAACGATGATGTGCTCGCAATTGGCAAAGGTAAAGTAGTCAAGCAGTCACCAAAAGATCAAGTGCTGTTGATCGGCGCTGGCATTACTCTCTACGAATGTCTCAACGCCGCAGCTGAGCTCGAAAAGAGTGGCGTGCATGCACGTGTCATCGATCCATTTACCATTAAGCCTTTGGACGCTGAGCTCATCATTGAGAACGGACGTGCTGTAGGTGGTCGTGTTGTCGTCGTTGAGGATCACTATCAACAAGGTGGTTTGGGCGAGGCTGTATTGAGTGTGCTCGCTGAACAGCGTGACTTTGTGGTTAAGCATCTGTATGTGCCTACTGTGCCACGCTCTGGACCTCCAACTGTGCTCATCGATATGTTCGGTATTTCTGCACGCCATGTTATCAAAGCTGTTGCCGATGTACTG
>jarvisi
---------------------------------------------------------------------------------------------ATGTCGTACCACAAGCCAGAAGCTAAAACCATTCAGGATCTGAAAGACATCGCTCATCGCTTGCGTATCCACTCTATTACGTCAACACAGGCATCTAAATCGGGCCATCCTACATCATGCGCGTCTATTGCCGAAATTATGTCGGTATTGTTCTTCAATACCATGCGCTTGAATTTGAAGTTCCCACGTGATCCCTCGAGCGATCGTTTTATATTGTCCAAGGGACATTCAGCACCCATTCTATATGCCGCCTGGGCTGAAGCTGGTCTTTTCCCCATCGAAGACTTGCAGAACTTGCGTAAGATCGATAGCGATCTTGAGGGTCATCCAACACCACGCTTGAACTTCATTGATGTCGGAACTGGCTCGTTGGGTCAAGGTGTCGCTGTTGCTGCTGGTATGGCCTATGTGGGCAAGAACTACGACAAAGCTGACTACAGAACCTACGTTGTAGTCGGTGATGGTGAATCTGCTGAAGGTTCGATTTGGGAATCGCTGCACTTTGCTGGCCACTACAAATTGGATAACTTGTGTGTTATCTTCGATGTGAACCGTTTGGGTCAATCTGAGCCAACCTCATTGCAACATCAAATGGAAGTTTATCGCAAACGTTTGGATGCTTTTGGTTTTCACGCCTTGGTTGTCGATGGACACGATGTTGAAGAATTGTGCAAGGCGCTCCATGAAGCTTCTATAACCAAAAACAAGCCCACTGCCATTATCGCAAAAACATACAAGGGTAAATACTTCCCCAATATTGAGGATTTGGAGAATTGGCATGGCAAGCCATTGGGCGACAAAGCCAACGAAGTGATCAAACACTTGGAGGGCCTGATTGTC---GGTGCCACAGATGCCCCAGCCAATCCACCCAAGAGTCCAGCTAAGTTGAAGCAAGCACCAGTTGTAGACATCACCAATGTCAAGTTGTCGTCACCACCAAACTACAAGTTGGGTGAGCAAGTTGCCACACGTCTCGCCTACGGCACCGCTTTGGCTAAGATTGCACAGAACAATGACCGTGTCATCGCATTGGACGGCGACACCAAGAACTCAACATTCTCCGACAAGTTGAAGAAAATATTCCCAGAACGTTATATTGAGTGCTTCATTGCCGAACAAAATCTCGTTGGTGTTGCTATTGGTGCTGCCTGCCGTGACCGTACAATTGCTTTCGTTTCCACCTTCGCCACCTTCTTCACACGCGCCTTCGATCAAATTCGTATGGGCGCCATTTCCCAAACGAATGTCAACTTTGTTGGCTCTCACTGTGGTGTCAGTATTGGTGAGGATGGACCCTCTCAAATGGGTTTGGAAGATATCGCTATGTTCCGCGCCATCCCCGGTAGTACCGTATTCTATCCCTCCGATGCTGTAAGCTGTGAACGTGCCGTTGAATTGGCCGCGAATACAAAAGGTGTCTGTTTCATCCGTACATCCCGCCCCAACACCGCTGTCATTTATGGCAACGATGATGTGCTCGCAATTGGCAAAGGTAAAGTAGTCAAGCAGTCACCAAAAGATCAAGTGCTTTTGATCGGTGCTGGCATTACTCTCTACGAGTGCCTCAACGCCGCAGCTGAGCTCGAAAAGAGTGGCGTGCATGCACGTGTCATCGATCCATTTACCATTAAGCCTTTGGACGCTGAGCTCATCATTGAGAACGGACGCGCTTTAGGTGGTCGTGTTGTCGTCGTTGAGGATCACTATCAACAAGGCGGTTTGGGTGAGGCTGTATTGAGTGTGCTCGCTGAACAGCGTGACTTTGTGGTTAAGCATCTGTATGTGCCTACTGTGCCACGCTCGGGACCTCCCGCTGTGCTCATCGATATGTTCGGCATTTCCGCACGCCATGTTATCAAGGCTGTTGCCGATGTACTG
>latifrons
---------------------------------------------------------------------------------------------ATGTCGTATCACAAGCCAGAAGCTAAAACCATTCAGGATCTGAAAGACATTGCTCAACGCTTGCGTATCCACTCAATTACGTCAACACAGGCATCTAAATCGGGCCATCCTACATCATGCGCATCCATTGCCGAAATTATGTCAGTATTGTTCTTCAATACCTTGCGTTTGAATTTGAAGTTCCCACGTGATCCCTCGAGCGATCGTTTTATCTTGTCCAAGGGACATTCAGCACCCATTCTATATGCCGCCTGGGCTGAAGCTGGTCTTTTCCCCATCGAAGACTTGCAGAACTTGCGTAAGATCGATAGTGATCTTGAGGGTCATCCAACACCACGTTTGAACTTCATTGATGTCGGTACTGGCTCGTTGGGTCAAGGGGTCGCTGTTGCTGCTGGTATGGCCTACGTAGGCAAGAACTACGACAAAGCTGACTACAGAACCTACGTTCTTGTCGGTGATGGTGAATCTGCTGAAGGTTCCATTTGGGAATCGCTGCACTTTGCTGGCCACTACAAATTGGATAACTTATGTGTTATCTTCGATGTGAACCGCTTGGGTCAATCTGAGCCAACTTCATTGCAACATAATATGGAAGTTTATCGCAAACGTTTGGATGCTTTCGGTTTCCACGCCTTGGTTGTCGATGGACATGATGTTGAAGAATTGGTCAAGGCGCTCCATGAAGCTTCTATAACTAAAAACAAGCCCACTGCCATTATCGCAAAAACATACAAGGGTAAATACTTCCCCAATATTGAGGATTTGGAGAACTGGCATGGCAAGCCATTGGGCGACAAAGCCAACGAAGTGATCAAACACTTGGAGGGTCTGATTGTC---GGTGCCACAGATGCCCCAGCCAATCCACCCAAGAGTCCAGCTAAGTTGAAGCAGGCACCAGTTGTTGACATCACCAATGTGAAGTTGTCGTCACCACCAAACTACAAGTTGGGTGAACAAGTTGCCACACGTCTCGCCTACGGCACCGCTTTGGCTAAGATTGCACAGAACAATGACCGTGTCATCGCTTTGGATGGCGACACCAAGAACTCAACCTTCTCCGACAAGTTGAAGAAAATATTCCCAGAACGTTATATTGAGTGCTTCATTGCCGAACAAAATCTCGCTGGTGTTGCTATTGGTGCTGCCTGCCGTGACCGTACAATTGCTTTCGTTTCCACTTTCGCCACCTTCTTTACACGCGCCTTCGATCAAATTCGTATGGGCGCCATTTCCCAAACGAATGTCAACTTTGTTGGCTCTCACTGCGGTGTCAGTATTGGTGAGGATGGACCCTCTCAAATGGGTTTGGAAGATATTGCTATGTTCCGCGCCATACCCGGTAGTACCGTATTCTATCCCTCCGATGCTGTGAGCTGTGAACGTGCCGTCGAATTGGCCGCAAATACAAAAGGTGTCTGTTTCATCCGTACATCCCGCCCCAACACCGCTGTCATTTATGGCAACGATGATGTGCTCGCAATCGGCAAAGGTAAAGTTGTCAAGCAATCACCAAAAGATCAAGTGCTGTTGATCGGCGCCGGTATTACTCTCTACGAATGCCTTAACGCTGCAGCTGAGCTCGAAAAAAGTGGCGTGCATGCACGTGTCATCGATCCATTTACCATTAAGCCTTTGGACGCTAAGCTCATCATTGAGAACGGACGCGCTGTTGGTGGTCGTGTTGTCGTCGTTGAGGATCACTATCAACAAGGTGGTTTGGGTGAGGCTGTACTGAGTGTGCTCGCTGAACAGCGTGACTTTGTGGTTAAGCATCTGTATGTACCCACTGTGCCGCGCTCGGGACCTCCAAGTGTGCTCATCGATATGTTCGGTATTTCCGCACGCCATGTTATTAAGGCTGTTGCCGATGTACTG
>minax
---------------------------------------------------------------------------------------------ATGTCGTACCACAAGCCCGAAGCCAAAGCTATTCAGGAGCTGAAAGACATGGCTCATCGTTTGCGTATCCACTCTATTACATCAACACAGGCATCTAAATCGGGCCATCCAACATCATGCGCCTCCATTGCCGAAATTATGTCGGTGTTGTTCTTCAATACCTTGCGTTTGAATTTGAAATTCCCACGTGATCCCTCGAGTGATCGTTTTATATTGTCCAAGGGACATTCGGCTCCCATTCTGTATGCCGCTTGGGCTGAGGCTGGCCTCTTCCCCGTCGAAGACTTGCAAAACCTGCGCAAAATCGATAGTGATCTTGAGGGTCATCCAACACCACGTTTGAACTTCATCGATGTCGGTACTGGCTCATTGGGCCAAGGTGTTGCTGTTGCTGCCGGTATGGCTTACGTGGGCAAGAATTACGACAAGGCTGACTACAGAACCTACGTTGTGGTTGGTGATGGTGAATCTGCTGAAGGTTCGATTTGGGAATCGTTGCACTTTGCTGGTCACTACAAATTGGATAATTTGTGTGTTATTTTTGATGTGAATCGTTTGGGTCAATCTGAGCCAACCTCATTGCAACACCAAATGGAAGTTTATCGCAAACGTTTGGATGCTTTTGGTTTCAACGCCTTGGTTGTCGATGGACATGATGTTGAAGAATTGTGTAAGGCTTTCCATGAAGCTGCCACAACCAAGAACAAACCCACTGCCATTATCGCAAAAACATACAAGGGTAAATTCTTTCCCAATATCGAGGATTTAGAGAACTGGCATGGCAAGCCGTTGGGCGATAAAGCCAATGAGGTGATCAAACATCTGGAGGGCCTGATCGTA---AGTTCAGCTAATGCGCCAGTCAATCCACCCAAGAGTCCGTCTAAGCTGAAGCAGGCACCAGCTGTGGACATCACCAATGTCAAGTTGTCGTCGCCACCAAACTACAAGTTGGGGGAACAAGTTGCCACACGTCTTGCCTACGGCACTGCTTTAGCTAAGATTGCTCAAAACAATGAACGTGTTATCGCATTGGATGGTGACACCAAGAACTCAACCTTCTCTGACAAATTAAAGAAGGTATTCCCCGAACGTTACATTGAGTGCTTCATCGCCGAACAGAATCTCGTGGGTGTAGCCATTGGTGCTGCATGTCGTGATCGTACAATAGCTTTCGTCTCCACTTTCGCCACATTCTTCACACGCGCCTTTGATCAAATACGCATGGGCGCCATTTCGCAGACAAATGTCAACTTTGTTGGTTCCCACTGTGGTGTGAGTATCGGTGAAGATGGTCCATCTCAAATGGGTCTGGAAGATATAGCCATGTTCCGCGCCATTCCTGGTAGTACAGTATTCTATCCCGCCGATGCTGTGAGCTGTGAACGTGCCGTTGAATTGGCCGCTAATACAAAAGGTGTCTGCTTCATTCGTACATCCCGCCCCAACACCGCTGTCATTTATGGCAACGATGAAGTGCTCACGATCGGCAAAGGTAAAGTAATCAAGCAGTCACCAAAAGATCAAGTGCTCTTGATCGGCGCTGGTATTACCCTCTATGAATGTCTCAATGCGGCAGCTGAGCTCAAAAAGAGTGGCGTACATGCACGAGTTATCGATCCCTTCACCATTAAGCCTTTGGATGCTGAGCTTATCATTGAAAATGGACGCGCTGTGGGTGGTCGCATTGTCGTCGTTGAGGATCACTATCAGCAAGGTGGTTTGGGTGAGGCTGTTTTAAGTGCGTTGGCTGAACAGCGCGACTTTGTAGTTAAGCATCTGTATGTGCCTAATGTTCCACGCTCGGGGCCATCTAATGTGCTCATCGACATGTTCGGTATTTCCGCTCGCCATGTAGTGAACGCTGTTGCAGCTGTATTG
>musae
---------------------------------------------------------------------------------------------ATGTCATACCACAAGCCAGAAGCTAAAACCATTCAGGATCTGAAAGACATCGCTCATCGCTTGCGTATCCACTCTATTACGTCAACACAGGCATCTAAATCGGGCCATCCTACATCATGCGCATCCATTGCCGAAATTATGTCGGTATTGTTCTTCAATACCTTGCGCTTGAATTTGAAGTTCCCACGTGATCCCTCTAGCGATCGTTTTATCTTGTCCAAGGGACATTCAGCACCCATTCTATATGCCGCTTGGGCTGAAGCTGGTCTTTTCCCCATCGAAGACTTGCAGAACTTGCGTAAGATCGATAGTGATCTTGAGGGTCATCCAACACCACGTTTGAACTTCATTGATGTCGGCACCGGCTCGTTGGGTCAAGGTGTCGCTGTTGCTGCTGGTATGGCCTACGTAGGCAAGAACTACGACAAAGCTGACTACAGAACCTACGTTGTAGTCGGTGATGGTGAATCTGCTGAAGGTTCCATTTGGGAATCACTGCACTTTGCTGGTCACTACAAATTGGATAACTTGTGTGTTATCTTCGATGTGAACCGTTTGGGTCAATCTGAGCCAACTTCATTGCAACATCATATGGAAATTTATCGCAAACGTTTGGATGCTTTCGGTTTCCATGCCTTGGTTGTCGATGGACATGATGTTGAAGAATTGGTCAAGGCACTTCATGAAGCTTCTATAACCAAAAACAAGCCCACTGCCATTATCGCAAAAACATACAAGGGTAAATACTTCCCCAATATTGAGGATTTGGAAAACTGGCATGGCAAGCCATTGGGCGACAAAGCCAACGAAGTGATCAAGCACTTGGAGGGATTGATTGTC---GGTGCCACAGATGCTCCAGCCAATCCACCCAAGAGCCCAGCTAAATTGAAGCAGGCACCAGTTGTAGATATCACCAATGTCAAGTTGTCGTCACCACCAAACTACAAGTTGGGTGAGCAAGTTGCCACACGTCTCGCCTACGGCACCGCTTTGGCTAAGCTTGCACAGAACAATGACCGTGTCATCGCTTTGGACGGCGATACCAAGAACTCAACCTTCTCCGACAAGTTGAAGAAAATATTCCCAGAACGTTATATTGAGTGCTTCATCGCCGAACAAAATCTCGCTGGTGTTGCTATTGGTGCTGCCTGCCGTGACCGTACAATTGCTTTCGTTTCCACTTTCGCCACCTTCTTCACACGCGCCTTCGATCAAATTCGTATGGGCGCCATTTCCCAAACGAATGTCAACTTTGTTGGCTCTCACTGCGGTGTCAGTATTGGTGAGGATGGACCCTCTCAAATGGGTTTGGAAGATATTGCTATGTTCCGCGCCATCCCCGGTAGTACCGTATTCTATCCCTCCGATGCTGTAAGCTGTGAACGTGCCGTTGAATTGGCCGCCAATACAAAAGGTGTCTGTTTCATCCGTACATCCCGCCCCAACACCGCTGTCATTTACGGCAACGATGATGTGCTCGCAATCGGCAAAGGTAAAGTAGTCAAGCAGTCACCAAAAGATCAAGTGCTGTTGATCGGCGCTGGCATTACTCTCTACGAGTGTCTCAACGCCGCAGCTGAGCTCGAAAAGAGTGGCGTGCATGCACGTGTCATCGATCCATTTACCATTAAGCCTTTGGACGCTGAGCTCATCATTGAGAACGGACGCGCTGTAGGTGGTCGTGTTGTCGTCGTTGAGGATCACTATCAACAAGGTGGTTTGGGCGAGGCTGTATTGAGTGTGCTCGCTGAACAGCGTGACTTTGTGGTTAAGCATCTGTATGTGCCTACTGTGCCACGCTCTGGACCTCCAACTGTGCTCATCGATATGTTCGGTATTTCTGCACGCCATGTTATCAAAGCTGTTGCCGATGTACTG
>oleae
ATATATCCAAACGACATTTTCATGTTCGACCTTAACAACGAACATACATACATATGTACACAGCCCGTTATGGTGTTTGTCACAGTTTATACC---------------------------------------------------------------------------------------------------------CATCCTACATCATGCGCGTCTATTGCCGAAATTATGTCGGTATTGTTCTTCAATACCTTGCGCTTGAATTTGAAATTCCCACGTGATCCCTCAAGTGATCGTTTTATATTGTCTAAGGGACATTCAGCACCCATTCTATATGCCGCCTGGGCTGAAGCTGGTCTCTTCCCCATCGAAGACTTGCAGAACTTGCGTAAGATCGATAGTGATCTTGAGGGTCATCCAACACCACGTTTAAACTTCATTGATGTCGGTACTGGCTCGTTGGGTCAAGGTGTCGCTGTTGGTGCTGGTATGGCTTACGTAGGCAAGAACTACGACAAATCTGACTACAGAACCTACGTTGTGGTCGGTGATGGTGAATCTGCTGAAGGTTCGATTTGGGAATCCCTGCACTTTGCTGGTCACTACAAATTGGATAACTTGTGCGTTATTTTCGATGTAAACCGCTTGGGTCAATCTGAGCCAACCTCACTGCAACATCAAATGGAAATTTATCGCAAACGTTTGGATGCTTTCGGTTTTCACGCCTTGGTTGTCGATGGACATGATGTTGAAGAATTGTCCAAAGCTTTCCATGAAGCTTCTATAACCAAAAACAAGCCCACTGCCATTATCGCAAAAACGTACAAGGGTAAATACTTCCCCAATATCGAGGATTTGGAGAACTGGCATGGCAAGCCATTGGGAGACAAAGCCAACGAAGTGATCAAACACTTGGAGGGCCTCATCGTC---GGTGCCACCTATGCTCCAGCCAATCCACCCAAGAGTCCAGCTAAGTTAAAGCAGGCACCAGTTGTAGATATCACCAATGTCAAGTTGTCGTCACCACCAAACTACAAGTTGGGTGAACAAGTTGCTACACGTCTCGCTTACGGCACTGCTTTGGCTAAGATTGCACAGAACAATGACCGTGTCATCGCTTTGGACGGCGACACCAAGAACTCAACCTTCTCCGACAAGTTGAAGAATATATTCCCAGAACGTTATATTGAGTGCTTCATTGCCGAACAAAATCTCGTGGGTGTTGCTATTGGTACTGCCTGCCGTGATCGTACAATTGCTTTCGTTTCCACATTCGCCACCTTCTTCACACGCGCTTTTGATCAAATTCGTATGGGTGCCATTTCCCAGACAAATGTCAACTTTGTTGGCTCTCACTGTGGTGTCAGTATCGGCGAGGATGGTCCCTCTCAAATGGGTTTGGAAGATATCGCTTTGTTCCGCGCCATTCCCGGTAGTACCGTATTCTATCCCTCCGATGCTGTGAGCTGTGAACGTGCCGTTGAATTGGCCGCCAATACAAAAGGCGTCTGCTTCATCCGTACATCCCGCCCCAACACCGCCGTCATTTATGGCAACAATGATGTGCTCACAGTCGGCAAAGGTAAAGTAGTCAAGCAGTCACCAAAAGATCAAGTGCTGTTGATCGGCGCTGGCATTACTCTCTACGAATGCCTCAACGCCGCAGCTGAGCTCGAAAAGAGTGGCGTACATGCACGTGTTATCGATCCATTCACCATTAAGCCTTTGGATGCTGAGCTGATCATTGAGAACGGACGTGCTGTGGGTGGTCGCATTGTCGTAGTTGAGGATCACTATCAACAAGGTGGTTTGGGTGAGGCTGTATTGAGTGTGCTGGCTGAACAGCGTGACTTTGTGGTTAAGCATCTGTATGTGCCTAATGTTCCACGCTCGGGACCTCCAAATGTGCTTATCGATATGTTCGGTATTTCTGCACGCCATGTCGTCAACGCTGTTGCAACTGTACTG
>tryoni
---------------------------------------------------------------------------------------------ATGTCGTACCACAAGCCAGAAGCTAAAACCATTCAGGATCTGAAAGACATCGCTCATCGCTTGCGTGTCCATTCTATTACGTCAACACAGGCATCTAAATCGGGCCATCCTACATCATGCGCGTCTATTGCCGAAATTATGTCGGTATTGTTCTTCAATACCTTGCGCTTGAATTTGAAGTTCCCACGTGATCCCTCGAGCGATCGTTTTATATTGTCCAAGGGACATTCAGCACCCATTCTATATGCCGCCTGGGCTGAAGCTGGTCTTTTCCCCATCGAAGACTTGCAGAACTTGCGTAAGATCGATAGTGATCTTGAGGGTCATCCAACACCACGCTTGAACTTCATTGATGTCGGAACTGGCTCGTTGGGTCAAGGTGTCGCTGTTGCTGCTGGTATGGCCTACGTAGGCAAGAACTACGACAAAGCTGACTACAGGACCTACGTTGTAGTCGGTGATGGTGAATCTGCTGAAGGTTCGATTTGGGAATCGCTGCACTTTGCTGGCCACTACAAATTGGATAACTTGTGTGTTATCTTCGATGTGAACCGCTTGGGTCAATCTGAGCCAACCTCATTGCAACATCATATGGAAGTTTATCGCAAACGTTTGGATGCTTTCGGTTTCCACGCCTTGGTTGTCGATGGACACGATGTTGAAGAATTGGTCAAGGCGCTCCATGAAGCTTCTATAACCAAAAACAAGCCCACTGCCATTATCGCAAAAACGTACAAGGGTAAATACTTCCCCAATATTGAGGATTTGGAGAACTGGCATGGCAAGCCATTGGGCGACAAAGCCAACGAAGTGATCAAACACTTGGAGGGCCTGATTGTC---GGTGCCACAGATGCCCCAGCCAATCCACCCAAGAGTCCAGCTAAGTTGAAGCAGGCACCAGTTGTAGACATCACCAATGTCAAGTTGTCGTCACCACCAAACTACAAGTTGGGTGAGCAAGTTGCCACACGTCTCGCCTACGGCACCGCTTTGGCTAAGATTGCACAGAACAATGACCGTGTCATCGCTTTGGACGGCGACACCAAGAACTCAACGTTCTCCGACAAGTTGAAGAACATATTCCCAGAACGTTATATTGAGTGCTTCATCGCCGAACAAAATCTCGCTGGTGTTGCTATTGGTGCTGCCTGCCGTGACCGTACAATTGCTTTCGTTTCCACTTTCGCCACCTTCTTCACACGCGCCTTCGATCAAATTCGTATGGGCGCCATTTCCCAAACGAATGTCAATTTTGTTGGCTCTCACTGTGGTGTCAGTATTGGTGAGGATGGACCCTCTCAAATGGGTTTGGAAGATATCGCTATGTTCCGCGCCATCCCCGGTAGTACCGTATTCTATCCCTCCGATGCTGTAAGCTGTGAACGTGCCGTTGAATTGGCCGCGAATACAAAAGGTGTCTGTTTCATCCGTACATCCCGCCCCAACACCGCTGTCATTTATGGCAACGATGATGTGCTCGCAATTGGCAAAGGTAAAGTAGTCAAGCAGTCACCAAAAGATCAAGTGCTGTTGATCGGCGCTGGCATTACTCTCTACGAATGCCTCAATGCCGCAGCTGAGCTCGAAAAGACTGGCGTGCATGCACGTGTCATCGATCCATTTACCATTAAGCCTTTGGACGCTGAGCTCATCATTGAGAACGGACGCGCTGTAGGTGGTCGTGTTGTCGTCGTTGAGGATCACTATCAACAAGGTGGTTTGGGTGAGGCTGTATTGAGTGTGCTCGCTGAACAGCGTGACTTTGTGGTTAAGCATCTGTATGTGCCTACTGTGCCACGCTCGGGACCTCCCACTGTGCTCATCGATATGTTCGGTATTTCCGCACGCCATGTTATCAAGGCTGTTGCCGATGTATTG
>zonata
---------------------------------------------------------------------------------------------ATGTCGTACCACAAGCCAGAAGCTAAAACCATTCAGGATCTGAAAGACATCGCTCATCGCTTGCGTATCCACTCTATTACGTCAACACAGGCATCTAAATCGGGCCATCCTACATCATGCGCATCCATTGCCGAAATTATGTCGGTATTGTTCTTCAATACCTTGCGCTTGAATTTGAAGTTCCCACGTGATCCCTCGAGCGATCGTTTTATATTGTCCAAGGGACATTCAGCACCCATTCTATATGCCGCCTGGGCTGAAGCTGGTCTTTTCCCCATCGAAGACTTGCAGAACTTGCGTAAGATCGATAGTGATCTTGAGGGTCATCCAACACCACGTTTGAACTTCATTGATGTCGGTACTGGCTCGTTGGGTCAAGGTGTCGCTGTTGCTGCTGGTATGGCCTACGTAGGCAAGAACTACGACAAAGCTGACTACAGAACCTACGTTGTAGTCGGTGATGGTGAATCTGCTGAAGGTTCCATTTGGGAATCGCTGCACTTTGCTGGTCACTACAAATTGGATAACTTGTGTGTTATCTTCGATGTGAACCGCTTGGGTCAATCTGAGCCAACTTCATTGCAACATCATATGGAAATTTATCGCAAACGTTTGGATGCTTTCGGTTTCCACGCCTTGGTTGTCGATGGACACGATGTTGAAGAATTGTGCAAGGCGCTCCATGAAGCTTCTATAACCAAAAACAAGCCCACTGCAATTATCGCCAAAACGTACAAGGGTAAATACTTCCCCAATATTGAGGATTTGGAGAACTGGCATGGCAAGCCATTGGGCGACAAAGCCAACGAAGTGATCAAACACTTGGAGGGATTGATTGTC---GGTGCTACAGATGCCCCAGCCAATCCACCCAAGAGTCCAGCTAAGTTGAAGCAGGCACCAGTTGTAGATATCACCAATGTCAAATTGTCGTCACCACCAAACTACAAGTTGGGTGAGCAAGTTGCCACACGTCTCGCCTACGGCACCGCTTTGGCTAAGCTTGCACAGAACAATGACCGTGTCATCGCTTTGGACGGCGACACCAAGAACTCAACGTTTTCCGACAAGTTGAAGAAAATATTCCCAGAACGTTATATTGAGTGCTTCATTGCCGAACAAAATCTCGCTGGTGTTGCTATTGGTGCTGCCTGCCGTGACCGTACAATTGCTTTCGTTTCCACTTTCGCCACCTTCTTCACACGCGCCTTCGATCAAATTCGTATGGGCGCTATTTCCCAGACAAATGTCAACTTTGTTGGCTCTCACTGTGGTGTCAGTATCGGCGAGGATGGACCCTCTCAAATGGGTTTGGAAGATATCGCTATGTTCCGCGCCATCCCCGGTAGTACCGTATTCTATCCCTCCGATGCTGTAAGCTGTGAACGTGCCGTTGAATTGGCCGCGAATACAAAAGGTGTCTGTTTCATCCGTACATCCCGCCCCAACACCGCTGTCATTTATGGCAACGATGAAGTGCTCGCAATCGGCAAAGGTAAAGTTGTCAAGCAGTCACCAAAAGATCAAGTGCTGTTGATCGGCGCTGGCATTACTCTCTACGAATGCCTCAACGCAGCAGCTGAGCTCGAAAAGAGTGGCGTGCACGCACGTGTCATCGATCCATTTACCATTAAGCCTTTGGACGCTGAGCTCATCATTAAGAACGGACGCGCTGTAGGCGGTCGTGTTGTCGTCGTTGAGGATCACTATCAACAGGGTGGTTTGGGCGAGGCTGTATTGAGTGTGCTCGCTGAACAGCGTGACTTTGTGGTTAAGCATCTGTATGTGCCTACTGTGCCACGCTCGGGACCTCCAACTGTGCTCATCGATATGTTCGGTATTTCCGCACGCCATGTTATCAAGGCTGTTGCCGATGTACTG
