# Supplementary material for: The Impact of Fast Radiation on the Phylogeny of Bactrocera Fruit Flies as Revealed by Multiple Evolutionary Models and Mutation Rate-Calibrated Clock
Source: Insects. 2022 Jun 30;13(7):603. doi: 10.3390/insects13070603 (PMC9319077; doi:10.3390/insects13070603)
Supplement: Supplementary file 1 [file insects-13-00603-s001.zip › File S1/ceratitis_8016.fasta]

>bryoniae
ATGGGTCGTGTTATTCGTGCACAACGTAAAGGCGCTGGGTCCGTCTTCAAGGCCCATGTTAAGAGGCGTAAGGGAGCCGCTAAATTGAGACCCCTCGATTTCTCCGAACGTAATGGATATATCCGTGGTGTTGTTAAGGAGATCATCCACGATCCCGGCCGTGGCGCTCCATTGGCTGTCGTACACTTCCGTGACCCCTACCGCTACAAGATCCGTAAGGAATTGTTCATCGCCCCTGAGGGTATGCATACCGGTCAATTCGTATACTGCGGCCGCAAAGCCACTTTGCAAATCGGCAATGTAATGCCCTTGTCCGTGATGCCTGAAGGTACCATCATTTGCAACTTGGAGGAAAAGACCGGAGATCGTGGCCGTTTGGCACGTACATCTGGTAACTACGCTACCGTGATTGCCCACAATCCTGACACCAAGAAGACTCGCGTTAAGCTGCCATCTGGTGCCAAGAAAGTTGTCCCCTCTGCCAATCGTGCTATGGTCGGTATTGTTGCCGGTGGTGGTCGTATCGACAAGCCCATCTTGAAGGCTGGTCGTGCATACCACAAATACAAGGTGAAACGCAACAGCTGGCCTAAGGTGCGTGGTGTTGCTATGAATCCCGTTGAGCATCCTCATGGTGGTGGTAACCATCAACATATAGGTAAAGCTTCCACAGTTAAGCGTGGTACATCTGCTGGTCGCAAGGTCGGTCTCATCGCTGCCCGTCGTACTGGTAGAATACGTGGTGGTAAGGGCGAC
>ceratitis
ATGGGTCGTGTTATTCGTGCACAACGTAAAGGCGCTGGGTCCGTCTTCAAGGCCCATGTTAAGAGGCGTAAGGGAGCCGCTAAATTGAGACCTCTCGACTTCTCCGAACGTAATGGATACATTCGTGGTGTTGTTAAGGAGATCATCCACGATCCCGGCCGTGGTGCACCATTATCTGTCGTGCACTTCCGTGACCCCTACCGCTACAAGATCCGCAAGGAATTGTTCATCGCCCCTGAGGGTATGCACACTGGTCAATTCGTATATTGTGGCCGTAAAGCTACTTTGCAAATTGGCAATGTAATGCCATTGTCCGTGATGCCTGAAGGTACCATCATTTGCAATTTGGAGGAGAAGACTGGTGATCGTGGCCGTTTGGCACGTACATCTGGTAACTACGCCACCGTAATTGCCCACAACCCTGACACCAAGAAGACTCGAGTTAAGTTGCCATCTGGTGCCAAGAAAGTTGTACCCTCTGCCAATCGTGCTATGGTTGGTATTGTTGCCGGTGGTGGTCGTATCGACAAGCCTATCTTGAAGGCTGGCCGTGCTTACCACAAATACAAGGTGAAACGTAACAGCTGGCCTAAGGTACGTGGTGTTGCTATGAACCCTGTGGAGCATCCTCACGGTGGTGGTAACCATCAACATATTGGTAAAGCTTCGACTGTTAAGCGTGGTACATCTGCTGGTCGTAAGGTCGGTCTTATTGCTGCCCGTCGTACCGGTAGAATACGTGGTGGTAAGGGAGAC
>correcta
ATGGGTCGTGTTATTCGTGCACAACGTAAAGGCGCTGGGTCCGTCTTCAAGGCCCATGTTAAGAGGCGTAAGGGCGCCGCTAAATTAAGACCCCTCGATTTCTCCGAACGTAATGGATACATCCGTGGTGTTGTTAAGGAGATCATCCACGATCCCGGCCGTGGCGCTCCATTGGCTGTCGTACACTTCCGTGACCCCTACCGCTACAAGATCCGTAAGGAATTGTTCATCGCCCCTGAGGGTATGCATACCGGCCAATTCGTATACTGCGGCCGCAAAGCCACTTTGCAAATCGGCAATGTAATGCCATTGTCCGTGATGCCTGAAGGTACCATCATTTGCAACTTGGAGGAAAAGACCGGAGATCGTGGCCGTTTGGCACGTACATCTGGTAACTACGCCACCGTGATTGCCCACAATCCTGACACCAAGAAGACTCGCGTTAAGCTGCCATCTGGTGCCAAGAAAGTTGTACCCTCTGCCAATCGTGCTATGGTTGGTATTGTTGCTGGTGGTGGTCGTATCGACAAGCCCATCTTGAAGGCTGGTCGTGCATACCACAAATACAAGGTGAAACGCAACAGCTGGCCTAAGGTGCGTGGTGTTGCTATGAATCCCGTTGAGCATCCTCACGGTGGTGGTAACCATCAACATATTGGTAAAGCTTCCACAGTTAAGCGTGGTACATCTGCTGGTCGCAAGGTCGGTCTCATCGCTGCCCGTCGTACCGGTAGAATACGTGGTGGTAAGGGCGAC
>cucurbitae
ATGGGTCGTGTTATTCGTGCACAACGTAAAGGCGCTGGGTCCGTCTTCAAGGCCCATGTTAAGAGGCGTAAGGGAGCCGCTAAATTGAGACCTTTGGATTTCTCTGAACGCAATGGATACATCCGTGGTGTTGTTAAGGAAATCATCCACGATCCCGGCCGTGGCGCTCCATTGTCTGTAGTGCACTTCCGTGACCCCTACCGCTACAAGGTCCGTAAGGAACTGTTCATCGCCCCTGAGGGTATGCATACCGGTCAATTCGTGTACTGTGGTCGCAAAGCCACTTTGCAAATCGGCAATGTGATGCCACTGTCAGTGATGCCTGAAGGTACCATCATTTGCAACTTGGAGGAGAAGACTGGTGATCGTGGCCGTTTGGCGCGTACATCTGGTAACTACGCCACCGTAATTGCCCACAATCCCGACACCAAGAAGACTCGCGTTAAGCTGCCATCTGGTGCCAAGAAAGTTGTGCCCTCTGCCAATCGTGCTATGGTTGGTATTGTTGCCGGTGGTGGTCGTATCGACAAGCCCATCTTGAAGGCTGGTCGTGCCTACCACAAATACAAGGTGAAACGCAACAGCTGGCCTAAGGTTCGTGGTGTTGCTATGAATCCCGTTGAGCATCCTCACGGTGGTGGTAACCATCAACATATTGGTAAAGCTTCCACAGTCAAGCGTGGTACATCTGCTGGTCGTAAGGTCGGTCTCATCGCTGCCCGTCGTACCGGTAGAATACGTGGTGGTAAGGGAGAC
>dorsalis
ATGGGTCGTGTTATTCGTGCACAACGTAAAGGTGCTGGGTCCGTCTTCAAGGCCCATGTTAAGAGGCGCAAGGGAGCCGCTAAATTGAGACCCCTCGATTTCTCCGAACGTAATGGATACATCCGTGGTGTTGTTAAGGAGATCATCCACGACCCCGGCCGTGGCGCTCCATTGGCTGTCGTACACTTCCGTGACCCCTACCGCTACAAGATCCGTAAGGAATTGTTCATCGCCCCTGAGGGTATGCATACCGGCCAATTCGTATACTGCGGCCGCAAAGCCACTTTACAAATCGGCAATGTGATGCCATTGTCCGTGATGCCTGAAGGTACCATCATTTGCAACTTGGAGGAAAAGACCGGAGATCGTGGCCGTTTGGCTCGTACATCTGGTAACTACGCCACCGTGATTGCCCACAATCCTGACACCAAGAAGACTCGCGTTAAGCTGCCATCTGGTGCCAAGAAAGTTGTGCCCTCTGCCAATCGTGCTATGGTTGGTATTGTTGCCGGTGGTGGTCGTATCGACAAGCCCATCTTGAAGGCTGGTCGTGCATACCACAAATACAAGGTGAAACGCAACAGCTGGCCTAAGGTGCGTGGTGTTGCTATGAATCCCGTTGAGCATCCTCACGGTGGTGGTAACCATCAACATATTGGTAAAGCTTCCACAGTTAAGCGTGGTACATCTGCTGGTCGCAAGGTCGGTCTCATCGCTGCCCGTCGTACCGGTAGAATACGTGGTGGTAAGGGCGAC
>jarvisi
ATGGGTCGTGTTATTCGTGCACAACGTAAAGGCGCTGGGTCCGTCTTCAAGGCCCATGTTAAGAGGCGTAAGGGAGCCGCTAAATTGAGACCCCTCGATTTCTCCGAACGTATTGGATACATCCGTGGTGTTGTTATGGAGATCATCCACGATCCCGGCCTTGTCGCTCCATTGGCTGGCGTACACTTCCGTGACCCCTACCGCTACAAGATCCGTAAGGAATTGTTCATCGCCCCTGAGGGTATGCATACCGGCCAATTCGTATACTGCGGCCGCAAAGCCACTTTGCAAATCGGCAATGTAATGCCATTGTCCGTGATGCCTGAAGGTACCATCATTTGCAACTTGGAGGAAAAGACCGGAGATCGTGGCCGTTTGGCACGTACATCTGGTAACTACGCCACCGTGATTGCCCACAATCCTGACACCAAGAAGACTCGCGTTAAGCTGCCATCTGGTGCCAAGAAAGTTGTGCCCTCTGCCAATCGTGCTATGGTTGGTATTGTTGCCGGTGGTGGTCGTATCGACAAGCCCATCTTGAAGGCTGGTCGTGCATACCACAAATACAAGGTGAAACGCAACAGCTGGCCTAAGGTACGTGGTGTTGCTATGAACCCCGTTGAGCATCCTCACGGTGGAGGTAACCATCACCAAATTGGTAAAGCTTACACAGTCAAGCGTGGTACATCT------------------------------------------------------------------
>latifrons
ATGGGTCGTGTTATTCGTGCACAACGTAAAGGCGCTGGGTCCGTCTTCAAGGCCCATGTTAAGAGGCGTAAGGGAGCCGCTAAATTAAGACCCCTCGATTTCTCTGAACGTAATGGATACATCCGTGGTGTTGTTAAGGAGATTATCCATGATCCCGGCCGTGGCGCACCATTGGCTGTCGTACACTTCCGTGACCCTTACCGCTACAAGATTCGTAAGGAATTGTTCATCGCCCCTGAGGGTATGCATACCGGCCAATTCTTATACTGCGGCCGCAAAGCCACTTTGCAAATCGGCAATGTAATGCCATTGTCCGTGATGCCTGAAGGTACCATCATTTGCAACTTGGAGGAAAAGACCGGAGATCGTGGCCGTTTGGCACGTACATCTGGTAACTACGCCACCGTGATTGCCCACAATCCTGACACCAAGAAGACTCGCGTTAAGCTGCCATCTGGTGCCAAGAAAGTTGTGCCCTCTGCCAATCGTGCTATGGTCGGTATTGTTGCCGGTGGTGGTCGTATCGACAAGCCCATCTTGAAGGCTGGTCGTGCATACCACAAATACAAGGTGAAACGCAACAGCTGGCCTAAGGTACGTGGTGTCGCTATGAATCCCGTTGAGCATCCTCACGGTGGTGGTAACCATCAACATATTGGTAAAGCTTCCACAGTTAAGCGCGGTACATCTGCTGGTCGCAAGGTCGGTCTCATCGCTGCCCGTCGTACCGGTAGAATACGTGGTGGTAAGGGCGAC
>minax
ATGGGTCGTGTTATTCGTGCGCAACGTAAAGGCGCTGGGTCCGTCTTCAAGGCCCACGTTAAGAGGCGTAAGGGAGCCGCTAAATTGAGACCACTAGATTTCTCTGAACGTAATGGATACATCCGTGGTGTTGTTAAGGAGATCATCCACGATCCCGGCCGTGGCGCTCCATTGGCTGTCGTACACTTCCGTGACCCCTACCGCTACAAGATCCGTAAGGAACTGTTCATAGCCCCTGAGGGTATGCATACTGGCCAGTTCGTATACTGCGGCCGCAAAGCCACTTTGCAAATCGGCAATGTGATGCCACTGTCAGTTATGCCTGAAGGTACCATCATTTGCAACTTGGAGGAGAAGACCGGTGACCGTGGCCGTTTGGCACGTACATCTGGTAACTACGCCACCGTGATTGCCCACAATCCTGACACTAAGAAGACTCGCGTTAAGCTACCATCTGGTGCTAAGAAAGTTGTACCCTCAGCCAATCGTGCTATGGTTGGTATTGTTGCCGGTGGTGGTCGTATCGACAAGCCCATCTTGAAGGCTGGTCGTGCATACCACAAATACAAGGTGAAACGCAATAGCTGGCCTAAGGTGCGTGGTGTTGCTATGAATCCCGTTGAGCATCCTCACGGTGGTGGTAACCATCAACATATTGGTAAAGCTTCCACAGTTAAACGTGGTACATCTGCTGGTCGTAAAGTCGGTCTTATCGCTGCCCGCCGTACCGGTAGAATACGTGGTGGTAAGGGCGAC
>musae
ATGGGTCGTGTTATTCGTGCACAACGTAAAGGCGCTGGGTCCGTCTTCAAGGCCCGTGTTAAGAGGCGTAAGGGAGCCGCTAAATTGAGACCCCTCGATTTCTCCGAACGTAATGGATACATCCGTGGTGTTGTTAAGGAGATCATCCATGATCCCGGCCGTGGCGCTCCATTGGCTGTCGTACACTTCCGTGACCCCTACCGCTACAAGATCCGTAAGGAATTGTTCATCGCCCCTGAGGGTATGCTTACCGGCCAATTCGTATACTGCGTCCGCAAAGCCACTTTACAAATCGGCAATGTGATGCCATTGTCCGTGATGCCTGAAGGTACCATAATTTGCAACTTGGAGGAAAAGACCGGAGATCGTGGCCGTTTGGCTCGTACATCCGGTAACTACGCCACCGTGATTGCCCACAATCCTGACACCAAGAAGACTCGCGGTAAGCTGCCATCTGGTGCCAAGAAAGTTGTGCCCTCTGCCAATCGTGCTATGGGTGGTATTGTTGCCGGTGGTGGTCGTATCGACAAGCCAATCTTGAAGGCTGGTCGTGCATACCACAAATACAAGGTGAAACGCAACAGCTGGCCTAAGGTTCGTGGTGTTGCTATGAATCCCGTTGAGCATCCTCACGGTGGTGGTAACCATCAACATATTGGTAAAGCTTCCACAGTTAAGCGTGGTACATCTGCTGGTCGCAAGGTCGGTCTCATCGCTGCCCGTCGTACCGGTAGAATACGTGGTGGTAAGGGCGAC
>oleae
ATGGGTCGTGTTATTCGTGCACAACGTAAAGGCGCTGGGTCCGTCTTCAAGGCCCATGTTAAGAGGCGTAAGGGAGCCGCTAAATTGAGACCCCTGGATTTCTCCGAACGTAATGGATACATTCGTGGTGTTGTTAAGGAGATCATCCACGATCCCGGCCGTGGCGCTCCATTGGCTGTCGTGCACTTCCGTGACCCCTACCGCTACAAGATCCGTAAGGAACTTTTCATCGCTCCTGAGGGTATGCATACCGGTCAATTCGTATACTGCGGCCGCAAAGCCACTTTGCAAATTGGCAATGTGATGCCACTGTCAGTGATGCCTGAAGGTACCATCATTTGCAACTTAGAGGAAAAGACCGGTGATCGTGGCCGTTTGGCACGTACATCTGGTAACTATGCCACCGTAATTGCACACAATCCTGACACCAAGAAAACTCGCGTTAAGCTGCCATCTGGTGCCAAGAAAGTCGTTCCCTCTGCCAATCGTGCTATGGTTGGTATTGTTGCCGGTGGTGGTCGTATCGACAAGCCTATCTTGAAGGCTGGTCGTGCATACCACAAATACAAGGTGAAACGCAACAGCTGGCCTAAGGTACGTGGTGTTGCTATGAATCCTGTTGAGCATCCTCACGGTGGTGGTAACCATCAACATATTGGTAAAGCTTCCACAGTTAAGCGTGGTACATCTGCTGGTCGTAAAGTCGGTCTCATCGCTGCCCGTCGTACCGGTAGAATACGTGGTGGTAAGGGCGAC
>tryoni
ATGGGTCGTGTTATTCGTGCACAACGTAAAGGCGCTGGGTCCGTCTTCAAGGCCCATGTTAAGAGGCGTAAGGGAGCCGCTAAATTGAGACCCCTCGATTTCTCCGAACGTAATGGATACATCCGTGGTGTTGTTAAGGAGATCATCCACGATCCCGGCCGTGGCGCTCCATTGGCTGTCGTACACTTCCGTGACCCCTACCGCTACAAGATCCGCAAGGAATTGTTCATCGCCCCTGAGGGTATGCATACCGGCCAATTCGTATACTGCGGCCGCAAAGCCACTTTGCAAATCGGCAATGTAATGCCATTGTCCGTGATGCCTGAAGGTACCATCATTTGCAACTTGGAGGAAAAGACCGGAGATCGTGGCCGTTTGGCACGTACATCTGGTAACTACGCCACCGTGATTGCCCACAATCCTGACACCAAGAAGACTCGCGTTAAGCTGCCATCTGGTGCTAAGAAAGTTGTGCCCTCTGCCAATCGTGCTATGGTTGGTATTGTTGCCGGTGGTGGTCGTATCGACAAGCCCATCTTGAAGGCTGGTCGTGCATACCACAAATACAAGGTGAAACGTAACAGCTGGCCTAAGGTGCGTGGTGTTGCTATGAATCCCGTTGAGCATCCCCACGGTGGTGGTAACCATCAACATATTGGTAAAGCTTCCACAGTTAAGCGTGGTACATCTGCTGGTCGCAAGGTCGGTCTCATCGCTGCCCGTCGTACCGGTAGAATACGTGGTGGTAAGGGCGAC
>zonata
ATGGGTCGTGTTATTCGTGCACAACGTAAAGGCGCTGGGTCCGTCTTCAAGGCCCATGTTAAGAGGCGTAAGGGAGCCGCTAAATTGAGACCCCTCGATTTCTCCGAACGTAATGGATACATCCGTGGTGTTGTTAAGGAGATCATCCACGATCCCGGCCGTGGCGCTCCATTGGCTGTCGTACACTTCCGTGACCCCTACCGCTACAAGATCCGTAAGGAATTGTTCATCGCCCCTGAGGGTATGCATACCGGCCAATTCGTATACTGCGGCCGCAAAGCCACTTTGCAAATCGGCAATGTAATGCCATTGTCCGTGATGCCTGAAGGTACCATCATTTGCAACTTGGAGGAAAAGACCGGAGATCGTGGCCGTTTGGCACGTACATCTGGTAACTACGCCACCGTAATTGCCCACAATCCTGACACCAAGAAGACTCGCGTTAAGCTGCCATCTGGTGCCAAGAAAGTTGTGCCCTCTGCCAATCGTGCTATGGTTGGTATTGTTGCCGGTGGTGGTCGTATCGACAAGCCCATCTTGAAGGCTGGTCGTGCATACCACAAATACAAGGTGAAACGCAACAGCTGGCCTAAGGTGCGTGGTGTTGCTATGAATCCCGTTGAGCATCCTCACGGTGGTGGTAACCATCAACATATTGGTAAAGCTTCCACAGTTAAGCGTGGTACATCTGCTGGTCGCAAGGTCGGTCTCATCGCTGCCCGTCGTACCGGTAGAATACGTGGTGGTAAGGGCGAC
