# Supplementary material for: The Impact of Fast Radiation on the Phylogeny of Bactrocera Fruit Flies as Revealed by Multiple Evolutionary Models and Mutation Rate-Calibrated Clock
Source: Insects. 2022 Jun 30;13(7):603. doi: 10.3390/insects13070603 (PMC9319077; doi:10.3390/insects13070603)
Supplement: Supplementary file 1 [file insects-13-00603-s001.zip › File S1/ceratitis_8163.fasta]

>bryoniae
ATGGCAGGACGTTTACCGGCTTGTGTGATCGATGTTGGCACAGGTTATACAAAGTTGGGTTATGCGGGTAACAAAGAGCCGCAATTTATTATTCCCTCGGCCATTGCAATTAAGGAGACCGCGCGAGTTGGTGACACTAACACCAGAAGAATAACGAAGGGTGTTGAGGATTTGGATTTCTTTATTGGCGACGAGGCATTCGATGCTACTGGTTACTCAGTTAAGTATCCAGTCCGTCATGGATTGGTGGAAGATTGGGACTTAATGGAACGTTTTCTGGAGCAGTGCATTTTTAAATATCTGCGTGCAGAACCCGAAGATCATCATTTTTTGCTCACTGAACCGCCGCTTAACACGCCAGAGAATCGTGAATATACCGCTGAGATTATGTTTGAAACATTTAATGTTCCTGGTCTCTATATCGCTGTGCAGGCTGTACTTGCCTTGGCCGCGAGTTGGGCCGCCAGGCCTGTAGAAGGACGTACACTAACAGGCATCGTTGTCGATAGCGGTGACGGTGTAACACACGTTATACCAGTGGCTGAAGGCTACGTAATTGGTTCTTGTATCAAACATATTCCCATTGCTGGTCGCAATATCACCTCGTTCATACAGAGTTTATTGCGCGAACGTGAAGTAGGCATACCGCCAGAGCAAAGCTTAGAAACTGCCAAAGCGATTAAGGAGAAGCACTGTTATATTTGTCCAGACATTGCCAAAGAATTTGCCAAATATGATACGGAGCCGGGCAAATGGATACGCAACTATACGGGTACAAATGCGGTGACCAAGAATCCATTCAGCGTCGATGTAGGTTACGAACGTTTCTTAGGACCTGAGATTTTCTTCCATCCCGAATTTTCGAACCCCGATTTCACAACTCCACTATCGGAAATCGTAGACAATGTCATACAAAATTGCCCGATTGATGTGCGACGGCCCCTATACAATAATATAGTATTGAGCGGAGGTTCCACGATGTTCAAAGATTTCGGACGCCGTTTACAGCGTGATATCAAACGATCTGTTGACACACGCCTTCGAATCAGCGAAAACTTATCTGAAGGCCGCATTAAGCCAAAACCAATCGATGTACAAGTCATAACACATCATATGCAGCGATACGCTGTGTGGTTTGGAGGCAGCATGTTGGCATCAACGCCTGAGTTTTATCAAGTGTGCCACACAAAGGCTGCTTATGAGGAATATGGTCCAGGAATTTGTCGTCATAATCCTGTATTTGGCACAATG------------------------------------
>ceratitis
ATGGCAGGACGTCTACCGGCTTGTGTGATCGACGTTGGCACAGGCTATACAAAGTTGGGCTATGCTGGCAATAAAGAGCCACAATTCATAATACCTTCGGCTATTGCTATTAAGGAAACAGCACGAGTGGGAGACACCAATACACGACGCATAACAAAGGGTGTTGAAGATTTAGATTTCTTTATTGGCGATGAAGCATTCGATGCTACTGGTTATTCGGTGAAGTACCCAGTACGTCATGGTTTGGTGGAAGACTGGGATTTGATGGAACGTTTTCTAGAGCAATGCATTTTTAAATATCTGCGCGCCGAACCGGAAGATCATCATTTCCTCTTAACTGAACCTCCGCTTAATACGCCAGAGAATCGCGAATATACCGCAGAGATAATGTTTGAAACATTCAATGTTCCTGGTCTCTACATTGCTGTGCAGGCCGTACTTGCTTTGGCCGCTAGTTGGGCTGCCAGACCGGTGGAAGGACGCACATTAACAGGCATTGTTGTAGATAGCGGCGACGGTGTGACACACGTTATTCCCGTGGCTGAAGGCTACGTAATTGGTTCTTGCATCAAACATATTCCCATTGCTGGTCGCAATATCACCTCGTTCATACAAAGCTTATTGCGTGAGCGTGAGGTTGGCATACCGCCTGAACAAAGTTTAGAGACTGCCAAAGCAATTAAAGAAAAGCACTGTTATATTTGTCCAGACATTGCCAAAGAATTCGCCAAATATGATACGGAGCCAGGCAAATGGATACGCAACTATACGGGTACTAATGCGGTGACAAAAAATCCATTCAGCGTAGATGTTGGCTATGAACGTTTCTTAGGACCTGAGATTTTCTTCCATCCCGAATTTTCAAATCCCGATTTTACCATTCCACTCTCGGAAATTGTTGATAATGTTATACAAAATTGTCCGATTGATGTACGACGACCTCTATACAATAACATCGTTTTAAGTGGCGGTTCGACTATGTTCAAAGATTTCGGCCGTCGTCTGCAGCGCGATATCAAACGATCGGTTGATACGCGTTTACGAATCAGCGAAAACTTATCAGAAGGCCGCATTAAGCCAAAACCAATCGATGTACAAGTCATTACACATCATATGCAGCGATACGCAGTGTGGTTTGGTGGCAGCATGTTGGCATCCACGCCTGAGTTTTATCAAGTGTGCCACACAAAGGCTGCTTATGAGGAATACGGACCGGGCATTTGTCGTCACAATCCTGTATTCGGCACCATG------------------------------------
>correcta
ATGGCAGGACGTTTACCGGCTTGTGTGATCGATGTTGGCACAGGTTATACAAAGTTGGGTTATGCGGGTAACAAAGAGCCGCAATTTATTATTCCCTCGGCTATTGCAATTAAGGAGACCGCGCGAGTTGGTGACACTAACACCAGGAGAATAACGAAGGGTGTTGAGGATTTAGATTTCTTTATTGGCGACGAGGCATTCGATGCTACTGGTTACTCAGTTAAGTATCCAGTCCGTCATGGATTGGTGGAAGATTGGGACTTAATGGAACGTTTTCTGGAGCAGTGCATTTTTAAATATCTGCGCGCTGAACCCGAAGATCATCATTTTTTGCTCACTGAACCGCCGCTTAACACGCCAGAGAATCGCGAATATACCGCTGAGATTATGTTTGAAACATTTAATGTTCCTGGTCTCTATATCGCCGTGCAGGCTGTACTTGCCTTGGCCGCGAGTTGGGCCGCCAGGCCTGTAGAAGGACGTACACTAACAGGCATCGTTGTCGATAGCGGTGACGGTGTAACACACGTTATACCAGTGGCTGAGGGCTACGTAATTGGTTCTTGTATCAAACATATTCCCATTGCTGGTCGCAATATTACCTCGTTCATACAGAGTTTATTGCGCGAACGTGAAGTAGGCATACCGCCAGAGCAAAGTTTAGAAACTGCCAAAGCGATTAAGGAGAAGCACTGTTATATTTGTCCAGACATTGCCAAAGAATTTGCCAAATATGATACGGAGCCGGGCAAATGGATACGCAACTATACGGGTACAAATGCGGTGACTAAGAATCCATTCAGCGTCGATGTAGGTTACGAACGTTTCTTAGGACCTGAGATTTTCTTCCATCCCGAATTTTCGAACCCCGATTTCACAACTCCACTATCGGAAATCGTAGATAATGTCATACAAAATTGCCCGATTGATGTACGACGACCCCTATACAATAATATAGTATTGAGCGGCGGTTCCACGATGTTCAAAGATTTCGGACGCCGTTTACAGCGTGATATCAAACGATCTGTTGACACACGCCTCCGAATCAGCGAAAACTTATCTGAAGGCCGCATTAAGCCAAAACCAATCGATGTACAAGTCATAACACATCATATGCAGCGATATGCTGTGTGGTTTGGAGGCAGCATGTTGGCATCCACGCCTGAGTTTTATCAAGTGTGCCACACAAAGGCTGCTTATGAGGAATATGGTCCAGGAATCTGTCGTCATAATCCTGTATTTGGCACCATG------------------------------------
>cucurbitae
ATGGCAGGACGTCTACCGGCTTGTGTGATCGATGTTGGCACAGGCTATACCAAATTGGGCTACGCTGGCAACAAAGAACCACAATTTATTATACCCTCAGCAATTGCAATTAAGGAGACAGCGCGAGTTGGAGACACGAACACGCGTAGGATAACGAAAGGTGTAGAGGATTTGGATTTCTTTATTGGCGACGAAGCATTCGATGCTACCGGATACTCGGTTAAGTACCCAGTGCGTCATGGTTTGGTGGAAGACTGGGACTTGATGGAACGTTTTTTGGAGCAGTGCATTTTTAAATATCTGCGTGCCGAACCGGAAGATCATCATTTTCTGCTTACTGAACCGCCGCTCAATACGCCAGAGAATCGCGAATATACCGCAGAGATTATGTTTGAAACATTTAATGTTCCTGGTCTCTATATTGCTGTGCAGGCTGTACTTGCCTTGGCTGCCAGTTGGGCCGCCAGACCTGTAGAAGGACGCACACTAACAGGCATTGTTGTAGATAGCGGTGATGGTGTAACGCACGTTATACCCGTGGCTGAAGGCTACGTAATTGGTTCTTGTATCAAACATATACCCATTGCTGGCCGCAATATCACCTCGTTCATACAGAGTTTACTGCGTGAACGCGAAGTAGGCATACCGCCGGAGCAAAGTTTAGAGACTGCCAAAGCGATTAAAGAGAAGCACTGTTATATTTGTCCAGACATTGCCAAAGAATTTGCCAAATATGATACGGAGCCAGGCAAATGGGTACGCAACTACACGGGTACCAATGCGGTGACCAAAAATCCATTCAGCGTCGATGTAGGCTATGAGCGTTTCTTAGGACCTGAGATTTTCTTCCATCCCGAATTTTCAAATCCTGATTTCACCACGCCACTATCCGAAATCGTAGACAATGTCATACAAAATTGCCCGATCGATGTACGACGACCCTTATACAATAACATAGTATTGAGCGGCGGTTCGACAATGTTCAAAGATTTCGGACGTCGTTTGCAGCGCGATATCAAACGTTCCGTAGATACACGTCTCCGAATCAGCGAAAACTTATCAGAAGGCCGCATTAAGCCAAAACCAATCGATGTACAAGTCATAACACATCATATGCAGCGATATGCTGTGTGGTTTGGTGGCAGCATGTTGGCATCCACGCCTGAGTTTTATCAAGTGTGCCACACAAAGGCTGCTTACGAGGAGTATGGTCCAGGAATTTGTCGTCATAATCCTGTATTTGGTACCATG------------------------------------
>dorsalis
ATGGCAGGACGTTTACCGGCTTGTGTGATCGATGTTGGCACAGGTTATACAAAGTTGGGTTATGCGGGTAACAAAGAGCCGCAATTTATTATTCCCTCTGCTATTGCAATTAAGGAGACCGCGCGAGTTGGTGACACTAACACCAGGAGAATAACGAAGGGTGTTGAGGATTTAGATTTCTTTATTGGCGACGAGGCATTCGATGCTACTGGTTACTCAGTTAAG---GCAATCCGTCATGGATTGGTGGAAGATTGGGACTTAATGGAACGTTTTCTGGAGCAGTGCATTTTTAAATATCTGCGTGCAGAACCCGAAGATCATCATTTTTTGCTCACTGAACCGCCGCTTAACACGCCAGAGAATCGCGAATATACCGCTGAGATTATGTTTGAAACATTTAATGTTCCTGGTCTCTATATCGCCGTGCAGGCTGTACTTGCCTTGGCCGCGAGTTGGGCCGCCAGGCCTGTAGAAGGACGTACACTAACAGGCATCGTTGTCGATAGCGGTGACGGCGTAACACACGTTATACCAGTGGCTGAGGGCTACGTAATTGGTTCTTGTATCAAACATATTCCCATTGCTGGTCGCAATATCACCTCTTTCATACAGAGTTTATTGCGAGAACGTGAAGTGGGCATACCGCCAGAGCAAAGTTTAGAAACTGCCAAAGCGATTAAGGAGAAGCACTGTTATATTTGTCCAGACATTGCCAAAGAATTTGCCAAATATGATACGGAGCCGGGCAAATGGATACGCAACTATACGGGTACAAATGCGGTGACTAAGAATCCATTCAGCGTCGATGTAGGTTACGAACGTTTCTTAGGACCTGAGATTTTCTTCCATCCCGAATTTTCGAACCCCGATTTCACAACTCCACTATCGGAAATCGTAGATAATGTCATACAAAATTGCCCGATTGATGTGCGACGACCCCTATACAATAATATAGTATTGAGCGGCGGTTCCACGATGTTCAAAGATTTCGGACGCCGTTTACAGCGTGATATCAAACGATCTGTTGACACACGCCTCCGAATCAGCGAAAACTTATCTGAAGGCCGCATTAAGCCAAAACCAATCGATGTACAAGTCATAACACATCATATGCAGCGATATGCTGTATGGTTTGGAGGCAGCATGTTGGCATCCACGCCTGAGTTTTATCAAGTGTGCCACACAAAGGCTGCTTATGAGGAATATGGTCCAGGAATTTGTCGTCATAATCCTGTATTTGGCACCATG------------------------------------
>jarvisi
ATGGCAGGACGTTTACCGGCTTGTGTGATCGATGTTGGCACAGGTTATACAAAGTTGGGTTATGCGGGTAACAAAGAGCCGCAATTTATTATTCCTTCGGCCATTGCAATTAAGGAGACCGCGCGAGTTGGTGACACTAACACCCGGAGAATAACGAAGGGTGTTGAGGATTTAGATTTCTTTATTGGCGACGAGGCATTCGATGCTACTGGTTATTCAGTTAAGTATCCAGTCCGTCATGGATTGGTGGAAGATTGGGACTTAATGGAACGTTTTCTGGAGCAGTGCATTTTTAAATATCTGCGTGCAGAACCCGAAGATCATCATTTTTTGCTCACTGAACCGCCGCTTAACACGCCAGAGAATCGGGAATATACCGCTGAGATTATGTTTGAAACATTTAATGTTCCTGGTCTCTATATCGCCGTGCAGGCTGTACTTGCCTTGGCCGCGAGTTGGGCCGCCAGGCCTGTAGAAGGACGTACACTAACAGGCATCGTTGTCGATAGCGGTGACGGTGTAACACACGTTATACCAGTGGCTGAGGGCTACGTAATTGGTTCTTGTATCAAACATATTCCCATTGCTGGTCGCAATATCACCTCGTTCATACAGAGTTTATTGCGTGAACGTGAAGTAGGCATACCGCCGGAGCAAAGTTTAGAAACTGCCAAAGCGATTAAGGAGAAACACTGTTATATTTGTCCAGACATTGCCAAAGAATTTGCCAAATATGATACGGAGCCGGGCAAATGGATACGCAACTATACGGGTACTAATGCGGTGACCAAGAATCCATTCAGCGTCGATGTAGGTTACGAACGTTTCTTAGGACCTGAGATTTTCTTCCATCCCGAATTTTCGAACCCCGATTTCACCACTCCACTATCGGAAATCGTAGACAATGTCATACAAAATTGTCCGATTGATGTGCGACGACCCCTATACAATAATATAGTATTGAGTGGCGGTTCGACGATGTTCAAAGATTTCGGACGCCGTTTACAGCGTGATATCAAACGATCCGTTGACACACGCCTCCGAATCAGCGAAAACTTATCTGAAGGCCGCATTAAGCCAAAACCAATCGATGTACAAGTCATAACACATCATATGCAGCGATATGCTGTGTGGTTTGGAGGCAGCATGTTGGCATCCACGCCTGAGTTTTATCAAGTGTGCCACACAAAGGCTGCTTATGAGGAATATGGTCCAGGAATTTGTCGTCACAATCCGGTATTTGGCACCATG------------------------------------
>latifrons
ATGGCAGGACGTTTACCGGCTTGTGTGATCGATGTTGGCACAGGTTATACAAAGTTGGGTTATGCGGGTAACAAAGAGCCGCAATTTATTATTCCGTCGGCCATTGCAATTAAGGAGACCGCGCGAGTTGGTGACACTAACACCAGGAGAATAACGAAGGGTGTTGAAGATTTAGATTTCTTTATTGGCGACGAGGCATTCGATGCTACTGGTTACTCAGTTAAGTATCCAGTCCGTCATGGATTGGTGGAAGATTGGGACTTAATGGAACGTTTTCTGGAGCAGTGCATTTTTAAATATCTGCGTGCAGAACCCGAAGATCATCATTTTTTGCTCACTGAACCACCGCTTAACACGCCAGAGAATCGCGAATATACCGCTGAGATTATGTTTGAAACATTTAATGTTCCTGGTCTCTATATCGCCGTGCAGGCTGTACTTGCTTTGGCCGCGAGTTGGGCCGCCAGGCCTGTAGAAGGACGTACACTAACAGGCATCGTTGTCGATAGCGGTGACGGTGTAACACACGTTATACCCGTGGCTGAGGGCTACGTAATTGGTTCTTGTATCAAACATATTCCCATTGCTGGTCGCAATATCACCTCATTCATACAGAGTTTATTGCGCGAACGTGAAGTAGGCATACCGCCAGAGCAAAGTTTAGAAACTGCCAAAGCGATTAAGGAGAAGCACTGTTATATTTGTCCAGACATTGCCAAAGAATTTGCCAAATATGATACGGAGCCGGGCAAATGGATACGCAACTATACGGGTACAAATGCGGTGACCAAGAATCCATTCAGCGTCGATGTAGGTTACGAACGTTTCTTAGGACCTGAGATTTTCTTCCATCCCGAATTTTCGAACCCCGATTTCACAACTCCACTATCGGAAATCGTAGACAACGTCATACAAAATTGCCCGATTGATGTGCGACGACCCCTATACAATAATATAGTATTGAGCGGAGGTTCCACGATGTTCAAAGATTTCGGACGCCGTTTACAGCGTGATATCAAACGATCTGTTGACACACGCCTCCGAATCAGCGAAAACTTATCTGAAGGCCGCATTAAGCCAAAACCAATCGATGTACAAGTCATAACACATCATATGCAGCGATATGCTGTGTGGTTTGGAGGCAGCATGTTGGCATCCACGCCTGAGTTTTATCAAGTGTGCCACACAAAGGCTGCTTATGAGGAATATGGTCCAGGAATTTGTCGTCATAATCCTGTATTTGGCACCATG------------------------------------
>minax
ATGGCAGGACGTCTACCGGCTTGTGTGATCGATGTTGGCACAGGCTATACAAAGTTGGGCTATGCGGGAAACAAAGAACCGCAATTTATTATTCCCTCGGCAATTGCAATTAAGGAGACAGCGCGTGTTGGAGACACTAATACGCGAAGAATAACGAAAGGTGTTGAGGATTTAGATTTCTTTATTGGCGACGAAGCATTCGATGCTACCGGTTACTCGGTTAAGTACCCAGTGCGTCACGGATTAGTGGAGGATTGGGATTTGATGGAACGTTTTCTGGAGCAGTGCATTTTTAAATATCTGCGTGCAGAACCGGAAGATCATCATTTTCTGCTAACTGAACCGCCACTCAATACGCCAGAGAATCGTGAATATACTGCTGAGATTATGTTTGAAACATTTAATGTTCCTGGCCTCTATATCGCTGTGCAGGCTGTACTTGCCTTGGCCGCGAGTTGGGCCGCCAGGCCTGTAGAGGGACGCACACTAACAGGCATTGTTGTAGATAGCGGTGACGGTGTAACACACGTTATACCCGTGGCTGAAGGCTACGTAATTGGTTCTTGTATCAAACATATTCCAATTGCCGGTCGCAATATCACCTCATTCATACAGAGTTTGTTGCGCGAACGTGAAGTAGGCATACCGCCTGAGCAAAGTTTAGAGACTGCCAAAGCGATTAAAGAGAAGCACTGTTATATTTGTCCAGACATTGCCAAAGAATTTGCCAAATATGATACGGAGCCGGGCAAATGGGTACGCAACTACACGGGTACTAATGCGGTGACTAAGAATCCATTCAGCGTCGACGTAGGCTACGAACGTTTCTTAGGACCTGAGATTTTCTTCCATCCCGAATTTTCAAATCCTGATTTCACCATTCCACTATCAGAAATCGTAGACAATGTTATACAAAATTGCCCAATTGATGTACGACGACCCCTATACAATAACATAGTATTGAGCGGTGGCTCGACAATGTTCAAAGATTTCGGACGTCGTTTACAGCGTGATATCAAACGATCCGTTGATACACGCCTCCGAATCAGCGAAAACTTATCAGAAGGTCGCATTAAGCCCAAACCAATCGATGTACAAGTCATTACACATCATATGCAGCGATATGCTGTGTGGTTTGGAGGCAGCATGTTGGCATCCACGCCTGAGTTTTATCAAGTGTGTCACACAAAAGCTGCCTATGAGGAATATGGTCCAGGAATTTGTCGTCATAATCCTGTATTTGGCACTATG------------------------------------
>musae
ATGGCAGGACGTTTACCGGCTTGTGTGATCGATGTTGGCACAGGTTATACAAAGTTGGGTTATGCGGGTAACAAAGAGCCGCAATTTATTATACCCTCGGCTATTGCAATTAAGGAGACCGCGCGAGTTGGTGACACTAACACCAGGAGAATAACGAAGGGTGTTGAGGATTTAGATTTCTTTATTGGCGACGAGGCATTCGATGCTACTGGTTACTCAGTTAAGTATCCAGTCCGTCATGGATTAGTGGAAGATTGGGACTTAATGGAACGTTTTCTGGAGCAGTGCATTTTTAAATATCTGCGTGCAGAACCCGAAGATCATCATTTTTTGCTCACTGAACCGCCTCTTAACACGCCAGAGAATCGCGAATATACCGCTGAGATTATGTTTGAAACATTTAATGTTCCTGGTCTCTATATCGCCGTGCAGGCTGTACTTGCCTTGGCCGCGAGTTGGGCCGCCAGGCCAGTAGAAGGACGTACACTAACAGGCATCGTTGTCGATAGCGGTGACGGTGTAACACACGTTATACCAGTGGCTGAGGGCTACGTAATTGGTTCTTGTATCAAACATATTCCCATTGCTGGTCGCAATATCACCTCGTTCATACAGAGTTTATTGCGAGAACGTGAAGTAGGCATACCGCCAGAGCAAAGTTTAGAAACTGCCAAAGCGATTAAGGAGAAGCACTGTTATATTTGTCCAGACATTGCCAAAGAATTTGCCAAATATGATACGGAGCCGGGCAAATGGATACGCAACTATACGGGTACAAATGCGGTGACTAAGAATCCATTCAGCGTCGATGTAGGTTACGAACGTTTCTTAGGACCTGAGATTTTCTTCCATCCCGAATTTTCGAACCCCGATTTCACAACTCCACTATCGGAAATCGTAGATAATGTCATACAAAATTGCCCGATTGATGTGCGACGACCCCTATACAATAATATAGTATTGAGCGGCGGTTCCACGATGTTCAAAGATTTCGGACGCCGTTTACAGCGTGATATCAAACGATCTGTTGACACACGCCTCCGAATCAGCGAAAACTTATCTGAAGGCCGCATTAAGCCAAAACCAATCGATGTACAAGTCATAACACATCATATGCAGCGATATGCTGTATGGTTTGGAGGCAGCATGTTGGCATCCACG------------------------------------------------------------------------------------------GTTTACCTTTATTGCTCAAAGTACGTAAGGCTTGTA
>oleae
ATGGCAGGACGTCTACCGGCTTGTGTGATCGATGTTGGCACAGGCTATACAAAGTTGGGGTATGCGGGCAACAAAGAGCCGCAATTTATTATTCCCTCGGCCATTGCAATTAAGGAGACAGCGCGAGTTGGTGACACTAACACCCGGAGAATAACGAAAGGTGTTGAGGATTTAGATTTCTTTATTGGCGACGAAGCATTCGATGCTACCGGATACTCAGTTAAGTACCCAGTGCGTCATGGATTGGTGGAAGACTGGGACTTGATGGAACGTTTTCTCGAGCAGTGCATTTTTAAATATCTGCGTGCAGAACCAGAAGATCATCATTTTTTGCTAACTGAACCGCCGCTCAATACACCAGAGAATCGCGAATATACCGCTGAGATTATGTTTGAAACATTTAAT---------------------------------------------------------------------------------------------------------------------------------------GCTGAGGGCTACGTAATTGGTTCTTGTATTAAACATATTCCCATTGCTGGTCGCAATATCACCTCGTTCATACAGAGTTTATTGCGCGAACGTGAAGTAGGCATACCGCCTGAGCAAAGTTTAGAAACTGCCAAAGCGATTAAGGAGAAGCACTGTTATATTTGTCCAGACATTGCCAAAGAATTTGCCAAATATGATACGGAGCCGGGCAAATGGATACGCAACTATACGGGTACTAACGCGGTCACCAAGAATCCATTCAGTGTCGATGTAGGCTACGAACGTTTCTTAGGACCTGAGATTTTCTTCCATCCCGAGTTTTCAAACCCCGATTTCACCACACCACTATCAGAAATCGTAGACAATGTCATACAAAATTGCCCGATTGATGTACGACGACCCCTATACAATAATATAGTATTGAGCGGCGGTTCGACAATGTTCAAAGATTTCGGACGTCGTTTACAGCGTGATATAAAACGATCCGTTGACACACGCCTCCGAATCAGCGAAAACTTATCAGAAGGCCGCATTAAGCCAAAACCAATCGATGTTCAAGTCATAACACATCATATGCAGCGATATGCCGTGTGGTTTGGCGGCAGCATGTTGGCATCGACGCCTGAGTTTTATCAAGTGTGCCACACAAAGGCTGCTTATGAGGAATATGGTCCAGGAATTTGTCGTCATAATCCTGTATTTGGCACCATG------------------------------------
>tryoni
ATGGCAGGACGTTTACCGGCTTGTGTGATCGATGTTGGCACAGGTTATACAAAGTTGGGTTATGCGGGTAACAAAGAGCCGCAATTTATTATTCCTTCGGCCATTGCAATTAAGGAGACCGCGCGAGTTGGTGACACTAACACCCGGAGAATAACGAAGGGTGTTGAGGATTTAGATTTCTTTATTGGCGACGAGGCATTCGATGCTACTGGTTACTCAGTTAAGTATCCAGTCCGTCATGGATTGGTGGAAGATTGGGACTTAATGGAACGTTTTCTGGAGCAGTGCATTTTTAAATATCTGCGTGCAGAACCCGAAGATCATCATTTTTTGCTCACTGAACCGCCGCTTAACACGCCAGAGAATCGCGAATATACCGCTGAGATTATGTTTGAAACATTTAATGTTCCTGGTCTCTATATCGCCGTGCAGGCTGTACTTGCCTTGGCCGCGAGTTGGGCCGCCAGGCCTGTAGAAGGACGTACACTAACAGGCATCGTTGTCGATAGCGGTGACGGTGTAACACACGTTATACCAGTGGCTGAGGGCTACGTAATTGGTTCTTGTATCAAACATATTCCCATTGCTGGTCGCAATATCACCTCGTTCATACAGAGTTTATTGCGTGAACGTGAAGTAGGCATACCGCCGGAGCAAAGTTTAGAAACTGCCAAAGCGATTAAGGAGAAGCACTGTTATATTTGTCCAGACATTGCCAAAGAATTTGCCAAATATGATACGGAGCCGGGCAAATGGATACGCAACTATACGGGTACTAATGCGGTGACCAAGAATCCATTCAGCGTCGATGTAGGTTACGAACGTTTCTTAGGACCTGAGATTTTCTTCCATCCCGAATTTTCGAACCCCGATTTCACCACTCCACTATCGGAAATCGTAGACAATGTCATACAAAATTGTCCGATTGATGTGCGACGACCCCTATACAATAATATAGTATTGAGTGGCGGTTCGACGATGTTCAAAGATTTCGGACGCCGTTTACAGCGTGATATCAAACGATCCGTTGACACACGCCTCCGAATCAGCGAAAACTTATCTGAAGGCCGCATTAAGCCAAAACCAATCGATGTACAAGTCATAACACATCATATGCAGCGATATGCCGTGTGGTTTGGAGGCAGCATGTTGGCATCCACGCCTGAGTTTTATCAAGTGTGCCACACAAAGGCTGCTTATGAGGAATATGGTCCAGGAATTTGTCGTCACAATCCGGTATTTGGCACCATG------------------------------------
>zonata
ATGGCAGGACGTTTACCGGCTTGTGTGATCGATGTTGGCACAGGTTATACAAAGTTGGGTTATGCGGGTAACAAAGAGCCGCAATTTATTATTCCCTCGGCTATTGCAATTAAGGAGACCGCGCGAGTTGGTGACACTAACACCAGGAGAATAACGAAGGGTGTTGAGGACTTAGATTTCTTTATTGGCGACGAGGCATTCGATGCTACTGGTTACTCAGTTAAGTATCCAGTCCGTCATGGATTGGTGGAAGATTGGGACTTAATGGAACGTTTTCTGGAGCAGTGCATTTTTAAATATCTGCGTGCAGAACCCGAAGATCATCATTTTTTGCTCACTGAACCGCCGCTTAACACGCCAGAGAATCGCGAATATACCGCTGAGATTATGTTTGAAACATTTAATGTTCCTGGTCTCTATATCGCCGTGCAGGCTGTACTTGCCTTGGCCGCGAGTTGGGCCGCCAGGCCTGTAGAAGGACGTACACTAACAGGCATCGTTGTCGATAGCGGTGACGGTGTAACACACGTTATACCAGTGGCTGAGGGCTACGTAATTGGTTCTTGTATCAAACATATTCCCATTGCTGGTCGCAATATCACCTCGTTCATACAGAGTTTATTGCGCGAACGTGAAGTAGGCATACCGCCAGAGCAAAGTTTAGAAACTGCCAAAGCGATTAAGGAGAAGCACTGTTATATTTGTCCAGACATTGCCAAAGAATTTGCCAAATATGATACGGAACCGGGCAAATGGATACGCAACTATACGGGTACAAATGCGGTGACTAAGAATCCATTCAGCGTCGATGTAGGTTACGAACGTTTCTTAGGACCTGAGATTTTCTTCCATCCCGAATTTTCGAACCCCGATTTCACAACTCCACTATCGGAAATCGTAGATAATGTCATACAAAATTGCCCGATTGATGTACGACGACCCCTATACAATAATATAGTATTGAGCGGCGGTTCCACGATGTTCAAAGATTTCGGACGCCGTTTACAGCGTGATATCAAACGATCTGTTGACACACGCCTCCGAATCAGCGAAAACTTATCTGAAGGCCGCATTAAGCCAAAACCAATCGATGTACAAGTCATAACACATCATATGCAGCGATATGCTGTGTGGTTTGGAGGCAGCATGTTGGCATCCACGCCTGAGTTTTATCAAGTGTGCCACACAAAGGCTGCTTATGAGGAATATGGTCCAGGAATCTGTCGTCATAATCCTGTATTTGGCACCATG------------------------------------
