# Supplementary material for: The Impact of Fast Radiation on the Phylogeny of Bactrocera Fruit Flies as Revealed by Multiple Evolutionary Models and Mutation Rate-Calibrated Clock
Source: Insects. 2022 Jun 30;13(7):603. doi: 10.3390/insects13070603 (PMC9319077; doi:10.3390/insects13070603)
Supplement: Supplementary file 1 [file insects-13-00603-s001.zip › File S1/ceratitis_8347.fasta]

>bryoniae
ATGTTGGACTTAGAAATTGTGCCTGAGTTATCGCTGGGATGTGATACTTGGGAGTTCGTTTTGGGGATGCACTTTTCGCAAGCAATAGCAATAATACAATCGCAAGTGGGAATAATTAAAGGCGTGCAAGTGCTTTACTCGGATACAAACCCATTGGGTGTGGATATTATAATAAACTTACCTCAAGATGGTGTTCGTTTGATTTTTGATCCCATAGTTCAACGTTTGAAAACCATTGAAGTATTCAATATGAAATTGGTTAAGCTGAAGTATGGTGGAGTACACTTCAATTCCCCCGAAGTACTGCCCTCCATTGAACAAATTGAACATTCTTTTGGGGCTACCCATCCTGGCGTATACGACGCTGCAAAACAATTGTTTGCTTTACACTTCCGTGGATTGAGTTTCTTTTTCCCTGTGGATAGTAAATTGCAAGAGGGATACGCACATGGCTTGGGATCATTGATTTTTTTAAGTGGCGCATCGCCAGTTGTATCAAAAATGTCTCTCTACTCTGGTAGTAATGTTTCGGAGACACGCGCTCCACCGCTTCCACTCTCTTGTTATCATCGTCAGATATATTTGGATTCAGCTAAAGTGTTACGTTCTACAAATGGTTATTCAAAAGGTCTCAAACTAAAATTATATACCGAGGGATCTAGTCGCTCATTAGAACATCGGCGCCAATGTTTCACAAGGGAAGTTCTTTTCGGCGACAGCTGCCAGGATGTAGCTATGAAACTTGGTGCACCAAATCGAATATTTTTTAAAAGTGAAGATAAAATGAAAATACATTCTTCCAGTGTAAACCGCCAGGCGCAGAGTAAAAGGAGCGATACTTTCTTTAATTATTTCACACTTGGCATTGACGTGTTATTTGATGCGCGTACCCAAACTTGCAAGAAGTTTGTGTTACATACAAATTACCCAGGACATTTCAACTTCAACATGTACCATCGCTGTGAATTCAAATTTAATTTGAAAAGTGAAAATGATCATGATTGTAATTATGGTAAAAAGAGCTCCGAGGACATTGAAGTTACTGCATACGCCAAGTGGGACGAGATTAGTGCGGTAGTGCCGTCAGCTCGTCCGGTGGTGCTTCATCGCGCTAGCTCAACAAACACTGCCAATCCCTTCGGTGCAACTTTTTGCTATGGTTATCAGGATATAATATTTGAGGTTATGACAAACAATCACATTGCCTCCATAACATTATACAGTACGATTCCACCATTAAAACAAACTGAGCAGTCTTACCAGGAG---CACAAATTGCAGGATATAAGTTTATCA
>ceratitis
ATGTTGGACTTAGAGATTGTACCCGAGTTGTCCCTTGGTTGTGATGCGTGGGAATTTGTCCTTGGAATGCACTTTTCACAAGCAATATCAATCATTCAATCACAAGTGGGCATCATTAAAGGTGTGCAAGTACTTTATTCAGAAACAAATCCATTGGGTGTGGACATTATTATAAACTTACCCCAAGATGGTGTTCGCTTAATTTTCGATCCTGTTATACAACGTTTAAAAACTATCGAAGTGTTCAACATGAAACTGGTTAAACTGAAGTACGGAGGAGTACACTTCAATTCCCCAGAGGTACTACCATCCATTGAACAAATCGAGCATTCCTTTGGGGCTACACATCCTGGTGTATATGATGCAGCAAAACAATTATTTGCACTACATTTTCGTGGATTGAGCTTCTTTTTTCCGGTGGACAGCAAATTGCAAGAAGGATACGCACATGGTTTAGGGTCTTTAATATTTTTAAGTGGCGCATCACCAGTAGTTTCGAAAATGTCACTATACTCCGGGAGCAATGTTTCTGAGACGCGGGCTCCACCTCTTCCACTCTCTTGTTACCATCGACAGATCTATTTAGACTCGGCCAAAGTGTTGCGCTCTGAAAATGGTTATACTCAAGGATTAAAGTTACAGCTATTTACGGAGGGTTCTAGTCGAGCTTTAGAACATCGTCGACTATGTTTCACCAGAGAAATTCTATTTGGCGACAGTTGTCAAGATGTAGCTATGAAGCTGGGTGCACCGAATCGAATTTTCTTTAAAAGTGAAGATAAAATGAAAATACACTCCTCAAATGTAAACCGACAGGCACAGAATAAACGTAGCGATACATTCTTTAATTATTTTACCCTTGGTATTGATGTATTGTTCGATGCACGTACTCAAACTTGTAAGAAGTTTGTATTGCACACAAATTATCCGGGACATTTCAATTTCAATATGTATCATCGTTGTGAATTCAAATTTAATTTGAAACGTGAGGATGAACTTTCAAATAATTATGAAAAAACAATCTCCGAAGACATTGAAATCACTGCTTACGCAAAGTGGGACGAAATTAGTGCGGTAGTCCCTTCAGCTCGTCCGGTGGTACTCCATCGCGCTAGCTCTACAAACACTGCCAACCCTTTCGGAGCAACTTTCTGTTACGGCTATCAGGATATAATATTTGAGGTCATGACAAACAACCATATTGCCTCAATCACTTTGTACCGCACTATTCCACCGGTTAAGCAAACGGAGCAGTCTTACCATCAGCAGCACAAAATGCAGGACATAAGTTTAACT
>correcta
ATGTTGGACTTAGAAATTGTGCCTGAGTTATCGCTGGGATGTGATACTTGGGAGTTCGTTTTGGGGATGCACTTTTCGCAAGCAATAGCAATAATACAATCGCAAGTGGGAATAATTAAAGGCGTGCAAGTGCTTTACTCGGATACAAACCCATTGGGTGTGGATATTATAATAAACTTACCTCAAGATGGTGTTCGTTTGATTTTTGATCCCATAGTTCAACGCTTGAAAACCATTGAAGTATTCAATATGAAATTGGTCAAGCTGAAGTATGGTGGCGTACACTTCAATTCCCCAGAAGTTCTGCCCTCCATAGAACAAATTGAACATTCTTTTGGGGCTACCCATCCTGGCGTATACGACGCTGCAAAACAATTGTTTGCTTTACACTTCCGTGGATTGAGTTTCTTTTTCCCAGTGGATAGTAAATTGCAAGAGGGATACGCACATGGCTTGGGATCATTGATTTTTTTAAGTGGCGCATCGCCAGTTGTATCAAAAATGTCTCTCTACTCTGGTAGTAATGTTTCGGAGACACGCGCTCCACCGCTTCCACTCTCTTGTTATCATCGACAGATATATTTGGATTCAGCTAAAGTGTTACGTTCTACAAATGGTTATTCAAAAGGTCTCAAACTAAAATTATATACCGAGGGATCTAGTCGCTCATTAGAACATCGGCGCCAATGTTTCACAAGGGAAGTTCTTTTCGGCGACAGCTGTCAGGATGTAGCTATGAAACTTGGTGCACCAAATCGAATATTTTTTAAAAGTGAAGATAAAATGAAAATACACTCTTCCAGTGTAAACCGCCAGGCGCAGAGTAAAAGGAGCGATACTTTCTTTAATTATTTCACACTTGGCATTGACGTGTTATTTGATGCGCGTACCCAAACTTGCAAGAAGTTCGTGTTACATACAAATTACCCAGGACATTTCAACTTCAACATGTACCATCGCTGTGAATTCAAATTTAATTTGAAAAGTGAAAATGATCATGATTGTAATTATGGTAAAAAGAGCTCCGAGGACATTGAAGTTACTGCATACGCCAAGTGGGACGAGATTAGTGCGGTAGTGCCGTCAGCTCGTCCGGTGGTGCTTCATCGCGCTAGCTCAACAAACACTGCCAATCCCTTCGGTGCAACCTTTTGCTATGGTTATCAGGATATAATATTTGAGGTTATGACAAACAATCACATTGCCTCCATTACATTATACAGTACGATTCCACCATTAAAACAAACTGAGCAGTCTTACCAGGAG---CACAAATTGCAGGATATAAGTTTATCA
>cucurbitae
ATGTTGGACTTGGAAATTGTTCCTGAGTTATCACTGGGATGTGATGCTTGGGAGTTCGTTTTGGGAATGCATTTTTCGCAAGCCATAGCAATAATACAATCGCAAGTGGGAATTATTAAAGGCGTACAAGTACTTTACTCCGATACAAATCCATTGGGTGTGGATATTATAATAAACTTACCTCAAGATGGTGTTCGTTTGATTTTTGATCCAATAGTTCAACGTTTGAAAACCATTGAAGTATTTAATATGAAGTTGGTAAAGCTGAAGTATGGTGGGGTACACTTCAATTCCCCCGAAGTTTTGCCTTCAATTGAACAAATTGAACATTCTTTTGGGGCTACCCATCCTGGTGTATACGACGCGGCAAAACAATTGTTTGCTCTACACTTTCGTGGATTGAGTTTCTTTTTTCCAGTTGACAGTAAATTGCAAGAGGGATACGCACATGGCTTGGGATCATTGATTTTCTTAAGTGGAGCATCGCCAGTTGTATCAAAAATGTCGCTCTACTCTGGTAGTAATGTTTCGGAGACACGCGCTCCAGCGCTTCCACTCTCCTGTTACCATCGACAGATATATTTGGATTCAGCTAAAGTCTTACGTTCTACAAATGGTTATACTAAAGGTCTGAAATTAAAATTGTATACGGAGGGATCTAGTCGCGCATTGGAACATCGTCGTCAATGTTTCACAAGAGAAGTACTCTTTGGAGACAGCTGTCAGGATGTATCTATGAAACTTGGTGCACCGAATCGTATATTTTTTAAAAGTGAAGATAAAATGAAAATACACTCGTCAAGTGTAAACCGCCAGGCGCAGAGTAAACGGAGTGATACTTTCTTCAATTATTTCACACTTGGCATAGATGTGTTGTTTGATGCTCGTACACAAACTTGCAAAAAGTTTGTCTTGCACACAAATTACCCAGGTCATTTCAACTTCAATATGTACCATCGATGTGAATTTAAATTCAATTTGAAAAGTGAAAATGAGCATGATTGTAATTATGAAAAAAAGATCTCCGAGGACATTGAAATTACTGCATATGCTAAGTGGGACGAGATTAGTGCGGTAGTGCCGTCAGCTCGTCCTGTGGTTCTCCATCGCGCTAGCTCAACAAACACTGCCAATCCCTTCGGTGCAACATTTTGCTACGGTTATCAGGATATAATATTCGAGGTTATGACAAATAATCACATCGCCTCAATAACATTGTACAGTACGATTCCACCATTAAAACAAACTGAGCAGTCTTACCAGGAG---CACAAATTGCAGGATATAAGTTTATCA
>dorsalis
ATGTTGGACTTAGAAATTGTGCCTGAGTTATCGCTGGGATGTGATACTTGGGAGTTCGTTTTGGGGATGCACTTTTCGCAAGCAATAGCAATAATACAATCTCAAGTGGGAATAATAAAAGGCGTGCAAGTGCTTTACTCGGATACAAACCCATTGGGTGTGGATATTATAATAAACTTACCTCAAGATGGTGTTCGTTTGATTTTTGATCCCATAGTTCAACGCTTGAAAACCATTGAAGTATTCAATATGAAATTGGTTAAGCTGAAGTATGGTGGAGTACACTTCAATTCCCCAGAAGTTCTGCCCTCCATAGAACAAATTGAACATTCTTTTGGGGCTACCCATCCTGGTGTATACGACGCTGCAAAACAATTGTTTGCTTTACACTTCCGTGGATTGAGTTTCTTTTTCCCAGTGGATAGTAAATTGCAAGAGGGATACGCACATGGCTTGGGATCATTGATTTTTTTAAGTGGCGCATCGCCAGTTGTATCAAAAATGTCTCTCTACTCTGGTAGTAATGTTTCGGAGACACGCGCTCCACCGCTTCCACTCTCTTGTTATCATCGACAGATATATTTGGATTCAGCTAAAGTGTTACGTTCTACAAATGGTTATTCAAAAGGTCTCAAACTAAAATTATATACCGAGGGATCTAGTCGCTCATTAGAACATCGGCGCCAATGTTTCACAAGGGAAGTTCTTTTCGGCGACAGCTGTCAGGATGTAGCTATGAAACTTGGTGCACCAAATCGAATATTTTTTAAAAGTGAAGATAAAATGAAAATACACTCTTCCAGTGTAAACCGCCAGGCGCAGAGTAAAAGGAGCGATACTTTCTTTAATTATTTCACACTTGGCATTGACGTGTTATTTGATGCGCGTACCCAAACTTGCAAGAAGTTTGTGTTACATACAAATTACCCAGGACATTTCAACTTCAACATGTACCATCGCTGTGAATTCAAATTTAATTTGAAAAGTGAAAATGATCATGATTGTAATTATGGTAAAAAGAGCTCCGAGGACATTGAAGTTACTGCATACGCCAAGTGGGACGAGATTAGTGCGGTAGTGCCGTCAGCTCGTCCGGTGGTGCTTCATCGCGCTAGCTCAACAAACACTGCCAATCCCTTCGGTGCAACCTTTTGCTATGGTTATCAGGATATAATATTTGAGGTTATGACAAACAATCACATTGCCTCCATAACATTATACAGTACGATTCCACCATTAAAACAAACTGAGCAGTCTTACCAGGAG---CACAAATTGCAGGATATAAGTTTATCA
>jarvisi
ATGTTGGACTTAGAAATTGTGCCTGAGTTATCGCTGGGATGTGATACTTGGGAGTTCGTTTTGGGGATGCACTTTTCGCAAGCAATAGCAATAATACAATCGCAAGTGGGAATAATTAAAGGCGTGCAAGTGCTTTACTCGGATACAAACCCATTGGGTGTGGATATTATAATAAACTTACCTCAAGATGGTGTTCGTTTGATTTTTGATCCCATAGTTCAACGTTTGAAAACCATTGAAGTATTCAATATGAAATTGGTCAAGCTGAAGTATGGTGGAGTACACTTCAATTCCCCAGAAGTTCTGCCCTCCATAGAACAAATTGAACATTCTTTTGGGGCTACCCATCCTGGCGTATACGACGCTGCAAAACAATTGTTTGCTTTACACTTCCGTGGATTGAGTTTCTTTTTCCCAGTGGATAGTAAATTGCAAGAGGGATACGCACATGGCTTGGGATCATTGATTTTTTTAAGTGGCGCATCGCCAGTAGTATCAAAAATGTCTCTCTACTCTGGTAGTAATGTTTCGGAAACACGCGCTCCACCGCTTCCACTCTCTTGTTATCATCGACAGATATATTTGGATTCAGCTAAAGTGTTACGTTCTACAAATGGTTATTCAAAAGGTCTCAAACTAAAATTATATACCGAGGGATCTAGTCGCTCATTAGAACATCGGCGCCAATGTTTCACAAGGGAAGTTCTTTTCGGCGACAGCTGTCAGGATGTAGCTATGAAACTTGGTGCACCAAATCGAATATTTTTTAAAAGTGAAGATAAAATGAAAATACACTCTTCCAGTGTAAACCGCCAGGCGCAGAGTAAAAGGAGCGATACTTTCTTTAATTATTTCACACTTGGCATTGACGTGTTATTTGATGCGCGTACCCAAACTTGCAAGAAGTTTGTGTTACATACAAATTACCCAGGACATTTCAACTTCAACATGTACCATCGCTGTGAATTCAAATTTAATCTGAAAAGTGAAAATGATCATGATTGTAATTATGGTAAAAAGAGCTCCGAGGACATTGAAGTTACTGCATACGCCAAGTGGGACGAGATTAGTGCGGTAGTGCCGTCAGCTCGTCCGGTGGTGCTTCATCGCGCTAGCTCAACAAACACTGCCAATCCTTTCGGTGCAACCTTTTGCTATGGTTATCAGGATATAATATTTGAGGTTATGACAAACAATCACATTGCCTCCATAACATTATACAGTACGATTCCACCATTAAAACAAACTGAGCAGTCTTACCAGGAG---CACAAATTGCAGGATATAAGTTTATCA
>latifrons
ATGTTGGACTTAGAAATTGTGCCTGAGTTATCGCTGGGATGTGATACTTGGGAGTTCGTTTTGGGGATGCACTTTTCGCAAGCAATAGCAATAATACAATCGCAAGTGGGAATAATTAAAGGCGTGCAAGTGCTTTACTCGGATACAAACCCATTGGGTGTGGATATTATAATAAACTTACCTCAAGATGGTGTTCGTTTAATTTTTGATCCCATAGTTCAACGTTTGAAAACCATTGAAGTATTCAATATGAAATTAGTAAAGCTGAAGTATGGTGGAGTACACTTCAATTCCCCAGAAGTTCTGCCCTCCATAGAACAAATTGAACATTCTTTTGGGGCTACCCATCCTGGCGTATACGACGCTGCAAAACAATTATTTGCTTTACATTTCCGTGGATTGAGTTTCTTTTTCCCAGTGGATAGTAAATTGCAAGAGGGATACGCACATGGTTTGGGATCATTGATTTTTTTAAGTGGCGCATCGCCAGTTGTATCAAAAATGTCTCTCTACTCTGGTAGTAATGTTTCGGAGACACGCGCTCCACCGCTTCCTCTCTCTTGTTATCATCGACAGATATATTTGGATTCAGCTAAAGTGTTACGTTCTACAAACGGTTATTCAAAAGGTCTCAAACTAAAATTATATACCGAGGGATCCAGTCGCTCATTAGAGCATCGGCGCCAATGTTTCACAAGGGAAGTTCTTTTCGGCGACAGCTGTCAGGATGTAGCTATGAAACTTGGTGCACCAAATCGAATATTTTTTAAAAGTGAAGATAAAATGAAAATACACTCTTCCAGTGTAAACCGTCAGGCGCAGAGTAAAAGGAGCGATACTTTCTTTAATTATTTCACACTTGGCATAGACGTGTTATTTGATGCGCGTACCCAAACTTGCAAGAAGTTTGTGTTACATACAAATTACCCAGGACATTTCAACTTCAATATGTACCATCGCTGTGAATTCAAATTTAATTTGAAAAGTGAAAATGATCAT------AATTATGGAAAAAAGAGCTCCGAGGACATTGAAGTTACTGCATACGCCAAGTGGGACGAGATTAGTGCGGTAGTGCCGTCAGCTCGTCCGGTGGTGCTTCATCGCGCTAGCTCAACAAACACTGCCAATCCCTTCGGTGCAACCTTTTGCTATGGTTATCAGGATATAATATTTGAGGTCATGACAAACAATCATATTGCCTCCATAACATTATACAGTACGATTCCACCATTAAAACAAACTGAGCAGTCTTACCAGGAG---CACAAATTGCAGGATATAAGTTTGTCA
>minax
ATGTTGGACTTAGAGATTGTGCCTGAGTTATCGCTGGGATGTGATGCATGGGAGTTTGTTTTGGGCATGCACTTTTCGCAAGCAATAGCAATAATACAATCGCAAGTGGGAATAATTAAAGGCGTGCAAGTACTTTACTCGGATACAAATCCATTGGGTGTGGATATTATAATAAACTTACCTCAAGATGGTGTTCGTTTGATTTTTGATCCAATAGTTCAACGTTTGAAAACAATTGAAGTATTTAATATGAAATTGGTAAAGCTGAAGTATGGTGGAGTACATTTCAATTCCCCAGAAGTTCTACCCTCCATTGAACAAATTGAACATTCTTTTGGGGCTACCCATCCTGGCGTATACGACGCTGCAAAGCAACTGTTTGCTTTACATTTCCGTGGATTGAGTTTCTTTTTTCCAGTGGATAGTAAATTGCAAGAAGGATATGCACATGGCTTAGGATCATTGATTTTTTTAAGTGGCGCTTCGCCAGTTGTATCAAAAATGTCCCTCTACTCTGGTAGTAATGTTTCTGAGACACGCGCTCCACCGCTTCCACTCTCTTGTTACCATCGACAGATATATTTAGATTCAGCTAAAGTTTTACGTTCTTCAAATGGTTATACTAAAGGTCTTAAACTGAAACTATATACAGAGGGATCTAGTCGCGCATTAGAACATCGGCGTCAATGTTTCACAAGAGAAGTTCTCTTTGGAGACAGCTGTCAGGATGTTGCAATGAAACTTGGTGCACCGAATCGAATCTTTTTTAAAAGTGAAGATAAAATGAAAATACACTCTTCTAGTGTAAACCGCCAGGCGCAGAGTAAAAGGAGTGATACTTTCTTCAATTATTTCACACTTGGCATAGACGTGTTATTTGACGCCCGCACCCAAACTTGCAAGAAGTTTGTATTACACACAAATTACCCAGGACATTTCAACTTCAACATGTACCATCGCTGTGAATTCAAATTCAATTTGAAAAGTGAAAACGATCTTGATTGTAATTATGATAAAAAGATCTCCGAGGACATTGAAATTACTGCATACGCTAAGTGGGATGAGATTAGTGCGGTAGTGCCGTCAGCTCGTCCGGTGGTGCTTCATCGCGCTAGCTCAACAAACACTGCCAACCCCTTCGGTGCAACCTTTTGCTATGGTTATCAAGATATAATATTTGAGGTCATGACAAACAATCACATCGCCTCAATAACGTTGTATAGCACGATTCCACCATTAAAGCAAACTGAGCAGTCTTACCATGAG---CACAAATTGCAGGATATAAGTTTATCA
>musae
ATGTTGGACTTAGAAATTGTGCCTGAGTTATCGCTGGGATGTGATACTTGGGAGTTTGTTTTGGGGATGCACTTTTCGCAAGCAATAGCAATAATACAATCACAAGTGGGAATAATTAAAGGCGTGCAAGTGCTTTACTCGGATACAAACCCATTGGGTGTGGATATTATAATAAACTTACCTCAAGATGGTGTTCGTTTGATTTTTGATCCCATAGTTCAACGCTTGAAAACCATTGAAGTATTCAATATGAAATTGGTCAAGCTGAAGTATGGTGGAGTACACTTCAATTCCCCAGAAGTTCTGCCCTCCATAGAACAAATTGAACATTCTTTTGGGGCTACCCATCCTGGTGTATACGACGCTGCAAAACAATTGTTTGCTTTACACTTCCGTGGATTGAGTTTCTTTTTCCCAGTGGATAGTAAATTGCAAGAGGGATACGCACATGGCTTGGGATCATTGATTTTTTTAAGTGGCGCATCGCCAGTTGTATCAAAAATGTCTCTCTACTCTGGTAGTAATGTTTCGGAGACACGCGCTCCACCGCTTCCACTCTCTTGTTATCATCGACAAATATATTTGGATTCAGCTAAAGTGTTACGTTCTACAAATGGTTATTCAAAAGGTCTCAAACTAAAATTATATACCGAGGGATCTAGTCGCTCATTAGAACATCGGCGCCAATGTTTCACAAGGGAAGTTCTTTTCGGCGACAGCTGTCAGGATGTAGCTATGAAACTTGGTGCACCAAATCGAATATTTTTTAAAAGTGAAGATAAAATGAAAATACACTCTTCCAGTGTAAACCGCCAGGCGCAGAGTAAAAGGAGCGATACTTTCTTTAATTATTTCACACTTGGCATTGACGTGTTATTTGATGCGCGTACCCAAACTTGCAAGAAGTTTGTGTTACATACAAATTACCCAGGACATTTCAACTTCAACATGTACCATCGCTGTGAATTCAAATTTAATTTGAAAAGTGAAAATGATCATGATTGTAATTATGGTAAAAAGAGCTCCGAGGACATTGAAGTTACTGCATACGCCAAGTGGGACGAGATTAGTGCGGTAGTGCCGTCAGCTCGTCCGGTGGTGCTTCATCGCGCTAGCTCAACAAACACTGCCAATCCCTTCGGTGCAACCTTTTGCTATGGTTATCAGGATATAATATTTGAGGTTATGACAAACAATCACATTGCCTCCATAACATTATACAGTACGATTCCACCATTAAAACAAACTGAGCAGTCTTACCAGGAG---CACAAATTGCAGGATATAAGTTTATCA
>oleae
ATGTTGGATTTAGAAATTGTGCCTGAGTTATCGATGGGATGTGATGCTTGGGAGTTCGTTTTGGGGATGCACTTTTCGCAAGCAATAGCAATAATACAATCGCAAGTGGGAATAATTAAAGGCGTGCAAGTACTTTACTCGGATACAAACCCATTGGGTGTGGATATTATAATAAATTTACCTCAAGATGGTGTTCGTTTAATTTTTGATCCGATAGTTCAACGTTTGAAAACCATTGAAGTATTTAATATGAAATTGGTAAAGCTGAAGTATGGTGGAGTACACTTCAATTCCCCAGAAGTTCTGCCCTCTATTGAACAAATTGAACATTCTTTTGGGGCTACCCATCCTGGCGTATACGATGCTGCAAAGCAATTGTTTGCTTTACACTTCCGTGGATTGAGTTTTTTTTTTCCAGTGGATAGTAAATTGCAAGAAGGATATGCACATGGTTTGGGATCATTGATTTTTTTAAGTGGCGCGTCGCCAGTTGTATCAAAAATGTCTCTCTACTCTGGTAGTAATGTTTCGGAGACACGCGCTCCACCGCTTCCACTCTCTTGTTACCATCGACAGATATATTTAGATTCAGCTAAAGTGTTACGTTCTACAAATGGTTATTCAAAGGGTCTCAAACTAAAATTATATACAGAGGGATCTAGTCGCGCATTAGAACATCGGCGCCAATGTTTTACAAGGGAAGTTCTCTTTGGCGACAGCTGTCAGGATGTAGCTATGAAGCTTGGTGCACCAAATCGAATCTTTTTTAAAAGTGAAGATAAAATGAAAATACACTCTTCCAGTGTAAACCGCCAGGCGCAGAGTAAACGAAGTGATACTTTCTTCAATTATTTCACACTTGGCATTGACGTTTTATTTGATGCGCGTACCCAAACTTGCAAAAAATTTGTGTTACACACAAATTACCCAGGACATTTCAACTTCAACATGTACCATCGCTGTGAATTCAAATTCAATTTGAAAAGTGAAAATGATCATGACTGTAATTATGATAAAAAGAGCTCCGAGGACATTGAAATTACTGCATACGCCAAATGGGACGAGATTAGTGCGGTAGTGCCGTCAGCTCGTCCGGTGGTGCTTCATCGCGCTAGCTCAACAAACACTGCCAATCCCTTCGGTGCAACTTTTTGCTATGGTTATCAGGATATAATATTTGAGGTCATGACAAACAATCACATCGCCTCAATAACATTATACAGTACGATTCCACCATTAAAACAAACTGAGCAGTCTTACCAGGAG---CACAAATTGCAGGATATAAGTTTATCA
>tryoni
ATGTTGGACTTAGAAATTGTGCCTGAGTTATCGCTGGGATGTGATACTTGGGAGTTCGTTTTGGGGATGCACTTTTCGCAAGCAATAGCAATAATACAATCGCAAGTGGGAATAATTAAAGGTGTGCAAGTGCTTTACTCGGATACAAACCCATTGGGTGTGGATATTATAATAAACTTACCTCAAGATGGTGTTCGTTTGATTTTTGATCCCATAGTTCAACGTTTGAAAACCATTGAAGTATTCAATATGAAATTGGTCAAGCTGAAGTATGGTGGAGTACACTTCAATTCCCCAGAAGTTCTGCCCTCCATAGAACAAATTGAACATTCTTTTGGGGCTACCCATCCTGGCGTATACGACGCTGCAAAACAATTGTTTGCTTTACACTTCCGTGGATTGAGTTTCTTTTTCCCAGTGGATAGTAAATTGCAAGAGGGATACGCACATGGCTTGGGATCATTGATTTTTTTAAGTGGCGCATCGCCAGTTGTATCAAAAATGTCTCTCTACTCTGGTAGTAATGTTTCGGAGACACGCGCTCCACCGCTTCCACTCTCTTGTTATCATCGACAGATATATTTGGATTCAGCTAAAGTGTTACGTTCTACAAATGGTTATTCAAAAGGTCTCAAACTAAAATTATATACCGAGGGATCTAGTCGCGCATTAGAACATCGGCGCCAATGTTTCACAAGGGAAGTTCTTTTCGGCGACAGCTGTCAGGATGTAGCTATGAAACTTGGTGCACCAAATCGAATATTTTTTAAAAGTGAAGATAAAATGAAAATACACTCTTCCAGTGTAAACCGCCAGGCGCAGAGTAAAAGGAGCGATACTTTCTTTAATTATTTCACACTTGGCATTGACGTGTTATTTGATGCGCGTACCCAAACTTGCAAGAAGTTTGTGTTACATACAAATTACCCAGGACATTTCAACTTCAACATGTACCATCGCTGTGAATTCAAATTTAATTTGAAAAGTGAAAATGATCATGATTGTAATTATGGTAAAAAGAGCTCCGAGGACATTGAAGTTACTGCATACGCCAAGTGGGACGAGATTAGTGCGGTAGTGCCGTCAGCTCGTCCGGTGGTGCTTCATCGCGCTAGCTCAACAAACACTGCCAATCCCTTCGGTGCAACCTTTTGCTATGGTTATCAGGATATAATATTTGAGGTTATGACAAACAATCACATTGCCTCCATAACGTTATACAGTACGATTCCACCATTAAAACAAACTGAGCAGTCTTACCAGGAG---CACAAATTGCAGGATATAAGTTTATCA
>zonata
ATGTTGGACTTAGAAATTGTGCCTGAGTTATCGCTGGGATGTGATACTTGGGAGTTCGTTTTGGGGATGCACTTTTCGCAAGCAATAGCAATAATACAATCGCAAGTGGGAATAATTAAAGGCGTGCAAGTGCTTTACTCGGATACAAACCCATTGGGTGTGGATATTATAATAAACTTACCTCAAGATGGTGTTCGTTTGATTTTTGATCCCATAGTTCAACGCTTGAAAACCATTGAAGTATTCAATATGAAATTGGTCAAGCTGAAGTATGGTGGAGTACACTTCAATTCCCCAGAAGTTCTGCCCTCCATAGAACAAATTGAACATTCTTTTGGGGCTACCCATCCTGGCGTATACGACGCTGCAAAACAATTGTTTGCTTTACACTTCCGTGGATTGAGTTTCTTTTTCCCAGTGGATAGTAAATTGCAAGAGGGATACGCACATGGCTTGGGATCATTGATTTTTTTAAGCGGCGCGTCGCCAGTTGTATCAAAAATGTCTCTCTACTCTGGTAGTAATGTTTCGGAGACGCGCGCTCCACCGCTTCCACTCTCTTGTTATCATCGACAGATATATTTGGATTCAGCTAAAGTGTTACGTTCTACAAATGGTTATTCAAAAGGTCTCAAACTAAAATTATATACCGAGGGATCTAGTCGCTCATTAGAACATCGGCGCCAATGTTTCACAAGGGAAGTTCTTTTCGGCGACAGCTGTCAGGATGTAGCTATGAAACTTGGTGCACCAAATCGAATATTTTTTAAAAGTGAAGATAAAATGAAAATACACTCTTCCAGTGTAAACCGCCAGGCGCAGAGTAAAAGGAGCGATACTTTCTTTAATTATTTCACACTTGGCATTGACGTGTTATTTGATGCGCGTACCCAAACTTGCAAGAAGTTCGTGTTACATACAAATTACCCAGGACATTTCAACTTCAACATGTACCATCGCTGTGAATTCAAATTTAATTTAAAAACTGAAAATGATCATGATTGTAATTATGGTAAAAAGAGCTCCGAGGACATTGAAGTTACTGCATACGCCAAGTGGGACGAGATTAGTGCGGTAGTGCCGTCAGCTCGTCCGGTGGTGCTTCATCGCGCTAGCTCAACAAACACTGCCAATCCCTTCGGTGCAACCTTTTGCTATGGTTATCAGGATATAATATTTGAGGTTATGACAAACAATCACATTGCCTCCATAACATTATACAGTACGATTCCACCATTAAAACAAACTGAGCAGTCTTACCAGGAG---CACAAATTGCAGGATATAAGTTTATCA
