# Supplementary material for: The Impact of Fast Radiation on the Phylogeny of Bactrocera Fruit Flies as Revealed by Multiple Evolutionary Models and Mutation Rate-Calibrated Clock
Source: Insects. 2022 Jun 30;13(7):603. doi: 10.3390/insects13070603 (PMC9319077; doi:10.3390/insects13070603)
Supplement: Supplementary file 1 [file insects-13-00603-s001.zip › File S1/ceratitis_8413.fasta]

>bryoniae
ATGAGCACGCTAGGAGATATAATGGACAGTTCCGAGGAA---CAAGTTAACGAAAATATTGCAGGG---GATGAAGTGGAGGAAATACAATCAAATCTGCAGTTGCAAAGTGTTGCACAAGACGTGGTCATACCAAAAGTCGAACAGCCAGTTGAAGAGCTAATTGAAGCGGTGCTGACACAAAAATCGATTGCAGGGCAGCAACTGGTTGGAACAGCTGTTGCAAACGAAAATGAAAAATCTAACCAAGCTGAAGTTGCATTGGAAGCAACCGATGAGCAGACAGACAATACCGAAATTGTGCAACAAACTAATGTTTCAACGCCACCATCTACGGGGGGTACGCCAAGCTCACCATGCACACCCAGGTCACAA------GATAGCTTGTCACATATCGAATGCTTAGCGCAACTTGAGCGACAACGGCAAAGCTACGAACAGCAACTAGAGCAATTGCAGACTGCACTAGCACAGAAAGATAACATGATAACACTGTACCAACGAGAGAATGCCATACTTGACAAGGAAAAAAATGCTTTTCGAAAAGAAAAGGAGCTCGCAAATAAGGAGAAAGAATCAACGGTAATTAAGTTTGCTATTAAAGAGAAATTGTTGTTAGATGCCAAGAAGGAAAAGGAAACGGTTGAAAAGCAGCTTGCAGATGCCAAACGGGAGGTGAAAAATGTGTCCGTCCGCTTTCAAGCGTTGAATGAAGAGAAATCTCGTATGTCCTACATAATTGATGAAAAGTGTAACGAAGTGCGAAAATATCAACGCGAGTGTGAGAAACTAAAGACAGATTACTCTCATTTGGAATCGAAGCTTAAGTACCATGCAAATAAATTAAACATTGAAGTCGAACAAAGAATGGTTTTAGAAAGAAAGCTTGAGGAAGAACGGAATGCGCCTAATAAATTGGAAGAAAAGGCTAATGAAAATCTCAAAATGGAGTTTGAGGCCAATACCATTTTATTAAAACATGAAATTAAAAGTAAAACAGATCAAATAGAGCATTTGCACAGGGAATTAAATAAATCAAAGGAGGAAGTTAAATCGTTACAAGAGCAATGTAGTAAAGAGATTTTGGAAAGAACTGATCTTTGTACTGCGCTGGAGAAGCTGCAAGAGGAACACAATTCATTGCAAAATGCCTATAGTGAAGAAATGTTGAATTCAGCAAAATTGCGTTGTCAATTGGATGAGCTGCAGGTGTTAAAAACTCAAAATACTTTAAACGAAGAAAAAATCAACACGCTCACTCAATCAGCTGATGAAATGAAAGAAAAGTTACAAGATAACGAGCAAGATTTATGTCAGTTGCGTGAAAGAGAAAGGGAGCTGTTAAGTATTAATAAGGAAATTAGTGAATCAATAGTTGCCTTACAAAACGAGATTTGTTTGCTAAAGTCAAAGGTTCAAGGCATTGGGGCAGAAAATGATATTTTAAAGAAAGAGAAATTAGAGTATGATAGCAAGTATAACCAATTACTTGAGGGTTTGAAAATTGAGGCCGACAAAAAATTGGAGGAAAGGCAATTGTTTGCAAAGCATCTTTCAGAAAAAACCAAGCTTTATGAAGTGACGAAAAGTAAACTGGAAAACGTTGAAGGCGATTTCGAAGCGACCAAGCATAAACACGCGACTGTTGTAAAGGAACTGCAACGTGAATTACAAAAGTACAAAAAGTCTACGGCGCATGCAACAACT------TCACATCCTGCAGGTCAATATTGCGCGCAATGTAAGAGTATTTTG---------------AATAGCGAAGCCAATGTGCCATTAACAAATGGGTTTGAGGAAAATGGAACTGCGTCTACGGCCAAGCAAAATCGCACGCATAGTCGTACCAGCAGTCAAAGTAGTCAACCGAGCACAAGCCGGCGGCCAAGCGAGACATCCGAGTCAGAAACAATGGCCAGCAGCGTCACGACTATACAACAAGATTTGCAGGGTCCTTCCAAAAAACACTTAGTTGATCGCATATTACGTCTGCAGCAGGCTTCAGCGCGACAAACGGAAAAAATTGATTTCTTGGAAAATCATACACTTTCTCTTGTTGCGGAGCTGCAGAAAAAGTCGAAAGTCGTACAGTATTATATGCTGCGCGATCAAGCAGGTGCACTTACCTCAACGAGAAGTGATCAAAACAAGTCTGAGTTGGCTAAATATGGCAATGGTGTAATGTCAGCTATATATAATGGCATTAAAGGCGACACCAAGAGTATGACATTAGAATTGTCACTGGAAATAAATAAGAAACTGCAGGCAGTACTAGAGGATACTTTGCTCAAAAATATAACTTTAAAGGAAAATTTAGATGTATTAGGTTTGGAAGTGGATAACCTAACCAGAAAACTAAGGCTTATGGAGTCC
>ceratitis
ATGGATTCAACAGATGTCAAAATG---AAAGTCCTTGAGATGGAGAAAAGTCAAAGCTTAGAAAAATGGAATGAGGAGCAAGAATCTGAAGAAAGTCTGCAAACAGGTAACGTTACCCAAAGCGTTGACATAACAAAGGTCGAGAGTCCAGTTCAAGAGATACTAGATGCTGTATTGCAACAAAAAGCTATTCAACTAGAGCCAATGGGTGAAACAGCTGTTATGAAGGACCATGAAATATCGAATGAAACAGAAATCGCAATGGAAGCAACAGATAGTTCTTCAAATATTACCAAAAATCCGCCTGAAAGTGGCCTACAAACTCCACCTTCAACTGGTGGTTCACCAAGCTCACCATCCACGCCTAGATCACAAGTTGGTGATACCACATCATATATTGAGTGTTTGGCGCAAATTGAACGTCAACGAAAAAATTATGAACAACAGCTGGAACAAATGCGAACTGCACTGGCGCAAAAGGATAACATGATCACGTTGTACCAACGTGAAAACGCCATACTTGATAAGGAGAAGAATGCTTTCCGAAAAGAGAAAGAACTCGCAAATAAAGAAAAGGAATCCACGGTCATTAAGTTTGCTATGAAAGAAAAACTTTTATTGGACGCTAAAAAAGAGAAAGAAATAGTAGAAAAACAACTCGCTGATGCCAAGAAGGAAGTGAAAAATGTTACCATACGATTTCAAGCTCTTCATGAGGAGAAGTCTCGCATGTCGTATATAATCGATGAAAAGTGTAATGAAGTTCGCAAGTATCAACGTGAATGTGAAAAACTTAAAACCGATTATGGTCATTTAGAATCGAAACTCAAATATCATGCCAACAAGCTGAATATTGAAATAGAATCAAGGATGGCCTTGGAAAAGAAGTTGGAAGAAGAAAAAAACGCTCCCAACAAACTAGAGGAAAAAGCGAATGAAAACTTAAAAATGGAATATGAGGCAAATACAATTTTGTTCAAACACGAAATCAAAAATAAAACTGATCAAATCGAACTATTAAACAAAGAGCTGAGCAAAGCGAAAGAGGAAAGTAGACTTTTGCAAGAAAAACTAAGCAACGAAATTTTGTTGAAGAACGACTTATCTTCTGCGCTAGGACAGCTCCAAGATGACCATAATTCTCTGCAAAATGCTTACAGCGAAGAAATGTTAAACTCTGCTAAATTGCGTTGCCATTTAGATGAACTGCAAGTGCTGAAAACCCAAAATACGCTAAACGAGGAAAAAATTGCTTCTCTTACGGAAGCTACGCTGGAAATGAAGGACAAGTTGCAAGATAATGAACAGGATTTACATCACCTCCATGCAAGAGAAACAGAGCTACTTAGTATTAATAAGGAAATAAGTGAATCGATTGTTTCCTTGCAAAATGAGATTTGCCTGCTGAAGGCTCAGGTTCAAGGCGTCAGTGCTGAAAATGATATTCTTAGAAAAGAAAAATCTGAATACGATAGCAAGTACGACAAGTTGATGGATGATTTGAAAAATGAAGTTGAGAAAAAATTGGAGGAAAGACAATTACTAACAAAGCATCTTTCAGAGAAAACAAAACTCTATGAAATAACAAAAAGTAAATTAGAAAACGTTGAAGGTGATTTCGAAGCGACTAAACATAAACATGCGACTGTTATAAAGGAACTCCAACGTGAACTACAAAAGTACAAAAAGTCGACGGAACATTTAAGAATCACAGAAGGGCATATTTCGAGCCAATATTGCTCAAAATGCAGAAATATTATTAATAATGCCTTTGAAAGTAGCGAAGCTAGTATGCCATCTACTAATGGGTTTGAAGAAAATGGGACTGTTTCAACAGCAAAACCTCATGGCACACATAGTCGTACAAGCAGTCAAAGTAGTCTACCAAGTACAAGCCGACGGCCGAGTGAGACATCTGAGTCAGAAACTATGGCCAGTAGTGTCACAACTGTACAGCAAGAATTACAGGGTCCTTCCAAAAAACACTTGGTTGAACGGATATTGCGACTTCAGCAGGCTTCCGCAAGACAAACAGAGAAAATTGACTTCTTAGAAAATCATACACTCTCGCTTGTTGCGGAATTACAGAAAAAGTCCAAAGTCGTCCAATACTATATGTTGCGTGATCAAGCAGGTGCACTTACCTCAACAAGAAGTGATCAAAATAAATCGGAATTGGCTAAATATGGCAATGGTGTAATGTCAGCTATATATAATGGCATTAAAGGAGATACAAAGAGTATGACATTGGATTTGTCACTCGAAATAAATAAGAAGTTACAGGCAGTGCTGGAGGACACATTGCTAAAAAATATAACATTAAAGGAAAACCTGGATGTGTTGGGGCTGGAAGTAGATAACCTAACTAGAAAATTAAGACTAATCGAGTCC
>correcta
ATGAGCACGCCAGAAGACAAAATGGACAATCCCGGAGAA---CAAGTTAATGAAAGTAATGCAGGG---GATGAAGTGGAGGAAATACAATCAAATCTGCAGTTGCAAAGTGTTGCACAAGACGTGGTCATACCAAAGGTCGAACACCCAGTTGAAGAGCTAATTGAAGCGGTGCTGACACAAAAATCGATTGGAGGGCAGCAACTGGTTGGAACAGCTGTTACAAACGAAAATGAAAAATCTAACCAAGCTGAAGTTGCTTTGGAAGCAACCGATAATCAGACAGACAATACCGAAAATCTGCAACAAACGAATATTTCAACGCCACCATCCACGGGGGGTACGCCAAGCTCACCTTGCACACCCAGGTCACAA------GATAGTTTGTCGCATATTGAATGTTTGGCGCAAATTGAGCGACAACGGCAAAATTATGAACAACAACTTGAACAATTGCAGACTGCACTAGCGCAGAAAGACAACATGATAACACTGTATCAACGAGAGAATGCCATACTTGATAAAGAAAAAAATGCTTTTCGAAAAGAAAAAGAACTCGCAAATAAGGAGAAAGAATCAACGGTAATTAAATTTGCTATGAAGGAGAAATTATTGATAGACGCCAAGAAGGAAAAGGAAGCGGTTGAAAAGCAGCTTGCAGATGCCAAAAGAGAGGTGAAAAATGTGTCCGTCCGCTTTCAAGCGCTTAATGAAGAGAAATCTCGTATGTCCTACATAATTGATGAAAAGTGTAACGAAGTGCGAAAATATCAACGTGAGTGTGAGAAGCTAAAGACAGATTACTCCCATTTGGAATCGAAGCTCAAGTACCATGCGAATAAATTAAACATTGAAATAGAACAAAGAATGGTTTTAGAAAGAAAGCTCGAAGAGGAACGCAATGCGCCTAATAAATTGGAAGAAAAGGCTAATGAAAATCTCAAAATGGAGTTTGAGGCCAATACCATTCTATTAAAACATGAAATTAAAAGTAAAACAGATCAAATAGAGCAATTGCAAAGAGAATTAAATAAATCAAAGGAGGAAGTTAAATCGCTACAAGAGCAATGTAGTAAAGAAATTTTGGAAAGAACTGATCTCTGTACTGCGCTGGAGAAGCTGCAAGAGGAACACAATTCATTGCAAAATGCTTACAGCGAAGAAATGTTGAATTCAGCTAAATTGCGTTGTCAATTGGATGAGCTGCAGGTGCTGAAAACTCAAAATACTTTAAACGAAGAAAAAATCACCACGCTCACTCAATCAGCTGATGAAATGAAGGAAAAGTTACAAGATAACGAGCAAGATTTATGTCAGTTGCGTGAAAGAGAAAGGGAGCTGTTAAGTATTAATAAGGAAATCAGTGAATCAATAGTTGCCTTACAAAACGAGATTTGTTTGCTAAAGTCTAAGGTTCAAGGCGTTGGGGCAGAAAATGATATTTTAAAGAAAGAGAAATTAGAGTATGATAGCAAGTATAACCAATTACTTGAGAGTTTAAAAATTGAGGCCGAGAAAAAAATGGAGGAAAGGCAACTGTTTGCAAAGCATCTTTCAGAAAAAACCAAGCTTTATGAAGTGACGAAAAGTAAACTGGAAAACGTTGAAGGCGATTTCGAAGCCACCAAACATAAACATGCGACTGTTGTGAAGGAACTGCAACGTGAATTACAAAAGTACAAAAAGTCCATGGCGCATGCAACAACTTCAGAAAATCATCCTGCATGTCAATATTGCGCGCAATGTAAGAGTATTTTG---------------AGTAGCGATGCCAATGTGCCATTAACAAATGGGTTTGAGGAAAATGGAACTGCGTCAACGGCCAAGCAAAATCGCACGCATAGCCGTACCAGCAGTCAAAGTAGTCAACCGAGCACAAGCCGGCGGCCAAGCGAGACATCCGAGTCGGAAACAATGGCCAGCAGCGTCACGACTATACAACAAGATTTGCAGGGTCCTTCCAAAAAACACTTAGTTGATCGCATATTACGTCTGCAGCAAGCTTCAGCGCGACAAACGGAGAAAATAGATTTTTTGGAAAATCACACACTTTCTCTTGTTGCGGAGCTGCAGAAAAAGTCGAAAGTTGTACAGTATTATATGCTGCGCGATCAAGCAGGTGCACTTACCTCAACGAGAAGTGATCAAAACAAGTCTGAGTTGGCTAAATATGGCAATGGTGTAATGTCAGCTATATACAATGGCATTAAAGGCGACACCAAGAGTATGACATTAGAATTGTCACTGGAAATAAATAAGAAACTGCAGGCAGTACTAGAGGATACTTTGCTCAAAAATATAACTTTAAAGGAAAATTTAGATGTATTAGGCTTGGAAGTGGATAACCTAACCAGAAAACTAAGGCTTATGGAGTCC
>cucurbitae
ATGGACACGCCAGACGAGAAAGTGGACAATATTACTGAA---CAAGGAACCCAAAGTAACGCAAGG---GTTGAAGTGGAGGAAATACAATCAAAATTGCAGTTTGAAAGTGTTGCACAAGACGTGGCCATATCAAAGGTCGAACACCCCGTTCAAGAGCTAATTGATGCAGTGCTGACACAAAAATCGATTCCAGTAGAGCAACTGGTTGGAACAGCTGTTACAAATGAAAATGAGAAAACTGAACAAGCTGAAGTTGCTTTGGAAGCAACCGACAAACAAGTAGTCAATTTCGAAAATCTGCCAGAAACGAATAGTTCAACGCCACCTTCCACGGGAGGCACTCCAAGCTCACCATGTACACCTAGGTCGCAA------GACACTTTATCACATATTGAGTGCTTAGCGCAAATTGAGCGACAACGGCTGAATTATGAGCAGCAACTGGAACAATTGCAAACAGCACTAGCGCAAAAAGATAATATGATCACACTCTACCAACGAGAGAACGCAATACTTGATAAGGAAAAAAATGCGTTTCGAAAAGAAAAAGAGCTCGCAAATAAGGAAAAGGAATCGACGGTAATTAAGTTTGCTATGAAAGAAAAGCTATTACTAGATGCCAAGAAGGAAAAAGAAGCGGTTGAAAAACAACTTGCTGACGCCAAAAAAGAAGTGAAAAATGTGTCCATACGCTTTCAAGCGGTTAATGAAGAGAAGTCGCGCATGTCATACATAATCGATGAAAAGTGCAACGAAGTTCGCAAGTATCAACGTGAGTGTGAGAAACTAAAGACGGATTACTCTCATTTGGAATCGAAGCTTAAGTACCACGCGAATAAATTAAATATTGAAATTGAGCAACGAATGGCTGTAGAAAGAAAGCTTGAGGAAGAACGGAATGCGCCCAATAAATTGGAAGAAAAGGCTAATGAAAATCTTAAAATGGAGTATGAGGCTAATACCATTTTACTCAAACATGAAATTAAAAGTAAATCAGATCAAATTGAGCAATTGCACAGAGAATTAAATAAGTCCAAAGATGAAGTTAAATCGTTACAAGAGCAATGTAGCAAAGAGATTTTGGAGAGAACTGAACTTTATACTGCGTTGGAAAAGTTGCAAGAGGAACACAATTCACTGCAAAATGCTTATAGCGAAGAAATGTTGCACACTGCGAAATTACGTTGCCAATTGGATGAGCTTCAAGTGCTGAAAACGCAAAATACTTTAAACGAAGAAAAAATTATCACACTCACTAAGTCGGCAGATGAAATGAATGAAAAGTTGCAAGATAACGAACAGGATTTATCCCAGTTGCATGAACGCGAAAGGGAGCTGTTGAGTATTAATAAGGAAATTAGTGAATCAATTGTTGCCTTACAAAACGAGATTTGTTTGCTAAAGTCTGAGGTTCAAGGCGTGCGGGCAGAAAATGATATTTTAAGGAAAGAGAAATTAGAGTATGATAACAAGTATAGAAAATTGCATGAGGATTTGAAAAATGAAGTCGAGAAAAAATTAGAAGAAAGGCAATTGTTAGCTAAGCATCTTTCAGAAAAAACTAAGCTTTATGAAATTACGAAAAGTAAATTAGAAAACGTTGAAGGCGATTTCGAGGCAACTAAGCATAAACATGCGACTGTTGTAAAGGAACTCCAACGTGAATTACAAAAGTACAAAAAGTCTATGGAACACTCATCAACTTCAGAATATGCCCCTGCTCGCCAATATTGCACACAATGTAAGTGTATTATT---------------AGTAGTGAAGCCAGTGTGCCATTAACTAATGGGTTTGAGGAAAATGGTACGATGTTACCCGCCAAGCAACATCGCACGCATAGCCGTACTAGCAGTCAAAGTAGTCAGCCCAGCACAAGTCGTCGGCCAAGCGAAACATCCGAGTCGGAAACAATGGCCAGCAGCGTCACCACCATACAACAAGATTTACAGGGTCCTTCCAAAAAACACTTAGTTGATCGCATATTACGTCTACAACAAGCATCAGCACGACAAACAGAGAAAATTGATTTCCTGGAAAATCACACGCTTTCTCTTGTTGCAGAGCTTCAGAAAAAGTCCAAAGTAGTGCAGTATTACATGCTGCGCGATCAAGCAGGTGCACTTACCTCAACAAGGAGTGATCAAAACAAGTCCGAGTTGGCTAAATACGGTAATGGTGTAATGTCCGCTATATACAATGGAATTAAGGGCGACACCAAGAGTATGACATTAGAATTGTCACTGGAAATAAATAAGAAACTGCAGGCAGTACTAGAGGACACTTTGCTCAAAAATATAACATTAAAGGAAAATTTAGATGTATTAGGTTTGGAAGTGGATAACCTAACCCGAAAACTCAGGCTTATGGAGTCC
>dorsalis
ATGAGCACGCCAGAAGATAAAATGGCCAATCCCGTGGGT---CAAGTTAACGAAAGTAACGCAGGG---GATGAAGTGGAGGAAAAACAATCAAATCTGCAGTTGCAAAGTGTTGCACAAGACGTGGTCATACCAAAGGTCGAACACCCAGTTGAAGAGCTAATTGAAGCGGTGCTGACACAAAAATCGATTGCAGGGCAGCAACTGGTTGGAACAGCTGTTGCAAACGAAAATGAAAAATCTAACCAAGCTGAAGTTGCTTTGGAAGCAACCGATAATCAGATAGACAATACCGAAAATCTGCAACAAACAAATATTTCAACGCCACCATCTACGGGGGGTACGCCAAGCTCACCTTGCACACCCAGGTCACAA------GATAGCTTGTCGCATATTGAATGCTTAGCGCAAATTGAGCGACAACGGCAAAATTATGAACAGCAACTTGAACAATTGCAAACTGCACTAGCGCAGAAAGATAACATGATAACACTGTACCAACGAGAGAATGCCATACTTGATAAAGAAAAAAATGCTTTTCGAAAAGAAAAAGAACTCGCAAATAAGGAGAAAGAATCAACGGTAATTAAGTTTGCTATGAAAGAGAAGTTATTGATAGACGCCAAGAAGGAAAAGGAAACGGTTGAAAAGCAGCTTGCAGATGCCAAAAGAGAGGTGAAAAATGTGTCCGTCCGCTTTCAAGCGCTTAATGAAGAGAAATCTCGTATGTCCTACATAATTGATGAAAAGTGTAACGAAGTGCGAAAATATCAACGCGAGTGCGAGAAGCTAAAGACAGATTACTCTCATTTGGAATCGAAGCTTAAGTACCATGCGAATAAATTAAACATTGAAATAGAACAAAGAATGGTTTTAGAAAGAAAGCTTGAAGAGGAACGGAATGCGCCTAATAAATTGGAAGAAAAGGCTAATGAAAATCTCAAAATGGAGTTTGAGGCCAATTCCATTTTATTAAAACATGAAATTAAAAGTAAAACAGATCAAATAGAGCATTTGCAAAGGGAATTAAATAAATCAAAGGAAGACGTTAAATCGTTGCAAGAGCAATGTAGTAAAGAGATTTTGGAAAGAACTGATCTTTGTTCTGCGCTGGAGAAGCTGCAAGAGGAGCACAATTCATTGCAAAATGCTTATAGCGAAGAAATGTTGAATTCAGCAAAATTGCGTTGTCAATTGGATGAGCTGCAGGTGCTAAAAACTCAAAATACTTTAAACGAAGAGAAAATCATCACGCTCACCCAATCAGCTGATGAAATGAAAGAAAAGTTACAAGATAACGAGCAAGATTTACGTCAGTTGCGTGAAAGAGAAAGGGAGCTGTTAAGTATTAACAAGGAAATTAGTGAATCAATAGTTGCCTTACAAAACGAGATTTGTTTGCTAAAGTCTAAGGTTCAAGGCGTTGGGGCAGAAAATGACATTTTAAAGAAAGAGAAATTAGAGTATGATAGCAAGTATAACCAATTACTTGAGAGTTTGAAAAATGAGGCCGAGAAAAAACTGGAAGAAAGACAATTATTTGCAAAGCATCTTTCAGAAAAAACCAAGCTTTATGAAGTGACGAAAAGTAAATTGGAAAACGTTGAAGGCGATTTCGAAGCCACCAAACATAAACATGCGACTGTTGTAAAGGAACTGCAACGTGAATTACAAAAGTACAAAAAGTCTATGGCGCATGCA---ACA---GATAATCATCCTCCAAGTCATTATTGCGCGCAATGCAAGAGTATTTTG---------------AGTAGCGAAGCCAATGTGCCATTAACAAATGGGTTTGACGAAAATGGAACTGCGTCAACGGCCAAGCAAAATCGCACGCATAGCCGTACTAGCAGTCAAAGTAGTCAACCGAGCACAAGTCGACGGCCAAGCGAGACATCCGAGTCGGAAACAATGGCCAGCAGCGTCACGACTATACAACAAGATTTGCAGGGTCCTTCCAAGAAACACTTAGTTGATCGCATATTACGTCTGCAGCAAGCTTCAGCGCGACAAACGGAGAAAATAGATTTTTTGGAAAATCACTCACTTTCTCTTGTTGCGGAGCTGCAGAAAAAGTCGAAAGTCGTACAGTATTATATGCTGCGCGATCAAGCAGGTGCACTTACCTCAACGAGAAGTGATCAGAACAAGTCTGAGTTGGCTAAATATGGCAATGGTGTAATGTCAGCTATATACAATGGCATTAAAGGCGACACCAAGAGTATGACATTAGAATTGTCACTGGAAATAAATAAGAAACTGCAGGCAGTACTAGAGGATACTTTGCTCAAAAATATAACTTTAAAGGAAAATTTAGATGTATTAGGTTTGGAAGTGGATAACCTAACCAGAAAACTAAGGCTTATGGAGTCC
>jarvisi
ATGAGCACGCCAGAAGGTAAAATGGACAATACCAAGGAA---CAAGTTAACGAAAATATCGCAGGG---GATGAAGTGGAGGAAAAACAATCAAATCTGCAGTTGCAAAGTGTTGCACAAGACGTGGTCATACCAAAGGTCGAACATCCAGTTGAAAAGCTAATTGAAGCGGTGCTGACACAAAAATCGATCGCAGGGCAGCAACTGGTTGGAACAGCTGTTGCAAACGAAAATGAAAAATCTATCCAACTTGAAGCTGCTTTGGAAGCAACCGATAAGCAGACAGATAATACCGAAAATATGCAACAAACAAATATTTCAACACCACCATCTACGGGGGGTACACCAAGCTCACCGTGCACACCCAGGTCACAA------GATAGCTTGTCACATATTGAATGCTTAGCGCAACTTGAACGACAACGGCAAAGCTACGAACAGCAACTGGAACAATTGCAGACTGCACTAGCGCAGAAAGATAACATGATAACACTGTACCAACGAGAGAATGCCATACTTGATAAGGAGAAAAATGCTTTTCGAAAAGAAAAAGAGCTCGCAAATAAAGAGAAAGAATCAACGGTAATTAAGTTTGCTATGAAAGAGAAATTGTTGTTAGATGCCAAGAAAGAAAAGGAAGCGGTTGAAAAGCAGCTTGCAGATGCCAAAAGGGAGGTGAAAAATGTGTCTGTCCGCTTTCAAGCGCTAAATGAAGAGAAATCGCGTATGTCCTACATTATTGATGAAAAGTGTAACGAAGTGCGAAAATATCAACGCGAGTGTGAGAAACTAAAGACAGATTACTCTCATTTGGAATCGAAGCTTAAATACCATGCGAATAAATTAAACATTGAAATAGAACAAAGAATGGTTCTAGAAAGAAAGCTTGAGGAAGAACGGAATGCGCCTAATAAATTGGAAGAAAAGGCTAATGAAAATCTTAAAATGGAGTTTGAGGCCAATACCATTTTACTAAAACATGAAATTAAAAGTAAAACAGATCAAATAGAGCATTTGCACAGGGAATTAAATAAATCAAAGGAGGAAATTAAATCGTTACAAGAGCAATGTAGTAAAGAGATTTTGGAAAGAACTGATCTCTGTACTGCGCTGGAGAAACTACAAGAGGAACACAATTCATTGCAAAACGCTTATAGCGAAGAAATGTTGAATTCAGCAAAATTGCGTTGCCAATTGGATGAGCTGCAGGTGCTAAAAACTCAAAATACTTTAAACGAAGAAAAAATTACGACGCTCACTCAATCAGCTGATGAAATGAAAGAAAAATTACAAGATAACGAACAAGATTTATGTCAGTTGCGTGAAAGAGAAAGTGAGCTGTTAAGTATTAATAAGGAAATTAGTGAATCAATAGTTGCCTTACAAAACGAGATTTGTTTGCTAAAGTCTAAGGTTCAAGGCGTTGGGGCAGAAAATGATATTTTAAAGAAAGAGAAATTAGAGTATGATAGCAAGTATAACCAATTACTTGAGAGATTGAAAAATGAGGCCGAGAAAAAACTGGAGGAAAGACAATTATTTGCAAAGCATCTTTCAGAAAAAACCAAGCTTTATGAAGTGACGAAAAGTAAACTGGAAAACGTTGAAGGCGATTTCGAAGCGACCAAGCATAAACATGCAACTGTTGTAAAGGAACTGCAACGTGAATTACAAAAGTACAAAAAGTCTATGGCGCATGCAACCACTTCAGAAAATCATCCTGCAAGTCAATATTGCGCGCAATGTAAGAGTATTTTG---------------AGTAGAGAAGCCAATGTGCCATTAACAAATGGGTTTGAGGAAAATGGAACTGCGTCAACAGCCAAGCAAAATCGCACGCATAGCCGTACCAGCAGTCAAAGTAGTCAACCGAGCACAAGTCGGCGGCCAAGCGAGACATCCGAGTCGGAAACAATGGCGAGCAGCGTCACGACTATACAACAAGATTTACAGGGTCCTTCCAAAAAACACTTAGTTGAACGCATACTACGACTGCAGCAAGCCTCAGCGCGACAAACGGAAAAAATAGATTTTTTGGAAAATCACACACTTTCTCTTGTTGCGGAGCTGCAGAAAAAGTCGAAAGTCGTACAGTATTATATGCTGCGCGATCAAGCAGGTGCACTTACCTCAACGAGAAGTGATCAAAACAAGTCTGAGTTGGCTAAATATGGCAATGGTGTAATGTCAGCTATATATAATGGCATTAAAGGCGACACCAAGAGTATGACATTAGAATTGTCACTGGAAATAAATAAGAAACTGCAGGCAGTACTAGAGGATACTTTGCTCAAAAATATAACTTTAAAGGAAAACTTAGATGTATTAGGTTTGGAAGTGGATAACCTAACCAGAAAACTAAGGCTTATGGAGTCC
>latifrons
ATAAGCACGCTAGGAGATAAAATGGACAATCCCACGGAA---CAAGCTAACGAAAGTAACGCAGGG---AATGAAGTGGAGGAAATACAATCAAATCTGCAGTTGCAAGGTGTTGCACAAGACGTGGTCATACCAAAAGTCGAACATCCAGTTGAAGAGCTAATTGAAGCGGTGCTGACACAAAAATCGATTGCAGGGCAGCAACTGGTTGGAACAGCTGTTGCAAACGAAAATGAAAAATCTAACCAAGCTGAAGTTGCTTTGGAAGCAATCGATAAGCAGACAGACAATACCGAAAATCTGCACCAAACTAATATTTCAACTCCACCATCTACGGGGGGTACGCCAAGCTCACCATGCACACCCAGGTCACAG------GATAGCTTGTCACATATCGAATGCTTAGCGCAACTTGAGCGACAACGGCAAAGCTACGAACAGCAACTAGAGCAATTGCAGACTGCACTAGCGCAGAAAGATAACATGATAACTCTGTATCAACGAGAGAATGCCATACTTGATAAGGAAAAAAATGCTTTTCGAAAAGAAAAAGAGCTCGCAAATAAGGAGAAAGAATCAACGGTAATTAAGTTTGCTATGAAAGAGAAATTGTTGTTAGATGCCAAGAAGGAAAAGGAAACGGTGGAAAAGCAGCTTGCAGATGCTAAAAGGGAGGTGAAAAATGTGTCCGTCCGCTTTCAAGCGTTGAATGAAGAAAAATCTCGTATGTCCTACATAATTGACGAAAAGTGTAACGAAGTGCGGAAATATCAACGCGAGTGTGAGAAACTAAAGGCAGATTACTCACATTTGGAATCGAAGCTTAAGTACCATGCGAATAAATTAAACATTGAAATAGAACAAAGAATGGTTTTAGAAAGAAAGCTTGAGGAAGAACGGAATGCGCCTAATAAATTGGAAGAAAAGGCTAATGAAAATCTCAAAATGGAGTTTGAGGCCAATACCATTTTATTAAAACATGAAATTAAAAGTAAAACAGATCAAATAGAGCATTTGCACAGGGAATTACATAAATCAAAGGAGGAAGTTAAATCGTTACAAGAGCAATGTAGTAAAGAGATTTTGGAAAGAACTGATCTTTGTACTGCGCTGGAGAAGCTGCAAGAGGAACACAATTCATTGCAAAATGCCTATAGCGAAGAAATGTTGAATTCAGCAAAATTGCGTTGTCAATTGGATGAGTTGCAGGTGCTAAAAACTCAAAATACTTTAAACGAAGAAAAAATTAACACGCTCACTCAATCAGCTGATGAAATGAAAGGAAAGTTGCAAGATAACGAGCAAGATTTATGTCAGTTGCGTGAAAGAGAAAGAGAGCTGTTAAGTATTAATAAGGAAATTAGTGAATCAATAGTTGCCTTACAAAACGAGATTTGTTTGCTAAAGTCAAAGGTTCAAGGCGTTGGGGCAGAAAATGATATTTTAAAGAAGGAGAAATTAGAGTATGATAGCAAGTATAACCAATTACTTGAGGGGTTAAAAATTGAAGCCGACAAAAAATTGGAGGAAAGGCAATTGTTTGCAAAACATCTTTCAGAAAAAACCAAGCTTTATGAAGTGACGAAAAGTAGACTGGAAAACGTTGAAGGCGATTTCGAAGCGACCAAGCATAAACACGCCACTGTTGTAAAGGAACTGCAACGTGAATTACAAAAGTACAAAAAGTCTACGGCGCATGCAACAACTTCAGAAAGTCATCCTGCAGGTCAATATTGCGCACAATGTAAGAGTATTTTG---------------AATAGCCAAGCCAATGTGCCATTAACAAATGGGTTTGACGAAAATGGAATTGCGTCTACGGCCAAGCAAAATCGCACGCATAGTCGTACCAGCAGTCAAAGTAGTCAACCGAGCACAAGCCGGCGGCCAAGCGAGACATCCGAGTCGGAAACAATGGCCAGCAGCGTCACGACTATACAACAAGATTTGCAGGGTCCTTCCAAAAAACACTTAGTTGATCGCATATTACGTCTGCAGCAGGCTTCAGCGCGACAAACGGAAAAAATTGATTTCTTGGAAAATCATACACTTTCACTTGTTGCGGAGCTGCAGAAGAAGTCGAAAGTCGTACAGTATTATATGCTGCGCGATCAAGCAGGTGCGCTTACCTCAACGAGAAGTGATCAAAACAAGTCTGAGTTGGCTAAATATGGCAATGGTGTAATGTCAGCTATATACAATGGCATTAAAGGCGACACCAAGAGTATGACATTAGAATTGTCACTGGAAATAAATAAGAAACTGCAGGCAGTACTAGAGGATACTTTGCTCAAAAATATAACTTTAAAGGAAAATTTAGATGTATTAGGTTTGGAAGTGGATAACCTAACCAGAAAACTAAGGCTTATGGAGTCC
>minax
ATGGACACACTAGACGAGAAAATGGACAATATTGTTGAA---CAAACTAACCAAATTATTAGAAGG---GACGAAGTGGGGGAAATACAATCACAACTGCAGTTTGAAAGCGTTGCAGAAGACGTGGCTATTTCAAAGGTTGAACACCCAGATCAAGAGCTAGTTGAAGCGGTGCTGACACAAAAATCAATTCCAGTGCAGCAACTGGTTGGAACAGCTGTTACAAATGAATACGAAAAATCCAAACAAGCTGAAGTTGCTTTGGAAGCAACCGATAAGCAGTTAGACATTGCCCAAAATCTGCCAGAAACTTATATTTCAACGCCACCATCTACAGGAGGAACTCCTAGCTCACCATGTACACCTAGGTCACAA------GACAATTTGTCACATATTGAGTGTTTAGCGCAAATTGAGCGACAACGGCAAAATTATGAACAGCAACTAGAACAATTGCAAACTGCACTAGTGCAGAAAGATAATATGATAACACTGTACCAACGAGAGAACGCCATACTTGATAAGGAAAAAAATGCTTTTCGAAAAGAAAAAGAACTCGCAAATAAGGAAAAAGAATCGACGGTAATTAAGTTTGCTATGAAAGAAAAATTATTATTAGATGCCAAAAAGGAAAAAGAAGCGGTTGAAAAACAGCTTGTTGATGCCAAAAGAGAAGTGAAAAATGTGTCCATTCGCTTCCAAGCTCTTAATGAAGAGAAGTCTCGTATGTCATACATAATTGATGAAAAGTGCAATGAAGTTCGCAAGTATCAACGCGAGTGTGAAAAAGTAAAAAGCGATTACTCTCATTTGGAATCGAAGCTTAAGTACCATGCGAATAAATTAAATATTGAAATTGAGCAACGAATGGCTTTAGAAAAAAAGCTGGAAGAAGAGCGGAATGCGCCTAATAAATTGGAAGAAAAAGCTAATGAAAATCTAAAAATGGAGTATGAGGCCAATACGATTTTGTTAAAACATGAAATTAAAAGTAAAACAGATCTAATAGACCAACTGCACAGAGAATTAAATAAAACAAAGGAGGACGTTAAATTGTTACAAGAGCAATGTAGCCAAGAGATCTTGGAGAAAACTGATATCTGCGCTGCGTTGGAAAAGTTGCAAGAGGAACACAATTCATTGCAAAATGCTTACAGCGAAGAAATGTTGAACTCTGCAAAATTACGTTGCCAACTGGATCAGCTTCAGGTGTTAAAAACTCAAAATACTTTAAATGAAGAAAAGATTACCACTCTCACAAAATCCACAAATGAAATGATAGAAAAGTTGCAAGATAACGAACAAGACTTACAGCAGTTGCACAAACGAGAAAGAGAGCTATTGAGTATTAATAAGGAAATTAGTGAATCAATAGTTGCCTTACAAAACGAGATTTGTTTGCTAAAGTCTGAGGTTCAGGGCGTTGGGGCAGAAAATAATATTTTGAAGAAAGAGAAATTACAGTACGATAGCAAGTATAACAAATTGCAAGAGGATTTGAAAAATGAGGTCGAGAAAAAACTTGAGGAAAGGCAATTGTTTGCTAAGCATCTTTCAGAAAAAACTAAGCTTTATGAAGTTACGAAGAGTAAACTGGAAAACGTTGAAGGCGATTTTGAAGCCACTAAGCATAAACATGCGACCGTGGTAAAGGAACTCCAACGTGAATTACAAAAGTACAAAAAGTCTTTGGAACATTCAACTACTTCACCAAATACTGTTTCACGCCAACATTGCTCACAATGTATGAGTATTATG---------------AGTAGCGAAGCCAATGTGCCATTATCAAATGGGTTTGAGGAAAATGGAACTATGTTAACGGCAAAGCAACATCGCACGCATAGCCGCACTAGCAGTCAAAGTAGTCAACCGAGCGCAAGTCGTCGGCCAAGCGAGACATCTGAGTCGGAAACAATGGCCAGCAGCGTCACGACTATACAACAAGATTTACAGGGTCCTTCCAAAAAACACTTAGTTGATCGCATATTACGTCTGCAACAAGCTTCAGCGCGACAAACGGAAAAAATAGATTTCTTGGAAAATCATACCCTTTCTTTAGTTGCCGAGCTGCAGAAAAAGTCCAAAGTCGTACAGTATTATATGCTGCGCGATCAAGCAGGTGCACTTACCTCAACAAGAAGTGATCAAAACAAGTCCGAGTTGGCTAAATATGGCAATGGTGTAATGTCAGCTATATACAATGGAATAAAAGGCGATACCAAGAGTATGACATTAGAATTGTCACTGGAAATAAATAAGAAACTGCAGGCTGTACTAGAGGATACTTTGCTCAAAAATATAACATTAAAGGAAAATTTAGATGTATTAGGGTTGGAGGTGGATAACCTAACTAGAAAACTAAGGCTTATGGAGTCC
>musae
ATGAGCACGCCAGAAGATAAAATGGCCAATCCCGGTGGT---CAAGTTAACGAAAGTAACGCAGGG---GATGAAGTGGAGGAAAAACAATCAAATCTGCAGTTGCAAAGTGTTGCACAAGACGTGGTCATACCAAAGGTCGAACACCCAGTTGAAGAGCTAATTGAAGCGGTGCTGACACAAAAATCGATTGCTGGGCAGCAACTGGTTGGAACAGCTGTTGCAAACGAAAATGAAAAATCTAACCAAGCTGAATTTGCTTTGGAAGCAACCGATAATCAGATAGACAATACCGAAAATCTGCAACAAACAAATATTTCAACGCCACCATCTACGGGGGGTACGCCAAGCTCACCTTGCACACCCAGGTCACAA------GATAGCTTGTCGCATATTGAATGCTTAGCGCAAATTGAGCGACAACGGCAAAATTATGAACAGCAACTTGAACAAATGCAGACTGCGCTAGCGCAGAAAGATAACATGATAACACTGTACCAAAGAGAGAATGCCATACTTGATAAAGAAAAAAATGCTTTTCGAAAAGAAAAAGAACTCGCAAATAAGGAGAAAGAATCAACGGTAATTAAGTTTGCTATGAAAGAAAAATTATTGATAGACGCCAAGAAGGAAAAGGAAACGGTTGAAAAGCAGCTTGCAGATGCCAAAAGAGAGGTGAAAAATGTGTCCGTCCGCTTTCAAGCGCTGAATGAAGAGAAATCTCGTATGTCCTACATAATTGATGAAAAGTGTAACGAAGTGCGAAAATATCAACGCGAGTGTGAGAAGCTAAAGACAGATTATTCTCATTTAGAATCGAAACTTAAGTACCATGCGAATAAATTAAACATTGAAATAGAACAAAGAATGGTTTTAGAAAGAAAGCTGGAAGAGGAACGGAATGCGCCTAATAAATTGGAAGAAAAGGCTAATGAAAATCTCAAAATGGAGTTTGAGGCCAATTCCATTTTATTAAAACATGAAATTAAAAGTAAAACAGATCAAATAGAGCATTTGCACAGGGAATTACTTAAATCAAAGGAAGACGTTAAATCGTTGCAAGAGCAATGTAGTAAAGAGATCTTGGAAAGAACTGATCTTTGTACTGCGCTGGAGAAGCTGCAAGAGGACCACAATTCATTGCAAAATGCTTATAGCGAAGAAATGTTGAATTCAGCAAAATTGCGTTGTCAACTGGATGAGCTGCAGGTGCTAAAAACTCAAAATACTTTAAACGAAGAAAAAATCACCACGCTCACTCAATCAGCTGATGAAATGAAAGAAAAGTTACAAGATAACGAGCAAGATTTATGTCAGCTGCGTGAAAGAGAAAGGGAGCTGTTAAGTATTAATAAGGAAATTAGTGAATCAATAGTTGCCTTACAAAACGAGATTTGTTTACTAAAATCTAAGGTTCAAGGCGTTGGGGCAGAAAATGATATTTTAAAGAAAGAAATATTAGAGTATGATAGCAAGTATAACCAATTACTTGAGAGTTTGAAAAATGAGGCCGAGAAAAAACTGGAGGAAAGACAATTATTTGCAAAGCATCTTTCAGAAAAAACCAAGCTTTATGAAGTGACGAAAAGTAAATTGGAAAACGTTGAAGGCGATTTCGAAGCGACCAAGCATAAACACGCGACTGTTGTAAAGGAATTGCAACGTGAATTACAAAAGTACAAAAAGTCTATGGCGCATGCAACAACT---GATAATCATCCTCCAAGTCATTATTGCGCGCAATGCAAGAGTATTTTG---------------AGTAGCGAAGTCAATGTGCCATTAACAAATGGGTTTGACGAAAATGGAGCTGCGTCAACGGCCAAGCAAAATCGCACGCATAGCCGTACTAGCAGTCAAAGTAGTCAGCCGAGCACAAGTCGACGGCCAAGCGAGACATCTGAGTCGGAAACAATGGCCAGCAGCGTCACGACTATACAACAAGATTTGCAGGGTCCTTCCAAGAAACACTTAGTTGATCGCATATTACGTCTGCAGCAAGCTTCAGCGCGACAAACGGAGAAAATAGATTTTTTGGAAAATCACACACTTTCTCTTGTTGCGGAGCTGCAGAAAAAGTCGAAAGTCGTACAGTATTATATGCTGCGCGATCAAGCAGGTGCACTTACCTCAACGAGAAGTGATCAAAACAAGTCTGAGTTGGCTAAATATGGCAATGGTGTAATGTCAGCTATATACAATGGCATTAAAGGCGACACCAAGAGTATGACATTAGAATTGTCACTGGAAATAAATAAGAAACTGCAGGCAGTACTAGAGGATACTTTGCTCAAAAATATAACTTTAAAGGAAAATTTAGATGTATTAGGTTTGGAAGTGGATAACCTAACCAGAAAACTAAGGCTTATGGAGTCC
>oleae
ATGAGCACGCTAGACGAAAAAATGGAAAATCTTGATGAA---CATGGTAGCGAAAATATCGCAAGG---GATGAAGTGGAGGAGATACAATCAAATCTGCAGTTGCAAAATGTGGCACAAGACATGGTCATACCAAAGGTCGAACACCCCGTTCAAGAGCTAATTGAAGCGGTGCTGACACAAAAATCGATTGCAGGGCAGCAACTGGTTGGAACAGCTGTTGCAAAAGAAAATGAAAAATGTAACCAAACTGAAGTTGCTTTGGAGGCAATTGATAAACAGTCAGCAAATACCGAAAATTTGCCACAAACGATTATTTCAACACCACCATCTACGGGAGGAACTCCAAGCTCACCATGCACACCCAGGTCACAA------GATAGCTTGTCACATATTGAGTGCTTAGCGCAAATTGAGCGACAGCGGCAAAATTATGAACAGCAAATAGAACAATTGCAGACTGCACTAGCGCAAAAAGATAACATGATAACACTTTTCCAACGAGAGAATGCCATACTTGATAAGGAAAAAAATTCTTTCCGAAAAGAAAAAGAGCTCGCAAATAAAGAAAAAGAATCAACAGTAATTAAGTTTGCTATGAAAGAAAAATTACTATTAGATGCCAAGAAAGAAAAGGAAACGGTTGAAAAACAGCTTGCTGATGCCAAAAGAGAAGTGAAAAATGTGTCCATTCGCTTTCAAGCGCTTAACGAAGAGAAGTCCCGTATGTCATACATAATCGATGAAAAGTGCAACGAAGTTCGCAAGTATCAACGCGAGTGTGAAAAAATAAAAACCGATTACTCTCATTTGGAATCGAAGCTTAAATATCATGTGAATAAATTAAATATTGAAATAGAACAACGAATGGCTATAGAAAAAAAACTGGATGAAGAACGTAATGCGCCTAATAAATTGGAAGAAAAAGCAAATGAAAATCTAAAAATGGAGTTTGAGGCCAATTCGATATTATTAAAACATGAAATTAAAAGTAAAACAGATCAATTAGAGCAATTGCACAGGGAATTGAATAAATCAAAGGAGGAAGTTAAATCGTTACAAGAACAGTGTAGCAAAGAGATTTTGGAGAGATCGGATCTTTGTACTGCGCTGGAAAAGCTGCAAGAGGATCACAATTCATTGCAAAATGCTTATAGCGAAGAAATGTTGATTTCTGCAAAATTACGTTGTCAATTGGATGAGCTTCAGGTGCTAAAAACTCAAAATACTCTAAACGAAGAAAAAATCACCACACTCACTCATTCAGCAGAGGAAATGAAAGAAAAGTTACAAGATAACGAACAAGATTTAAGTCAGTTACATGAAAGAGAAAGAGAGCTGTTAAGTATTAATAAGGAAATTAGTGAATCAATAGTTGCCTTACAAAACGAGATTTGTTTGCTAAAGTCTGAGGTTCAAGGCATTAGGGCAGAAAATGATATTTTAAAGAAAGAGAAATTAGAGTACGATAGCAAGTATAGCAAATTGCATGAGGATTTGAAAACTGAGTTCGAAAAAAAATTGGAAGAAAGGCAATTATTTGCTAAACATCTTTCAGAGAAGACCAAGCTTTATGAAGTTACGAAAAGTAAATTGGAAAACGTTGAAGGCGATTTCGAAGCGACAAAGCATAAACATGCGACTGTTGTAAAGGAACTGCAACGTGAATTACAAAAGTACAAAAAGTCGATGGCGCATTCAACAACTTTAGAAAATGCTAATGTATGCCAATATTGCGCGCAATGTAAAAGTATTTTG---------------AGTAGTGAATCCAATGTGCCATTATCAAATGGGTTTGATGAAAATGGAACTGCGTCAACGGCAAAGCCAAATCGCTCGCATAGCCGTACCAGCAGCCAAAGTAGTCAAGCGAGCACAAGTCGTCGGCCAAGCGAGACATCCGAGTCGGAAACAATGGCCAGTAGCGTTACGACCATCCAGCAAGATTTACAGGGTCCTTCCAAAAAACACTTAGTTGATCGCATACTGCGTCTGCAGCAAGCTTCGGCGCGACAAACGGAAAAAATAGATTTTTTGGAAAATCACACGCTTTCTCTTGTTGCAGAGCTGCAGAAAAAGTCTAAAGTCGTGCAGTATTATATGCTGCGCGATCAAGCAGGAGCACTTACCTCAACGAGAAGTGATCAAAACAAGTCTGACTTGGCTAAATATGGCAATGGTGTAATGTCAGCTATATACAATGGCATTAAAGGCGACACCAAGAGTATGACATTAGAATTGTCACTGGAAATAAATAAGAAACTGCAGGCAGTACTTGAAGATACTTTGCTCAAAAATATAACATTAAAGGAAAATTTAGATGTATTAGGTTTGGAAGTGGATAACCTAACCAGAAAACTAAGGTTTATGGAGTCC
>tryoni
ATGAGCACGGTAGAAGATAAAATGGACAATCTCGTGGGA---CAAGTTAACGAAAATATCGCAGGG---GATGAAGTGGAGGAAATACAATCAAATCTGCAGTTGCAAAGTGTTGCACAAGACGTGGTCATACCAAAGGTCGAACACCCAGTTGAAGAGCTAATTGAAGCGGTGCTGACACAAAAATCGATTGCAGGGCAGCAACTGGTTGAAACAGCTGTTGCAAACGAAAATGAAAAATCTAACCAAGCTGAAGTTGCTTTGGAAGCAACCGATAATCAGACAGACAATTCCGAAAATCTGAAACAAACGAATATTTCAACGCCACCGTCTACGGGGGGTACGCCAAGCTCACCATGCACACCCAGGTCACAA------GATAGCTTGTCACATATTGAATGCTTAGCGCAAATTGAGCGACAACGGCAAAATTACGAACAGCAACTGGAACAATTGCAGACTGCACTAGCGCAGAAAGATAACATGATAACACTGTACCAACGAGAGAATGCCATACTTGATAAGGAGAAAAATGCTTTTCGAAAAGAAAAAGAGCTCGCAAATAAAGAGAAAGAATCAACGGTAATTAAGTTTGCTATGAAAGAGAAATTGTTGTTAGATGCCAAGAAGGAAAAGGAAACGGTTGAAAAGCAGCTTGCAGATGCCAAAAGGGAGGTGAAAAATGTGTCCGTCCGCTTTCAAGCGCTAAATGAAGAGAAATCTCGTATGTCCTACATAATTGATGAAAAGTGTAACGAAGTGCGAAAATATCAACGCGAGTGTGAGAAACTAAAGACAGATTACTCTCATTTGGAATCGAAGCTTAAATACCATGCGAATAAATTAAACATTGAAATAGAACAAAGAATGGTTCTAGAAAGAAAGCTTGAGGAAGAACGGAATGCGCCTAATAAATTGGAAGAAAAGGCTAATGAAAATCTCAAAATGGAGTTTGAGGCCAATACCATTTTACTAAAACATGAAATTAAAAGTAAAACAGATCAAATAGAGCATTTGCACAGGGAATTAAATAAATCAAAGGAGGAAGTTAAATCGCTACAAGAGCAATGTAGTAAAGAGATTTTGGAAAGAACTGATCTCTGTACTGCGCTGCAGAAGCTGCAAGAGGAACACAATTCATTGCAAAACGCTTATAGCGAAGAAATGTTGAATTCAGCAAAATTGCGTTGTCAATTGGATGAGCTGCAGGTGCTAAAAACTCAAAATACTTTAAACGAAGAAAAAATCACCACGCTCACTCAATCAGCTGATGAAATGAAAGAAAAATTACAAGATAACGAACAAGATTTATGTCAGTTGCGTGAAAGAGAAAGTGAGCTGTTAAGTATTAATAAGGAAATTAGTGAATCAATAGTTGCCTTACAAAACGAGATTTGTTTGCTAAAGTCTAAGGTTCAAGGCGTTGGGGCAGAAAATGATATTTTAAAGAAAGAGAAATTAGAGTATGATAGCAAGTATAACCAATTACTTGAGAGCTTGAAAAATGAGGCCGAGAAAAAACTGGAGGAAAGACAATTATTTGCAAAGCATCTTTCAGAAAAAACCAAGCTTTATGAAGTGACGAAAAGTAAACTGGAAAACGTTGAAGGCGATTTCGAAGCGACCAAGCATAAACATGCGACTGTTGTAAAGGAACTGCAACGTGAATTACAAAAGTACAAAAAGTCTATGGCGCATGCAACCACTTCAGAAAATCATCCTGCAAGTCAATATTGCGCGCAATGTAAGAGTATTTTG---------------AGTAGAGAAGCCAATGTGCCATTAACAAATGGGTTTGAGGAAAATGGAACTGCGTCAACAGCCAAGCAAAATCGCACGCATAGCCGTACCAGCAGTCAAAGTAGTCAACCGAGCACAAGTCGGCGGCCAAGCGAGACATCCGAGTCGGAAACAATGGCCAGCAGCGTCACGACTATACAACAAGATTTACAGGGTCCTTCCAAAAAACACTTAGTTGACCGCATACTACGACTGCAGCAAGCCTCAGCGCGACAAACGGAAAAAATAGATTTTTTGGAAAATCACACACTTTCTCTTGTTGCGGAGCTGCAGAAAAAGTCGAAAGTCGTACAGTATTATATGCTGCGCGATCAAGCAGGTGCACTTACCTCAACGAGAAGTGATCAAAACAAGTCTGAGTTGGCTAAATATGGCAATGGTGTAATGTCAGCTATATATAATGGCATTAAAGGCGACACCAAGAGTATGACATTAGAATTGTCACTGGAAATAAATAAGAAACTGCAGGCAGTACTAGAGGATACTTTGCTCAAAAATATAACTTTAAAGGAAAATTTAGATGTATTAGGTTTGGAAGTGGATAACCTAACCAGAAAACTAAGGCTTATGGAGTCT
>zonata
ATGAGCACGCTAGAAGATAAAATGGACAATCCCGGAGAA---CAAGTTAACGAAATTAACGCAGGG---GATGAAGTGGAGGAAATACAATCAAATCTGCAGTTGCAAAGTGTTGCACAAGACGTGGTCATACCAAAGGTCGAACACCCAGTTGAAGAGCTAATTGAAGCGGTGCTGACACAAAAATCGATCGCAGGGCAGCAACTGGTTGGAACAGCTGTTGCAAACGAAAATGAAAAATCTAACGAAGCTGAAGTTGCTTTGGAAGCAACCGATAATCAGACAGACAATACCGAAAATCTGCAACAAACGAATATTTCAACGCCACCATCTACGGGGGGTACGCCAAGCTCACCTTGCACACCCAGGTCACAA------GAGAGCTTGTCGCATATTGAATTCTTAGCGCAAATTGAGCGACAACGGCAAAATTATGAACAGCAACTTGAACAATTGCAGACTGCACTAGCGCAGAAAGATAACATGATAACACTGTACCAACGAGAGAATGCCATACTTGATAAAGAAAAAAATGCTTTTCGAAAAGAAAAAGAGCTCGCAAATAAGGAGAAAGAATCAACGGTAATTAAGTTTGCTATGAAAGAGAAATTATTGATAGACGCCAAGAAGGAAAAGGAAGCGGTTGAAAAGCAGCTTGCAGATGCCAAAAGAGAGGTGAAAAATGTGTCCGTCCGCTTTCAAGCGCTTAATGAAGAGAAATCTCGTATGTCCTACATAATTGATGAAAAGTGTAACGAAGTGCGAAAATATCAACGTGAGTGTGAGAAGCTAAAGACAGATTACTCTCACTTGGAATCGAAGCTTAAGTACCATGCGAATAAATTAAACATTGAAATAGAACAAAGAATGGTTTTAGAAAGAAAGCTTGAAGAGGAACGGAATGCGCCTAATAAATTGGAAGAAAAGGCTAATGAAAATCTCAAAATGGAGTTTGAGGCCAATACCATTTTATTAAAACATGAAATTAAAAGTAAAACAGATCAAATAGAGCAATTGCACAGAGAATTAAATAAATCAAAGGAGGAAGTTAAATCGCTACAAGAGCAATGTAGTAAAGAGATTTTGGAAAGAACTGATCTCTGTACTGCGCTGGAGAAGCTGCAAGAGGAACACAATTCATTGCAAAATGCTTACAGCGAAGAAATGTTGAATTCAGCTAAATTGCGTTGTCAATTGGATGAGCTGCAGGTGCTGAAAACTCAAAATACTTTAAACGAAGAGAAAATCACCACGCTTATTCAATCAGCTGATGAAATGAAAGAAAAGTTACAAGATAACGAGCAAGATTTATGTCAGTTGCGTGAAAGAGAAAGGGAGCTGTTAAGTATTAATAAGGAAATCAGTGAATCAATAGTTGCCTTACAAAACGAGATTTGTTTGCTAAAGTCTAAGGTTCAAGGCGTTGGGGCAGAAAATGATATTTTAAAGAAAGAGAAATTAGAGTATGATAGCAAGTATAACCAATTACTTGAGAGTTTGAAAATTGAGGCCGAGAAAAAAATGGAGGAAAGGCAACTGTTTGCAAAGCATCTTTCAGAAAAAACCAAGCTTTATGAAGTGACGAAAAGTAAATTGGAAAACGTTGAAGGCGATTTCGAAGCCACCAAACATAAACATGCGACTGTTGTAAAGGAACTGCAACGTGAATTACAAAAGTACAAAAAGTCCATGGCGCATGCAACAACTTCAGAAAATCATCCTGCATGTCAATATTGCGCGCAATGTAAGAGTATTTTG---------------AGTAGCGAAGCCAATGTGCCATTAACAAATGGGTTTGAGGAAAATGGAACTGCGTCAACGGCCAAGCAAAATCGCACGCATAGCCGTACCAGCAGTCAAAGTAGTCAACCGAGCACAAGCCGGCGGCCAAGCGAGACATCCGAGTCGGAAACAATGGCCAGCAGCGTCACGACTATACAACAAGATTTGCAGGGTCCTTCCAAAAAACACTTAGTTGATCGCATATTACGTCTGCAGCAAGCTTCAGCGCGACAAACGGAGAAAATAGATTTTTTGGAAAATCACACACTTTCTCTTGTTGCGGAGCTGCAGAAAAAGTCGAAAGTTGTACAGTATTATATGCTGCGCGATCAAGCAGGTGCACTTACCTCAACGAGAAGTGATCAAAACAAGTCTGAGTTGGCTAAATATGGCAATGGTGTAATGTCAGCTATATACAATGGCATTAAAGGCGACACCAAGAGTATGACATTAGAATTGTCACTGGAAATAAATAAGAAACTGCAGGCAGTACTAGAGGATACTTTGCTCAAAAATATAACTTTAAAGGAAAATTTAGATGTATTAGGCTTGGAAGTGGATAACCTAACCAGAAAACTAAGGCTTATGGAGTCC
