# Supplementary material for: The Impact of Fast Radiation on the Phylogeny of Bactrocera Fruit Flies as Revealed by Multiple Evolutionary Models and Mutation Rate-Calibrated Clock
Source: Insects. 2022 Jun 30;13(7):603. doi: 10.3390/insects13070603 (PMC9319077; doi:10.3390/insects13070603)
Supplement: Supplementary file 1 [file insects-13-00603-s001.zip › File S1/ceratitis_8448.fasta]

>bryoniae
ATGCTGACCAACTTTGAATCAAAGTCAGCTCGAGTTAAGGGTTTATCCTTCCACCCAAAACGACCATGGATTCTTGCCAGTTTACACACTGGTGTAATTCAACTTTGGGATTACCGCATGCACACACTGCTTGAAAAATTCGATGAGCACGATGGACCGGTTCGAAGTGTCGCCTTCCATCAACAAATGCCACTCTTTGTATCCGGAGGCGATGATTATAAAATTAAAGTATGGAATTACAAACAACGTCGCTGCATTTTCACTCTCTTAGCTCATTTGGACTACGTTCGTACAGTTGCATTCCATCATGAATATCCATGGATATTAAGTTCTTCAGATGATCAAACGATTCGCATTTGGAACTGGCAATCCAGAAATTGCATTTGTGTGCTTACTGGACATAATCATTATGTTATGAGTGCTCAGTTCCATCCGACCGAAGATCAAATAGTCTCGGCATCTTTGGATCAAACTGTACGAGTGTGGGATATTTCCGGGCTACGTAAGAAAAATGTTGCACCTGGACCCGGTGGATTGGAAGACCATTTGAAGGGTCATCCTGGCGCCACCGATCTCTTTGGACAAGCTGACGCTGTTGTTAAACATGTGCTTGAGGGTCACGACCGTGGCGTGAATTGGGCAAGTTTCCATCCCACTTTGCCACTCATTGTGTCAGGCGCTGACGATCGTCTTGTCAAGTTGTGGCGTATGAACGAATATAAAGCTTGGGAAGTCGATACATGCCGAGGTCACTACAACAATGTTTCCTGTGTATTATTCCATCCTAGGCAAGACGTAATACTTTCGAACGGAGAAGATCGTAGCATTCGAGTATGGGATATGACAAAGCGGCAATGCTTGTATACTTTCCGACGTGACGGTGAACGCTTTTGGATACTCACTGCTCATCCCACATTAAATCTGTTTGCTGCTGGCCATGATGGCGGCATGTTAGTATTCAAATTGGAACGTGAACGTCCAGCCTATGCGGTTCATGGTAATTTACTTTATTATGTGAAGGACCGTTTCCTGCGCAAACTTGATTTCACAACTACTAAAGACACCGTTGTAATGCAATTACGTGGGGGTGCTAAATCACCAGTACACAGCATGTCTTATAACCCTGCACTGAATGCCGTGCTCATTTGCACACGCACTAATAATCTTGAAAATAGCACCTACGATTTATATCAAATACCTAAAGATTCTGAATCTCAGAATGAGACCGAATCAAAACGTTCATCTGGCATCACCGCTATCTGGGTAGCTCGCAATCGTTTCGCTGTACTCGATCGTAATCAACAGTTAGTAATTAAGAACTTCAAAAATGAAGTTACTAAAAAAATTCCAACTTTCTGCGAAGAGATATTTTACGCTGGCACAGGCATGTTATTGATACGTGACCCAGAATATGTTACGCTCTATGAAGTACAACGTTTAGTATCCGTGGGCTGCATTAAATTGGCTAAGTGTCGTTATGTTGTGTGGTCCGCTGACATGTCATTGGTTGCGTTGCTCTGCAAACACTCTGTGACTATTTGTGACCGTCGTTTGCAATATTTGTGCACAATTCAGGAGAATTGTCGCGTAAAGTCTGGGGCTTGGGATGACTCGGGTGTATTTATTTACACTACAAGCAATCACATAAAATACGCCATTACCAACGGCGATCATGGTATTATTCGCACTCTCGACTTGCCTATTTATTTGACGCGTGTTAAAGGCAATCAGGTGTTCTGTCTGGATCGCGAGTGCCGCACACGTGTACTACACATCGATTCAACGGAGTACAAATTCAAGTTGGCGCTCATTAATCGTAAATACGACGAAGTTTTGCATATGGTCCGCAATGCACGTCTGGTGGGTCAGAGCATCATTGCCTATCTGCAGCAAAAGGGATATCCCGAAGTTGCGCTGCATTTCGTAAAAGATGAGAAAACACGTTTCGGACTAGCTTTAGAATGTGGTAATATCGAAATCGCTTTGGAAGCTGCCAAGGCACTAGACGACAAAGACTGCTGGGATCGTCTAGGTCAAGCTGCATTGCTGCAGGGAAATCATCAAGTGGTCGAAATGTGCTACCAACGCACAAAGAACTTTGATAAGCTCAGCTTCCTCTATCTAATCACGGGTAATCTGGAAAAGCTAAAGAAAATGAATAAGATCGCAGAAATCCGCAAAGACGTGTCAGCTCAATACCAGGGTGCCTTGCTTTTAGGCGATGTTAAGGAACGTGTAAGCATACTGAAAAATTGTGGACAACTCTCATTGGCCTACCTCACGGCAGCAACTCATGGTTTACAAGAACAAGCAGAGCAGTTGGAAAATGTTATCACACAGGAAGGCAATGAGTTGCCTGTTGTCAACCCAAATGCAACATTATTACAGCCACCGGTGCCGATACAACAAGTAGAAAGCAACTGGCCATTGTTGACCGTTTCAAAGGGCTTCTTTGAGGGTGCAATGATAACGCGCGCTGGTACCAGTGCTACGGCCAGGCAAGCGCTTAACGCCAATGCCGACGCCGCTGTGTTGGATGATGTTGGCGCAGGTGACGGCTGGGGCGCTGACGCTGATTTGGGTCTGGGTGACGATGGTGATGATGAAATGCATGATGCTTTA------GAAATTGGCGCTGAAGGCGTAGGCGATGAGGGCGCTGGCTGGGATGTTGGCGATGATGATTTGGTGGTACCCGAAGAACTTGCATCGAAAATAAAAGCCTCAGCTCTGGATAACGGTTTCTATGCTGCACCAAATAAAGGACTTTCGGCCGCACAACATTGGGCTAACCATTCACCACTTGTATTGGACCACGTTAAGTCTGGTTCATTTGAATCGGCATTCCGCTTACTAAACGACCAATTAGGTGTTATTAACTTCAAGCCATTCAAAACACTCTTTCTGCAGAATTACACATGTGCACGCACGAGTTTTACAGCTATGCCTAATTTGCAGTCATTAACCGCGTATCCACTGCGAAACAGCGGCGAGACCAATCCTAAGAATCAACGGCCAGCTTTGGGTGTAAAATTAAATGATTTGGTGCAGCGACTGCAGGCCGGTTACCAACTAACTACAGGCGGCAAATTTACCGAAGCAATCGAGAAATTCCATTCCATATTACTGCACATCCCAATGTTGGTGGTGGAAACAAAGCAAGATATTGCAGAAACTCAGCAATTGTTGAAAATCTGTTCCGAATACATACTCGGTTTAAAGATGGAGACCGAACGCAAAGGTATGCCAAAATCTACCTTGGAGGAGCAAAAGAGACTTTGCGAAATGGCGGCCTACTTTACACACTGCAAACTACAACCTGTCCACCAGATTCTTACGTTGCGCACAGCATTAAATATGTTCTTCAAACTCAAGAACTATAAGACCGCTGCATCATTTGCACGTCGATTACTTGAACTGGGACCACGCCCGGAAGTAGCGCAACAAGTGCGAAAAATATTACAAGCATGCGAAGTCAATCCCGTTGATGAACACCAACTGCAATATGAAGAATTCAATCCATTCAATATTTGTGGCATAAGCTATAAGCCGCTGTATCGCGGCAAGCCAGAAGTGACGTGTCCCTTCTGTAGTGCTGCTTTCGATCCACAATATAAGGGCAACCTATGCACGGTCTGCGAAGTGAGTCAAATCGGCAAAGATAGTATTGGCTTACGCATATCGAATTTGCAA
>ceratitis
ATGTTAACGAACTTTGAGTCAAAGTCGGCACGGGTTAAGGGCTTATCCTTCCACCCAAAACGGCCTTGGATTCTTGCCAGTTTACACACTGGCGTAATTCAATTATGGGACTATCGTATGCACACACTACTTGAGAAATTCGACGAACACGATGGACCGGTTCGTAGTGTTGCCTTCCATCAACAAATGCCACTATTCGTTTCGGGAGGCGATGACTATAAGATTAAAGTTTGGAATTATAAACAACGCCGGTGCATATTTACACTGTTGGCCCATTTGGATTACGTGCGCACTGTTGCTTTCCATCATGAGTATCCTTGGATATTAAGCTCTTCAGATGATCAAACCATTCGCATTTGGAATTGGCAATCAAGAAATTGCATTTGTGTGCTTACCGGTCACAACCACTATGTAATGAGTGCGCAGTTCCATCCGACGGAAGATCAAATAGTGTCTGCGTCCTTGGATCAAACAGTGCGTGTATGGGACATATCGGGTTTACGCAAGAAAAATGTTGCACCTGGGCCAGGTGGGCTAGAGGATCATTTGAAAGGACATCCGGGAGCTACAGATCTCTTTGGTCAAGCTGACGCAGTAGTTAAGCACGTATTGGAGGGTCATGATCGTGGTGTAAATTGGGCTAGTTTCCATCCGACCTTACCACTTATTGTATCCGGCGCTGATGATCGTCTTGTGAAATTATGGCGTATGAATGAATACAAAGCCTGGGAAGTTGATACGTGCCGTGGTCACTATAACAATGTATCGTGTGTGCTCTTCCATCCTAGACAAGATTTGATACTATCAAATGGTGAAGATCGTAGTATACGTGTTTGGGATATGACTAAACGTCAATGTTTGTACACATTCCGTCGGGATGGAGAACGTTTTTGGATACTCACTGCACATCCTACATTGAATTTGTTTGCTGCTGGGCATGACGGAGGAATGGTAGTTTTCAAATTGGAGAGAGAGCGTCCAGCCTACGCTGTGCATGGCAATTTACTTTATTATGTTAAAGACCGTTTCCTTCGCAAATTAGATTTCACAACTACCAAAGACACTGTCGTAATGCAATTACGTGGTGGTGGCAAATCTCCTGTACACAGCATGTCTTATAATCCGGCTTTGAATGCAGTTCTCGTATGCACCCGAACTAATAATCTCGAAAATAGCACCTACGATCTATACCAGATACCAAAAGATTCAGAATCGCAAAATGAGTCAGAATCTAAACGTTCATCTGGCATAACTGCTATATGGGTAGCCCGTAACCGTTTTGCTGTACTTGATCGGAATCAGCAATTAGTAATTAAGAACTTCAAAAATGAAGTTACCAAAAAAATACCAACCTTCTGCGAAGAAATCTTTTATGCTGGTACGGGAATGCTATTAATCCGGGACCCTGAATATGTAACGCTTTATGAAGTGCAACGACTAGTATCCGTTGGCTGCATTAAGTTGGCCAAATGTCGTTATGTGGTTTGGTCTGCTGATATGTCGTTGGTGGCTTTACTTTGCAAACACTCTGTCACTATATGCGATCGTCGACTACAGTATTTGTGCACAATTCAGGAGAATTGCCGCGTTAAGTCTGGTGCCTGGGATGACTCAGGTGTCTTCATTTATACAACAAGCAATCACATTAAATATGCTATTACTAATGGTGACCATGGTATTATTCGCACACTTGACTTGCCAATTTACTTGACTCGTGTTAAGGGCAATCAAGTTTTTTGTCTAGACCGCGAGTGTCGCACACGCGTACTCCATATTGACTCGACGGAATACAAATTCAAGTTGGCTCTCATTAATCGTAAATACGATGAAGTTTTGCATATGGTGCGTAATGCACGTCTGGTGGGTCAAAGTATAATTGCTTACTTACAACAAAAAGGATATCCGGAGGTGGCTTTACATTTCGTAAAGGACGAGAAAACACGTTTCGGTTTGGCTCTGGAGTGTGGTAATATTGAAATCGCTTTGGAAGCTGCTAAAGCACTCGACGACAAGGATTGCTGGGATCGCCTGGGTCAAGCCGCATTATTGCAGGGTAATCATCAAGTTGTTGAAATGTGCTACCAACGCACAAAGAACTTTGACAAGCTCAGCTTCCTCTATTTAATTACTGGCAATTTGGAAAAGCTAAAGAAGATGAATAAAATTGCCGAGATCCGCAAGGATGTGTCAGCCCAATATCAAGGAGCTTTGCTCTTGGGTGATGTCAAAGAACGAGTCAACATTCTCAAAAATTGTGGACAATTGTCTTTGGCTTACCTCACCGCTGCAACTCATGGCTTACAAGAACAAGCTGAACAATTGGAGACAGCAATCACACAAGAAGGGAACGAGCTGCCTCTGGTCAATCCAAATGCCACATTATTACAACCCCCTGTACCCATACAGCAGGTCGAAAGCAACTGGCCTCTACTTACCGTATCAAAGGGCTTCTTTGAAGGTGCAATGATTACACGTGCAGGTACTAGTGCCACCGCCAGACAAGCGTTGAACGCCAATGCTGACGTAGCTGCCTTGGATGATGTCGGCGCCGGTGACGGTTGGGGCGCAGATGCTGATTTGGGTCTTGGCGACGATGGTGATGATGAAATGCACGATGCCTTAGATACTGAACCTGGTGCTGAAGGCGTCGGCGAAGATGGCGCTGGTTGGGATGTAGGCGACGACGATTTGGTTGTGCCGGAGGAATTGGCTTCGAAAATTAAGGCTTCAGCTTTGGATAATGGCTTTTATGCGGCACCAAATAAAGGGCTGTCCGCGGCGCAACACTGGGCCAACCATTCGCCATTAGTATTGGATCACATAAAATCTGGTTCATTCGAATCTGCATTCCGTCTACTCAACGATCAATTGGGTGTGATTAATTTTAAGCCTTTTAAAACACTATTTCTACAAAATTATACTTGCGCGCGCACAAGTTTTACAGCAATGCCTAACTTGCAGCCTTTAACTGCATATCCACTACGTAATACTGGTGAGACAAATCCGAAAAATCAGCGCCCAGCTTTGGGAATAAAATTAAATGATTTAGTACAACGCCTCCAAGCCGGATATCAATTGACCACCGGCGGTAAATTTACCGAAGCTATTGACAAATTCCATTCCATATTGTTACACATACCCCTGTTGGTGGTAGAGACAAAACAAGATATAGCAGAAACTCAACAACTGCTAAAAATCTGTTCTGAATACATACTCGGTTTAAAGATGGAAACTGAACGTAAGGGTATGCCGAAATCCACATTAGAGGAGCAGAAGCGCCTTTGCGAAATGGCTGCATACTTTACACATTGCAAATTGCAGCCTGTCCATCAAATTCTTACGTTACGCACAGCTTTGAATATGTTCTTCAAGTTGAAGAACTATAAGACAGCAGCATCATTTGCACGACGACTACTCGAGTTGGGACCACGTCCGGAAGTGGCTCAGCAAGTACGTAAAATATTACAGGCTTGTGAAGTCAATCCCATTGACGAGCATCAATTACATTATGAAGAATTCAATCCATTTAATATCTGTGGCATAAGTTATAAGCCGTTGTACCGCGGAAAGCCAGAAGTAACATGCCCATTCTGTGCTGCATCGTTTGACCCACAATACAAAGGCAACCTATGCACCGTATGCGAAGTAAGCGAAATCGGCAAGGATAGCATCGGTTTGCGAATATCGAATTTGCAA
>correcta
ATGCTGACCAACTTTGAATCAAAGTCAGCACGTGTTAAGGGTTTATCCTTCCACCCAAAACGACCATGGATTCTTGCCAGTTTACACACTGGTGTAATTCAACTTTGGGATTACCGCATGCATACACTACTCGAAAAATTCGATGAGCATGATGGACCGGTTCGAAGTGTCGCCTTCCATCAACAAATGCCACTCTTTGTATCCGGAGGGGATGATTATAAAATTAAAGTATGGAATTACAAACAACGTCGTTGCATTTTCACTCTCTTGGCTCATTTGGACTACGTACGTACGGTTGCATTCCATCATGAATATCCATGGATTTTAAGTTCGTCAGATGATCAAACGATTCGCATTTGGAACTGGCAATCCAGAAATTGCATTTGTGTGCTTACTGGACATAATCATTATGTTATGAGTGCTCAGTTTCATCCGACAGAAGATCAAATAGTTTCCGCATCTTTGGATCAAACTGTACGAGTGTGGGATATTTCCGGACTACGTAAGAAAAATGTTGCACCTGGGCCCGGTGGATTGGAAGACCATTTGAAGGGTCATCCTGGTGCAACCGATCTCTTTGGACAAGCTGACGCTGTTGTTAAACATGTGCTTGAGGGTCACGACCGTGGCGTGAATTGGGCAAGTTTCCATCCCACTTTGCCACTCATTGTGTCAGGCGCTGACGATCGTCTTGTCAAGTTGTGGCGTATGAACGAATATAAAGCTTGGGAAGTCGATACATGCCGAGGTCACTACAACAATGTTTCCTGTGTATTATTCCATCCTAGACAAGACGTAATACTTTCGAACGGAGAAGATCGTAGCATTCGAGTATGGGATATGACAAAGCGGCAATGCTTGTATACTTTCCGACGTGACGGTGAACGCTTTTGGATACTCACTGCTCATCCCACATTAAATCTGTTTGCTGCTGGCCATGATGGCGGCATGTTGGTATTCAAATTGGAACGCGAACGTCCAGCCTACGCCGTTCATGGCAACTTACTATATTATGTAAAAGACCGTTTCCTACGCAAACTTGATTTCACAACAACAAAAGACACCGTTGTAATGCAATTGCGTGGAGGTGCTAAATCGCCAGTACACAGCATGTCTTATAATCCTGCATTGAATGCCGTGCTCATTTGCACACGCACCAACAATCTTGAAAATAGCACCTACGATTTATATCAAATACCTAAAGATTCTGAATCTCAGAATGAGACCGAATCAAAACGTTCATCTGGCATCACCGCTATCTGGGTAGCGCGCAATCGTTTCGCTGTACTCGATCGTAACCAACAGTTGGTAATTAAGAACTTCAAAAATGAAGTTACTAAAAAAATTCCAACATTCTGTGAAGAGATATTTTATGCTGGTACAGGCATGTTATTGATACGTGACCCAGAATATGTTACGCTCTATGAAGTACAACGTTTAGTATCCGTGGGCTGCATTAAATTGGCTAAGTGTCGTTATGTTGTGTGGTCCGCTGACATGTCATTGGTCGCGTTGCTCTGCAAACACTCTGTGACTATTTGCGACCGTCGTTTACAATATTTGTGCACAATTCAGGAGAATTGCCGCGTGAAGTCTGGCGCTTGGGATGATTCAGGCGTATTTATTTACACTACCAGTAATCACATAAAATACGCTATTACCAACGGCGATCATGGTATTATTCGCACCCTCGACTTGCCTATTTATTTGACACGTGTTAAAGGCAATCAGGTATTCTGTCTGGATCGCGAGTGCCGCACACGTGTACTACACATCGATTCAACGGAGTACAAATTCAAATTGGCGCTCATTAATCGTAAATACGACGAGGTTTTGCATATGGTCCGCAATGCACGATTGGTGGGTCAGAGCATTATTGCCTATCTGCAGCAGAAGGGATATCCCGAAGTTGCGCTGCATTTCGTAAAAGATGAGAAAACACGTTTCGGACTGGCTTTAGAATGTGGTAATATCGAGATCGCTTTGGAAGCTGCCAAGGCATTAGACGACAAAGACTGCTGGGATCGTCTAGGTCAAGCTGCATTGCTGCAGGGAAATCATCAAGTGGTCGAAATGTGCTACCAACGCACAAAGAACTTTGATAAGCTCAGCTTTCTCTATCTAATCACGGGTAATCTGGAAAAGCTAAAGAAAATGAATAAGATCGCAGAAATCCGCAAAGATGTGTCAGCTCAATACCAGGGTGCCTTGCTTTTAGGCGATGTTAAGGAACGCGTAAGCATACTGAAAAATTGTGGACAACTGTCATTGGCCTACCTCACGGCAGCAACTCACGGTTTACAAGAACAAGCAGAGCAATTGGAAAATGTTATCACACAGGAAGGCAATGAGTTGCCTGTTGTCAACCCAAATGCAACATTATTACAGCCACCGGTGCCCATACAGCAAGTAGAAAGCAACTGGCCATTGTTGACCGTCTCAAAGGGCTTCTTTGAGGGTGCAATGATAACGCGCGCTGGTACCAGTGCCACAGCTAGGCAAGCGCTTAACGCCAATGCCGACGCCGCTGTCTTGGATGATGTAGGCGCAGGTGACGGCTGGGGCGCTGACGCTGATTTGGGTCTCGGTGACGATGGTGATGATGAAATGCATGATGCTTTA------GAACCCGGCGCAGAAGGTGTAGGCGATGAGGGCGCCGGCTGGGATGTTGGCGATGATGATTTGGTGGTACCCGAAGAACTTGCATCGAAAATTAAAGCCTCAGCTTTGGATAACGGTTTCTATGCCGCACCAAATAAAGGACTTTCGGCCGCACAACATTGGGCTAACCATTCACCACTTGTATTGGACCACGTTAAGTCTGGTTCATTTGAATCGGCATTCCGCTTACTAAACGACCAATTAGGTGTTATTAACTTCAAGCCATTCAAAACCCTCTTTCTGCAGAATTACACATGTGCCCGCACCAGTTTTACAGCCATGCCTAATTTGCAGTCATTAACCGCATATCCACTGCGTAACAGCGGCGAGACCAATCCTAAGAATCAACGTCCAGCTTTGGGTGTAAAATTAAATGATTTGGTTCAGCGTCTGCAGGCCGGTTACCAATTAACTACAGGCGGCAAATTTACCGAAGCTATCGAGAAATTCCATTCCATATTGCTGCACATCCCACTGTTGGTGGTGGAAACAAAGCAAGATATTGCAGAGACTCAGCAATTGTTGAAAATCTGTTCCGAATACATACTCGGTTTAAAGATGGAGACCGAACGTAAGGGTATGCCAAAATCTACATTGGAAGAGCAGAAGCGACTTTGCGAAATGGCGGCTTACTTTACACACTGCAAACTACAACCTGTCCACCAGATTCTTACGTTGCGCACAGCATTAAATATGTTCTTCAAACTCAAGAACTATAAGACTGCTGCATCATTTGCACGTCGATTGCTTGAGCTAGGACCACGCCCGGAAGTGGCGCAACAAGTACGAAAAATATTACAAGCATGCGAAGTCAATCCTGTAGATGAACACCAACTGCAATATGAAGAATTCAATCCATTCAATATTTGTGGCATAAGCTATAAGCCGCTGTATCGCGGCAAACCTGAAGTGACATGTCCCTTCTGTAGTGCTGCGTTCGATCCACAATATAAGGGCAACCTGTGCACAGTCTGCGAAGTGAGTCAAATCGGCAAAGATAGTATTGGCTTACGCATATCCAATTTGCAA
>cucurbitae
ATGTTGACCAACTTTGAATCTAAGTCGGCACGTGTTAAAGGTTTATCCTTTCATCCAAAACGACCATGGATTCTTGCCAGTTTGCACACTGGTGTAATCCAACTTTGGGATTACCGCATGCATACACTGCTTGAGAAATTCGACGAGCACGACGGACCAGTTCGAAGTGTTGCTTTCCATCAACAGATGCCACTTTTTGTGTCCGGTGGTGATGATTATAAGATCAAAGTGTGGAATTACAAACAACGTCGCTGCATTTTCACGCTCTTGGCTCATTTGGACTATGTTCGTACTGTGGCATTCCATCATGAATATCCATGGATTTTAAGTTCCTCTGATGATCAAACAATTCGAATTTGGAACTGGCAATCCAGAAATTGCATTTGTGTGCTTACTGGCCATAATCATTATGTTATGAGTGCACAGTTCCACCCGACGGAAGATCAAATAGTCTCCGCATCCTTGGATCAAACTGTACGAGTATGGGATATTTCCGGCCTACGTAAAAAAAATGTTGCACCTGGACCAGGTGGACTGGACGATCATTTGAAGGGTCATCCTGGTGCAACCGATCTCTTCGGGCAAGCTGACGCCGTAGTTAAGCATGTGCTGGAGGGACACGACCGTGGCGTAAATTGGGCAAGTTTCCATCCCACGCTGCCACTCATTGTGTCAGGCGCTGATGATCGTCTTGTCAAGTTGTGGCGAATGAACGAATATAAAGCCTGGGAAGTTGATACTTGCCGCGGTCACTACAACAATGTCTCTTGCGTGTTATTCCATCCTAGACAAGACTTGATACTTTCAAACGGAGAAGATCGCAGCATTCGTGTTTGGGATATGACGAAACGCCAATGCTTGTATACTTTCCGACGTGACGGTGAACGTTTTTGGATACTTACTGCGCATCCCACATTAAATTTGTTTGCTGCGGGACATGATGGCGGTATGATTGTTTTTAAGTTGGAGCGTGAACGTCCAGCCTACGCCGTTCATGGTAACTTACTTTATTATGTAAAGGATCGCTTCCTGCGTAAACTCGACTTCACAACCACTAAAGACACTGTTGTCATGCAACTACGTGGAGGTGGCAAATCGCCAGTTCACAGTATGTCTTATAACCCAGCATTGAACGCCGTGCTCATTTGCACACGCACTAACAATCTTGAAAATAGCACCTACGATTTATATCAGATACCTAAAGATTCTGAATCTCAAAATGAGACTGAGTCGAAACGTTCATCTGGTATCACCGCCATCTGGGTAGCGCGCAACCGTTTCGCCGTGCTCGATCGTAATCAACAATTAGTAATTAAGAACTTCAAAAATGAAGTCACCAAAAAAATTCCAACATTCTGCGAAGAGATATTTTATGCTGGAACCGGTATGTTGTTGATACGCGACCCAGAATATGTGACACTCTATGAGGTACAGCGTTTGGTATCCGTTGGCTGCATTAAATTGGCTAAGTGCCGTTATGTTGTTTGGTCTGCTGACATGTCATTGGTCGCGTTGCTCTGCAAACACTCGGTGACTATCTGTGACCGTCGTTTACAATATTTGTGCACAATTCAGGAGAATTGCCGCGTGAAGTCTGGCGCTTGGGATGATTCCGGTGTATTTATATATACTACCAGTAATCACATCAAATACGCTATTACCAACGGTGATCATGGTATTATACGTACACTTGACTTGCCCATTTATTTGACACGTGTTAAAGGCAATCAAGTGTTTTGTCTGGATCGTGAGTGCCGCACACGCGTGCTGCACATTGACTCGACGGAATACAAATTCAAGTTGGCGCTCATCAATCGTAAATACGATGAAGTATTACATATGGTACGAAATGCACGGCTGGTGGGTCAGAGTATCATCGCCTATCTGCAACAAAAGGGTTATCCCGAAGTAGCGCTGCACTTCGTTAAAGATGAGAAGACACGTTTCGGGTTGGCTTTGGAGTGTGGTAATATTGAAATCGCTTTGGAAGCTGCCAAAGCACTCGACGACAAAGACTGCTGGGATCGTCTAGGACAAGCTGCATTGCTGCAGGGAAATCATCAAGTGGTCGAAATGTGCTACCAACGCACAAAGAACTTCGATAAGCTCAGCTTCCTCTACCTAATCACCGGTAACCTGGAGAAGCTTAAGAAAATGAATAAAATCGCCGAAATCCGCAAAGATGTGTCAGCTCAATACCAGGGTGCTCTACTTTTGGGCGATGTCAAGGAACGCGTAAGCATACTTAAAAACTGTGGACAGCTATCGTTGGCTTACCTCACCGCAGCAACTCATGGTTTGCAAGAACAAGCGGAGCAGTTGGAGAACGTCATCACACAGGAAGGCAACGAGTTGCCTGTTGTCAATCCAAATGCAACATTATTACAGCCACCAGTCCCTATACAACAAGTAGAAAGCAACTGGCCGTTGTTGACCGTATCGAAGGGCTTCTTTGAGGGTGCCATGATAACGCGTGCTGGTACCAGCGCCACAGCGCGACAAGCGCTGAACGCCAATGCCGATGCAGCTGTGCTGGATGATGTCGGTGCCGGTGATGGCTGGGGCGCTGACGCTGATTTGGGTCTCGGCGACGATGGAGATGATGAAATGCACGATGCTTTA------GAACCTGGCGCTGAGGGCGTAGGTGAAGAGGGCGCCGGCTGGGATGTTGGCGATGATGATTTGGTCGTGCCCGAAGAACTCGCATCGAAAATTAAAGCCTCTGCTTTGGATAATGGTTTCTACGCTGCACCAAATAAAGGACTTTCTGCCGCACAACATTGGGCCAACCATTCACCGCTTGTATTGGACCATGTGAAGTCTGGTTCCTTTGAATCGGCATTCCGCTTATTCAACGACCAATTGGGTGTTATTAACTTCAAGCCATTCAAAACACTATTCCTGCAGAATTACACATGTGCGCGCACCAGCTTCACAGCTATGCCAAATTTGCAATCATTAACCGCTTACCCGCTGCGTAACAGCGGTGAAACCAATCCAAAGAATCAGCGTCCGGCTTTGGGTATAAAATTAAATGATTTGGTGCAACGCCTGCAGGCCGGTTACCAATTAACTACAGGCGGCAAATTTACTGAAGCGATCGAGAAATTCCATTCCATACTATTGCACATACCACTGTTGGTGGTGGAAACGAAGCAAGACATTGCTGAAACTCAACAATTGCTGAAAATATGCTCCGAGTACATACTCGGCTTAAAGATGGAGACCGAACGTAAGGGTATGCCAAAATCGACATTAGAGGAGCAGAAACGGCTCTGCGAAATGGCTGCTTACTTCACACACTGCAAACTGCAGCCGGTCCACCAGATTCTTACGTTGCGCACCGCATTAAATATGTTCTTCAAACTCAAGAACTATAAGACCGCGGCATCTTTCGCACGACGCCTCCTTGAGTTGGGACCGCGTCCAGAGGTGGCGCAACAAGTGCGTAAAATATTGCAGGCTTGTGAGGTCAATCCCGTCGATGAGCACCAATTGCATTATGAAGAATTCAATCCATTTAATATCTGTGGCATAAGCTATAAGCCACTGTATCGTGGCAAGCCAGAAGTGACGTGTCCATTCTGTAGCGCTTCCTTCGATCCACAATACAAGGGCAATCTTTGCACCGTCTGTGAAGTGAGTGAAATCGGTAAAGATACTATTGGTCTGCGCATTTCGAATTTGCAA
>dorsalis
ATGCTGACCAACTTTGAATCAAAGTCAGCACGTGTTAAGGGTTTATCCTTCCACCCAAAACGACCATGGATTCTTGCCAGTTTACACACTGGTGTAATTCAACTTTGGGATTACCGCATGCACACATTGCTTGAAAAATTCGATGAGCATGATGGACCGGTTCGAAGTGTCGCCTTCCATCAACAAATGCCACTCTTTGTATCCGGAGGTGATGATTATAAAATTAAAGTATGGAATTACAAGCAACGTCGCTGCATTTTCACTCTCTTGGCTCATTTGGACTACGTACGTACGGTTGCATTCCATCATGAATATCCATGGATTTTAAGTTCGTCAGATGATCAAACGATTCGCATTTGGAACTGGCAATCCAGAAATTGCATTTGTGTGCTTACTGGACATAATCATTATGTTATGAGTGCTCAATTCCATCCGACAGAAGATCAAATAGTCTCCGCTTCTTTGGATCAAACTGTACGAGTGTGGGATATTTCCGGGCTACGTAAGAAAAATGTTGCACCTGGACCCGGTGGATTGGAAGACCATTTGAAGGGTCATCCTGGTGCAACTGATCTCTTTGGACAAGCTGACGCCGTTGTTAAACATGTGCTCGAGGGACACGACCGTGGCGTGAATTGGGCAAGTTTCCATCCCACTTTACCACTCATTGTGTCAGGCGCTGACGATCGCCTTGTCAAGTTGTGGCGTATGAACGAATATAAAGCTTGGGAAGTCGACACATGCCGAGGTCACTACAACAATGTTTCGTGTGTATTGTTCCATCCTAGGCAAGACGTAATACTTTCGAACGGAGAAGATCGTAGCATTCGAGTATGGGATATGACAAAGCGGCAATGCTTGTATACTTTCCGACGTGACGGTGAACGCTTTTGGATACTCACTGCTCATCCCACATTAAATCTGTTTGCTGCTGGCCATGATGGCGGCATGTTGGTATTCAAATTGGAACGTGAACGTCCAGCCTACGCCGTTCATGGTAACTTACTTTATTATGTGAAGGACCGTTTCCTGCGCAAACTTGATTTCACAACCACGAAAGACACCGTTGTAATGCAATTACGTGGGGGTGCTAAATCACCAGTACACAGCATGTCTTATAATCCTGCATTGAATGCCGTGCTCATTTGCACACGCACCAACAATCTTGAAAATAGCACCTACGATTTATATCAAATACCTAAAGATTCTGAATCTCAGAATGAGACCGAATCAAAACGTTCATCTGGCATCACCGCTATTTGGGTAGCGCGCAATCGTTTCGCTGTACTCGATCGCAATCAACAGTTGGTAATTAAGAACTTCAAAAATGAAGTTACTAAAAAAATTCCAACTTTCTGTGAAGAGATATTTTACGCTGGTACAGGCATGTTATTGATACGTGACCCAGAATATGTTACGCTCTATGAAGTACAACGCTTAGTATCCGTTGGCTGCATAAAATTGGCTAAGTGTCGTTATGTTGTGTGGTCAGCTGACATGTCATTGGTTGCGTTGCTCTGCAAACACTCTGTGACTATTTGCGACCGTCGTTTGCAATATTTGTGCACAATTCAGGAGAATTGTCGCGTCAAGTCTGGCGCTTGGGATGATTCGGGTGTATTTATTTACACTACAAGCAATCACATAAAATACGCAATTACCAACGGCGATCATGGTATTATTCGCACCCTCGACTTGCCTATATATTTGACACGTGTTAAAGGCAATCAGGTGTTCTGTCTGGATCGCGAGTGCCGCACACGTGTACTACACATCGATTCAACAGAGTACAAATTCAAGTTGGCGCTCATTAATCGTAAATACGACGAAGTTTTGCATATGGTTCGCAATGCACGACTTGTGGGTCAGAGCATTATTGCCTATCTGCAGCAAAAGGGATACCCCGAAGTTGCGCTACATTTCGTAAAAGATGAGAAAACACGTTTCGGGCTGGCTTTAGAATGTGGTAATATCGAAATCGCTTTGGAAGCTGCCAAAGCACTAGACGACAAAGACTGCTGGGATCGTCTAGGTCAAGCTGCATTGCTGCAGGGAAATCATCAAGTTGTCGAAATGTGCTACCAACGCACAAAGAACTTTGATAAGCTCAGCTTCCTTTATCTAATCACGGGTAATCTAGAAAAGCTTAAGAAAATGAATAAGATCGCTGAAATCCGCAAGGATGTGTCAGCTCAATACCAGGGTGCCCTGCTGTTAGGCGATGTTAAGGAACGCGTAAGCATACTGAAGAATTGTGGACAACTATCATTGGCCTACCTCACGGCAGCAACTCATGGTTTGCAAGAACAAGCAGAGCAGTTGGAAAATGTTATCACACAGGAAGGCAATGAGTTGCCTGTTGTCAACCCAAATGCAACATTATTACAGCCACCGGTGCCCATACAGCAAGTAGAAAGCAACTGGCCATTGTTGACCGTCTCAAAGGGCTTCTTTGAGGGTGCAATGATAACGCGCGCTGGTACCAGTGCTACAGCTAGGCAAGCGCTTAACGCCAATGCCGACGCCGCTGTGTTGGATGATGTTGGCGCAGGTGACGGCTGGGGCGCTGACGCTGATTTGGGTCTCGGTGACGATGGCGATGATGAAATGCATGATGCTTTA------GAACCCGGCACTGAGGGCGTGGGCGATGAGGGCGCCGGCTGGGATGTTGGCGATGATGATTTGGTGGTACCCGAAGAACTTGCATCGAAAATTAAAGCCTCAGCTTTGGATAACGGTTTTTATGCTGCACCAAATAAAGGACTTTCGGCCGCACAACATTGGGCTAACCATTCACCACTTGTATTGGACCACGTTAAGTCTGGTTCATTTGAATCGGCATTCCGCTTACTAAACGACCAATTAGGTGTTATTAACTTCAAGCCATTCAAAACCCTCTTTCTGCAGAATTACACATGTGCACGCACCAGTTTTACAGCTATGCCTAATTTGCAGTCATTAACCGCATATCCACTGCGTAACAGCGGCGAGACCAATCCCAAGAATCAACGTCCAGCTTTGGGTGTAAAACTAAATGATTTGGTTCAGCGTCTGCAGGCCGGTTACCAATTAACTACAGGCGGCAAATTTACCGAAGCTATCGAGAAATTCCATTCCATATTGCTGCACATCCCACTGTTGGTGGTGGAAACAAAGCAAGATATTGCAGAAACTCAGCAATTGTTGAAAATCTGTTCTGAATACATACTCGGTTTAAAGATGGAGACCGAACGTAAGGGTATGCCAAAATCTACATTAGAGGAGCAGAAGCGACTTTGCGAAATGGCGGCTTACTTTACGCACTGCAAACTACAACCTGTCCACCAGATTCTTACGTTGCGCACAGCATTAAATATGTTCTTCAAACTCAAGAACTATAAGACCGCTGCATCATTTGCACGTCGATTGCTTGAGCTGGGACCACGTCCGGAAGTGGCGCAACAAGTGCGCAAAATATTACAAGCATGTGAAGTGAATCCCGTTGATGAACACCAATTGCAATATGAAGAATTCAATCCATTCAATATTTGTGGCATAAGCTATAAACCGCTGTATCGCGGCAAGCCAGAAGTGACATGTCCCTTCTGTAGTGCTGCTTTCGATCCACAATATAAGGGCAACCTGTGCACAGTCTGCGAAGTGAGTCAAATCGGCAAAGATAGTATTGGCTTACGCATATCGAATTTGCAA
>jarvisi
ATGCTGACCAACTTTGAATCAAAGTCAGCACGTGTTAAAGGTTTATCCTTCCACCCAAAACGACCATGGATTCTTGCCAGTTTACACACTGGTGTAATTCAACTTTGGGATTACCGCATGCACACACTGCTTGAAAAATTCGATGAGCACGATGGACCGGTGCGAAGTGTCGCCTTTCATCAACAAATGCCACTCTTTGTATCTGGAGGCGATGATTATAAAATTAAAGTATGGAATTACAAACAACGTCGATGCATTTTCACTCTTTTGGCTCATTTGGACTACGTACGTACAGTTGCATTCCATCATGAGTATCCATGGATTTTAAGTTCGTCAGATGATCAAACGATTCGCATATGGAACTGGCAATCCAGAAATTGTATTTGTGTGCTTACTGGACATAATCATTATGTTATGAGTGCTCAGTTCCATCCGACAGAAGATCAAATAGTCTCCGCTTCTTTGGATCAAACTGTACGTGTGTGGGATATTTCCGGGTTACGTAAGAAAAATGTTGCACCTGGACCCGGTGGATTGGAAGAACATTTGAAGGGTCATCCTGGTGCAACCGATCTCTTTGGACAAGCTGATGCTGTTGTCAAACATGTGCTTGAGGGTCACGACCGGGGCGTGAATTGGGCAAGTTTCCATCCCACTTTGCCACTCATTGTTTCAGGCGCTGACGATCGTCTGGTCAAGTTATGGCGTATGAACGAATATAAAGCTTGGGAAGTCGATACATGCCGAGGTCACTACAACAATGTTTCCTGTGTATTATTCCATCCTAGGCAAGATTTAATACTTTCGAACGGAGAAGATCGTAGCATTCGAGTATGGGATATGACAAAGCGCCAATGCTTGTATACTTTCCGACGTGACGGTGAACGCTTTTGGATACTCACCGCTCATCCCACATTAAATCTGTTTGCTGCTGGCCATGATGGCGGCATGTTGGTATTCAAATTGGAACGCGAACGTCCAGCCTACGCCGTTCATGGTAACTTACTTTATTATGTGAAGGACCGTTTCCTACGCAAACTTGATTTCACAACTACTAAAGACACCGTTGTAATGCAATTACGTGGGGGTGCTAAATCACCAGTACACAGCATGTCTTATAATCCTGCATTGAATGCCGTGCTCATTTGCACACGAACCAACAATCTTGAAAATAGCACCTACGATTTATATCAAATACCTAAAGATTCTGAATCTCAGAATGAGACCGAATCAAAACGTTCATCTGGCATCACCGCTATCTGGGTAGCGCGCAATCGTTTCGCTGTACTCGATCGCAATCAACAGTTGGTAATTAAGAACTTCAAAAATGAAGTTACTAAAAAAATTCCAACTTTCTGTGAAGAGATATTTTATGCTGGTACAGGCATGTTATTGATACGTGACCCAGAATATGTTACGCTCTATGAAGTACAACGTTTAGTATCCGTGGGCTGCATTAAATTGGCTAAGTGTCGTTATGTTGTGTGGTCCGCTGACATGTCATTGGTCGCGTTGCTCTGCAAGCACTCTGTGACTATTTGTGACCGTCGTTTGCAATATTTGTGCACAATTCAGGAGAATTGTCGCGTCAAGTCTGGCGCTTGGGATGATTCGGGTGTATTTATTTACACTACAAGCAATCATATAAAATACGCCATTACCAACGGCGATCATGGTATTATTCGCACCCTGGACTTGCCAATTTATTTGACACGTGTTAAAGGCAATCAGGTGTTCTGTCTGGATCGCGAGTGCCGAACACGTGTACTACACATCGATTCAACGGAGTACAAATTCAAGTTGGCGCTCATTAATCGTAAATACGACGAAGTTTTGCATATGGTCCGCAATGCACGACTAGTAGGTCAGAGCATTATTGCCTATCTGCAGCAAAAGGGATATCCCGAAGTTGCGCTACATTTCGTAAAAGATGAGAAAACGCGTTTCGGGCTGGCTTTAGAATGTGGTAATATTGAAATCGCTTTGGAAGCTGCCAAGGCACTAGACGACAAAGACTGCTGGGATCGTCTAGGTCAAGCTGCATTGCTGCAGGGAAATCATCAAGTGGTCGAAATGTGCTACCAACGCACAAAGAACTTTGATAAGCTCAGCTTCCTCTATCTAATAACGGGTAATCTGGAAAAGCTTAAGAAAATGAATAAGATCGCAGAAATCCGCAAAGATGTGTCAGCTCAATACCAGGGTGCCTTGCTTCTAGGCGATGTTAAGGAACGTGTAAGCATACTGAAAAATTGTGGACAACTGTCATTGGCCTACCTCACGGCAGCAACTCATGGTTTACAAGAACAAGCAGAGCAGTTGGAAAATGTCATCACACAGGAAGGCAATGAGTTGCCTGTTGTCAACCCAAATGCAACATTATTACAGCCACCGGTGCCCATACAGCAAGTAGAAAGCAACTGGCCATTGTTGACTGTCTCAAAGGGCTTCTTTGAGGGTGCAATGATAACACGTGCTGGTACCAGTGCCACAGCTAGGCAAGCGCTTAATGCCAATGCTGACGCCGCTGTCTTGGATGATATTGGCGCAGGTGACGGCTGGGGCGCTGACGCTGATTTGGGTCTCGGTGACAATGGTGATGATGAAATGCATGATGCTTTA------GAACCCGGCACTGAAGGTGTAGGCGATGAGGGCGCCGGCTGGGATGTTGGCGATGATGATTTGGTGGTACCCGAAGAACTTGCATCGAAAATTAAAGCCTCAGCTTTGGATAACGGTTTCTATGCTGCACCAAATAAAGGACTTTCGGCCGCACAACATTGGGCTAACCATTCACCACTTGTACTGGACCACGTTAAGTCTGGTTCATTTGAATCGGCATTCCGCTTACTAAACGACCAATTAGGTGTTATTAACTTCAAGCCATTCAAAACCCTCTTTCTGCAGAATTACACATGTGCACGCACCAGTTTTACAGCTATGCCTAATTTGCAGTCATTAACCGCATATCCACTGCGTAACAGCGGCGAGACCAATCCTAAGAATCAACGTCCAGCTTTGGGTGTAAAATTAAATGATTTGGTGCAGCGTCTGCAGGCTGGTTACCAATTGACTACAGGCGGCAAATTTACCGAAGCTATAGAGAAATTCCATTCCATATTGTTGCATATCCCACTGTTGGTGGTAGAAACAAAGCAAGATATTGCTGAAACTCAGCAATTGTTGAAAATCTGTTCCGAATACATACTCGGTTTAAAGATGGAGACCGAACGCAAAGGTATGCCAAAATCTACGTTGGAGGAGCAGAAGCGACTTTGCGAAATGGCGGCCTACTTTACACACTGCAAACTACAACCTGTCCACCAGATTCTTACGTTGCGCACAGCATTAAATATGTTCTTCAAACTCAAGAACTATAAGACCGCTGCATCATTTGCACGTCGATTGCTTGAGCTGGGACCACGCCCGGAAGTGGCGCAACAAGTGCGCAAAATATTACAAGCATGCGAAGTCAATCCCGTTGATGAACACCAACTGCAATATGAAGAATTCAATCCATTCAATATTTGTGGCATAAGCTATAAACCGCTGTATCGCGGCAAGCCAGAAGTGACATGTCCCTTCTGTAGTGCTGCTTTCGATCCACAATATAAGGGCAACCTGTGCACGGTCTGCGAAGTGAGTCAAATCGGCAAAGATAGTATTGGCTTACGCATATCGAATTTGCAA
>latifrons
ATGCTGACCAACTTTGAATCAAAGTCAGCACGTGTTAAGGGCTTATCCTTCCACCCGAAACGACCATGGATTCTTGCCAGTTTACACACTGGTGTAATTCAACTCTGGGATTACCGCATGCACACACTGCTTGAAAAATTCGATGAGCATGATGGACCAGTTCGAAGTGTCGCCTTCCATCAACAAATGCCACTCTTTGTATCCGGAGGCGATGATTATAAAATTAAAGTATGGAATTACAAACAACGTCGCTGTATTTTCACTCTCTTGGCTCATTTGGACTACGTACGTACAGTTGCATTCCATCATGAATATCCATGGATATTAAGTTCGTCAGATGATCAAACGATTCGTATTTGGAACTGGCAATCCAGAAATTGCATTTGTGTGCTTACTGGACATAATCATTATGTAATGAGTGCTCAGTTCCATCCGACAGAAGATCAAATAGTCTCCGCTTCTTTGGATCAAACTGTACGAGTGTGGGATATTTCCGGGCTACGTAAGAAAAATGTTGCACCTGGGCCCGGTGGATTGGAAGACCATTTAAAAGGTCATCCTGGTGCAACCGATCTCTTTGGACAAGCTGACGCTGTTGTTAAACATGTGCTTGAGGGTCACGACCGTGGCGTGAATTGGGCAAGTTTCCATCCCACTTTGCCACTCATTGTGTCAGGCGCTGACGATCGTCTTGTCAAGTTGTGGCGTATGAACGAATATAAAGCTTGGGAAGTCGATACATGCCGAGGTCACTACAACAATGTTTCCTGTGTATTATTCCATCCTAGGCAAGACGTAATACTTTCGAACGGAGAAGATCGTAGCATTCGAGTATGGGATATGACAAAGCGGCAATGCTTGTATACTTTCCGACGAGACGGTGAACGCTTTTGGATACTCACTGCTCATCCCACATTAAATCTGTTTGCTGCTGGCCATGATGGCGGAATGTTGGTATTCAAATTGGAACGTGAACGTCCCGCCTACGCTGTTCATGGTAACTTACTTTATTATGTGAAGGACCGTTTCCTACGCAAACTTGATTTCACAACTACCAAAGACACCGTTGTAATGCAATTGCGTGGAGGTGCTAAATCACCAGTACACAGCATGTCTTATAACCCTGCACTGAATGCCGTGCTTATTTGCACACGCACCAACAATCTAGAAAATAGCACCTACGATTTATATCAAATACCTAAAGATTCTGAATCTCAGAATGAGACCGAATCAAAACGTTCATCTGGCATCACCGCTATCTGGGTAGCGCGCAATCGTTTCGCTGTACTCGATCGTAATCAACAGTTGGTAATTAAGAACTTCAAAAATGAAGTTACTAAAAAAATTCCAACTTTCTGTGAAGAGATATTTTACGCTGGTACAGGCATGTTGTTGATACGAGACCCAGAATATGTTACGCTCTATGAAGTACAACGTTTAGTATCCGTGGGCTGCATTAAATTGGCTAAGTGTCGTTATGTTGTGTGGTCCGCTGACATGTCATTGGTGGCGTTGCTCTGCAAACACTCTGTGACTATTTGCGACCGTCGTTTGCAATATTTGTGCACAATTCAGGAGAATTGTCGCGTCAAGTCTGGCGCTTGGGATGATTCGGGTGTATTTATTTACACTACAAGCAATCACATAAAATACGCCATTACCAACGGCGATCATGGTATTATTCGCACCCTCGACTTGCCTATTTATTTAACACGTGTTAAAGGCAATCAGGTGTTCTGTCTGGATCGCGAGTGCCGCACACGTGTACTACACATCGATTCAACGGAGTACAAATTCAAGTTGGCGCTCATTAATCGTAAATACGACGAAGTTTTGCATATGGTCCGCAATGCACGACTGGTGGGTCAGAGCATCATTGCCTATCTGCAGCAAAAGGGATATCCCGAAGTTGCGCTACATTTCGTAAAAGATGAGAAAACCCGCTTCGGACTGGCTTTAGAATGTGGTAATATCGAAATCGCTTTGGAAGCTGCCAAGGCACTAGACGACAAAGACTGCTGGGATCGTTTAGGTCAAGCTGCATTGCTGCAGGGAAATCATCAAGTGGTCGAAATGTGCTACCAACGCACAAAGAACTTTGATAAGCTCAGCTTCCTCTATTTAATCACGGGTAATCTGGAAAAGCTTAAGAAAATGAATAAGATCGCAGAAATCCGCAAAGATGTGTCAGCTCAGTACCAGGGTGCCTTGCTTTTAGGCGATGTTAAGGAACGTGTAAGCATACTGAAAAATTGTGGACAACTGTCATTGGCCTACCTCACGGCAGCAACTCATGGTTTACAAGAACAAGCAGAGCAATTGGAAAATGTTATCACACAGGAGGGCAATGAGTTGCCTGTTGTCAACCCAAATGCGACATTATTACAGCCGCCGGTGCCTATACAGCAAGTAGAAAGCAACTGGCCATTGTTGACAGTCTCAAAGGGCTTCTTTGAGGGTGCAATGATAACGCGCGCTGGTACCAGTGCCACAGCTAGACAAGCGCTTAACGCGAATGCCGACGCCGCTGTCTTGGATGATGTTGGCGCAGGTGACGGCTGGGGCGCTGATGCTGATTTGGGTCTCGGTGACGATGGTGATGATGAAATGCATGATGCTTTA------GAACCCGGCGCTGAGGGCGTGGGCGATGAAGGCGCCGGCTGGGATGTTGGCGATGATGATTTGGTGGTACCCGAAGAACTTGCATCGAAAATTAAAGCTTCAGCTTTGGACAACGGTTTCTATGCTGCACCAAATAAAGGACTTTCGGCCGCACAACATTGGGCTAACCATTCACCACTTGTATTGGACCACGTTAAGTCTGGTTCATTTGAATCGGCCTTCCGCTTACTAAACGACCAATTAGGTGTTATTAACTTCAAGCCATTCAAAACACTCTTTTTGCAGAATTACACATGTGCACGCACCAGTTTTACAGCTTTGCCTAATTTGCAATCATTAACCGCATATCCACTGCGGAACAGCGGCGAGACCAATCCTAAGAATCAACGTCCAGCTTTGGGTGTAAAATTAAATGATTTGGTGCAGCGTTTGCAGGCCGGTTACCAATTAACTACAGGCGGCAAATTCACCGAAGCTATAGAGAAATTCCATTCCATATTACTGCACATCCCACTGTTGGTGGTGGAAGCGAAGCAAGATATTGCGGAAACTCAGCAATTGTTGAAAATCTGTTCGGAATACATACTCGGTTTAAAGATGGAGACCGAACGCAAAGGTATGCCAAAATCTACGTTGGAGGAGCAGAAGCGACTTTGCGAAATGGCGGCTTACTTTACACACTGCAAACTACAACCTGTCCACCAGATTCTTACGTTGCGCACAGCATTGAATATGTTCTTCAAACTCAAGAACTATAAGACCGCTGCATCCTTTGCACGTCGATTGCTGGAGCTGGGACCACGTCCAGAAGTGGCGCAACAAGTGCGCAAAATATTACAAGCATGCGAAGTCAATCCCGTTGATGAACACCAACTGCAATATGAAGAATTCAATCCATTTAATATTTGTGGCATAAGCTATAAACCGCTGTATCGTGGCAAGCCAGAAGTGACATGTCCCTTCTGTAGTGCTGCTTTCGATACACAATATAAGGGTAACCTGTGTACGGTCTGCGAAGTGAGTCAAATCGGCAAAGATAGTATTGGCTTACGTATATCGAATTTGCAA
>minax
ATGTTGACTAACTTTGAATCTAAGTCGGCACGAGTTAAAGGTCTTTCCTTCCACCCAAAACGACCATGGATTCTTGCCAGTTTACACACTGGTGTAATACAACTTTGGGATTACCGCATGCACACACTGCTTGAGAAATTCGATGAGCACGATGGACCAGTTCGAAGTGTTGCCTTCCATCAACAAATGCCGCTTTTTGTATCCGGAGGCGATGATTATAAAATTAAAGTGTGGAATTACAAACAGCGTCGCTGTATTTTTACCCTCTTAGCTCATTTGGACTATGTTCGTACTGTAGCATTTCATCATGAATATCCATGGATTTTAAGTTCCTCAGATGATCAAACAATTCGAATTTGGAACTGGCAATCCAGAAATTGCATTTGTGTGCTTACTGGACATAATCATTATGTTATGAGTGCACAGTTCCATCCGACGGAAGATCAAATAGTCTCTGCGTCCTTGGATCAAACAGTGCGAGTGTGGGATATTTCCGGCCTACGTAAGAAAAATGTTGCGCCTGGACCAGGGGGACTGGAGGACCATTTGAAAGGTCATCCTGGTGCAACCGATCTCTTCGGTCAAGCTGACGCTGTAGTTAAACATGTGCTAGAGGGACACGACCGTGGCGTAAATTGGGCAAGTTTCCATCCTACTTTGCCACTTATTGTGTCAGGCGCTGACGATCGACTTGTAAAGTTATGGCGAATGAACGAATATAAAGCTTGGGAAGTTGATACATGCCGAGGTCACTACAACAATGTTTCCTGTGTCTTATTCCATCCTAGACAAGATTTAATACTTTCAAATGGAGAAGATCGCAGCATTCGGGTGTGGGATATGACAAAACGACAATGCTTATATACTTTTCGACGTGACGGTGAACGTTTTTGGATACTTACTGCACATCCCACATTAAATTTGTTTGCTGCTGGACATGATGGCGGTATGCTGGTATTCAAGTTGGAGCGTGAACGTCCAGCCTACGCCGTTCATGGTAACTTGCTTTATTATGTGAAGGATCGTTTCCTTCGTAAGCTTGACTTCACAACTACTAAGGACACTGTTGTAATGCAATTACGTGGAGGTGGTAAATCACCAGTACACAGCATGTCTTATAATCCCGCATTGAATGCAGTGCTCATTTGCACACGCACTAACAATCTGGAAAATAGCACCTATGATTTATATCAAATACCAAAAGATTCTGAATCTCAGAATGAGACTGAATCAAAACGTTCATCTGGTATCACCGCCATCTGGGTAGCCCGCAATCGTTTCGCTGTACTCGATCGTAATCAACAATTGGTAATTAAGAACTTCAAAAATGAAGTCACTAAAAAAATTCCATCTTTCTGTGAAGAGATATTTTATGCCGGTACGGGAACGTTATTAATACGCGACCCAGAATATGTTACGCTCTATGAAGTTCAGCGTTTAGTATCCGTTGGCTGCATTAAATTGGCTAAGTGCCGTTATGTTGTTTGGTCAGCTGACATGTCATTGATAGCGTTGCTCTGCAAACACTCTGTGACTATCTGTGACCGTCGTTTACAATATTTGTGCACAATTCAGGAGAATTGTCGCGTAAAGTCTGGCGCTTGGGATGATTCGGGTGTATTTATTTATACAACTAGCAATCACATAAAATACGCCATTACCAACGGTGATCATGGAATTATTCGCACACTTGACTTGCCTATATATTTGACTCGCGTTAAAGGCAATCAAGTGTTCTGTCTGGATCGTGAGTGCCGCACACGCGTACTTCACATTGATTCAACTGAATACAAATTCAAGTTGGCGCTCATTAATCGTAAATACGATGAAGTATTACATATGGTCCGCAATGCACGGCTAGTGGGTCAGAGTATCATTGCCTATCTGCAACAAAAGGGATATCCCGAAGTTGCACTACATTTCGTTAAAGATGAGAAAACACGTTTCGGGCTAGCTCTAGAATGTGGTAATATTGAAATCGCTTTGGAAGCTGCCAAGGCTCTGGACGATAAGGACTGCTGGGATCGTCTAGGTCAGGCTGCATTGTTGCAGGGAAATCATCAAGTGGTCGAAATGTGCTATCAACGCACAAAGAACTTTGATAAGCTCAGCTTCCTCTACTTAATCACTGGCAATCTGGAAAAGCTTAAGAAAATGAATAAAATCGCAGAAATCCGCAAAGATGTGTCAGCTCAATACCAGGGTGCTTTGCTTTTGGGCGATGTTAAGGAACGCGTAAGCATACTTAAAAATTGTGGACAGTTATCATTGGCTTATCTCACCGCAGCGACTCACGGTTTACAAGAACAAGCAGACCAGTTGGAGAATGTTATCACGCAGGAAGGCAGTGAGTTGCCTGTAGTCAATCCAAATGCAACATTATTACAGCCACCAGTTCCTATACAGCAAGTAGAAAGCAACTGGCCTTTGTTGACCGTTTCAAAAGGTTTCTTTGAGGGTGCAATGATAACTCGTGCTGGTACCAGTGCCACAGCTAGACAGGCACTGAACGCCAATGCCGATGCGGCTGTCTTGGATGATGTCGGTGCAGGTGATGGCTGGGGCGCTGACGCCGATTTGGGTCTCGGCGAGGATGGAGATGATGAAATGCATGATGCTTTA------GAACCTGGCGCTGAAGGCGTAGGAGAGGAGGGTGCCGGCTGGGATGTTGGAGATGATGATTTGGTGGTTCCTGAAGAACTCGCATCGAAAATTAAAGCCTCAGCTTTGGATAATGGTTTTTATGCCGCACCAAATAAAGGGCTTTCTGCAGCACAACATTGGGCTAATCATTCACCACTGGTGTTGGACCACGTTAAGTCTGGTTCATTTGAATCGGCATTCCGGTTACTTAACGACCAATTAGGTGTTATTAACTTTAAGCCTTTCAAAGCCCTATTCCTGCAGAATTACACATGTGCACGCACCAGTTTTACAGCCATGCCTAATTTGCAGTCATTAACCGCATATCCGCTGCGTAACAGCGGCGAAACTAATCCAAAGAATCAGCGTCCGGCTCTGGGTATAAAATTAAACGATTTAGTGCAACGCCTGCAGGCCGGTTATCAACTAACTACAGGTGGGAAATTTACCGAAGCTATCGAGAAATTCCATTCCATATTATTGCAAATACCATTGTTGGTAGTGGAAACCAAGCAAGATATTGCAGAAACTCAACAGTTGTTAAAAATCTGTTCTGAATACATACTCGGTTTAAAGATGGAGACCGAACGGAAGGCTATGCCAAAATCTACATTAGAGGAACAGAAACGACTTTGCGAAATGGCTGCTTACTTTACACACTGCAAACTGCAACCTGTCCACCAGATTCTTACGCTGCGCACGGCATTAAATATGTTCTTCAAACTCAAGAACTACAAGACCGCTGCATCATTTGCACGTCGACTTCTTGAGCTGGGCCCACGACCGGAAGTGGCGCAACAAGTGCGCAAAATATTACAGGCATGTGAAGTCAATCCCGTTGATGAACACCAACTACATTATGAAGAATTCAATCCATTTAACATTTGCGGCATAAGCTATAAGCCACTGTATCGCGGCAAGCCAGAAATGACGTGTCCCTTCTGTAGTGCTTCATTCGATCCACAATATAAGGGCAACCTTTGCACCGTCTGCGAAGTGAGTCAAATCGGTAAAGATAGTATTGGTTTACGCATATCGAATTTGCAA
>musae
ATGCTGACCAACTTTGAATCAAAGTCAGCACGTGTGAAGGGTTTATCCTTCCACCCAAAACGACCATGGATTCTTGCCAGTTTACACACTGGTGTAATTCAACTTTGGGATTACCGCATGCACACATTGCTTGAAAAATTCGATGAGCATGATGGACCGGTTCGAAGTGTCGCCTTCCATCAGCAAATGCCACTCTTTGTCTCCGGAGGTGATGATTATAAAATTAAAGTATGGAATTACAAACAACGTCGCTGCATTTTCACTCTCTTGGCTCATTTGGACTACGTACGTACGGTTGCATTCCATCATGAATATCCATGGATTTTAAGTTCGTCAGATGATCAAACGATTCGCATTTGGAACTGGCAATCCAGGAATTGCATTTGTGTGCTTACTGGACATAATCATTATGTTATGAGTGCTCAGTTTCATCCGACAGAAGATCAAATAGTTTCCGCATCTTTGGATCAAACTGTACGAGTGTGGGATATTTCCGGGCTACGTAAGAAAAATGTTGCACCTGGACCCGGTGGATTGGAAGACCATTTGAAGGGTCATCCTGGTGCAACTGATCTCTTTGGACAAGCTGACGCAGTTGTTAAACATGTGCTCGAGGGACACGATCGTGGCGTAAACTGGGCAAGTTTCCATCCCACTTTACCACTCATTGTGTCAGGCGCTGATGATCGTCTTGTCAAGTTGTGGCGTATGAACGAATATAAAGCTTGGGAAGTCGACACATGCCGAGGTCACTACAACAATGTTTCGTGTGTATTGTTCCATCCTAGGCAAGACGTTATACTTTCGAACGGAGAAGATCGTAGCATTCGAGTATGGGATATGACAAAGCGGCAATGCTTGTATACTTTCCGACGTGACGGTGAACGCTTTTGGATACTCACTGCTCATCCCACATTAAATCTGTTTGCTGCTGGCCATGATGGCGGTATGTTGGTATTCAAATTGGAACGTGAACGTCCAGCCTACGCCGTTCATGGTAACTTACTTTATTATGTGAAGGACCGTTTCCTGCGCAAACTTGATTTCACAACTACCAAAGACACCGTTGTAATGCAATTACGTGGGGGTGCTAAATCACCAGTACACAGCATGTCTTATAATCCTGCATTGAATGCCGTGCTCATTTGCACACGCACCAACAATCTTGAAAATAGCACCTATGATTTATATCAAATACCTAAAGATTCTGAATCTCAGAATGAGACCGAATCAAAACGTTCATCTGGCATCACCGCTATTTGGGTAGCGCGCAATCGTTTCGCTGTACTCGATCGTAATCAACAGTTGGTAATTAAGAACTTCAAAAATGAAGTTACTAAAAAAATTCCAACTTTCTGTGAAGAGATATTTTACGCTGGTACAGGCATGTTATTGATACGTGACCCGGAATATGTTACGCTCTATGAAGTACAACGTTTAGTATCCGTTGGCTGCATAAAATTGGCTAAGTGTCGATATGTTGTGTGGTCAGCTGACATGTCATTGGTCGCGTTGCTCTGCAAACACTCTGTGACTATTTGCGACCGTCGTTTGCAATATTTGTGCACAATTCAAGAGAATTGTCGCGTCAAGTCTGGCGCTTGGGATGATTCGGGTGTATTTATTTACACTACAAGCAATCACATAAAATACGCCATTACCAACGGCGATCATGGTATTATTCGCACCCTCGACTTGCCTATATATTTGACACGTGTTAAAGGCAATCAGGTGTTCTGTCTGGATCGCGAGTGCCGCACACGTGTACTACACATCGATTCAACAGAGTACAAATTCAAGTTGGCGCTCATTAATCGTAAATACGACGAAGTTTTGCATATGGTTCGCAATGCACGACTTGTGGGTCAGAGCATTATTGCCTATCTGCAGCAAAAGGGATACCCCGAAGTTGCGCTACATTTCGTAAAAGATGAGAAAACACGTTTCGGGCTGGCTTTAGAATGTGGTAATATCGAAATCGCTTTAGAAGCTGCCAAGGCACTAGACGACAAAGACTGCTGGGATCGTCTAGGTCAAGCTGCATTGCTGCAGGGAAATCATCAAGTTGTCGAAATGTGCTACCAACGCACAAAGAACTTTGATAAGCTCAGCTTCCTTTATCTAATCACGGGTAATCTAGAAAAGCTTAAGAAAATGAATAAGATCGCTGAAATCCGCAAGGATGTGTCAGCTCAATACCAGGGTGCCCTGCTGTTAGGCGATGTTAAGGAACGTGTAAGCATACTGAAAAATTGTGGGCAACTATCATTGGCCTACCTTACGGCAGCAACTCACGGTTTGCAAGAACAAGCAGAGCAGTTGGAAAATGTTATCACACAGGAAGGCAATGAGTTGCCTGTTGTCAACCCAAATGCAACATTATTACAGCCACCGGTGCCCATACAGCAAGTAGAAAGCAACTGGCCATTGTTGACCGTCTCAAAGGGCTTCTTTGAGGGTGCAATGATAACGCGCGCTGGTACCAGTGCTACAGCTAGGCAAGCGCTTAACGCCAATGCCGACGCCGCTGTGTTGGATGATGTTGGCGCAGGTGACGGCTGGGGCGCTGACGCTGATTTGGGTATCGGTGACGATGGCGATGATGAAATGCATGATGCTTTA------GAACCCGGCACTGAGGGCGTGGGCGATGAGGGCGCCGGCTGGGATGTTGGCGATGATGATTTGGTGGTACCCGAAGAACTTGCATCGAAAATTAAAGCCTCAGCTTTGGATAACGGTTTCTATGCCGCACCAAATAAAGGACTTTCGGCCGCACAACATTGGGCTAACCATTCACCACTTGTATTGGACCACGTTAAGTCTGGTTCATTTGAATCGGCATTCCGCTTACTAAACGACCAATTAGGTGTTATTAACTTCAAGCCATTCAAAACCCTCTTTCTGCAGAATTACACATGTGCACGCACCAGTTTTACAGCTATGCCTAATTTGCAGTCATTAACCGCATATCCACTGCGTAACAGCGGCGAGACCAATCCCAAGAATCAACGTCCAGCTTTGGGTGTAAAACTAAATGATTTGGTTCAGCGTCTGCAGGCCGGTTACCAATTAACTACAGGCGGCAAATTTACCGAAGCTATCGAGAAATTCCATTCCATATTGCTGCACATCCCACTGTTGGTGGTGGAAACAAAGCAAGATATTGCAGAAACTCAGCAATTGTTGAAAATCTGTTCTGAATACATACTCGGTTTAAAGATGGAGACCGAACGTAAGGGTATGCCAAAATCTACATTAGAGGAGCAGAAGCGACTTTGCGAAATGGCGGCTTACTTTACGCACTGCAAACTACAACCTGTCCACCAGATTCTTACGTTGCGCACAGCATTAAATATGTTCTTCAAACTCAAGAACTATAAGACCACTGCATCATTTGCACGTCGATTGCTTGAGCTGGGACCACGTCCGGAAGTGGCGCAACAAGTGCGCAAAATATTACAAGCATGTGAAGTGAATCCCGTTGATGAACACCAATTGCAATATGAAGAATTCAATCCGTTCAATATTTGTGGCATAAGCTATAAACCGCTGTATCGCGGCAAGCCAGAAGTGACATGTCCCTTCTGTGGTGCTGCTTTCGATCCACAATATAAGGGCAACCTGTGCACAGTCTGCGAAGTGAGCCAAATCGGCAAAGATAGTATTGGCTTACGCATATCGAATTTGCAA
>oleae
ATGCTGACCAACTTTGAATCAAAGTCAGCACGTGTTAAGGGTTTATCTTTCCACCCAAAACGACCATGGATTCTTGCCAGTTTACACACTGGTGTAATTCAGCTTTGGGATTACCGCATGCACACACTGCTCGAAAAATTCGATGAGCATGATGGACCGGTTCGAAGTGTCGCCTTCCATCAACAAATGCCACTATTTGTATCCGGAGGCGATGATTATAAAATTAAAGTATGGAATTACAAACAACGTCGCTGCATTTTCACCCTCTTGGCTCATTTGGACTATGTTCGTACAGTTGCATTTCATCATGAATATCCGTGGATTTTAAGTTCCTCAGATGATCAGACAATTCGAATTTGGAACTGGCAATCTAGAAATTGCATTTGTGTGCTAACTGGACATAATCACTATGTTATGAGTGCTCAGTTCCATCCGACGGAAGATCAAATAGTCTCCGCATCTTTGGATCAAACTGTACGAGTGTGGGATATTTCCGGGCTACGTAAGAAAAATGTTGCACCTGGACCCGGTGGACTGGACGACCATTTGAAGGGTCATCCTGGTGCAACCGATCTCTTTGGACAAGCTGACGCCGTAGTTAAACATGTGCTCGAGGGACACGACCGTGGCGTAAATTGGGCAAGTTTCCATCCCACTTTGCCACTCATTGTATCAGGCGCTGACGATCGTCTTGTCAAGTTATGGCGAATGAACGAGTATAAAGCTTGGGAAGTCGATACATGTCGCGGTCACTACAACAATGTTTCCTGTGTGTTATTCCATCCTAGGCAAGACCTAATACTTTCGAACGGAGAAGATCGTAGCATTCGAGTATGGGATATGACAAAGCGACAATGCTTGTATACCTTCCGACGTGACGGTGAACGCTTTTGGATACTCACTGCACATCCCACATTAAATCTGTTTGCTGCTGGTCATGATGGCGGCATGCTGGTATTCAAATTGGAACGTGAACGTCCGGCCTACGCCGTTCATGGTAACTTACTTTATTATGTAAAGGACCGTTTCCTGCGCAAGCTTGATTTCACAACTACTAAAGACACCGTTGTAATGCAATTACGTGGAGGTGGTAAATCACCAGTACACAGCATGTCTTATAACCCTGCATTGAATGCCGTGCTCATTTGCACACGGACCAACAATCTTGAAAATAGCACCTATGATTTATATCAAATACCAAAAGATTCAGAATCTCAGAATGAGACCGAATCAAAACGTTCATCTGGCATCACCGCCATTTGGGTAGCGCGCAATCGTTTCGCGGTGCTCGATCGTAATCAACAATTGGTAATTAAGAACTTCAAAAATGAAGTTACTAAAAAAATTCCAACATTCTGTGAAGAGATATTTTATGCCGGTACCGGAATGTTATTGATACGCGACCCAGAATATGTTACGCTCTATGAAGTACAACGTTTAGTATCCGTGGGATGTATTAAATTGGCTAAGTGCCGTTATGTTGTTTGGTCAGCTGATATGTCATTGGTGGCGTTGCTGTGCAAACACTCTGTAACTATTTGCGACCGTCGTTTGCAGTATTTGTGCACAATTCAGGAGAATTGTCGCGTCAAGTCTGGCGCTTGGGATGATTCGGGTGTATTTATCTATACTACCAGCAATCACATAAAATACGCTATTACTAACGGCGATCATGGCATTATTCGCACACTCGACTTGCCTATTTATTTGACGCGTGTTAAAGGCAATCAGGTGTTCTGTTTGGATCGCGAGTGCCGCACACGCGTACTACACATTGATTCGACGGAGTATAAATTCAAGTTGGCGCTCATTAATCGTAAATACGATGAAGTTTTGCATATGGTCCGCAATGCACGGCTAGTGGGTCAGAGTATCATTGCCTATCTGCAGCAAAAGGGATATCCCGAAGTTGCGCTACATTTCGTTAAAGATGAGAAAACACGTTTCGGGCTGGCTTTAGAATGTGGTAATATCGAAATCGCTTTGGAAGCGGCCAAGGCACTAGACGACAAAGACTGCTGGGATCGTCTAGGTCAAGCTGCATTGTTGCAGGGAAATCATCAAGTGGTCGAAATGTGCTACCAACGCACAAAGAACTTTGACAAGCTCAGCTTCCTCTATTTAATCACGGGTAATCTGGAGAAGCTCAAGAAAATGAATAAGATCGCAGAAATCCGCAAGGATGTGTCAGCTCAATACCAGGGCGCCTTGCTTTTGGGCGATGTTAAGGAACGTGTAAGCATACTAAAAAATTGTGGACAACTATCGTTGGCCTACCTCACGGCAGCAACTCATGGTTTACAAGAACAAGCCGAGCAGTTGGAAAATGTTATCACACAGGAAGGCAATGAGTTGCCTATTGTCAATCCAAATGCAACGCTATTACAGCCACCGGTTCCCATACAGCCAGTGGAGAGCAACTGGCCGTTGTTGACCGTCTCGAAAGGCTTCTTTGAGGGTGCAATGATAACGCGTGCTGGTACCAGCGCCACAGCTAGGCAAGCACTAAACGCCAATGCCGATGCAGCTGTTTTGGATGATGTCGGTGCAGGTGACGGTTGGGGCGCTGATGCTGATTTGGGTCTCGGTGACGATGGTGATGATGAAATGCATGATGCTTTA------GAACCCGGCGCTGAAGGCGTTGGCGATGAGGGCGCCGGTTGGGATGTTGGCGACGATGATTTGGTAGTGCCCGAAGAACTTGCTTCGAAAATTAAAGCCTCAGCTTTGGATAACGGTTTCTATGCTGCACCAAATAAAGGACTTTCTGCCGCACAACATTGGGCTAACCATTCAGCACTTGTATTGGATCACGTTAAGTCTGGTTCATTTGAGTCGGCATTCCGCTTACTTAACGACCAATTAGGTGTTATTAACTTCAAACCATTCAAAACGCTATTTCTACAGAATTACACATGTGCACGCACCAGTTTTACAGCCATGCCCAATTTGCAGCCATTAACCGCATATCCACTGCGTAACAGCGGCGAAAGCAATCCTAAGAATCAGCGCCCAGCTTTGGGTGTAAAATTAAATGATTTAGTGCAGCGTCTGCAGGCTGGTTACCAATTAACTACAGGCGGTAAATTTACCGAAGCCATCGAAAAATTCCATTCCATATTGCTGCACATTCCACTGTTGGTGGTGGAAACCAAACAGGATATTGCTGAAACTCAGCAATTGTTAAAAATCTGTTCGGAATACATACTCGGTTTGAAGATGGAGACCGAACGTAAAGGTATGCCAAAATCTACATTGGACGAGCAGAAGCGACTTTGCGAAATGGCGGCTTACTTTACACACTGTAAACTGCAACCTGTCCACCAAATTCTGACGCTGCGCACAGCATTAAATATGTTCTTCAAACTCAAGAATTATAAGACCGCTGCATCTTTTGCACGTCGATTGCTTGAGCTGGGACCACGCCCCGAAGTGGCGCAACAAGTGCGCAAAATATTACAGGCATGCGAAGTCAATCCCGTCGATGAACACCAATTGCAATATGAAGAATTCAATCCATTCAATATTTGTGGCATAAGCTATAAGCCACTATATCGCGGCAAGCCAGAAGTGACGTGTCCCTTCTGTAGTGCTGCTTTCGACCCACAATACAAGGGCAACCTGTGCACAGTCTGCGAAGTGAGTCAAATCGGCAAAGATAGTATTGGCTTACGCATATCGAATTTACAA
>tryoni
ATGCTGACCAACTTTGAATCAAAGTCAGCACGTGTTAAAGGTTTATCCTTCCACCCAAAACGACCATGGATTCTTGCCAGTTTACACACTGGTGTAATTCAACTTTGGGATTACCGCATGCACACACTGCTTGAGAAATTCGATGAGCACGATGGACCGGTGCGAAGTGTCGCCTTTCATCAACAAATGCCACTCTTTGTATCTGGAGGCGATGATTATAAAATTAAAGTATGGAATTACAAACAACGTCGATGCATTTTCACTCTTTTGGCTCATTTGGACTACGTACGTACAGTTGCATTCCATCATGAATATCCATGGATTTTAAGTTCATCAGACGATCAAACGATTCGCATATGGAACTGGCAATCCAGAAATTGTATTTGTGTGCTTACTGGACATAATCATTATGTTATGAGTGCTCAGTTCCATCCGACAGAAGATCAAATAGTCTCCGCTTCTTTGGATCAAACTGTACGAGTGTGGGATATTTCCGGGCTACGTAAGAAAAATGTTGCACCTGGACCCGGTGGATTGGAAGACCATTTGAAGGGTCATCCTGGTGCAACCGATCTCTTTGGACAAGCTGATGCTGTTGTCAAACATGTGCTTGAGGGTCACGACCGGGGCGTGAATTGGGCAAGTTTTCATCCCACTTTGCCACTCATTGTTTCAGGCGCTGACGATCGTCTTGTCAAGTTATGGCGTATGAACGAATATAAAGCTTGGGAAGTCGATACATGCCGAGGTCACTACAACAATGTTTCCTGTGTATTATTCCATCCTAGGCAAGATGTAATACTTTCGAACGGAGAAGATCGTAGCATTCGAGTATGGGATATGACAAAGCGCCAATGCTTGTATACATTCCGACGTGACGGTGAACGTTTTTGGATACTCACAGCTCATCCCACATTAAATCTGTTTGCTGCTGGCCATGATGGCGGCATGTTGGTATTCAAATTGGAACGCGAACGTCCAGCCTACGCCGTTCATGGTAACTTACTTTATTATGTGAAGGACCGTTTCCTGCGCAAACTTGATTTCACAACTACTAAAGACACCGTTGTAATGCAATTACGTGGGGGTGCTAAATCACCAGTACACAGCATGTCTTATAATCCTGCATTGAATGCCGTGCTCATTTGCACACGAACCAACAATCTTGAAAATAGCACCTACGATTTATATCAAATACCTAAAGATTCTGAATCTCAGAATGAGACCGAATCAAAACGTTCATCTGGCATCACCGCTATCTGGGTAGCGCGCAATCGTTTCGCTGTACTCGATCGCAATCAACAGTTGGTAATTAAGAACTTCAAAAATGAAGTTACTAAAAAAATTCCAACTTTCTGTGAAGAGATATTTTATGCTGGTACAGGCATGTTATTGATACGTGACCCAGAATATGTTACGCTCTATGAAGTACAACGTTTAGTATCCGTGGGCTGCATTAAATTGGCTAAGTGTCGTTATGTTGTGTGGTCTGCTGACATGTCATTGGTCGCGTTGCTCTGCAAGCACTCTGTGACTATTTGTGACCGTCGTTTGCAATATTTGTGCACAATTCAGGAGAATTGTCGCGTCAAGTCTGGCGCTTGGGATGATTCGGGTGTATTTATTTACACTACAAGCAATCACATAAAATACGCCATTACCAACGGCGATCATGGTATCATTCGCACCCTGGACTTGCCTATTTATTTGACACGTGTTAAAGGCAATCAGGTGTTCTGCCTGGATCGCGAGTGCCGAACACGTGTACTACACATCGATTCAACGGAGTACAAATTCAAGTTGGCGCTCATTAATCGTAAATACGACGAAGTTTTGCATATGGTCCGCAATGCACGACTAGTGGGTCAGAGCATTATTGCCTATCTGCAGCAAAAGGGATATCCCGAAGTTGCGCTACATTTCGTAAAAGATGAGAAAACGCGTTTTGGGCTGGCTTTAGAATGTGGTAATATTGAAATCGCTTTGGAAGCTGCCAAGGCACTAGACGACAAAGACTGTTGGGATCGTCTAGGTCAAGCTGCATTGCTGCAGGGAAATCATCAAGTGGTCGAAATGTGCTACCAACGCACAAAGAACTTTGATAAGCTCAGCTTCCTCTATCTAATCACGGGTAATCTGGAAAAGCTCAAGAAAATGAATAAGATCGCAGAAATCCGCAAAGATGTGTCAGCTCAATACCAGGGTGCCTTGCTCCTAGGCGATGTTAAGGAACGTGTAAGCATACTGAAAAATTGCGGACAACTGTCATTGGCCTACCTCACGGCAGCAACTCATGGTTTACAAGAACAAGCTGAGCAGTTGGAAAATGTTATCACACAGGAAGGCAATGAGTTGCCTGTTGTCAACCCAAATGCAACATTATTACAGCCACCGGTACCCATACAGCAAGTAGAAAGCAACTGGCCATTGTTGACTGTCTCAAAGGGCTTCTTTGAGGGTGCAATGATAACACGTGCTGGTACCAGTGCCACAGCTAGACAAGCGCTTAATGCCAATGCTGACGCCGCTGTCTTGGATGATGTTGGCGCAGGTGACGGCTGGGGCGCTGACGCTGATTTGGGTCTCGGTGACGATGGTGATGATGAAATGCATGATGCTTTA------GAACCCGGCACTGAAGGTGTAGGCGATGAGGGCGCCGGCTGGGATGTTGGCGATGATGATTTGGTGGTACCCGAAGAACTTGCATCGAAAATTAAAGCCTCAGCTTTGGACAACGGTTTCTATGCTGCACCAAATAAAGGGCTTTCGGCCGCACAACATTGGGCTAACCATTCACCACTTGTATTGGACCACGTTAAGTCTGGTTCATTTGAATCGGCATTCCGCTTACTAAATGACCAATTAGGTGTTATTAACTTCAAGCCATTCAAAACCCTCTTTCTGCAGAATTACACATGTGCACGCACCAGTTTTACAGCTATGCCTAATTTGCAGTCATTAACCGCATATCCACTGCGTAACAGCGGCGAGACCAATCCTAAGAATCAACGACCAGCTTTGGGTGTAAAATTAAATGATTTGGTGCAGCGTCTGCAGGCCGGTTACCAATTAACTACAGGCGGCAAATTTACCGAAGCTATAGAGAAATTCCATTCCATATTACTGCACATCCCACTGTTGGTGGTGGAAACAAAGCAAGATATTGCTGAAACCCAGCAATTGTTGAAAATCTGTTCCGAATACATACTCGGTTTAAAGATGGAGACCGAACGCAAAGGTATGCCAAAATCTACGTTGGAGGAGCAGAAGCGACTTTGCGAAATGGCGGCTTACTTTACACACTGCAAACTACAACCTGTACACCAGATTCTTACGTTGCGCACAGCATTAAATATGTTCTTCAAACTCAAGAACTATAAGACCGCTGCATCATTTGCACGTCGATTGCTTGAGCTGGGACCACGCCCGGAAGTGGCGCAACAAGTGCGCAAAATATTACAAGCATGCGAAGTCAATCCCGTTGATGAACACCAACTGCAATATGAAGAATTCAATCCATTCAATATTTGTGGCATAAGCTATAAGCCGCTGTATCGCGGCAAGCCAGAAGTGACATGTCCCTTCTGTAGTGCTGCTTTCGATCCACAATATAAGGGCAACCTGTGCACGGTCTGCGAAGTGAGTCAAATCGGCAAAGATAGTATTGGCTTACGCATATCGAATTTGCAA
>zonata
ATGCTGACCAACTTTGAATCAAAGTCAGCACGTGTTAAGGGTTTATCCTTCCACCCAAAACGACCATGGATTCTTGCCAGTTTACACACTGGTGTAATTCAACTTTGGGATTACCGCATGCACACACTGCTTGAAAAATTCGATGAGCATGATGGACCGGTTCGAAGTGTCGCCTTCCATCAACAAATGCCACTCTTTGTATCCGGAGGTGATGATTATAAAATTAAAGTATGGAATTACAAACAACGTCGCTGCATTTTCACTCTCTTGGCTCATTTGGACTACGTACGTACGGTTGCATTCCATCATGAATATCCATGGATTTTAAGTTCGTCAGATGATCAAACGATTCGCATTTGGAACTGGCAATCCAGAAATTGCATTTGTGTGCTTACTGGACATAATCATTATGTTATGAGTGCTCAGTTTCATCCGACAGAAGATCAAATAGTTTCCGCATCTTTGGATCAAACTGTACGAGTGTGGGATATTTCCGGGCTACGTAAGAAAAATGTTGCACCTGGGCCCGGTGGATTGGAAGACCATTTGAAGGGTCACCCTGGTGCAACCGATCTATTTGGACAAGCTGACGCTGTTGTTAAACATGTGCTTGAGGGTCACGACCGTGGCGTGAATTGGGCAAGTTTTCATCCCACTTTGCCACTCATTGTATCAGGCGCTGACGATCGTCTTGTCAAGTTGTGGCGTATGAACGAATATAAAGCTTGGGAAGTCGATACATGCCGAGGTCACTACAACAATGTTTCCTGTGTATTATTCCATCCTAGGCAAGACTTAATACTTTCGAACGGAGAAGATCGTAGCATTCGAGTATGGGATATGACAAAGCGGCAATGCTTGTATACTTTCCGACGTGACGGTGAACGCTTTTGGATACTCACTGCTCATCCCACATTAAATCTGTTTGCTGCTGGCCATGATGGCGGCATGTTGGTATTCAAATTGGAACGCGAACGTCCAGCCTACGCCGTTCATGGTAACTTACTTTATTATGTGAAGGACCGTTTCCTACGCAAACTTGATTTCACAACTACCAAAGACACCGTTGTAATGCAATTGCGTGGTGGTGCTAAATCACCAGTACACAGCATGTCTTATAATCCTGCATTGAATGCCGTGCTCATTTGCACACGCACCAACAATCTTGAAAATAGCACCTACGATTTATATCAAATACCTAAAGATTCTGAATCTCAGAATGAGACCGAATCAAAACGTTCATCTGGCATCACCGCTATCTGGGTAGCGCGCAATCGTTTCGCTGTACTCGATCGTAATCAACAGTTGGTAATTAAGAACTTCAAAAATGAAGTTACTAAAAAAATTCCAACTTTCTGTGAAGAGATATTTTATGCTGGTACAGGCATGTTATTGATACGTGACCCAGAATATGTTACGCTCTATGAAGTACAACGTTTAGTATCCGTGGGCTGCATTAAATTGGCTAAGTGTCGTTATGTTGTGTGGTCCGCTGACATGTCATTGGTCGCGTTGCTCTGCAAACACTCTGTGACTATTTGCGACCGTCGTTTACAATATTTGTGCACAATTCAGGAGAATTGCCGCGTCAAGTCTGGCGCTTGGGATGATTCGGGAGTATTTATTTACACTACCAGTAATCACATAAAATACGCTATTACCAACGGCGATCATGGTATTATTCGCACCCTCGACTTGCCTATTTATTTGACACGTGTTAAAGGCAATCAGGTGTTCTGTCTGGATCGCGAGTGCCGCACACGTGTACTACACATCGATTCAACGGAGTACAAATTCAAGTTGGCGCTCATTAATCGTAAATACGACGAGGTTTTGCATATGGTCCGCAATGCACGACTAGTGGGTCAGAGCATTATTGCCTATCTGCAGCAAAAGGGATATCCCGAAGTTGCGCTACATTTCGTAAAAGATGAGAAAACACGTTTCGGGCTGGCTTTAGAATGTGGTAATATCGAAATCGCTTTGGAAGCTGCCAAGGCATTAGACGACAAAGACTGCTGGGATCGTCTAGGTCAAGCTGCATTGCTGCAGGGAAATCATCAAGTGGTCGAAATGTGCTACCAACGCACAAAGAACTTTGATAAGCTCAGCTTCCTCTATCTCATCACGGGTAATCTGGAAAAGCTTAAGAAAATGAATAAGATCGCAGAAATCCGCAAAGATGTGTCAGCCCAATACCAGGGTGCCTTGCTTTTAGGCGATGTTAAGGAACGCGTAAGCATACTGAAAAATTGTGGACAACTATCATTGGCCTACCTCACGGCAGCAACTCACGGTTTACAAGAACAAGCAGAGCAGTTGGAAAATGTTATCACACAGGAAGGCAATGAGTTGCCTGTTGTCAACCCAAATGCAACATTATTACAGCCACCGGTGCCCATACAGCAAGTAGAAAGCAACTGGCCATTGTTGACCGTCTCAAAGGGCTTCTTTGAGGGTGCAATGATAACGCGCGCTGGTACCAGTGCCACAGCTAGGCAAGCGCTTAACGCCAATGCCGACGCCGCTGTCTTGGATGATGTGGGCGCAGGTGACGGCTGGGGCGCTGACGCTGATTTGGGTCTCGGTGACGATGGTGATGATGAAATGCATGATGCTTTA------GAACCCGGCGCTGAAGGTGTAGGCGATGAGGGCGCCGGCTGGGATGTTGGCGATGATGATTTGGTGGTACCCGAAGAACTTGCATCGAAAATTAAAGCCTCAGCTTTGGATAACGGTTTCTATGCCGCACCAAATAAAGGACTTTCGGCCGCACAACATTGGGCTAACCATTCACCACTTGTATTGGACCACGTTAAGTCTGGTTCATTTGAATCGGCATTCCGCTTACTAAACGACCAATTAGGTGTTATTAACTTCAAGCCATTCAAAACCCTCTTTCTGCAGAATTACACATGTGCCCGCACCAGTTTTACAGCCATGCCTAATTTGCAGTCATTAACCGCATATCCACTGCGTAACAGCGGCGAGACCAATCCTAAGAATCAACGTCCAGCTTTGGGTGTAAAATTAAATGATTTGGTTCAGCGTCTGCAGGCCGGTTACCAATTAACTACAGGCGGCAAATTTACCGAAGCTATCGAGAAATTCCATTCCATATTGCTGCACATCCCACTGTTGGTGGTGGAAACAAAGCAAGATATTGCAGAAACTCAGCAATTGTTGAAAATCTGTTCCGAATACATACTCGGTTTAAAGATGGAGACCGAACGTAAGGGTATGCCAAAATCGACATTGGATGAGCAAAAGCGACTTTGCGAAATGGCGGCTTACTTTACACACTGCAAACTACAACCTGTCCACCAGATTCTTACGTTGCGCACAGCATTAAATATGTTCTTCAAACTCAAGAACTATAAGACTGCTGCATCATTTGCACGTCGATTGCTTGAGCTGGGACCACGCCCGGAAGTGGCGCAACAAGTGCGCAAAATATTACAAGCATGCGAAGTCAATCCCGTAGATGAACACCAACTGCAATATGAAGAATTCAATCCATTCAATATTTGTGGCATAAGCTATAAGCCGCTGTATCGCGGCAAGCCAGAAGTGACATGCCCCTTCTGTAGTGCTGCTTTCGATCCACAATATAAGGGCAACCTGTGCACAGTCTGCGAAGTGAGTCAAATCGGCAAAGATAGTATTGGCTTACGCATATCGAATTTGCAA
