# Supplementary material for: The Impact of Fast Radiation on the Phylogeny of Bactrocera Fruit Flies as Revealed by Multiple Evolutionary Models and Mutation Rate-Calibrated Clock
Source: Insects. 2022 Jun 30;13(7):603. doi: 10.3390/insects13070603 (PMC9319077; doi:10.3390/insects13070603)
Supplement: Supplementary file 1 [file insects-13-00603-s001.zip › File S1/ceratitis_8451.fasta]

>bryoniae
ATGCAAAAATCTTCGCATATCGCACGCCAGGACTCACAAGAACAATTGCCGACCACACACTACAAAGTAGTTGTACCATCAATGAAGCGTCGTACATTGGCAGGCACCTGTGGCGTTGGTGTGTTTGTGATTGCATTCGTTGCGATTGTCATCTCATTCGCCACACCCAATTGGCTGGCAAGTGATGATCGGATAACTGGTGCTAAACTGAATCGTCTAGGATTATGGGTACATTGTTTTCGATCACTACCCGACGTGAATGACGATAGTCAACGCCGTTTCTTCGTCGGCTGTCGCTGGGTGTATGACCCCTTCACAACGGGCTACGATGAGATTCGCGGATTTTTACTGCCTGCATTCATGATTGCAACACAATTTTTCTACACACTTGCATTTATTGGAGCGCTAGTATCATGCGTGGGCGTCTTGGTATTCTTCCTCTGCGCTGGACCGGACCAAAAACACTTTGTAACTCTTATAAAATTAATAGGGTATGTAATGTTGGGCACAGGTGTGAGTGCAGGTATTGCTGTTATTGTTTTTGCTTGTTTTGGCAATCGTAATGGCTGGATGCCGGAGCACGCCAACAATTGGTTCGGTTGGTCATTTGTGTTAGCGTGCGTTGGAACAGTATTTTCTTTGGTGACAGGAATTCTATTCCTTACTGAACAAAACGTACAAGCGAAAAAGCGCAAACAATTCAAAGAATCTCAAACACGTTTTGAGTTAGTGCAAGGC
>ceratitis
ATGCAAAAATCTTCGCATATCGCACGCCAGGACTCACAAGAACAATTGCCAACGACCCACTACAAAGTAATTGTTCCATCAATGAAGCGACGTACATTAGCTGGCACTAGCGGTGTTGCTGTATTTGTGATCGCGTTCGCTGCGATTGTCATCTCATTCGCCACACCCAATTGGCTCGCAAGTGATGATCGGATAACGGGTGCAAAGCTTAATCGTCTCGGACTCTGGGTACACTGCTTCAGATCTTTACCGGATGTGAACGACGATAGTCAACGCCGTTTTTTCGTCGGCTGCCGCTGGGTATATGATCCATTCACAACAGGCTATGATGAGATTCGAGGCTTTTTACTACCCGCATTTATGATTGCAACACAATTCTTCTATACACTTGCTTTCATTGGTGCACTTGTATCATGCGTGGGTGTTTTGGTATTCTTCCTATGCGCTGGACCAGATCAGAAACATTTTGTAACACTTATAAAAGTAATAGGCTTTGTGATGTTGGGAACTGGTGTTTGTGCATCGGTGGCTGTCATTGTTTTTGCATGTTTTGGCAATCGTAATGGTTGGATGCCAGAACACGCCAACAATTGGTTCGGTTGGTCATTTGTGCTCGCTTGTGTTGGCGCAGTATTTTCATTGGTGACAGCAATTTTATTCCTTACTGAGCAAAATGTACAAGCGAAGAAACGTCGACAATTCAAAGAGTCGCAAACACGTTTTGAGTTGGTTCAAGGT
>correcta
ATGCAAAAATCTTCGCATATCGCACGCCAGGACTCACAAGAACAATTGCCGACCACACACTATAAAGTAATTGTACCATCAATGAAGCGTCGTACATTGGCAGGCACCTGTGGGGTTGGTGTGTTTGTGATCGCATTCGTTGCGATTGTCATCTCATTCGCCACACCCAATTGGCTGGCAAGTGATGACCGGATCACTGGTGCTAAACTGAATCGTCTAGGATTATGGGTACATTGTTTTCGATCACTGCCCGATGTGAATGACGATAGTCAACGCCGTTTCTTCGTCGGCTGTCGCTGGGTGTATGATCCCTTCACAACGGGCTACGATGAGATTCGAGGATTTTTACTGCCTGCATTTATGATTGCAACACAATTTTTCTACACACTTGCATTTATTGGAGCGCTAGTATCATGCGTGGGCGTCTTGGTATTCTTCCTCTGTGCTGGACCGGACCAAAAACACTTTGTAACTCTTATAAAGTTAATAGGGTATGTAATGTTGGGTACAGGTGTGAGTGCAGCTATTGCTGTTATTGTTTTTGCTTGTTTTGGCAATCGTAATGGCTGGATGCCGGAACACGCCAACAATTGGTTCGGTTGGTCATTTGTGCTAGCGTGCGTTGGAACGGTATTTTCTTTGGTGACAGGAATTCTATTCCTTACTGAACAAAACGTACAAGCGAAAAAGCGCAAACAATTCAAAGAATCTCAAACTCGTTTTGAGTTAGTGCAAGGC
>cucurbitae
ATGCAAAAATCTTCGCATATCGTACGCCAGGACTCACAAGAACAGTTACCAACCACACACTACAAAGTAGTTGTTCCATCAATGAAGCGTCGCACATTGGCAGGCACCTGTGGCGTTGGTGTGTTTGTGATTGCATTCGTTGCGATTGTTGTCTCATTCGCCACACCCAATTGGCTGGCAAGTGATGACCGGATAACGGGTGCTAAACTGAATCGCCTAGGATTATGGGTACATTGTTTCCGTTCATTGCCGGATGTGAATGATGACAGCCAACGCCGTTTCTTCGTCGGATGTCGCTGGGTGTATGATCCCTTCACAACGGGCTATGATGAGATTCGTGGATTTTTACTGCCTGCATTCATGATTGCGACACAGTTTTTCTACACACTTGCATTCATTGGAGCGCTCGTATCATGCGTGGGCGTTTTGGTATTCTTCCTCTGCGCTGGACCGGACCAAAAACACTTTGTAACTCTCATAAAGTTAATAGGGTATGTAATGTTGGGCACAGGTGTAAGTGCAGCTATTGCTGTTATTGTTTTCGCTTGTTTTGGCAACCGTAATGGCTGGATGCCGGAGCATGCTAACAATTGGTTCGGTTGGTCATTTGTGCTAGCTTGCGTTGGTACAGTATTTTCTTTGGTGACGGGAATACTCTTCCTTACCGAACAAAATGTACAGGCGAAAAAACGCAAGCAATTCAAGGAATCTCAAACACGTTTTGAGTTAGTGCAAGGT
>dorsalis
ATGCAAAAATCTTCGCATATCGCACGCCAGGACTCACAAGAACAATTGCCGACCACACACTATAAAGTAGTTGTACCATCAATGAAGCGTCGTACATTGGCAGGCACCTGTGGCGTTGGTGTGTTTGTGATTGCATTCGTTGCGATTGTCATCTCATTCGCCACACCCAATTGGCTGGCAAGTGATGACCGGATCACTGGTGCTAAACTGAATCGTCTAGGATTATGGGTACATTGTTTTCGATCACTGCCCGATGTGAATGACGATAGTCAACGCCGTTTCTTCGTCGGCTGTCGCTGGGTGTATGACCCCTTCACAACGGGCTACGATGAAATTCGCGGATTTTTGCTGCCTGCATTCATGATTGCAACACAATTTTTCTACACACTTGCATTTATTGGAGCGCTAGTATCATGCGTGGGCGTTTTGGTATTCTTCCTCTGTGCTGGACCGGACCAAAAACACTTTGTAACTCTTATAAAATTAATAGGGTATGTAATGTTGGGTACAGGTGTGAGTGCAGCTATTGCTGTTATTGTTTTTGCTTGTNTTGGCAATCGTAATGGCTGGATGCCGGAACACGCCAACAATTGGTTCGGTTGGTCATTTGTGCTAGCGTGCGTTGGAACAGTATTTTCTTTGGTGACAGGAATTCTATTCCTTACTGAACAAAACGTACAAGCGAAAAAGCGCAAACAATTCAAAGAATCTCAAACACGTTTTGAATTAGTACAAGGC
>jarvisi
ATGCAAAAATCTTCGCATATCGCACGCCAGGACTCACAAGAACAATTGCCGATCACACACTACAAAGTAGTTGTACCATCAATGAAGCGTCGTACATTGGCAGGCACCTGTGGCGTTGGTGTGTTTGTGATTGCATTCGTTGCGATTGTCATCTCATTCGCCACACCCAATTGGCTGGCAAGTGATGATCGGATAACTGGTGCTAAACTGAATCGTCTAGGATTATGGGTACATTGTTTTCGATCACTACCCGATGTGAATGACGATAGTCAACGCCGTTTCTTCGTCGGCTGTCGCTGGGTGTATGACCCCTTCACAACGGGCTACGATGAGATTCGAGGATTTTTACTGCCTGCATTCATGATTGCAACACAATTTTTCTACACACTTGCATTTATTGGAGCGCTAGTATCATGCGTGGGCGTCTTGGTATTCTTCCTCTGCGCTGGACCGGACCAAAAATACTTTGTAACTCTTATAAAGTTAATAGGGTATGTAATGTTGGGCACAGGTGTGAGTGCAGCTATTGCTGTTATTGTTTTTGCTTGTTTCGGCAATCGTAATGGCTGGATGCCGGAGCACGCCAACAATTGGTTCGGTTGGTCATTTGTGTTAGCATGCGTTGGAACAGTATTTTCTATAGTGACAGGAATTCTATTCCTTACTGAACAAAACGTACAAGCGAAAAAGCGCAAACAATTCAAAGAATCTCAAACACGTTTTGAGTTAGTGCAAGGC
>latifrons
ATGCAAAAATCTTCGCATATCGCACGCCAGGACTCACAAGAACAATTGCCGACCACACACTACAAAGTAGTTGTACCATCAATGAAGCGTCGTACATTGGCAGGCACCTGTGGCGTTGGTGTGTTTGTGATTGCATTCGTTGCGATTGTCATCTCATTCGCCACACCCAATTGGCTGGCAAGTGATGACCGGATAACTGGTGCTAAACTGAATCGTCTAGGATTATGGGTACATTGTTTTCGATCACTACCGGATGTGAATGACGATAGTCAACGCCGCTTCTTCGTCGGCTGTCGCTGGGTGTATGACCCCTTCACAACGGGCTACGATGAGATTCGTGGATTTTTACTGCCTGCATTCATGATTGCAACACAATTTTTCTACACACTTGCATTTATTGGAGCGCTAGTATCATGCGTTGGCGTCTTGGTATTCTTCCTCTGCGCTGGGCCGGACCAAAAACACTTTGTAACTCTTATAAAGTTAATAGGGTATGTAATGTTGGGCACAGGTGTGAGTGCAGCTATTGCTGTTATTGTTTTTGCTTGTTTTGGCAATCGTAATGGCTGGATGCCGGAGCACGCCAACAATTGGTTCGGTTGGTCATTTGTGTTAGCGTGCGTTGGAACAGTATTTTCCTTAGTGACAGGAATTCTATTCCTTACTGAACAAAACGTACAAGCGAAAAAGCGCAAACAATTCAAAGAATCTCAAACACGTTTTGAGTTAGTACAAGGC
>minax
ATGCAAAAATCTTCGCATATCGCACGCCAGGACTCACAAGAACAATTGCCGACCACGCACTACAAAGTAGTCGTTCCATCAATGAAGCGTCGTACATTGGCAGGCACCTGTGGCGTTGGTGTGTTTGTGATTGCATTCGTTGCGATTGTCATCTCATTCGCCACACCCAATTGGCTGGCAAGTGATGACCGGATAACGGGTGCTAAACTGAATCGTCTAGGATTATGGGTACATTGTTTCCGATCATTGCCCGATGTAAATGACGATAGCCAACGCCGCTTCTTCGTCGGATGTCGCTGGGTATATGACCCTTTCACAACGGGCTATGATGAGATTCGAGGATTTTTACTACCTGCTTTCATGATTGCGACACAGTTCTTCTACACACTTGCATTCATTGGGGCGCTGGTATCATGTGTGGGCGTTTTAGTATTTTTCCTCTGTGCTGGACCGGACCAAAAACACTTTGTAACTCTTATAAAGTTAATAGGGTATGTAATGTTGGGCACAGGTGTAAGTGCAGCCATTGCTGTTATTGTTTTTGCTTGTTTTGGAAATCGTAATGGATGGATGCCAGAGCACGCTAACAATTGGTTTGGATGGTCATTTGTGCTAGCTTGTGTTGGAACGGTATTTTCATTAGTTACAGGAATATTATTCCTTACCGAACAAAATGTACAAGCAAAAAAGCGCAAGCAATTCAAAGAATCTCAAACACGTTTTGAGTTAGTGCAAGGT
>musae
ATGCAAAAATCTTCGCATATCGCACGCCAGGACTCACAAGAACAATTGCCGACCACACACTATAAAGTAGTTGTACCATCAATGAAGCGTCGTACATTGGCAGGCACCTGTGGCGTTGGTGTGTTTGTGATTGCATTCGTTGCGATTGTCATCTCATTCGCCACACCCAATTGGCTGGCAAGTGATGACCGGATCACTGGTGCTAAACTGAATCGTCTAGGATTATGGGTACATTGTTTTCGATCACTGCCCGATGTGAATGACGATAGTCAACGCCGTTTCTTCGTCGGCTGTCGCTGGGTGTATGACCCCTTCACAACGGGCTACGATGAAATTCGCGGATTTTTGCTGCCTGCATTCATGATTGCAACACAATTTTTCTACACACTTGCATTTATTGGAGCGCTAGTATCATGCGTGGGCGTCTTGGTATTCTTCCTCTGTGCTGGACCGGACCAAAAACACTTTGTAACTCTTATAAAATTAATAGGGTATGTAATGTTGGGTACAGGTGTAAGTGCAGCTATTGCTGTTATTGTTTTTGCTTGTTTTGGCAATCGTAATGGCTGGATGCCGGAACACGCCAACAATTGGTTCGGTTGGTCATTTGTGTTAGCGTGCGTTGGAACAGTATTTTCTTTGGTGACAGGAATTCTATTCCTTACTGAACAAAACGTACAAGCGAAAAAGCGCAAACAATTCAAAGAATCTCAAACACGTTTTGAATTAGTACAAGGC
>oleae
ATGCAAAAATCTTCGCATATCGCACGCCAGGACTCACAAGAACAATTGCCGACCACACACTATAAAGTAATTGTACCATCAATGAAGCGTCGTACATTGGCAGGCACCTGTGGCGTTGGTGTGTTTGTGATTGCTTTCGTTGCGATTGTCATCTCATTCGCCACACCCAATTGGCTGGCTAGTGATGACCGGATAACTGGTGCTAAACTAGAACGTCTAGGATTATGGGTACATTGTTTTCGATCACTGGCCGATGTGAATGACAATAATCAACGCCGTTTCTTTGTGGGATGTCGCTGGGTGTATGACCCCTTCACAACGGGCTATGACGAGATTCGTGGATTCTTATTGCCTGCATTCATGATTGCGACACAGTTTTTCTATACGCTTGCATTCATTGGAGCGCTAGTATCATGCGTGGGTGTTTTGGTATTCTTTCTCTGCGCTGGACCGGACCAAAAACACTTTGTGACTCTTATAAAGTTAATAGGGTATGTAATGTTGGGCACAGGTGTGAGTGCAGCTATTGCTGTTATTGTTTTTGCTTGTTTTGGCAACCGTAATGGCTGGATGCCGGAGCACGCCAACAATTGGTTCGGTTGGTCATTTGTGCTGGCGTGTGTTGGAACAGTATTTTCTTTAGTAACAGGTATACTATTCCTTACCGAACAAAATGTGCAAGCAAAAAAGCGTAAGCAATTCAAAGAATCTCAAACGCGTTTTGAGTTAGTGCAAGGC
>tryoni
ATGCAAAAATCTTCGCATATCGCACGCCAGGACTCACAAGAACAATTGCCGACCACACACTACAAAGTAGTTGTACCATCAATGAAGCGTCGTACATTGGCAGGCACCTGTGGCGTTGGTGTGTTTGTGATTGCATTCGTTGCGATTGTCATCTCATTCGCCACACCCAATTGGCTGGCAAGTGATGACCGGATAACTGGTGCTAAACTGAATCGTCTAGGATTATGGGTACATTGTTTTCGATCACTACCCGATGTGAATGACGATAGTCAACGCCGTTTCTTCGTCGGCTGTCGCTGGGTGTATGACCCCTTCACAACGGGCTACGATGAGATTCGAGGATTTTTACTGCCTGCATTCATGATTGCAACACAATTTTTCTACACACTTGCATTTATTGGAGCGCTAGTATCATGCGTAGGCGTCTTGGTATTCTTCCTCTGCGCTGGACCGGACCAAAAACACTTTGTAACTCTTATAAAGTTAATAGGGTATGTAATGTTGGGCACAGGTGTGAGTGCAGCAATTGCTGTAATTGTTTTTGCTTGTTTTGGAAATCGTAATGGCTGGATGCCGGAACACGCCAACAATTGGTTCGGTTGGTCATTTGTGTTAGCGTGCGTTGGAACAGTATTTTCTTTAGTGACAGGAATTCTATTCCTTACGGAACAAAACGTACAAGCGAAAAAGCGCAAACAATTTAAAGAATCTCAAACACGTTTTGAGTTAGTGCAAGGC
>zonata
ATGCAAAAATCTTCGCATATCGCACGCCAGGACTCACAAGAACAATTGCCGACCACACACTATAAAGTAATTGTACCATCAATGAAGCGTCGTACATTGGCAGGCACCTGTGGCGTTGGTGTGTTTGTGATTGCATTCGTTGCGATTGTCATCTCATTCGCCACACCCAATTGGCTGGCAAGTGATGACCGGATCACTGGTGCTAAACTGAATCGTCTAGGATTATGGGTACATTGTTTTCGATCACTGCCCGATGTGAATGACGATAGTCAACGCCGCTTCTTCGTCGGCTGTCGCTGGGTGTATGATCCCTTCACAACAGGCTATGATGAGATTCGAGGATTTTTACTGCCTGCATTCATGATTGCAACACAATTTTTTTACACACTTGCATTTATTGGAGCGCTCGTATCATGCGTGGGTGTCTTGGTATTCTTCCTCTGTGCTGGACCGGACCAAAAATACTTTGTAACTCTTATAAAGTTAATAGGGTATGTAATGTTGGGTACAGGTGTGAGTGCAGCTATTGCTGTTATTGTTTTTGCTTGTTTTGGCAATCGTAATGGCTGGATGCCGGAACACGCCAACAATTGGTTCGGTTGGTCATTTGTGCTAGCGTGCGTCGGAACGGTATTTTCTTTGGTGACAGGAATTCTATTCCTTACTGAACAAAACGTACAAGCGAAAAAGCGCAAACAATTCAAAGAATCTCAAACTCGTTTTGAGTTAGTGCAAGGC
