# Supplementary material for: The Impact of Fast Radiation on the Phylogeny of Bactrocera Fruit Flies as Revealed by Multiple Evolutionary Models and Mutation Rate-Calibrated Clock
Source: Insects. 2022 Jun 30;13(7):603. doi: 10.3390/insects13070603 (PMC9319077; doi:10.3390/insects13070603)
Supplement: Supplementary file 1 [file insects-13-00603-s001.zip › File S1/ceratitis_846.fasta]

>bryoniae
ATGACTAGTTTCACAAGTCTGAAAGGTTGGTTTGGTCGCAAGAAGGAACCTATTTCAGAAATCGGTAATCCAACCAATTTCCAAAGGCATTATCATGTGTCAAGGAATGAAGAGACGGGGCATCTTGAAGGTTTGCCTGCGTCCTGGACAAGACTTATGAATGCACAAATTACCCGCGATGAACAGGATAAAAACCCTGATGCTGCCTACCACGCCGTTAAATATTATAACTATTCCATTAAGAAAAAGGACAATGATGTATTTAAGCCATTCATTACTGAGGAGGCAATTCACGAAGAATCAAAAGAAATAGATAACTATGTGAATTACAAAAATAAACACAAATCACATGATCCAGATAAATCCGATGATGATGAGTTATATGGAGGAGGAAGCTCTACTGGGGAAAGTGGTGGATCGTCCAGTGGAAATAGCAATAGTAGTAGTTTCAATGACAACCAACAAGCCATCCGTATGACTGGATTGAATCAAGTGATCAAAGAACTTGAGTCAAATTTATTAGCGCAACGCGAAACATTGAAACCAATTTCATCATTCACCGGTGACGACCGTCCTCCATTGCCTGCCAAAAAATTGCAAACCTTACCTCCTAAACCAGTTTTAAAACCAAAGCCCAGAGCGGTAACTCAGCAGCTTTCGCGCGGAGTCTCTGATCTTACCACTATCAATGCA---GAGGAACCTTTGAACAAGATCAACACTAATACGATTATCCTCAATCCTGTGGCTCCAACAGATGCTGATACTGAACCAGCTGAGGAATCGATTTTGCGTAGATCAAAAGATAAACGTGCACAGAAGACAGACGCTGAAGTTTATGAAGAACTTCGAGCTATTTGCAATATGGACGACCCTCGCGAGCGCTATCACACTACGCAAGAGGTGGGTAAGGGTGCTTCTGGCATTGTATTCATTGCAGGCGATTTGCAAACCGAGGCGCAAGTTGCAGTTAAGACCATCGATCTTAAAAATCAGTCCTCAAAAGATCTCATTCTTACTGAGATACGTGTATTAAAGGACTTCAATCATAAAAATTTAGTAAATTTCCTGGATGCATATCTACTTGAACCAGAAGATCAGTTATGGGTAATAATGGAATATATGGATGGTGGTCCACTAACTGACGTTGTCACGGAGACTGTTATGAAGGAAAGACAGATCGCGTGCGTTTGCCGTGAAGTTCTTTATGCAATAAGTTTTCTACATTCCAAAGGTATCATTCATCGCGATATTAAGTCGGATAATGTGTTATTAGGTATGGATGGTTCGGTTAAGGTGACTGATTTCGGTTTCTGCGCAAATATTGAAGGTGATGAAAAACGTCAAACTATGGTCGGCACACCATATTGGATGGCTCCCGAGGTCGTTACACGTAAGAAGTATGGAAAGAAAGTAGATATCTGGTCAATTGGTATTATGGCAATAGAAATGATTGAAGGTCAACCACCATATCTTTATGAGACACCGCTTCGTGCGCTCTATCTTATTGCGGCTAATGGTAGACCTGACATTAAGAGCTGGGATAAACTGAGTCCCAGTTTACAAGACTTCCTTGATTGTTGCTTGCAAGTGGAGGTCGACAAACGTGCAACAGCTGATGAATTGCTACGGCATCCGTTCCTTGACGATTGCAGTGAAGTTAAAGCATTGGTGCCGAACATAAAAGCAGCCAAGAAAGTGCTGAGGCGA
>ceratitis
ATGACGAGCTTTACAAGTTTAAAAGGTTGGTTCGGACGTAAAAAGGAACCAATCTCAGAGATAGGTAATCCAACCAATTTTCAGCGGCATTACCATGTATCGCGAAACGAAGAAACGGGTCATCTTGAGGGCCTGCCTGCGTCGTGGACTAGACTTATGAATGCACAGATTACCCGCGATGAACAAGATAAGAATCCTGATGCTGCTTACCACGCGGTTAAATATTATAATTATTCCATAAAGAAAAAAGATAATGATGTTTTTAAGCCCTTTATAACAGAAGAGGCCATTCACGAGGAATCGAAAGAAATTGATAACTATGTTAATTACAAAAATAAACATAAATCACACGATCCAGATAAGTCAGATGATGATGAACTATATGGTGGTGGAAGCTCGACAGGTGAGAGTGGAGCCTCGTCCAGTGGCAATAGCAATAGTAGCAGTTTCAATGATAATCAGCAAGCCATCCGTATGACCGGTTTGAATCAAGTGATAAAAGAATTAGAGTCTAATTTACTAGCACAGCGGGAAACCTTGAAACCAATATCATCTTTTACCGGTGACGAACGCCCACCATTACCTGCCAAAAAATTGCAAACTTTACCGCCTAAACCAGTCTTGAAACCAAAGCCACGAGCTGTAACGCAACAGCTTTCGCGGGGAGTCTCAGATTTAACAACGATCAATTCAACTGAAGAACCCTTGCATAAAATCAACACTAATACTATAATTCTTAACCCCGCAGCCCCAGCAGATGCTGATACGGATCCGGCTGACGAATCTATTCTTCGACGTTCAAAGGATAAACGTGCACAAAAGACAGACGCTGAAGTTTATGAGGAACTTCGGGCTATTTGCAATATGGATGATCCACGTGAGCGTTATCACACCACACAAGAAGTGGGTAAAGGAGCTTCCGGAATAGTATTTATCGCAGCCGATTTGAAAAGCGAAGCGCAGGTTGCAGTTAAAACTATTGATTTAAAAAATCAGTCTTCAAAGGATCTTATACTCACTGAGATAAGAGTATTGAAGGACTTTAATCATAAAAATTTGGTTAATTTCCTAGATGCATATTTGCTCGAACCAGAAGATCAATTATGGGTAATAATGGAATATATGGATGGCGGTCCGCTTACCGACGTTGTTACTGAGACTGTTATGAAAGAGCGACAGATTGCTTGTGTTTGCCGTGAAGTTCTTTATGCAATAAGCTTTCTACATTCCAAAGGTATCATTCATCGCGATATTAAATCGGATAATGTATTGCTGGGAATGGATGGTTCAGTAAAGGTAACAGACTTCGGATTCTGCGCGAATATCGAAGGTGACGAAAAACGTCAAACCATGGTTGGTACACCGTACTGGATGGCACCTGAAGTAGTCACACGTAAGAAGTACGGAAAGAAGGTAGATATCTGGTCAATTGGTATTATGGCAATAGAAATGATCGAAGGCCAACCACCATATCTCTATGAGACACCACTACGTGCGCTTTATCTTATTGCCGCAAATGGCAGACCCGATATTAAAAGCTGGGATAAATTAAGTCCTAGTCTACAAGATTTTCTAGATTGTTGTCTACAAGTTGAGGTCGACAAACGTGCGACAGCGGATGAATTGTTACGGCATCCATTCCTGGACGATTGCAGCGAAGTTAAAGCACTGGTGCCTAATATAAAAGCAGCCAAGAAGGTGTTACGTAGA
>correcta
ATGACTAGCTTCACAAGTCTGAAAGGTTGGTTTGGTCGGAAGAAGGAACCTATCTCAGAAATCGGTAATCCAACCAATTTCCAACGGCATTATCATGTGTCAAGAAATGAAGAGACGGGGCATCTTGAAGGTTTGCCTGCGTCCTGGACAAGACTTATGAATGCACAAATTACCCGCGATGAACAGGACAAAAACCCTGATGCTGCCTACCATGCCGTCAAATACTATAACTATTCCATTAAGAAAAAGGACAATGATGTATTTAAGCCGTTCATTACTGAGGAGGCAATTCACGAGGAATCAAAAGAAATAGATAACTATGTGAATTACAAAAATAAACACAAATCACATGATCCAGATAAATCCGATGATGATGAGTTATATGGAGGAGGAAGCTCTACTGGGGAAAGTGGTGCATCGTCCAGTGGAAATAGCAATAGCAGTAGTTTCAATGACAATCAACAAGCCATCCGTATGACTGGATTGAATCAAGTGATCAAAGAACTTGAGTCAAATTTATTAGCGCAACGCGAAACATTGAAACCAATTTCATCATATACCGGTGACGACCGTCCTCCATTGCCTGCCAAAAAATTGCAAACCTTACCCCCTAAACCAGTTTTGAAACCAAAGCCCAGAGCGGTAACTCAACAGCTTTCGCGCGGAGTCTCTGATCTTACAACTATCAATGCA---GAGGAACCTTTGAACAAGATCAACACTAATACGATTATTCTCAATCCTGTGGCTCCAACAGATGCTGATACTGAACCAGCTGAGGAATCGATTTTGCGTAGATCAAAAGATAAACGTGCACAGAAGACAGATGCTGAAGTTTATGAAGAACTTCGAGCTATTTGCAATATGGACGACCCTCGCGAACGCTATCACACTACGCAAGAGGTGGGTAAGGGTGCTTCTGGCATTGTATTCATTGCAGGCGATTTGCAAACCGAGGCGCAAGTTGCAGTTAAAACCATCGATCTTAAAAATCAGTCCTCAAAAGATCTCATTCTTACTGAGATACGTGTATTGAAGGACTTCAATCATAAAAATTTAGTAAATTTCCTGGATGCATATCTACTTGAACCAGAAGATCAGTTATGGGTAATAATGGAATATATGGATGGTGGTCCACTAACTGACGTTGTCACGGAGACTGTTATGAAGGAAAGACAGATCGCGTGCGTTTGCCGTGAAGTTCTTTATGCAATAAGTTTTCTACATTCCAAAGGTATCATTCATCGTGATATTAAGTCGGATAATGTGTTATTAGGTATGGATGGTTCGGTAAAGGTGACTGATTTCGGTTTCTGCGCAAACATTGAAGGTGATGAAAAACGACAAACTATGGTCGGTACACCATATTGGATGGCTCCCGAAGTCGTTACACGTAAAAAGTATGGAAAGAAAGTAGATATCTGGTCAATTGGTATTATGGCAATAGAAATGATTGAAGGTCAACCACCATATCTTTATGAGACACCGCTTCGTGCGCTCTATCTTATTGCGGCTAATGGTAGACCTGACATTAAGAGCTGGGATAAACTGAGTCCCAGTTTACAAGACTTTCTTGATTGTTGCTTGCAAGTGGAGGTCGACAAACGTGCAACAGCTGATGAATTGCTACGGCATCCGTTCCTTGACGATTGCAGTGAAGTTAAAGCATTGGTGCCGAACATAAAAGCAGCCAAGAAAGTGCTGCGGCGT
>cucurbitae
ATGACTAGTTTCACAAGTCTGAAAGGTTGGTTTGGACGCAAGAAGGAGCCTATCTCAGAAATTGGTAATCCAACAAACTTCCAGAGACATTATCATGTTTCAAGAAATGAAGAGACCGGGCATCTTGAAGGTTTGCCTGCGTCGTGGACGAGACTCATGAATGCACAAATTACCCGCGATGAACAGGATAAAAATCCTGACGCTGCCTACCATGCCGTTAAATACTATAACTATTCCATTAAGAAAAAGGACAATGAAGTATTTAAGCCGTTCATTACTGAAGAGGCCATTCATGAAGAATCAAAAGAGATTGATAACTATGTAAATTATAAAAATAAACACAAATCTCATGATCCAGATAAATCCGATGATGATGAATTATATGGGGGAGGAAGCTCGACTGGGGAAAGCGGTGCATCGTCCAGTGGAAACAGCAATAGTAGTAGTTTCAACGATAATCAACAAGCCATCCGTATGACCGGTTTGAATCAAGTGATTAAAGAACTTGAATCAAATTTATTAGCGCAACGCGAAACATTGAAACCAATATCATCATTGACCGGTGACGATCGTCCTCCATTGCCTGCCAAAAAATTACAAACTCTACCCCCTAAACCAGTTTTAAAACCAAAGCCCAGAGCTGTAACTCAACAGCTTTCGCGGGGAGTATCTGATCTTACTACTATCAACGCA---GAAGAACCTTTGAACAAGATCAACACTAATACTATTATCCTCAATCCTGTAGCACCAGCAGATGCTGAAACCGAACCTGCTGAGGAATCTATTTTACGTCGATCCAAAGATAAACGTGCACAAAAGACAGACGCTGAAATTTATGAGGAATTACGGGCCATATGCAATATGGATGACCCTCGCGAGCGCTATCATACTACACAAGAAGTGGGTAAGGGCGCTTCTGGCATTGTATTCATTGCAGCCGATTTGCAAACCGAAGCGCAAGTTGCTGTTAAGACGATCGATCTTAAAAACCAGTCCTCAAAAGATCTCATTCTTACTGAGATACGTGTATTAAAGGACTTTAATCATAAAAATTTAGTAAATTTCTTAGATGCATATTTACTTGAACCAGAAGATCAATTATGGGTAATAATGGAATATATGGATGGTGGTCCACTGACAGACGTTGTCACTGAGACTGTTATGAAGGAACGGCAGATCGCGTGTGTTTGTCGTGAAGTTCTTTATGCAATAAGTTTTCTACATTCCAAAGGTATCATTCATCGTGATATTAAGTCGGATAATGTGTTATTAGGCATGGATGGTTCCGTAAAGGTGACTGATTTCGGTTTCTGCGCAAATATTGAAGGTGATGAAAAACGTCAAACAATGGTCGGAACACCATATTGGATGGCCCCCGAAGTTGTAACACGTAAGAAATATGGAAAAAAAGTAGACATATGGTCAATCGGTATTATGGCAATAGAAATGATCGAAGGTCAACCACCATATCTCTATGAGACACCGCTTCGTGCGCTCTATCTTATTGCAGCTAATGGCAGACCTGACGTTAAGAGCTGGGACAAACTGAGCCCTAGTTTACAAGACTTTCTAGATTGTTGCTTACAAGTTGAGGTCGACAAACGTGCGACAGCTGATGAGTTACTACGACACCCATTCCTTGATGATTGCAGTGAAGTAAAAGCATTGGTGCCGAACATTAAAGCAGCCAAGAAAGTGCTGCGGCGT
>dorsalis
ATGACTAGTTTCACAAGTCTGAAAGGTTGGTTTGGTCGCAAGAAGGAACCTATCTCAGAAATCGGTAATCCAACCAATTTCCAACGGCATTATCATGTGTCAAGAAATGAAGAGACGGGGCATCTTGAAGGTTTGCCTGCGTCCTGGACAAGACTTATGAATGCACAAATTACCCGCGATGAACAGGATAAAAACCCTGATGCTGCCTACCATGCCGTTAAATACTATAACTATTCCATTAAGAAAAAGGACAATGATGTATTTAAGCCGTTCATTACTGAGGAGGCAATTCACGAGGAATCAAAAGAAATAGATAACTATGTGAATTACAAAAATAAACACAAATCACATGATCCTGATAAATCCGATGATGATGAGTTATATGGAGGAGGAAGCTCTACTGGCGAAAGTGGTGCATCGTCCAGTGGAAATAGCAATAGTAGTAGTTTCAATGACAATCAACAAGCCATCCGTATGACTGGATTGAATCAAGTGATCAAAGAACTTGAGTCAAATTTATTAGCGCAACGCGAAACATTGAAACCAATTTCATCATTCACCGGTGATGACCGTCCTCCATTGCCTGCCAAAAAATTGCAAACCTTACCCCCTAAACCAGTTTTAAAACCAAAGCCCAGAGCGGTAACTCAACAGCTTTCGCGCGGAGTCTCTGATCTTACAACTATCAATGCA---GAGGAACCTTTGAACAAGATCAACACTAATACGATTATCCTCAATCCTGTGGCTCCAACAGATGCTGATACTGAACCAGCTGAGGAATCAATTTTGCGTAGATCAAAAGATAAACGTGCACAGAAGACAGACGCTGAAGTTTATGAAGAACTTCGAGCTATTTGCAATATGGACGACCCTCGCGAACGCTATCACACTACGCAAGAGGTGGGTAAGGGCGCTTCTGGCATTGTATTCATTGCAGGCGATTTGCAAACCGAGGCGCAAGTTGCAGTTAAGACCATCGATCTTAAAAATCAGTCCTCAAAAGATCTCATTCTTACTGAGATACGTGTATTGAAGGACTTCAATCATAAAAATTTAGTAAATTTCCTGGATGCATATCTACTTGAACCAGAAGATCAGTTATGGGTAATAATGGAATATATGGATGGTGGTCCACTAACTGACGTTGTCACGGAGACTGTTATGAAGGAAAGACAGATCGCGTGCGTTTGCCGAGAAGTTCTTTATGCAATAAGTTTTCTACATTCCAAAGGTATCATTCATCGTGATATTAAGTCGGATAATGTGTTATTAGGTATGGATGGTTCGGTAAAGGTGACTGACTTCGGTTTCTGTGCAAATATTGAAGGTGATGAAAAACGTCAAACTATGGTCGGTACACCATATTGGATGGCTCCTGAAGTCGTTACACGTAAGAAGTATGGAAAGAAAGTAGATATCTGGTCAATTGGTATTATGGCAATAGAAATGATTGAAGGTCAACCGCCATATCTTTATGAGACACCGCTTCGTGCACTCTATCTTATTGCGGCTAATGGTAGACCTGACATTAAGAGCTGGGATAAACTGAGTCCCAGTTTACAAGACTTTCTTGATTGTTGCTTGCAAGTGGAGGTCGACAAACGTGCAACAGCTGATGAATTGCTACGGCATCCGTTCCTTGACGATTGCAGTGAAGTTAAAGCATTGGTGCCGAACATAAAAGCAGCCAAGAAAGTGCTGCGGCGT
>jarvisi
ATGACTAGTTTCACAAGTCTGAAAGGTTGGTTTGGTCGCAAGAAGGAACCTATCTCAGAAATCGGTAATCCAACCAATTTCCAACGGCATTATCATGTGTCAAGAAATGAAGAGACGGGGCATCTTGAAGGTTTGCCTGCGTCCTGGACAAGACTTATGAACGCACAAATTACCCGCGATGAACAGGATAAAAACCCTGATGCTGCCTACCATGCCGTTAAATATTATAACTATTCCATTAAGAAAAAGGACAATGATGTGTTTAAGCCGTTCATTACTGAGGAGGCAATTCACGAGGAATCAAAAGAAATTGATAACTATGTGAATTACAAAAATAAACACAAATCACATGATCCAGATAAATCCGATGATGATGAATTATATGGAGGAGGAAGTTCTACTGGTGAAAGTGGTGCATCGTCCAGTGGAAATAGCAATAGTAGTAGTTTCAATGACAATCAACAAGCCATCCGTATGACTGGATTGAATCAAGTGATCAAAGAACTTGAGTCAAATTTATTAGCGCAACGCGAAACATTGAAACCAATTTCATCATTTACTGGTGACGACCGTCCTCCATTGCCTGCCAAAAAATTGCAAACATTACCCCCTAAACCAGTTTTGAAACCAAAGCCCAGAGCGGTAACTCAACAGCTTTCGCGCGGAGTCTCTGATCTTACTACTATCAATGCA---GAAGAACCTTTGAACAAGATCAACACTAATACGATTATCCTCAATCCTGTGGTTCCAACAGATGCTGATACTGAACCAGCTGAGGAGTCTATTTTGCGTAGATCAAAAGATAAACGTGCACAGAAGACAGACGCTGAAATTTATGAAGAACTTCGAGCTATTTGCAATATGGACGACCCTCGCGAACGCTATCACACTACGCAAGAGGTGGGTAAGGGTGCTTCTGGCATTGTATTCATTGCAGGCGATTTGCAAACCGAGACGCAAGTTGCAGTTAAGACCATTGATCTTAAAAATCAGTCCTCAAAAGATCTCATTCTTACTGAGATACGTGTATTGAAGGACTTCAATCATAAAAATTTAGTAAATTTCCTGGATGCATATCTACTTGAACCAGAAGACCAGTTATGGGTAATAATGGAATATATGGATGGTGGTCCACTAACTGACGTTGTCACGGAGACTGTTATGAAGGAAAGACAGATCGCGTGTGTTTGCCGTGAAGTTCTTTATGCAATAAGTTTTCTACATTCCAAAGGTATCATTCATCGTGATATTAAGTCGGATAATGTGTTATTAGGTATGGATGGTTCGGTAAAGGTGACTGATTTCGGTTTCTGCGCAAATATTGAAGGTGATGAAAAACGTCAAACTATGGTCGGTACACCATATTGGATGGCTCCCGAAGTCGTTACACGTAAGAAGTATGGAAAGAAAGTAGATATCTGGTCAATTGGTATTATGGCAATAGAAATGATTGAAGGTCAACCACCATATCTTTATGAGACACCGCTTCGTGCGCTCTATCTTATTGCGGCTAATGGCAGACCTGACATTAAGAGCTGGGATAAACTGAGTCCCAGTTTACAAGACTTTCTTGATTGTTGCTTGCAAGTGGAGGTCGACAAACGTGCAACGGCTGATGAATTGTTACGGCATCCGTTCCTTGACGATTGCAGTGAAGTTAAAGCATTGGTGCCGAACATAAAAGCAGCCAAGAAAGTGCTGCGGCGT
>latifrons
ATGACTAGTTTCACAAGTCTGAAAGGTTGGTTTGGTCGCAAGAAGGAACCTATCTCAGAAATCGGTAATCCAACCAATTTCCAACGGCATTATCATGTGTCAAGAAATGAAGAGACGGGGCATCTTGAAGGTTTGCCTGCGTCCTGGACAAGACTCATGAATGCACAAATTACCCGCGATGAACAGGATAAAAACCCTGATGCTGCCTACCATGCCGTTAAATATTACAACTATTCCATTAAGAAAAAGGACAATGATGTATTTAAGCCATTCATTACTGAGGAGGCAATTCACGAGGAATCAAAAGAAATAGATAACTATGTGAATTACAAAAATAAACACAAATCACATGATCCAGATAAATCCGATGATGATGAGTTATATGGAGGAGGAAGCTCTACTGGGGAAAGTGGTGCATCGTCCAGTGGAAATAGCAATAGTAGTAGTTTCAATGACAATCAACAAGCCATCCGTATGACTGGATTGAATCAAGTSATCAAAGAACTTGAGTCAAATTTAYTAGCGCAACGMGAAACATTGAAACCAATTTCATCATTCACCGGTGACGACCGTCCTCCATTGCCTGCCAAAAAACTGCAAACCTTACCCCCTAAACCAGTTTTAAAACCAAAGCCTAGAGCGGTAACTCAACAGCTTTCGCGCGGAGTCTCTGATCTTACAACTATCAATGCA---GAGGAACCTTTGAACAAGATCAACACTAATACGATTATCCTCAATCCTGTGGCTCCAACAGATGCTGATACTGAACCAGCTGAGGAATCAATTTTGCGTAGATCAAAAGATAAACGTGCACAGAAGACAGACGCTGAAGTTTATGAAGAACTTCGAGCTATTTGCAATATGGACGATCCTCGCGAGCGCTATCACACTACGCAAGAGGTGGGTAAGGGTGCTTCCGGCATTGTATTCATTGCAGGCGATTTGCAAACCGAGGCGCAAGTTGCAGTTAAGACCATCGATCTTAAAAATCAGTCTTCAAAAGATCTCATTCTTACTGAGATACGTGTATTAAAGGACTTCAATCATAAAAATTTAGTAAATTTCYTGGATGCATATCTACTTGAACCAGAAGATCAGTTATGGGTAATAATGGAATATATGGATGGTGGTCCACTAACTGACGTTGTCACGGAAACTGTTATGAAGGAAAGACAGATCGCGTGCGTTTGCCGTGAAGTTCTTTATGCAATAAGTTTTCTACATTCCAAAGGTATCATTCATCGTGATATTAAATCGGATAATGTGTTATTAGGTATGGATGGTTCGGTAAAGGTGACCGATTTCGGTTTCTGCGCAAATATTGAAGGTGATGAAAAACGTCAGACTATGGTCGGTACACCATATTGGATGGCTCCCGAAGTCGTTACACGTAAGAAGTATGGAAAGAAAGTAGATATCTGGTCAATTGGTATTATGGCAATAGAAATGATTGAAGGTCAACCACCATATCTTTATGAGACACCGCTTCGTGCGCTCTATCTTATTGCGGCTAATGGTAGACCTGACATTAAGAGCTGGGATAAACTGAGTCCCAGTTTACAAGACTTTCTTGATTGTTGCTTGCAAGTGGAGGTCGATAAACGTGCAACGGCTGATGAATTGCTACGGCATCCGTTCCTTGACGATTGCAGTGAAGTTAAAGCATTGGTGCCGAACATAAAAGCAGCCAAGAAAGTACTGCGGCGT
>minax
ATGACTAGTTTCACAAGTCTGAAAGGTTGGTTTGGTCGCAAGAAGGAACCTATCTCGGAAATCGGAAATCCAACCAACTTCCAACGACATTATCATGTGTCAAGAAATGAAGAGACGGGGCATCTTGAAGGTTTACCTGCGTCATGGACGAGACTTATGAATGCACAAATTACCCGCGACGAACAGGATAAAAATCCTGATGCTGCCTATCATGCCGTTAAATATTATAACTATTCCATTAAGAAAAAGGACAATGAAGTATTTAAGCCATTCATTACTGAAGAGGCCATACATGAAGAATCAAAGGAGATAGATAACTATGTGAATTATAAAAATAAACATAAATCACATGATCCAGATAAATCCGATGATGATGAACTATATGGCGGAGGAAGCTCGACAGGTGAAAGCGGTGCATCATCCAGTGGAAACAGCAATAGTAGTAGTTTCAATGACAATCAACAAGCCATCCGTATGACCGGTCTGAATCAGGTGATTAAAGAACTTGAGTCAAATTTATTAGCCCAACGCGAAACATTGAAACCAATATCATCATTCACCGGTGACGACCGCCCTCCACTGCCTGCCAAAAAATTACAAACCCTACCCCCTAAACCAGTCTTAAAACCAAAGCCCAGAGCTGTAACTCAACAGCTTTCACGCGGAGTCTCTGACCTTACTACAATCAACGCA---GAAGAGCCTTTGAACAAGATCAACACTAATACTATTATCCTCAATCCCGTAGCTTCAGCAGATGCTGATACCGAACCAGCTGAGGAATCTATTTTGCGTCGATCAAAAGATAAACGCGCACAAAAGACAGACGCTGAAATTTATGAGGAACTTCGCGCCATTTGTAATATGGATGACCCTCGCGAGCGCTATCACACAACGCAAGAAGTGGGTAAGGGTGCCTCTGGCATTGTATTTATTGCAGCTGATTTGCAAACTGAAGCGCAAGTTGCAGTCAAGACGATCGACCTTAAAAACCAGTCCTCAAAAGATCTCATTCTTACTGAGATACGTGTATTGAAGGACTTTAATCATAAAAATTTAGTAAATTTCCTGGATGCATATTTACTTGAGCCAGAAGATCAATTGTGGGTAATAATGGAATACATGGATGGTGGTCCACTAACTGACGTTGTCACTGAGACTGTTATGAAGGAACGGCAGATCGCGTGCGTTTGCCGTGAAGTTCTTTATGCAATAAGTTTTCTACATTCCAAAGGTATCATTCATCGTGACATTAAGTCGGATAATGTGTTATTAGGTATGGATGGTTCCGTAAAGGTGACTGACTTCGGTTTTTGCGCAAATATTGAAGGTGATGAAAAACGTCAAACTATGGTCGGTACACCATACTGGATGGCCCCCGAAGTCGTTACACGTAAGAAGTATGGGAAGAAAGTAGATATCTGGTCAATTGGTATTATGGCAATAGAAATGATCGAAGGCCAACCACCATATCTCTATGAGACACCGCTTCGTGCACTTTATCTTATTGCAGCAAATGGTAGACCTGACATTAAAAGCTGGGACAAACTGAGCCCCAGTTTACAAGATTTTCTTGATTGTTGCTTGCAGGTAGAAGTCGACAAACGTGCGACAGCTGATGAATTGCTACGCCACCCATTCCTTGACGATTGCAGTGAAGTAAAAGCATTGGTGCCGAACATTAAAGCAGCCAAGAAAGTGCTGCGGCGT
>musae
ATGACTAGTTTCACAAGTCTGAAAGGTTGGTTTGGTCGCAAGAAGGAACCTATCTCAGAAATCGGTAATCCAACCAATTTCCAACGGCATTATCATGTGTCAAGAAATGAAGAGACGGGGCATCTTGAAGGTTTGCCTGCGTCCTGGACAAGACTTATGAATGCACAAATTACCCGCGATGAACAGGATAAAAACCCTGATGCTGCCTACCATGCCGTTAAATACTATAACTATTCCATTAAGAAAAAGGACAATGATGTATTTAAGCCGTTCATTACGGAGGAGGCAATTCACGAGGAATCAAAAGAAATAGATAACTATGTGAATTACAAAAATAAACACAAATCACATGATCCTGATAAATCCGATGATGATGAGTTATATGGAGGAGGAAGCTCTACTGGAGAAAGTGGTGCATCGTCCAGTGGAAATAGCAATAGTAGTAGTTTCAATGACAATCAACAAGCCATCCGTATGACTGGATTGAATCAAGTGATCAAAGAACTTGAGTCAAATTTATTAGCGCAACGCGAAACATTGAAACCAATTTCATCATTCACCGGTGATGACCGTCCTCCATTGCCTGCCAAAAAATTGCAAACCTTACCCCCTAAACCAGTTTTAAAACCAAAGCCCAGAGCGGTAACTCAACAGCTTTCGCGCGGAGTCTCTGATCTTACAACTATCAATGCA---GAGGAACCTTTGAACAAGATCAACACTAATACGATTATCCTCAATCCTGTGGCTCCAACAGATGCTGATACTGAACCAGCTGAAGAATCGATTTTGCGTAGATCAAAAGATAAACGTGCACAGAAGACAGACGCTGAAGTTTATGAAGAACTTCGAGCTATTTGCAATATGGACGACCCTCGCGAACGCTATCACACTACGCAAGAGGTGGGTAAGGGCGCTTCTGGCATTGTATTCATTGCAGGCGATTTGCAAACCGAGGCGCAAGTTGCAGTTAAGACCATCGATCTTAAAAATCAGTCCTCAAAAGATCTCATTCTTACTGAGATACGCGTATTGAAGGACTTCAATCATAAAAATTTAGTAAATTTCCTGGATGCATATCTACTTGAACCAGAAGATCAGTTATGGGTAATAATGGAATATATGGACGGTGGTCCACTAACTGACGTTGTCACGGAGACTGTTATGAAGGAAAGACAGATTGCGTGCGTTTGCCGAGAAGTTCTTTATGCAATAAGTTTTCTACATTCCAAAGGTATCATTCATCGTGATATTAAGTCGGATAATGTGTTATTAGGTATGGATGGTTCGGTAAAGGTGACTGACTTCGGTTTCTGTGCAAATATTGAAGGTGATGAAAAACGTCAAACTATGGTCGGTACACCATATTGGATGGCTCCCGAAGTCGTTACACGTAAGAAGTATGGAAAGAAAGTAGATATCTGGTCAATTGGTATTATGGCAATAGAAATGATTGAAGGTCAACCGCCATATCTTTATGAGACACCGCTTCGTGCTCTCTATCTTATTGCGGCTAATGGTAGACCTGACATTAAGAGCTGGGATAAACTGAGTCCCAGTTTACAAGACTTTCTTGATTGTTGCTTGCAAGTGGAGGTCGACAAACGTGCAACAGCTGATGAATTGCTACGGCATCCGTTCCTTGACGATTGCAGTGAAGTTAAAGCATTGGTGCCGAACATAAAAGCAGCCAAGAAAGTGCTGCGGCGT
>oleae
ATGACTAGTTTCACAAGTCTGAAGGGTTGGTTTGGTCGCAAGAAGGAACCTATCTCAGAAATCGGTAATCCAACCAACTTTCAACGGCATTATCATGTATCAAGAAATGAAGAGACGGGGCATCTTGAAGGTTTGCCTGCGTCCTGGACAAGACTTATGAATGCACAAATTACCCGCGATGAACAGGATAAAAACCCTGACGCTGCCTACCATGCCGTTAAATATTATAACTATTCCATTAAGAAAAAGGACAATGAAGTATTTAAGCCGTTCATTACGGAGGAGGCCATACACGAGGAATCAAAAGAAATAGATAACTATGTGAATTACAAAAATAAACACAAATCACATGATCCAGATAAATCTGATGATGATGAAATATATGGAGGAGGAAGTTCTACTGGGGAAAGTGGTGCATCGTCCAGTGGAAATAGCAATAGTAGTAGTTTCAATGACAATCAACAAGCCATCCGTATGACCGGTTTGAATCAAGTGATTAAAGAACTTGAGTCAAATTTATTAGCGCAACGCGAAACATTGAAACCAATTTCATCATTCACCGCTGACGACCGTCCTCCATTGCCTGCCAAAAAATTACAAACCCTACCCCCTAAACCAGTTTTAAAACCAAAGCCCAGAGCGGTAACTCAACAGCTTTCTCGCGGAGTCTCTGATCTTACTACTATCAATGCA---GAAGAACCTTTGAACAAGATCAACACTAATACGATTATCCTCAATCCTGTGGCTCCAACAGATGCTGATACTGAACCAGCTGAGGAATCCATTTTGCGTCGATCAAAAGATAAACGTGCTCAGAAGACAGACGCTGAAATTTATGAGGAACTTCGCGCTATTTGCAATATGGATGACCCTCGCGAACGGTATCACACTACGCAGGAGGTGGGTAAGGGTGCATCTGGGATTGTATTTATAGCAGCCGATTTGCAAACCGAAGCGCAAGTTGCAGTTAAAACCATCGATCTTAAAAATCAATCCTCAAAAGATCTCATTCTTACTGAGATACGTGTATTGAAGGATTTTAATCATAAAAATTTAGTAAATTTTCTGGATGCATATCTACTTGAACCAGAAGATCAGTTATGGGTAATAATGGAATATATGGATGGTGGTCCACTAACCGACGTTGTCACCGAGACAGTTATGAAGGAAAGACAGATTGCGTGCGTTTGTCGTGAAGTTCTTTATGCAATAAGTTTTCTACATTCCAAAGGTATCATTCATCGTGATATTAAATCGGATAATGTGTTATTAGGTATGGATGGTTCGGTAAAGGTGACTGATTTCGGGTTCTGCGCAAATATTGAAGGTGATGAAAAACGTCAAACCATGGTCGGTACACCATACTGGATGGCTCCGGAAGTCGTTACACGCAAGAAGTATGGAAAAAAAGTAGATATCTGGTCAATTGGTATTATGGCAATAGAAATGATCGAAGGACAACCACCATATCTCTATGAGACACCGCTTCGTGCGCTCTATCTTATTGCAGCTAACGGTAGACCTGACATTAAGAGCTGGGATAAACTTAGCCCCAGTTTACAAGACTTTCTTGATTGTTGCTTGCAAGTGGAGGTCGACAAACGTGCAACAGCTGATGAATTGCTACGGCATCCGTTCCTTGACGATTGCAGTGAAGTTAAAGCATTGGTGCCGAACATTAAAGCAGCCAAGAAAGTGCTGCGGCGT
>tryoni
ATGACTAGTTTCACAAGTCTGAAAGGTTGGTTTGGTCGCAAGAAGGAACCTATCTCAGAAATTGGTAATCCAACCAATTTCCAACGGCATTATCATGTGTCAAGAAATGAAGAGACAGGGCATCTTGAAGGTTTGCCTGCGTCCTGGACAAGACTTATGAACGCACAAATTACCCGCGATGAACAGGATAAAAACCCTGATGCTGCCTACCATGCCGTTAAATATTATAACTATTCCATTAAGAAAAAGGACAATGATGTGTTTAAGCCGTTCATTACTGAGGAGGCAATTCACGAGGAATCAAAAGAAATTGATAACTATGTGAATTACAAAAATAAACACAAATCACATGATCCAGATAAATCCGATGATGATGAGTTATATGGAGGAGGAAGCTCTACTGGTGAAAGTGGTGCATCGTCCAGTGGAAATAGCAATAGTAGTAGTTTCAATGACAATCAACAAGCCATCCGTATGACTGGATTGAATCAAGTGATCAAAGAACTTGAGTCAAATTTATTAGCGCAACGCGAAACATTGAAACCAATTTCATCATTTACTGGTGACGACCGTCCTCCATTGCCTGCCAAAAAATTGCAAACCTTACCCCCTAAACCAGTTTTGAAACCAAAGCCCAGAGCGGTAACTCAACAGCTTTCGCGCGGAGTCTCAGATCTTACTACTATCAATGCA---GAAGAACCTTTGAACAAGATCAACACAAATACGATTATCCTCAATCCTGTGGCTCCAACAGATGCTGATACTGAACCAGCTGAGGAGTCTATTTTGCGTAGATCAAAAGATAAACGTGCACAGAAGACAGACGCTGAAGTTTATGAAGAACTTCGAGCTATTTGCAATATGGATGACCCTCGCGAACGCTATCACACTACGCAAGAGGTGGGTAAGGGTGCTTCTGGCATTGTATTCATTGCAGGTGATTTGCAAACTGAGGCGCAAGTTGCAGTTAAGACCATTGATCTTAAAAATCAGTCCTCAAAAGATCTCATTCTTACTGAGATACGTGTATTGAAGGACTTCAATCATAAAAATTTAGTAAATTTCCTGGATGCATATCTACTTGAACCAGAAGATCAGTTATGGGTAATAATGGAATATATGGATGGTGGTCCACTAACTGACGTTGTCACGGAGACTGTTATGAAGGAAAGACAGATCGCGTGTGTTTGCCGTGAAGTTCTTTATGCAATAAGTTTTCTACATTCCAAAGGTATCATTCATCGTGATATTAAGTCGGATAACGTGTTATTAGGTATGGATGGTTCGGTAAAGGTGACTGATTTCGGTTTCTGCGCAAATATTGAAGGTGATGAAAAACGTCAAACTATGGTCGGCACACCATATTGGATGGCTCCCGAAGTCGTTACACGTAAGAAGTATGGAAAGAAAGTAGATATCTGGTCAATTGGTATTATGGCAATAGAAATGATTGAAGGTCAACCACCATATCTTTATGAGACACCGCTTCGTGCGCTCTATCTTATTGCGGCTAATGGCAGACCTGACATTAAGAGCTGGGATAAACTGAGTCCCAGTTTACAAGACTTTCTTGATTGTTGCTTGCAAGTGGAGGTCGACAAACGTGCAACAGCTGATGAATTGCTACGGCATCCGTTCCTTGACGATTGCAGTGAAGTTAAAGCATTGGTGCCGAACATAAAAGCAGCCAAGAAAGTGCTGCGACGT
>zonata
ATGACTAGCTTCACAAGTCTGAAAGGTTGGTTTGGTCGGAAGAAGGAACCTATCTCAGAAATCGGTAATCCAACCAATTTCCAACGGCATTATCATGTGTCAAGAAATGAAGAGACGGGGCATCTTGAAGGTTTGCCTGCGTCCTGGACAAGACTTATGAATGCACAAATTACCCGCGATGAACAGGATAAAAACCCTGATGCTGCCTACCATGCCGTTAAATACTATAACTATTCCATTAAGAAAAAGGACAATGATGTATTTAAGCCGTTCATTACTGAGGAGGCAATTCACGAGGAATCAAAAGAAATAGATAACTATGTGAATTACAAAAATAAACACAAATCACATGATCCAGATAAATCCGATGATGATGAGTTATATGGAGGAGGAAGCTCTACTGGGGAAAGTGGTGCATCGTCCAGTGGAAATAGCAATAGTAGTAGTTTCAATGACAATCAACAAGCCATCCGTATGACTGGATTGAATCAAGTGATCAAAGAGCTTGAGTCAAATTTATTAGCGCAACGCGAAACATTGAAACCAATTTCATCATACACCGGTGACGACCGTCCTCCATTGCCTGCCAAAAAATTGCAAACCTTACCCCCTAAACCAGTTTTAAAACCAAAGCCCAGAGCGGTAACTCAACAGCTTTCGCGCGGAGTCTCTGATCTTACAACTATCAATGCA---GAGGAACCTTTGAACAAAATTAACACTAATACGATTATCCTCAATCCTGTGGCTCCAACAGATGCTGATACTGAACCAGCTGAGGAATCGATTTTGCGTAGATCAAAAGATAAACGTGCACAGAAGACAGATGCTGAAGTTTATGAAGAACTTCGAGCTATTTGCAATATGGACGACCCTCGCGAACGCTATCACACTACGCAAGAGGTGGGTAAGGGTGCTTCTGGCATTGTATTCATTGCAGCCGATTTGCAAACCGAGGCGCAAGTTGCAGTTAAAACCATCGATCTTAAAAATCAGTCCTCAAAAGATCTCATTCTTACTGAGATACGTGTATTGAAGGACTTCAATCATAAAAATTTAGTAAATTTCCTGGATGCATATCTACTTGAACCAGAAGATCAGTTATGGGTAATAATGGAATATATGGATGGTGGTCCACTAACTGACGTTGTCACGGAAACTGTTATGAAGGAAAGACAGATCGCATGCGTTTGCCGTGAAGTTCTTTATGCAATAAGTTTTCTACATTCCAAAGGTATCATTCATCGTGATATTAAGTCGGATAATGTGTTATTAGGTATGGATGGTTCGGTAAAGGTGACTGATTTCGGTTTCTGCGCAAATATTGAAGGTGATGAAAAACGTCAAACTATGGTCGGTACACCATATTGGATGGCTCCTGAAGTCGTTACACGTAAAAAGTATGGAAAGAAAGTAGATATCTGGTCAATTGGTATTATGGCAATAGAAATGATTGAAGGTCAACCACCATATCTTTATGAGACACCGCTTCGTGCGCTCTATCTTATTGCGGCTAATGGTAGACCTGACATTAAGAGCTGGGATAAACTGAGTCCCAGTTTACAAGACTTTCTTGATTGTTGCTTGCAAGTGGAGGTCGACAAACGTGCAACAGCTGATGAATTGCTACGGCATCCGTTCCTTGACGATTGCAGTGAAGTTAAAGCATTGGTGCCGAACATAAAAGCAGCCAAGAAAGTGCTGCGGCGT
