# Supplementary material for: The Impact of Fast Radiation on the Phylogeny of Bactrocera Fruit Flies as Revealed by Multiple Evolutionary Models and Mutation Rate-Calibrated Clock
Source: Insects. 2022 Jun 30;13(7):603. doi: 10.3390/insects13070603 (PMC9319077; doi:10.3390/insects13070603)
Supplement: Supplementary file 1 [file insects-13-00603-s001.zip › File S1/ceratitis_8498.fasta]

>bryoniae
ATGGAGCAATTAAAAGCGAAATTGGCGGTGGTGACCGGCGCCAGTTCGGGCATTGGTGCCGCCATTGTGCGCGATCTAATTGCAGCCGGTTTAATTGTTATCGGTTTGGCGCGCCGTTACGAACGCGTCGAAGCGTTGCGCCAAGAGTTGCCCACCGCCGAGCAGCGTGCGCGCCTTCACGCCATTAAATGCAACATTGCCGATGCACAGGATGTGGCGGAGACATTTACGCGCATCATACGCGACCACGGACCCGTCTATGTGTTGGTCAACAATGCCGGTTGCTTGCGTTCCGGCCAATTAGCCACGATGGCAGAGTGCGAGGTACAGGACGTGTTGCAAACGAATGTTATGGGCGTGGTCAATTGTACACGCCATGTGTTTGCCGCTATGCGGGCGCATCGTATCGACGGCCATGTGATATTGATAAATAGCATTTGTGGACACAAGGTGCCGGTGATACCGGGCCACATGCCGACCTTGAACATTTACCCGGCCACCAAGTTCGCGCTGACAGCGAGTAACGAGATTTATCGGCAGGAGTTCAAAGAGTTGGGCACCCGTGTGAAGGTGACGAGCATCAGTCCGGGTCTGGTTGATACGGAACTAATAACAGAAGCCCAAAAAAAGATTGTCGATGGTAAAATTCTTACACCAGAAAACGTTTCAGGCGCCGTTATGTATGTGCTCTCGCAGCCATCAAATGTACTAATCCACGAGCTCATAATGAAACCGATG
>ceratitis
ATGGAGCAATTAAAAATGAAATTGGCAGTGGTGACCGGTGCCAGTTCGGGCATTGGTGCGGCGATTGTGCGCGATCTAATTGCAGCCGGTTTAATTGTTATCGGTTTGGCGCGACGTTTCGAACGCGTCCAGGCGTTGCGTGAAGACCTTCCCACCGACGAACAGCGTGGACGCCTTCACGCCATTAAATGCAACATTGCCGATGCACAGGATGTAGCTGAAACATTTGCGCGCATCATGCGCGACCACGGACCGGTGCATGTGTTGGTCAATAATGCCGGTTGCTTGCGTAACGGCCAATTGGCCTCAATGCCGGAGAATGAAGTGCAGGAGGTGTTACAAACGAATGTTATGGGCGTGGTCAATTGTACACGGCACGCGTTTGCCGCTATGCGGGCGCACAGCATCGACGGTCACGTGATACTGATAAATAGTATTTGCGGACACAAGGTGCCGGTGATACCGGGCCACATGCCGACCTTGAACATTTACCCGGCCACCAAGTTCGCCCTGACGGCGATTAACGAGATTTATCGGCAGGAGTTCAAAGAATTGGGCACACGTGTGAAGGTGACGAGTATCAGTCCGGGCCTGGTTGACACGGAACTTATATCGGAGCGACAGAAAAAAATTGTCGATGGCAAAATCCTCACACCAGAGAATGTGTCGGGCGCCGTCATGTATGTGCTCTCACAGCCACCGAATGTACAGATCTATGAGCTCATAATGAAACCAATG
>correcta
ATGGAGCAATTAAAAGCGAAATTGGCGGTGGTGACCGGCGCCAGTTCGGGCATTGGTGCCGCCATTGTGCGCGATCTAATTGCAGCCGGTTTAATTGTTATCGGTTTGGCGCGACGTTACGAACGCGTCGAAGCGTTGCGCCAAGAGTTGCCCACCGCCGAGCAGCGTGCGCGACTTCATGCCATTAAATGCAACATTGCCGATGCACAGGATGTGGCGGAGACATTTACGCGCATCATACGCGACCATGGACCCGTCTATGTGTTGGTCAACAATGCCGGTTGCTTGCGTTCCGGCCAATTGGCCACGATGGCCGAATGCGAGGTGCAGGAGGTGTTGCTAACGAATGTTATGGGCGTGGTCAATTGTACACGCCATGTGTTTGCCGCTATGCGGGCGCATCGTATCGACGGTCATGTGATATTGATAAATAGCATTTGTGGACACAAGGTGCCGGTGATACCGGGCCACATGCCGACCTTGAACATTTACCCGGCCACCAAGTTCGCGCTGACAGCGATTAACGAGATTTATCGGCAGGAGTTCAAAGAGTTGGGCACCCGTGTGAAGGTGACGAGCATCAGTCCGGGTCTGGTTGATACGGAACTAATAACAGAAGCCCAAAAAAAGATTGTCGATGGTAAAATTCTTACGCCAGAGAACGTTTCAGGCGCAGTTATGTACGTGCTCTCGCAGCCATCAAATGTACTAATCCACGAGCTCATAATGAAACCGATG
>cucurbitae
ATGGAGCAATTAAAAGCGAAATTGGCGGTGGTGACCGGCGCCAGTTCGGGCATTGGTGCCGCCATTGTGCGCGATCTAATTGCAGCCGGTTTAATTGTTATCGGTTTGGCGCGACGCTACGAACGCATGGAAGCGTTGCGCCAAGAATTGTCCACCGACGAGCAGCGTGCGCGCTTTCACGCCATTAAATGCAACATTGCCGATGGAAGGGATGTGGCAGAGGTATTTACGCGCATCATACGCGAACACGGACCCGTGTATGTGTTGGTCAACAATGCCGGTTGCTTTCGTTTCGGTCAATTGGCCACGATGGACGAGTGCGAGGTGCAGGAGGTGTTGCAAACGAATGTCATGGGCGTGGTCAATTGTACACGCCATGTGTTTGCCGCTATGCGGGCGCACAGTATCGACGGTCATGTGATATTGATAAATAGCATTTGTGGACACAAGGTGCCGGTGATATCGGACGCAATGCCGATCTTGAACATTTATCCGGCCACCAAGTTCGCGTTGACGGCGATTAACGAGATTTATCGGCAGGAGTTCAAAGGCTTGGGCACACGCGTGAAGGTGACGAGCATCAGTCCGGGTCTGGTTGATACGGAGATAATAACAGAAGACCAGAAAAGGTTGGTCGATGGCAAAATTCTTACGCCAGAAAATGTTTCAGGCGCCATAATGTATGTACTCTCGCAGCCGCCAAATGTACAAATTTACGAGCTGATAATGAAACCCGTG
>dorsalis
ATGGAGCAATTAAAAGCGAAATTGGCGGTGGTGACCGGCGCCAGTTCGGGTATTGGGGCCGCCATTGTGCGCGATCTAATTGCAGCCGGTTTAATTGTTATCGGTTTGGCGCGACGTTTCGAACGCGTGGAAGCGTTGCGCCAAGAGTTGCCCACCGCCGAGCAGCGTGCGCGCCTTCATGCCATTAAATGCAACATTGCCGATGCACAGGATGTGGCGGAGACATTTACGCGCATCATACGCGACCATGGACCCGTCTATGTGTTGGTCAACAATGCCGGTTGCTTGCGTTCCGGCCAATTGGCCACGATGGCCGAGTGCGAGGTGCAGGAAGTGTTGCAAACGAATGTTATGGGCGTGGTCAATTGTACACGCCATGTGTTTACCGCTATGCGGGCGCATCGTATCGACGGTCATGTGATATTGATAAATAGCATTTGTGGACACAAGGTGCCGGTGGTACCGGGCCACATGCCGACCTTGAACATTTACCCGGCCACCAAGTTCGCGCTGACAGCGATTAACGAGATTTATCGGCAGGAGTTCAAAGAGTTGGGCACCCGTGTGAAGGTGACGAGCATCAGTCCGGGTCTGGTTGATACGGAACTAATAACAGAAGCCCAAAAAAAGATTGTCGATGGTAAAATTCTTACACCAGAAAACGTTTCAGGCGCCGTAATGTATGTGCTCTCGCAGCCATCAAATGTACTAATCCACGAGCTCATAATGAAACCGATG
>jarvisi
ATGGAGCAATTAAAAGCGAAATTGGCGGTGGTGACCGGCGCCAGTTCGGGCATTGGTGCCGCCATTGTGCGCGATCTAATTGCAGCCGGTTTAATTGTTATCGGTTTGGCGCGACGTTACGAACGCGTCGAAGCGTTGCGCCAAGAGTTGCCCACCGCCGAGCAGCGTGCGCGCCTTCATGCCATTAAATGCAACATTGCCGATGCACAGGATGTGGCGGAGACATTTACGCGCATCATACGCGACCATGGACCCGTATATGTGTTGGTCAACAATGCCGGTTGCTTGCGTTCCGGCCAATTGGCCACGATGGCCGAGTGCGAGGTGCAGGAGGTGTTGCAAACGAATGTTATGGGCGTGGTCAATTGTACACGCCATGTGTTTGCCGCTATGCGGGCGCATCGTATCGACGGTCATGTGATATTGATAAATAGCATTTGTGGACACAAGGTGCCGGTGATACCGGGCCACATGCCGACCTTGAACATTTACCCGGCCACCAAGTTCGCGCTGACAGCGATTAACGAGATTTATCGGCAGGAGTTCAAAGGATTGGGCACCCGTGTGAAGGTGACGAGCATCAGTCCGGGTCTCGTTGATACGGAACTAATAACAGAAGCCCAAAAAAAGATTGTCGATGGTAAAATTCTTACAGCAGAAAACGTTTCAGGCGCCGTTATGTATGTGCTTTCGCAACCATCAAATGTATTAATCCACGAGCTCATAATGAAACCAATG
>latifrons
ATGGAGCAATTAAAAGCGAAATTGGCGGTGGTGACCGGCGCCAGTTCGGGCATTGGTGCCGCCATTGTGCGCGATCTAATTGCAGCCGGTTTAATTGTTATCGGTTTGGCGCGACGTTACGAACGCGTCGAAGCGTTGCGCCAAGAGTTGCCCACCGCCGAGCAGCGTGCGCGCCTTCACGCCATTAAATGCAACATTGCCGATGCACAGGATGTGGCGGAGACATTTACGCGCATCATACGCGACCACGGACCCGTCTATGTGTTGGTCAACAATGCCGGTTGCTTGCGTTCCGGCCAATTGGCGACGATGGCCGAGTGCGAGGTGCAGGAGGTGTTGCAAACGAATGTTATGGGCGTGGTCAATTGTACACGCCATGTGTTTGCCTCTATGCGGGCGCACCGTATCCACGGGCATGTGATATTGATAAATAGCATTTGTGGACACAAGGTGCCGGTGATACCGGGCCACATGCCGACCTTGAACATTTACCCGGCCACCAAGTTCGCGCTGACAGCGATTAACGAGATTTATCGGCAGGAGTTCAAAGAGTTGGGTACCCGTGTGAAGGTGACGAGCATCAGTCCGGGTCTCGTTGATACGGAACTAATAACAGAAGCTCAAAAAAAGATTGTCGATGGTAAAATTCTTACACCAGAAAACGTTTCAGGCGCCGTAATTTATGTGCTCTCGCAGCCATCAAATGTACTAATCCACGAGCTCATAATGAAACCGATG
>minax
ATGGAGCAATTAAAAGCGAATTTGGCGGGGGTGACCCGCGCCAGTTCGGGCATTGGTGCCGCCATTGTGCGCGATCTAATTGCAGCCGGTTTAATTGTTATCGGTTTGGCGCGACGTTTCGAACGCGTCGAAGCGTTGCGCCAAGAGTTGCCCACCGATGAGCAGCGTGCGCGCCTTCACGCCATTAAATGCAACATTGCCGATGCACAGGATGTGGCAGAGACATTTACGCGCATCATACGCGACCATGGACCCGTGTATGTGTTGGTCAACAATGCCGGTTGCTTGCGTTCCGGCCAATTGGCCACGATGGCCGAATGCGAGGTACAGGAGGTGTTGCAAACGAATGTTATGGGCGTGGTCAATTGTACACGCCATGTGTTTGCCGCTATGCGGGCGCATCGTATCGACGGTCATGTGATATTGATAAATAGCATTTGTGGACACAAGGTGCCGGTGATACCGGGCCACATGCCAACCTTGAACATTTACCCGGCCACCAAGTTCGCACTGACGGCGATTAACGAGATTTATCGGCAGGAGTTCAAAGAGCTGGGCACACGCGTGAAGGTGACGAGCATTAGCCCAGGTTTGGTTGATACGGAACTAATAACAGAAAATCAGAAGAAGATTGTCGATGGCAAAATCCTTTCTCCAGAAAACGTTTCAGGCGCCGTAATG---------------------------------------------------------
>musae
ATGGAGCAATTAAAAGCGAAATTGGCGGTGGTGACCGGCGCCAGTTCGGGCATTGGTGCCGCCATTGTGCGCGATCTAATTGCAGCCGGTTTAATTGTTATCGGTTTGGCGCGACGTTACGAACGCGTGGAAGCGTTGCGCCAAGAGTTGCCCACCGCCGAGCAGCGTGCGCGCCTTCATGCCATTAAATGCAACATTGCCGATGCACAGGATGTGGCGGAGACATTTACGCGCATCATACGCGACCATGGACCCGTCTATGTGTTGGTCAACAATGCCGGTTGCTTGCGTTCCGGCCAATTGGCCACGATGGCCGAGTGCGAGGTGCAGGAGGTGTTGCAAACGAATGTTATGGGCGTGGTCAATTGTACACGCCATGTGTTTGCCGCTATGCGGGCGCATCGTATCGACGGTCATGTGATATTGATAAATAGCATTTGTGGACACAAGGTGCCGGTGATACCGGGCCACATGCCGACCTTGAACATTTACCCGGCCACCAAGTTCGCGCTGACAGCGATTAACGAGATTTATCGGCAGGAGTTCAAAGAGTTGGGCACCCGTGTGAAGGTGACGAGCATCAGTCCGGGTCTGGTTGATACGGAACTAATAACAGAAGCCCAAAAAAAGATTGTCGATGGTAAAATTCTTACACCAGAAAACGTTTCAGGCGCCGTTATGTATGTGCTCTCGCAGCCATCAAATGTACTAATCCACGAGCTCATAATGAAACCGATG
>oleae
ATGGAGCAATTAAAAGCGAAATTGGCGGTGGTGACCGGCGCCAGTTCGGGCATTGGTGCCGCCATTGTGCGCGATCTAATTGCAGCCGGTTTAATTGTTATCGGTTTGGCGCGACGTTTCGAACGTATCGAAGCGTTGCGCCAAGAGTTGCTCACCGCCGAGCAGCGTGCACGCCTTCACGCCATTAAATGCAACATTGCCGATGCACAGGATGTGGCGGAGACATTTACGCGCATCATACGCGACTACGGACCAGTCTATGTGTTGGTCAACAATGCCGGTTGCTTGCGTTCCGGCCAATTGGCCACGATGGCCGAGTGCGAGGTGCAGGAGGTGTTGCAAACGAATGTTATGGGCGTGGTCAATTGTACACGCCATGTGTTTGCCGCTATGCGGGCGCATCGTATCGACGGTCATGTGATATTGATAAATAGCATTTGTGGACACAAGGTGCCGGTGATACCGGGCCACATGCCGACCTTGAACATTTACCCGGCCACCAAGTTCGCGCTGACGGCGATTAACGAGATTTATCGGCAGGAGTTCAAAGAGTTGGGCACACGTGTGAAGGTGACGAGCATCAGCCCTGGTCTGGTTGATACAGAACTAATAACAGAATCCCAGAAAAAGATTGTCGATGGTAAAGTTCTTACTCCAGAAAACGTTTCTGGCGCCGTAATGTATGTGCTCTCGCAGCCACCAAATGTACAAATCTACGAGCTTATAATGAAACCGATG
>tryoni
ATGGAGCAATTAAAAGCGAAATTGGCGGTGGTGACCGGCGCCAGTTCGGGCATTGGTGCCGCCATTGTGCGCGATCTAATTGCAGCCGGTTTAATTGTTATCGGTTTGGCGCGACGTTACGAACGCGTCGAAGCGTTGCGCCAAGAGTTGCCTACCGCCGAGCAGCGTGCGCGCCTTCACGCCATTAAATGCAACATTGCCGATGCACAGGATGTGACGGAGACATTTACGCGCATCATACGCGACCATGGACCCGTATATGTGTTGGTCAACAATGCCGGTTGCTTGCGTTCCGGCCAATTGGCCACGATGGCCGAGTGCGAGGTGCAGGAAGTGTTGCAAACGAATGTTATGGGCGTGGTCAATTGTACACGCCATGTGTTTGCCGCTATGCGGGCGCATCGTATCGACGGTCATGTGATATTGATAAATAGCATTTGTGGACACAAGGTGCCGGTGGTACCGGGCCACATGCCGACCTTGAACATTTACCCGGCCACCAAGTTCGCGCTGACAGCGATTAACGAGATTTATCGGCAGGAGTTCAAAGAGTTGGGCACCCGTGTGAAGGTGACGAGCATCAGTCCGGGTCTGGTTGATACGGAACTAATAACAGAAGCCCAAAAAAAGATTGTCGATGGTAAAATTCTTACACCAGAAAACGTTTCAGGCGCCGTTATGTATGTGCTCTCGCAGCCATCAAATGTACTAATCCATGAGCTCATAATGAAACCAATG
>zonata
ATGGAGCAATTAAAAGCGAAATTGGCGGTGGTGACCGGCGCCAGTTCGGGCATTGGTGCCGCCATTGTGCGCGATCTAATTGCAGCCGGTTTAATTGTTATCGGTTTGGCGCGACGTTACGAACGCGTCGAAGCGTTGCGCCAAGAGTTGCCCACCGCCGAGCAGCGTGCGCGCCTTCATGCCATTAAATGCAACATTGCCGATGCACAGGATGTGGCGGAGACATTTACGCGCATCATACGCGACCATGGACCCGTCTATGTGTTGGTCAACAATGCCGGTTGCTTGCGTTCCGGCCAATTGGCCACGATGGCCGAATGCGAGGTGCAGGAGGTGTTGCAAACGAATGTTATGGGCGTGGTCAATTGTACACGCCATGTGTTTGCCGCTATGCGGGCGCATCGTATCGACGGTCATGTGATATTGATAAATAGCATTTGTGGACACAAGGTGCCGGTGGTACCGGGCCACATGCCGACCTTGAACATTTACCCGGCCACCAAGTTCGCGCTGACAGCGATTAACGAGATTTATCGGCAGGAGTTCAAAGAGTTGGGCACCCGTGTGAAGGTGACGAGCATCAGTCCGGGTCTGGTTGATACGGAACTAATAACAGAAGCTCAAAAAAAGATTGTCGATGGCAAAATTCTTACGCCAGAGAACGTTTCAGGCGCCGTTATGTACGTGCTCTCGCAGCCATCAAATGTACTAATCCACGAGCTCATAATGAAACCGATG
