# Supplementary material for: The Impact of Fast Radiation on the Phylogeny of Bactrocera Fruit Flies as Revealed by Multiple Evolutionary Models and Mutation Rate-Calibrated Clock
Source: Insects. 2022 Jun 30;13(7):603. doi: 10.3390/insects13070603 (PMC9319077; doi:10.3390/insects13070603)
Supplement: Supplementary file 1 [file insects-13-00603-s001.zip › File S1/ceratitis_8506.fasta]

>bryoniae
ATGGTTTTGATAGCTGCGGCGGTGTGTACAAAAAATGGCAAA---------------------------------GTGATTATATCACGACAGTTTGTCGAGATGACTAAAGCACGAATTGAGGGCTTGCTTGCTGCTTTTCCAAAGCTTATGACATCCGGAAAGCAACATACATACGTGGAAACAGAGTCAGTGCGTTATGTGTATCAGCCAATGGAAAAGCTTTATATGTTGTTAATCACAACAAAAGCAAGTAATATTTTGGAAGATCTGGAGACACTGCGCTTATTCTCCAAAGTGATTCCTGAATATTGCCACAGTTTGGATGAAAAGGAAATTCTCGAGAATGCATTCAATTTGATATTTGCTTTTGATGAAATTGTCGCACTTGGTTATCGCGAGAGCGTTAATTTGAAGCAGATCAAAACGTTTATTGAAATGGATTCACACGAGGAGAAGGTATATCAAGCAGTTCGGCAAACGCAAGAACGTGAGGCACACCAAAAAATGCGTGAAAAAGCAAAAGAGTTGCAGCGTCAACGCTTGGAGGCGGCAAAACGTGGTGTTAGTTCTTCGCTGATCGGACGAGGTGGTCATGGAAGTAGCAGCAGTGGCATGGATGCTTTTGGCATTAGTTCCAATTCGATAAGCAGTGCACCATCAATTGAGTCCGATTTGAAACCAGCCGTCACCAAGGCACAGAAACCAGTTGCACGCAACGCTTTAAAATTGGGTGGCAAGACGAAAGATGTGGACAGTTTCGTTGATCAGCTGAAGAGCGAGGGTCAGAAGATTTCCGCTTTGACACCTGTAAATAGCCAAAGCAGCGCGGCTGTTGCCAAGACTAAAATTGCTTCGGATGTGCACACTGAGAGCGTACACCTCAAGATGGAAGATAAGCTTACTGTGCGTTTGGGTCGCGATGGTGGCTTGCAACAGTTCGAGCTGTCAGGTTTACTCACACTCCGTATTTCGGATGAAAATTTCGGACGTATTAAGGTTCAATTACGTAATAATGACACCCATGGCATTCAGTTACAAACACATCCTAATGTGGATAAGGAGTTGTTTAAGACGCGCTCATTAATTGGGCTGAAAAACCCAGCTAAACCATTCCCATTAAACACAGATGTTGGTGTATTGAAATGGCGTTTTATTACACAGGATGAAGCTGCCATACCGTTGACAATTAATTGCTGGCCGTCAGAAAACGGGGAAGGCGGTTGTGATGTTAACATCGAGTACGAATTAGAAGCGCAACATTTAGAATTGCAAGATGTAACCATCTCCATACCATTGCCTATGAATGTACAGCCGTCTGTCGCCGAATATGATGGCACATACAATTATGATTCACGAAAGCATGTACTCCAGTGGAATATACCCATTATCGACAGAAACAATACATCTGGCTCGATGGAGTTCAGCTGCAATTCATCTATTTCAGGCGATTTCTTTCCCCTACAGGTTAACTTCGTATCGAAAACGCCATATGCTGCTCTAAGCGCCACGGACGTGCTTCTTGTTGATGACGATAGCGCAGTAAAATATTCTACCGAAACGATGCTTTTTGTTGAAAAATATGAA
>ceratitis
ATGGTTTTGATAGCTGCGGCGGTGTGTACAAAGAATGGCAAA---------------------------------GTGATTATATCACGACAGTTTGTAGAGATGACTAAAGCACGTATTGAGGGACTTCTTGCCGCCTTTCCCAAGTTGATGACCACCGGAAAGCAGCACACATATGTAGAGACCGAATCAGTGAGATATGTATATCAACCAATGGAACGATTATATATGTTATTAATTACCACAAAGGCTAGTAACATTTTAGAAGATTTGGAAACACTTCGCTTATTCTCTAAAGTGATACCCGAATACTGTCATACTTTAGATGAAAAAGAAATTCTTGAAAATGCATTCAACTTAATTTTTGCTTTCGATGAAATCGTCGCACTTGGATATCGCGAGAGTGTTAATTTAAAACAAATCAAAACATTTACTGAAATGGATTCACACGAAGAAAAAGTTTATCAAGCTGTACGTCAAACTCAAGAACGTGAGGCACATCAAAAAATGCGTGAAAAGGCTAAGGAGCTGCAACGTCAGCGTTTGGAAGCCGCAAAAAGGGGTGGCAGTTCTTCTTTGGGTGGAAGGACTACTCATGGCAGCGGCATTTCTGGCTTAGACGCTTTTGGTATTAGCTCAAGTTCAGTGAGCAGTACACCATCAATTGAATCTGACTTGAAACCAACAGTTCAAAAAACTCAAAAACCAGCAGCACGAAATGCTTTGAAATTAGGTGGAAAAACCAAAGATGTTGATAGTTTTGTTGATCAATTAAAGAGCGAAGGTGAGAAGATTTCTAGTTTGACACCGGCAAGTGCCCAAAGCAGCGCAGCTGTAGCAAAAACTAAAATTGCTTCTGATGTGCATACAGAAAGCGTGCATCTCAAAATGGAAGATAAACTCACGGTCCGCCTTGGTCGTGATGGTGGTTTGCAACAATTTGAGCTCTCCGGTTTATTGACGTTGCGTATTTCCGATGAGAACTTCGGGCGCATCAAAGTTCACTTGCGCAACAATGACAGCCATGGTATACAATTGCAAACACATCCTAATGTTGATAAAGAACTATTTAAGACGCGCTCAGTAATTGGACTCAAAAATCCAGCTAAACCATTCCCGTTGAACACCGATGTTGGTGTATTAAAATGGCGTTTTATAACCCAAGATGAATCTGCCATACCGTTGACAATTAATTGCTGGCCATCTGAAAACGGCGAAGGTGGCTGTGATGTAAATATCGAATACGAATTGGAAGCACAACATTTAGAATTGCAGGATGTGTCTATAGCTATACCACTGCCTATGAATATACAACCATCTGTGGCTGAATATGATGGCACTTATAATTATGATGCACGTAAGCATATATTACAATGGAATATACCCATTATTGACGGAAACAATAAATCTGGTTCAATGGAGTTTAGCTGCAATTCATCAATTCCAGGCGATTTCTTTCCATTACAGGTTTCCTTCGTATCGAAAACACCTTACGCTGCTTTAAGTGCCACTGATGTTGTTCTTGTTGACGATGACAGTGCCGTTAAATATTCTAGCGAAACTATGCTGTTTGTTGAAAAATACGAA
>correcta
------------------------------------------CCTGCCAATCTTAAAGTCCTATTTTCTATAAACGTGATTATATCACGACAGTTTGTCGAGATGACTAAAGCACGAATTGAGGGCTTGCTTGCTGCTTTTCCAAAGCTTATGACATCAGGCAAGCAACATACATACGTGGAAACAGAGTCAGTGCGTTATGTGTATCAGCCAATGGAAAAGCTTTATATGTTGTTAATCACAACAAAAGCAAGTAATATTTTGGAAGATCTGGAGACACTGCGCTTATTCTCCAAAGTGATTCCTGAATATTGCCACAGTTTGGATGAAAAGGAAATTCTTGAGAATGCATTCAATTTGATATTTGCTTTTGATGAAATTGTCGCACTTGGTTATCGCGAGAGTGTTAATTTGAAGCAGATCAAAACATTTATTGAAATGGATTCACACGAAGAGAAGGTGTATCAAGCAGTTAGGCAAACGCAAGAACGTGAGGCGCATCAAAAAATGCGTGAAAAAGCTAAAGAGTTGCAGCGTCAACGTTTGGAGGCAGCAAAACGTGGTGTTAGTTCCTCGCTGATCGGACGAGGTGGTCATGGAAGTAGCAGCAGTGGCATGGATGCTTTTGGCATCAGTTCCAATTCCATAAGCAGTGCACCGTCAATTGAGTCCGATTTGAAGCCAGCCGTAACCAAGGCACAGAAACCAGTTGCACGTAACGCTTTAAAATTGGGTGGCAAAACGAAAGATGTAGACAGTTTCGTTGATCAGCTAAAGAGCGAAGGTGAAAAGATTTCTGCTTTGACACCTGTAAATAGCCAAAGCAGCGCGGCTGTTGCCAAGACTAAAATTGCTTCGGATGTGCACACTGAAAGCGTACACCTCAAGATGGAAGATAAGCTTACTGTGCGTCTTGGTCGTGATGGTGGCTTGCAACAGTTCGAACTATCAGGTTTACTTACACTGCGTATTTCTGATGAAAATTTCGGACGTATTAAGGTGCAATTACGTAATAATGATACCCATGGTATACAATTACAAACACATCCCAATGTGGATAAGGAGCTGTTTAAGACGCGCTCATTAATCGGGCTGAAAAACCCGGCTAAACCATTCCCATTAAACACAGATGTTGGTGTATTGAAATGGCGTTTTATTACACAGGATGAAGCTGCCATACCCTTGACAATTAATTGCTGGCCGTCTGAAAATGGTGAAGGTGGTTGTGATGTAAACATCGAGTATGAATTAGAAGCGCAACATTTAGAATTGCAAGATGTAACCATCTCCATACCATTGCCCATGAATGTGCAGCCGTCTGTCGCTGAATATGATGGCACTTATAATTATGATGCACGAAAGCATGTACTCCAGTGGAATATACCCATTATCGACAGAAACAATACATCTGGCTCGATGGAGTTCAGCTGCAATTCATCTATTTCAGGCGATTTCTTTCCACTACAGGTTAACTTCGTATCGAAAACGCCATATGCTGCTCTAAGCGCCACAGACGTGCTTCTGGTTGATGACGATAGCGCAGTAAAATATTCTACCGAAACGATGCTTTTTGTTGAAAAATATGAA
>cucurbitae
ATGGTTTTGATAGCTGCGGCGGTGTGTACAAAAAATGGCAAA---------------------------------GTGATTATATCACGACAGTTTGTCGAGATGACGAAAGCACGTATTGAGGGATTGCTTGCCGCTTTTCCAAAGCTGATGACCTCCGGAAAACAACATACTTACGTGGAGACCGAGTCGGTGCGTTATGTCTATCAACCAATGGAGAAGCTTTATATGTTGCTAATCACAACAAAAGCCAGTAATATTTTGGAAGATTTGGAGACACTTCGTTTGTTTTCCAAAGTTATTCCTGAATATTGCCATAGTTTAGATGAGAAGGAAATTCTTGAGAATGCATTCAATTTGATTTTCGCTTTTGATGAAATTGTCGCGCTTGGGTATCGCGAGAGCGTCAATTTGAAACAGATCAAAACCTTTATTGAAATGGACTCACACGAGGAGAAGGTATATCAAGCAGTACGTCAAACTCAAGAGCGTGAGGCGCATCAAAAAATGCGTGAAAAGGCTAAAGAGTTACAGCGTCAACGCTTGGAGGCTGCCAAGCGTGGTGTTAGTAGTTCACTGATCGGACGTGGTAGTCATGGCAGTAACAGCAGTGGCATGGACGCTTTTGGCATCAGTTCCAATTCGATAAGCAGTGCACCGTCAATTGAGTCCGAGTTGAAACCAGCGGTTACAAAGACCCAAAAACCAGTTGCACGTAATGCTTTGAAATTGGGTGGCAAAACGAAAGACGTCGACAGTTTCGTTGATCAACTGAAGAGCGAGGGTGAAAAGATTTCCGCTTTGACACCTGTAAATAGTCAAAACAGCGTGGCCGTGGCCAAAACAAAAATTGCTTCAGATGTGCACACTGAGAGCGTGCATCTCAAAATGGAAGATAAGCTTACTGTGCGCCTTGGACGTGATGGCGGCTTGCAACAATTCGAGCTATCCGGTTTACTTACGCTGCGTATTTCGGATGAAAACTTCGGTCGTATTAAGGTACAATTACGTAACAATGACACACATGGCATACAACTACAAACACATCCTAATGTGGATAAGGAGCTCTTCAAGACGCGCTCAATAATCGGGCTGAAAAATCCAGCTAAACCATTCCCATTAAACACAGATGTCGGTGTATTGAAATGGCGTTTTATTACACAGGATGAAGCTGCCATACCCTTGACAATTAATTGCTGGCCTTCTGAGAATGGCGAAGGCGGTTGTGATGTAAACATCGAGTACGAGTTAGAAGCGCAACATTTAGAATTGCAAGATGTCACTATCTCCATACCATTGCCCATGAATGTACAGCCGTCGGTAGCTGAATATGATGGCACATACAATTATGATGCACGCAAGCATATACTACAGTGGAACATACCCATCATTGACCGAAACAATACATCTGGCTCGATGGAATTCAGCTGCAATTCATCAATTTCAGGCGATTTCTTTCCACTACAGGTCAACTTCGTATCGAAAACGCCATATGCTGCTCTAAGCGCCACAGACGTGTTGCTTATTGATGACGATAGCACAGTAAAATATTCTACTGAAACGATGCTTTTTGTTGAAAAATATGAA
>dorsalis
ATGGTTTTGATAGCTGCGGCGGTGTGTACAAAAAATGGCAAA---------------------------------GTGATTATATCACGACAGTTTGTCGAGATGACTAAAGCGCGAATTGAGGGCTTGCTAGCTGCTTTTCCAAAGCTTATGACATCAGGCAAGCAACATACATACGTGGAAACAGAGTCAGTGCGTTATGTGTATCAGCCAATGGAAAAGCTTTATATGTTGTTGATCACAACGAAAGCAAGTAATATTTTGGAAGATCTGGAGACACTGCGCTTATTCTCCAAAGTGATTCCTGAATATTGCCACAGTTTGGATGAAAAGGAAATTCTTGAGAACGCATTCAATTTGATATTTGCTTTTGATGAAATTGTCGCACTTGGTTATCGCGAGAGCGTTAATTTGAAGCAGATCAAAACATTTATTGAAATGGATTCACACGAGGAGAAGGTATATCAAGCAGTTCGGCAAACGCAAGAACGTGAGGCGCATCAAAAAATGCGTGAAAAAGCTAAAGAGTTGCAGCGTCAACGCTTGGAGGCGGCAAAACGTGGTGTTAGCTCTTCGCTAATCGGACGAGGTGGTCATGGAAGTAGCAGCAGTGGCATGGATGCTTTTGGCATCAGTTCCAATTCGATAAGCAGTGCACCATCAATTGAGTCCGATTTGAAACCAGCCGTAACCAAGGCACAGAAACCAGTTGCACGTAATGCTTTAAAATTGGGTGGCAAAACGAAAGATGTGGACAGTTTCGTTGATCAACTGAAGAGCGAGGGTGAGAAGATTTCCGCTTTGACACCTGTAAATAGCCAAAGCAGCGCGGCTGTTGCCAAGACTAAAATTGCTTCGGATGTGCACACTGAAAGCGTACACCTCAAGATGGAAGATAAGCTTACTGTGCGTCTTGGTCGTGATGGTGGCTTGCAACAGTTCGAACTATCAGGTTTACTTACACTGCGTATTTCTGATGAAAATTTCGGACGTATTAAGGTGCAATTACGTAATAATGACACGCATGGTATACAGTTACAAACACATCCCAATGTGGATAAGGAGCTGTTTAAGACGCGCTCATTAATCGGGCTGAAAAACCCAGCTAAACCATTCCCATTAAACACAGATGTTGGTGTATTGAAATGGCGTTTTATTACACAGGATGAAGCTGCCATACCATTGACAATTAATTGCTGGCCGTCTGAAAACGGCGAAGGCGGTTGTGATGTAAACATCGAGTACGAATTGGAAGCGCAACATTTAGAATTGCAAGATGTAACCATCTCCATACCATTGCCCATGAATGTGCAGCCGTCCGTCGCTGAATACGATGGCACATACAATTATGATGCACGAAAGCATGTACTCCAGTGGAATATACCCATTATCGACAGAAACAATACATCTGGCTCTATGGAGTTTAGCTGCAATTCATCTATTTCAGGCGATTTCTTTCCACTACAGGTTAACTTCGTATCGAAAACGCCATATGCTGCTCTGAGCGCCACGGACGTGCTGCTTGTTGATGACGATAGCGCAGTAAAATATTCTACCGAAACGATGCTTTTTGTTGAAAAATATGAA
>jarvisi
ATGGTTTTGATAGCTGCGGCGGTGTGTACAAAAAATGGCAAA---------------------------------GTGATTATATCACGACAGTTTGTTGAGATGACTAAAGCACGAATTGAGGGCTTGCTTGCTGCTTTTCCAAAGCTTATGACATCAGGAAAGCAACATACATACGTGGAAACAGAGTCAGTACGTTATGTGTATCAGCCAATGGAAAAGCTTTATATGTTGTTGATCACAACAAAAGCAAGTAATATTTTGGAAGATCTGGAGACACTGCGCTTATTCTCCAAAGTGATTCCTGAATATTGCCACAGTTTGGATGAAAAGGAAATTCTAGAGAACGCATTCAATTTGATATTTGCTTTTGATGAAATTGTCGCACTTGGTTATCGCGAGAGTGTTAATTTGAAGCAGATCAAAACATTTATTGAAATGGATTCACACGAAGAGAAGGTGTATCAAGCAGTTAGGCAAACGCAAGAACGTGAGGCGCATCAAAAAATGCGTGAAAAAGCTAAAGAGTTGCAGCGTCAACGCTTGGAGGCGGCAAAACGTGGTGTTAGTTCTTCGCTGATCGGGCGAGGTGGTCATGGAAGTAGCAGCAGTGGCATGGATGCTTTTGGCATAAGTTCTAATTCGATAAGCAGTGCACCATCAATTGAGTCCGATTTGAAACCGGCCGTAACCAAGGCACAGAAACCAGTTGCACGTAATGCTTTAAAATTGGGTGGCAAAACGAAAGATGTAGACAGTTTCGTTGATCAACTAAAGAGCGAGGGTGAGAAGATTTCCGCTTTGACACCTGTGAATAGCCAAAGCAGCGCGGCTGTTGCCAAGACTAAAATTGCTTCGGATGTGCACACTGAAAGCGTACACCTCAAGATGGAAGATAAGCTTACTGTGCGTCTTGGTCGTGATGGTGGCTTGCAACAGTTCGAACTATCCGGCTTACTCACACTGCGTATTTCTGATGAAAATTTCGGACGTATTAAGGTTCAGTTACGTAATAATGATACCCATGGCATACAGCTACAAACTCATCCCAATGTAGATAAAGAGCTGTTTAAGACGCGCTCATTAATCGGGCTGAAAAACCCAGCTAAACCATTCCCATTAAACACAGATGTTGGTGTATTGAAATGGCGTTTTATTACACAGGATGAAGCTGCCATACCATTGACAATTAATTGCTGGCCGTCTGAAAACGGGGAAGGTGGTTGTGATGTAAACATCGAGTACGAATTGGAAGCGCAACATCTAGAGTTGCAAGATGTAACCATCTCCATACCATTGCCTATGAATGTGCAGCCGTCTGTCGCTGAATATGATGGCACATACAATTATGATGCACGAAAGCATGTACTCCAGTGGAATATACCCATTATCGATAGAAACAATACATCTGGTTCGATGGAGTTCAGCTGCAATTCATCTATTTCAGGCGATTTCTTTCCACTACAGGTTAACTTCGTATCGAAAACGCCATATGCTGCTCTAAGCGCCACGGACGTGCTTCTTGTTGATGACGATAGCACAGTAAAATATTCTACCGAAACGATGCTTTTTGTTGAAAAATATGAA
>latifrons
ATGGTTTTGATAGCTGCGGCAGTGTGTACAAAAAATGGCAAA---------------------------------GTGATTATATCACGACAGTTTGTCGAGATGACTAAAGCGCGAATTGAGGGCTTGCTTGCTGCTTTTCCAAAGCTTATGACATCAGGCAAGCAACATACATACGTGGAAACAGAGTCAGTGCGTTATGTGTATCAGCCAATGGAAAAGCTTTATATGTTGTTGATCACAACAAAAGCAAGTAATATTTTGGAAGATCTGGAGACACTGCGCTTATTCTCCAAAGTGATTCCTGAGTATTGCCACAGTTTGGATGAAAAGGAAATTCTTGAGAATGCCTTCAATTTGATATTTGCTTTTGATGAAATTGTCGCACTTGGTTATCGCGAGAGCGTTAATTTGAAGCAGATCAAAACATTTATTGAAATGGATTCACACGAAGAGAAGGTTTATCAAGCAGTTCGGCAAACGCAAGAACGTGAGGCACATCAAAAAATGCGTGAAAAAGCTAAAGAGTTGCAGCGTCAACGCTTGGAGGCGGCAAAACGCGGTGTTAGTTCTTCGCTAATCGGACGAGGTGGTCATGGAAGTAGCAGCAGTGGCATGGATGCTTTTGGCATAAGTTCCAATTCGATAAGCAGTGCACCATCAATTGAGTCCGATTTGAAACCAGCCGTAACCAAGGCACAGAAACCAGTTGCACGTAACGCTTTGAAATTGGGTGGCAAAACGAAAGATGTAGACAGTTTCGTTGATCAACTAAAGAGCGAGGGTGAGAAGATTTCCGCTTTGACACCTGTAAATAGCCAAAGCAGCGCGGCTGTCGCCAAGACTAAAATTGCTTCGGATGTGCACACTGAAAGCGTACACCTTAAGATGGAAGATAAGCTTACTGTGCGTTTGGGTCGAGATGGTGGCTTGCAACAGTTCGAGCTGTCAGGTTTACTCACACTCCGTATTTCGGATGAAAATTTCGGACGTATTAAGGTGCAATTACGTAATAATGATACCCATGGCATACAGTTACAAACACATCCTAATGTGGATAAGGAGCTGTTTAAGACGCGCTCATTAATCGGGCTGAAAAACCCAGCTAAACCATTCCCATTAAACACAGATGTCGGTGTATTGAAATGGCGTTTTATTACACAGGATGAAGCTGCCATACCGTTGACAATTAATTGCTGGCCGTCTGAAAACGGTGAGGGGGGTTGTGATGTAAACATCGAGTACGAATTAGAAGCGCAACATTTAGAATTACAAGATGTAACCATCTCCATACCATTGCCCATGAATGTGCAGCCGTCTGTCGCTGAATATGATGGTACATACAATTATGATGCACGAAAGCATGTACTCCAGTGGAATATACCCATTATCGACAGAAACAATACATCTGGCTCGATGGAGTTCAGCTGCAATTCATCTATTTCAGGCGATTTCTTTCCACTACAGGTTAACTTTGTATCGAAAACGCCATATGCTGCTCTAAGCGCCACGGACGTGCTTCTTGTTGATGACGATAGCGCAGTAAAATATTCTACCGAAACGATGCTTTTTGTTGAAAAATATGAA
>minax
ATGGTTTTGATAGCTGCGGCGGTGTGTACAAAAAATGGCAAA---------------------------------GTGATTATATCACGACAGTTTGTCGAGATGACTAAAGCACGTATTGAGGGATTGCTGGCTGCTTTTCCAAAGCTTATGACATCCGGAAAACAACATACATACGTGGAAACAGAGTCAGTGCGTTATGTGTATCAACCAATGGAAAAGCTTTACATGTTGCTAATCACAACAAAAGCTAGTAATATTCTGGAAGATTTGGAGACACTGCGCTTATTCTCCAAAGTGATTCCTGAATATTGCCATAGCTTAGATGAGAAGGAAATACTTGAAAATGCATTTAATTTGATTTTTGCTTTTGATGAAATTGTCGCACTTGGATATCGCGAGAGCGTCAATTTGAAACAGATCAAAACATTTATTGAAATGGACTCACATGAGGAGAAGGTATATCAAGCAGTTCGGCAAACTCAAGAGCGTGAGGCTCATCAAAAAATGCGCGAAAAAGCTAAAGAGTTGCAGCGACAACGCTTGGAGGCTGCTAAACGTGGTGTTGGTTCATCGCTGATCGGACGTGGTGGTCACGGCAGTAGCAGCAGTGGCATGGATGCTTTTGGCATAAGTTCTAATTCGATAAGCAGTGCACCATCAATTGAGTCCGACTTGAAACCAGCGGTTACAAAGACTCAGAAATCAGTTGCCCGTAATGCTTTAAAATTGGGTGGCAAAACGAAAGATGTAGATAGTTTCGTTGATCAACTAAAGAGCGAGGGCGAGAAGATTTCCGCTTTGACACCTGTAAATAGCCAAAGCAGCGTGGCCGTTGCGAAGACTAAAATTGCTTCTGATGTGCACACTGAAAGCGTGCATCTCAAAATGGAAGATAAGCTTACTGTGCGTCTTGGTCGTGATGGTGGCTTGCAACAGTTCGAACTATCTGGTTTACTAACACTGCGTATTTCTGATGAAAATTTCGGACGTATTAAGGTGCAATTACATAATAATGATACCCATGGCATACAATTACAAACACATCCTAATGTGGATAAAGAGCTTTTTAAGACGCGCTCAATGATCGGGCTGAAAAATCCAGCTAAACCATTCCCATTAAACACCGATGTTGGTGTATTGAAATGGCGTTTTATTACACAAGATGAATCTGCCATACCTTTGACAATTAACTGCTGGCCGTCTGAAAACGGAGAAGGCGGCTGTGATGTAAACATCGAGTATGAATTAGAAGCGCAACATTTGGAGTTGCAAGATGTAACTATCTCCATACCATTACCTATGAATGTGCAGCCGTCGGTGGCTGAATATGATGGCACATATAATTATGATGCACGAAAGCATATTCTTCAGTGGAATATACCCATTATTGACAGAAACAATACGTCTGGCTCGATGGAATTCAGCTGCAATTCATCTATTTCAGGCGATTTCTTTCCACTACAGGTAAACTTCGTATCGAAGACACCATATGCCGCTCTAAGCGCCACCGACGTGCTTCTGGTTGATGACGATAGCACAGTAAAATATTCTACTGAATCGATGCTTTTTGTTGAAAAATATGAA
>musae
ATGGTTTTGATAGCTGCGGCGGTGTGTACAAAAAATGGCAAA---------------------------------GTGATTATATCACGACAGTTTGTCGAGATGACTAAAGCGCGAATTGAGGGCTTGCTAGCTGCTTTTCCAAAGCTTATGACATCAGGCAAGCAACATACATACGTGGAAACGGAGTCAGTGCGTTATGTGTATCAGCCAATGGAAAAGCTTTATATGTTGTTGATCACAACAAAAGCAAGTAATATTTTGGAAGATCTGGAGACACTGCGCTTATTCTCCAAAGTGATTCCTGAATATTGCCACAGTTTGGATGAAAAGGAAATTCTTGAGAATGCATTCAATTTGATATTTGCTTTTGATGAAATTGTCGCACTTGGTTATCGCGAGAGTGTTAATTTGAAGCAGATCAAAACATTTATTGAAATGGATTCACACGAGGAGAAGGTATATCAAGCAGTTCGGCAAACGCAAGAACGTGAGGCCCATCAAAAAATGCGTGAAAAAGCTAAAGAGTTGCAGCGTCAACGCTTGGAGGCGGCAAAACGTGGTGTTAGTTCTTCGCTAATCGGACGAGGTGGTCATGGAAGTAGCAGCAGTGGCATGGATGCTTTTGGCATCAGTTCCAATTCGATAAGCAGTGCACCATCAATTGAGTCCGATTTGAAACCAGCCGTAACCAAGGCACAGAAACCAGTTGCACGTAACGCCTTAAAATTGGGTGGCAAAACGAAAGATGTAGACAGTTTTGTTGATCAACTGAAGAGCGAGGGTGAGAAGATTTCCGCTTTGACACCTGTAAATAGCCAAAGCAGCGCGGCTGTTGCCAAGACTAAAATTGCTTCGGATGTGCACACTGAAAGCGTACACCTCAAGATGGAAGATAAGCTTACTGTGCGTCTTGGTCGTGATGGTGGCTTGCAACAATTCGAACTATCCGGTTTACTCACACTGCGTATTTCTGATGAAAATTTCGGACGTATTAAGGTGCAATTACGGAATAATGATACCCATGGCATACAGTTACAAACACATCCCAATGTGGATAAAGAGCTGTTTAAGACGCGCTCATTAATCGGGCTGAAAAACCCAGCTAAACCATTCCCATTAAACACTGATGTTGGTGTATTGAAATGGCGTTTTATTACACAGGATGAAGCTGCCATACCATTGACAATTAATTGCTGGCCATCTGAAAACGGCGAAGGTGGTTGTGATGTAAACATCGAGTACGAATTGGAAGCGCATCATTTAGAATTGCAAGATGTAACCATCTCCATACCATTGCCCATGAATGTGCAGCCGTCTGTCGCTGAATATGATGGCACATACAATTATGATGCACGAAAGCATGTACTTCAGTGGAATATACCCATTATCGACAGAAACAATACATCTGGCTCGATGGAGTTCAGCTGCAATTCATCTATTTCAGGCGATTTCTTTCCACTACAGGTTAACTTCGTATCGAAAACGCCATATGCTGCTCTAAGCGCCACGGACGTGCTTCTTGTTGATGACGATAGCGCAGTAAAATATTCTACCGAAACGATGCTTTTTGTTGAAAAATATGAA
>oleae
ATGGTTTTGATAGCTGCAGCGGTGTGTACAAAAAATGGCAAA---------------------------------GTGATTATATCACGACAGTTTGTGGAGATGACTAAAGCACGGATTGAGGGGTTGCTTGCTGCTTTTCCAAAGCTTATGACATCAGGAAAGCAACATACATACGTGGAAACAGAGTCCGTGCGTTATGTGTATCAACCAATGGAAAAGCTTTACATGTTGCTAATCACAACAAAAGCTAGTAATATTTTGGAAGATCTGGAAACACTGCGCTTATTCTCCAAAGTGATTCCTGAATATTGCCATAGTTTAGATGAAAAGGAAATTCTTGAAAATGCATTCAATTTGATATTTGCTTTTGATGAAATTGTTGCTCTTGGTTATCGCGAGAGCGTCAATTTGAAGCAGATCAAAACATTTATTGAAATGGATTCACACGAGGAGAAGGTTTATCAAGCAGTTCGGCAAACGCAAGAACGCGAGGCCCATCAAAAAATGCGCGAAAAAGCTAAAGAGCTGCAGCGTCAACGCTTGGAGGCGGCCAAACGTGGTGTTAGTTCTTCGCTGATTGGACGAGGTGGTCATGGAAGTAGCAGCAGTGGCATGGATGCTTTTGGCATAAGTTCCAATTCGATAAGCAGTGCACCATCAATTGAGTCCGATTTGAAACCAGCCGTGACAAAGGCACAGAAACCAGTTGCACGTAATGCTTTAAAATTGGGTGGCAAAACGAAAGATGTAGACAGTTTCGTTGATCAACTAAAGAGCGAGGGTGAGAAGATTTCTGCTTTGACACCTGTAAATAGCCAAAGCAGCGTGGCCGTTGCTAAGACTAAAATTGCTTCGGATGTGCACACTGAAAGTGTACATCTCAAAATGGAAGATAAGCTTACAGTACGTCTTGGTCGCGATGGTGGCTTGCAACAGTTCGAACTATCAGGTTTATTAACACTGCGTATTTCTGATGAAACTTTCGGACGTATTAAGGTGCAATTACGTAATGATGATACCCATGGCATACAGTTACAAACACATCCAAATGTGGATAAGGAGCTGTTTAAGACGCGTTCATTAATCGGGCTAAAAAACCCAGCTAAACCATTCCCATTAAATACAGATGTTGGTGTATTGAAGTGGCGTTTTATTACACAGGATGAAGCTGCCATACCATTGACAATTAATTGCTGGCCGTCTGAAAACGGGGAAGGTGGCTGTGATGTAAACATCGAGTACGAATTAGAAGCGCAACATTTAGAATTGCAAGATGTAATCATCTCCATACCATTGCCTATGAATGTACAGCCGTCTGTGGCTGAGTTTGATGGCACATACAATTATGATGCACGAAAGCATATACTACAGTGGAATATACCCATTATTGACAAAAACAATACATCTGGTTCGATGGAGTTCAGCTGCAATTCATCTATTTCAGGCGATTTCTTTCCACTACAAGTTAACTTCGTATCGAAAACGCCATATGCTGCTCTAAGCGCCACGGATGTGCTTTTTGTTGATGACGATAGCACGGTAAAATATTCTACCGAAACGATGCTTTTTGTTGAAAAATATGAA
>tryoni
ATGGTTTTGATAGCTGCGGCGGTGTGTACAAAAAATGGCAAA---------------------------------GTGATTATATCACGACAGTTTGTCGAGATGACTAAAGCACGAATTGAGGGCTTGCTTGCCGCTTTTCCAAAGCTTATGACATCAGGAAAGCAACATACATACGTGGAAACAGAGTCAGTACGTTATGTGTATCAGCCAATGGAAAAGCTTTATATGTTGTTGATCACAACAAAAGCAAGTAATATTTTGGAAGATCTGGAGACACTGCGCTTATTCTCCAAAGTGATTCCTGAATATTGCCACAGTTTGGATGAAAAGGAAATTCTGGAGAATGCATTCAATTTGATATTTGCTTTTGATGAAATTGTCGCACTTGGTTATCGCGAGAGTGTCAATTTGAAGCAGATCAAAACATTTATTGAAATGGATTCACACGAAGAGAAGGTGTATCAAGCAGTTAGGCAAACGCAAGAACGTGAAGCGCATCAAAAAATGCGTGAAAAAGCTAAAGAGTTGCAGCGTCAACGCTTGGAGGCGGCAAAACGTGGTGTTAGTTCTTCGCTGATCGGACGAGGTGGTCATGGAAGTAGCAGCAGTGGCATGGATGCTTTTGGCATAAGTTCTAATTCGATAAGCAGTGCACCATCAATTGAGTCCGATTTAAAGCCAGCCGTAACCAAGGCACAGAAGCCAGTTGCACGCAACGCTTTAAAATTGGGTGGCAAAACGAAAGATGTAGACAGTTTTGTTGATCAACTAAAGAGCGAGGGTGAGAAGATTTCTGCTTTGACACCTGTAAATAGCCAAAGCAGCGCAGCTGTTGCCAAAACTAAAATTGCTTCGGATGTGCACACTGAAAGCGTACACCTCAAGATGGAAGATAAGCTAACTGTGCGCCTTGGTCGTGATGGTGGCTTGCAACAGTTCGAACTATCCGGTTTACTCACACTGCGTATTTCTGATGAAAATTTCGGACGTATTAAGGTTCAATTACGTAATAATGATGCCCATGGCATACAGCTACAAACTCATCCCAATGTAGATAAAGAGCTGTTTAAGACGCGCTCATTAATCGGGCTGAAAAACCCAGCTAAACCATTCCCATTAAACACAGATGTTGGTGTATTGAAATGGCGTTTTATTACACAGGATGAAGCTGCCATACCACTGACAATTAATTGCTGGCCGTCTGAAAACGGGGAAGGTGGTTGTGATGTAAACATCGAGTACGAATTAGAAGCGCAACATTTAGAATTGCAAGATGTAACCATCTCCATACCATTGCCCATGAATGTGCAGCCGTCTGTCGCTGAATATGATGGCACATACAATTATGATGCACGAAAGCATGTACTCCAGTGGAATATACCCATTATCGACAGAAACAATACATCTGGCTCGATGGAGTTCAGCTGCAATTCATCTATTTCAGGCGATTTCTTTCCACTACAGGTTAACTTCGTATCGAAAACGCCATATGCTGCTCTGAGCGCCACAGACGTACTTCTTGTTGATGACGATAGCACAGTAAAATATTCTACCGAAACGATGCTTTTTGTTGAAAAATATGAA
>zonata
ATGGTTTTGATAGCTGCGGCGGTGTGTACAAAAAATGGCAAA---------------------------------GTAATTATATCACGACAGTTTGTCGAGATGACTAAAGCGCGAATTGAGGGCTTGCTTGCTGCTTTTCCAAAGCTTATGACCTCAGGCAAGCAACATACATACGTGGAAACAGAGTCAGTGCGTTATGTGTATCAGCCAATGGAAAAGCTTTATATGTTGTTAATCACAACAAAAGCAAGTAACATTTTGGAAGATCTGGAGACACTGCGCTTATTCTCCAAAGTGATTCCTGAATATTGCCACAGTTTGGATGAAAAGGAAATTCTTGAGAATGCATTCAATTTGATATTTGCTTTTGATGAAATTGTCGCACTTGGTTATCGCGAGAGTGTTAATTTGAAGCAGATCAAAACATTTATTGAAATGGATTCACACGAAGAGAAGGTGTATCAAGCTGTTAGGCAAACGCAAGAACGTGAGGCGCATCAAAAAATGCGTGAAAAAGCTAAAGAATTGCAGCGTCAACGCTTGGAGGCGGCAAAACGTGGTGTTAGTTCTTCGCTGATCGGACGAGGTGGTCATGGAAGTAGCAGCAGTGGCATGGATGCTTTTGGCATCAGTTCCAATTCCATAAGCAGTGCACCGTCAATTGAGTCCGATTTGAAACCTGCCGTAACCAAGGCACAGAAACCAGTTGCACGTAACGCTTTAAAATTGGGTGGCAAAACGAAAGATGTAGACAGTTTCGTTGATCAACTAAAGAGCGAAGGAGAAAAGATTTCTGCTTTGACACCTGTAAATAGCCAAAGCAGCGCGGCTGTTGCCAAGACTAAAATTGCTTCGGATGTGCACACTGAAAGCGTACACCTCAAGATGGAAGATAAGCTTACTGTGCGTCTTGGTCGTGATGGTGGCTTGCAACAGTTCGAACTATCCGGTTTACTTACACTGCGTATTTCTGATGAAAATTTCGGACGTATTAAGGTGCAATTACGTAATAATGATACCCATGGTATACAATTACAAACACATCCCAATGTGGATAAGGAGCTGTTTAAAACGCGCTCATTAATCGGGCTGAAAAACCCAGCTAAACCATTCCCATTAAACACAGATGTTGGTGTATTGAAATGGCGTTTTATTACACAGGATGAAGCTGCCATACCATTGACAATTAATTGCTGGCCGTCTGAAAACGGTGAAGGTGGTTGTGATGTAAACATCGAGTATGAATTAGAAGCGCAACATTTAGAATTGCAAGATGTAACCATCTCCATACCATTGCCCATGAACGTGCAGCCGTCTGTCGCTGAATATGATGGCACATACAATTATGATGCACGAAAGCATGTGCTCCAGTGGAATATACCCATTATCGACAGAAACAATACATCTGGCTCGATGGAGTTCAGCTGCAATTCATCTATTTCAGGCGATTTCTTTCCACTACAGGTTAACTTCGTATCGAAAACGCCATATGCTGCTCTAAGCGCCACGGACGTGCTTCTTGTTGATGACGATAGCGCAGTAAAATATTCTACCGAAACGATGCTTTTTGTTGAAAAATATGAA
