# Supplementary material for: The Impact of Fast Radiation on the Phylogeny of Bactrocera Fruit Flies as Revealed by Multiple Evolutionary Models and Mutation Rate-Calibrated Clock
Source: Insects. 2022 Jun 30;13(7):603. doi: 10.3390/insects13070603 (PMC9319077; doi:10.3390/insects13070603)
Supplement: Supplementary file 1 [file insects-13-00603-s001.zip › File S1/ceratitis_883.fasta]

>bryoniae
ATGCAGACAATACGTGAATTCACGCGAAAAACGAAGCGTGGCAATATTTTAAAGATCGTGCGGGAGCATTACTTGCGAGATGATTTGGGTTGTGGCGCTCAAATATGTGAGAACTGTGTGCAGGATGAAACATCTGTGGCCTTGTTGCCAGAGCGCAATGTGAAAAGCACATTATTTCCCTTTCCACATTATTTAGTCTTAGACACAAATGTTGTGCTTAACCAAATCGATGTACTGGAAGAGGATGCAATATCCAATGTTATTGTACTCTCGACAGTGCTGAGTGAAGTGAAGCATAATAGTAGCGCTGTGTATAAGCGATTCCGGGAAGTCGTGCAGCATAAACCACGCGGTTTCTACGTGTTTGTGAACGAGCATCACAAGGATACATATGTGGAACGTGAGCCCGGTGAGAGTGCTAATGATCGTAATGATCGCGCTATTCGAAAAGCTACACTATGGTATGATCAACATCTAGAAGAGGCGCAAAATAGTCGCGCAATGAAAAAGTCGGGACGGCAGCGCACCAGAGTTGTTATGATCACTGATGATGTTGGCAATAGAGAACGTGCTGAAAAAGATGGTATATTAGTGGCTAGTGCGGAGGCGTATGTAAAATCACTAACTGACTTTCCAATGTTAATTGATAAATATGCGCGCAAGAGTTTTGAAAGTGACAAAAAATCATTGCCTATATTTCCCACACACTTAAGCGTTAACGAAATACATGATGGGATTAAAGCGAAAAAGCTTTTGCAGGGCTCATTTCAAGCGTCACGTGAAAATTACTTGGAGGGAGCCGCATCTGTCGAAGGTTATGAACATCCGGTGCTCATACAAGGTCGTGAAGCGCTTAATCGTGCAGTTGATGGTGATATTGTCGCAATCGAACTTTTACCACAGGAAGAGTGGACGGCACCAAGTGAAATCGTATTAGAAGAGGGTGCAGATGAAGATCCTGGTGATAATGTGGAACGCACCGAAAAAGAACAATCTGTATTTGAGAAGAGCCTTACAAAATCTGATGAGATACGACCCACCGGCAAGGTAGTTGGTATTATACGTCGCAAATGGCGTCAATATTGCGGAATTTTACAACCCAGTTTGCTGGAAAACGCATCACGCCATTTATTCGTACCGGCGGATCGTAAAATTCCACGCATACGTATAGAAACACGTCAGGCGGAACAATTACAAAATAAACGCATAATTGTCGCTATCGATTCCTGGCCACGTAACTCGCGTTATCCGCATGGTCACTTTGTACGCAGTCTTGGTCCCTTAGGTGATATGAATACCGAAAATGAGGTGATCTTACTAGAACACGATGTGCCGCACAGCAAGTTCTCTGAGGAAGTATTGAGTTTTCTACCAAAAATGCCTTGGGTTATTACGGAGGAAGACTATGCAAAGCGCGTCGATTTACGTGACTTATATATTTGCTCTGTGGATCCGCCCGGTTGCACAGATATTGATGATGCGCTTCATTGCCGCGAACTACCAAACGGTCGTTTAGAAGTGGGTGTACACATCGCGGATGTAAGTCACTTTATACGACCAGGGAACGCTTTGGACAAGGAGGCAGCAGCACGGGGTACCACTGTTTATTTGGTAGGCAAACGTATTGACATGGTGCCGGAACTTTTAAGTTCCAATTTGTGTTCGCTGGTAGGTGGCGTCGAACGTTTTGCATTCTCCTGTGTCTGGGAACTGGATAGTGAGGCGAATATATTAGCTAAACGCTTTCACAAGAGTGTAATCAAATCTAAAGCGGCAATGACATACGAACAGGCACAAATCATTATCGATGATGCTACACAGCAAACGGAAATCGCTAAATCTTTGCGACACCTTAATAAATTAGCGAAGATATTAAAAAAGCGACGTATGGATAATGGCGCTTTGGTGTTAGCCTCACCTGAGATACGCTTCCAGGTGGATAGTGAAACGCATGAACCACTCGAAGTAGAAGCGAAACAAGTGCGTGAAACCAATTCCATGGTTGAAGAGTTTATGTTGCTGGCAAATTGCACAGTGGCCGAGCATATATGTGCAGAATTTCCCGAATGCGCTATGCTGCGTCGACATCCGCGTCCTGCACCGAGCAATTTTGAGCCGCTCATTAAAGCAGCGAGTCATCAAGGCTTTGAAATTAAAATCGATACGGGTTTGGAGTTGGCGAGCTCATTGGATGCTTGTGTGAAACCGGATAATGTATATTTTAATACGATGATACGTATTCTGACTACACGTTGCATGATGCAAGCAGTGTACTTTATCAGTGGCACACTGCAGCCGGAAGAATTCTTCCATTACGGTTTGGCCACACCGATTTATACGCATTTCACATCGCCAATTCGTAGATACTCGGATATCATTGTACATCGTCTGTTAGCAGCTTCTATTGGCTCTGATAGCACTTACGCCGATTTGTTAGATAAGAAGTTGAACGAAGAGTTATGTCATAACCTAAATTATCGGCACAAGATGGCGCAATATGCGGGACGCGCATCTGTAGCGCTGAATACGCATTTGTTCTTCCGCGGCAAAACACAGGACGAAGAAGGTTATGTGTTGTTTGTACGTAAGAATGCATTGCAAGTGCTCATTCCGAAATTCGGTTTAGAGGGTACCGTTTATCTAAACTCCTTATCCGGAGACAAAAAGCCCACGCCAGGCGATGTAATATTCACGTTTAACGAAGAGGACTACACACAACGTTGCGGTAATGTCGTATTTCATGCATTCGACCCTGTGACTGTACGCTTGAGTTTAGATTCGCGCAATGTTCAACATGAAAAACTGGTATTTCAATTGGTTAAACCATACATCAAAGGGTTCAGCGTTGAATTAACGGAGCAGAGTGGCGACGTGGAAATGGTGGACGCAACGGCGGCAAATGCAGCAGATGGTGTACCGCCACAAAAGAAGAGCAAAAAATCGCAG
>ceratitis
ATGCAGACAATACGCGAATTCACGAGAAAAACGAAACGTGGTAATATTTTAAAGATCGTACGTGAACACTATTTACGTGATGATTTGGGTTGTGGGGCACAGATATGTGAAAATTGTGTGCAGGATGAGACAACTGTGTCTCTACTGCCGGAACGGGAGATAAAAAGTACATTATTCCCTTTTCCGCACTATATAGTGTTGGATACAAATGTTGTGCTTAATCAGATTGATGTCTTGGAGGAGGATGCTATCGTCAATGTGATTGTGCTATCCACCGTATTGAGTGAAGTGAAACATAATAGTAGTGCTGTTTATAAGCGTTTTCGTGAAATAGTGCAGCATAAGCCTCGAGGTTTCTACGTATTTGTCAACGAACATCACAAGGACACATATGTTGAGCGAGAACCTGGGGAAAGTGCTAACGATCGCAATGATCGTGCTATACGGAAAGCTACACTATGGTATGACCACCATATTCGAGAAGCTGATAATAATCGTGCATTCAAAAAGGCTGGACGGCCGCTTACTAAAGTTATTATGATCACTGATGATGCGGAAAATAGATCACGCGCAGAGAAAGATGGCATATTGGTGGCAAGTGCAGAAGAGTATGTAAAATCTCTAACAGATTTTCCAATGCTAATTGATAAGTATGCGCGTAAGAGTTTTGAAAGCGAAAAGAAATCATTGCCTATATTCCCAACACATTTGAGTGTTAACGAGATACATGATGGCATTAAAGCAAAGAAGCTCCTGCAGGGTTCTTTTCAAGCGTCGCGTGAAAATTACTTAGAGGGCGCAGTATCTGTCGAAGGATATGAACATCCGGTGCTGATTCAAGGACGTGAAGCACTGAATCGTGCCGTAGACGCTGATATTGTAGCAATTGAACTGTTGCCGAAAGAAGAGTGGACGGCACCAAGTGAAATTGTTTTAGAAGAAGGTGTCGACGAAGATCCCGGTGACAATGTGGAACGCACTGACAAAGAAAAAGCGGTTTTCGATAAGAAGCTCGCGAAATCCGAAGAAATACGTCCAACAGGAAAAGTGGTTGGCATTATACGCCGCAAATGGCGACAATATTGTGGCATATTGCTGCCAAGTCAGTTGGAGAACACATCACGTCATATATTCGTACCGGCCGATCGAAAAATTCCACGCATACGAATAGAAACAAGACAAGCCGATCAATTGCAGAATAAACGTATAATTGTGGCTATAGATTCTTGGCCACGTACTTCACGATATCCACATGGCCACTTTGTGCGCAGTCTTGGTCCACTTGGCGATATGAATACCGAAAACGAGGTGATTCTTCTAGAGCACGACGTGCCACATAGCAAGTTCTCTGAAGAAGTTCTCAGTTTTCTGCCAAAAATGCCTTGGATCATTACACCAGAGGATTACGAAAAACGCGTTGACTTACGTGACTTATATATATGCTCTGTGGACCCCCCAGGTTGTACAGATATTGATGATGCACTTCATTGTCGCGAACTACCTAACGGTCGTTTGGAAGTGGGTGTACATATCGCTGATGTGAGTCACTTCATTCGCCCTGGCAATGCATTGGACAAGGAAGCAGCTGCACGTGGTACGACCGTGTATTTGGTAGGCAAACGTATCGACATGGTACCGGAACTCTTAAGTTCCAATTTGTGTTCGCTGGTAGGCGGGGAAGAACGATTTGCGTTTTCTTGTGTTTGGGAACTAGACAACGAGGCGAATATATTAGCAAAACGCTTCCACAAGAGTGTAATAAAATCGAAAGCTGCAATGACATACGAACAGGCACAAATTATTATCGACGACGCTACACAGCAAACGGAAATAGCCATATCGTTGAGACATCTCAATAGGCTGGCGAAAATATTGAAGAAAAGACGTATGGATAATGGCGCGCTGGTATTGGCTTCACCGGAGATACGCTTCCAGGTGGATAGTGAAACGCATGAACCGCTCGAAGTAGAAGCGAAACAAGTACGTGAAACTAATTCGATGGTTGAAGAATTCATGTTGTTGGCAAATTGTACTGTGGCCGAGCATATTTGCGCTGAATTTCCAGAATGTGCAATGTTACGACGACATCCACGTCCAGCGCCCAGCAACTTCGAACCACTCATTAAAGCTGCAGGTTATCAAGGTTTCGAAATAAAAATCGAAACGGGCTTAGAGCTGGCCAGTTCATTGGATGCTTGCGTCAAACCAGATAATGCATATTTCAACACGATGATACGAATACTCACTACACGTTGTATGATGCAAGCGGTATACTTTATCAGCGGTACATTACAGCCGGAGGAATTTTTCCATTATGGCTTGGCGACCCCTATTTACACGCATTTCACATCGCCAATTCGAAGATACTCGGACATCATTGTTCATCGCCTCTTAGCTGCCTCAATTGGTGCTGATAGCACGTACGCCGATTTGCTTGATAAGAAACTAAACGAAGAGCTATGTCATAATCTAAATTATCGTCACAAGATGGCCCAATATGCTGGACGCGCATCCGTGGCACTAAATACGCATTTGTTCTTCCGCGGTAAAACTCAGGACGAGGAAGGTTACGTATTATTCGTACGTAAAAATGCGCTACAAGTGCTTATACCGAAATTCGGTTTGGAAGGTACTGTGTACCTAAATTCCTTATCAGGTGATAAAAAGCCAACACCAGGAGATGTAGTATTCAAGTTTAATGAAGAGGACTACACACAACGTTGCGGAGATGTCGTTTTTCATGCATTCGATCCGGTAACGGTTCGGTTGAGTTTAGACTCGCGTAATGTTCAACATGAAAAGCTAGTGTTTCGATTGGTAAAACCATATATTAAAGGCTTTAGTGTGGAATTAACGGAGCAGAATGATAATGTGGAAATGTTAGACATTTCAACGGCAAATGCAGCAGAGGAAGCACCACCACAAAAGAAAAGCAAAAAGTCGCAA
>correcta
ATGCAGACAATACGTGAATTCACGCGAAAAACGAAGCGTGGCAACATTTTAAAGATCGTGCGGGAGCATTATCTGCGGGATGATTTGGGTTGTGGCGCTCAGATATGTGAGAATTGTGTGCAGGATGAAACATCTGTGGCCTTGTTGCCAGAGCGCAATGTGAAAAGCACCTTATTTCCCTTTCCACATTATTTAGTCTTAGACACAAATGTAGTGCTCAACCAAATCGATGTACTGGAAGAGGATGCAATATCCAATGTGATTGTACTCTCGACAGTGTTGAGCGAAGTTAAGCATAATAGTAGCGCTGTTTATAAGCGATTCCGGGAAGTTGTGCAGTATAAGCCACGCGGTTTCTACGTGTTTGTGAACGAGCATCACAAGGATACATATGTGGAACGTGAGCCCGGTGAGAGTGCTAATGATCGTAATGATCGCGCTATTCGAAAAGCTACACTATGGTATGATCAACATCTAGAAGAGGCGCAAAATAGTCGCGCAATGAAAAAGTCAGGACGGCCTCGCACCAGAGTTGTTATGATCACTGATGATGTTGGCAATAGAGAACGTGCTAAAAAAGATGGTATATTGGTGGCTAGTGCTGAGGAATATGTAAAATCACTAACCGACTTTCCAATGTTAATTGATAAATATGCGCGCAAAAGTTTTGAAAGTGAAAAAAAATCACTGCCTATATTCCCCACGCACTTAAGCGTTAACGAAATACATGATGGGATTAAAGCGAAAAAGCTTTTGCAGGGATCATTTCAAGCGTCACGTGAAAATTACTTGGAGGGAGCCGTATCTGTCGAAGGTTATGAACACCCGGTGCTCATACAAGGTCGTGAAGCGCTTAATCGTGCAGTTGATGGTGATATTGTCGCAATCGAACTCTTACCACAGGAAGAGTGGACGGCACCAAGTGAAATCGTATTAGAAGAGGGTGCCGATGAAGATCCTGGTGATAATGTGGAACGCACCGAAAAAGAACAATCTGTATTTGAGAAGAGCCTTACAAAATCTGATGAGGTACGACCCACCGGCAAGGTAGTTGGTATTATACGTCGCAAATGGCGTCAATATTGCGGAATTTTACAACCTAGTTTGCTGGAAAACGCATCACGCCATTTATTCGTACCGGCGGATCGTAAAATTCCACGCATTCGTATAGAAACACGTCAGGCGGAACAATTACAAAATAAACGCATAATTGTCGCTATCGATTCCTGGCCACGTAACTCGCGTTATCCGCATGGTCACTTTGTACGAAGTCTTGGTCCCTTAGGTGATATGAATACCGAAAATGAGGTGATCTTGCTAGAACACGATGTGCCGCACAGCAAGTTCTCTGAGGAAGTATTGAGTTTTCTACCAAAAATGCCTTGGGTTATTACGGAGGAAGACTATGCAAAGCGCGTCGATTTACGTGACTTATATATTTGCTCTGTGGATCCGCCCGGCTGCACGGATATTGATGATGCGCTTCATTGCCGCGAACTACCAAACGGTCGTTTAGAAGTTGGTGTACACATTGCTGATGTAAGTCACTTTATACGACCAGGGAACGCTTTGGACAAGGAGGCAGCAGCACGTGGTACCACTGTTTATTTGGTAGGCAAACGTATTGACATGGTGCCGGAACTTTTAAGTTCCAATTTGTGTTCGCTGGTAGGTGGCGTTGAACGTTTTGCATTCTCCTGTGTCTGGGAACTGGATAATGAGGCGAATATATTAGCTAAACGCTTTCACAAAAGTGTAATCAAATCGAAAGCGGCAATGACATACGAACAGGCACAAATCATTATCGATGATGCTACACAGCAAACAGAAATCGCTAAATCTCTGCGACACCTTAATAGATTAGCGAAAATATTAAAGAAGCGACGTATGGATAATGGCGCTTTGGTGTTAGCCTCACCAGAGATACGCTTCCAGGTGGATAGTGAAACGCATGAACCACTCGAAGTGGAAGCGAAACAAGTGCGTGAAACCAATTCCATGGTTGAAGAGTTTATGTTGCTGGCAAATTGCACAGTGGCCGAGCATATATGTGCAGAATTTCCCGAATGCGCTATGCTACGTCGTCATCCGCGTCCTGCACCGAGCAATTTTGAGCCGCTCATTAAAGCAGCGAGTCATCAAGGCTTTGAAATTAAAACCGATACGGGTTTGGAGTTGGCGAGCTCATTGGATGCTTGTGTGAAACCGGATAACGTATACTTTAATACAATGATACGTATTCTGACCACACGTTGCATGATGCAAGCAGTGTACTTTATCAGTGGCACACTGCAGCCGGAAGAATTCTTCCATTACGGTTTGGCCACACCGATTTATACGCATTTCACATCGCCAATTCGTAGATACTCGGATATCATTGTACATCGTCTGTTAGCGGCTTCTATTGGCTCTGATAGCACATATGCCGATTTGTTGGATAAGAAGTTGAACGAAGAGTTATGTCATAACCTAAATTATCGACACAAGATGGCGCAATATGCGGGACGCGCATCTGTAGCGCTGAATACACATTTGTTCTTCCGTGGCAAAACACAGGACGAAGAGGGTTATGTGCTGTTTGTACGTAAGAATGCATTGCAAGTGCTCATTCCCAAATTCGGTTTAGAGGGTACCGTTTATCTAAACTCCTTATCCGGAGACAAAAAGCCCACGCCAGGTGATGTAATATTCACGTTTAACGAAGAGGACTACACACAACGTTGCGGTAATGTCGTTTTTCATGCGTTTGACCCAGTGACTGTACGCTTGAGTTTAGATTCGCGCAATGTTCAACATGAAAAACTCGTATTTCAATTGGTTAAACCATATATCAAAGGGTTCAGCGTTGAATTAACAGAGCAGAGTGGCGACGTAGAAATGGTGGACGCAATGACGGCAAATGCAGCAGATGGTGTACCGCCACAAAAGAAGAGCAAAAAATCGCAG
>cucurbitae
ATGCAGACAATTCGCGAATTCACGCGAAAAACAAAGCGTGGCAATATCTTGAAGATCGTGCGTGAGCATTATCTTCGCGATGATTTAGGTTGTGGCGCCCAGATATGTGAAAATTGTGTGCAGGATGAAACATCGGTAGCCCTGCTGCCAGAGCGCGAGATGAAAAGCACATTATTTCCCTTTCCACACTATATAGTCTTGGATACAAATGTAGTGCTTAACCAAATCGACGTACTAGAAGAAGATGCAATATCCAATGTGATTGTACTCTCGACAGTCCTGAGTGAAGTAAAGCATAATAGTAGTGCAGTTTATAAGCGCTTTCGTGAGGTGGTGCAGCATAAGCCGCGCGGTTTTTATGTGTTTGTGAATGAGCATCACAAGGATACATACGTGGAACGTGAGCCCGGCGAGAGTGCAAATGATCGTAACGATCGTGCTATTAGGAAAGCTACACTGTGGTATGACCAGCATATAGGAGAAGCGCAAAATAATCGCTCATTCCAAAAGTCAGGACGGTTGCGCACTAGAGTTGTTATGCTCACAGATGATGTTGGCAATAGGGAGCGTGCTGAAAAGGATGGCATATTGGTAGCGAACGCGGAGGAGTATGTAAAATCATTAACTGATTTTCCAATGTTAATTGATAAATATGCGCGCAAGAGTTTTGAAAGTGATAAAAAGTCATTGCCTATATTCCCGACACACTTAAGTGTTAACGAAATACATGAAGGGATTAAAGCGAAAAAGCTTTTGCAGGGCTCGTTTCAGGCATCACGTGAAAATTACTTGGAGGGTGCAGTATCCGTCGAAGGTTATGAACATCCGGTACTCATACAAGGTCGTGAAGCACTTAATCGTGCTGTTGACGGAGATATTGTGGCGATCGAGCTTCTACCACAAGAGGAGTGGACAGCACCAAGTGAAATTGTTTTAGAAGAGGGCGTCGATGAAGATCCCGGTGATAATGTGGAACGCACTGAGAAAGAACAAGCCGTCTTCGAGAAGAACCTCACAAAATCTGATGAAATCAGACCTACCGGCAAAGTAGTTGGTATTATACGTCGCAAATGGCGTCAATATTGTGGTATTTTACAACCAAGTCTGCTCGAGAACGCGTCACGTCATTTATTCGTACCGGCTGATCGTAAAATTCCACGTATACGTATAGAAACACGTCAGGCGGAACAACTACAAAATAAGCGCATAATTGTAGCTATCGATTCTTGGCCACGCAATTCACGCTATCCTCATGGTCACTTTGTGCGCAGTCTTGGTCCGTTAGGTGATATGAATACCGAAAATGAAGTGATCTTGCTGGAACACGATGTGCCGCACAGCAAGTTCTCTGAGGAAGTATTGAGTTTCCTACCAAAACTGCCTTGGATAATTACGGACGAAGACTATGCAAAACGTGTCGATTTACGCGACTTGTATATTTGCTCTGTGGATCCGCCAGGCTGCACAGATATTGATGATGCGCTTCATTGTCGTGAACTACCGAATGGGCGTTTAGAAGTGGGTGTACATATCGCTGATGTAAGTCACTTTATACGGCCGGGCAACGCTTTGGACAAGGAGGCAGCAGCACGTGGTACCACTGTTTATTTGGTAGGCAAACGTATTGACATGGTGCCGGAACTTTTGAGTTCCAATTTATGTTCGCTAGTAGGTGGCGTGGAACGTTTTGCATTCTCCTGTATCTGGGAACTGGATAATGAGGCGAATGTTTTAGCAAAACGCTTTCACAAGAGTGTAATCAAATCAAAGGCGGCAATGACATACGAACAAGCACAAATCATTATTGATGACGCCACACAGCAAACAGAAATCGCTAAATCGCTGCGACATCTCAATAGATTAGCGAAGATATTAAAGAAACGGCGTATGGATAATGGCGCCTTAGTGTTAGCCTCGCCTGAGATCCGTTTCCAGGTGGATAGCGAAACGCACGAACCACTCGAAGTGGAAGCGAAACAAGTGCGTGAAACCAATTCCATGGTTGAAGAGTTCATGTTGTTGGCTAATTGTACCGTGGCCGAGCATATTTGCGCAGAATTCCCCGAATGCGCTATGTTACGTCGACATCCGCGTCCTGCGCCCAGCAATTTTGAGCCCCTTATTAAAGCTGCGAGCCATCAAGGTTTTGAAATTAAAACCGATACTGGTTTAGAGTTGGCCAGCTCATTAGATGCTTGTGTGAAACCGGACAATGCATACTTTAATACGATGATACGCATTCTGACAACTCGTTGCATGATGCAGGCAGTGTACTTTATCAGTGGCACGCTGCAGCCGGAAGAATTCTTCCATTACGGTTTGGCATCACCGATATATACGCATTTCACTTCGCCCATTCGTAGATACTCGGATATCATTGTGCATCGCCTATTAGCTGCTTCCATTGGCTCGGATAGCACATACGCCGATTTGCTGGATAAGAAGCTGAATGAAGAGTTATGTCATAATCTAAATTATCGCCACAAGATGGCACAATATGCGGGACGTGCATCTGTGGCGCTGAATACGCATTTGTTCTTCCGTGGCAAAACACAGGACGAAGAAGGCTATGTGTTGTTTGTACGTAAGAATGCCTTGCAAGTGCTCATTCCTAAATTTGGTTTGGAGGGTACCGTATACCTAAACTCCTTATCCGGCGACAAAAAGCCGACTACAGGCGACGTAATATTTAAATTTAACGAAGAGGACTATACACAACGTTGCGGTGATGTCGTTTTCCATGCGTTTGATCCAGTGACTGTACGTTTGAGCTTAGACTCGCGCAATGTCCAACATGAAAAACTCGTATTTCAATTGGTTAAACCATATATCAAGGGCTTCAGCGTTGACTTAACTGAGCAGAGTGGCGATGTGGAAATGCTGGACGCAGCGGTGTCAAATGTAGCAGATGGCGTTCCGCCACAAAAGAAGAGCAAAAAGTCACAA
>dorsalis
ATGCAGACAATACGTGAATTCACGCGAAAAACGAAGCGTGGCAACATTTTAAAGATCGTGCGGGAGCATTATCTGCGGGATGATTTGGGTTGTGGCGCTCAGATATGTGAGAACTGTGTGCAGGATGAAACATCTGTGGCCTTGTTGCCAGAGCGCAATGTGAAAAGCACCTTATTTACCTTTCCACATTATTTAGTCTTAGACACAAATGTAGTGCTTAACCAAATCGATGTACTGGAAGAGGATGCAATATCCAATGTGATTGTACTCTCGACAGTGCTGAGTGAAGTGAAACATAATAGTAGCGCTGTTTATAAGCGATTCCGGGAAGTTGTGCAGCATAAGCCACGCGGTTTCTACGTGTTTGTGAACGAGCATCACAAGGATACATATGTGGAACGTGAGCCCGGTGAGAGTGCTAATGATCGTAATGATCGCGCTATTCGAAAAGCTACACTATGGTATGATCAACATCTAGAAGAGGCGCAAAATAGTCGCGCAATGAAAAAGTCGGGACGGCCGCGCACCAGAGTTGTTATGATCACTGATGATGTTGGCAATAGAGAACGTGCTGAAAGAGATGGTATATTGGTGGCTAGTGCTGAGGAATATGTAAAATCACTAACCGACTTTCCAATGTTAATTGATAAATATGCGCGCAAGAGTTTTGAAAGTGACAAAAAATCATTGCCTATATTCCCCACGCACTTAAGCGTTAACGAAATACATGATGGGATTAAAGCGAAAAAGCTTTTGCAGGGCTCATTTCAAGCGTCACGTGAAAATTACTTGGAGGGAGCTGTATCTGTTGAAGGTTATGAACATCCGGTACTCATACAAGGTCGTGAAGCGCTTAATCGTGCAGTTGATGGTGATATTGTCGCAATCGAACTCTTACCACAGGAAGAGTGGACGGCACCAAGTGAAATCGTATTAGAAGAGGGTGCCGATGAAGATCCTGGTGATAATGTGGAACGCACCGAAAAAGAACAATCTGTATTTGAGAAGAGCCTTACAAAATCTGATGAGGTACGACCCACCGGCAAGGTAGTTGGTATTATACGTCGCAAATGGCGTCAATATTGCGGAATTTTACAACCTAGTTTGTTGGAAAACGCATCACGCCATTTATTCGTACCGGCGGATCGTAAAATTCCACGCATACGTATAGAAACACGTCAGGCGGAACAATTACAAAATAAACGCATAATTGTCGCTATCGATTCCTGGCCACGTAACTCGCGTTATCCGCATGGTCACTTTGTACGCAGTCTTGGTCCATTAGGTGATATGAATACCGAAAATGAGGTGATCTTGCTAGAACACGATGTGCCGCACAGCAAGTTCTCTGAGGAAGTATTGAGTTTCCTACCAAAAATGCCTTGGGTTATTACGGAGGAAGACTATGCAAAGCGCGTCGATTTACGTGACTTATATATTTGCTCTGTGGATCCGCCCGGCTGCACAGATATTGATGATGCGCTTCATTGCCGCGAACTACCAAACGGTCGTTTAGAAGTAGGTGTACACATCGCTGATGTAAGTCACTTTATACGACCAGGGAACGCTTTGGACAAAGAGGCAGCAGCACGTGGTACGACTGTTTATTTGGTAGGCAAACGTATTGACATGGTGCCGGAACTTTTAAGTTCCAATTTGTGTTCGCTGGTAGGTGGCGTCGAACGTTTTGCATTCTCCTGTGTCTGGGAATTGGATAATGAGGCGAATATATTAGCTAAACGCTTTCACAAGAGTGTAATCAAATCGAAAGCGGCAATGACATACGAACAGGCACAAATCATTATCGATGATGCTACACAGCAAACGGAAATCGCTAAATCTCTGCGACACCTTAATAGATTAGCGAAGATACTGAAGAAGCGACGTATGGATAATGGCGCTTTGGTGTTAGCCTCACCTGAGATACGCTTCCAGGTGGATAGCGAAACGCATGAACCACTCGAAGTGGAAGCGAAACAAGTGCGTGAAACCAATTCCATGGTTGAGGAGTTTATGTTGCTGGCAAATTGCACAGTGGCCGAGCATATATGTGCAGAATTTCCCGAATGCGCTATGCTACGTCGGCACCCGCGTCCTTCACCGAGCAATTTTGAGCCGCTCATTAAAGCAGCGAGTCATCAAGGTTTTGAAATTAAAACCGATACGGGTTTGGAGTTGGCGAGCTCATTGGATGCTTGTGTGAAACCGGATAATGTATACTTTAATACGATGATACGTATTCTGACCACACGTTGCATGATGCAAGCAGTGTATTTTATCAGTGGCACACTGCAGCCGGAAGAATTCTTCCATTACGGTTTGGCCACACCGATTTATACGCATTTCACATCGCCTATTCGTAGATACTCGGATATCATTGTACATCGTTTGTTAGCAGCTTCTATTGGCTCTGATAGCACATATGCCGATTTGTTGGATAAGAAGTTGAACGAAGAGTTATGTCATAACCTAAATTATCGGCACAAAATGGCGCAATATGCGGGACGCGCATCTGTAGCACTGAATACGCATTTGTTCTTCCGTGGCAAAACACAGGATGAAGAAGGTTATGTGTTGTTTGTACGTAAGAACGCATTGCAAGTGCTCATTCCCAAATTCGGTTTAGAGGGTACCGTTTATCTAAACTCCTTATCAGGAGACAAAAAGCCCACGCCAGGTGATGTAATATTCACGTTTAACGAAGAGGACTACACACAACGTTGCGGTAATGTCGTTTTTCATGCGTTTGACCCAGTGACTGTACGCTTGAGTTTAGATTCGCGCAATGTTCAACATGAAAAACTCGTATTTCAATTGGTTAAACCATACATCAAAGGGTTCAGCGTTGAATTAACGGAGCAGAGTGGCGACGTAGAAATGGTGGACGCAACGACGGCAAATGCAGCAGATGGTGTACCGCCACAAAAGAAGAGCAAAAAATCGCAG
>jarvisi
---------------------------------------------------------------------------------------------------------------------------------------------------------------------------------------------------------------------------------------------------------------------------------------------------------------------------------------------------------------------------------------------------------------------------------------------------------------------------------------------------------------------------------------------------------------------------------------------------------------------------------------------CTAACCGACTTTCCAATGTTAATTGATAAATATGCGCGCAAGAGTTTTGAAAGTGACAAAAAATCATTGCCTATATTCCCCACACACTTAAGCGTTAACGAAATACATGATGGGATTAAAGCGAAAAAGCTTTTGCAGGGCTCATTTCAAGCGTCACGTGAAAATTACTTGGAGGGAGCCGTATCTGTCGAAGGTTATGAACATCCGGTACTCATACAAGGCCGTGAAGCGCTTAATCGTGCAGTTGATGGCGATATTGTCGCAATCGAACTCTTACCACAAGAAGAGTGGACGGCACCAAGTGAAATCGTATTAGAAGAGGGTGCCGATGAAGATCCTGGTGATAATGTGGAACGCACCGAAAAAGAACAATCTGTATTTGAGAAGAGCCGTAATAAATCTGATGAAGTACGACCCACCGGCAAGGTAGTTGGTATTATACGTCGCAAATGGCGTCAATATTGCGGAATTTTACAACCTAGTTTGCTGGAAAACGCATCACGCCATTTATTCGTACCGGCGGATCGTAAAATTCCACGTATACGTATTGAAACACGTCAGGCGGAACAATTACAAAATAAACGCATAATTGTCGCTATCGATTCCTGGCCACGTAACTCGCGTTATCCACATGGTCACTTTGTACGCAGTCTTGGTCCCTTAGGTGATATGAATACCGAAAATGAGGTGATCTTGCTAGAACACGATGTGCCGCACAGCAAGTTCTCTGAGGAAGTATTGAGTTTTCTACCAAAAATGCCATGGGTTATTACGGACGAAGACTATGCAAAGCGCGTCGATTTACGTGACTTATGTATTTGTTCTGTGGATCCGCCCGGCTGCACAGATATTGATGATGCGCTTCATTGTCGCGAACTACCAAACGGTCGTTTAGAAGTGGGTGTACACATCGCTGATGTAAGTCACTTTATACGACCAGGGAACGCTTTGGACAAGGAGGCAGCAGCACGTGGTACCACTGTTTATTTGGTAGGCAAACGTATTGACATGGTGCCGGAACTTTTAAGTTCCAATTTGTGTTCGCTGGTAGGTGGCGTCGAACGTTTTGCATTCTCCTGTGTCTGGGAACTGGATAATGAGGCGAATATATTAGCTAAACGCTTTCACAAAAGTGTAATCAAATCTAAAGCGGCAATGACATACGAACAGGCACAAATCATTATCGATGATGCTACACAGCAAACAGAAATCGCTAAATCTCTGCGACACCTTAATAGATTAGCGAAGATATTAAAGAAGCGTCGTATGGATAATGGCGCTTTGGTGTTAGCGTCACCTGAAATACGCTTCCAGGTGGATAGTGAAACGCATGAACCACTCGAAGTGGAAGCGAAACAAGTGCGTGAAACCAATTCCATGGTTGAAGAGTTTATGTTGCTGGCAAATTGCACAGTGGCCGAGCATATATGTGCAGAATTTCCCGAATGCGCTATGCTACGTCGACACCCGCGACCTGCACCGAGCAATTTTGAGCCGCTCATTAAAGCAGCGAGTCATCAAGGCTTTGAAATTAAAACCGACACGGGTTTGGAGTTGGCGAGCTCATTGGATGCTTGTGTGAAACCGGATAATGTATACTTTAATACGATGATACGTATTCTAACCACACGTTGCATGATGCAAGCAGTGTACTTTATCAGTGGCACACTGCAGCCTGAAGAATTCTTCCATTACGGTTTGGCCACACCGATTTATACGCATTTCACATCGCCAATTCGTAGATACTCGGATATCATTGTGCATCGTCTGTTAGCAGCTTCTATTGGCTCTGATAGCACATATGCCGATTTGTTGGATAAGAAGTTGAACGAAGAATTATGTCATAACCTAAATTATCGGCACAAGATGGCGCAATATGCGGGACGCGCATCTGTAGCGCTGAATACGCATTTGTTCTTCCGCGGCAAAACACAGGACGAAGAAGGTTATGTGTTGTTTGTACGTAAGAATGCATTGCAAGTGCTCATTCCCAAATTCGGTTTAGAGGGTACCGTTTATCTAAACTCCTTATCCGGAGACAAAAAGCCCACTCCAGGCGATGTAATATTCACGTTTAACGAAGAGGACTACACACAACGTTGCGGTGATGTTGTTTTTCATGCGTTTGACCCAGTGACTGTACGCTTGAGTTTAGATTCGCGCAATGTTCAACATGAAAAACTCGTATTTCAATTGGTTAAACCATACATCAAAGGGTTCAGCGTTGAATTAACGGAGCAGAGTGGCGACGTAGAAATGGTGGACGCAACTACGGCAAATGCAGCAGATGGTGTACCGCCACAAAAGAAGAGCAAAAAATCGCAG
>latifrons
ATGCAGACAATACGTGAATTCACGCGAAAAACGAAGCGTGGCAATATTTTAAAGATCGTGCGGGAGCATTACCTGCGGGATGATTTGGGTTGCGGCGCTCAGATATGTGAGAACTGTGTGCAGGATGAAACATCTGTGGCCTTGTTGCCAGAGCGCAATGTGAAAAGCGCCTTATTTCCCTTTCCACATTATTTAGTCTTAGACACAAATGTTGTGCTTAACCAAATCGATGTACTAGAAGAGGATGCAATATCTAATGTGATTGTACTCTCGACAGTGTTGAGTGAAGTGAAGCATAACAGTAGCGTTGTTTATAAGCGATTCCGGGAAGTTGTGCAGCATAAGCCACGCGGTTTCTACGTGTTTGTGAACGAGCATCACAAGGATACATATGTGGAACGTGAGCCCGGTGAGAGTGCTAATGATCGTAATGATCGCGCTATTCGAAAAGCTGCACTATGGTATGATCAACATCTAGAAGAGGCGCAAAATAGTCGTGCAATGAAAAAGTCGGGACGGCCGCGCACCAGAGTTGTTATGATCACCGATGATGTTGGCAATAGAGAACGTGCTGAAAAAGATGGTATATTGGTGGCTAGTGCTGAGGAGTATGTAAAATCACTAACCGACTTTCCAATGTTAATTGATAAATATGCGCGAAAGAGTTTTGAAAGTGACAAAAAATCATTGCCTATATTTCCCACGCACTTAAGCGTTAACGAAATACATGATGGGATTAAAGCGAAAAAGCTTTTGCAGGGATCATTTCAAGCGTCACGTGAAAACTACTTGGAGGGAGCTGTATCTGTCGAAGGTTATGAACATCCGGTGCTCATACAAGGTCGTGAAGCGCTTAATCGTGCAGTTGATGGTGACATTGTCGCAATCGAACTTTTACCACAGGAAGAGTGGACGGCACCAAGTGAAATCGTATTAGAAGAGGGTGCCGATGAAGATCCTGGTGATAATGTGGAACGCACCGAAAAAGAACAATCTGTATTTGAGAAGAGCCTTACAAAATCTGATGAAGTACGACCCACCGGCAAGGTAGTTGGTATTATACGTCGCAAATGGCGTCAATATTGCGGAATTTTACAACCTAGTTTGCTGGAAAACGCATCACGCCATTTATTCGTACCGGCGGATCGTAAAATTCCACGCATACGTATAGAAACACGTCAGGCGGAACAGTTACAAAATAAACGCATAATTGTCGCTATAGATTCCTGGCCACGTAACTCGCGTTATCCGCATGGTCACTTTGTACGCAGCCTTGGTCCATTAGGGGATATGAATACCGAAAATGAGGTGATCTTGCTAGAGCACGATGTGCCGCACAGCAAGTTCTCTGAGGAAGTATTGAGTTTTCTACCAAAAATGCCTTGGGTTATTACGGAAGAAGACTATGCAAAGCGCGTCGATTTACGTGACTTATATATTTGCTCTGTGGATCCGCCCGGTTGCACAGATATTGATGATGCGCTTCATTGCCGCGAACTACCAAACGGTCATTTAGAAGTGGGTGTACACATCGCTGATGTAAGTCACTTTATACGACCAGGRAACGCTTTGGACAAGGAGGCAGCAGCACGTGGTACCACTGTTTATTTGGTAGGCAAACGTATTGACATGGTGCCGGAACTATTAAGTTCCAATTTGTGTTCGCTGGTAGGTGGCGTCGAACGTTTTGCATTCTCCTGTGTCTGGGAACTGGATAATGAGGCGAATATATTAGCTAAACGGTTTCACAAAAGTGTAATCAAATCTAAAGCGGCAATGACATACGAACAGGCACAAATCATTATCGATGATGCTACACAGCAAACGGAAATCGCTAAATCTCTACGACACCTTAATAGATTAGCGAAGATATTGAAGAAGCGACGTATGGATAATGGCGCCTTGGTGTTAGCCTCACCTGAGATACGCTTCCAGGTGGATAGTGAAACGCATGAACCACTCGAAGTGGAAGCGAAACAAGTGCGTGAAACCAATTCCATGGTTGAAGAGTTTATGTTGCTGGCAAATTGCACAGTGGCCGAGCATATATGTGCAGAATTTCCGGAATGCGCTATGCTACGTCGACATCCGCGTCCTGCACCGAGCAATTTTGAGCCGCTCATTAAAGCAGCGAGTCATCAAGGCTTTGAAATTAAAACCGATACGGGTTTGGAGTTAGCGAGCTCATTGGATGCTTGTGTGAAACCGGATAATGTATACTTTAATACGATGATACGTATTCTGACCACACGTTGCATGATGCAAGCAGTATACTTTATCAGTGGCACATTGCAGCCGGAAGAATTCTTCCATTACGGTTTAGCCACACCGATTTATACACATTTCACATCGCCAATACGTAGATACTCGGATATCATTGTACATCGTCTGTTAGCAGCTTCTATTGGTTCTGATAGCACATATGCCGATTTGTTAGATAAGAAGTTGAACGAAGAGTTATGTCATAACCTAAATTATCGGCACAAGATGGCGCAATATGCGGGACGCGCATCTGTAGCGCTGAATACGCATTTGTTCTTCCGCGGCAAAACACAGGATGAAGAAGGTTATGTGTTGTTTGTACGTAAGAATGCATTGCAAGTACTCATTCCGAAATTCGGTTTAGAAGGTACCGTTTATCTAAACTCCTTATCCGGAGACAAGAAGCCCACACCAGGTGATGTAATATTCACTTTTAACGAAGAGGACTACACACAACGTTGCGGTACTGTCGTTTTTCATGCGTTTGACGCAGTGACTGTACGCTTGAGTTTAGATTCGCGCAATGTTCAACATGAAAAACTCGTATTTCAATTGGTTAAACCATACATCAAAGGTTTCAGCGTTGAATTAACGGAGCAGAGTGGCGACGTGGAAATGGTGGACGCAAAAACGGCAAATGCAGCAGATGGTGTACCGCCACAAAAGAAGAGCAAAAAATCGCAG
>minax
ATGCAGACAATACGCGAGTTCACGCGAAAAACGAAGCGTGGCAATATTTTGAAGATCGTGCGTGAGCACTATCTTCGTGATGATTTGGGTTGTGGAGCACAGATATGTAAGAATTGTGTGCAGGATGAAACATCTGTGGCCTTATTGCCAGAGCGCAATGTGAAAAGCACATTATTTCCCTTTCCGCATTACATAGTATTGGACACAAATGTAGTGCTTAACCAAATTGATGTACTGGAAGAGGATGCAATATCCAATGTGATTGTACTCTCGACCGTGCTGAGTGAAGTGAAACATAACAGTAGCGCTGTTTATAAGCGATTCCGTGAAGTTGTGCAGTATAAACCGCGTGGTTTCTACGTATTTGTCAACGAGCATCACAAGGATACATATGTGGAACGTGAGCCCGGGGAGAGTGCTAACGATCGCAATGATCGTGCTATTCGAAATGCTACATCATGGTATGATCAGCATATAGGAAAGGCGCAAAATAGTTGTGCAATCCAAAAGTCGGGACGGCCGCGCACCAGAGTTGTTATGATCACTGATGATGCTAGCAATAGAGAGCGTGCTGAGAAGGATGGTATATTGGTAGCAAGTGCTGAGGAGTATGTAAAATCGCTAACTGACTTTCCAATGCTAATTGATAAATATGCGCGCAAAAATTTTGAAAGTGATAAGAAATCGTTGCCTATATTCCCCACTCACTTAAGTATTAATGAAATACATGAAGGGATAAAGGCGAAAAAGCTTTTGCAGGGCTCGTTTCAGGCGTCACGTGAAAATTACTTGGAGGGAGCGGTATCTGTCGAAGGTTATGAACATCCGGTACTCATTCAAGGTCGTGAATCGCTCAATCGTGCCGTTGATGGAGATATTGTGGCAATTGAGCTTTTACCACAAGAAGAATGGACAGCACCAAGTGAAATTGTATTAGAAGAAGGTGTAGATGAAGATCCTGGCGACAATGTGGAACGCACTGAAAAGGAACAGTCTGTATTTGAGACGAGTCCCACAACATCAGACGAAATTCGACCCACCGGCAAGATAGTTGGCATCATACGCCGTAAATGGCGTCAATATTGCGGTATTTTACAACCAAGTCTGCTGGAGAACGCATCACGTCATTTATTCGTACCGGCGGATCGCAAAATTCCACGCATACGTATAGAAACACGTCAGGCGGAACAACTAAAAAATAAGCGTATAATTGTAGCTATCGATTCGTGGCCACGCAACTCGCGTTATCCGCATGGTCACTTTGTACGCAGTCTTGGTCCACTAGGTGACATGAACACCGAAAATGAGGTGATCTTGCTGGAACACGATGTGCCGCACAGCAAATTCTCAGAGGAAGTTTTGAGTTTTCTACCAAAAATGCCATGGGTTATTACGGAGGAAGATTACACAAAGCGCGTCGATTTGCGCGAATTATATATATGCTCTGTGGATCCGCCAGGCTGCACAGATATTGATGATGCTCTTCATTGTCGCGAACTGCCAAATGGTCATTTAGAAGTTGGTGTACATATTGCTGATGTAAGTCACTTTATACGGCCGGGTAACGCTTTGGACAAGGAGGCAGCAGCACGTGGAACCACCGTTTATTTGGTAGGCAAACGTATTGATATGGTGCCGGAACTTTTGAGTTCCAATTTGTGTTCGCTAGTAGGTGGCGTAGAACGTTTTGCATTCTCCTGTATCTGGGAACTAGATAATGAGGCGAATATATTAGCAAAACGCTTTCATAAGAGCGTAATTAAATCTAAAGCGGCAATGACTTACGAACAGGCACAAATCATTATTGATGATGCTACACAGCAAACGGAAATTGCCAAATCTCTGAGACACCTCAATAGATTAGCAAAGATATTAAAGAAGCGACGTATGGATAACGGCGCTTTAGTGCTAGCCTCACCTGAGATACGTTTCCAAGTGGATAGCGAAACACATGAACCACTCGAAGTGGAAGCGAAACAAGTGCGTGAAACCAATTCGATGGTTGAAGAGTTTATGTTGCTGGCAAATTGCACCGTGGCTGAGCATATATGTACAGAATTTCCCGAATGCGCTATGTTACGTCGACATCCGCGTCCTGCACCCAGCAATTTTGAGCCTCTGATTAAATCAGCGAGCTATCAAGGCTTTGAAATTAAAACCGATACGGGATTAGAGTTGGCCAGCTCATTGGATGCTTGTGTGAAACCGGATAATGCATACTTTAATACGATGATACGTATTCTGACAACACGTTGCATGATGCAAGCAGTGTACTTTATAAGTGGTACATTGCAGCCAGACGAATTCTTCCATTACGGTTTGGCCACACCGATTTATACGCATTTCACATCGCCCATTCGTAGATACTCGGATATCATTGTACATCGTTTATTAGCTGCTTCTATTGGCTCTGATAGTACATACGCCGATTTGTTGAATAAGAAGCTGAACGAAGAATTATGTCATAATCTAAATTATCGCCACAAGATGGCGCAATACGCGGGGCGCGCATCTGTAGCGCTGAATACGCATTTGTTCTTCCGCGGCAAAACACAAGACGAAGAAGGTTATGTGTTGTTTGTACGTAAGAATGCATTGCAAGTGCTCATTCCTAAATTCGGTTTGGAGGGTACCGTTTATCTAAACTCCTTATCCGGCGACAAAAAGCCAACGCCAGGCAATGTAATATTCAAATTTAACGAAGAGGACTACACACAACGTTGCGGTAATGTCGTTTTCCATGCGTTTGACCCAGTAACTGTACGTTTGAGTTTAGATTCGCGCAATGTTCAACATGAAAAACTCGTATTTCAATTGGTTAAACCCTACATCAAAGGATTCAGCATTGAATTAACGGATCAGAGTGGCGATGTTGAAATGGTGGAGACAACGGCGGCAAATGCAGCAGATGGTGTTCCGCCACAAAAGAAGAGCAAAAAGTCGCAA
>musae
ATGCAGACAATACGTGAATTCACGCGAAAAACGAAGCGTGGCAACATTTTAAAGATCGTGCGGGAGCATTATCTGCGGGATGATTTGGGTTGTGGCGCTCCGATATGTGAGAACTGTGTGCAGGATGAAACATCTGTGGCCTTGTTGGCAGAGCGCAATGTGAAAAGCACCTTATTTACCTTTCCACATTATTTAGTCTTAGACACAAATGTAGTGCTTAACCAAATCGATGTACTGGAAGAGGATGCAATATCCAATGTGATTGTACTCTCGACAGTGCTGAGTGAAGTGAAACATAATAGTAGCGCTGTTTATAAGCGATTCCGGGAAGTTGTGCAGCATAAGCCACGCGGTTTCTACGTGTTTGTGAACGAGCATCACAAGGATACATATGTGGAACGTGAGCCCGGTGAGAGTGCTAATGATCGTAATGATCGCGCTATTCGAAAAGCTACACTATGGTATGATCAACATCTAGAAGAGGCGCAAAATAGTCGCGCAATGAAAAAGTCGGGACGGCCGCGCACCAGAGTTGTTATGATCACTGATGATGTTGGCAATAGAGAACGTGCTGAAAAAGATGGTATATTGGTGGCTAGTGCTGAGGAATATGTAAAATCACTAACCGACTTTCCAATGTTAATTGATAAATATGCGCTTAAGAGTTTTGAAAGTGACAAAAAATCATTGCCTATATTCCCCACGCACTTAAGCGTTAACGAAATACATGATGGGATTAAAGCGAAAAAGCTTTTGCAGGGCTCATTTCAAGCGTCACGTGAAAATTACTTGGAGGGAGCTGTATCTGTTGAAGGTTATGAACATCCGGTACTCATACAAGGTCGTGAAGCGCTTAATCGTGCAGTTGATGGTGATATTGTCGCAATCGAACTCTTACCACAGGAAGAGTGGACGGCACCAAGTGAAATCGTATTAGAAGAGGGTGCCGATGAAGATCCTGGTGATAATGTGGAACGCACCGAAAAAGAACAATCTGTATTTGAGAAGAGCCTTAGAAAATCTGATGAGGTACGACCCACCGGCAAGGTAGTTGGTATTATACGTCGCAAATGGCGTCAATATTGCGGAATTTTACAACCTAGTTTGTTGGAAAACGCATCACGCCATTTATTCGTACCGGCGGATCGTAAAATTCCACGCATACGTATAGAAACACGTCAGGCGGAACAATTACAAAATAAACGCATAATTGTCGCTATCGATTCCTGGCCACGTAACTCGCGTTATCCGCATGGTCACTTTGTACGCAGTCTTGGTCCCTTAGGTGATATGAATACCGAAAATGAGGTGATCTTGCTAGAACACGATGTGCCGCACAGTAAGTTCTCTGAGGAAGTATTGAGTTTTCTACCAAAAATGCCTTGGGTTATTACGGAGGAAGACTATGCAAAGCGCGTCGATTTACGTGACTTATATATTTGCTCTGTGGATCCGCCCGGCTGCACAGATATTGATGATGCGCTTCATTGCCGCGAACTACCAAACGGTCGTTTAGAAGTAGGTGTACACATCGCTGATGTAAGTCACTTTATACGACCAGGGAACGCTTTGGACAAAGAGGCAGCAGCACGTGGTACCACTGTTTATTTGGTAGGCAAACGTATTGACATGGTGCCGGAACTTTTAAGTTCCAATTTGTGTTCGCTGGTAGGTGGCGTCGAACGTTTTGCATTCTCCTGTGTCTGGGAATTGGATAATGAGGCGAATATATTAGCTAAACGCTTTCACAAGAGTGTAATCAAATCGAAAGCCGCAATGACATACGAACAGGCACAAATCATTATCGATGATGCTACACAGCAAACAGAAATCGCTAAATCTCTGCGACACCTTAATAGATTAGCGAAGATACTGAAGAAGCGACGTATGGATAATGGCGCTTTGGTGTTAGCCTCACCTGAGATACGCTTCCAGGTGGATAGCGAAACGCATGAACCACTCGAAGTGGAAGCGAAACAAGTGCGTGAAACCAATTCCATGGTTGAGGAGTTTATGTTGCTGGCAAATTGCACAGTGGCGGAGCATATATGTGCAGAATTTCCCGAATGCGCTATGCTACGTCGGCACCCGCGTCCTGCACCGAGCAATTTTGAGCCGCTCATTAAAGCAGCGAGTCATCAAGGATTTGAAATTAAAACCGATACGGGTTTGGAGTTGGCGAGCTCATTGGATGCTTGTGTGAAACCGGATAATGTATACTTTAATACGATGATACGTATTCTGACCACACGTTGCATGATGCAAGCAGTGTATTTTATCAGTGGCACACTGCAGCTGGAAGAATTCTTCCATTACGGTTTGGCCACACCTATTTATACGCATTTCACATCGCCTATTCGTAGATACTCGGATATCATTGTACATCGTTTGTTAGCAGCTTCTATTGGCTCTGATAGCACATATGCCGATTTGTTGGATAAGAAGTTGAACGAAGAGTTATGTCATAACCTAAATTATCGGCACAAAATGGCGCAATATGCGGGACGCGCATCTGTAGCGCTGAATACGCATTTGTTCTTCCGTGGCAAAACACAGGATGAAGAAGGTTATGTGTTGTTTGTACGTAAGAATGCATTGCAAGTGCTCATTCCCAAATTCGGTTTAGAGGGTACCGTTTATCTAAACTCCTTATCAGGAGACAAAAAGCCCACGCCAGGTGATGTAATATTCACGTTTAACGAAGAGGACTACACACAACGTTGCGGTAATGTCGTTTTTCATGCGTTTGACCCAGTGACTGTACGCTTGAGTTTAGATTCGCGCAATGTTCAACATGAAAAACTCGTATTTCAATTGGTTAAACCATACATCAAAGGGTTCAGCGTTGAATTAACGGAGCAGAGTGGCGACGTAGAAATGGTGGACGCAACGATGGCAAATGCAGCAGATGGTGTACTGCCCCAAAAGAAGAGTAAAAAATCGCAG
>oleae
ATGCAGACAATACGCGAATTCACGCGTAAGACGAAGCGTGGTAACATTTTAAAGATCGTGCGTGAGCATTATCTTCGTGATGATTTGGGTTGTGGCGCTCAGATCTGTATGAATTGTGTGCAGGAGGAAACATCTGTGGCCTTGTTGCCAGAGCGCAATGTGAAAAGCACGATTTTTTCCTTTCCTCATTATTTAGTCTTGGACACAAATGTTGTGCTTAACCAAATCGATGTACTGGAAGAGGATGCAATATCCAATGTGATTGTACTCTCGACAGTGCTGAGTGAAGTGAAGCATAATAGTAGCGCTGTTTATAAGCGATTCCGGGAAGTTGTGCAGCATAAGCCGCGCGGTTTCTATGTGTTTGTGAACGAGCACCANAGGGATACATATGTGGAACGTGAGCCCGGTGAGAGTGCTAACGATCGTAATGATCGTGCTATTCGAAAAGCAACACTATGGTATGATCAACATCTAGAAGAGGCGCAAAATAGTCGCGCAATGCAAAAGTCAGGACGGCCGCGCACCAGAGTTGTTATGATCACTGATGATGTTGGCAATAGAGAGCGTGCTGAAAAGGATGGAATATTGGTAGCTAGTGCTGAGGAGTATGTAAAATCGCTAACAGACTTTCCTATGTTAATTGATAAATATGCGCGCAAGAGTTTTGAAAGTGATAAAAAATCGTTGCCTATATTCCCCACGCACTTAAGTGTTAACGAAATACATGATGGGATTAAAGCGAAAAAGCTTTTGCAGGGTTCGTATCAAGCGTCACGTGAAAATTACTTAGAGGGAGCCGTATCTGTTGAAGGTTATGAGCATCCGGTACTAGTACAAGGTCGTGAAGCGCTTAATCGTGCTGTTGATGGTGATATTGTCGCTATCGAACTTTTACCACAGGAAGATTGGACGGCACCAAGTGAAATCGTATTAGAAGAGGGTGCCGATGAAGATCCTGGGGATAATGTGGAACGCACTGAAAAAGAAAAATCTGTATTTGAGAAGAGTCTCACAAAATCTGATGAAGTACGGCCCACCGGCAAGGTAGTTGGTATTATACGTCGTAAATGGCGTCAATATTGCGGTATTTTACAACCTAGTTTGCTGGAGAACGCATCGCGCCATTTATTTGTACCGGCAGATCGTAAAATTCCACGTATACGCATAGAAACACGTCAGGCGGAACAACTACAAAATAAGCGCATAATTGTCGCTATCGATTCCTGGCCACGCAACTCGCGTTATCCGCATGGTCACTTTGTACGCAGTCTTGGTCCGCTAGGTGATATGAATACCGAAAATGAAGTGATCTTGCTAGAACACGATGTGCCGCACAGCAAGTTCTCTGAAGAAGTATTAAGTTTCCTACCAAAAATGCCTTGGGTTATAACGGAGGAGGACTACGCACAGCGCATCGATTTACGCGATTTATATATATGCTCTGTGGATCCACCAGGCTGCACAGATATTGATGATGCTCTTCATTGCCGCGAACTGCCAAACGGTCGTTTAGAAGTGGGTGTACACATCGCTGATGTAAGTCACTTTATACGGCCGGGGAACGCGTTGGACAATGAGGCGGCAGCACGTGGTACCACTGTTTATTTGGTAGGCAAACGTATAGATATGGTGCCGGAACTTTTGAGTTCCAATTTATGTTCGCTAGTAGGTGGCGTGGAACGTTTTGCATTTTCCTGTGTTTGGGAACTGGATAATGAGGCGAATATAGTAGCTAAACGCTTTCACAAGAGTGTAATCAAATCTAAAGCGGCAATGACATACGAACAGGCACAAATTATAATCGATGACGCTACACAGCAAACGGAAATCGCCAAATCTCTGCGACACCTCAATAGATTAGCGAAAATATTAAAAAAGCGACGTATGGATAATGGCGCTTTGGTGTTGGCCTCACCTGAGATACGCTTCCAGGTGGATAGCGAAACGCATGAACCACTCGAAGTGGAAGCGAAACAAGTGCGTGAAACCAATTCCATGGTTGAAGAGTTTATGTTGCTGGCAAATTGCACCGTGGCCGAGCATATATGTGCAGAATTTCCCGAATGCGCTATGCTACGTCGACATCCGCGTCCTGCACCGAGCAATTTTGAGCCGCTCATTAAAGCAGCGAGTCATCAAGGTTTTGAAATTAAAACCGATACGGGTTTAGAGTTGGCCAGCTCATTGGATGCTTGTGTGAAACCGGATAACGTATACTTTAATACGATGATACGTATTCTGACCACACGTTGCATGATGCAGGCAGTGTACTTTATCAGTGGCACACTGCAGCCGGAAGAATTCTTCCATTACGGTTTGGCCACACCTATTTATACCCACTTCACATCGCCAATTCGTAGATACTCGGATATCATTGTACATCGGCTATTAGCTGCTTCTATTGGCTCTGATAGCACATATGCCGATTTGTTGGATAAGAAGTTGAATGAAGAGTTATGTCATAATCTAAATTATCGCCACAAGATGGCGCAATATGCGGGACGCGCATCTGTAGCGTTGAATACGCATTTGTTTTTCCGCGGCAAAACACAAGACGAAGAAGGTTATGTGTTGTTTGTACGTAAGAATGCATTGCAAGTGCTCATTCCCAAATTCGGTTTGGAGGGCACCGTTTATCTAAACTCCTTATCCGGAGACAAAAAGTCCACACGAGGCGATGTAATATTCACGTTTAACGAAGAGGACTACACACAACGTTGCGGTGATGTCGTTTTCCATGCGTTTGATCCAGTGACTGTGCGCTTGAGTTTAGATTCGCGCAATGTTCAACATGAAAAACTCGTTTTTCAATTGGTTAAACCATACATCAAAGGATTCAGCGCTGAATTGACGGAGCAGAGTGGCGATGTGGAAATGGCGGATGCAGCGGCGGCAAATGCCGCAGATGGTGTTCCGCCACAAAAGAAGAGCAAAAAATCGCAA
>tryoni
ATGCAGACAATACGTGAATTCACGCGAAAAACAAAGCGTGGAAATATTTTAAAGATCGTGCGGGAGCATTATCTGCGGGATGATTTGGGTTGTGGCGCTCAAATATGTGAGAACTGTGTGCAGGATGAAACATCTGTGGCCTTGTTGCCAGAGCGCAATGTGAAAAGCACCTTATTTCCCTTTCCACATTATTTAGTCTTAGACACAAATGTTGTGCTTAACCAAATCGATGTACTGGAAGAGGATGCGATATCCAATGTGATTGTACTGTCGACAGTGCTGAGTGAAGTAAAGCATAATAGTAGCGCTGTTTATAAGCGATTCCGGGAAGTTGTGCAGCATAAGCCACGCGGATTCTACGTGTTTGTGAACGAGCATCACAAGGATACATATGTGGAACGAGAGCCCGGTGAGAGTGCTAATGATCGTAATGATCGCGCTATTCGAAAAGCTACACTATGGTATGATCAACATCTAGAAGAAGCGCAAAATAGTCGCGCAATGAAAAAGTCGGGACGGCCACGCACCAGAGTTGTTATGATCACTGATGATGTTGGCAATAGAGAACGTGCTGAAAAAGATGGTGTATTGGTAGCTAGTGCTGAGGAGTATGTAAAATCGCTAACCGATTTTCCAATGTTAATTGATAAATATGCGCGCAAGAGTTTTGAAAGTGACAAAAAATCATTGCCTATATTCCCCACACACTTAAGTGTTAACGAAATACATGATGGGATTAAAGCGAAAAAGCTTTTGCAGGGCTCATTTCAAGCGTCACGGGAGAATTATTTGGAGGGAGCCGTATCTGTCGAAGGTTATGAACATCCGGTACTGATACAAGGTCGTGAAGCGCTTAATCGTGCAGTTGATGGTGATATTGTCGCAATCGAACTCTTACCACAGGAAGAATGGACAGCACCAAGTGAAATCGTATTAGAAGAAGGTGCCGATGAAGATCCTGGTGATAATGTGGAACGCACCGAAAAAGAACAATCCGTATTTGAGAAAAGCCTTACAAAATCTGATGAAATACGACCCACCGGCAAGGTAGTTGGTATTATACGCCGTAAATGGCGTCAATATTGCGGAATTTTACAACCTAGTTTGCTGGAAAACGCATCACGCCATTTATTCGTACCGGCGGATCGTAAAATTCCACGCATACGTATAGAAACACGTCAGGCGGAACAATTACAAAATAAACGCATAATTGTCGCTATCGATTCCTGGCCACGTAACTCGCGTTATCCGCATGGTCACTTTGTACGCAGTCTTGGTCCCTTAGGTGATATGAATACCGAAAATGAGGTGATCTTGCTAGAACACGATGTGCCGCACAGCAAGTTCTCTGAGGAAGTATTGAGTTTTCTACCAAAAATGCCATGGATTATTACGGACGAAGACTATTCAAAGCGCGTCGATTTACGTGACTTATATATTTGCTCTGTGGATCCACCCGGCTGCACAGATATTGATGATGCGCTTCATTGTCGCGAACTACCAAACGGTCGTTTAGAAGTGGGTGTACACATCGCTGATGTAAGTCACTTTATACGACCAGGGAACGCTTTGGACAAGGAGGCAGCAGCACGTGGTACCACTGTTTATTTGGTAGGCAAACGTATTGACATGGTGCCGGAACTTTTAAGTTCCAATTTGTGTTCGCTGGTAGGTGGCGTCGAACGTTTTGCATTCTCCTGTGTCTGGGAACTGGATAATGAGGCGAATATATTAGCTAAACGCTTTCACAAGAGTGTAATCAAATCCAAAGCGGCAATGACATACGAACAGGCACAAATCATTATCGATGATGCTACACAGCAAACGGAAATCGCTAAATCTCTGCGACACCTTAATAGATTAGCGAAGATATTAAAGAAGCGACGTATGGATAATGGCGCTTTGGTGTTAGCCTCACCTGAGATACGCTTCCAGGTGGATAGCGAAACGCATGAACCACTCGAAGTGGAAGCGAAACAAGTGCGTGAAACCAATTCCATGGTTGAAGAGTTTATGTTGCTGGCGAACTGCACAGTGGCCGAGCATATATGTGCAGAATTTCCCGAATGCGCTATGCTACGTCGGCACCCGCGTCCTGCACCAAGCAATTTTGAGCCGCTCATTAAAGCAGCGAGTCATCAAGGCTTTGAAATCAAAACCGATACGGGTTTGGAGTTGGCGAGCTCATTGGATGCTTGTGTGAAACCGGATAATGTATACTTTAATACGATGATACGTATTCTGACCACACGTTGCATGATGCAAGCAGTGTACTTTATCAGTGGCACACTGCAGCCGGAAGAATTCTTCCATTACGGTTTGGCCACACCGATTTATACGCATTTCACATCGCCAATTCGTAGATACTCTGATATCATTGTACATCGTCTGTTAGCAGCTTCTATTGGCTCTGATAGCACATATGCCGATTTGTTGGATAAGAAGTTGAACGAAGAGTTATGTCATAATCTAAATTATCGGCACAAAATGGCGCAATATGCGGGACGCGCATCTGTAGCGCTGAATACGCATTTGTTCTTCCGCGGCAAAACTCAGGACGAAGAGGGTTATGTGTTGTTTGTACGTAAGAATGCATTGCAAGTGCTCATTCCCAAATTCGGTTTAGAGGGTACCGTTTATCTAAACTCCTTATCCGGAGACAAAAAATCCACGCCAGGCGGTGTAATATTCACGTTTAACGAAGAGGACTACACACAACGTTGCGGTAATGTCGTTTTTCATGCGTTTGACCCAGTGACTGTACGCTTGAGTTTAGATTCGCGCAATGTTCAACATGAAAAACTCGTATTTCAATTGGTTAAACCATACATCAAAGGGTTCAGCGTTGAATTAACGGAGCAGAGTGGCGACGTAGAAATGGTGGACGCAACGACGGCAAATGCAGCAGATGGTGTACCGCCACAAAAGAAGAGCAAAAAATCGCAG
>zonata
ATGCAGACAATACGTGAATTCACGCGAAAAACGAAGCGTGGCAACATTTTAAAGATCGTGCGGGAGCATTATCTGCGGGATGATTTGGGTTGTGGCGCTCAGATATGTGAGAACTGCGTGCAGGATGAAACATCTGTGGCCTTGTTGCCAGAGCGCAATGTGAAAAGCACCTTATTTCCCTTTCCACATTATTTAGTCTTAGACACAAATGTAGTGCTTAACCAAATCGATGTACTGGAAGAGGATGCAATATCCAATGTGATTGTACTCTCGACCGTGCTGAGCGAAGTTAAGCACAATAGTAGCGCTGTTTATAAGCGATTCCGGGAAGTTGTGCAGTATAAGCCACGCGGTTTCTACGTGTTTGTGAACGAGCATCACAAGGATACATATGTGGAACGTGAGCCCGGTGAGAGTGCTAATGATCGTAATGATCGCGCTATTCGAAAAGCTACACTATGGTATGATCAACATCTAGAAGAGGCGCAAAATAGTCGCGCAATGAAAAAGTCGGGACGGCCGCGCACCAGAGTTGTTATGATCACTGATGATGTTGGCAATAGAGAACGTGCTGAAAAAGATGGTATATTGGTGGCTAGTGCTGAGGAATATGTAAAATCACTAACCGACTTTCCAATGTTAATTGATAAATATGCGCGCAAGAGTTTTGAAAGTGACAAAAAAACATTGCCTATATTCCCCACGCACTTAAGCGTTAACGAAATACATGATGGGATTAAAGCGAAAAAGCTTTTGCAGGGATCATTTCAAGCGTCACGTGAAAATTACTTGGAGGGAGCCGTATCTGTCGAAGGTTATGAACATCCGGTGCTCATACAAGGTCGTGAAGCGCTTAATCGTGCAGTTGATGGTGATATTGTCGCAATCGAACTTTTACCACAGGAAGAGTGGAGGGCACCAAGTGAAATCGTATTAGAAGAGGGTCCCGATGAAGATCCTGGTGATAATGTGGAACGCACCGAAAAAGAACAATCTGTATTTGAGAAGAGCCTTACAAAATCTGATGAGGTACGCCCCACCGGCAAGGTAGTTGGTATTATACGTCGCAAATGGCGTCAATATTGCGGAATTTTACAACCTAGTTTGCTGGAAAACGCATCACGCCATTTATTCGTACCGGCGGATCGTAAAATTCCACGCATACGTATAGAAACACGCCAGGCGGAACAATTACAAAATAAACGCATAATTGTCGCTATCGATTCCTGGCCACGTAACTCGCGTTATCCGCATGGCCACTTTGTACGCAGTCTTGGTCCCTTAGGTGATATGAATACCGAAAATGAGGTGATCTTGCTAGAACACGATGTGCCGCACAGCAAGTTCTCTGAGGAAGTATTGAGTTTTCTACCAAAAATGCCTTGGGTTATTACGGAGGAAGACTATGCAAAGCGCGTCGATTTACGTGACTTATATATTTGCTCTGTGGATCCGCCCGGCTGCACGGATATTGATGATGCGCTTCATTGCCGCGAACTACCAAACGGTCGTTTAGAAGTTGGTGTACACATCGCTGATGTAAGTCACTTTATACGACCAGGGAACGCTTTGGACAAGGAGGCAGCAGCACGGGGTACCACTGTTTATTTGGTAGGCAAACGTATTGACATGGTGCCGGAACTTTTAAGTTCCAATTTATGTTCGCTGGTAGGTGGCGTCGAACGTTTTGCATTCTCCTGTGTCTGGGAACTGGATAATGAGGCGAATATATTAGCTAAACGCTTTCACAAGAGTGTAATCAAATCGAAAGCGGCAATGACGTACGAACAGGCACAAATCATTATCGATGACGCTACACAGCAAACGGAAATCGCAAAATCTCTGCGACACCTTAATAGATTAGCGAAGATATTAAAGAAGCGACGTATGGATAATGGCGCTTTGGTGTTAGCTTCACCTGAAATACGCTTCCAGGTGGATAGTGAAACGCATGAACCACTCGAAGTGGAAGCGAAACAAGTGCGTGAAACCAATTCCATGGTTGAAGAGTTTATGTTACTGGCAAATTGTACAGTGGCCGAGCATATATGTGCAGAATTTCCCGAATGCGCTATGTTACGTCGTCATCCGCGTCCTGCACCGAGCAATTTTGAGCCACTCATTAAAGCAGCGAGTCATCAAGGCTTTGAAATTAAAACCGATACGGGTTTGGAGTTGGCGAGCTCATTGGATGCCTGTGTGAAACCGGATAACGTATACTTTAATACGATGATACGTATTCTGACCACACGTTGCATGATGCAAGCAGTGTACTTTATCAGTGGCACACTGCAGCCGGAAGAATTCTTCCATTACGGTTTGGCCACACCAATTTATACGCATTTCACATCGCCAATTCGTAGATACTCGGATATCATTGTACATCGTCTGTTAGCGGCTTCTATTGGCTCTGATAGCACATATGCCGATTTGTTGGATAAGAAGTTGAACGAAGAGTTATGTCATAACCTAAATTATCGGCACAAGATGGCGCAATATGCGGGACGCGCATCTGTAGCGCTGAATACGCATTTGTTCTTCCGTGGCAAAACACAGGACGAAGAAGGTTATGTGCTGTTTGTACGTAAGAATGCATTGCAAGTGCTCATTCCCAAATTCGGTTTAGAGGGTACCGTTTATCTAAACTCCTTATCCGGAGACAAAAAGCCCACGCCAGGTGATGTAATATTCACGTTTAACGAAGAGGACTACACACAACGTTGCGGTAATGTCGTTTTTCATGCGTTTGACCCAGTGACTGTACGCTTGAGTTTAGATTCGCGCAATGTTCAACATGAAAAACTCGTATTTCAATTGGTTAAACCATACATCAAAGGGTTCAGCGTTGATTTAACGGAGCAGAGTGGCGACGTAGAAATGGTGGACGCAATGACGGCCAATGCAGCAGATGGTGTACCGCCACAAAAGAAGAGCAAAAAATCGCAG
