# Supplementary material for: The Impact of Fast Radiation on the Phylogeny of Bactrocera Fruit Flies as Revealed by Multiple Evolutionary Models and Mutation Rate-Calibrated Clock
Source: Insects. 2022 Jun 30;13(7):603. doi: 10.3390/insects13070603 (PMC9319077; doi:10.3390/insects13070603)
Supplement: Supplementary file 1 [file insects-13-00603-s001.zip › File S1/ceratitis_9041.fasta]

>bryoniae
ATGACGCAGAAAAGGAGTAAGATGTGTCCACACATTGGCAATGAGCATGTGCTGGAGATTAAAAAGCTTGAAAAGGTAAAGTCATGTGCAGAGTGTGAATATTCCGGACCGAATCTATGGATCTGCCTTCAGAGAAATTGCTTACGTGTGGGATGCTCTGAACAAGCCAATGATCACAGTACTGAACATTTTCAGCTGGATAACTGCCATTGTCTACACATGAATATGTCATCACAACGTTTGTGGTGCTATTTATGTGAACGAGAGGTGTTTATAGACGTGAAGCCAACATTGATAGAGGATCCGTTTATGACAGCAATGAGGTCAACGGTCGCTTCGCCAAAATATGAAAAAGAT------AGCAGTGATGGAAATGAAAGTGAAAACACCGAGGAAATATCGTCATCATCAGGATTAATCGGACTTCAAAACATCGCTAATACCTGTTACATGAACTCAGCGCTACAAGCTCTCAGTAACGTACAACCCATGACACATTACTTCCTTAACTGCAGTGATCTGGTTGAACACATTGTTGAGCAAAGTTCAAATCGGAATAAAGTTGGACTTGCTAAAAGTTATCAGCGGTTAATTCATGACATATGGTGCAGAAAGGGTATTGGAAAAGATTACATTGCACCTCGTGGAATATTATATGGAATTCGAAGTGTTCATCCAATGTTTCGTGGCTTTCAGCAGCATGATACCCAAGAGTTTTTGCGTTGTTTTATGGACCAATTACATGAAGAATTAAAAGAAAATAGCCATGTATTGCCTATAATGTCGTCTACCAAGACTCCAATGATAGATATGAACACATCAGAAGAACCAGTAGATTCAGACTCTGTATCTCAGTCAAGCTCCTTGTCAGATTCTGAGTATGAAACGTGTGATAGCAGCCTTTCCCAGCATTCTAATCAAGTTAAAGGACAGTTAAATACAAGTAGCGCAGATCGTAATCGGAGAATGCGTAAAGCACACAACAGTTCATCGCAGCCTCAAGCAGAAGTTCATTCAATTATAAGTGATGTATTTGATGGAAAATTACTCTCATCTGTACAATGCCTCACCTGTGATCGCGTTTCCACACGCGAAGAAACGTTTCAAGATCTTTCGTTACCCATTCCGAATCGAGACTATTTGAACATGCTCCATCAAAACCATAGCTTAAGCGCTCAAAGTCTTAATTCAATTGACACTTTGGCACCTAATAACACAGACGGATGGATCACCTGGTTCTGGAAAGTTTTTCGATCATGGCTGTGGGGCCCTTCTGTAACGTTATATGACTGTATGTCAAGTTTTTTTAGTGCAGACGAACTCAAAGGAGACAATATGTATAGTTGTGAAAAGTGCAATAAATTAAGAACAGGAATTAAATATTCACAAATTTTGGAACTACCGGAGGTGCTGTGCATTCACTTGAAGCGATTCCGCCATGATTTGTCTTATAGTTCGAAAATATCGTCACCTGTTCATTTTCCTCTTGAAGGTTTCGATATGAAACCATATTTACATAAAGATTGTAAATCAGTGGTAACAGCGTACAATTTGGTTTCTGTAATTTGTCATCATGGTACCGTAGGCGGTGGTCACTATACATGTTTTGCCCGTAATCCTGCTACAGATCGTTGGTACCAATATGATGATCAACACGTCACAGAAGTACAAGCTAGCACTGTTCAGAACTGTCAAGCATATGTTCTATTTTATCGAAAGCATAATCCTCAAATGGATCTAGTAAGAGCAAAGGCAAGTGAAATTTCTGCGTTGAATCCAGTCCACACGGCAGAAATTCGATTTTATGTTGCACGTGAATGGCTCTCAAGATTTAGTACATTTGCGGAACCTGGACCAATCAATAATTGGACAATACTGTGTTTACACGGTGGCCTTTTACAGTCTAAAATGGCTTTGTTAGATCAGATTGCAGTACCTATATCTCAGCCATTGTGGGATTTTCTATATTGTACATTTGGTGGCGGCCCTGCTATAAACATGTTGTTTGAATGCGAAATTTGCAAAAGAGCAGCTGAATCTCTGAAACGACGCCAACTTTATGAATTATGTGTGTTCACGAAATTCACTGGTATGGATACCGAACATGATTGTGGCACCATATATGCCATATCAATGCCTTGGCTGCGAAAATGGCAACAATTTGCTCGCGGTATTACTCATAAGGAACCGGGACCCATTTCCAATGCTAATATTGCTCTAACAGATGCTGCTCAGACGTTACCAATTCGACAAGTGCGGCCGGGCTCGGACTATGCCCAGGTGAATGCTCTTCTGTGGCGTTTCTTTTATGGTATTTATGGAGGAGGGCCAGAAATAATTCTTCGAGGAGCGGTTACAGAAGAGATTGAAATCATTGACCAAGATGAACAGTTCGATTCTGACCACTTAGGAGACAAATTTGATTTTTCTGATACGGAAAGCAATATAGGAAATATGAATTCTGTTGATATGAATGAATCTGAAACGATGCAAGAAAATTTAATTGTAGATAATAGAAGTTCGGATGACAGTAATCGCTCGCCAATATTGTCTGTTCATTATGGCAATTTTAAAGAAGTCAAAAATACAAAACGTTTTGGAGGTAATAGTAAGAAGCTACGCCCACCATTACTTCGAAATAGTCTACGAAGAAAGAATACAAAAAGCCGAAATGCTATTAAAAGTGCATTTGGACCTACAGGTAATTACAATTTTCGGAGAAACTTCGATAGCATAGAAAATGGTTCAGCGGAAAAAGTACATTCCACTCAAGTTGATATCGAACCCGACTTACTGCAAAGTGCATTT---------AATAATCAAAAGCAATCATTCCTATATGAGAACAAGCCTAGAAAACCAAATTCAAAGAGCAACTATGAAAGATTAGGATCATATTCTGATGAAATAGTAGCGGTGCATACTGGACATACTAAAAATAGATCGAGAAGTAAAGATGGCGTAACTCTTCAGAAATTTGTTCAGTTTCCGGAATCCAGGGAGACCACCGAAACT
>ceratitis
ATGGCTCAAAAAAGATGTAGGATGTGTCCTCATATTGGCAATGAGCATGTTCTCGAAATAAAAAAGCTTGAAAAGGTGAAGTCATGTGCGGATTGTGATTATTCCGGGCCAAACTTATGGATCTGCCTCCAGCGCAATTGCTTACGGGTGGGATGCTCTGAACAGGCTAATGACCACAGCACTGAACATTTTCAGCTTAATAACTGCCATTGTCTTCACATGAACATGTCATCGCAGCGTTTGTGGTGCTATTTATGTGAACGAGAAGTTTTCATTGATGTTAAGCCAACATTGATAGAGGACCCTTTCATTGCTGCGATTCGGTCTGCGGTGGCTTCACCTAGAGACGAAAAAGATAGTGAAAGCAACGAAGAAAATGAGATTGAAGATACAAATACAATTTCT------TCGGGTTTGGTGGGATTACAAAACATCGCTAATACTTGTTATATGAACTCAGCTCTGCAAGCCCTTAGTAACGTACAGCCCATGACACATTATTTCCTGAACTGCAATGAATTGGTAGAGCACATAGTTGAACAAAGTTCACATCGCAATAAAGTTGGACTGGCTAAAAGCTACCAGCGATTAATACATGATATATGGAGCAAAAATGATGTAGGAAAAGACTACATTGCACCTCGAGGAATACTATATGGTATTCGGAGTGTTCACCCTATGTTCCGTGGATTTCAACAACACGATACCCAAGAATTTTTGCGTTGTTTTATGGATCAGTTACATGAAGAGTTAAAAGAAAATACCCCCGTTTTACCGATAATGCCTTGTATTACCGCTGAGATGGCAGATTTCAAAAACTCCGATGAGCAGTTTGATACAGACTCTGTTTCGCAGTCTAGTTCTGTGTCAGACTCGGAGTATGAAACATGCGATAGTAGTCTTTCTCAACATTCAAATCAAGTAAAAGAACAGCTGACTTCATGTAGCACTGAACGAAACCGGAGAACGAGGAAAGCCCACTTAAGTTCTACACAGCCACACTCAGTAGTTCATTCCATTATAAGTGATATATTTGATGGAAAGTTACTTTCTTCAGTGCAATGCCTTACTTGTGATCGAATATCAACACGAGAGGAAACATTTCAAGATCTTTCTTTACCAATACCGAATCGAGATCATTTAAATATGCTACATCAAACTCATAGCTTAAGTGCTCAAAGTCTTAATTCGATTGAAACATTGGCACCAAGCAATGCCGATGGATGGTTCTCTTGGTTTTGGAAAATTTTTCGCGCTTGGCTATGGGGCCCTTCAGTTACATTATATGATTGTATGTCAAGTTTCTTTAGTGCGGATGAACTTAAAGGTGACAATATGTACAGTTGTGAAAAATGCAATAAACTGAGGACTGGTATTAAGTATTCACAAATTTTGGAACTACCAGAAGTTTTATGTATTCACTTAAAGCGGTTTCGACATGATTTGTCATACAGTTCAAAAATATCTTCACCAGTACATTTTCCGCTTGAAGGTTTTGATATGAGACCTTACTTGCATAAAGATTGCAAATCTACTGTAACTGTGTACAATTTGGTTTCTGTTATTTGTCATCACGGCACTGTAGGCGGTGGTCACTACACGTGCTTTGCTCGAAATCCTGTAACGGATCGTTGGTATCAATATGACGATCAACATGTTATAGAGGTAGCACCCAGTACCGTTCAAATTTGTCAAGCTTATGTTCTCTTTTATCGAAAGCACAACCCTCAAATGGATTTAGTAAGAGCAAAAGCAAGCGAAATTTCTGCACTGAATCCGGTACATACAGCCGAAATACGTTTTTACGTTGCTCGTGAATGGTTATCTCGACTTAGTACATTTGCAGAACCTGGACCAATCAATAATTGGACAATATTGTGTTCTCACGGTGGACTTTTGCAGTCAAAAATGGCATTGATAGATCAAATTGCAGTACCAATATCCCAGCCATTATGGGACTATCTGTATTGTACATTTGGTGGTGGCCCAGCTATAAACATGCTGTTCGAATGTGAAATATGCAAAAGAGCCGCCGAATCTTTAAAAAGACGCCAAATTTACGAATTATGCGTATTCACAAAATTTACTGGCATGGATACAGAACTTGATTGTGGTGCCATATATGCCATCTCAATGCCTTGGCTACGTAAATGGCAACAATTTGCCCGTGGTATGACACATAAAGAGCCAGGACCCATTTCCAATGCCAACATTGCCCTGACAGATGCCAGTCATTCATTGCCAGTGCGACAAGTACGCCCAGGATCCGACTATGCACAAGTGAACGCCCTCTTATGGCGATTCTTTTATGGCATTTATGGAGGTGGGCCAGAGATAATGCTTCGGGATTCAATTACTGATGAGATTGAAATAATTGATCAAGATGAACAATATGACAGTGACAACTTTGAAGATAAAGTAGACATTTCGGATACTGAGAGTAATATAGGTAATATGAATAGTGTTGAGTTAAACGAATCGAAATCGATGCAGGAAAACGGAGTTTTAAGTAATAGAAGCTCCGATGATACTACTCGTTCCCCTACGCTACGTTTTTCTCATGAAGATGGTAAAGAATGCAAACATGTGAAACATTTCGGGACCAATGGCAAAAAATTACGCCCACCATTGCTTAGAAATAGTCTTCGAAAAAAATCAGCAAAAGGGCGAAAAGCCATAAAGAATGCATTTGGGCCAACTGGTAATTACAGTTTTCGAAAAAGTTTCGACACTGTAGAACATGTTACGGAGGAGATAGTGCATTCCACGCATGTTGACCTCGAATCCGATTTACAACAGAGCGCATTTATTATAAATCAAAATCAAAATCAATCATTCCCAACTGAAAGAAAGTCAAAAAAATCGAATTCAAAACACACTCATGAAGGCATAGGTTCTTATTCTGAAGATATTGTGGCCATACATGCGGGGCATAACAAAAATAGATCAAAAAGTAAAGATGTTGTCACACTTCAAAAATTTATACAATTGCCAGAATTCAATGAGTCCACCGAAACT
>correcta
ATGGCACAGAAAAGGAGTAAGATGTGTCCACATATTGGCAATGAGCATGTGCTGGAGATTAAAAAGCTTGAGAAGGTAAAGTCATGTGCAGAGTGTGAATATTCCGGACCGAATCTATGGATCTGTCTTCAGAGAAATTGCTTACGTGTGGGATGCTCTGAACAAGCCAATGATCACAGTACTGAACATTTTCAGCTGGATAACTGCCATTGTCTACACATGAATATGTCATCACAACGTTTGTGGTGCTATTTATGTGAACGAGAGGTGTTTATTGACGTGAAGCCAACATTGATAGAGGATCCGTTTATAACAGCAATGAGGTCAACGGTCGCTTCGCCAAAATATGAAAAAGAT------AGCAGTGATGGAAATGAAAGTGAAAACACCGAGGAAATATCATCATCATCAGGATTAATCGGACTTCAAAACATCGCTAATACCTGTTACATGAACTCAGCGCTACAAGCTCTCAGTAACGTACAACCCATGACACATTACTTCCTTAACTGCAGTGATCTGGTTGAACACATTGTTGAGCAAAGTTCAAATCGGAATAAAGTTGGACTTGCTAAAAGTTATCAGCGGTTAATTCATGATATATGGTGCAGAAAGGGTATTGGAAAAGATTACATTGCACCTCGTGGAATATTGTATGGAATTCGAAGTGTTCATCCAATGTTTCGTGGCTTTCAGCAGCATGACACCCAAGAGTTTTTGCGTTGTTTTATGGACCAATTACATGAAGAATTAAAAGAAAATAGCCATGTATTACCAATAATGTCT---ACTAAAACTCCAATGATGGAGATGAACACCTCAGAAGAACCAGTAGATTCAGACTCTGTGTCTCAGTCAAGTTCGTTGTCAGATTCTGAGTATGAAACGTGTGATAGCAGCTTCTCCCAGCATTCTAATCAAGTTAAAGGACAGTTAAATACAAGTAGTGCAGATCGTAATCGAAGAACGCGTAAAGCACACAACAGTTTATCGCAGCCTCAAGCAGAAGTTCATTCAATTATAAGTGATGTATTTGATGGAAAATTACTCTCATCTGTACAATGCCTCACTTGTGATCGCGTTTCCACACGCGAAGAAACGTTTCAAGATCTTTCGTTACCCATTCCGAATCGAGACTATTTGAACATGCTCCATCAAAACCATAGCTTAAGCGCTCAAAGTCTTAATTCAATTGACACTTTGGCACCTAATAACACAGACGGATGGTTCACCTGGTTCTGGAAAGTTTTTCGATCATGGCTGTGGGGCCCTTCTGTAACGTTATATGATTGTATGTCAAGCTTTTTTAGTGCAGACGAACTCAAAGGAGACAATATGTATAGTTGTGAAAAGTGCAATAAATTAAGAACAGGAATTAAATATTCACAAATTTTGGAACTACCGGAGGTGCTGTGCATTCACTTGAAGCGATTCCGTCATGATTTGTCCTATAGTTCGAAAATATCGTCACCGGTTCATTTTCCTCTTGAAGGTTTTGATATGAAACCATATTTACATAAAGATTGTAAATCAGTGGTAACAGTGTACAATTTGGTTTCTGTAATTTGTCATCATGGTACCGTAGGCGGTGGTCACTATACATGTTTTGCCCGTAATCCTGTTACAGATCGTTGGTACCAATATGATGATCAACACGTCACAGAAGTACAAGCTAGCACTGTTCAGAACTGTCAAGCATATGTTCTATTTTATCGAAAGCATAATCCTCAAATGCATCTAGTTAGAGCAAAGGCAAGTGAAATTTCTGCGTTGAATCCAGTCCACACGGCAGAAATTCGATTTTATGTTGCACGTGAATGGCTCTCAAGATTTAGTACATTTGCGGAACCTGGACCAATCAATAATTGGACAATACTGTGTTCACACGGTGGACTTCTACAATCTAAAATGGCTTTGTTAGATCAGATTGCAGTACCTATATCTCAGCCATTGTGGGATTTTCTATATTGTACATTTGGTGGCGGCCCTGCTATAAACATGTTGTTTGAATGCGAAATTTGCAAAAGAGCAGTTGAATCTCTGAAACGACGCCAACTTTATGAATTATGTGTGTTCACGAAATTCACTGGTATGGATACCGAACATGATTGTGGCGCCATATATGCCATATCAATGCCTTGGCTGCGAAAATGGCAACAATTTGCTCGCGGTATTACTCATAAGGAACCGGGACCCATTTCTAATGCTAATATTGCCCTAACAGATGCTGCTCAGACGTTACCAATTCGACAGGTGCGGCCGGGGTCGGACTATGCCCAGGTGAATGCTCTTCTGTGGCGTTTCTTTTATGGTATTTATGGAGGAGGGCCAGAAATAATGCTTCGAGGGGCGGTTACAGAAGAGATTGAAGTCATTGACCAAGATGAACAGTTCGATTCTGACCACTTAGGAGATAAATTTGATTTTTCTGATACGGAAAGCAACATAGGAAATATGAATTCTGTTGATATGAATGAATCTGAAACGATGCAAGAAAATTTAATTGTAGATAATAGAAGTTCGGATGACAGTAATCGCTCGCCAATATTGTCTGTTCATTATGGCAATTTTAAAGAAGTCAAAAATACAAAACGTTTTGGAGGTAATAGTAAGAAGCTACGTCCACCGTTACTTCGAAATAGTCTACGAAGAAAGAACACAAAAAGCCGAAATGCTATTAAAAGTGCATTTGGACCGACAGGTAATTACAATTTTCGGAGAAACTTCGATAGCATAGAAAATGGTTCAGCAGAAAAAGTACATTCCACTCAAGTTGAAATCGAACCCGACTTACAGCAAAGTGCATTT---------AATAATCAAAAGCAATCATTCCTATATGAAAACAAGCCTAGAAAACCAAATTCAAAGAGCAACTATGAAAGAGTAGGATCATATTCTGATGAAATAGTAGCGGTGCATACTGGACATACTAAAAATAGATCGAGAAGTAAAGATTGCGTAACTCTTCAGAAATTTGTTCAGTTTCCGGAATCCAGAGAGACCACCGAAACT
>cucurbitae
ATGGCACAGAAAAGGAGTAAGATGTGTCCACATATTGGTAATGAGCATGTACTGGAGATTAAAAAGCTTGAAAAGGTAAGGTCGTGTGCAGAGTGTGATTATTCTGGTCCGAATCTATGGATCTGTCTTAAGAGGAATTGTTTACGTGTGGGATGCTCTGAACAAGCCAATGATCACAGCACTGAACATTTTCAGCTGGATAACTGCCATTGCCTACACATGAACATGTCATCACAACGTCTCTGGTGTTATTTATGTGAACGAGAAGTGTTCATTGACGTGAAACCATCATTGATAGGGGATCCGTTTATAACAGCAATAAGGTCAACGGTCGCTTCGCCGAAATATGAAAAGGAT------AACAGTGATGGGAATGAGAGTGAAAATACCAACGAAATGTCAGACTTCTCAGGACTGGTTGGACTGCAAAACATCGCTAACACCTGTTACATGAACTCGGCGCTACAAGCGCTTAGTAACGTACAACCCATGACACATTACTTCCTCAACTGCAGGGATCTAGTTGAACACATTGTTGAGCAAAGTTCTAATCGCAATAAAGTTGGACTTGCTAAAAGTTATCAGCGGTTAATTCAGGATATATGGTGCAGAAAGGGCATCGGAAAAGATTACATTGCGCCGCGTGGAATATTATATGGAATTCGAAGTGTTCATCCAATGTTTCGTGGCTTTCAGCAGCATGATACCCAAGAGTTTTTACGTTGTTTTATGGATCAATTACATGAAGAACTAAAAGAAAACAGCCCTGTATTGCCAATAATGTCTTCTACTAAAACTCCAGTGATAGAGATGAACAACTCAGAAGAGCCTGTAGATTCAGATTCTATATCTCAGTCAAGCTCATTGTCAGATTCTGAGTATGAAACATGTGATAGCAGCCTTTCCCAGCATTCGAATCAAGTCAAAGGTCAGTTAAACTCAAGTAATACAGATCGTAATCGAAGAACGCGAAAAGCACACAACAGTTCAACGCAACCACAAGCAGAAGTTCATTCAATAATTAGTGACGTATTTGATGGAAAATTGCTCTCCTCAGTACAATGCCTAACTTGTGATCGCGTTTCGACACGCGAAGAAACGTTTCAAGATCTTTCGTTGCCAATCCCAAATCGAGACTATTTGAACATGATCCATCAAACGCATAGCTTAAGCGCTCAAAGTCTTAATTCAATTGATACATTAGCAACTAATAACACAGACGGATGGCTCACTTGGTTCTGGAAAATATTTCGATCATGGTTGTGGGGTCCTTCCGTAACGTTATATGATTGCATGTCAAGTTTCTTTAGTGCAGATGAACTCAAAGGGGACAATATGTATAGTTGTGAGAAGTGCAATAAATTAAGAACTGGGATTAAGTATTCACAAATTTTGGAGCTACCGGAAGTGCTGTGCATTCACTTGAAGCGGTTCCGTCATGACTTGTCGTATAGTTCGAAAATATCGTCACCAGTTCATTTTCCTCTCGAATGCTTCGATATGAAACCATATCTGCATAAAGATTGTAAATCAGTAGTAACGACGTACAATTTGGTTTCTGTGATTTGTCACCATGGCACCGTAGGCGGTGGTCATTACACGTGTTTTGCCCGTAGTCCAGTTACAGACCATTGGTACCTTTATGATGATCAACACGTCTTTGAAGTGCAAGCCAATACTGTACAAAACTGTCAAGCTTATGTGCTTTTCTATCGGAAACATAATCCTCAAATGGATCTGATTAGAGCAAAGGCAAGTGAAATTTCTGCATTGAATCCAGTCCACACTGCAGAAATTCGATTTTATGTGGCACGTGAATGGCTATCGAGATTTAGTACATTTGCGGAACCTGGACCAATCAATAATTGGACAATACTGTGTTCACACGGTGGCCTTCTACAGTCTAAAATGGCACTGTTAGATCAGATTGCAGTACCGATATCTCAGCCATTGTGGGATTATCTATATTGCATATTTGGTGGCGGCCCTGCTATAAACATGTTGTTCGAATGTGAAATTTGCAAAAGAGCAGCCAAATCGCTGAAACGACGCCAAATTTATGAGTTATGTGTATTCACAAAATTCACCGGCTTGGATACAGAACTTGATTGTGGCGCCATATATGCCATATCAATGCCATGGCTGCGAAAATGGCAACAATTCGCACGCGGAATTACGCATAAGGAACCGGGGCCTATTACTAATGCGAATATTGCCCTAACGGATGCTGCACAGTCGTTACCAATTCGACAAGTGCGTCCGGGTTCGGACTATGCCCAAGTGAATGCGCTCCTGTGGCGTTTCTTCTATGGTATTTACGGAGGAGGGCCGGAAATAATGCTTCGTGGGGCGGTTACAGAAGAGATTGAAATCATTGACCAAGATGAACAGTATGATTCTGACCATTTAGGAGACAAATTCGATTTTTCAGATACAGAAAGTAACATTGGAAATATGAACTCTGTTGACATAAACGAGTCCGAAACGATGCAAGAAAATTCAACAATAGATAATAGAAGCTCGGACGATAGTACGCGCTCGCCAACATTGTCCAATCACTATGGCAATTTTAAAGAAACCAAAAATATGAAACGTTTTGGAGGCAATAGTAAAAAGTTGCGCCCACCATTACTACGAAATAGTCTACGAAAAAAGAACAAAAAAGGACGAAATGCTATTAAAAGTGCATTTGGGCCGACAGGTAATTATAACATTCGGAAAAACTTCGATGGTACAGAGAATGGTTCAGAGGAAAATATACATTCCACGCAAGTTGATATCGATCCCGACTTACCGCAAAGTGCATTT---------AATAATCAAAAGCAATCATTCCTATCTGAAAATAAGTCTAGAAAAACAAATTCAAAAAACATCTATGAAAGCTTAGGATCATACTCCGATGAAATCGTAGCTGTGCATACTGGTCATATAAAAAGTAGATCGAAAAGTAAAGATGCAGTGACTCTGCAGAAATTTGTTCAGTTGCCGGAATCCAGTGAGTCCACCGAAACT
>dorsalis
ATGGCACAGAAAAGGAGTAAGATGTGTCCACATATTGGCAATGAGCATGTGCTGGAGATTAAAAAGCTTGAAAAGGTAAAGTCATGTGCAGAGTGTGAATATTCCGGACCGAATCTATGGATCTGTCTTCAGAGAAATTGCTTACGTGTGGGATGCTCTGAACAAGCCAATGATCACAGTACTGAACATTTTCAGCTGGATAACTGCCATTGTCTACACATGAATATGTCATCACAACGTTTGTGGTGCTATTTATGTGAACGAGAGGTGTTTATTGACGTGAAGCCAACATTGATAGAGGATCCGTTTATAACAGCAATGAGGTCAACGGTCGCTTCGCCAAAATATGAAAAAGAT------AGCAGTGATGGAAATGAAAGTGAAAACACCGAGGAAATATCGTCATCATCAGGATTAATCGGACTTCAAAACATCGCTAATACCTGTTACATGAACTCAGCGCTACAAGCTCTCAGTAACGTACAACCCATGACACATTACTTCCTTAACTGCAGTGATCTGGTTGAACACATTGTTGAGCAAAGTTCAAATCGGAATAAAGTTGGACTTGCTAAAAGTTATCAGCGGTTAATTCATGACATATGGTGCAGAAAGGGTATTGGAAAAGATTACATTGCACCTCGTGGAATATTATATGGAATTCGAAGTGTTCATCCAATGTTTCGTGGCTTTCAGCAGCATGATACCCAAGAGTTTTTGCGTTGTTTTATGGACCAATTACATGAAGAATTAAAAGAAAACAGCCATGTATTGCCAATAATATCGTCTACCAAAACTCCAATGATAGAGATGAACACCTCAGAAGAACCAGTAGATTCAGACTCTGTGTCTCAGTCAAGCTCCTTGTCCGATTCTGAGTATGAAACGTGTGATAGCAGCCTTTCCCAGCATTCTAATCAAGTTAAAGGACAGTTAAATACAAGTAGCGCAGATCGTAATCGAAGAACGCGTAAAGCACACAACAGTTCATCGCAGCCTCAAGCAGAAGTTCATTCAATTATAAGTGATGTATTTGATGGAAAATTACTCTCATCTGTACAATGCCTCACTTGTGATCGCGTTTCCACACGCGAAGAAACGTTTCAAGATCTTTCGTTACCCATTCCGAATCGAGACTATTTGAACATGCTCCATCAAAACCATAGCTTAAGCGCTCAAAGTCTTAATTCAATTGACACTTTGGCACCTAATAACACAGACGGATGGTTCACCTGGTTCTGGAAAGTTTTTCGATCATGGCTGTGGGGCCCTTCTGTAACGTTATATGACTGTATGTCAAGTTTTTTTAGTGCAGACGAACTCAAAGGAGACAATATGTATAGTTGTGAAAAGTGCAATAAATTAAGAACAGGAATTAAATATTCACAAATTTTGGAACTACCGGAGGTACTGTGCATTCACTTGAAGCGATTCCGTCATGATTTGTCCTATAGTTCGAAAATATCGTCACCTGTTCATTTTCCTCTTGAAGGTTTCGATATGAAACCATATTTACATAAAGATTGTAAATCAGTGGTAACAGTGTACAATTTGGTTTCTGTAATTTGTCATCATGGTACCGTAGGCGGTGGTCACTATACATGTTTTGCCCGTAATCCTGTTACAGATCGTTGGTACCAATATGATGATCAACACGTCACAGAAGTACAAGCTAGCACTGTTCAGAACTGTCAAGCATATGTTCTATTTTATCGAAAGCATAATCCTCAAATGGATCTAGTTAGAGCAAAGGCAAGTGAAATTTCTGCGTTGAATCCAGTCCACACGGCAGAAATTCGATTTTATGTTGCACGTGAATGGCTCTCAAGATTTAGTACATTTGCGGAACCTGGACCAATCAATAATTGGACAATACTGTGTTTACACGGTGGCCTTCTACAGTCTAAAATGGCTTTGTTAGATCAGATTGCCGTACCTATATCTCAACCATTGTGGGATTTTCTATATTGTACATTTGGTGGCGGCCCTGCTATAAACATGTTGTTTGAATGCGAAATTTGCAAAAGAGCAGCTGAATCTCTGAAACGACGCCAACTTTATGAATTATGTGTGTTCACGAAATTCACTGGTATGGATACCGAACATGATTTTGGCGCCATATATGCCATATCAATGCCTTGGCTGCGAAAATGGCAACAATTTGCTCGCGGGATTACTCATAAGGAACCGGGACCCATTTCTAATGCTAATATTGCCCTAACAGATGCTGCTCACACGTTACCAATTCGACAAGTGCGACCGGGCTCGGACTATGCCCAGGTGAATGCTCTTCTGTGGCGTTTCTTTTATGGTATTTATGGAGGAGGGCCAGAAATAATGCTTCGAGGAGCGGTTACAGAAGAGATTGAAATCATTGACCAAGATGAACAATTCGATTCTGACCACTTAGGAGACAAATTTGATTTTTCTGATACGGAAAGCAATATAGGAAATATGAATTCTGTTGATATGAATGAATCTGAAACGATGCAAGAAAATTTAATTGTAGATAATAGAAGTTCGGATGACAGTAATCGTTCGCCAATATTGTCTGTTCATTATGGCAATTTTAAAGAAGTCAAAAATACAAAACGTTTTGGAGGTAATAGTAAGAAGCTACGCCCACCATTACTTCGAAATAGTCTACGAAGGAAGAACACAAAAAGCCGAAATGCTATTAAAAGTGCATTTGGACCTACAGGTAATTACAATTTTCGGAGAAACTTCGATAGCATAGAAAATGGTTCAGCGGAAAAAGTACATTCCACTCAAGTTGATATCGAACCCGACTTACAGCAAAGTGCATTT---------AATAATCAAAAGCAATCATTCCTATATGAAAACAAGCCTAGAAAACCAAATTCAAAGAGCAACTATGAAAGATTAGGATCATATTCTGATGAAATAGTAGCG------------CATACTAAAAATAGATCGAGAAGTAAAGATGGCGTAACTCTTCAAAAATTTGTTCAGTTTCCGGAATCCAGAGAGACCACAGAAACT
>jarvisi
ATGGCACAGAAAAGGAGTAAGATGTGTCCACATATTGGCAATGAACATGTGCTGGAGATTAAAAAGCTTGAAAAGGTAAAGTCATGTGCAGAGTGTGAATATTCCGGACCGAATCTATGGATCTGTCTTCAGAGAAATTGCTTACGTGTGGGATGCTCTGAACAAGCCAATGATCATAGTACTGAACATTTTCAGCTGGATAACTGCCATTGTCTACACATGAATATGTCATCACAACGTTTGTGGTGCTATTTATGTGAACGAGAGGTGTTTATTGACGTAAAGCCAACATTGATAGAGGATCCGTTTATAACAGCAATGAGGTCAACGGTCGCTTCGCCAAAATATGAAAAAGAT------AGCAGTGATGGAAATGAAAGTGAAAACAACGAGGAAATATCGTCATCATCAGGATTAATCGGACTTCAAAACATCGCTAATACCTGTTACATGAACTCAGCGCTACAAGCCCTCAGTAACGTACAACCCATGACACATTACTTCCTTAACTGCAGTGAACTGGTTGAACACATTGTTGAGCAAAGTTCAAATCGGAATAAAGTTGGACTTGCTAAAAGTTATCAGCGTTTAATTCATGACATATGGTGCAGAAAGGGTATTGGAAAAGATTACATTGCACCTCGTGGAATATTATATGGGATTCGAAGTGTTCATCCAATGTTTCGTGGCTTTCAGCAGCATGATACCCAAGAGTTTTTGCGTTGTTTTATGGACCAATTACATGAAGAATTAAAAGAAAATAGCCATGTATTGCCAATAATGTCTTCTACCAAAACTCCAATGATAGAGATGAACACCACAGAAGAACCAGTAGATTCAGACTCTGTGTCTCAGTCAAGCTCCTTGTCAGATTCTGAGTATGAAACGTGTGATAGCAGCCTTTCCCAGCATTCTAATCAAGTTAAAGGACAGTTAAATACAAGTAGCGCAGATCGTAGTCGAAGAACGCGTAAAACACACAATAGTTCATCGCAGCCTCAAGCAGAAGTTCATTCAATTATAAGTGATGTATTTGATGGAAAATTACTCTCATCTGTGCAATGCCTCACTTGTGATCGCATTTCTACACGCGAAGAAACGTTTCAAGATCTTTCGTTACCCATTCCGAATCGTGACTATTTGAACATGCTCCATCAAAACCATAGTTTAAGCGCTCAAAGTCTTAATTCAATTGACACCTTGGCACCTAATAACACAGACGGATGGTTTACCTGGTTCTGGAAAGTATTTCGATCATGGCTGTGGGGCCCTTCTGTAACGTTATATGACTGTATGTCAAGTTTTTTTAGTGCAGACGAACTCAAAGGAGACAATATGTATAGTTGTGAAAAGTGCAATAAATTAAGAACAGGGATTAAATATTCACAAATTTTGGAACTACCGGAGGTGCTGTGCATTCACTTGAAGCGATTCCGTCATGATTTGTCCTATAGTTCGAAAATATCGTCACCAGTTCATTTTCCTCTTGAAGGTTTCGATATGAAACCATATTTACACAAAGATTGTAAATCAGTGGTAACAGTGTATAATTTGGTTTCTGTAATTTGTCATCATGGTACCGTAGGCGGTGGTCACTATACATGTTTTGCCCGTAATCCTGTTACAGATCGTTGGTACCAATATGATGATCAACACGTCACAGAAGTACAAGCTAGCACTGTTCAGAACTGTCAAGCATATGTTTTGTTTTATCGAAAGCATAATCCTCAAATGGATCTAGTTAGAGCAAAGGCAAGTGAAATTTCTGCGTTGAATCCAGTCCACACGGCAGAAATTCGATTTTTTGTTGCACGTGAATGGCTCTCAAGATTTAGTACATTTGCGGAACCTGGACCAATCAATAATTGGACAATACTGTGTTTACACGGTGGCCTTCTACAGTCTAAAATGGCTTTGTTAGATCAGATTGCAGTACCTATATCTCAGCCACTGTGGGATTTTCTATATTGTACATTTGGTGGCGGCCCTGCTATAAACATGTTGTTTGAATGCGAAATTTGCAAAAGAGCAGCTGAATCTCTGAAACGACGCCAACTTTATGAATTATGTGTGTTCACGAAATTCACTGGTATGGATACCGAACATGATTGTGGCGCCATATATGCCATATCAATGCCTTGGCTGCGAAAATGGCAACAATTTGCTCGCGGGATTACTCATAAGGAACCGGGACCCATTTCTAATGCTAATATTGCCCTAACAGATGCCGCTCAGACGTTACCAATTCGACAAGTGCGACCGGGCTCGGACTATGCCCAGGTGAATGCTCTTCTGTGGCGTTTCTTTTATGGTATTTATGGAGGAGGGCCAGAAATAATGCTTCGAGGAGCGGTTACAGAAGAGATTGAAATCATTGACCAAGATGAACAGTTCGATTCTGACCATTTAGGAGACAAATTTGATTTTTCTGATACGGAAAGCAATATAGGAAATATGAATTCTGTTGATATGAATGAATCTGAAACGATGCAAGAAAATTTAATTGTAGATAGTAGAAGTTCGGATGACAGTAATCGCTCGCCAATATTGTCTGTTCATTATGGCAATTTTAAAGAAGTCAAAAATACAAAACGTTTTGGAGGTAATAGTAAGAAGCTACGCCCACCATTACTTCGAAATAGTCTACGAAGAAAGAACACAAAAAGCCGAAATGCTATTAAAAGTGCATTTGGACCTACAGGTAATTACAATTTTCGGAGGAACTTCGATAGCATAGAAAATGGTTCAGCGGAAAAAGTACATTCCACTCAAGTTGGTATCGAACCCGACTTACAGCAAAGTGCATTT---------AATAATCAAAAGCAATCATTCCTATATGAAAACAAGCCTAGAAAACCAAATTCAAAGAGCAACTGTGAAAGATTAGGATCATATTCTGACGAAATAGTAGCGGTGCATACTGGACATACTAAAAATAGATCGAGAAGTAAAGATGGCGTAACTCTTCAGAAATTTGTTCAGTTTCCGGAATCCAGAGAGACCACCGAAACT
>latifrons
ATGGCACAGAAAAGGAGTAAGATGTGCCCACATATTGGCAATGAGCATGTGTTGGAAATTAAAAAGCTTGAAAAGGTAAAGTCATGTGCAGAGTGTGAATATTCCGGACCGAATCTATGGATCTGTCTTCAGAGAAATTGTTTACGTGTGGGATGCTCTGAACAAGCCAATGATCACAGTACTGAACATTTTCAGCTGGATAACTGCCATTGTCTACACATGAATATGTCATCACAACGTTTGTGGTGCTATTTATGTGAACGAGAGGTGTTTATTGACGTGAAGCCAACATTGATAGAGGATCCGTTTATAACAGCAATGAGGTCAACGGTCGCTTCGCCAAAATATGAAAAAGAT------AGCAGTGATGGAAATGAAAGTGAAAACGCCGAGGAAATATCGTCATCATCAGGACTAATCGGACTTCAAAACATCGCTAATACCTGTTACATGAACTCAGCGCTACAAGCTCTCAGTAACGTACAACCCATGACACATTACTTCCTTAACTGCAGTGATCTGGTTGAACACATAGTTGAGCAAAGTTTAAATCGGAATAAAGTTGGACTTGCAAAAAGTTATCAGCGGTTAATTCATGATATATGGTGCAAAAAGGGGATTGGAAAAGATTACATTGCACCTCGTGGAATATTATATGGAATTCGAAGTGTTCATCCGATGTTTCGTGGCTTTCAGCAGCATGATACCCAAGAGTTTTTGCGTTGTTTTATGGACCAATTACATGAAGAATTAAAAGAAAATAGTCATGCATTGCCAATAATGTCGTGTACCAAAACTCCAATGATAGAGATGAACACCTCAGAAGAACCAGTAGATTCAGACTCTGTGTCTCTGTCAAGCTCCTTGTCAGATTCTGAGTATGAAACGTGTGATAGCAGCCTTTCCCAGCATTCTAATCAAGTAAAAGGACAGCTAAATACAAGTAGCGCAGATCGTAATCGAAGAACGCGAAAAGCACACAACAGTTCATCGCAGCCTCAAGCAGAAGTTCATTCAATTATAAGTGATGTATTTGATGGAAAATTACTCTCATCTGTACAATGCCTCACTTGTGATCGCGTTTCCACTCGCGAAGAAACGTTTCAAGATCTTTCGTTACCCATTCCGAATCGAGACTATTTGAACATGCTCCATCAAAACCATAGCTTAAGCGCTCAAAGTCTTAATTCAATTGACACTTTGGCACCTAATAACACAGACGGATGGTTCACCTGGTTCTGGAAAGTTTTTCGATCATGGCTGTGGGGCCCTTCTGTAACGTTATATGACTGTATGTCAAGTTTTTTTAGTGCAGACGAACTCAAAGGAGATAATATGTATAGTTGTGAAAAGTGCAATAAATTAAGAACAGGAATTAAATATTCACAAATTTTGGAACTACCGGAGGTGCTGTGCATTCACTTGAAGCGATTCCGTCATGATTTGTCCTATAGTTCGAAAATATCGTCACCTGTTCATTTTCCTCTTGAAGGTTTCGATATGAAACCATATTTACATAAAGATTGTAAATCAGTGGTAACAGTGTACAATTTGGTTTCTGTAATTTGTCATCATGGTACCGTAGGCGGTGGTCACTATACATGTTTTGCCCGTAATCCTGTTACAGATCGTTGGTACCAATATGATGATCAACACGTCACAGAAGTACAAGCTAGCACTGTTCAGAACTGTCAAGCATATGTTCTATTTTATCGAAAGCATAATCCCCAAATGGATCTAGTTAGAGCAAAGGCAAGTGAAATTTCTGCGATGAATCCAGTCCACACGGCAGAAATTCGATTTTATGTTGCACGTGAATGGCTCTCAAGGTTTAGTACATTTGCGGAACCTGGACCAATCAATAATTGGACAATACTGTGTTTACACGGTGGCCTTCTACAGTCTAAAATGGCTTTGTTAGATCAGATTGCAGTACCTATATCTCAGCCATTGTGGGATTTTTTATATTGTACATTTGGTGGCGGCCCTGCTATAAACATGTTGTTTGAATGCGAAATTTGCAAAAGAGCAGCTGAATCTCTGAAACGACGCCAACTTTATGAATTATGTGTGTTCACGAAATTCACTGGTATGGATACCGAACATGATTGTGGCGCCATATATGCCATATCAATGCCTTGGCTGCGAAAATGGCAACAATTTGCTCGCGGGATTACTCATAAGGAACCGGGACCCATTTCTAATGCTAATATTGCCCTAACAGATGCTGCTCAGACGTTACCAATTCGACAAGTGCGGCCGGGCTCGGACTATGCCCAGGTGAATGCTCTTCTGTGGCGTTTCTTTTATGGTATTTATGGAGGAGGGCCAGTAATAATGCTTCGAGGAGCGGTTACAGAAGAGATTGAAATCATTGACCAAGATGAACAGTTCGATTCTGACCACTTAGGAGACAAATTTGATTTTTCTGATACGGAAAGCAATATAGGAAATATGAATTCTGTTGATATGAATGAATCTGAAACGATGCAAGAAAATTTAATTGTAGATAATAGAAGTTCGGATGACAGTAATCGCTCGCCAATATTGTCTGTTCATTATGGCAATTTTAAAGAAGTCAAAAATACAAAACGTTTTGGAGGTAATAGTAAGAAGCTACGCCCACCATTACTTCGAAATAGTCTACGAAGAAAGAACACAAAAAGCCGAAATGCTATTAAAAGTGCATTTGGACCTACAGGTAATTACAATTTTCGGAGAAACTTCGATAGCATAGAAAATGGTTCAGCGGAAAAAGTACATTCCACTCAAGTTGATATCGAACCCGACTTACAGCAAAGTGCATTT---------AATAATCAAAAGCAATCATTCCTATATGAAAACAAGCCTAGAAAACCAAATTCAAAGAGCAACTATGAGAGAATAGGATCATATTCGGATGAAATAATAGCGGTGCATACTGGACATACTAAAAATAGATCGAGAAGTAAAGATGGCGTAACTCTTCAGAAATTTGTTCAGTTTCCGGAATCCAGAGAGACCACCGAAACT
>minax
ATGGCACAGAAAAGGAGTAAAATATGTCCACATATTGGCAATGAGCACGTACTGAAGATTAAAAAGCTTGAAAAGGTGAAGTCATGTGCAAAGTGTGATTATTCCGGACCGAATCTATGGATCTGTCTTCAGAGGAATTGCTTACGTGTGGGATGCTCTGAGCAAGCCAATGATCACAGTACTGAACATTTTCAACTGGATAACTGCCATTGCCTACACATGAACATGTCATCACAACGTTTGTGGTGTTATTTATGTGAACGAGAGGTGTTTATTGATGTAAAGCCAACGTTGATAGAGGATCCTTTTATAACAGCAATGAGGTCAACAGTCGCTTCGTCGAAATATGAAAAAGGT------AACCGTGATGGGAATGAAAGTGAAAATAACGATGAAATGTCAGCATCCTCGGGATTGGTCGGACTACAAAACATCGCTAACACCTGTTACATGAACTCAGCGCTACAAGCTCTCAGTAACGTACAACCCATGACACATTACTTCCTTAACTGCAGTGATTTGGTTGAACACATTGTTGAGAAAAGTTCTAATCGGAATAAAGTTGGACTTGCTAAAAGTTATCAGCGATTAATTCATGATATATGGTGCAGAAAAGGTGTTGGAAAAGATTACATTGCACCTCGTGGAATATTATATGGAATTCGAAGTGTTCATCCAATGTTTCGTGGCTTTCAGCAGCATGATACACAAGAGTTTTTGCGTTGTTTTATGGACCAATTACATGAAGAACTAAAAGAGAATAGCCCTGTATTGGCAATGTTATCTTCTACCAAAACTCCAATGATAGAGATGAACATCCCAGAAGAGCCACTAGATTCAGATTCTGTGTCTCAGTCAAGCTCCTTGTCAGATTCTGAGTATGAAACATGTGATAGCAGCCTTTCCCAGCATTCAAACCAAGTCAAAGGACAGTTAAACTCAAATAGCACAGATCGTAATCGAAGAATGCGAAAAGCACACACAAGTTCATCGCAGCCTCAAGCAGAAGTTCATTCAATAATAACTGATGTGTTTGATGGAAAATTGCTCTCCTCAGTGCAATGCTTAACTTGTGATCGTGTTTCCACACGCGAAGAAACATTTCAAGATCTTTCGTTACCCATTCCGAATCGAGACTATTTGAACATGCTCCATCAAACCCATAGCCTAAGCGCTCAAAGTCTTAATTCAATTGACGCTTTAGGACCCAATAACACAGACGGATGGTTCACCTGGTTCTGGAAAATTTTTCGATCATGGCTGTGGGGTCCTTCGGTGACGTTATATGACTGTATGTCCAGTTTCTTTAGTGCAGACGAACTCAAAGGAGACAATATGTATAGTTGTGAAAAGTGCAATAAATTAAGAACTGGGATTAAGTATTCACAAATTTTGGAGCTACCGGAGGTGTTGTGCATTCATTTGAAACGGTTCCGTCATGATTTGTCCTATAGTTCGAAAATATCGTCACCAGTTCATTTTCCTCTAGAAGGTTTTGATATGAAACCATATTTACATAAAGATTGTAAATCAGTAGTAACAGTGTACAATTTGGTTTCTGTGATTTGTCACCATGGCACCGTAGGTGGTGGTCATTATACATGTTTTGCCCGTAATCCTGTTACAGATCGTTGGTACCAATATGATGATCAACACGTCATCGAAGTGCAAGCCAGCACTGTTCAGAACTGTCAAGCATATGTTCTATTTTATCGAAAACATAATCCTCAAATGGATCTAATCAGAGCAAAGGCAAGTGATATTTCTGCATTGAATCCAGTCCACACTGCGGAAATTCGATTTTATGTTGCACGTGAATGGCTTTCAAGATTTAGTACATTTGCGGAACCTGGACCAATCAATAATTGGACAATTCTCTGTTCACACGGTGGCCTCCTACAGTCTAAAATGGCTTTGTTAGATCAGATTGCAGTACCTATATCTCAACCATTGTGGGATTTTCTATATTCTACATTTGGTGGCGGCCCTGCAATAAACATGTTGTTTGAATGTGAAATTTGCAAAAGAGCAGCTGAATCTCTCAAACGACGCCAAATTTATGAATTATGTGTATTCACGAAATTCACTGGTATGGATACCGAACTTGATTGTGGCGCTATATATGCCATATCAATGCCGTGGTTGCGTAAATGGCAACAATTTGCTCGAGGGATTACTCACAAAGAACCGGGACCTATTTCTAATGCTAATATTGCTCTAACAGATACTTGTCAATCGTTACCAATTCGACAAGTGCGTCTCGGTTCGGACTATGCCCAAGTGAATGCTCTTCTGTGGCGTTTTTTCCATGGTATTTACGGAGGTGGGCCAGAAATAATGCTTCGAGGGGCGGTTACAGAAGAGATTGAAATCATTGACCAAGATGAACAGAATGATCCAGAACATTTAGGAGACAAATTCGATTTTTCGGATACAGAAAGTAATATAGGAAATATAAATTCTGTTGATATGAACGAATCCGAAAAGATGCAAGAAAATTTAATGGTAGATAATAGAAACTCGGACGACAGTACTCGCTCGCCAACACTGTCAGTTCATTATGGCAATTTTAAAGAAACCAAAAATATGAAACGTTTTGGAGGTAATAGTAAAAAGCTGGGCCCACCATTACTTCGAAATAGTCTACGAAAAAAGAACACAAAAAGTCGAAATGTCATTAAAAGTGCATTTGGACCTACAGGTAATTACAATTTTCGGAAGAACTTCGATAGCATAGAGAATGTTTCAGAGGAAAATGTACATTCAACTCAAGTTGATATCAAACCCGACTTACCGCAAAGTGCACTT---------AATCTTCCAAAGCAATCATTCCTATCTGAAAATAAGTCTAGAAAAACAAATTCAAAAAATACCTATGAAAGCGTAGGAGCATATTCCGATGAAATAGTAGCCGTGCATACTGGACATACCAAAAATAGATCGAAAAGTAAAGATGCAGTAACTCTTCAGAAATTTATTCAGTTGCCGGAATCCAGTGAGTCCACTGAAACT
>musae
ATGGCGCAGAAAAGGAGTAAGATGTGTCCACATATTGGCAATGAGCATGTGCTGGAGATTAAAAAGCTTGAAAAGGTAAAGTCATGTGCAGAGTGTGAATATTCCGGACCGAATCTATGGATCTGTCTTCAGAGAAATTGCTTACGTGTGGGATGCTCTGAACAAGCCAATGATCACAGTACTGAACATTTTCAGCTGGATAACTGCCATTGTCTACACATGAATATGTCATCACAACGTTTGTGGTGCTATTTATGTGAACGAGAGGTGTTTATTGACGTGAAGCCAACATTGATAGAGGATCCGTTTATAACAGCAATGAGGTCAACGGTCGATTCGCCAAAATATGAAAAAGAT------AGCAGTGATGGAAATGAAAGTGAAAACACCGAGGAAATATCGTCATCATCAGGATTAATCGGACTTCAAAACATCGCTAATACCTGTTACATGAACTCAGCGCTACAAGCTCTCAGTAACGTACAACCCATGACACATTACTTCCTTAACTGCAGTGATCTGGTTGAACACATTGTTGAGCAAAGTTCGAATCGGAATAAAGTTGGACTTGCTAAAAGTTATCAGCGGTTAATTCATGACATATGGTGCAGAAAGGGTATTGGAAAAGATTACATTGCACCTCGTGGAATATTATATGGAATTCGAAGTGTTCATCCAATGTTTCGTGGCTTTCAGCAGCATGATACCCAAGAGTTTTTGCGTTGTTTTATGGACCAATTACATGAAGAATTAAAAGAAAACAGCCATGTATTGCCAATAATGTCGTCTACCAAAACTCCAATGATAGAGATGACAACCTCAGAAGAACCAGTAGATTCAGACTCTGTGTCTCAGTCAAGCTCCTTGTCCGATTCTGAGTATGAAACGTGTGATAGCAGCCTTTCCCAGCATTCTAATCAAGTTAAAGGACAGTTAAATACAAGTAGCGCAGATCGTAATCGAAGAACGCGTAAAGCACACAACAGTTCATCGCAGCCTCAAGCAGAAGTTCATTCAATTATAAGTGATGTATTTGATGGAAAATTACTCTCATCTGTACAATGCCTCACTTGTGATCGCGTTTCCACACGCGAAGAAACGTTTCAAGATCTTTCGTTACCCATTCCGAATCGAGACTATTTGAACATGCTCCATCAAAACCATAGCTTAAGCGCTCAAAGTCTTAATTCAATTGACACTTTGGCACCTAATAACACAGACGGATGGTTCACCTGGTTCTGGAAAGTTTTTCGGTCATGGCTGTGGGGCCCTTCTGTAACGTTATATGACTGTATGTCAAGTTTTTTTAGTGCAGACGAACTCAAAGGAGACAATATGTATAGTTGTGAAAAGTGCAATAAATTAAGAACAGGAATTAAATATTCACAAATTTTGGAACTACCGGAGGTACTGTGCATTCACTTGAAGCGATTCCGTCATGATTTGTCCTATAGTTCGAAAATATCGTCACCTGTTCATTTTCCTCTTGAAGGTTTCGATATGAAACCATATTTACATAAAGATTGTAAATCAGTGGTAACAGTGTACAATTTGGTTTCTGTAATTTGTCATCATGGTACCGTAGGCGGTGGTCACTATACATGTTTTGCCCGTAATCCTGTTACAGATCGTTGGTACCAATATGATGATCAACACGTCACAGAAGTACAAGCTAGCACTGTTCAGAACTGTCAAGCATATGTTCTATTTTATCGAAAGCATAATCCTCAAATGGATCTAGTTAGAGCAAAGGCAAGTGAAATTTCTGCGTTGAATCCAGTCCACACGGCAGAAATTCGATTTTATGTTGCACGTGAATGGCTCTCAAGATTTAGTACATTTGCGGAACCTGGACCAATCAATAATTGGACAATACTGTGTTTACACGGTGGCCTTCTACAGTCTAAAATGGCTTTGTTAGATCAGATTGCAGTACCTATATCTCAGCCATTGTGGGATTTTCTATATTGTACATTTGGTGGCGGCCCTGCTATAAACATGTTGTTTGAATGCGAAATTTGCAAAAGAGCAGCTGAATCTCTGAAACGACGCCAACTTTATGAATTATGTGTGTTCACGAAATTCACTGGTATGGATACCGAACATGATTTTGGCGCCATATATGCCATATCAATGCCTTGGCTGCGAAAATGGCAACAATTTGCTCGCGGGATTACTCATAAGGAACCGGGACCCATTTCTAATGCTAATATTGCCCTAACAGATGCTGCTCACACGTTACCAATTCGACAAGTGCGACCGGGCTCGGACTATGCCCAGGTGAATGCTCTTCTGTGGCGTTTCTTTTATGGTATTTATGGAGGAGGGCCAGAAATAATGCTTCGAGGAGCAGTTACAGAAGAGATTGAAATCATTGACCAAGATGAACAATTCGATTCTGACCACTTAGGAGACAAATTTGATTTTTCTGATACGGAAAGCAATATAGGAAATATGAATTCTGTTGATATGAATGAATCTGAAACGATGCAAGAAAATTTAATTGTAGATAATAGAAGTTCGGATGACAGTAATCGTTCGCCAATATTGTCTGTTCATTATGGCAATTTTAAAGAAGTCAAAAATACAAAACGTTTTGGAGGTAATAGTAAGAAGCTACGCCCACCATTACTTCGAAATAGTCTACGAAGGAAGAACACAAAAAGCCGAAATGCTATTAAAAGTGCATTTGGACCTACAGGTAATTACAATTTTCGGAGAAACTTCGATAGCATAGAAAATGGTTCAGCGGAAAAAGTACATTCCACTCAAGTTGATATCGAACCCGACTTACAGCAAAGTGCATTT---------AATAATCAAAAGCAATCATTCCTATATGAAAACAAGCCTAGAAAACCAAATTCAAAGAGCAACTATGAAAGATTAGGATCATATTCTGATGAAATAGTAGCGGTCCATACTGGACATACTAAAAATAGATCGAGAAGTAAAGATGGCGTAACTCTTCAAAAATTTGTTCAGTTTCCGGAATCCAGAGAGACCACCGAAACT
>oleae
ATGGCACAGAAAAGGTATAAAATGTGTCCACACATTGGCAATGAGCACGTGCTGGAGATTAAAAAGCTTGAAAAGGTAAAGTCATGTGCGGAGTGTGATTATTCCGGACCGAATCTATGGATCTGTCTTCAGAGGAATTGCTTACGTGTGGGATGCTCTGAACAAGCCAATGATCACAGCACTGAACATTTTCAGCTAGATAACTGCCATTGCCTACACATGAATATGTCATCACAACGTTTATGGTGCTATTTATGTGAACGAGAGGTGTTTATTGACGTGAAGCCAACATTGATAGAGGACCCATTTATTACAGCAATGAGGTCAACAGTCGCCTCGCAAAAATATGAAAAAGAT------AACAGTGATGGAAATGAAAGTGAAAATAACAAGGAAATGTCGGCATCCTCAGGATTGGTCGGGTTGCAAAACATCGCTAATACCTGTTACATGAACTCAGCGCTACAAGCGCTCAGTAACGTACAACCCATGACACATTACTTCCTCAACTGCAGTGATTTGGTTGAACACATTGTTGAGCAAAGTTCAAATCGGAATAAAGTTGGACTTGCTAAAAGTTATCAGCGGTTAATTCATGACATATGGAGCAGAAAGGGTATTGGAAAAGATTACATTGCACCTCGTGGAATATTATATGGAATTCGAAGTGTTCATCCAATGTTTCGTGGCTTTCAGCAGCATGATACCCAAGAGTTTTTGCGTTGTTTTATGGACCAATTACATGAAGAATTAAAAGAAAATAGCCCTGTTTTGCCAATAATGTCCTGTACCAAAACTCCAATGATAGAGATGAACAGCTCAGAAGGACCAGTAGATTCAGATTCTGTGTCTCAGTCAAGCTCCTTGTCAGATTCTGAGTATGAAACGTGTGATAGCAGCCTTTCCCAGCATTCTAATCAAGTCAAAGGACAGTTAAACACAAGTAGCGCAGATCGTAATCGAAGAACACGTAAAGCGCACAACAGTTCATCGCAGCCTCAAGCAGAAGTTCATTCAATTATAAGTGACGTATTTGATGGAAAATTACTCTCATCAGTACAATGCCTCACTTGTGATCGGGTTTCCACACGCGAAGAAACGTTTCAAGATCTTTCGTTACCTATTCCGAATCGAGACTATTTGAACATGCTCCATCAAACCCATAGCTTAAGCGCTCAAAGTCTTAATTCAATTGACACTTTGGCACCTAATAACACAGACGGATGGTTCACTTGGTTCTGGAAAGTTTTTCGATCATGGCTGTGGGGTCCTTCTGTAACGTTATATGACTGTATGTCAAGTTTTTTTAGTGCAGACGAACTCAAAGGAGACAATATGTATAGTTGTGAAAAGTGCAATAAATTAAGAACTGGGATTAAATATTCACAAATTTTGGAGCTTCCGGAGGTGTTGTGCATTCACTTGAAGCGGTTCCGTCATGATTTGTCCTATAGTTCGAAAATATCGTCACCAGTTCATTTTCCTCTTGAAGGTTTTGATATGAAACCATATTTACATAAAGATTGTAAATCAGTAGTAACAGTGTACAATGTGGTTTCTGTGATTTGTCATCATGGTACCGTAGGGGGTGGTCATTATACATGTTTTGCCCGTAATCCTGTTACAGATCGTTGGTATCAATATGATGATCAGCATGTCATAGAAGTACAAGCCAGCACTGTTCAGAACTGTCAAGCATATGTTCTATTTTATCGGAAACATAATCCTCAAATGGATTTAATTAGAGCAAAGGCAAGTGAAATTTCTGCATTGAATCCAGTTCACACCGCAGAAATTCGATTTTATGTTGCACGTGAATGGCTCTCAAGATTTAGTACATTTGCGGAACCTGGACCAATCAATAATTGGACAATACTGTGTTTACACGGTGGCCTTTTAGAGTCTAAAATGGCTTTGTTGGATCAGATTGCGGTACCTTTATCTCAGCAATTGTGGGATTTTCTATATTCTACATTTGGTGGTGGGCCTGCTATAAATATGTTGTTTGAATGTGAAATTTGCAAACGAGCAGCTGAATCTCTGAAACGACGCCAAATTTATGAATTATGTGTATTTACGAAATTCACTGGTATGGATACCGAACATGATTGTGGCGCTATATATGCCATATCAATGCCTTGGCTGCGAAAATGGCAACAATTTGCTCGCGGGATTACTTATAAGGAACCGGGACCCATTTCTAATGCTAATATTGCCCTAACAGATGCTGTTCAGTCGTTACCAATTCGACAAGTGCGTCCAGGCTCGGACTATGCCCAGGTGAATGCTCTTCTGTGGCGTTTCTTCTATGGTATTTATGGAGGAGGGCCAGCAATAATGCTTCGAGGAGCGGTTACAGAAGAGATTGAAATTATTGACCAAGATGAACAGTTTGAATCTGACCATTTAGCAGACAAACTCGATTTTTCAGATACGGAAAGCAATATAGGAAATATGAATTCTGTTGATATGAATGAATCCGAAACAATGCAAGAAAAT---------GATAATAGAAGTTCGGATGACAGTACTCGCTCGCCAATATTGTCCGTTCATTATGGCAATTTTAAAGAAACCAAAAATACGAAACGCTTTGGAGGTAATAGTAAGAAGTTGCGCTCACCATTACTTCGAAATAGCCTACGAAGAAAGAACACAAAAAGTCGAAATGCCATTAAAAGTGCATTTGGACCTACAGGTAATTACAATTTTCGGAGAAACTTCGATAGCATAGAGAATGGTTCAGCGGAAAAAGTACATTCCACTCAAGTTCATATCGAACCCGACTTACCGCAAAGTGCATTT---------AATAATCAAAAGCAATCATTCCTATATGAAAATAAGCCTAGAAAAACAATTTCAAAGAGCACCTATGAAAGCTTAGGAGCATATTCAGATGAAGTAGTAGCAGTGCATACTGGACATACAAAAAATAGATCGAAAAGTAAAGATGTCGTAACTCTTCAGAAATTTATTCAGTTTCCGGAATCCAGAGAGACCACCGAAACT
>tryoni
ATGGCACAGAAAAGGAGTAAGATGTGTCCACATATTGGCAATGAGCATGTGCTGGAGATTAAAAAGCTTGAAAAGGTAAAGTCATGTGCAGAGTGTGAATATTCCGGACCGAATCTATGGATCTGTCTTCAGAGAAATTGCTTACGTGTGGGATGCTCTGAACAAGCCAATGATCACAGTACTGAACATTTTCAGCTGGATAACTGCCATTGTCTACACATGAATATGTCATCACAACGTTTGTGGTGCTATTTATGTGAACGAGAGGTGTTTATTGACGTGAAGCCAACATTGATAGAGGATCCGTTTATAACAGCTATGAGGTCAACGGTCGCTTCGCCAAAATATGAAAAAGAT------AGCAGTGATGGAAATGAAAGTGAAAACAACGAGGAAATATCGTCGTCATCAGGATTAATCGGACTTCAAAACATCGCTAATACCTGTTACATGAACTCAGCACTACAAGCTCTCAGTAACGTACAACCCATGACACATTACTTCCTTAACTGCAGTGATCTGGTTGAACACATTGTTGAGCAAAGTTCAAATCGGAATAAAGTTGGACTTGCTAAAAGTTATCAGCGGTTAATTCATGACATATGGTGCAGAAAGGGTATTGGAAAAGATTACATTGCACCTCGTGGAATATTATATGGAATTCGAAGTGTTCATCCAATGTTTCGTGGCTTTCAGCAGCATGATACCCAAGAGTTTTTGCGTTGTTTTATGGACCAATTACATGAAGAATTAAAAGAAAATAGCCATGTATTGCCAATAATGTCATCTACCAAAACTCCAATGATAGAGACGAACACCTCCGAAGAACCAGTAGATTCAGACTCTGTGTCTCAGTCAAGCTCCTTGTCAGATTCTGAGTATGAAACGTGTGATAGCAGCCTTTCCCAGCATTCTAATCAAGTTAAAGGACAGTTAAATGCAAGTAGCGCAGATCGTAGTCGAAGAACGCGTAAATCACACAACAGTTCATCGCAGCCTCAAGCAGAAGTTCATTCAATTATAAGTGATGTATTTGATGGAAAATTACTCTCATCTGTACAATGCCTCACTTGTGATCGCATTTCCACACGCGAAGAAACGTTTCAAGATCTTTCGTTACCCATTCCGAATCGAGACTATTTGAACATGCTCCATCAAAACCATAGCTTAAGCGCTCAAAGTCTTAATTCAATTGACACTTTGGCACCTAATAACACAGACGGATGGTTCACCTGGTTCTGGAAGGTTTTTCGATCATGGCTGTGGGGCCCTTCTGTCACGTTATATGACTGTATGTCAAGTTTTTTTAGTGCAGACGAACTCAAAGGAGACAATATGTATAGTTGTGAAAAGTGCAATAAATTAAGAACAGGAATTAAATATTCACAAATTTTGGAACTACCGGAGGTGCTGTGCATTCACTTGAAGCGATTCCGTCATGATTTGTCCTACAGTTCGAAAATATCGTCACCAGTTCATTTTCCTCTTGAAGGTTTCGATATGAAACCATATTTACATAAAGATTGTAAATCAGTGGTAACAGTGTACAATTTGGTTTCTGTAATTTGTCATCATGGTACCGTAGGCGGTGGTCATTATACATGTTTTGCCCGTAATCCTGTTACAGATCGTTGGTACCAATATGATGATCAACACGTCACAGAAGTACAAGCTAGCACTGTTCAGAACTGTCAAGCATATGTTTTATTTTATCGAAAGCATAATCCTCAAATGGATCTAGTTAGAGCAAAGGCAAGTGAAATTTCTGCGTTGAATCCAGTCCACACGGCAGAAATTCGATTTTATGTTGCACGTGAATGGCTCTCAAGATTTAGTACATTTGCGGAACCTGGACCAATCAATAATTGGACAATACTGTGTTTACACGGTGGCCTCCTACAGTCTAAAATGGCTTTGTTAGATCAGATTGCAGTACCTATATCTCAGCCATTGTGGGATTTTCTATATTGTACATTTGGTGGCGGGCCTGCTATAAACATGTTGTTTGAATGCGAAATTTGCAAAAGAGCAGCTGAATCTCTGAAACGACGCCAACTTTATGAATTATGTGTGTTCACGAAATTCACTGGTATGGATACTGAACATGATTGTGGCGCCATATATGCCATATCAATGCCTTGGCTGCGAAAATGGCAACAATTTGCTCGCGGGATTACTCATAAGGAACCGGGACCCATTTCTAATGCTAATATTGCCCTAACAGATGCTGCTCAGACGTTACCAATTCGACAAGTGCGACCGGGCTCGGACTATGCCCAGGTGAATGCTCTTCTGTGGCGTTTCTTTTATGGTATTTATGGAGGAGGGCCAGAAATAATGCTTCGAGGAGCGGTTACAGAAGAGATTGAAATCATTGACCAAGATGAACAGTTCGATTCTGACCATTTAGGAGACAAATTTGATTTTTCTGATACGGAAAGCAATATAGGAAATATGAATTCTGTTGATATGAATGAATCTGAAGCGATGCAAGAAAATTTAATTGTAGATAGTAGAAGTTCGGATGACAGTAATCGTTCGCCAATATTGTCTGTTCATTATGGCAATTTTAAAGAAGTCAAAAATACAAAACGTTTTGGAGGTAATAGTAAGAAGCTACGCCCACCATTACTTCGAAATAGTCTACGAAGAAAGAACACAAAAAGCCGAAATGCTATTAAAAGTGCATTTGGACCTACAGGTAATTATAATTTTCGGAGGAACTTCGATAGCATAGAAAATGGTTCAGCGGAAAAAGTACATTCCACTCAAGTTGATATCGAACCCGACTTACAGCAAAGTGCATTT---------AATAATCAAAAGCAATCATTCCTATATGAAAACAAGCCTAGAAAACCAAATTCAAAGAGCAACTGTGAAAGATTAGGATCATATTCTGACGAAATAGTAGCGGTGCATACTGGACATACTAAAAATAGATCGAGAAGTAAAGATGGCGTAACTCTTCAGAAATTTGTTCAGTTTCCGGAATCCAGAGAGACCACCGAAACT
>zonata
ATGGCACAGAAAAGGAGTAAGATGTGTCCACATATTGGCAATGAGCATGTGCTGGAGATTAAAAAGCTTGAGAAGGTAAAATCATGTGCAGAGTGTGAATATTCCGGACCGAATCTATGGATCTGTCTTCAGAGAAATTGCTTACGTGTAGGATGCTCTGAACAAGCCAATGATCACAGTACTGAACATTTTCAGCTGGATAACTGCCATTGTCTACACATGAATATGTCATCACAACGTTTGTGGTGCTATTTATGTGAACGAGAGGTGTTTATTGACGTGAAGCCAACATTGATAGAGGATCCGTTTATAACAGCAATGAGGTCAACGGTCGCTTCGCCAAAATATGAAAAAGAT------AGCAGTGATGGAAATGAAAGTGAAAACACCGAGGAAATATTGTCATCATCAGGATTAATCGGACTTCAAAACATCGCTAATACCTGTTACATGAACTCAGCGCTACAAGCTCTCAGTAACGTACAACCAATGACACATTACTTCCTTAACTGCAGTGATCTGGTTGAACACATTGTTGAGCAAAGTTCAAATCGGAATAAAGTTGGACTTGCTAAAAGTTATCAGCGGTTAATTCATGACATATGGTGCAGAAAGGGTATTGGAAAAGATTACATTGCACCTCGTGGAATATTATATGGAATTCGAAGTGTTCATCCAATGTTTCGCGGCTTTCAGCAGCATGACACCCAAGAGTTTTTGCGTTGTTTTATGGACCAATTACATGAAGAATTAAAAGAAAATAGCCATGTATTACCAATAATGTCT---ACCAAAACTCCAATGGTAGAGATGAACACCTCAGAAGAACCAGTAGATTCAGACTCTGTGTCTCAGTCAAGCTCCTTGTCAGATTCTGAATATGAAACGTGTGATAGCAGCTTCTCCCAGCATTCTAATCAAGTTAAAGGACAGTTAAATACAAGTAGCGCAGATCGTAATCGAAGAACGCGTAAAGCACACAACAGTTTATCGCAGCCTCAAGCAGAAGTTCATTCAATTATAAGTGATGTATTTGATGGAAAATTACTCTCATCTGTACAATGCCTCACTTGTGATCGCGTTTCCACACGCGAAGAAACGTTTCAAGATCTTTCGTTACCCATTCCGAATCGAGACTATTTGAACATGCTCCATCAAAACCATAGCTTAAGCGCTCAAAGTCTTAATTCAATTGACACTTTGGCACCTAATAACACAGACGGATGGTTCACCTGGTTCTGGAAAGTTTTTCGATCATGGCTGTGGGGCCCTTCTGTAACGTTATATGATTGTATGTCAAGTTTTTTTAGTGCAGACGAACTCAAAGGAGACAATATGTATAGTTGTGAAAAGTGCAATAAATTAAGAACTGGAATTAAATATTCACAAATTTTGGAACTACCGGAGGTGCTGTGCATTCACTTGAAGCGATTCCGTCATGATTTGTCCTATAGTTCGAAAATATCGTCACCGGTTCATTTTCCTCTTGAAGGTTTCGATATGAAACCATATTTACATAAAGATTGTAAATCAGTGGTAACAGTGTACAATTTGGTTTCTGTAATTTGTCATCATGGTACCGTAGGCGGTGGTCACTATACATGTTTTGCCCGTAATCCTGTTACAGATCGTTGGTACCAATATGATGATCAACACGTCACAGAAGTACAAGCTAGTACTGTTCAGAACTGTCAAGCATATGTTCTATTTTATCGAAAGCATAATCCTCAAATGCATCTAGTTAGAGCAAAGGCAAGTGAAATTTCTGCGTTGAATCCAGTCCACACGGCAGAAATTCGATTTTATGTTGCACGTGAATGGCTCTCAAGATTTAGTACATTTGCGGAACCTGGACCAATCAATAATTGGACAATACTGTGTTTACACGGTGGCCTTCTACAGTCTAAAATGGCTTTGTTAGATCAGATTGCAGTACCTATATCTCAGCCATTGTGGGATTTTCTATATTGTACATTTGGTGGCGGCCCTGCTATAAACATGTTGTTTGAATGCGAAATTTGCAAAAGAGCAGTTGAATCTCTGAAACGACGCCAACTTTATGAATTATGTGTGTTCACGAAATTCACTGGTATGGATACCGAACATGATTGTGGCGCCATATATGCCATATCAATGCCTTGGCTGCGAAAATGGCAACAATTTGCTCGCGGGATTACTCATAAGGAACCGGGACCCATTTCTAATGCTAATATTGCCCTAACAGATGCTGCTCAGACGTTACCAATTCGACAAGTGCGGCCGGGGTCGGACTATGCCCAGGTGAATGCTCTTCTGTGGCGTTTCTTTTATGGTATTTATGGAGGAGGGCCAGAAATAATGCTTCGAGGAGCGGTTACAGAAGAGATTGAAGTCATTGACCAAGATGAACAGTTCGATTCTGACCACTTAGGAGAAAAATTTGATTTTTCTGATACGGAAAGCAACATAGGAAATATGAATTCTGTTGATATGAATGAATCTGAAACGATGCAAGAAAATTTAATTGTAGATAATAGAAGTTCGGATGACAGTAATCGCTCGCCGATATTGTCTGTTCATTATGGCAATTTTAAGGAAGTCAAAAATACAAAACGTTTTGGAGGTAATAGTAAGAAGCTACGTCCACCATTACTTCGAAATAGTCTACGAAGAAAGAACACAAAAAGCCGAAATGCTATTAAAAGTGCATTTGGACCTACAGGTAATTACAATTTTCGGAGAAACTTCGATAGCATAGAAAATGGTTCAGCGGAAAAAGTACATTCCACTCAAGTTGAAATCGAACCCGACTTACAGCAAAGTGCATTT---------AATAATCAAAAGCAATCATTCCTATATGAAAACAAGCCTAGAAAACCAAATTCAAAGAGCAACTATGAAAGAGTAGGATCATATTCTGATGAAGTAGTAGCGGTGCATACTGGACATACTAAAAATAGATCGAGAAGTAAAGATTGCGTAACTCTTCAGAAATTTGTTCAGTTTCCGGAATCCAGAGAGACCACCGAAACT
