# Supplementary material for: The Impact of Fast Radiation on the Phylogeny of Bactrocera Fruit Flies as Revealed by Multiple Evolutionary Models and Mutation Rate-Calibrated Clock
Source: Insects. 2022 Jun 30;13(7):603. doi: 10.3390/insects13070603 (PMC9319077; doi:10.3390/insects13070603)
Supplement: Supplementary file 1 [file insects-13-00603-s001.zip › File S1/ceratitis_908.fasta]

>bryoniae
ATGATGCTCATCCAGCCTACACCTCAACAACGTATTTCCATTCGTGAGGAACTACGTGAACCGGAAAACCAATCGGATATCGACCGTGATATCAAACTCATACGCGAATGGTTGGACACACAACCGCATCTGCCCAAGGATATGGACGATGGTCGTTTGGCCACATTCTTGCGTGGCTGCAAATTCAGTTTGGAGAAGGTGAAAAAGAAGCTCGACATGTACTATACTATGCGTAATGCCGTACCGGAATTCTTCGCCAATCGTGATATTAATCGGCCAGAATTGGCGATGGTCTTGGATTACTTACACTGCCCAACGTTACCTGGTCTCACGCCCAACGGTCGCCGCATCACTTTTGTTCGTGGCATTGATGTCGACTTTCAAGCGCAGCACATTAACGATGCCGCCAAGGTGGCGCTCATGATCGGCGATATTCGTCTGTTGGAGGAGAAAGTCGGCATTGCCGGTGATATTTTCATTGTCGATGCTACGCTGGCTTCGGCACATCATTTTGCCAAATTCACGCCAACTGTGATTAAAAAATTCCTCATTGCCGTGCAGGAGGCATACCCGGTGAAGGTGAAGGAGGTGCATGTGTTCAATATTTCCCCATTGGTAGATACGATCTTCAACTTTGTGCGCCCCTTCGTTAAGGAGAAGATACGTAATCGTATCACTTTCCACAGCAACATCGAAAGCTTGTACAAGGCGGTGCCACGTGACTTGTTGCCCGACGAATATGGCGGCAAAGCTGGTTCGGTGGTGGAATTGAATCAACAATGGAAGAAGAAGTTGGAGGAATACACACCTTGGTTCAAGGAGCAGGAGGGCAAGAAGGCCAACGAAGCGTTGCGTCCCGGCTCACCGAAGACTAGCGACGATTTGTTCGGTATGGAGGGCACCTTCCGACAACTGAAC
>ceratitis
ATGATGCTCGTACAGCCCACACCTCAACAACGCATCTCCATCCGTGAAGAGCTTCGTGAACCCGAAAATCAATCGGATATCGATCGTGATATCAAGTTAATACGCGAATGGTTGGATACACAACCGCATCTACCCAAGGACATGGATGATGGCCGTTTGGCTACATTCTTGCGTGGCTGCAAATTCAGTTTAGAGAAGGTGAAAAAGAAGCTCGACATGTACTATACTATGCGAAACGCCGTGCCAGAGTTCTTTGCCAATCGTGATATACAAAGACCTGAATTGGCTATGGTATTGGATTATTTACACTGCCCAACTCTGCCTGGTCTCACGCCGAACGGTCGTCGTATTACGTTCGTGCGCGGCATTGATGTTGATTTTCAAGCTCATCACATCAACGACGCTGCCAAGGTGGCGCTCATGATCGGTGATATTCGTTTGTTGGAGGAGAAAGTCGGCATTGCGGGCGATATTTTCATTGTCGATGCAACCCTAGCGTCGGCTCATCATTTTGCCAAATTTACGCCAACTGTGATTAAGAAATTCCTCATTGCCGTGCAGGAGGCATACCCGGTGAAGGTGAAAGAGGTGCATGTGTTCAATATTTCGCCATTGGTAGACACGATCTTTAATTTTGTACGTCCCTTCGTTAAGGAGAAGATCCGCAATCGTATCACTTTCCACAGCAACATCGAGAGTCTATACAAGGCAGTGCCACGTGATTTGCTGCCCGACGAATACGGCGGCAAAGCTGGTTCGGTTGTTGAATTGAATCAACAATGGAAGAAGAAATTGGAGGAATACACACCATGGTTCAAGGAGCAGGAGGACAAAAAGGCCAACGAAGCATTACGTCCCGGTTCACCAAAGACCAGCGACGATCTGTTCGGTATGGAGGGTACTTTCCGACAACTGAAC
>correcta
ATGATGCTCATCCAGCCAACACCACAACAACGCATCTCTATTCGTGAGGAACTACGCGAACCTGAAAACCAATCGGATATCGATCGTGATATCAAACTCATACGCGAATGGTTGGACACACAACCGCATCTGCCCAAGGATATGGACGATGGCCGTTTGGCCACATTCTTGCGTGGCTGCAAATTCAGTTTGGAGAAGGTGAAAAAGAAGCTCGACATGTACTATACAATGCGTAATGCCGTACCGGAATTCTTCGCCAATCGTGATATTAATCGGCCAGAATTGGCGATGGTTTTGGATTACTTACACTGCCCAACTTTACCTGGTCTTACGCCCAACGGTCGCCGCATCACTTTCGTACGCGGCATTGATGTCGACTTTCAGGCACAGCACATTAACGATGCCGCCAAGGTGGCGCTCATGATCGGCGATATTCGCCTGTTGGAGGAGAAAGTCGGCATTGCTGGTGATATTTTCATTGTCGATGCTACACTGGCTTCGGCACATCATTTTGCCAAATTCACGCCAACTGTGATTAAGAAATTCCTCATTGCCGTGCAGGAGGCATACCCGGTGAAGGTGAAGGAAGTGCATGTGTTCAATATTTCCCCATTGGTCGACACGATCTTCAACTTTGTGCGCCCCTTCGTTAAGGAGAAGATACGCAATCGTATCACTTTCCACAGCAACATCGAAAGCTTGTACAAGGCGGTGCCACGTGATTTGTTGCCCGACGAATATGGCGGCAAAGCTGGTTCGGTGGTCGAATTGAATCAACAATGGAAGAAGAAATTGGAGGAATACACACCTTGGTTCAAAGAGCAGGAGGACAAGAAGGCCAACGAAGCGTTGCGTCCCGGCTCACCGAAGACCAGTGACGATTTGTTCGGTATGGAGGGCACCTTCCGGCAACTGAAC
>cucurbitae
ATGATGCTCATTCAGCCCACACCCCAACAACGCGTCTCCATTCGTGAGGAACTTCGCGAACCCGAAAACCAATCGGATATCGATCGTGACATTAAGCTCATACGCGAATGGTTGGACACACAACCGCATCTGCCCAAGGATATGGATGATGGCCGTTTGGCAACATTCTTGCGTGGCTGCAAATTCAGTTTGGAGAAGGTGAAAAAGAAGCTGGACATGTACTATACGATGCGTAATGCCGTACCGGAATTCTTTGCCAATCGTGATATCAGTCGGCCTGAATTGTCAATGGTCTTGGATTACTTACACTGCCCAACTCTGCCCGGTCTCACGCCCAACGGTCGCCGTATCACTTTCGTGCGCGGCATTGATGTCGACTTCCAGGCGCACCACATTAACGATGCCGCCAAAGTGGCACTCATGATCGGCGATATTCGTCTGTTGGAGGAGAAAGTCGGCATTGCCGGTGATATTTTCATTGTCGATGCCACACTGGCTACGGCACACCATTTTGCCAAATTCACGCCAACTGTGATTAAGAAATTCCTCATTGCTGTGCAGGAGGCATACCCGGTGAAGGTAAAGGAGGTGCATGTGTTCAATATTTCACCATTGGTCGATACGATCTTCAACTTTGTGCGTCCCTTCGTTAAGGAGAAGATTCGCAATCGTATCACTTTCCACAGCAACATCGAAAGCCTGTACAAGGCGGTGCCACGTGACTTGTTGCCCGACGAATATGGTGGCAAAGCTGGTTCGGTTGTTGAATTGAATCAGCAATGGAAGAAGAAGTTGGAGGAATACACACCATGGTTCAAAGAACAGGAGGGCAAGAAGGCCAACGAATCGTTGCGTCCCGGCTCACCGAAGACCAAAGACGATTTGTTCGGCATGGAGGGCACCTTCAGACAACTGAAC
>dorsalis
ATGATGCTCATCCAGCCTACACCTCAACAACGCATCTCCATTCGTGAGGAACTACGCGAACCCGAAAACCAATCGGATATCGATCGTGACATCAAACTCATACGCGAATGGTTGGACACACAACCGCATCTACCCAAGGATATGGACGATGGCCGTTTGGCCACATTCTTGCGTGGCTGCAAATTCAGTTTGGAGAAGGTGAAAAAGAAGCTCGACATGTACTATACAATGCGTAATGCCGTACCGGAATTCTTCGCCAATCGTGATATTAATCGGCCAGAATTGGCGATGGTCTTGGATTACTTACACTGCCCAACTTTACCTGGTCTCACGCCCAACGGTCGCCGCATCACTTTCGTTCGCGGCATTGATGTCGACTTTCAGGCGCAGCACATTAACGATGCCGCCAAGGTGGCGCTCATGATCGGCGATATTCGCCTGTTGGAGGAGAAAGTCGGCATTGCCGGTGATATTTTCATTGTCGATGCTACGCTGGCTTCGGCACATCATTTTGCCAAATTCACGCCAACTGTGATTAAAAAATTCCTCATTGCCGTGCAGGAGGCATACCCGGTGAAGGTGAAGGAAGTGCATGTGTTCAATATTTCCCCATTGGTAGATACGATCTTCAACTTTGTGCGCCCCTTCGTTAAGGAGAAGATACGCAATCGTATCACTTTCCACAGCAACATCGAAAGCTTGTACAAGGCGGTGCCACGCGACTTGTTGCCCGACGAATATGGCGGCAAAGCTGGTTCGGTGGTCAAATTGAATCAACAATGGAAGAAGAAGTTGGAGGAATACACACCTTGGTTCAAAGAGCAGGAGGGCAAGAAGGCCAACGAAGCGTTGCGTCCCGGCTCACCGAAGACCAGCGACGATTTGTTCGGTATGGAGGGTACCTTCCGACAACTGAAC
>jarvisi
ATGATGCTCATCCAGCCTACACCTCAACAACGCATCTCCATTCGTGAGGAACTACGCGAACCCGAAAACCAATCGGATATCGATCGTGACATCAAACTCATACGCGAATGGTTGGACACACAACCGCATCTGCCCAAGGATATGGACGATGGCCGTTTGGCCACATTCTTGCGTGGCTGCAAATTCAGTTTGGAGAAGGTGAAAAAGAAGCTCGACATGTACTATACAATGCGTAATGCCGTACCGGAATTCTTCGCCAATCGTGATATTAATCGGCCAGAATTGGCGATGGTCTTGGATTACTTACACTGCCCAACTTTACCTGGTCTCACGCCCAACGGTCGCCGCATCACTTTCGTTCGCGGCATTGATGTCGACTTTCAGGCGCAGCACATTAACGATGCCGCCAAGGTGGCGCTCATGATCGGCGATATTCGCCTGTTGGAGGAGAAAGTCGGCATTGCCGGTGATATTTTCATTGTCGATGCTTCGCTGGCTTCGGCACATCATTTTGCCAAATTCACGCCAACTGTGATTAAAAAATTCCTCATTGCCGTGCAGGAGGCATACCCGGTGAAGGTGAAGGAAGTGCATGTGTTCAATATTTCCCCATTGGTAGATACGATCTTCAACTTTGTGCGCCCCTTCGTTAAGGAGAAGATACGCAATCGTATCACTTTCCACAGCAACATCGAAAGCTTGTACAAGGCGGTGCCACGTGACTTGTTGCCCGACGAATATGGCGGCAAAGCTGGTTCGGTGGTCGAATTGAATCAACAATGGAAGAAGAAGTTGGAGGAATACACACCTTGGTTCAAAGAGCAGGAGGGCAAGAAGGCCAACGAAGCGTTGCGTCCCGGCTCACCGAAGACCAGTGACGATTTGTTCGGTATGGAGGGCACCTTCCGACAACTGAAC
>latifrons
ATGATGCTCATCCAGCCTACACCTCAACAACGCATCTCCATTCGTGAAGAACTTCGCGAACCTGAAAACCAATCGGATATCGATCGCGACATCAAACTCATACGCGAATGGTTGGACACACAACCGCATCTGCCCAAGGATATGGACGATGGCCGTTTGGCCACATTCTTGCGTGGCTGCAAATTCAGTTTGGAGAAGGTGAAAAAGAAGCTCGACATGTACTATACAATGCGTAATGCCGTACCGGAATTCTTCGCCAATCGTGATATTAATCGGCCAGAATTGGCAATGGTCTTGGATTACTTACACTGCCCAACTTTACCTGGTCTCACGCCCAACGGTCGCCGCATCACTTTCGTTCGCGGCATTGATGTCGACTTTCAGGCGCAGCACATTAACGATGCCGCCAAGGTGGCGCTCATGATCGGCGATATTCGCCTGTTGGAGGAGAAAGTCGGCATTGCCGGTGATATTTTCATTGTCGATGCTACGCTGGCTTCAGCACATCATTTTGCCAAATTCACGCCAACTGTGATTAAGAAATTCCTCATTGCTGTGCAGGAGGCATACCCGGTGAAGGTGAAGGAAGTGCATGTGTTCAATATTTCACCATTGGTCGATACGATCTTCAACTTTGTGCGCCCCTTCGTTAAGGAGAAGATACGCAATCGTATCACTTTCCACAGCAACATCGAAAGCTTATACAAGGCGGTGCCACGTGACTTGTTGCCCGACGAATATGGCGGCAAAGCTGGTTCGGTGGTCGAATTGAATCAACAATGGAGGAAAAAGTTGGAGGAATACACACCTTGGTTCAAAGAGCAGGAGGGCAAGAAGGCCAACGAAGCGTTGCGTCCCGGCTCACCGAAGACCAGCGACGATTTGTTCGGTATGGAGGGCACCTTCCGACAACTGAAC
>minax
ATGATGCTCATTCAGCCCACACCTCAACAACGTATCTCCATTCGTGAGGAACTTCGCGAACCCGAAAGCCAATCGGATATCGATCGCGACATCAAACTCATACGCGAATGGTTGGACACACAACCTCATCTGCCCAAGGATATGGATGATGGTCGCTTGGCTACATTCTTACGTGGCTGCAAATTCAGTTTGGAGAAGGTGAAAAAGAAGCTCGACATGTACTATACGATGCGTAATGCCGTGCCGGAATTCTTTGCCAATCGTGATATTAAGCGGCCCGAATTGGCGATGGTCTTGGATTATTTACACTGCCCAACTCTACCTGGTCTCACGCCCAACGGCCGTCGCATCACTTTTGTGCGTGGCATTGATGTCGACTTTCAGGCGCACCATATTAACGATGCCGCCAAGGTGGCGCTCATGATCGGGGATATTCGGCTATTAGAGGAGAAAGTCGGCATTGCCGGTGATATTTTCATTGTCGATGCTACGCTGGCTTCGGCACATCATTTTGCCAAATTCACGCCAACTGTGATTAAGAAATTCCTTATTGCTGTGCAGGAGGCATACCCGGTGAAGGTGAAGGAGGTGCATGTGTTCAATATCTCACCATTGGTCGATACGATCTTTAATTTTGTGCGTCCCTTCGTTAAGGAGAAGATTCGCAATCGTATCACTTTCCATAGCAACATCGAAAGCTTATACAAGGCGGTGCCACGTGATTTGTTGCCCAACGAATATGGCGGCAAAGCTGGGTCGGTGATCGAATTGAATCAACAGTGGAAGAATAAATTGGAGGAATACACCCCATGGTTCCAAGAGCAAGAGAATAAGAAGGCAAACGAAGCGCTGCGTCCTGGCTCACCGAAGACTAGCGACGACCTGTTCGGCATGGAGGGCACCTTCCGACAACTGAAC
>musae
ATGATGCTCATCCAGCCTACACCTCAACAACGCATCTCCATTCGTGAGGAACTACGCGAACCCGAAAACCAATCGGATATCGATCGTGACATCAAACTCATACGTGAATGGTTGGACACACAACCGCATCTGCCCAAAGATATGGACGATGGCCGTTTGGCCACATTCTTGCGTGGCTGCAAATTCAGTTTGGAGAAGGTGAAAAAGAAGCTCGACATGTACTATACAATGCGTAATGCCGTACCGGAATTCTTCGCCAATCGTGATATTAATCGGCCAGAATTGGCGATGGTCTTGGATTACTTACACTGCCCAACTTTACCTGGTCTCACGCCCAACGGTCGCCGCATCACGTTCGTTCGCGGCATTGATGTCGACTTTCAGGCGCAGCATATTAACGATGCCGCCAAGGTGGCGCTTATGATCGGCGATATTCGCCTGTTGGAGGAGAAAGTCGGCATTGCCGGTGATATTTTCATTGTCGATGCTACGCTGGCTTCGGCACATCATTTTGCCAAATTCACGCCAACTGTGATTAAAAAATTCCTCATTGCCGTGCAGGAGGCATACCCGGTGAAGGTGAAGGAAGTGCATGTTTTCAATATTTCCCCATTGGTAGATACGATCTTCAACTTTGTGCGCCCCTTCGTTAAGGAGAAGATACGCAATCGTATCACTTTCCACAGCAACATCGAAAGCTTGTACAAGGCGGTGCCACGTGACTTGTTGCCCGACGAATATGGCGGCAAAGCTGGTTCGGTGGTCGAATTGAATCAACAATGGAAGAAGAAATTGGAGGAATACTCACCTTGGTTCAAAGAGCAGGAGGGCAAGAAGGCCAACGAAGCGTTGCGTCCCGGCTCACCGAAGACCAGTGACGATTTGTTCGGAATGGAGGGCACCTTCCGTCAACTGAAC
>oleae
ATGATGCTCATTCAGCCTACACCTCAACAACGCATCACCATTCGTGAGGAACTACGCGAACCCGAAAACCAATCGGATATCGATCGTGACATCAAACTCATACGCGAATGGTTGGACACACAACCACATCTGCCCAAGGATATGGATGATGGCCGCTTGGCCACATTCTTACGTGGCTGCAAATTCAGTTTGGAGAAGGTGAAAAAGAAGCTCGACATGTACTATACAATGCGTAATGCCGTACCGGAATTCTTTGCAAATCGTGATATTAATCGGCCCGAATTGGCGATGGTCTTGGATTACTTACACTGCCCAACTCTACCCGGTCTCACGCCCAATGGTCGCCGCATCACTTTCGTGCGCGGTATTGATGTCGACTTTCAGGCGCAGCACATTAACGATGCCGCCAAGGTGGCGCTCATGATTGGCGATATTCGTCTGTTGGAGGAGAAAGTCGGTATTGCCGGTGATATTTTCATTGTCGATGCTACACTAGCTTCCGCACATCATTTTGCAAAATTCACGCCAACTGTGATTAAGAAATTCCTCATTGCCGTGCAGGAGGGCTATCCGGTCAAGGTGAAGGAGGTGCATGTGTTCAATATTTCACCATTGGTCGATACGATCTTCAACTTTGTACGTCCCTTTGTTAAAGAGAAGATACGCAATCGTATCACTTTCCACAGCAACATCGAAAGCTTGTACAAGGCCGTGCCACGTGACTTGTTGCCCGACGAATATGGCGGCAAAGCTGGTTCGGTGGTCGAATTGAATCAACAATGGAAGAAAAAGTTGGAGGAATACACACCATGGTTCAAAGAGCAGGAGGGCAAGAAAGCCAACGAAGCGTTGCGTCCTGGCTCACCGAAGACCAGCGACGATTTGTTCGGTATGGAGGGCACCTTCCGACAACTGAAC
>tryoni
ATGATGCTCATCCAGCCTACACCTCAACAACGCATCTCCATTCGTGAGGAACTACGCGAACCCGAAAACCAATCGGATATCGATCGTGACATCAAACTCATACGCGAATGGTTGGACACACAACCGCATCTGCCCAAGGATATGGACGATGGCCGTTTGGCCACATTCTTGCGTGGCTGCAAATTCAGTTTGGAGAAGGTGAAAAAGAAGCTCGACATGTACTATACAATGCGTAATGCCGTACCGGAATTCTTCGCCAATCGTGATATTAATCGGCCAGAATTGGCGATGGTCTTGGATTACTTACACTGCCCAACTTTACCTGGTCTCACGCCCAACGGTCGCCGCATCACTTTCGTTCGCGGCATTGATGTCGACTTTCAGGCGCAGCACATTAACGATGCCGCCAAGGTGGCGCTCATGATCGGCGACATTCGCCTGTTGGAGGAGAAAGTCGGCATTGCCGGTGATATTTTCATTGTCGATGCTACGCTGGCTTCGGCACATCATTTTGCCAAATTCACGCCTACTGTGATTAAAAAATTCCTCATTGCGGTGCAGGAGGCATACCCGGTGAAGGTGAAGGAGGTACATGTGTTCAATATTTCCCCATTGGTAGATACGATCTTCAACTTTGTGCGCCCCTTCGTTAAGGAGAAGATACGCAATCGTATCACTTTCCACAGCAACATCGAAAGCTTGTACAAGGCGGTGCCACGTGACTTGTTGCCCGACGAATATGGCGGCAAAGCTGGTTCGGTGGTCGAATTGAATCAACAATGGAAGAAGAAGTTGGAGGAATACACACCTTGGTTCAAAGAGCAGGAGGGCAAGAAGGCCAACGAAGCGTTGCGTCCCGGCTCACCGAAGACCAGTGACGATTTGTTCGGTATGGAGGGCACCTTCCGACAGCTGAAC
>zonata
ATGATGCTTATCCAGCCTACACCTCAACAACGCATCTCCATTCGTGAGGAACTACGCGAACCCGAAAACCAATCGGATATCGATCGTGACATCAAACTCATACGCGAATGGTTGGACACACAACCGCATCTGCCCAAGGATATGGACGATGGCCGTTTGGCCACATTCTTGCGTGGCTGCAAATTTAGTTTGGAGAAGGTGAAAAAGAAGCTGGACATGTACTATACAATGCGTAATGCCGTACCGGAATTCTTCGCCAATCGTGATATTAATCGGCCAGAATTGGCGATGGTCTTGGATTACTTACACTGCCCAACTTTACCTGGTCTCACGCCCAACGGTCGCCGCATCACTTTCGTTCGCGGCATTGATGTCGACTTTCAGGCGCAGCACATTAACGATGCCGCCAAGGTGGCGCTCATGATCGGCGATATTCGCCTGTTGGAGGAGAAAGTCGGTATTGCCGGTGATATTTTCATTGTCGATGCTACGCTGGCTTCGGCACATCATTTTGCCAAATTCACGCCAACTGTGATTAAAAAATTCCTCATTGCCGTGCAGGAGGCATACCCGGTGAAGGTGAAGGAAGTGCATGTGTTCAATATTTCCCCATTGGTCGACACGATCTTCAACTTTGTGCGCCCTTTCGTTAAGGAGAAGATACGCAATCGTATCACTTTCCACAGCAACATCGAAAGCTTGTACAAGGCGGTGCCACGTGACTTGCTGCCCGACGAATATGGCGGCAAAGCTGGTTCGGTGGTCGAATTGAATCAACAATGGAAAAAGAAGTTGGAGGAATACACACCTTGGTTCAAAGAGCAGGAGGACAAGAAGGCCAACGAAGCGTTGCGTCCCGGCTCACCGAAGACCAGTGACGATTTGTTCGGCATGGAGGGCACCTTCCGACAACTGAAC
