# Supplementary material for: The Impact of Fast Radiation on the Phylogeny of Bactrocera Fruit Flies as Revealed by Multiple Evolutionary Models and Mutation Rate-Calibrated Clock
Source: Insects. 2022 Jun 30;13(7):603. doi: 10.3390/insects13070603 (PMC9319077; doi:10.3390/insects13070603)
Supplement: Supplementary file 1 [file insects-13-00603-s001.zip › File S1/ceratitis_9338.fasta]

>bryoniae
ATGACGTGGGAACCGCAAGCCGAAGGTTTACAGCAAATAATTACAATCCTTAAACAGTCTCAGTCTCCGGACACAGCCACTCAAATGGCTGTTCAACTGAAACTGGAGGAATTAAATCAGTATCCCGATTTCAACAATTATCTTATCTTTGTACTGACAAAACTCAAAACGGAAGAGGAGCCAACGCGCTCCCTTAGCGGTCTAATATTGAAAAATAATATACGAATGCATGGAAATAACTTGCAGCCAGAGATTGTCGAATATATTAAGCACGAATGTTTACAAGCTATTGGGGATCCCTCACCGCTAATACGTGCTACTGTTGGTATATTAATTACGACTATCGCCAGTAATGGCGGTCTGCAGAATTGGCCTCAATTACTACCCTCCCTATGCGATATGCTAGATTCACAAGACTACAATGTATGTGAAGGTGCTTTCAGTGCGTTACAGAAAATATGCGAAGACTCGGCTGAAATACTTGATTCGGCAGCACTCAATCGGCCATTAAACGTTATGATACCGAAATTTCTGCAATATTTCAGCCACAATAGCCCAAAGATTCGCTCACATGCCATAGCTTGTATAAATCAATTTATTGTAAATCGATCACAAGCTTTGATGCTCCATATAGACACATTCATTGAAAGTTTGTTTAACCTATCTTCTGATGAGGATCACGAGGTAAGAAAGAATGTATGTCACGGATTGGTTATGTTGTTGGAAGTGCGCATGGATCGTTTGTTGCCGCATATGCCCCAAATTATAGAGTATATGCTAATGCGTACTCAAGACTCAGATGAAGGTGTAGCCCTTGAAGCCTCGGAATTTTGGTTATCTCTTGCTGAGCAAAATATTTGCAAAGAAGTGTTAGCGCCATATTTGGGACAATTAGCACCTGTGTTAGTACACGGAATGCGTTATTCAGAAATTGATATCATCCTATTAAAAGGAAATGTTGAAGAGGATGATATGGTGCCCGATCGAGAGGAGGACATACGTCCCAGATTCCATAAATCTCGTACGCATACAATCAAATCCGGCGAAACAGGTGTTGATGAAGATGATGACGAC---------GTGCTAGATGACGATAGTTCCCTCTCTGAATGGAATTTACGAAAATGTAGTGCAGCCGCATTGGACGTACTAGCAAATGTCTTCCGCGAAGAATGTTTACCCATTGTTTTGCCTATTCTCAAGGATACTCTATTTCATCAGGAGTGGGTTATCAAGGAGAGCGGTGTATTGGCATTAGGCGCAATTGCTGAAGGCTGCATGCAAGGAATGATACAGCATCTACCCGAACTGATACCATATTTGATTAGTTGTTTATCAGATAAAAAAGCGCTAGTTCGATCTATCACTTGTTGGACACTATCACGTTATGCTAATTGGGTTGTAAATCAGCCACATGATCAATATTTGAAACCATTAATGGAAGAATTGCTTAAGCGTATATTAGATTCCAATAAGCGCGTACAAGAGGCAGCCTGCTCTGCATTCGCCACACTTGAAGAAGAGGCTTGTACCGAACTGGTGCCATATTTAGAATATATATTGAAAACGCTAGTGTTCGCGTTTTCGAAATATCAGCATAAAAACTTGCTTATTCTATATGATGCAGTTGGCACCTTAGCTGATTCGGTCGGTCACCATCTGAATAAACCACAATATATTGACATTTTGATGCCACCATTAATTGAAAAGTGGAACTTACTTAAGGATGATGATAAAGATCTGTTTCCTCTATTGGAGTGTTTGTCAAGTATCGCTACCGCATTGCAGTCTGGATTCTTACCTTATTGCGATCCAGTTTACCAACGTTGCATATCGCTGATAGAACAAACACTGAATCAGGATATGGCTTGTAAAACAAATCCTGGTTTCGAGCATCCAGATAAGGAGCGCATGATTGTTGCATTGGATTTGCTGTCAGGTTTGGCTGAGGGTTTAGATGGACATATTGAATCTTTAGTCGTCAAAAGCAATATAATGCAATTGCTCTATCAATGTATGCAAGATGTGTTGCCAGAAGTGCGACAATCATCGTTTGCATTATTGGGCGACTTGACTAAAGCCTGTTTTCAGCATGTGCATCCATTCATGTCGGAATTCTTTCCGATTTTGGGTCAAAATCTAAATCCTGATTACATTTCTGTATGTAATAATGCCACCTGGGCAATTGGTGAAATATGCATGAAACTAGGTGAGGAAACGCGACAGTACATACACCTCGTACTCAACGAACTGTTCGTGATCATAAATAGACCAAATACACCAAAAACGCTGCTTGAAAATACAGCAATAACAATCGGTCGTCTAGGTTATGTGTGCCCAGTTGAAGTGGCTCCTTATTTGCCAGAATTTGTACGACAGTGGTGTACATCTCTGCGTCATATAAGAGATAATGATGAGAAGGATTCAGCATTTCGTGGAATGTGTCACATGATTACCGTAAATCCTGGTGGCGTAGTGCCAGATTTTATATTCTTCTGCGATGCAGTGGCTTCATGGGTCAATCCGCCACAAGACTTGCATCAAATGATACAAAAGATATTACATGGCTTCAAAACCCAGGTGGGTGAAGAAAATTGGCGTCGTTTCGTCGATCAATTCCCGCCGAATCTTTCCGAGCGTCTAGGCGCTATGTAC
>ceratitis
ATGACGTGGGAACCGCAAGCCGAAGGTTTACAGCAAATAATTACAATCCTCAAGCAATCTCAGTCGCCGGATACGGCAACTCAGATGGCTGTACAACTGAAACTGGAGGAATTAAATCAATATCCCGATTTCAATAATTATCTTATCTACGTACTGACTAAACTGAAAAGCGAAGATGAACCCACACGTTCTTTAAGCGGTTTGATTTTGAAAAATAACATACGAATTCATGGCAACAACTTACAACCCGAGATTGTCGAATATATTAAACATGAATGCTTACAAGCTATTGGCGATCCATCAGCACTTATACGTGCCACTGTCGGTATATTAATTACAACCATCGCCAGCAATGGCGGTCTACAGAATTGGCCACAACTATTGCCCTCATTATGCGATATGCTAGATTCACAAGATTATAATGTATGTGAAGGTGCATTCAGTGCTCTACAGAAAATTTGCGAAGACTCTGCTGAAATACTTGATTCTGCAGCATTAAATCGTCCACTAAATGTAATGATTCCAAAATTTTTACAATACTTCAGTCACAACAGCCCAAAGATACGTTCACATGCTATTGCTTGTATTAATCAATTTATTGTTAATCGCTCACAAGCTTTAATGCTCCATATAGACACTTTTATTGAGAGTTTATTCAATCTATCATCTGATGAGGATCATGAAGTTAGAAAGAATGTATGCCATGGTTTGGTCATGCTGTTGGAAGTTCGCATGGATCGTTTGTTGCCGCATATGGCACAAATCATTGAGTATATGTTAATACGTACACAAGACCCAGATGAAGGTGTGGCATTAGAAGCATCAGAGTTTTGGCTATCACTTGCAGAGCAAAATATTTGCAAAGAGGTCCTTGCACCCTATTTGGGACAATTAGCACCAGTGTTAGTACGTGGCATGCGATACTCTGAAATTGATATTATTCTATTAAAAGGAAATGTTGAAGAGGATGATATGGTACCCGATCGTGAAGAAGACATACGGCCCCGTTTTCATAAATCTCGCACACACACAGTCAAGTCTGGGGAAACCGGTGTGGATGAAGACGATGATGACTTCGACGATGTACTCGATGATGATAGCTCTCTTTCTGAATGGAATTTGCGTAAATGCAGCGCAGCAGCGCTAGACGTACTAGCAAATGTCTTCCGCGAAGAATGTCTACCCATTGTTTTACCAATACTTAAAGACACACTCTTTCATCAAGAATGGGTTATAAAGGAAAGCGGTGTTCTCGCATTGGGTGCTATTGCAGAAGGTTGCATGCAAGGTATGATACCTCATCTGCCCGAATTGATACCTTACTTGATCAGCTGTCTGTCGGACAAAAAAGCTCTGGTGCGTTCTATCACCTGCTGGACATTATCACGTTATGCTAATTGGGTTGTAAATCAACCACATGATCAATACTTGAAACCATTAATGGAGGAATTGCTTAAGCGTATATTAGACTCTAATAAGCGTGTACAAGAGGCAGCTTGCTCGGCATTCGCTACATTAGAGGAGGAGGCTTGCACCGAATTGGTGCCATATTTGGAGTATATATTGAAAACTCTTGTGTTTGCTTTCTCTAAATATCAACATAAAAATTTGCTCATTTTATACGACGCCGTTGGCACATTAGCCGACTCCGTTGGCCATCATCTTAATAAACCACAATACATTGATATACTAATGCCACCGCTGATCGAGAAATGGAACTTATTGAAAGATGATGACAAAGATCTATTTCCCTTATTGGAATGTTTGTCAAGCATTGCAACCGCATTACAATCTGGATTCTTACCATATTGTGACCCAGTTTATCAACGTTGCATATCACTTATCGAACAAACACTGAATCAAGACATGGCGTGTAAATCGAATCCGGGATTTGAGCATCCGGATAAAGAGCGCATGATTGTTGCATTAGATTTATTGTCAGGCTTAGCCGAAGGCTTAGATGGACATATTGAATCATTAGTGGTCAAAAGTAATATAATGCAATTGCTGTATCAGTGTATGCAAGATGTTCTGCCAGAAGTACGACAATCATCATTTGCATTACTTGGTGACTTAACCAAAGCTTGTTTCCAACATGTACATCCCTTTATGTCAGAATTTTTCCCGATTTTGGGTCAAAATTTAAATCCCGATTACATTTCTGTATGTAATAATGCAACATGGGCCATTGGTGAAATATGCATGAAGTTGGGTGAAGAAACCCGTCAGTACATACATCTTGTACTCAATGAACTCTTCGTAATTATAAACAGACCGAATACACCCAAAACATTGCTGGAAAATACTGCAATAACAATCGGTCGTCTAGGTTATGTGTGCCCAGTTGAAGTGGCTCCTTATTTGCCAGAATTTGTACGACAGTGGTGTACATCTCTGCGTCATATAAGGGATAATGACGAAAAGGATTCTGCTTTTCGTGGAATGTGTCACATGATTACCGTAAATCCAGGCGGTGTTGTGCCAGACTTCATATTCTTCTGCGATGCAGTGGCCTCATGGGTAAATCCGCCGCAAGACTTGCATCAAATGATACAAAAGATATTGCATGGCTTCAAGTCACAAGTAGGTGAAGAGAATTGGCGCCGTTTTGTGGATCAGTTTCCGCAAAATCTTTCTGAACGTCTTGTTGCTATGTAC
>correcta
ATGACGTGGGAACCGCAAGCCGAAGGTTTACAGCAAATAATTACAATCCTTAAACAGTCTCAGTCTCCGGACACAGCCACTCAAATGGCTGTTCAACTGAAACTGGAGGAATTAAATCAGTATCCCGATTTCAACAATTATCTTATCTTTGTACTGACAAAACTCAAAACGGAAGAGGAGCCAACGCGCTCCCTTAGCGGTCTAATATTAAAAAATAATATACGAATGCATGGAAATAACTTGCAGCCAGAGATTGTCGAGTACATTAAGCACGAATGTTTACAAGCTATTGGCGATCCCTCACCGCTAATACGTGCTACTGTTGGTATATTAATTACGACTATTGCCAGCAATGGTGGTCTGCAAAATTGGCCTCAATTACTACCCTCCCTATGCGATATGCTAGATTCACAAGATTACAATGTATGTGAAGGTGCTTTCAGTGCGTTACAGAAAATATGCGAAGACTCGGCCGAAATACTTGATTCGGCAGCACTCAATCGGCCGTTAAACGTTATGATACCGAAATTTCTGCAATATTTCAGCCACAATAGCCCAAAGATTCGCTCACATGCCATAGCTTGTATAAATCAATTTATTGTTAATCGATCACAAGCTTTGATGCTCCATATAGACACATTCATTGAAAGTTTGTTTAACCTATCTTCTGATGAGGATCACGAGGTAAGAAAGAATGTATGTCACGGATTGGTTATGTTGTTGGAAGTGCGCATGGATCGTTTGCTGCCGCATATGCCACAAATTATAGAGTATATGTTAATGCGTACTCAAGACTCAGATGAAGGTGTAGCCCTAGAAGCCTCGGAATTCTGGTTATCTCTTGCTGAGCAGAATATTTGCAAAGAAGTGTTGGCGCCATACTTGGGACAACTAGCACCTGTGTTGGTACACGGAATGCGTTATTCAGAAATTGATATCATCCTATTAAAAGGAAATGTTGAAGAGGATGATATGGTGCCCGATCGAGAGGAGGACATACGTCCCAGATTCCATAAATCTCGTACGCATACAATCAAATCCGGCGAAACAGGTGTAGATGAAGATGACGACGAC---------GTGCTAGATGACGATAGTTCCCTCTCTGAATGGAATTTACGAAAATGTAGTGCAGCCGCATTGGACGTACTAGCAAATGTCTTCCGCGAAGAGTGTTTACCCATTGTTTTACCTATTCTCAAGGATACTCTGTTTCATCAGGAATGGGTTATCAAGGAGAGCGGTGTATTGGCATTAGGCGCAATTGCCGAAGGCTGCATGCAAGGAATGATACAACATCTGCCCGAACTAATACCTTATTTAATTAGTTGTTTATCAGATAAAAAAGCGCTAGTTCGATCCATTACTTGTTGGACACTATCACGTTATGCTAATTGGGTTGTAAATCAGCCACATGATCAATATTTAAAACCATTAATGGAAGAATTGCTTAAGCGTATATTAGATTCCAATAAGCGCGTACAAGAGGCAGCATGCTCTGCATTCGCCACACTTGAAGAAGAGGCTTGTACTGAACTGGTGCCATATTTAGAATATATATTGAAAACGCTAGTGTTCGCTTTTTCGAAATATCAGCATAAAAACTTGCTTATTCTATATGATGCAGTTGGCACGTTAGCCGATTCGGTGGGCCACCATTTGAATAAACCACAATATATTGACATTTTGATGCCACCATTAATTGAAAAGTGGAACTTACTCAAGGATGATGATAAAGATCTGTTTCCTCTATTGGAGTGTTTGTCAAGTATCGCCACCGCATTGCAGTCTGGATTCTTACCTTATTGTGATCCAGTTTACCAACGTTGCATATCGCTGATAGAACAAACACTGAATCAGGATATGGCTTGTAAAACAAATCCTGGTTTCGAGCATCCAGATAAGGAGCGCATGATTGTTGCATTAGATTTGCTGTCAGGTTTGGCTGAGGGTTTAGATGGACATATTGAATCTTTAGTCGTCAAAAGCAATATAATGCAATTGCTCTATCAATGTATGCAAGATGTGTTGCCAGAAGTGCGACAATCTTCGTTTGCATTATTGGGCGACTTGACTAAAGCCTGTTTTCAGCATGTGCATCCATTCATGTCGGAATTCTTTCCGATTTTGGGTCAAAATCTAAATCCTGATTACATTTCCGTATGTAATAATGCCACCTGGGCAATTGGTGAAATATGCATGAAACTAGGTGAGGAAACGCGACAGTACATACATCTCGTACTCAACGAACTGTTCGTGATTATAAATAGACCAAATACACCAAAAACGCTGCTCGAAAATACAGCAATAACAATCGGTCGTCTAGGTTATGTGTGCCCAGTTGAAGTGGCTCCTTTTTTGCCAGAATTTGTACGACAGTGGTGTACATCTCTGCGTCATATAAGAGATAATGATGAAAAGGATTCAGCATTTCGTGGAATGTGTCACATGATTACCGTAAATCCTGGTGGCGTAGTGCCAGATTTTATATTCTTCTGCGATGCAGTGGCTTCATGGGTGAATCCGCCACAAGACTTGCATCAAATGATACAAAAGATATTACATGGCTTCAAAACCCAGGTGGGTGATGAAAATTGGCGTCGGTTCGTGGATCAATTCCCGCCAAATCTTTCCGAGCGTCTGGGCGCTATGTAC
>cucurbitae
ATGACGTGGGAACCGCAAGCAGAAGGTTTACAGCAAATCATTACAATCCTTAAGCAGTCTCAGTCTCCGGACACAGCCACTCAAATGGCCGTCCAACTGAAACTGGAGGAATTAAATCAGTATCCCGATTTCAACAATTATCTTATTTATGTACTGACTAAACTTAAAACCGAAGAGGAGCCAACACGCTCCTTAAGCGGTCTAATTTTGAAAAATAATATACGAATGCATGGAAATAACTTACAGCCCGAAATTGTCGAATATATTAAGCATGAATGTTTACAAGCGATTGGCGATCCCTCACCGCTAATACGCGCTACTGTTGGTATATTGATAACGACAATCGCCAGCAATGGCGGTCTGCAAAATTGGCCACAATTACTACCCTCCTTATGCGACATGTTGGACTCGCAAGATTACAATGTATGTGAAGGAGCTTTCAGTGCGTTACAGAAAATATGCGAAGACTCAGCCGAAATACTTGATTCCGCAGCACTCAATCGACCATTAAACGTTATGATACCGAAATTCCTGCAATATTTCAGTCACAATAGCCCAAAGATACGTTCACATGCCATAGCTTGTATAAATCAATTTATTGTAAATCGATCACAAGCTTTGATGCTACACATAGACACGTTCATTGAAAGTTTATTCAATCTATCTTCTGATGAGGATCACGAGGTAAGAAAGAATGTATGCCATGGCTTGGTTATGTTGTTGGAAGTGCGCATGGATCGTTTGTTGCCGCATATGCCACAAATTATTGAGTATATGTTAATACGTACTCAAGACCCAGATGAAGGTGTCGCTCTAGAAGCTTCGGAATTCTGGTTATCACTTGCTGAACAGAATATTTGCAAGGAAGTTTTGGCGCCATATTTGGGACAATTGGCACCGGTGTTAGTACGCGGAATGCGTTATTCCGAAATCGATATCATACTCTTAAAAGGAAATGTTGAAGAGGATGATATGGTGCCGGATCGTGAAGAAGACATACGCCCGAGATTCCACAAATCTCGCACACATACAATCAAATCTGGCGAAGTGGGTGTAGATGATGATGATGACGAT---------GTGCTAGATGACGACAGTTCCCTCTCTGAATGGAATTTACGCAAATGTAGTGCAGCCGCACTGGACGTACTAGCAAATGTCTTCCGCGAAGAATGTCTACCCATTGTTTTGCCTATCCTCAAGGATACATTATTCCATCAGGAATGGGTTATCAAGGAGAGTGGTGTTTTGGCATTGGGTGCAATTGCCGAAGGTTGCATGCAAGGCATGATACCGCATCTGCCCGAACTGATACCATACTTGATCAGTTGTTTGTCAGATAAAAAAGCGCTAGTTCGTTCCATCACTTGTTGGACATTATCACGCTATGCTAATTGGGTTGTAAATCAGCCACATGATCAATATTTGAAACCATTAATGGAGGAATTGCTTAAGCGTATATTAGATTCCAATAAGCGTGTACAAGAGGCAGCCTGCTCAGCATTCGCCACACTTGAAGAGGAGGCCTGCACTGAATTGGTGCCATATTTAGAATATATATTGAAAACTCTGGTGTTCGCCTTTTCGAAATATCAACATAAAAACTTGCTTATTCTCTACGATGCAGTTGGCACGCTAGCCGACTCTGTGGGCCATCATCTGAATAAACCGCAATACATTGACATTTTAATGCCACCATTAATAGAGAAGTGGAACCTGCTCAAGGATGATGATAAGGATCTGTTTCCGCTATTGGAGTGTTTGTCGAGTATCGCAACCGCATTACAATCCGGTTTCTTACCTTATTGCGATCCAGTTTACCAACGCTGCATATCTTTGATAGAACAAACACTGAATCAGGATATGGCTTGCAAGACAAATCCTGGTTTCGAGCATCCAGATAAGGAGCGCATGATTGTTGCATTAGATTTGCTGTCCGGACTGGCTGAGGGTTTGGATGGTCACATTGAATCCTTAGTCGTCAAAAGCAATATAATGCAGTTACTCTATCAATGTATGCAAGATGTGCTGCCAGAGGTGCGACAATCATCGTTTGCTTTGTTGGGCGACTTAACTAAAGCCTGTTTTCAGCATGTGCATCCATTCATGTCGGAATTCTTTCCGATTTTGGGTCAAAATCTAAATCCAGATTACATTTCTGTATGTAATAATGCCACCTGGGCAATTGGTGAAATCTGCATGAAACTAGGTGAAGAAACTCGACAGTACATACATCTCGTACTCAACGAACTGTTTGTGATTATAAATAGACCAAATACACCAAAAACGCTACTGGAAAATACAGCAATAACAATCGGTCGTCTAGGTTATGTGTGCCCAGTTGAAGTGGCTCCTTATTTGCCAGAATTTGTACGACAGTGGTGTACATCTCTGCGTCATATAAGAGATAACGATGAGAAGGACTCGGCCTTTCGTGGAATGTGTCACATGATTACCGTAAATCCTGGTGGTGTTGTGCCCGATTTTATATTCTTCTGCGATGCAGTGGCTTCATGGGTGAATCCGCCACAGGACTTGCATCAAATGATACAGAAGATCTTACATGGCTTCAAAACCCAGGTGGGTGAAGAAAATTGGCGTCGTTTCGTCGATCAATTCCCACCAAATCTATCGGAGCGTCTCGGCGCTATGTAC
>dorsalis
ATGACGTGGGAACCGCAAGCCGAAGGTTTACAGCAAATAATTACAATCCTTAAACAGTCTCAGTCTCCGGACACAGCCACTCAAATGGCTGTTCAACTGAAACTGGAGGAATTAAATCAGTATCCCGATTTCAACAATTATCTTATCTTTGTACTGACAAAACTCAAAACGGAAGAGGAGCCAACTCGCTCCCTTAGCGGTCTAATATTGAAAAATAATATACGAATGCATGGAAATAACTTGCAGCCAGAGATTGTCGAGTACATAAAGCACGAATGTTTACAAGCTATTGGCGATCCCTCACCGCTAATACGTGCTACTGTTGGTATATTAATTACGACTATCGCCAGTAATGGCGGTCTTCAAAATTGGCCTCAATTACTACCCTCCCTATGCGAAATGCTAGATTCACAAGATTACAATGTATGTGAAGGTGCTTTCAGTGCGTTACAGAAAATATGCGAAGACTCGGCGGAAATACTTGATTCGGCAGCACTCAATCGGCCATTAAACGTTATGATACCGAAATTTCTGCAATATTTCAGCCACAATAGCCCAAAGATTCGCTCACATGCCATAGCTTGTATAAATCAATTTATTGTTAATCGATCACAAGCTTTGATGCTCCATATAGACACATTCATTGAAAGTTTATTTAACCTATCTTCTGATGAGGATCACGAGGTAAGAAAGAATGTATGTCACGGATTGGTTATGTTGTTGGAAGTGCGCATGGATCGTTTGTTGCCGCATATGCCACAAATTATAGAGTATATGTTAATGCGTACTCAAGACTCAGATGAAGGTGTAGCCCTAGAAGCCTCGGAATTCTGGTTATCTCTTGCTGAACAGAATATTTGCAAAGAAGTCTTGGCGCCATATTTGGGACAACTAGCACCTGTGTTGGTACACGGAATGCGTTATTCAGAAATTGATATCATCCTATTAAAAGGAAATGTTGAAGAGGATGATATGGTGCCCGATCGAGAGGAGGACATACGTCCCAGATTCCATAAATCCCGTACGCATACAATCAAATCCGGCGAAACAGGTGTAGATGAAGATGACGACGAC---------GTGCTAGATGACGATAGTTCCCTCTCTGAATGGAATTTACGAAAATGTAGTGCAGCCGCATTGGACGTACTAGCAAATGTCTTCCGCGAAGAATGTTTACCCATTGTTTTGCCTATTCTCAAGGATACTCTGTTTCATCAGGAATGGGTTATCAAGGAGAGCGGTGTATTGGCATTAGGCGCAATTGCCGAAGGCTGCATGCAAGGAATGATACAACATCTGCCCGAACTGATACCTTATTTGATTAGTTGTTTATCAGATAAAAAAGCGCTAGTTCGATCCATCACTTGTTGGACACTATCACGTTATGCTAATTGGGTTGTAAATCAGCCACATGATCAATATTTGAAACCATTAATGGAAGAATTGCTTAAGCGTATATTAGATTCCAATAAGCGTGTACAAGAGGCAGCCTGCTCTGCATTCGCCACACTTGAAGAAGAGGCTTGTACTGAACTGGTGCCATATTTAGAATATATATTGAAAACGCTAGTGTTCGCTTTTTCGAAATATCAGCATAAAAACTTGCTTATTCTATATGATGCAGTTGGCACGTTAGCCGATTCGGTGGGCCATCATCTGAATAAACCACAATATATTGACATTTTGATGCCACCATTAATTGAAAAGTGGAACTTACTCAAGGATGATGATAAAGATCTGTTTCCTCTATTGGAGTGTTTGTCAAGTATCGCTACCGCTTTGCAGTCTGGATTCTTACCTTATTGCGATCCAGTTTACCAACGTTGCATATCGTTGATAGAACAAACACTGAATCAGGATATGGCTTGTAAAACAAATCCTGGTTTCGAACATCCAGATAAGGAGCGCATGATTGTTGCATTAGACTTGCTGTCAGGTTTGGCTGAGGGTTTAGATGGACATATTGAATCTTTAGTCGTCAAAAGCAATATAATGCAATTGCTCTATCAATGTATGCAAGATGTGTTGCCAGAAGTGCGACAATCATCGTTTGCATTATTGGGCGACTTGACTAAAGCCTGTTTTCAGCATGTGCATCCATTCATGTCGGAATTCTTTCCGATTTTGGGTCAAAATCTAAATCCTGATTACATTTCCGTATGTAATAATGCCACCTGGGCAATTGGTGAAATATGCATGAAACTAGGTGAGGAAACGCGACAGTACATACACCTCGTACTAAACGAACTGTTCGTGATTATAAATAGACCAAATACACCAAAAACGCTGCTCGAAAATACAGCAATAACAATCGGTCGTCTAGGTTATGTGTGCCCAGTTGAAGTGGCTCCTTATTTGCCAGAATTTGTACGACAGTGGTGTACATCTCTGCGTCATATAAGAGATAATGATGAGAAGGATTCAGCATTTCGTGGAATGTGTCACATGATTACCGTAAATCCTGGTGGCGTAGTGCCAGATTTTATATTCTTCTGCGATGCAGTGGCTTCATGGGTGAATCCGCCACAAGACTTGCATCAAATGATACAAAAGATATTACATGGCTTCAAAACCCAGGTGGGTGAAGATAATTGGCGTCGTTTCGTCGATCAATTCCCGCCAAATCTTTCCGAGCGTCTGGGCGCTATGTAC
>jarvisi
ATGACGTGGGAACCGCAAGCCGAAGGTTTACAGCAAATAATTACAATCCTTAAACAGTCTCAGTCTCCGGACACAGCCACTCAAATGGCTGTTCAACTGAAACTGGAGGAATTAAATCAGTATCCCGATTTCAACAATTATCTTATCTTTGTACTGACAAAACTTAAAACGGAAGAGGAGCCAACGCGCTCCCTCAGCGGTCTAATATTGAAAAATAATATACGAATGCATGGAAATAATTTGCAGCCAGATATTGTCGAATATATTAAACATGAATGTTTACAAGCTATTGGCGATCCCTCACCGCTAATACGTGCTACTGTTGGTATATTAATTACGACTATCGCCAGTAATGGCGGTCTGCAAAATTGGCCTCAATTACTACCCTCCCTATGCGATATGCTAGATTCACAAGATTACAATGTATGTGAAGGTGCTTTCAGTGCATTACAGAAAATATGCGAAGACTCGGCTGAAATACTTGATTCCGCAGCACTCAATCGGCCATTAAACGTTATGATACCGAAATTTCTGCAGTATTTTAGCCACAATAGCCCAAAGATTCGCTCACATGCCATAGCTTGTATAAATCAGTTCATTGTAAATCGATCACAAGCTTTGATGCTCCATATAGACACATTCATTGAAAGTTTGTTTAACCTATCTTCTGATGAGGATCACGAGGTAAGAAAGAATGTATGTCACGGATTGGTTATGTTGTTGGAAGTGCGTATGGATCGTTTGTTGCCGCATATGCCACAAATTATAGAGTATATGTTAATGCGTACTCAAGACTCAGATGAAGGTGTAGCCCTAGAAGCCTCGGAATTTTGGTTATCTCTTGCTGAGCAGAATATTTGCAAAGAAGTCTTGGCGCCGTATTTGGGACAACTAGCACCTGTGTTGGTACACGGAATGCGTTATTCTGAAATCGATATCATCCTATTAAAAGGAAATGTTGAAGAGGATGATATGGTGCCCGATCGAGAGGAGGACATACGTCCCAGATTCCATAAATCTCGTACGCACACAATCAAATCTGGCGAAACAGGTGTAGATGAAGATGATGACGAC---------GTGCTAGATGACGATAGTTCCCTCTCTGAATGGAATTTGCGAAAATGTAGTGCAGCCGCATTGGACGTACTAGCAAATGTCTTCCGCGAAGAATGTTTACCCATTGTTTTGCCTATTCTCAAGGATACTCTGTTTCATCAGGAATGGGTAATCAAGGAGAGCGGTGTATTGGCATTAGGCGCAATTGCCGAAGGCTGCATGCAAGGAATGATACAGCATTTGCCCGAACTGATACCCTATTTGATTAGTTGCTTATCAGATAAAAAAGCGCTAGTTCGATCCATCACTTGTTGGACACTATCACGTTATGCTAATTGGGTTGTAAATCAGCCACATGATCAATATTTGAAACCATTAATGGAAGAATTGCTTAAGCGTATATTAGATTCCAATAAGCGTGTACAAGAGGCAGCATGCTCTGCATTCGCCACACTTGAAGAAGAGGCTTGTACTGAACTGGTGCCATATTTAGAATATATATTGAAAACGCTAGTGTTCGCTTTTTCGAAATATCAGCATAAAAACTTGCTTATTCTATATGATGCAGTTGGCACGTTAGCCGATTCGGTGGGCCACCATCTGAATAAACCACAATATATTGATATTTTGATGCCACCATTAATTGAAAAGTGGAACTTACTCAAGGATGATGATAAAGATCTGTTTCCTCTATTGGAGTGTTTGTCAAGTATCGCTACCGCATTGCAGTCTGGATTCTTACCTTATTGCGATCCAGTTTACCAACGTTGCATATCGCTGATAGAACAAACACTGAATCAGGATATGGCTTGTAAAACAAATCCTGGTTTCGAGCATCCAGATAAGGAGCGCATGATTGTTGCATTAGATTTGCTGTCAGGTCTGGCTGAGGGTTTAGATGGACATATTGAATCTTTAGTCGTCAAAAGCAATATAATGCAATTGCTCTATCAATGTATGCAAGATGTGTTGCCAGAAGTGCGACAATCATCGTTTGCATTATTGGGCGACTTGACTAAAGCCTGTTTTCAGCATGTGCATCCATTCATGTCGGAATTCTTTCCGATTTTGGGTCAAAATCTAAATCCTGATTACATTTCCGTATGTAACAATGCCACCTGGGCAATCGGTGAAATATGCATGAAACTAGGTGAGGAAACGCGACAGTACATACACCTCGTACTCAACGAACTGTTCGTGATTATAAATAGACCAAATACACCAAAAACGCTGCTCGAAAATACAGCAATAACAATCGGTCGTCTAGGTTATGTGTGCCCAGTTGAAGTGGCTCCTTTTTTGCCAGAATTTGTACGACAGTGGTGTACATCTCTGCGTCATATAAGAGATAATGATGAGAAGGATTCAGCATTTCGTGGAATGTGTCACATGATTACAGTAAATCCTGGTGGCGTAGTGCCAGATTTTATATTCTTCTGTGATGCAGTGGCTTCATGGGTGAATCCGCCACAAGACTTGCATCAAATGATACAAAAGATATTACATGGCTTCAAAACCCAGGTGGGTGAAGAAAATTGGCGTCGTTTCGTCGATCAATTCCCGCCAAATCTTTCCGAGCGTCTAGGCGCTATGTAC
>latifrons
ATGACGTGGGAACCGCAAGCCGAAGGTTTACAGCAAATAATTACAATTCTTAAACAGTCTCAGTCTCCGGACACAGCCACTCAAATGGCTGTTCAACTGAAACTGGAGGAATTAAATCAGTATCCCGATTTCAACAATTATCTTATCTTTGTACTGACAAAACTCAAAACGGAAGAGGAGCCAACGCGCTCCCTTAGCGGTCTAATATTGAAAAATAATATACGAATGCATGGAAATAACTTGCAGCCAGAGATTGTCGAATATATTAAGCACGAATGTTTACAAGCTATTGGAGATCCCTCACCGCTAATACGTGCTACTGTTGGTATATTAATTACGACTATCGCCAGTAATGGCGGTCTGCAGAATTGGCCTCAATTGCTACCCTCCCTATGCGATATGCTAGATTCGCAAGATTACAATGTATGTGAAGGTGCTTTCAGTGCATTACAGAAAATATGCGAAGACTCGGCTGAAATACTTGATTCGGCAGCACTCAATCGGCCGTTAAACGTTATGATACCGAAATTTCTGCAATATTTCAGCCACAATAGCCCAAAGATTCGCTCACATGCCATAGCTTGTATAAATCAATTTATTGTGAATCGATCACAAGCTTTGATGCTACATATAGACACATTCATTGAAAGTTTGTTTAACCTATCTTCTGATGAGGATCACGAGGTAMGAAAGAATGTATGTCACGGATTGGTTATGTTGTTGGAAGTGCGCATAGATCGTTTGTTGCCGCATATGCCCCAAATTATAGAGTATATGCTAATGCGTACTCAAGACTCAGATGAAGGTGTAGCCCTTGAAGCCTCGGAATTCTGGTTATCTCTTGCTGAGCAGAATATTTGCAAAGAAGTGTTGGCGCCATATTTGGGACAACTAGCACCTGTGTTGGTACACGGGATGCGTTATTCAGAAATTGATATCATCCTATTAAAAGGAAATGTTGAAGAGGATGATATGGTGCCCGATCGAGAGGAAGACATACGTCCCAGATTCCATAAATCTCGTACGCATACAATCAAATCCGGCGAAACMGGTGTAGATGAAGATGATGACGAC---------GTGTTAGATGACGATAGTTCGCTCTCTGAATGGAATTTACGAAAATGTAGTGCAGCCGCATTAGACGTACTAGCAAATGTCTTCCGCGAAGAATGTTTACCCATTGTTTTGCCTATTCTCAAGGATACTCTGTTTCATCAGGAATGGGTTATCAAGGAGAGTGGTGTATTGGCATTAGGCGCAATTGCCGAAGGCTGCATGCAAGGAATGATACAGCATTTGCCCGAACTGATACCCTATTTGATTAGTTGTTTATCAGATAAAAAAGCGCTAGTTCGATCCATCACTTGTTGGACACTATCACGTTATGCTAATTGGGTTGTAAATCAGCCACATGATCAATATTTGAAACCATTAATGGAAGAATTGCTTAAGCGTATATTAGATTCCAATAAGCGCGTACAAGAGGCAGCCTGCTCTGCATTCGCCACACTTGAAGAAGAGGCTTGTACCGAACTCGTGCCATATTTAGAATATATATTGAAAACACTAGTGTTCGCTTTTTCGAAATATCAGCATAAAAACTTGCTTATTCTATATGATGCAGTTGGCACCTTAGCCGATTCGGTCGGCCACCATCTGAATAAACCACAATATATAGACATTTTGATGCCACCATTAATTGAAAAGTGGAACTTACTCAAGGATGATGATAAAGATCTCTTTCCTCTATTGGAGTGTTTGTCAAGTATCGCTACCGCATTGCAATCTGGATTCTTACCTTATTGCGATCCAGTTTACCAACGTTGCATATCGCTGATAGAACAAACACTGAATCAGGATATGGCTTGTAAAACAAATCCTGGTTTCGAGCATCCAGATAAGGAGCGCATGATTGTTGCATTAGATTTGCTGTCAGGTTTGGCTGAGGGTTTAGATGGACATATTGAATCTTTAGTCGTCAAAAGCAATATAATGCAATTGCTCTATCAATGTATGCAAGATGTGTTGCCAGAAGTGCGACAATCATCGTTTGCATTATTGGGCGACTTGACTAAAGCCTGTTTTCAGCATGTGCATCCATTCATGTCGGAATTCTTTCCGATTTTAGGTCAAAATCTAAATCCTGATTACATTTCCGTATGCAATAATGCCACCTGGGCAATCGGCGAAATATGCATGAAACTAGGTGAGGAAACGCGACAGTACATACACCTCGTACTCAACGAACTGTTCGTGATCATAAATAGACCGAATACACCAAAAACGCTGCTCGAAAATACAGCAATAACAATCGGTCGTCTAGGTTATGTGTGCCCAGTTGAAGTGGCTCCTTATTTGCCAGAATTTGTGCGACAGTGGTGTACATCTCTGCGTCATATAAGAGATAATGATGAGAAGGATTCAGCATTTCGTGGAATGTGTCACATGATTACCGTAAATCCTGGTGGCGTAGTGCCAGATTTTATATTCTTCTGCGATGCAGTGGCTTCATGGGTGAATCCGCCACAAGACTTGCATCAAATGATACAAAAGATATTACATGGCTTCAAAACCCAGGTGGGTGAAGAAAATTGGCGTCGTTTCGTCGATCAATTCCCGCCAAATCTTTCCGAGCGTCTAGGCGCTATGTAC
>minax
ATGACGTGGGAACCGCAAGCCGAAGGTTTACAGCAAATAATTACAATTCTTAAGCAGTCTCAGTCTCCAGACACTGCCACGCAAATGGCCGTTCAACTGAAACTAGAGGAATTAAATCAGTATCCCGATTTCAACAATTATCTTATCTATGTACTGACTAAACTTAAAACGGAAGAGGAGCCAACACGCTCCCTAAGCGGTCTAATTTTGAAAAATAATATACGAATGCATGGAAATAACTTACAGCCAGAAATTGTCGAATATATTAAGCATGAATGTTTACAAGCTATTGGAGATCCCTCACCGCTAATACGTGCTACTGTTGGTATATTAATAACGACTATCGCCAGCAATGGCGGTCTGCAAAATTGGCCTCAACTATTGCCCTCCTTATGCGATATGTTAGATTCCCAGGATTACAATGTATGTGAAGGAGCTTTCAGTGCGTTACAGAAAATATGCGAAGATTCGGCTGAAATACTTGATTCGGCAGCACTCAACCGGCCATTAAACGTTATGATACCGAAATTCTTGCAATATTTCAGTCATAATAGCCCAAAGATACGTTCACATGCCATAGCATGTATAAATCAATTTATTGTAAATCGATCACAAGCTTTGATGCTCCATATAGACACATTCATTGAAAGTTTATTTAACCTATCTTCTGATGAGGATCACGAGGTAAGAAAGAATGTGTGTCATGGCTTGGTTATGTTATTGGAAGTGCGCATGGATCGTTTGTTGCCGCATATGCCACAAATTATTGAGTACATGTTAATACGTACTCAAGACCCAGATGAAGGTGTGGCCCTAGAGGCCTCGGAATTCTGGTTATCTCTTGCTGAGCAGAATATTTGCAAGGAAGTGTTGGCTCCATATTTGGGACAATTGGCACCTGTACTGGTTCGCGGGATGCGTTATTCTGAAATTGATATCATCCTATTAAAAGGAAATGTTGAAGAGGATGATATGGTGCCGGATCGAGAAGAGGACATACGTCCGAGATTCCATAAATCTCGTACACATACAATCAAATCTGGCGAAACAGGTGTAGATGATGATGATGATGAC---------GTACTAGATGACGATAGTTCTCTCTCTGAATGGAATTTACGAAAATGTAGTGCAGCCGCACTGGACGTACTAGCAAACGTCTTCCGCGAAGAATGTCTACCCATTGTTTTGCCTATCCTCAAGGATACTCTGTTTCATCAGGAATGGGTTATCAAGGAGAGTGGTGTTTTGGCGTTGGGCGCAATTGCCGAAGGTTGCATGCAAGGAATGATACCGCATCTGCCCGAACTAATACCCTATTTGATCAGTTGTTTGTCAGATAAGAAAGCGCTAGTGCGATCCATCACTTGTTGGACATTATCACGCTATGCTAATTGGGTGGTAAATCAGCCACATGATCAATATTTAAAACCTTTAATGGAAGAATTGCTTAAGCGTATATTAGATTCCAACAAGCGTGTACAGGAGGCAGCTTGCTCTGCATTCGCTACACTTGAGGAAGAAGCTTGTACTGAATTGGTGCCATATTTAGAATATATATTGAAAACGCTGGTGTTCGCCTTTTCAAAATATCAACATAAAAATTTGCTTATTCTATACGATGCAGTTGGCACGCTGGCCGATTCAGTGGGCCATCATCTGAATAAACCACAATATATTGACATTTTGATGCCACCACTAATAGAGAAGTGGAACTTACTCAAGGATGATGACAAGGACCTGTTTCCTCTATTGGAGTGTTTGTCAAGTATCGCTACCGCTTTGCAGTCTGGATTCTTACCTTATTGCGATCCAGTTTACCAACGTTGCATATCTCTGATAGAACAAACTCTGAATCAGGATATGGCTTGTAAAACAAATCCTGGTTTCGAACATCCTGATAAGGAGCGCATGATTGTTGCATTAGATTTGCTATCAGGACTAGCAGAGGGTTTAGATGGCCATATTGAATCTTTAGTCGTCAAAAGCAATATAATGCAATTACTCTATCAATGTATGCAAGATGTACTGCCAGAAGTGCGACAATCATCGTTTGCATTGTTGGGCGACTTGACTAAAGCCTGTTTTCAGCATGTGCATCCATTCATGTCGGAATTCTTTCCGATTTTGGGCCAAAATCTAAATCCCGATTACATTTCCGTGTGTAATAATGCCACCTGGGCAATTGGTGAAATATGCATGAAGCTAGGTGAGGAAACTCGACAGTACATACATCTCGTACTCAACGAACTATTCGTGATTATAAATAGGCCAAATACACCAAAAACGCTGCTCGAAAACACAGCAATAACAATCGGTCGTCTAGGTTATGTGTGCCCAGTTGAAGTGGCTCCTTATTTGCCAGAATTTGTACGACAGTGGTGTACATCTCTACGTCATATAAGAGATAATGATGAGAAGGATTCAGCATTTCGTGGAATGTGTCACATGATTACCGTGAATCCTGGTGGTGTTGTGCCAGATTTCATATTCTTCTGCGATGCAGTGGCTTCATGGGTGAATCCGCCACAGGACTTGCATCAAATGATACAAAAGATATTACATGGCTTCAAAACCCAGGTGGGTGAAGAAAATTGGCGTCGTTTCGTAGATCAATTCCCGCCAAATCTTTCCGAGCGTCTGGGCGCTATGTAC
>musae
ATGACGTGGGAACCGCAAGCCGAAGGTTTACAGCAAATAATTACAATCCTTAAACAGTCTCAGTCTCCGGACACAGCCACTCAAATGGCTGTTCAACTGAAACTGGAGGAATTAAATCAGTATCCCGATTTCAACAATTATCTTATCTTTGTACTGACAAAACTCAAAACGGAAGAGGAGCCAACTCGCTCCCTTAGCGGTCTAATATTGAAAAATAATATACGAATGCATGGAAACAACTTGCAACCAGAGATTGTCGAGTACATAAAGCACGAATGTTTACAAGCTATTGGCGATCCCTCACCGCTAATACGTGCTACTGTTGGTATATTAATTACGACTATCGCCAGTAATGGCGGTCTTCAAAATTGGCCTCAATTACTACCCTCCCTATGCGAAATGCTAGATTCACAAGATTACAATGTATGTGAAGGTGCTTTCAGTGCGTTACAGAAAATATGCGAAGACTCGGCTGAAATACTTGATTCGGCAGCACTCAATCGGCCATTAAACGTTATGATACCGAAATTTCTGCAATATTTCAGCCACAATAGCCCAAAGATTCGCTCACATGCCATTGCTTGTATAAATCAATTTATTGTTAATCGATCACAAGCTTTGATGCTCCATATAGACACATTCATTGAAAGTTTATTTAACCTATCTTCTGATGAGGATCACGAGGTAAGAAAGAATGTATGTCATGGATTGGTTATGTTGTTGGAAGTGCGCATGGATCGTTTGTTGCCGCATATGCCACAAATTATAGAGTATATGTTAATGCGTACTCAAGACTCAGATGAAGGTGTAGCCCTAGAAGCCTCGGAATTCTGGTTATCTCTTGCTGAACAGAATATTTGCAAAGAAGTATTGGCGCCATATTTGGGACAACTAGCACCTGTGTTGGTACATGGAATGCGTTATTCTGAAATTGATATCATCCTATTAAAAGGAAATGTTGAAGAGGATGATATGGTGCCCGATCGAGAGGAGGACATACGTCCCAGATTCCATAAATCTCGTACGCATACAATCAAATCCGGCGAAACAGGTGTAGATGAAGATGACGACGAC---------GTGCTAGATGACGATAGTTCCCTCTCTGAATGGAATTTACGAAAATGTAGTGCAGCCGCATTGGACGTACTAGCAAATGTCTTCCGCGAAGAATGTTTACCCATTGTTTTGCCTATTCTCAAGGACACTCTGTTTCATCAGGAATGGGTTATCAAGGAGAGCGGTGTATTGGCATTAGGCGCAATCGCCGAAGGCTGCATGCAAGGAATGATACAACATCTGCCCGAACTGATACCTTATTTAATTAGTTGTTTATCAGATAAAAAAGCGCTAGTTCGATCCATCACTTGTTGGACACTGTCACGTTATGCTAATTGGGTTGTAAATCAGCCACATGATCAATATTTGAAACCATTAATGGAAGAATTGCTTAAGCGTATATTAGATTCCAATAAGCGTGTACAAGAGGCAGCCTGCTCTGCATTCGCCACACTTGAAGAAGAGGCCTGTACTGAACTGGTGCCATATTTAGAATATATATTGAAAACGCTAGTGTTCGCTTTTTCGAAATATCAGCATAAAAACTTGCTTATTCTATATGATGCAGTTGGCACGTTAGCCGATTCGGTGGGCCACCATCTGAATAAACCACAATATATTGACATTTTGATGCCACCATTAATTGAAAAGTGGAACTTACTCAAGGATGATGATAAAGATCTGTTTCCTCTATTGGAGTGTTTGTCAAGTATCGCTACCGCATTGCAGTCTGGATTCTTACCTTATTGCGATCCAGTTTACCAACGTTGCATATCGTTGATAGAACAAACACTGAATCAAGATATGGCTTGTAAAACAAATCCTGGTTTCGAACATCCAGATAAGGAGCGCATGATTGTTGCATTAGATTTGCTGTCAGGTTTGGCTGAGGGTTTAGATGGACATATTGAATCTTTAGTCGTCAAAAGCAATATAATGCAATTGCTCTATCAATGTATGCAAGATGTGTTGCCAGAAGTGCGACAATCATCGTTTGCATTATTGGGCGACTTGACTAAAGCCTGTTTTCAGCATGTGCATCCATTCATGTCGGAATTCTTTCCGATTTTGGGTCAAAATCTAAATCCTGATTACATTTCCGTATGTAATAATGCCACCTGGGCAATTGGTGAAATATGCATGAAACTAGGTGAGGAAACGCGACAGTACATACACCTCGTACTCAACGAACTGTTCGTGATTATAAATAGACCAAATACACCAAAAACGCTGCTCGAAAATACAGCAATAACAATCGGTCGTCTAGGTTATGTGTGCCCAGTTGAAGTGGCTCCTTATTTGCCAGAATTTGTACGACAGTGGTGTACATCTCTACGTCATATAAGAGATAATGATGAGAAGGATTCAGCATTTCGTGGAATGTGTCACATGATTACCGTAAATCCTGGTGGTGTAGTGCCAGATTTTATATTCTTCTGCGATGCAGTGGCTTCATGGGTGAATCCGCCACAAGACTTGCATCAAATGATACAAAAGATATTACATGGCTTCAAAACCCAGGTGGGTGAAGAAAATTGGCGTCGTTTCGTCGATCAATTCCCGCCAAATCTTTCCGAGCGTCTGGGCGCTATGTAC
>oleae
ATGACGTGGGAACCGCAAGCCGAAGGTTTACAGCAAATAATTACAATCCTCAAGCAGTCTCAGTCTCCGGACACTGCCACTCAAATGGCAGTTCAACTGAAACTGGAGGAATTGAATCAGTATCCCGATTTCAATAATTATCTTATCTATGTTTTAACTAAACTCAAAACGGAAGAGGAGCCAACACGCTCTCTAAGCGGTCTAATTTTGAAAAATAATATACGAATGCATGGAAATAACTTGCAGCCTGAAATTGTCGAATATATAAAGCATGAATGTTTACAAGCTATTGGTGATCCCTCACCGCTAATACGTGCTACTGTTGGTATATTAATAACGACTATCGCCAGCAATGGCGGTCTGCAAAATTGGCCTCAACTACTACCCTCCCTATGCGATATGCTAGATTCACAAGATTACAATGTGTGTGAAGGTGCTTTCAGTGCATTACAGAAAATATGCGAAGACTCGGCTGAAATACTTGATTCGGCAGCACTCAATCGACCATTAAACGTTATGATACCGAAATTCCTGCAGTATTTCAGTCACAATAGTCCAAAGATTCGCTCACATGCCATAGCTTGTATAAATCAATTTATTGTAAATCGATCACAAGCTTTGATGCTCCACATAGACACCTTCATTGAAAGTTTATTTAACCTATCTTCTGATGAGGATCACGAGGTAAGAAAGAATGTATGCCATGGGTTGGTTATGTTGTTGGAAGTGCGCATGGATCGTTTGTTGCCGCATATGCCACAAATTATTGAGTATATGTTGATACGTACTCAAGACCCAGATGAAGGTGTGGCCCTTGAAGCTTCGGAATTCTGGTTATCTCTTGCTGAGCAGAATATTTGCAAGGAAGTGTTGGCGCCATATTTGGGACAACTGGCACCTGTGTTGGTACGCGGAATGCGGTATTCTGAAATTGATATTATCCTATTAAAAGGAAATGTTGAAGAGGATGATATGGTGCCGGATCGAGAGGAGGACATACGTCCCAGATTCCATAAATCTCGTACGCATACAATCAAATCCGGTGAAACAGGTGTTGATGATGATGATGACGAC---------GTGCTAGATGACGATAGTTCCCTCTCTGAATGGAATTTACGAAAATGTAGTGCAGCCGCACTGGACGTATTAGCAAATGTCTTCCGCGAAGAATGTCTACCCATTGTTTTGCCTATCCTCAAGGATACTCTGTTTCACCAGGAATGGGTTATCAAGGAGAGTGGTGTATTGGCATTAGGCGCAATTGCCGAAGGTTGCATGCAAGGAATGATACCGCATCTGCCCGAACTGATACCCTATTTGATCAGTTGTTTGTCAGATAAAAAAGCGCTAGTTCGTTCCATCACTTGTTGGACATTATCACGCTATGCTAATTGGGTTGTAAATCAGCCACATGATCAATATTTAAAACCATTAATGGAAGAATTGCTTAAGCGTATTCTAGATTCCAACAAGCGCGTACAAGAGGCAGCCTGCTCTGCATTCGCTACACTTGAGGAAGAGGCTTGTACTGAACTGGTGCCATATTTAGAATATATATTGAAAACGCTAGTGTTCGCCTTTTCGAAATATCAGCATAAAAACTTGCTTATTCTATATGATGCAGTTGGCACGCTAGCCGATTCGGTTGGCCACCATCTGAATAAACCACAATATATTGACATTTTGATGCCACCATTAATAGAGAAGTGGAATTTACTTAAGGATGATGATAAGGATTTGTTTCCTCTATTGGAGTGTTTGTCAAGTATCGCCACCGCATTGCAGTCAGGATTCTTACCTTATTGCGAACCAGTTTACCAACGTTGCATATCGCTGATAGAACAAACACTGAATCAGGATATGGCTTGTAAAACAAATCCTGGTTTCGAGCATCCCGATAAGGAGCGCATGATTGTTGCATTAGATTTGCTATCAGGTTTGGCTGAAGGTTTAGATGGACATATTGAATCTTTAGTCGTCAAGAGTAATATAATGCAATTGCTCTATCAATGTATGCAAGATGTGCTGCCAGAGGTGCGACAATCATCGTTTGCCTTATTGGGCGACTTGACAAAAGCCTGTTTTCAACATGTGCATCCATTCATGTCCGAATTCTTTCCGATTTTGGGTCAAAATCTAAATCCTGATTACATTTCTGTATGTAATAATGCTACCTGGGCAATTGGTGAAATATGCATGAAACTAGGTGAGGAAACTCGACAGTACATACATCTCGTACTCAACGAACTGTTCGTGATTATAAACAGACCAAATACACCAAAAACGCTGCTCGAAAATACAGCAATAACAATCGGTCGTCTAGGTTATGTGTGCCCAGTTGAAGTGGCTCCTTATTTGCCAGAATTTGTACGACAGTGGTGTACATCTCTGCGTCATATAAGAGATAATGATGAGAAGGATTCAGCATTTCGAGGAATGTGTCACATGATTACAGTGAATCCCGGTGGCGTAGTGCCAGATTTCATATTCTTCTGCGATGCAGTGGCTTCATGGGTGAATCCGCCACAAGACTTGCATCAAATGATACAAAAGATATTGCATGGCTTCAAAACCCAGGTGGGTGAAGAAAATTGGCGTCGTTTCGTCGATCAATTCCCGCCAAATCTTTCCGAGCGTCTGGGCGCTATGTAC
>tryoni
ATGACGTGGGAACCGCAAGCCGAAGGTTTACAGCAAATAATTACAATCCTTAAACAGTCTCAGTCTCCTGACACAGCCACTCAAATGGCTGTTCAACTGAAACTGGAGGAATTAAATCAGTATCCCGATTTCAACAATTATCTTATCTTTGTACTGACAAAACTTAAAACGGAAGAGGAGCCAACGCGCTCCCTCAGCGGTTTAATATTGAAAAATAATATACGAATGCATGGAAATAACTTGCAGCCAGAGATTGTCGAATATATTAAGCACGAATGTTTACAAGCTATTGGCGATCCCTCACCGCTAATTCGTGCTACTGTCGGTATATTAATTACGACTATCGCCAGTAATGGCGGTCTGCAAAATTGGCCTCAATTACTACCCTCCCTATGCGATATGCTAGATTCACAAGATTACAATGTATGTGAAGGTGCTTTCAGTGCGTTACAGAAAATATGCGAAGACTCTGCTGAAATACTTGATTCGGCAGCACTCAATCGGCCATTAAACGTTATGATACCGAAATTTCTGCAATATTTCAGCCACAATAGCCCAAAGATTCGCTCACATGCCATAGCTTGTATAAATCAGTTTATTGTAAATCGATCACAAGCTTTGATGCTCCATATAGACACATTCATTGAAAGTTTGTTTAACCTATCTTCTGATGAGGATCACGAGGTAAGAAAGAATGTATGTCACGGATTGGTTATGTTGTTGGAAGTGCGTATGGATCGTTTGTTGCCGCATATGCCACAAATTATAGAGTATATGTTAATGCGTACTCAAGACTCAGATGAAGGTGTAGCCTTAGAAGCCTCGGAATTCTGGTTATCTCTTGCTGAGCAGAATATTTGCAAAGAAGTCTTGGCGCCGTATTTGGGACAACTAGCACCTGTGTTGGTACATGGAATGCGTTATTCTGAAATTGATATCATCCTATTAAAAGGAAATGTTGAAGAGGATGATATGGTGCCCGATCGAGAGGAGGACATACGTCCCAGATTCCATAAATCTCGTACGCATACAATCAAATCCGGCGAAACAGGTGTAGATGAAGATGATGACGAC---------GTGCTAGATGACGATAGTTCCCTGTCTGAATGGAATTTACGAAAATGTAGTGCAGCTGCATTGGACGTTCTAGCAAATGTCTTCCGCGAAGAATGTTTACCCATTGTTTTACCTATTCTCAAGGATACTCTGTTTCATCAGGAATGGGTAATCAAGGAGAGCGGTGTATTGGCATTAGGCGCAATTGCCGAAGGCTGCATGCAAGGAATGATACAGCATTTGCCCGAACTGATACCCTATTTGATTAGTTGTTTATCAGATAAAAAAGCGCTAGTTCGATCCATCACTTGTTGGACACTATCACGTTATGCTAATTGGGTTGTAAATCAGCCTCATGATCAATATTTGAAACCATTAATGGAAGAATTGCTTAAGCGTATATTAGATTCCAATAAGCGCGTACAAGAGGCAGCCTGCTCTGCATTCGCCACACTTGAAGAAGAGGCTTGTACTGAACTGGTGCCATATTTAGAATATATATTGAAAACGCTAGTGTTCGCTTTTTCGAAATATCAGCATAAAAACTTGCTTATTCTATATGATGCAGTTGGCACGTTAGCCGATTCGGTGGGCCACCATCTGAATAAACCACAATATATTGACATTTTGATGCCACCATTAATTGAAAAGTGGAACTTACTCAAGGATGATGATAAAGATCTGTTTCCTCTATTGGAGTGTTTGTCAAGTATCGCTACCGCATTGCAGTCTGGATTCTTACCTTATTGCGATCCAGTTTACCAACGTTGCATATCGCTGATAGAACAAACACTGAATCAGGATATGGCTTGTAAAACAAATCCTGGTTTCGAGCATCCAGATAAGGAGCGCATGATTGTTGCATTAGATTTGCTGTCAGGTTTGGCTGAAGGTTTAGATGGACATATTGAATCTTTAGTCGTCAAAAGCAATATAATGCAATTGCTCTATCAATGTATGCAAGATGTGTTGCCAGAAGTGCGACAATCATCGTTTGCATTATTGGGCGACTTGACTAAAGCCTGTTTTCAGCATGTACATCCATTCATGTCGGAATTCTTTCCGATTTTGGGTCAAAATCTAAATCCTGATTACATTTCCGTATGTAATAATGCCACCTGGGCAATTGGTGAAATATGCATGAAACTAGGCGAGGAAACGCGACAGTACATACACCTCGTACTCAACGAACTGTTCGTGATTATAAATAGACCAAATACACCAAAAACGCTGCTCGAAAATACAGCAATAACAATCGGTCGTCTAGGTTATGTGTGCCCAGTTGAAGTGGCTCCTTATTTGCCAGAATTTGTACGACAGTGGTGTACATCTCTGCGTCATATAAGAGATAATGATGAGAAGGATTCAGCATTTCGTGGAATGTGTCACATGATTACCGTAAATCCTGGTGGCGTAGTGCCAGATTTTATATTCTTCTGTGATGCAGTGGCTTCATGGGTGAATCCGCCACAAGACTTGCATCAAATGATACAAAAGATATTACATGGCTTCAAAACCCAGGTGGGTGAAGAAAATTGGCGTCGTTTCGTCGATCAATTCCCGCCTAATCTTTCCGAGCGTCTAGGCGCTATGTAC
>zonata
ATGACGTGGGAACCGCAAGCCGAAGGTTTACAGCAAATAATTACAATCCTTAAACAGTCTCAGTCTCCGGACACAGCCACTCAAATGGCTGTTCAACTGAAACTGGAGGAATTAAATCAGTATCCCGATTTCAACAATTATCTTATCTTTGTACTGACAAAACTCAAAACGGAAGAGGAGCCAACGCGCTCCCTTAGCGGTCTAATATTGAAAAATAATATACGAATGCATGGAAATAACTTGCAGCCAGAGATTGTCGAGTACATTAAGCACGAATGTTTACAAGCTATTGGCGATCCCTCACCGCTAATACGTGCTACTGTTGGTATATTAATTACGACTATCGCCAGTAATGGCGGTCTTCAAAATTGGCCTCAATTACTACCCTCCCTATGCGAAATGCTAGATTCACAAGATTACAATGTATGTGAAGGTGCTTTCAGTGCGTTACAAAAAATATGTGAAGACTCGGCTGAAATACTTGATTCGGCAGCACTCAATCGGCCATTAAACGTTATGATACCGAAATTTCTGCAATATTTCAGCCACAATAGCCCAAAGATTCGTTCACATGCCATAGCTTGTATAAATCAATTTATTGTCAATCGATCACAAGCTTTGATGCTCCATATAGACACATTCATTGAAAGTTTGTTTAACCTATCTTCCGATGAAGATCACGAGGTAAGAAAGAATGTATGTCACGGATTGGTTATGTTGTTGGAAGTGCGCATGGATCGTTTGCTGCCGCATATGCCACAAATTATAGAGTATATGTTAATGCGTACTCAAGACTCAGATGAAGGTGTAGCCCTAGAAGCCTCGGAATTCTGGTTATCTCTTGCTGAGCAGAATATTTGCAAAGAAGTGTTGGCGCCATATTTGGGACAACTAGCACCTGTGTTGGTACACGGAATGCGTTATTCAGAAATTGATATCATCCTATTAAAAGGAAATGTTGAAGAGGATGATATGGTGCCCGATCGAGAGGAGGACATACGTCCCAGATTCCATAAATCTCGTACGCATACAATCAAATCCGGCGAAACAGGTGTAGATGAAGATGACGACGAC---------GTGCTAGATGACGATAGTTCCCTCTCTGAATGGAATTTACGAAAATGTAGTGCAGCCGCATTGGACGTACTAGCAAATGTCTTCCGCGAAGAGTGTTTACCCATTGTTTTACCTATTCTCAAGGATACTCTGTTTCATCAGGAATGGGTTATCAAGGAGAGCGGTGTATTGGCATTAGGCGCAATTGCCGAAGGCTGCATGCAAGGAATGATACAACATCTGCCCGAACTGATACCTTATTTGATTAGTTGTTTATCAGATAAAAAAGCGCTAGTTCGATCCATCACTTGTTGGACACTATCACGTTATGCTAATTGGGTTGTAAATCAGCCACATGATCAATATTTGAAACCATTAATGGAAGAATTGCTTAAGCGTATATTAGATTCCAATAAGCGCGTGCAAGAGGCAGCGTGCTCTGCATTCGCCACACTTGAAGAAGAGGCTTGTACTGAACTGGTGCCATATTTAGAATATATATTGAAAACGCTAGTATTCGCATTTTCGAAATATCAGCATAAAAACTTGCTTATTCTATATGATGCAGTTGGCACGTTAGCCGATTCGGTGGGCCACCATCTGAATAAACCACAATATATTGACATTTTGATGCCACCATTAATTGAAAAGTGGAACTTACTCAAGGATGATGATAAAGATCTGTTTCCTCTATTGGAGTGTTTGTCAAGTATCGCCACCGCATTGCAGTCTGGATTCTTACCTTATTGTGATCCAGTTTATCAACGTTGCATATCGCTCATAGAACAGACACTGAATCAGGATATGGCTTGTAAAACAAATCCTGGTTTCGAGCATCCAGATAAGGAGCGCATGATTGTTGCATTAGATTTGCTGTCAGGTTTGGCTGAGGGTTTAGATGGACATATTGAATCTTTAGTTGTCAAAAGCAATATAATGCAATTGCTCTATCAATGTATGCAAGATGTGTTGCCAGAAGTGCGGCAATCATCATTTGCATTATTGGGCGACTTGACTAAAGCCTGTTTTCAGCATGTGCATCCATTCATGTCGGAATTCTTTCCGATTTTGGGTCAAAATCTAAATCCTGATTACATTTCCGTATGTAATAATGCCACCTGGGCAATTGGTGAAATATGCATGAAACTAGGTGAAGAAACGCGACAGTACATACACCTCGTACTCAACGAACTGTTCGTGATTATAAATAGACCAAATACACCAAAAACGCTGCTCGAAAATACAGCAATAACAATCGGTCGTCTAGGTTATGTGTGCCCAGTTGAAGTGGCTCCTTTTTTGCCAGAATTTGTACGACAGTGGTGTACATCTCTGCGTCATATAAGAGATAATGATGAAAAGGATTCAGCATTTCGTGGAATGTGTCACATGATTACCGTAAATCCTGGTGGCGTAGTGCCAGATTTTATATTCTTCTGCGATGCAGTGGCTTCATGGGTGAATCCGCCACAAGACTTGCATCAAATGATACAAAAGATATTACATGGCTTCAAAACCCAGGTGGGTGAAGAAAATTGGCGTCGTTTCGTCGATCAATTCCCGCCAAATCTTTCCGAGCGTCTGGGCGCTATGTAC
