# Supplementary material for: The Impact of Fast Radiation on the Phylogeny of Bactrocera Fruit Flies as Revealed by Multiple Evolutionary Models and Mutation Rate-Calibrated Clock
Source: Insects. 2022 Jun 30;13(7):603. doi: 10.3390/insects13070603 (PMC9319077; doi:10.3390/insects13070603)
Supplement: Supplementary file 1 [file insects-13-00603-s001.zip › File S1/ceratitis_9578.fasta]

>bryoniae
ATGGCGCGAGGTCCCAAGAAGCATTTGAAGCGTTTAGCAGCACCCAAGGCATGGATGTTGGACAAATTGGGAGGAGTGTTTGCTCCTCGTCCCTCCAGTGGCCCACACAAATTGAGGGAGTCATTGCCCTTGATGATTTTCTTGAGAAATCGTCTAAAGTATGCGCTGAATGGTGCTGAGGTGACCAAAATTGTTATGCAGCGTCTGATCAAGGTTGACGGCAAAGTCCGTACCGACCCGACATATCCAGCTGGTTTCATGGATGTCATCACCATTGAAAAAACTGGTGAATTCTTCCGTTTGGTGTACGACGTTAAGGGCCGCTTCACCATTCACCGTATTTCTGCCGAGGAAGCCAAGTACAAATTGTGCAAAGTCAGGAAGACACAGCTCGGTGCCAAGGGTGTTCCATTCGTGGTTACACACGACGGCCGAACCATCCGTTATCCCGATCCTCTCATTAAGGCCAACGATACTGTCCAAGTAGACATTGCCACCGGTAAAATCACCGACTACATCAAATTCGATTCAGGAAACCTTTGCATGATCACTGGAGGTAGAAATTTGGGTCGTGTCGGTACTGTTGTCAACCGTGAGAGACATCCCGGTTCCTTCGATATCGTTCACGTAAAGGACTCGCAAGGTCATGTCTTTGCCACCAGATTGACAAATGTTTTCATCATCGGCAAGGGCAATAAACCCTACATTTCTCTACCAAAGGGCAAGGGTGTTAAATTGAGCATTGCTGAGGAACGCGACAAGCGCTTAGCTGCTAAA
>ceratitis
ATGGCGCGAGGTCCTAAGAAGCATTTGAAGCGTTTAGCAGCACCCAAGGCATGGATGTTGGACAAATTGGGAGGAGTGTTTGCTCCTCGTCCATCCAGTGGCCCACACAAATTGAGGGAATCATTGCCCTTGATGATTTTCTTGAGAAATCGTCTAAAGTATGCTTTGAACGGTGCTGAGGTAACCAAAATTGTTATGCAGCGTTTGATTAAGGTTGACGGCAAAGTCCGTACCGACCCAACATATCCAGCTGGCTTCATGGATGTCATCACCATTGAAAAAACTGGAGAATTCTTCCGTTTGGTGTACGATGTTAAGGGACGTTTCACCATCCACCGTATTTCTGCTGAGGAAGCCAAGTACAAATTGTGCAAGGTCCGCAAGACACAGCTCGGTGCCAAGGGTGTGCCATTTGTTGTCACACACGATGGCCGCACCATCCGTTATCCTGATCCTCTCATCAAGGCAAACGATACTGTTCAAGTTGATATTGCCACCGGCAAAATCACCGACTACATCAAGTTCGATTCGGGTAACCTCTGCATGATCACTGGAGGTAGAAATTTGGGTCGTGTCGGTACCGTTGTCAACCGTGAAAGACATCCTGGTTCCTTCGACATCGTTCACGTTAAGGACTCGCAAGGTCATGTGTTTGCCACCAGATTGACAAACGTTTTCATCATCGGCAAGGGTAACAAGCCTTACATTTCATTGCCTAAGGGCAAGGGTGTTAAATTGAGCATTGCTGAGGAACGTGACAAGCGTTTGGCTGCCAAA
>correcta
ATGGCGCGAGGTCCCAAGAAGCATTTGAAGCGTTTAGCAGCACCCAAGGCATGGATGTTGGACAAATTGGGAGGAGTGTTTGCTCCCCGTCCCTCCAGTGGCCCACACAAATTGCGGGAGTCATTGCCCTTGATGATTTTCTTGAGAAATCGTCTAAAGTATGCGCTGAATGGTGCTGAGGTGACCAAAATTGTTATGCAGCGTCTGATCAAGGTTGACGGCAAAGTCCGTACCGACCCAACATATCCAGCTGGTTTCATGGATGTCATCACCATTGAAAAAACTGGTGAATTCTTCCGTTTGGTGTACGACGTTAAGGGTCGCTTCACCATTCACCGCATTTCTGCAGAGGAAGCCAAGTACAAATTGTGCAAAGTCAGGAAGACACAGCTCGGTGCCAAGGGTGTTCCATTCGTGGTTACACACGACGGCCGAACCATCCGTTATCCTGATCCTCTCATCAAGGCCAACGATACTGTCCAGGTAGACATTGCCACCGGTAAAATCACTGACTACATCAAATTCGACTCCGGAAACCTTTGCATGATCACTGGAGGTAGAAATTTGGGTCGTGTCGGTACTGTTGTCAACCGTGAGAGACATCCCGGTTCCTTCGATATCGTTCACGTTAAGGACTCGCAAGGACATGTGTTTGCCACCAGATTGACAAATGTTTTCATCATCGGCAAGGGCAATAAACCTTACATTTCTCTGCCAAAGGGCAAGGGTGTTAAATTGAGCATTGCTGAGGAACGCGACAAGCGTTTAGCTGCTAAA
>cucurbitae
ATGGCGCGAGGTCCCAAGAAGCATTTGAAGCGTTTAGCAGCACCCAAAGCATGGATGTTGGACAAATTGGGAGGAGTCTTTGCTCCTCGTCCCTCCAGTGGCCCACACAAATTGCGGGAGTCATTGCCCCTGATGATTTTCTTGAGAAATCGTCTAAAGTATGCGCTGAATGGTGCTGAGGTGACCAAGATTGTTATGCAGCGTCTGATTAAGGTTGATGGCAAAGTCCGTACCGACCCCACATACCCAGCTGGTTTCATGGATGTCATCACCATTGAAAAAACTGGTGAATTCTTCCGTTTGGTGTACGACGTTAAGGGCCGTTTCACCATTCACCGTATTTCAGCCGAGGAGGCCAAGTACAAATTGTGCAAGGTCAGGAAGACACAGCTCGGTGCCAAGGGTGTACCATTCGTGGTTACACACGACGGCCGTACCATCCGTTACCCCGATCCTCTTATCAAGGCTAACGATACTGTACAAGTAGACATTGCCACCGGTAAAATCACCGACTACATCAAGTTCGACTCAGGAAACCTCTGCATGATCACTGGAGGTAGAAATTTGGGTCGTGTCGGTACCGTTGTGAACCGCGAGAGACATCCTGGTTCCTTCGATATCGTTCACGTAAAGGACTCGCAAGGACATGTGTTTGCCACCAGATTGACAAATGTTTTCATCATTGGCAAGGGCAACAAACCCTACATTTCTCTGCCCAAGGGCAAGGGTGTGAAATTGAGCATTGCTGAGGAACGCGACAAGCGTTTGGCTGCTAAG
>dorsalis
ATGGCGCGAGGTCCCAAGAAGCATTTGAAGCGTTTAGCAGCACCCAAGGCATGGATGTTGGACAAATTGGGAGGAGTGTTTGCTCCTCGTCCCTCCAGTGGCCCACACAAATTGCGGGAGTCATTGCCCTTGATGATTTTCTTGAGAAATCGTCTAAAGTACGCGCTGAATGGTGCTGAGGTGACCAAAATTGTTATGCAGCGTCTGATCAAGGTTGACGGCAAAGTCCGTACCGACCCAACATATCCAGCTGGTTTCATGGATGTCATCACCATTGAAAAAACTGGTGAATTCTTCCGTTTGGTGTACGACGTTAAGGGTCGCTTCACCATTCACCGTATTTCTGCCGAGGAAGCCAAGTACAAATTGTGCAAAGTCAGGAAGACACAGCTCGGTGCCAAGGGTGTTCCATTCGTGGTTACACACGACGGCCGAACCATCCGTTATCCCGATCCTCTTATCAAGGCCAACGATACTGTTCAGGTAGACATTGCCACCGGTAAAATCACTGACTACATCAAATTCGACTCAGGAAACCTTTGCATGATCACTGGAGGTAGAAATTTGGGTCGTGTCGGTTCTGTTGTTAACCGTGAGAGACATCCAGGTTCCTTCGATATCGTTCACGTAAAGGACTCGCAAGGACATGTGTTTGCCACCAGATTGACAAATGTTTTCATCATCGGCAAGGGCAATAAACCCTACATTTCTCTGCCAAAGGGCAAGGGTGTTAAATTGAGCATTGCTGAGGAACGCGACAAGCGTTTAGCTGCTAAA
>jarvisi
ATGGCGCGAGGTCCCAAGAAGCATTTGAAGCGTTTAGCAGCACCCAAGGCATGGATGTTGGACAAATTGGGAGGAGTGTTTGCTCCTCGTCCCTCCAGTGGCCCACACAAATTGCGGGAGTCATTGCCCCTGATGATTTTCTTGAGAAATCGTCTAAAGTATGCGCTGAATGGTGCTGAGGTGACCAAAATTGTTATGCAGCGTCTGATCAAGGTTGACGGCAAAGTCCGTACCGACCCAACATATCCAGCTGGTTTCATGGATGTCATCACCATTGAAAAAACTGGTGAATTCTTCCGTTTGGTGTATGACGTTAAGGGTCGCTTCACCATTCACCGCATTTCTGCCGAGGAAGCCAAGTACAAATTGTGCAAGGTCAAGAAGACACAGCTCGGTGCCAAGGGTGTTCCATTCGTGGTTACACACGACGGCCGAACCATCCGTTACCCCGATCCTCTCATCAAGGCCAACGATACTGTTCAGGTAGACATTGCCACAGGTAAAATCACTGACTACATCAAATTCGACTCAGGAAATCTTTGCATGATCACTGGAGGTAGAAATTTGGGTCGTGTCGGTACTGTTGTCAATCGTGAGAGACATCCCGGTTCATTCGATATCGTTCACGTAAAGGACTCGCAAGGACACGTGTTTGCCACCAGATTGACAAATGTTTTCATCATCGGCAAGGGCAATAAACCCTACATTTCTCTGCCAAAGGGCAAGGGTGTTAAATTGAGCATTGCTGAGGAACGCGACAAGCGTTTAGCTGCTAAA
>latifrons
ATGGCGCGAGGTCCCAAGAAGCATTTGAAGCGTTTAGCAGCACCCAAGGCATGGATGTTGGACAAATTGGGAGGAGTGTTTGCTCCTCGTCCCTCCAGTGGCCCACACAAATTGCGGGAGTCTTTGCCCTTAATGATTTTCTTGAGAAATCGTCTAAAATATGCGCTGAATGGTGCTGAGGTGACCAAAATTGTTATGCAGCGTTTGATCAAGGTTGACGGCAAAGTCCGTACCGACCCAACGTATCCGGCTGGTTTCATGGATGTCATCACCATTGAAAAAACTGGTGAATTCTTCCGTTTGGTGTACGACGTTAAGGGCCGTTTCACCATTCATCGTATTTCTGCCGAGGAAGCCAAGTACAAATTGTGCAAAGTCAGGAAGACACAACTCGGTGCCAAGGGTGTTCCATTCGTGGTTACACACGACGGCCGAACCATCCGTTATCCCGATCCTCTCATCAAGGCCAACGATACTGTCCAGGTAGACATTGCCACCGGTAAAATCACTGACTACATCAAATTCGACTCGGGAAACCTCTGCATGATCACTGGAGGTAGAAATTTGGGTCGTGTCGGTACTGTTGTCAACCGTGAGAGACATCCCGGTTCCTTCGATATCGTTCACGTAAAAGACTCGCAAGGACATGTGTTTGCCACCAGATTGACGAATGTTTTCATCATCGGCAAGGGCAATAAACCCTACATTTCTCTGCCGAAAGGCAAGGGTGTTAAATTGAGCATTGCTGAGGAACGTGACAAGCGTTTAGCTGCTAAA
>minax
ATGGCGCGAGGTCCCAAGAAGCATTTGAAGCGTTTAGCAGCACCTAAGGCATGGATGTTGGACAAATTGGGAGGAGTGTTTGCTCCTCGTCCCTCCAGCGGCCCACATAAATTGCGGGAATCATTGCCCTTGATGATTTTCTTGAGAAATCGTCTAAAGTATGCGCTGAATGGTGCTGAAGTGACCAAAATTGTTATGCAGCGTCTGATCAAGGTTGATGGCAAAGTTCGTACCGACCCTACATATCCAGCCGGTTTTATGGATGTCATTACTATTGAAAAAACTGGAGAATTCTTCCGTCTGGTGTATGACGTTAAGGGCCGCTTCACCATTCATCGTATTTCTGCCGAGGAGGCCAAGTACAAATTGTGCAAGGTCAGGAAGACACAGCTCGGTGCTAAAGGTGTACCGTTCGTGGTTACACATGACGGTCGTACCATCCGTTATCCCGATCCTCTCATCAAGGCAAACGATACTGTTCAGGTTGACATTGCCACCGGTAAAATTACCGACTACATCAAATTCGACTCAGGAAACCTCTGCATGATCACTGGAGGTAGAAATTTGGGTCGTGTTGGTACCGTTGTTAACCGTGAGAGACATCCTGGTTCCTTCGATATCGTTCATGTAAAGGACTCGCAAGGACATGTGTTTGCCACCAGATTGACAAATGTTTTCATTATTGGCAAGGGCAACAAACCCTACATTTCTCTGCCTAAGGGCAAGGGTGTTAAATTGAGCATTGCTGAGGAACGTGACAAGCGTTTAGCTGCTAAA
>musae
ATGGCGCGAGGTCCCAAGAAGCATTTGAAGCGTTTAGCAGCACCCAAGGCATGGATGTTGGACAAATTGGGAGGAGTGTTTGCTCCTCGTCCCTCCAGTGGCCCACACAAATTGCGGGAGTCATTGCCCTTGATGATTTTCTTGAGAAATCGTCTGAAGTACGCGCTGAATGGTGCTGAGGTGACCAAAATTGTTATGCAGCGTCTGATCAAGGTTGACGGCAAAGTCCGTACCGACCCAACATATCCAGCTGGTTTCATGGATGTCATCACCATTGAAAAAACTGGTGAATTCTTCCGTTTGGTGTACGACGTTAAGGGTCGCTTCACCATTCACCGTATTTCTGCCGAGGAAGCCAAGTACAAATTGTGCAAAGTCAGGAAGACACAGCTCGGTGCCAAGGGTGTTCCATTCGTGGTTACACACGACGGCCGAACCATCCGTTATCCCGATCCTCTTATCAAGGCCAACGATACTGTCCAGGTAGACATTGCCACCGGTAAAATCACTGACTACATCAAATTCGACTCAGGAAACCTTTGCATGATCACTGGAGGTAGAAATTTGGGTCGTGTCGGTTCTGTTGTTAACCGTGAGAGACATCCAGGTTCCTTCGATATCGTTCACGTAAAGGACTCGCAAGGACATGTGTTTGCCACCAGATTGACAAATGTTTTCATCATCGGCAAGGGCAATAAACCCTACATTTCTCTGCCAAAGGGCAAGGGTGTTAAATTGAGCATTGCTGAGGAACGCGACAAGCGTTTAGCTGCTAAA
>oleae
ATGGCGCGAGGTCCCAAGAAGCATTTGAAGCGTTTAGCAGCACCCAAGGCATGGATGTTGGACAAATTGGGAGGAGTGTTTGCTCCTCGTCCCTCCAGTGGCCCACACAAATTGCGAGAGTCATTGCCCTTGATGATTTTCTTGAGAAATCGTCTAAAGTATGCGCTGAATGGTGCTGAGGTGACCAAAATTGTTATGCAGCGTCTGATCAAGGTTGACGGTAAAGTTCGTACCGATCCAACATATCCAGCTGGTTTCATGGATGTCATAACCATTGAAAAAACTGGTGAATTCTTCCGTTTGGTTTACGACGTTAAGGGCCGCTTCACCATTCATCGTATTTCTGCCGAGGAAGCCAAGTACAAATTGTGCAAAGTCAGGAAGACACAACTTGGTGCCAAGGGTGTTCCATTCGTGGTTACACACGACGGCCGTACCATCCGTTATCCCGATCCTCTCATCAAGGCGAACGATACTGTCCAGGTAGACATTGCCACCGGCAAAATCACCGACTACATCAAATTCGACTCAGGAAACCTCTGCATGATCACTGGAGGTAGAAATTTGGGTCGTGTCGGTACCGTTGTTAACCGTGAAAGACATCCTGGTTCCTTCGATATCGTTCACGTAAAGGACTCGCAAGGACATGTGTTTGCCACCAGATTAACAAATGTTTTCATCATCGGCAAGGGCAACAAACCCTACATTTCATTGCCTAAGGGCAAGGGTGTTAAATTGAGCATTGCTGAGGAACGCGACAAGCGTTTAGCTGCTAAA
>tryoni
ATGGCGCGAGGTCCCAAGAAGCATTTGAAGCGTTTAGCAGCACCCAAGGCATGGATGTTGGACAAATTGGGAGGAGTGTTTGCTCCTCGTCCCTCCAGTGGCCCACACAAATTGCGGGAGTCATTGCCCTTGATGATTTTCTTGAGAAATCGTCTAAAGTATGCGCTGAATGGTGCTGAGGTGACCAAAATTGTTATGCAGCGTCTGATCAAGGTTGACGGCAAAGTCCGTACCGACCCAACATATCCAGCTGGTTTCATGGATGTCATCACCATTGAAAAAACTGGTGAATTCTTCCGTTTGGTGTACGACGTTAAGGGCCGCTTCACCATTCACCGCATTTCAGCCGAGGAAGCCAAGTACAAATTGTGCAAAGTCAAGAAGACACAGCTCGGTGCCAAGGGTGTTCCATTCGTGGTTACACACGACGGCCGAACCATCCGTTACCCCGATCCTCTCATCAAGGCCAACGATACTGTTCAGGTAGACATTGCCACCGGTAAAATCACTGACTACATCAAATTCGACTCAGGAAATCTTTGCATGATCACTGGAGGTAGAAATTTGGGTCGTGTCGGTACTGTTGTCAACCGTGAGAGACATCCCGGTTCCTTCGATATCGTTCACGTAAAGGACTCGCAAGGACATGTGTTTGCCACCAGATTGACAAATGTTTTCATCATCGGCAAGGGCAATAAACCCTACATTTCTCTGCCAAAGGGCAAGGGTGTTAAATTGAGCATTGCTGAGGAACGCGACAAGCGTTTAGCTGCTAAA
>zonata
ATGGCGCGAGGTCCCAAGAAGCATTTGAAGCGTTTAGCAGCACCCAAGGCATGGATGTTGGACAAATTGGGAGGAGTGTTTGCTCCTCGTCCCTCCAGTGGCCCACACAAATTGCGGGAGTCATTGCCCTTGATGATTTTCTTGAGAAATCGTCTAAAGTATGCGCTGAATGGTGCTGAGGTGACCAAAATTGTTATGCAGCGTCTGATCAAGGTTGACGGCAAAGTCCGTACTGACCCAACATATCCAGCTGGTTTCATGGATGTCATCACCATTGAAAAAACTGGTGAATTCTTCCGTTTGGTGTACGACGTTAAGGGTCGCTTCACCATTCACCGCATTTCTGCCGAGGAAGCCAAGTACAAATTGTGCAAAGTCAGGAAGACACAGCTCGGTGCCAAGGGTGTTCCATTCGTGGTTACACACGACGGCCGAACCATCCGTTATCCCGATCCTCTCATCAAGGCCAACGATACTGTCCAGGTAGACATTGCCACCGGTAAAATCACTGACTACATCAAATTCGACTCAGGAAACCTTTGCATGATCACTGGAGGTAGAAATTTGGGTCGTGTCGGTACTGTTGTCAACCGTGAGAGACATCCCGGTTCCTTCGATATCGTTCACGTTAAGGACTCGCAAGGACATGTGTTTGCCACCAGATTGACAAATGTCTTCATCATCGGCAAGGGCAATAAACCCTACATTTCTCTGCCAAAGGGCAAGGGTGTTAAATTGAGCATTGCTGAGGAACGCGACAAGCGTTTAGCTGCTAAA
