# Supplementary material for: The Impact of Fast Radiation on the Phylogeny of Bactrocera Fruit Flies as Revealed by Multiple Evolutionary Models and Mutation Rate-Calibrated Clock
Source: Insects. 2022 Jun 30;13(7):603. doi: 10.3390/insects13070603 (PMC9319077; doi:10.3390/insects13070603)
Supplement: Supplementary file 1 [file insects-13-00603-s001.zip › File S1/ceratitis_9616.fasta]

>bryoniae
ATGTGGCTAATAAGTGCGGTGCCAATTTGTTTCATATTATTATTGAGCAGTTGGTGTGTAGTGGCGGATGAGCACAATCATAAGTATAATGACCGTGAAGAAGTCGTATTATGGATGAATACAGTTGGCCCATATCACAACCGGCAAGAAACATATGCGTACTTCTCCTTGCCTTTCTGTAGTGGTGCAAAACAAAGCATTTCCCACTATCATGAGACGCTTAGCGAAGCGCTACAAGGAGTTGAATTGGAATTCAGTGGCTACGAAATCGATTTTAAAGTGGACGTATCGCCAACCGTAATATGCATGATCGATTTAACTATTGATAAAGTTAAAGCCTTTACATATGCGGTTAAAAACCAATACTGGTATCAAATGTATATAGATGGTTTACCTATTTGGGGTGAAGTTGGTAAAAAGGACGATCAGGAAGAAAAGTATGGTATTTTCACGCACAAAAGATTTGAAATTGGCTACAATGGCCAACAAATTGTTGACATAACTCTTCACAACGAGAAAAAAGAGTTACTGACACCAGGAGCTAAGATTAAATTTTCTTATGAAGTTAACTGGAAGCAGAGTTCAGTTGAATTCAAAAACCGTTTTGATAAATATTTGGATCCTAAATTTTTTCAACATAGAATCCACTGGTTCAGTATTTTCAATAGTTTTATGATGGTTATTTTTTTGGTTGGATTGGTGTCAATGATTCTCATGCGAACGTTGCGCAAGGACTACGCTCGTTACAGTAAAGATGAAGAAATAGATGACATGGAACGGGACTTAGGAGATGAATATGGCTGGAAGCAAGTACATGGTGATGTTTTCAGAACTCCACCGCACGCATTAGTGTTTTCTGCTGTAATAGGAGCTGGTTGCCAATTAATTTCCGTAGTGCTTGGCGTCATATTATTTGCGATTGTTGGGGAATTATACACTGAGCGTGGATCAATGCTTTCTACTGCCATATTTGTGTACGCAGCAACGTCGCCTGTCAATGGATATTTTGGTGGATCGTTATATGCTCGGTTAGGAGGCCGAATGTGGATACGTCAAATGCTGGTGTCTGCATTTATGGTTCCAGTTTTGGTTTGCGGCACAGCATTCTTTATCAATTTTATTGCTATTGGTTATCATGCATCGCGTGCTATACCTTTTGGAACAATGATTGCCGTCACATGCATATGCATTTTCGTTGTTTTGCCACTTACATTAGCAGGAACCGTGGTAGGACGCAATTTAGATGGACAGCCAGATCATCCTTGTCGAGTGAACGCAGTGCCTCGTCCTATACCAGAAAAAAAGTGGTTTATGGAACCAGCTATTATAATTCTACTTGGTGGAGTATTACCATTTGGCTCAATTTTTATAGAAATGTACTTTATTTTCACGTCATTTTGGGCCTATAAAATTTACTACGTGTATGGTTTCATGCTATTAGTTTTCACCATATTAATGATTGTAACGGTATGCGTAACCATTGTATGCACTTATTTCCTTTTGAACGCAGAGGATTATCGGTGGCAGTGGACGAGCTTTATGTCAGCGGCATCAACTTCAATTTACGTTTATGCTTATTCATTCTACTATTTCTTCTTTAAAACAAAAATGTATGGTCTTTTTCAAACTGCTTTCTACTTTGGATATATGGCATTGTTCAGCGGTGCTTTAGGAATTATATGTGGTACTGTTGGGTATTTGGGCACAAGTGTATTTGTACGAAAAATTTATTCTAATGTTAAA
>ceratitis
ATGTGGCAAATACGAGCCTTTACGTTTTGTTTAATATTAATATTGAGCGATTGGTGTGTATTTGCCGATGAGCACAATCACAAATATAATGACCGTGAAGAAGTAGTACTATGGATGAATACGGTGGGACCATATCATAACCGGCAAGAAACATATGCCTATTTTTCCCTGCCATTTTGTAGTGGTGCTAAACAAAGTATATCCCATTATCATGAGACCCTTAGTGAGGCACTACAAGGCGTAGAATTAGAATTCAGTGGATACGAAATTGATTTTAAAGTTGACGTCTCACCGACGGTAATATGTATGATCGATCTAACAATTGATAAAGTTAAGGCTTTTACATATGCGGTTAAAAACCAATACTGGTATCAAATGTATATCGATGGCTTGCCTATTTGGGGTGAAGTTGGTAAGAAGGATGAACATGAAGAAAAGTATTATATTTTCACACACAAACGATTTGAAATTGGCTACAATGGCAAACAAATTGTTGATGTAGTACTACACAACGAAAAAAGAGAGTTGTTAACACCGGGAGCGAAAATTAAATTTTCATATGAAGTCAACTGGAAACCTAACAGTGTTGAATTTAAAAATCGTTTTGACAAGTATTTAGATCCGAAATTCTTTCAACATAGGATCCATTGGTTTAGTATCTTCAACAGTTTCATGATGGTTATATTTTTGGTTGGTTTGGTTTCTATGATACTGATGCGTACGCTACGTAAGGACTACGCGCGTTATAGTAAAGATGAAGAAATTGATGATATGGAGCGAGATTTGGGTGATGAATACGGATGGAAACAGGTTCATGGAGATGTTTTCAGGACTCCCCCACATGCCTTAGTATTTTCCGCTATGATAGGAGCAGGTTCTCAGTTAATTTCTGTGGTGCTTGGTGTTATTCTCTTTGCAATTGTTGGAGAATTATATACTGAGCGTGGATCCATGCTATCTACTGCCATATTTGTTTATGCTGCAACGTCACCTGTCAATGGTTACTTTGGCGGATCCCTATATGCGCGACTAGGTGGCCGAATGTGGATACGTCAAATGATAGTGTCAGCATTTATGGTACCAGTATTTGTTTGTGGTACTGTATTCTTTATTAATTTTCTTGCTATTGGATATCATGCATCGCGAGCTATACCTTTCGGCACAATGATAGCTGTAACATGTATTTGTATATTCGTTGTTCTACCGCTAACACTTGCTGGAACTGTGGTAGGACGTAATTTAGATGGGCAGCCAGATCATCCTTGTCGGGTTAATGCAGTACCTCGTCCCATTCCGGAAAAGAAGTGGTTTATGGAACCAACGATTATTATTCTTCTTGGCGGAGTATTACCCTTTGGGTCAATTTTTATTGAAATGTACTTTATTTTTACTTCATTTTGGGCATATAAAATCTATTATGTATATGGTTTCATGCTGTTAGTATTCACCATATTGATGGTTGTAACGGTGTGTGTGACGATTGTGTGCACTTACTTCCTTTTAAACGCAGAGGATTACCGGTGGCAGTGGACAAGTTTTATGTCAGCTGCATCAACCTCAATCTACGTATACGCGTACTCGTTTTATTATTTCTTCTTTAAAACAAAGATGTACGGTCTTTTTCAAACCGCTTTCTACTTTGGATATATGGCATTGTTTAGTGGCGCTCTAGGCATCATATGCGGCACGGTGGGCTACTTAGGCACAAGCGTATTTGTACGAAAAATTTATTCTAACGTCAAG
>correcta
ATGTGGCTAATAAGTGCGGTCTCAATTTGTTTGATATTCTTATTGAGCAGTTGGTGTGTAGTGGCGGATGAGCATAATCATAAGTACAATGACCGTGAAGAAGTCGTATTATGGATGAATACAGTTGGCCCATATCACAACCGGCAAGAAACATATGCGTACTTCTCTTTGCCTTTCTGTAGTGGTGCAAAACAAAGCATTTCCCACTATCATGAGACGCTTAGCGAAGCGCTACAAGGAGTTGAATTGGAATTCAGTGGGTATGAAATTGATTTTAAAGTGGACGTATCACCAACCGTAATATGCATGATCGATTTAACTATTGATAAAGTTAAAGCCTTTACATATGCGGTTAAAAACCAATACTGGTATCAAATGTATATAGATGGTTTACCTATTTGGGGTGAAGTTGGTAAAAAGGACGATCAGGAGGAAAAGTATAGTATTTTCACACACAAAAGGTTTGAAATTGGCTACAATGGCCAACAAATTGTAGACATAACTCTTCACAACGAGAAAAAAGAGTTACTGACACCAGGAGCTAAGATTAAATTTTCTTATGAAGTTAACTGGAAACAGAGTTCAGTTGAATTCAAAAACCGTTTTGATAAATATTTGGATCCTAAATTTTTTCAACATAGAATCCACTGGTTCAGTATTTTCAATAGTTTTATGATGGTTATATTTTTGGTTGGATTGGTGTCAATGATTCTCATGCGAACGTTGCGCAAAGACTACGCTCGTTACAGTAAAGATGAAGAAATAGATGACATGGAACGGGACTTAGGAGATGAATATGGCTGGAAGCAAGTACATGGTGATGTTTTCAGAACTCCACCGCACGCATTAGTGTTTTCTGCTGTAATAGGAGCTGGTTGTCAATTAATTTCCGTAGTGCTTGGCGTCATATTATTTGCGATTGTTGGGGAATTATACACTGAGCGTGGATCAATGCTTTCTACTGCCATATTTGTGTACGCAGCAACGTCGCCTGTCAATGGATATTTTGGTGGATCGTTATATGCTCGGTTAGGAGGCCGAATGTGGATACGTCAAATGCTGGTGTCTGCATTTATGGTTCCAGTTTTTGTTTGCGGCACAGCATTCTTTATCAATTTTATTGCTATTGGTTATCATGCATCGCGTGCTATACCTTTTGGAACAATGATTGCCGTCACGTGTATATGCATTTTTGTTGTTTTGCCACTTACATTGGCAGGAACAGTGGTAGGACGCAATTTAGATGGGCAGCCAGATCATCCTTGTCGAGTGAATGCTGTGCCTCGTCCTATACCAGAAAAGAAATGGTTTATGGAACCAGCTATTATAATTTTACTTGGTGGAGTATTACCATTTGGCTCAATTTTTATAGAAATGTACTTTATTTTCACGTCATTTTGGGCCTATAAAATTTACTACGTGTATGGTTTTATGCTATTAGTTTTCACCATATTAATGATTGTAACAGTATGCGTAACAATTGTATGCACATATTTCCTGTTAAACGCAGAGGATTATCGGTGGCAGTGGACGAGCTTTATGTCAGCGGCATCAACTTCAATTTACGTTTACGCTTATTCATTCTACTATTTCTTCTTTAAAACAAAAATGTATGGTCTTTTTCAAACTGCTTTCTACTTTGGATATATGGCATTGTTCAGCGGTGCTTTAGGAATTATATGTGGTACTGTTGGGTATTTGGGCACAAGTGTATTTGTACGAAAAATCTATTCTAATGTTAAA
>cucurbitae
ATGTGGCAAATACGAGCGTTCCCGTTTTGTTTGATCTTATTATTGAGCTGTTGGTGTGTGGTGGCAGATGAGCATAATCATAAGTACAATGACCGTGAAGAAGTCGTTTTATGGATGAATACAGTTGGTCCATATCATAACCGGCAAGAAACATATGCCTACTTCTCTTTGCCTTTCTGTAGCGGTGCTAAACAAAGCATTTCCCATTATCATGAGACGCTTAGCGAGGCGCTACAAGGAGTTGAATTGGAATTCAGTGGCTACGAAATTGATTTTAAAGTGGACGTATCGGAAACCGTAATATGCATGATTGATTTAACAATTGATAAAGTTAAGGCCTTTACATATGCGGTTAAAAACCAATACTGGTATCAAATGTATATAGATGGTTTACCTATTTGGGGCGAGGTAGGTAAGAAGGACGATGAGGAAGAAAAGTATTATATATTCACACACAAAAGATTTGAAATTGGATACAATGGTCAACAAATTGTTGACATAACTTTACACAACGAGAAAAAAGAGTTGCTGACACCAGGAGCAAAGATTAAATTTTCTTATGAAGTCAACTGGAAACAGAGCTCAGTTGAATTCAAGAACCGTTTTGATAAATATTTGGATCCCAAATTTTTCCAACATAGAATTCACTGGTTCAGTATTTTTAATAGTTTTATGATGGTGATATTTTTGGTTGGTTTGGTTTCAATGATCCTCATGCGAACTTTGCGCAAAGACTTTGCGCGTTACAGCAAAGATGAAGAAATTGATGATATGGAACGTGACTTAGGAGATGAATATGGCTGGAAGCAGGTGCATGGTGATGTATTCAGAACCCCTCCACACGCATTAGTATTTTCTGCTATAATAGGAGCTGGATGTCAATTAATTTCGGTAGTGCTCGGTGTCATATTGTTTGCGATCGTGGGGGAATTGTATACAGAGCGTGGATCAATGCTATCTACTGCCCTATTTGTGTACGTAGCAACGTCCCCTGTCAACGGATATTTTGGTGGATCGTTATATGCCCGTCTAGGAGGCCGAATGTGGATACGTCAAATGCTAGTGTCTGCATTTATGGTGCCAGTCTTTGTTTGCGGCACAGCTTTCTTCATCAATTTTATTGCTATTGGTTATCATGCATCGCGCGCTATACCTTTTGGAACAATGATTGCCGTTGCATGTATATGTATTTTCGTTGTTTTACCCTTTACACTAGCAGGCACAGTGGTTGGACGTAATTTAGATGGACAGCCAGATCATCCTTGTCGAGTGAACGCAGTGCCTCGTCCGATACCGGAAAAGAAGTGGTTTATGGAACCATCTATTATAATTATGCTTGGCGGAGTGTTACCATTTGGCTCAATATTTATTGAAATGTACTTTATTTTCACGTCATTTTGGGCTTATAAAATTTACTACGTGTATGGTTTCATGCTGTTAGTTTTCACCATATTAATGATTGTAACAGTTTGCGTTACAATTGTATGCACTTACTTCCTTTTAAACGCGGAGGATTATCGGTGGCAGTGGACAAGCTTCATGTCAGCGGCATCAACTTCAATCTATGTTTACGCATATTCGTTCTACTATTTCTTCTTTAAAACAAAAATGTACGGTCTTTTTCAAACTGCTTTCTATTTTGGATATATGGCATTATTCAGCGGTGCTTTAGGAATTATATGTGGTACAGTTGGCTATTTGGGCACAAGCGTATTTGTCCGAAAAATCTATTCTAATGTTAAA
>dorsalis
ATGTGGCTAATAAGTGCGGTCCCAATTTGTTTGATATTATTATTGAGCACTTGGTGTGTAGTGGCGGATGAGCATAATCATAAGTACAATGACCGTGAAGAAGTCGTATTATGGATGAATACAGTTGGCCCATATCACAACCGGCAAGAAACATATGCATACTTCTCTTTGCCTTTCTGTAGTGGTGCAAAACAAAGCATCTCCCACTATCATGAGACGCTTAGCGAAGCGCTACAAGGAGTTGAATTGGAATTCAGTGGCTACGAAATTGATTTTAAAGTGGACGTATCACCAACCGTAATATGCATGATCGATTTAACTATTGATAAAGTTAAAGCCTTTACATATGCGGTTAAAAACCAATACTGGTATCAAATGTATATAGATGGTTTACCTATTTGGGGTGAAGTTGGTAAAAAGGACGATCAGGAAGAAAAGTATGGTATTTTCACACACAAAAGATTTGAAATTGGCTACAATGGCCAACAAATTGTTGACATAACTCTTCACAACGAGAAAAAAGAGTTACTGACACCAGGAGCTAAGATTAAATTTTCTTATGAAGTTAACTGGAAACAGAGTTCAGTTGAATTCAAAAACCGTTTTGATAAATATTTGGACCCTAAATTTTTTCAACATAGAATCCACTGGTTCAGTATTTTCAATAGTTTTATGATGGTAATATTTTTGGTTGGATTGGTGTCAATGATTCTCATGCGAACGTTGCGTAAAGACTACGCTCGTTACAGTAAAGATGAAGAAATAGATGACATGGAACGGGACTTAGGAGATGAATATGGCTGGAAGCAAGTACATGGTGATGTTTTTAGAACTCCACCGCACGCATTAGTATTTTCTGCTGTAATAGGAGCTGGTTGTCAATTAATTTCCGTAGTGCTTGGCGTCATATTATTTGCGATTGTTGGGGAACTATACACTGAGCGTGGATCAATGCTTTCTACTGCCATATTTGTGTACGCAGCAACGTCGCCTGTCAATGGATATTTTGGTGGATCGTTATATGCTCGGTTAGGAGGCCGAATGTGGATACGTCAAATGCTGGTGTCTGCATTTATGGTTCCAGTTTTTGTTTGCGGCACAGCATTCTTTATTAATTTTATTGCTATTGGTTATCATGCATCGCGTGCTATACCTTTTGGAACAATGATTGCCGTCACGTGTATATGCATTTTTGTTGTTTTGCCACTTACATTAGCAGGCACAGTGGTAGGACGCAATTTAGATGGACAGCCAGATCATCCTTGTCGAGTGAACGCTGTGCCTCGTCCAATACCCGAAAAGAAGTGGTTTATGGAACCAGCTATTATAATTTTACTTGGTGGAGTATTACCATTTGGCTCAATTTTTATAGAAATGTACTTTATTTTCACGTCATTTTGGGCATATAAAATTTACTACGTGTATGGTTTCATGCTATTAGTTTTCACCATATTAATGATTGTAACGGTATGCGTAACAATTGTATGCACTTATTTCCTTTTAAACGCAGAGGATTATCGGTGGCAGTGGACGAGCTTTATGTCAGCGGCATCAACTTCAATTTACGTTTACGCTTATTCGTTCTACTATTTCTTCTTTAAAACAAAAATGTATGGTCTTTTTCAAACTGCTTTCTACTTTGGATATATGGCATTGTTCAGCGGTGCTTTAGGAATTATATGTGGTACTGTTGGGTATTTGGGCACAAGTGTATTTGTACGAAAAATCTATTCTAATGTTAAA
>jarvisi
ATGTGGCTAATAAGTGCGGTACCAATTTGTTTGATATTGTTATTGAGCAGTTGGTGTGTAGTGGCGGATGAGCATAATCATAAGTACAATGACCGTGAAGAAGTCGTATTATGGATGAATACAGTTGGGCCATATCACAACCGGCAAGAAACATATGCGTACTTTTCCTTGCCTTTCTGTAGTGGTGCAAAACAAAGCATTTCCCACTATCATGAGACGCTTAGCGAAGCGCTACAAGGAGTTGAATTGGAATTCAGTGGCTACGAAATTGAATTTAAAGTGGACGTATCACCAACCGTAATATGCATGATCGATTTAACTATTGATAAAGTTAAAGCCTTTACATATGCGGTTAAAAACCAATACTGGTATCAAATGTATATAGATGGTTTACCTATTTGGGGTGAAGTTGGTAAAAAGGACGATCAAGAAGAAAAGTATGGTATTTTCACACACAAAAGATTTGAAATTGGCTACAATGGCCAACAAATTGTTGACATAACTCTTCACAACGAGAAAAAAGAGTTACTGACACCAGGAGCTAAGATTAAATTTTCTTACGAAGTTAACTGGAAACAGAGTTCAGTTGAATTCAAAAACCGTTTTGATAAATATTTGGATCCTAAATTTTTTCAACATAGAATCCACTGGTTCAGTATTTTCAATAGTTTTATGATGGTTATATTTTTGGTTGGATTGGTGTCAATGATTCTCATGCGAACGTTGCGCAAAGACTACGCTCGTTACAGTAAAGATGAAGAAATAGATGACATGGAACGGGACTTAGGAGATGAATATGGCTGGAAGCAAGTACATGGTGATGTTTTCAGAACTCCACCGCACGCATTAGTGTTTTCTGCTGTAATAGGAGCTGGTTGTCAATTAATTTCCGTAGTGCTTGGCGTCATATTATTTGCGATTGTTGGGGAATTATACACTGAGCGTGGATCAATGCTTTCTACTGCCATATTTGTGTACGCAGCAACGTCGCCTGTCAATGGATATTTTGGTGGATCGTTATATGCTCGGTTAGGAGGCCGAATGTGGATACGTCAAATGCTGGTGTCTGCATTTATGGTTCCAGTTTTTGTTTGCGGTACAGCATTCTTTATCAATTTTATTGCTATAGGTTATCATGCATCGCGTGCTATACCTTTTGGAACAATGATTGCGGTCACGTGTATATGCATTTTCGTTGTTTTGCCACTTACATTAGCAGGAACAGTGGTAGGACGCAATTTAGATGGACAGCCAGATCATCCTTGTCGAGTGAACGCTGTGCCTCGTCCTATACCAGAAAAGAAGTGGTTTATGGAACCAGCTATTATAATTTTGCTTGGTGGAGTATTACCATTTGGCTCAATATTTATAGAAATGTACTTTATTTTTACGTCATTTTGGGCCTATAAAATTTACTACGTGTATGGTTTCATGCTATTAGTTTTCACCATATTAATGATTGTAACGGTATGCGTAACAATTGTATGCACTTATTTCCTTTTAAACGCAGAGGATTATCGGTGGCAGTGGACGAGCTTTATGTCAGCGGCATCAACTTCAATTTACGTTTACGCTTATTCATTCTACTATTTCTTCTTTAAAACAAAAATGTATGGTCTTTTTCAAACTGCTTTCTACTTTGGATATATGGCATTGTTCAGCGGTGCTTTAGGAATTATATGTGGTACTGTTGGGTATTTGGGAACAAGTGTATTTGTACGAAAAATCTATTCTAATGTTAAA
>latifrons
ATGTGGCTAATAAGTGTGGTTCCAATTTCTTTGATATTATTGTTGAGCAGTTGGTGTGTAGTGGCGGATGAGCATAATCATAAGTATAATGACCGTGAAGAAGTCGTATTATGGATGAATACAGTTGGCCCATATCACAATCGGCAAGAAACATATGCGTACTTCTCCTTGCCTTTCTGTAGTGGTGCAAAACAAAGCATTTCCCACTATCATGAGACACTTAGCGAAGCGCTGCAAGGAGTTGAATTGGAGTTCAGTGGCTATGAAATTGATTTTAAAGTGGACGTATCACCAACCGTAATATGCATGATCGATTTAACTATTGATAAAGTTAAAGCCTTTACATATGCGGTTAAAAACCAATATTGGTATCAAATGTATATAGATGGTTTACCTATTTGGGGGGAAGTTGGAAAAAAGGACGATCAGGAAGAAAAGTATGGTATTTTTACGCACAAAAGATTTGAAATTGGCTACAATGGTCAACAAATTGTTGACATAACTCTTCACAACGAAAAAAAAGAGTTACTGATACCAGGAGCTAAGATTAAATTTTCTTATGAAGTTAATTGGAAACAGAGTTCAGTTGAATTCAAAAACCGTTTTGATAAATATTTGGATCCTAAGTTTTTTCAACATAGAATCCACTGGTTCAGTATTTTCAATAGTTTTATGATGGTTATATTTTTGGTTGGATTGGTGTCCATGATTCTCATGCGAACGTTGCGCAAAGACTACGCTCGTTACAGTAAAGATGAAGAAATAGATGATATGGAACGGGACTTAGGAGATGAATATGGCTGGAAGCAAGTACATGGTGACGTTTTCAGAACTCCACCGCACGCATTAGTGTTTTCTGCTGTAATAGGAGCTGGTTGTCAATTAATTTCCGTAGTTCTCGGCGTCATATTATTTGCGATTGTTGGAGAATTATACACTGAGCGTGGATCAATGCTTTCTACTGCCATTTTTGTGTACGCAGCAACGTCGCCTGTCAATGGATATTTTGGTGGATCGTTATATGCTCGGTTAGGAGGCCGAATGTGGATACGACAAATGCTGGTGTCTGCATTTATGGTTCCAGTTTTTGTTTGCGGCACAGCATTCTTTATCAATTTTATTGCTATTGGTTATCATGCATCGCGTGCTATACCTTTTGGAACAATGATTGCCGTCACGTGTATATGCATTTTTGTTGTTTTGCCACTTACATTAGCAGGCACAGTGGTAGGACGCAATTTAGATGGACAGCCAGATCATCCTTGTCGAGTGAACGCTGTGCCTCGTCCAATACCAGAAAAGAAATGGTTTATGGAACCAGCTATTATAATTTTACTTGGTGGAGTATTACCATTTGGCTCAATTTTTATAGAAATGTACTTTATTTTCACGTCATTTTGGGCCTATAAAATTTACTACGTATATGGTTTCATGCTATTAGTTTTCACCATATTAATGATTGTAACGGTATGCGTAACAATTGTATGCACTTATTTCCTTTTAAACGCAGAGGATTATCGGTGGCAGTGGACGAGCTTTATGTCAGCGGCATCAACCTCAATTTACGTTTACGCTTATTCATTCTACTATTTCTTCTTTAAAACAAAAATGTATGGTCTTTTTCAAACTGCTTTCTACTTTGGATATATGGCATTGTTCAGCGGTGCTTTAGGAATTATATGTGGTACAGTTGGGTATTTGGGCACAAGTGTATTTGTACGAAAAATCTATTCTAATGTTAAA
>minax
ATGTGGCAAATACGAGCATTCCCGTTTTGTTTGATATTATTATTGAGCAGTTGGTGTGTTGTGGCTGATGAGCATAATCATAAGTACAATGACCGCGAAGAAGTCGTTTTATGGATGAATACAGTTGGTCCATATCATAACCGGCAAGAAACATATGCCTACTTCTCCTTACCTTTCTGCAGTGGTGCAAAACAAAGCATTTCCCATTATCATGAGACGCTTAGCGAAGCACTACAAGGAGTTGAATTGGAATTTAGTGGCTACGAAATCGATTTTAAAGTGGATGTGTCACCAACGGTAATATGCATGATCGATATAACTATTGATAAGGTTAAGGCCTTTACATATGCGGTTAAAAACCAATACTGGTACCAGATGTATATAGATGGTTTACCTATTTGGGGTGAGGTTGGTAAAAAGGACGATCAGGAAGAAAAGTACTATATTTTCACACATAAAAGATTTGAAATTGGATACAATGGTCAACGAATTGTTGACATAACTCTACACAACGAAAAAAAAGAGTTGCTGACACCAGGAGCTAAGATTAAATTTTCTTATGAAGTTAACTGGAAACAGAGTTCAGTTGAATTTAAAAACCGTTTTGATAAATATTTGGATCCTAAGTTTTTCCAACATAGAATACACTGGTTCAGTATTTTCAACAGTTTTATGATGGTAATATTTTTGGTTGGATTGGTTTCAATGATCCTCATGCGAACGTTACGCAAAGACTACGCGCGTTACAGTAAAGATGAAGAAATAGATGATATGGAACGTGACTTAGGAGATGAATATGGCTGGAAGCAAGTACATGGTGATGTATTCAGGACTCCACCGCACGCATTACTATTTTCTGCTATAATAGGAGCTGGTTGTCAATTAATTTCCGTAGTGCTTGGCGTCATTTTGTTTGCGATTGTGGGTGAATTGTACACAGAGCGTGGATCAATGCTTTCTACTGCCATATTTGTATACGCAGCAACATCGCCTGTCAACGGATATTTTGGTGGATCGTTATATGCTCGTCTAGGAGGCCGAATGTGGATACGTCAAATGTTGGTATCTGCATTTATGGTTCCGGTCTTTGTTTGCGGCACAGCTTTCTTCATCAATTTTATTGCTATCGGTTATCATGCATCGCGTGCTATACCATTTGGAACAATGATTGCCGTTACGTGTATATGTATTTTCGTTGTTTTGCCACTTACACTAGCAGGAACAGTGGTAGGACGTAATTTAGATGGACAGCCAGATCATCCTTGTCGAGTGAACGCTGTGCCTCGCCCCATACCAGAAAAAAAGTGGTTTATGGAACCAGCTATTATAATTTTACTTGGAGGAGTATTACCATTTGGCTCAATTTTCATTGAAATGTACTTTATTTTCACGTCATTTTGGGCCTATAAAATTTACTACGTGTATGGTTTCATGCTATTAGTTTTCACCATTTTAATGATTGTAACGGTGTGCGTCACAATTGTATGCACTTACTTCCTTTTAAACGCAGAGGACTACCGGTGGCAGTGGACAAGCTTTATGTCTGCGGCATCAACTTCAATTTACGTTTATGCATATTCATTCTACTACTTCTTCTTTAAAACAAAAATGTACGGTCTTTTTCAAACTGCTTTCTACTTTGGATATATGGCATTGTTCAGCGGTGCTTTAGGAATTATATGCGGCACAGTTGGCTATTTGGGCACAAGTGTATTTGTACGAAAAATCTATTCTAATGTTAAA
>musae
ATGTGGCTAATAAGTGCGGTCCCAATTTGTTTGATATTATTATTGAGCACTTGGTGTGTAGTGGCGGATGAGCATAATCATAAGTACAATGACCGTGAAGAAGTGGTATTATGGATGAATACAGTTGGCCCATATCACAACCGGCAAGAAACATATGCATACTTCTCTTTGCCTTTCTGTAGTGGTGCAAAACAAAGCATCTCCCACTATCATGAGACGCTTAGCGAAGCGCTACAAGGAGTTGAATTGGAATTCAGTGGCTACGAAATTGATTTTAAAGTGGACGTATCACCAACCGTAATATGCATGATCGATTTAACTATTGATAAAGTTAAAGCCTTTACATATGCGGTTAAAAACCAATACTGGTATCAAATGTATATAGATGGTTTACCTATTTGGGGTGAAGTTGGTAAAAAGGACGATCAGGAAGAAAAGTATGGTATTTTCACACACAAAAGATTTGAAATTGGCTACAATGGCCAACAAATTGTTGACATAACTCTTCACAACGAGAAAAAAGAGTTACTGACACCAGGAGCTAAGATTAAATTTTCTTATGAAGTTAACTGGAAACAGAGTTCAGTTGAATTCAAAAACCGTTTTGATAAATATTTGGATCCTAAATTTTTTCAACATAGAATCCACTGGTTCAGTATTTTCAATAGTTTTATGATGGTTATATTTTTGGTTGGATTGGTGTCAATGATTCTCATGCGAACGTTGCGTAAAGACTACGCTCGTTACAGTAAAGATGAAGAAATAGATGACATGGAACGGGACTTGGGAGATGAATATGGCTGGAAGCAAGTACATGGTGATGTTTTCAGAACTCCACCGCACGCTTTAGTATTTTCTGCTGTAATAGGAGCTGGTTGTCAATTAATTTCCGTAGTGCTTGGCGTCATATTATTTGCGATTGTTGGGGAACTATACACTGAGCGTGGATCAATGCTTTCTACTGCCATATTTGTGTACGCAGCAACGTCGCCTGTCAATGGATATTTTGGTGGATCGTTATATGCTCGGTTAGGTGGCCGAATGTGGATACGTCAAATGCTGGTGTCTGCATTTATGGTTCCAGTTTTTGTTTGCGGCACAGCATTCTTTATTAATTTTATTGCTATTGGTTATCATGCATCGCGTGCTATACCTTTTGGAACAATGATTGCCGTCACGTGTATATGCATTTTTGTTGTTTTGCCACTTACATTAGCAGGCACAGTGGTAGGACGCAATTTAGATGGACAGCCAGATCATCCTTGTCGAGTGAACGCTGTGCCTCGCCCAATACCCGAAAAGAAGTGGTTTATGGAACCAGCTATTATAATTTTACTTGGTGGAGTATTACCATTTGGCTCAATTTTTATAGAAATGTACTTTATTTTCACGTCATTTTGGGCATATAAAATTTACTACGTGTATGGTTTCATGCTATTAGTTTTCACCATATTAATGATTGTAACGGTGTGCGTAACAATTGTATGCACTTATTTCCTTTTAAACGCAGAGGATTATCGGTGGCAGTGGACGAGCTTTATGTCAGCGGCATCAACTTCAATTTACGTTTACGCTTATTCATTCTACTATTTCTTCTTTAAAACAAAAATGTATGGTCTTTTTCAAACTGCTTTCTACTTTGGATATATGGCATTGTTCAGCGGTGCTTTAGGAATTATATGTGGTACTGTTGGGTATTTGGGCACAAGTGTATTTGTACGAAAAATCTATTCTAATGTTAAA
>oleae
ATGTGGCTAATAAGTGCGTTCCCATTTTGTTTGATGTTATTATTAAGCAGTTGGTGCGTAGTGGCGGATGAGCACAATCATAAGTACAATGATCGTGAAGAAGTCGTATTATGGATGAATACAGTTGGTCCATACCACAACCGGCAAGAAACATATGCGTACTTCTCCTTGCCTTTCTGCAGTGGTGCAAAACAAAGCATTTCCCACTATCATGAGACGCTTAGCGAAGCGCTACAAGGAGTTGAATTGGAATTCAGTGGCTACGAAATTGATTTTAAAGTGGACGTATCACCAACCGTAATATGCATGATCGATTTAACTATTGATAAAGTTAAAGCCTTTACATATGCTGTTAAAAACCAATACTGGTATCAAATGTATATAGATGGTTTACCTATTTGGGGTGAGGTTGGTAAAAAGGACGATCAGGAAGAAAAGTACTATATTTTCACACATAAAAGATTTGAAATTGGCTACAATGGTCAACAAATTGTTGACATAACTTTACACAAGGAGAAAAAAGAATTACTGACACCAGGAGCAAAGATTAAATTTTCGTATGAAGTTAACTGGAAACAGAGTTCTGTTGTATTCAAGAACCGCTTTGATAAATATTTGGATCCTAAATTTTTCCAACATAGAATTCACTGGTTCAGTATTTTTAATAGTTTTATGATGGTTATATTTTTGGTTGGATTGGTTTCAATGATCCTCATGCGAACGTTGCGCAAAGACTACGCTCGTTACAGTAAAGATGAAGAAATAGATGATATGGAACGCGACTTAGGAGATGAATATGGCTGGAAGCAAGTACATGGTGATGTGTTCAGAACTCCACCGCACGCATTAGTATTTTCTGCTATAATAGGTGCTGGTTGTCAATTAATTTCTGTAGTGCTTGGCGTCATATTGTTTGCGATTGTAGGTGAATTGTACACTGAGCGTGGATCAATGCTTTCTACTGCCATATTTGTGTACGCAGCAACGTCACCTGTCAATGGATATTTTGGTGGATCGTTATATGCTCGTTTAGGAGGCCGAATGTGGATACGTCAAATGCTGGTATCTGCATTTATGGTTCCAGTTTTTGTTTGCGGCACAGCTTTCTTCATCAATTTTATTGCTATTGGTTATCATGCATCACGTGCTATACCTTTTGGAACAATGATTGCCGTCACGTGTATATGCATTTTCGTTGTTTTGCCCCTTACATTAGCAGGAACAGTGGTAGGACGTAATTTAGATGGACAGCCAGATCATCCTTGTCGAGTGAACGCAGTGCCTCGTCCCATACCAGAAAAGAAGTGGTTTATGGAACCAGCTATTATAATTCTACTTGGTGGAGTATTACCATTTGGATCAATTTTTATAGAAATGTACTTTATTTTTACATCATTTTGGGCCTATAAAATTTACTACGTGTATGGTTTCATGTTATTAGTTTTCACCATATTAATGATTGTAACGGTATGCGTAACAATTGTATGCACTTATTTCCTTTTAAACGCAGAGGACTATCGGTGGCAGTGGACAAGTTTTATGTCAGCGGCATCAACTTCAATTTACGTTTACGCTTATTCATTCTACTATTTCTTCTTTAAAACAAAAATGTATGGTCTTTTTCAAACTGCTTTCTACTTTGGATATATGGCATTGTTCAGCGGTGCTTTAGGAATTATATGTGGTACAGTTGGGTATTTGGGCACAAGTGTATTTGTACGAAAAATCTATTCTAATGTTAAA
>tryoni
ATGTGGCTAATAAGTGCGGTCCCAATTTGTTTGATATTGTTATTGAGCAGTTGGTGTGTAGTGGCGGATGAGCATAATCATAAGTACAATGACCGTGAAGAAGTCGTATTATGGATGAATACAGTTGGGCCATATCACAACCGGCAAGAAACATATGCGTACTTTTCCTTGCCTTTCTGTAGTGGTGCGAAACAAAGCATTTCCCACTATCATGAGACGCTTAGCGAAGCGCTACAAGGAGTTGAATTGGAATTCAGTGGCTACGAAATTGACTTTAAAGTGGACGTATCACCAACCGTAATATGCATGATCGATTTAACTATTGATAAAGTTAAAGCCTTTACATATGCGGTTAAAAACCAATACTGGTATCAAATGTATATAGATGGTTTACCTATTTGGGGTGAAGTTGGTAAAAAGGACGATCAAGAAGAAAAGTATGGTATTTTCACACACAAAAGATTTGAAATTGGCTACAATGGCCAACAAATTGTTGACATAACTCTTCACAACGAGAAAAAAGAGTTACTGACACCAGGAGCTAAGATTAAATTTTCTTATGAAGTTAACTGGAAACAGAGTTCAGTTGAATTCAAAAACCGTTTTGATAAATATTTGGATCCTAAATTTTTTCAACATAGAATCCACTGGTTCAGTATTTTCAATAGTTTTATGATGGTTATATTTTTGGTTGGATTGGTGTCAATGATTCTCATGCGAACGTTGCGCAAAGACTACGCTCGTTACAGTAAAGATGAAGAAATAGATGACATGGAACGGGACTTAGGAGATGAATATGGCTGGAAACAAGTACATGGTGATGTTTTCAGAACTCCACCGCACGCATTAGTATTTTCTGCTGTAATAGGAGCTGGTTGTCAATTAATTTCCGTAGTGCTTGGCGTCATATTATTTGCGATTGTTGGGGAATTATACACTGAGCGTGGATCAATGCTTTCTACTGCCATATTTGTGTACGCAGCAACGTCGCCTGTCAATGGATATTTTGGTGGATCGTTATATGCTCGGTTAGGAGGCCGAATGTGGATACGTCAAATGCTGGTGTCTGCATTTATGGTTCCAGTTTTTGTTTGCGGCACAGCATTCTTTATCAATTTTATTGCTATTGGTTATCATGCATCGCGTGCTATACCTTTTGGAACAATGATTGCCGTCACGTGTATATGCATTTTCGTTGTTTTGCCACTTACATTAGCAGGAACTGTGGTAGGACGCAATTTAGATGGACAGCCAGATCATCCTTGTCGAGTGAACGCTGTGCCTCGTCCTATACCAGAAAAGAAGTGGTTTATGGAACCAGCTATTATAATTTTACTTGGTGGAGTATTACCATTTGGCTCAATATTTATAGAAATGTACTTTATTTTCACGTCATTTTGGGCCTATAAAATTTACTACGTGTATGGTTTCATGCTATTAGTTTTCACCATATTAATGATTGTAACGGTATGCGTAACAATTGTATGCACTTATTTCCTTTTAAACGCAGAGGATTATCGGTGGCAGTGGACGAGCTTTATGTCAGCGGCATCAACTTCAATTTACGTTTACGCTTATTCATTCTACTATTTCTTCTTTAAAACAAAAATGTATGGTCTTTTTCAAACTGCTTTCTACTTTGGATATATGGCATTGTTCAGCGGTGCTTTAGGAATTATATGTGGTACTGTTGGGTATTTGGGAACAAGTGTATTTGTACGAAAAATCTATTCTAATGTTAAA
>zonata
ATGTGGCTAATAAGTGCGGTCCCAATTTGTTTGATATTCTCATTGAGCAGTTGGTGTGTAGTGGCGGATGAGCATAATCATAAGTACAATGACCGTGAAGAAGTCGTATTATGGATGAATACAGTTGGCCCATATCACAACCGGCAAGAAACATATGCGTACTTCTCTTTGCCTTTCTGTAGTGGTGCAAAACAAAGCATTTCCCACTATCATGAGACGCTTAGCGAAGCGCTACAAGGAGTTGAATTGGAATTCAGTGGGTACGAAATTGATTTTAAAGTGGACGTATCACCAACCGTAATATGCATGATCGATTTAACTATTGATAAAGTTAAAGCCTTTACATATGCGGTTAAAAACCAATACTGGTATCAAATGTATATAGATGGTTTACCTATTTGGGGTGAAGTTGGTAAAAAGGACGAACAGGAGGAAAAGTATAGTATTTTCACACACAAAAGGTTTGAAATTGGCTACAATGGCCAACAAATTGTAGACATAACTCTTCACAACGAGAAAAAAGAGTTACTGACACCAGGAGCTAAGATTAAATTTTCTTATGAAGTTAACTGGAAACAGAGTTCAATTGAATTCAAAAACCGTTTTGATAAATATTTGGATCCTAAATTTTTTCAACATAGAATCCACTGGTTCAGTATTTTCAATAGTTTTATGATGGTTATATTTTTGGTTGGATTGGTGTCAATGATTCTCATGCGAACGTTGCGCAAAGACTACGCTCGTTACAGTAAAGATGAAGAAATAGATGACATGGAACGGGACTTAGGAGATGAATATGGCTGGAAGCAAGTACATGGTGATGTTTTCAGAACTCCACCGCACGCATTAGTGTTTTCTGCTGTAATAGGAGCTGGTTGTCAATTAATTTCCGTAGTGCTTGGCGTCATATTATTTGCGATTGTTGGGGAATTATACACTGAGCGTGGATCAATGCTTTCTACTGCCATATTTGTGTACGCAGCAACGTCGCCTGTCAATGGATATTTTGGTGGATCGTTATATGCTCGGTTAGGAGGCCGAATGTGGATACGTCAAATGCTGGTGTCTGCATTTATGGTTCCAGTTTTTGTTTGCGGCACAGCATTCTTTATCAATTTTATTGCTATTGGTTATCATGCATCGCGTGCTATTCCTTTTGGAACAATGATTGCCGTCACGTGTATATGCATTTTTGTTGTTTTGCCACTTACATTGGCAGGAACAGTGGTAGGACGCAATTTAGATGGGCAGCCAGATCATCCTTGTCGAGTGAACGCTGTGCCTCGTCCTATACCAGAAAAGAAATGGTTTATGGAACCAGCTATTATAATTTTACTTGGTGGAGTATTACCATTTGGCTCAATTTTTATAGAAATGTACTTTATTTTCACGTCATTTTGGGCCTATAAAATTTACTACGTGTATGGTTTTATGCTATTAGTTTTCACCATATTAATGATTGTAACAGTATGCGTAACAATTGTATGCACATATTTCCTTTTAAACGCAGAGGATTATCGGTGGCAGTGGACGAGCTTTATGTCAGCGGCATCAACTTCAATTTACGTTTACGCTTATTCATTCTACTATTTCTTCTTTAAAACAAAAATGTATGGTCTTTTTCAAACTGCTTTCTACTTTGGATATATGGCATTGTTCAGCGGTGCTTTAGGAATTATATGTGGTACTGTTGGGTATTTGGGCACAAGTGTATTTGTACGAAAAATCTATTCTAATGTTAAA
