# Supplementary material for: The Impact of Fast Radiation on the Phylogeny of Bactrocera Fruit Flies as Revealed by Multiple Evolutionary Models and Mutation Rate-Calibrated Clock
Source: Insects. 2022 Jun 30;13(7):603. doi: 10.3390/insects13070603 (PMC9319077; doi:10.3390/insects13070603)
Supplement: Supplementary file 1 [file insects-13-00603-s001.zip › File S1/ceratitis_9882.fasta]

>bryoniae
ATGGCACAACAATTGTGGGGTGGCCGTTTCGGTGATGCCGAGGGCAAAACGAGTGAATGCTTAGCCAAATTGAATTGCAGTCTACCGCTGGATTCGCGCTTCTATGCCGAGGATATCGATGGCAGTATTGCCTACGCTGAAGCTTTGGCGCGTGCCGGTTTAATTACCGATAAAGATGCTGCCGATATCGGTGCTGCGCTGGAAGTGGTGCGTCGCGAATGGCGGGACGGTAGTATTAAGTTTCTCAGCAGCGATGAGGATGTACACACCGTAAATGAACGTCGTCTCACCGAACTGATTGGTGATGTCGGCAAGCGCCTGCACACCGGACGTAGTCGTAATGATCAAGTGATCACCGATATGAAATTGTGGTTGCGTCGTGGCATACACGAAACCTTGGCCGGTTTGCGTGCGGTCATAGAGGCGTCTGTCGCGCAGGCGAAACAGAATTTGGGTACGCTCATGCCGGGCTATACACACTTGCAACGCGCACAGCCCGTACAGTTTTCACATTGGATGCTGTCGCATGCGTTTGCATTGCAAGCGGATTGTCAGCGTTTGTTGGAGTTGAAGGAGCGCGCCAATCTGTTGCCCTTGGGTAGTGGCGCCTTGGCGGGCAATCCGCTGGGCGTTGATCGTGAATGGCTGGCGAAGCGTCTGAATTTTGCCGGTGTCACGCCGAACAGCATGCATGCGGTGGGTGATCGTGATTTTGTCGTTGACTTCATCTACTGCTGCTCACTAGCCAGCCTGCATCTCTCGCGCCTAGCTGAGGATCTAATATTATATGCGACTAAAGAGTTCGATTTCATAAAAATCGCCGACGGTTTCTCCACCGGCAGCAGTTTGATGCCACAAAAACGCAATCCCGACAGTTTGGAATTGGTGCGCGGCATATCCGGTAGCATTTGCGCATCGCTGAGCGGCATCATGATGACCATCAAGGGTACACCAAGCACTTACAACAAAGATTTACAATTCGACAAGCAATATGCCTTCGATGCCTTCGATCGGCTGCAAGATGCGCTCACTGTTGTTGAGGGTGTCATTAAGACCATGCAATTGAATCGCGAACGCATGGAGTCGGCGTTGAGTCCAGACATGTTGGCCACCGATTGGGCTTACTATCTGGTACGTAAGGGTGTGCCATTCCGTCAGGCTCACCACTACATCGGCGAGGTGGTTGCCTATGCGGAAAAGCATGGTTTGGAGCTCAACGAAATACCTTTGGGTGAATTACAGAAAATCTGCAAAGAATTCAATGTCGATATTGCGAAAGTGTCCGATTATGGCGTCAATGTGGAGAAATATGATGTGACCGGTGGCACCGCCACTAAATCGGTGAAGCAACAATTGAAGATACTGCAAAATTTCATAGAGCAGCTC
>ceratitis
ATGGCGCAACAATTATGGGGCGGACGTTTTGGGGATGCCGAGGGCAAGACTAGCGAGTGTTTGGCGAAATTAAATTGCAGTCTGCCGCTCGATTCGCGTTTCTATGACGAGGATATCGACGGTAGCATAGCCTACGCTGAGGCATTGGCCCGTGCTGGTTTAATTACCGATAAGGAATCAGCCGATATTGGCGCCGCACTCGAGGTGGTGCGCGGCGAATGGAAAGATGCTAGTATAAAGTTTTTGGGTAGCGATGAGGATGTGCATACAGTGAATGAGCGTCGTCTTACCGAGTTGATTGGTGATGTTGGTAAGAAGCTGCATACCGGACGTAGTCGTAATGATCAAGTGATTACCGATATGAAATTATGGTTACGTCGTGGTATACGCGAGACTGTCGCCGATCTGTGTGCTGTTATTGAGGTGACGCTGGAGCAGGCCAAGAAAAATTTGGATGTACTCATGCCGGGCTATACACATTTGCAACGTGCACAACCGGTGTTATTCTCACATTGGATGCTCTCGCATGCATTTGCACTGCAGGCGGATTGTCAGCGTTTGTTGGAGTTGAAGACGCGCGCGAATGTCTTGCCATTGGGTAGTGGCGCTTTGGCGGGCAATCCTTTGGGTGTTGATCGTGTGTGGCTGGCAAAGCGGCTGGGCTTTGCTGGTGTCACGCCGAATAGTATGCATGCGGTGGGTGATCGTGATTTTGTGGTCGATTTCATCTATTGCTGCTCATTGGCCAGCTTACATCTCTCACGACTCGCCGAGGATTTAATACTCTATGCAACTAAAGAATTTGATTTTATAAAAATCGCCGATGGTTTCTCCACGGGCAGTAGTTTGATGCCACAAAAACGCAATCCCGATAGTTTGGAATTGGTGCGTGGCATTTCCGGCAGTATTTGTGCATCGCTGAGTGGCATCATGATGACCATTAAGGGCACACCATCGACGTACAACAAAGACTTGCAATTCGATAAGCAATATGCCTTCGATGCTTTCGATCGGCTGAAAGATGCTCTAACAGTGATTGGGGGTGTTGTTGGAACTATGGAACTGAATCGAGAACGCATGGAATCGGCACTGAGTCCAGATATGTTAGCTACAGATTGGGCCTACTACTTGGTGCGCAAGGGTGTGCCATTCCGTCAAGCCCATCATTACATTGGCGAAGTTGTCGCTTACGCTGAAAAGGCTGGTTTGGAGCTCACCGAAATACCGTTAGGTGAACTGCAGAAAATCTGCAAGCATTTCGATGTGGACATCGTGCAAGTAGCCGATTATGCTATTAACGTGGAGAAATATGATGTGCCCGGCGGCACTGCACCCAAATCGGTGAAGGAGCAAGTAAGGACATTACAGAACTTTGTAAAGGAACTG
>correcta
ATGGCCCAACAATTGTGGGGTGGCCGTTTCGGTGATGCCGAGGGCAAAACAAGTGAATGCTTAGCCAAATTGAATTGCAGTCTGCCACTGGATTCGCGTTTCTATGCCGAGGATATCGATGGCAGTATCGCATACGCCGAAGCTTTGGCGCGTGCCGGTTTAATTACCGATAAAGATGCAGCCGATATTGGTGCTGCGCTCGAAGTGGTGCGTCGCGAATGGCGGGACGGTAGTATTAAGTTTCTCAGCAGCGATGAGGATGTACACACCGTGAATGAACGTCGTCTCACCGAACTGATTGGTGATGTCGGCAAGCGCCTGCACACCGGACGTAGTCGTAATGATCAAGTGATCACCGATATGAAATTGTGGTTGCGTCGTGGCATACGTGAGACTTTGGCCGGTTTGCGTGCGGTCATCGAGGCGTCTGTCGAGCAGGCGAAGAAGAATTTGGGTACGCTCATGTCCGGCTATACGCACTTGCAACGCGCGCAGCCCGTGCAGTTCTCACATTGGATGCTCTCGCATGCATTTGCGTTGCAAGCGGATTGTCAGCGTTTGTTGGAGTTGAAGGAACGCGCTAATCTTCTGCCCTTGGGTAGTGGCGCTTTGGCGGGCAATCCACTGGGCGTTGATCGTGAATGGCTGGCGAAGCGCCTGAATTTTGCCGGTGTCACGCCAAACAGCATGCATGCGGTGGGTGATCGTGATTTTGTGGTTGACTTCATCTACTGCTGTTCAGTAGCCAGCCTGCATCTCTCACGCCTAGCTGAGGATCTAATATTATATGCGACCAAAGAATTCGATTTCATAAAAATCGCCGACGGTTTCTCCACTGGCAGCAGTTTGATGCCACAAAAGCGTAATCCCGATAGTTTGGAATTGGTGCGCGGCATATCCGGTAGCATTTGCGCATCGCTGAGCGGCATCATGATGACCATCAAGGGTACACCAACCACTTACAACAAAGACTTGCAATTCGACAAGCAATATGCGTTCGATGCCTTCGATCGGCTACAAGATGCTCTCACCGTTGTTGAGGGTGTCATTAAGACCATGCAATTGAATCGTGAGCGCATGGAGTCGGCATTGAGTCCAGACATGTTGGCCACTGATTGGGCTTACTATCTGGTACGTAAGGGTGTGCCATTCCGTCAGGCTCATCACTACATCGGCGAAGTGGTGGCTTATGCGGAAAAGCATGATTTGGAGCTCAACGAAATACCTTTGGGTGAATTACAGAAAATATGCAAAGAATTTAATGTCGATATTGCGCAAGTGTCCGATTATGGCGTCAATGTGGAGAAATATGATGTGACCGGTGGCACCGCCACCAAATCGGTAAAGGAACAATTGAAGACACTGCAAAATTTCATAGAGCAGCTT
>cucurbitae
ATGGCACAGCAATTGTGGGGTGGACGTTTCGGTGATGCCGAGGGCAAGACGAGTGAGTGCCTGGCCAAATTGAATTGTAGTCTACCGCTGGATTCACGTTTCTATGCGGAGGATATCGATGGCAGCATTGCCTACGCCGAAGCCTTGGCACGTGCCGGTTTAATTACCGATAAAGAGGCCGCCGACATCGGTGCCGCACTCGAAGTGGTGCGTCGCGAATGGAAGGACGGTAGCATTAAGTTTCTCAGCAGCGATGAGGATGTACACACAGTGAATGAACGTCGTCTCACCGAACTGATTGGTGATGTCGGCAAGCGTTTACACACCGGTCGCAGCCGTAATGATCAAGTGATTACCGATATGAAATTGTGGTTGCGTCGTGGCATACGCGAGACCTTGGCCGGTTTGCGTGTTGTCATCGATGCGGCCGTGGAGCAGGCGTCTCAGAATTTGGGCGCACTCATGCCGGGCTATACACACTTGCAGCGTGCACAGCCAGTACAATTCTCACATTGGATGCTGTCGCATGCGTTTGCGCTGCAAGCGGACTGTCAGCGTTTGTTGGAGTTGAAGGAGCGCGCCAATCTGCTGCCATTGGGTAGTGGCGCCTTGGCGGGCAATCCTTTGGGTGTGGATCGTGAGTGGCTGGCGAAGCGTTTGCAATTCGCCGGTGTCACGTCGAACAGCATGCATGCGGTGGGTGATCGTGATTTTGTGGTTGATTTCATCTACTGCTGCTCACTGGCCAGCTTGCATCTCTCACGCCTGGCTGAAGATCTAATACTCTATGCGACAAAAGAATTCGATTTCATCAAAATCGCCGATGGTTTCTCCACTGGCAGCAGTTTGATGCCACAAAAGCGTAATCCCGACAGTTTGGAATTGGTGCGCGGTATATCCGGTAGCATTTGCTCATCGCTGAGCGGCATCATGATGACTATCAAGGGCACACCATCCACTTACAACAAAGATTTGCAGTTCGATAAGCAATACGCCTTCGATGCTTTCGATCGCCTGCAAGATGCGCTCACCGTTGTTGAGGGTGTCATCAAGACCATGCAATTGAATCGTGAGCGCATGGAGTCAGCGCTGAGTCCAGATATGTTGGCCACCGATTGGGCTTACTATCTCGTGCGTAAGGGTGTGCCATTCCGTCAAGCTCATCACTATATCGGCGAAGTGGTTGCTTATGCGGAAAAGCGTGGATTGGAGCTCACCGAAATACCGTTGGGTGAATTACAGAAAATATGCAAAGAATTTAATACCGACATTGCCCATGTGTCCGATTATGCCAGCAATGTGGATAAATATGATTGCAACGGTGGCACTGCAAAAAAATCGGTGGAACAACAATTGAAGACACTGCAGAATTTCATAGCGGAACTC
>dorsalis
ATGGCCCAACAATTGTGGGGTGGCCGTTTCGGTGATGCCGAGGGCAAAACGAGTGAATGCTTAGCCAAATTGAATTGCAGTCTACCACTGGATTCGCGTTTCTATGCCGAGGATATCGATGGCAGTATTGCCTACGCCGAAGCTTTGGCGCATGCCGGTTTAATTACCGATAAAGATGCGGCCGATATTGGTGCTGCGCTCGAAGTGGTGCGTCGCGAATGGCGGGACGGTAGTATTAAGTTTCTTAGCAGCGATGAGGATGTACACACCGTAAATGAACGTCGTCTCACCGAACTGATTGGTGATGTCGGCAAGCGCCTGCACACCGGACGTAGTCGTAATGATCAAGTCATAACCGATATGAAATTGTGGTTGCGTCGTGGCATACGCGAGACCTTGGCCGGTTTGCGTGCGGTCATCGAGGCGTCTATCGCGCAGGCGAAGCAGAATTTGGGTACGCTCATGCCGGGCTATACGCACTTGCAACGCGCACAGCCCGTACAGTTCTCACATTGGATGCTCTCGCATGCGTTTGCGTTGCAAGCGGATTGTCAGCGTTTGTTGGAGTTGAAGGAGCGCGCCAATCTTCTGCCCTTGGGTAGTGGCGCCTTGGCCGGCAATCCACTGGGCGTTGATCGTGAATGGCTGGCGAAGCGTCTGAATTTTGCCGGTGTCACGCCAAACAGCATGCATGCGGTGGGTGATCGTGATTTTGTGGTTGACTTCATCTACTGCTGCTCACTGGCCAGCCTGCATCTCTCGCGCCTAGCTGAGGATCTAATATTATATGCGACCAAAGAATTCGATTTCATAAAAATCGCCGACGGTTTCTCCACAGGCAGCAGTTTGATGCCACAAAAGCGTAATCCCGATAGTTTGGAATTGGTGCGCGGCATATCCGGTAGCATTTGCGCATCGCTGAGCGGCATCATGATGACTATCAAGGGTACACCAACCACTTACAACAAAGATTTACAATTCGACAAGCAATATGCGTTCGATGCCTTCGATCGGCTGCAAGATGCGCTCACCGTTGTTGAGGGTGTCATTAAGACCATGCAATTGAATCGTGAGCGCATGGAGTCGGCATTGAGTCCAGACATGTTGGCCACTGATTGGGCTTACTATCTGGTACGTAAGGGTGTGCCATTCCGTCAGGCTCACCACTACATCGGCGAAGTGGTGGCTTATGCAGAAAAGCATGATTTGGAGCTCAACGAAATACCTTTGGGTGAATTACAGAAAATATGCAAAGAATTCAATGTCGATATTGCGCAAGTGTCCGATTATGGCGTCAATGTGGAGAAGTATGATGTGACCGGTGGCACCGCCACCAAATCGGTGAAGCAACAATTGAAGACACTACAAAATTTCATAGAGGAGCTT
>jarvisi
ATGGCCCAACAATTGTGGGGTGGCCGTTTCGGTGATGCCGAGGGCAAAACGAGTGAATGCTTAGCAAAATTGAACTGCAGTCTGCCACTGGATTCGCGTTTCTATGCCGAGGATATCGATGGCAGTATTGCCTACGCCGAAGCTTTGGCGCATGCCGGTTTAATTACCGATAAAGATGCTGCCGATATTGGTGCTGCGCTCGAAGTGGTGCGTCGCGAATGGCGGGACGGTAGTATTAAGTTTCTCAGCAGCGATGAGGATGTACACACCGTGAATGAACGTCGTCTCACCGAACTGATTGGTGATGTCGGCAAGCGCCTGCACACCGGACGTAGTCGTAATGATCAAGTGATCACCGATATGAAATTGTGGTTGCGTCGTGGCATACGCGAGATCTTAGCAGGTTTGCGTGCGGTCATCGAGGCGTCTGTTGAGCAGGCGAAGAAGAATTTGGGTACGCTTATGCCGGGCTATACGCACTTGCAACGCGCACAGCCAGTGCAGTTTTCACATTGGATGCTCTCGCATGCGTTTGCGCTGCAAGCGGATTGTCAACGTTTGTTGGAGTTGAAGGAGCGCGCCAATCTGTTGCCCTTGGGTAGTGGCGCCTTGGCGGGCAATCCGCTGGGCGTGGATCGTGAATGGCTGGCAAAGCGCCTGAATTTTGCCGGTGTCACGCCGAACAGCATGCATGCGGTGGGTGATCGTGATTTTGTGGTTGACTTCATCTACTGCTGCTCACTAGCCAGCTTGCATCTCTCACGCCTAGCTGAGGATCTAATATTATATGCGACTAAAGAGTTCGATTTCATAAAAATCGCCGACGGTTTCTCTACTGGCAGCAGTTTGATGCCACAAAAGCGTAATCCCGATAGTTTGGAATTGGTGCGCGGCATATCCGGTAGCATTTGCGCATCGCTGAGCGGCATCATGATGACCATCAAGGGTACACCAACCACATACAACAAAGATTTGCAATTCGACAAGCAGTTTGCCTTCGATGCCTTCGATCGGCTGCAAGATGCGCTCACCGTTGTTGAGGGTGTCATCAAGACGATGCAATTGAATCGTGAGCGCATGGAGTCGGCTTTGAGTCCAGACATGTTGGCCACCGATTGGGCTTACTATCTGGTACGTAAGGGTGTGCCATTCCGTCAGGCTCACCACTACATCGGCGAGGTGGTGGCTTATGCGGAAAAGCGTGGCTTGGAGCTCAACGAAATACCTTTGGGTGAATTGCAGAAAATATGCAAAGAATTCAATGTCGATATTGCGAAAGTATCCGATTATGGCGTGAATGTGGAGAAATATGATGTAACCGGTGGCACCGCCACCAAATCGGTGAAGCAACAATTGAAAACACTGCAAAATTTCATAGAGCAGCTT
>latifrons
ATGGCCCAACAATTGTGGGGAGGCCGTTTCGGTGATGCGGAGGGCAAAACGAATGAATGCTTAGCCAAATTGAATTGCAGTCTACCGCTGGATTCGCGTTTCTATGCCGAGGATATCGATGGCAGTATTGCCTACGCTGAAGCTTTGGCGCGTTCCGGTTTAATTACCGATAAAGATGCTGCTGATATTGGTGCTGCGCTGGAAGTGGTGCGTCGCGAATGGCGGGACGGTAGTATTAAGTTTCTCAGCAGCGATGAGGATGTACACACCGTGAATGAACGTCGTCTCACCGAACTGATTGGTGATGTCGGCAAGCGCCTGCACACCGGACGTAGTCGTAATGATCAAGTGATCACCGATATGAAATTGTGGTTGCGTCGTGGCATAGGCGAAATCTTGACCGGTTTGCGTGCGGTCATCGAGGCGTCTGTGGCGCAGGCGAAGCAGAATTTGGGTACACTCATGCCGGGCTATACGCACTTGCAACGCGCACAGCCCGTTCAGTTCTCACATTGGATGCTCTCGCATGCGTTTGCGTTGCAAGCGGACTGTCAGCGTTTGTTGGAGTTGAAAGAGCGCGCCAATCTATTGCCCTTGGGTAGTGGCGCTTTGGCGGGCAATCCACTGGGTGTTGATCGTGAATGGCTGGCGAAGCGTCTGAATTTTTCCGGTGTCACACCAAACAGCATGCATGCGGTGGGTGATCGTGATTTTGTCGTTGACTTCATCTATTGCTGCTCACTAGCCAGCCTGCATCTCTCGCGCCTAGCTGAGGATCTAATATTATATGCGACTAAAGAGTTCGATTTCATAAAAATCGCCGACGATTTCTCCACTGGCAGCAGTTTGATGCCACAAAAGCGTAATCCCGATAGTTTGGAATTGGTGCGCGGTATATCCGGTAGCATTTGCGCATCGCTGAGCGGCATATTGATGACCATCAAGGGTACACCAACCACTTACAACAAAGATTTACAATTCGACAAGCAATATGCCTTCGATGCTTTCGATCGGCTGCAAGATGCGCTCACCGTTGTTGAGGGTGTCATTAAGACCATGCAATTGAATCGTGAGCGCATGGAGTCGGCATTGAGTCCAGACATGTTGGCCACCGATTGGGCTTACTATCTGGTACGTAAGGGTGTGCCATTCCGTCAGGCTCACCACTACATCGGCGAGGTGGTTGCCTATGCGGAAAAGCATGGTTTGGAGCTCAACGAAATACCTTTGGGTGAATTACAGCAAATATGCAAAGAATTCAATGTCGATATTGTGAAAGTGTCCGATTATGGCGTCAATGTGGAGAAATATGATGTAACCGGTGGCACCGCCACTAAATCGGTGAAACAACAATTGAAGATACTGCAAAATTTCATAGAGCAGCTT
>minax
ATGGCCCAACAATTGTGGGGTGGACGTTTCGGTGATGCCGAGGGCAAAACAAGTGAATGCCTAGCCAAATTGAATTGCAGTCTGCCATTGGATTCGCGTTTCTATGCCGAGGATATCGACGGCAGTATTGCCTATGCAGAAGCCTTGGCACGTGCCGATTTAATTACCGAGAAAGAGGCCGCCGACATTGGCGCTGGGCTCGAAGTGGTGCGTCGCGAATGGAAGGACGGTAGCATTGTGTTTCTCAGCAGCGATGAGGATGTACACACGGTGAATGAGCGTCGTCTCACCGAACTGATTGGTGATGTTGGCAAGCGCTTACACACCGGACGTAGTCGTAATGATCAAGTGATCACCGATATGAAATTGTGGTTGCGTCGCGGCATACGCGAGACCTTGGCCGGTCTGCGTGCCGTCATCGAGGCATCCGTGGAGCAGGCGAAGCAGAATTTGGGTACGCTCATGCCGGGCTATACGCACTTGCAACGCGCACAGCCCGTACAATTCTCACATTGGATGCTCTCGCATGCGTTTGCGCTGCAAGCGGATTGCCAGCGTTTGATGGCGTTGAAAGAGCGCGCCAATCTATTGCCTTTGGGCAGTGGCGCTCTGGCGGGCAATCCTCTGGGTGTTGATCGTGAATGGCTGGCGAAGCGCTTGAATTTTGCCGGTGTCACGCCGAATAGCATGCATGCGGTGGGTGATCGGGATTTTGTGGTTGACTTCATCTACTGCTGCTCATTAGCCAGCTTGCATCTCTCTCGCCTAGCTGAGGACTTAATACTCTATGCAACTAAAGAATTCGATTTCATAAAAATCGCCGACGGTTTCTCCACTGGCAGCAGTTTGATGCCACAAAAGCGTAATCCCGACAGTTTGGAATTGGTGCGCGGTATATCCGGCAGCATTTGCTCAACGCTGAGCGGCATCATGATGACCATCAAGGGTACGCCATCCACTTACAACAAAGACTTACAATTTGATAAGCAATACGCGTTCAATGCCTTCGATCGGTTGCAAGATGCGCTCACCGTTACTGAGGGTGTCATTAAGACCATGCAATTGAATCGTGAGCGCATGGAGTCAGCATTGAGTCCAGACATGTTAGCCACCGATTGGGCTTACTATCTGGTACGTAAGGGTGTGCCATTCCGTCAAGCTCACCACTATATCGGCGAGGTGGTTGCTTATGCGGAAAAATGTGGCTTAGAGCTCACCGAAATACCTTTGGGTGAATTACAGAAAATATGCAAAGAATTCAATGTCGACATTGCGCATGTGTCCGATTATGGTTGCAATGTGGATAAATATGATGTAACCGGTGGCACCGCAACCAAATCGGTGAAGCAGCAACTGAAAACACTGAAACATTTCATAGAGGAGCTT
>musae
ATGGCTCAACAATTGTGGGGTGGCCGTTTCGGTGATGCCGAGGGCAAAACGAGTGAATGCTTAGCCAAATTGAATTGTAGTCTGCCACTGGATTCGCGTTTCTATGCCGAGGATATCGATGGCAGTATTGCCTATGCCGAAGCTTTGGCGCGTGCCGATTTAATTACCAATAAAGATGCGGCCGATATTGGCGCTGCGCTGGAAGTGGTGCGTCGCGAATGGCGGGACGGTAGTATTAAGTTTCTCAGCAGCGATGAGGATGTACACACCGTAAATGAACGTCGTCTCACCGAACTGATTGGTGATGTCGGCAAGCGCCTGCACACCGGACGTAGTCGTAATGATCAAGTGATCACCGATATGAAATTGTGGTTGCGTCGTGGCATACGCGAGACCTTGGCCGGATTGCGTGCGGTCATCGAGGCGTCTGTCGCACAGGCCAAGCAGAATTTGGGTACGCTCATGCCAGGCTATACGCACTTGCAACGCGCGCAGCCCGTACAGTTCTCACATTGGATGCTCTCGCATGCGTTTGCGTTGCAAGCGGATTGTCAGCGTTTGTTGGAGTTGAAGGAGCGCGCCAATCTTCTGCCCTTGGGTAGTGGCGCCTTGGCCGGCAATCCGCTGGGCGTTGATCGTGAATGGCTGGCGAAGCGTTTGAATTTTGCCGGTGTCACGCCAAACAGCATGCATGCGGTGGGTGATCGTGATTTTGTCGTTGACTTCATCTACAGCTGCTCACTGGCCAGCCTGCATCTCTCGCGACTAGCTGAGGATCTAATATTATATGCGACTAAAGAGTTCGATTTCATAAAAATCGCCGACGGTTTCTCCACAGGCAGCAGTTTGATGCCACAAAAGCGTAATCCCGATAGTTTGGAATTGGTGCGCGGCATATCCGGTAGCATTTGCGCATCGCTGAGCGGCATCATGATGACCATCAAGGGTACACCAACCACTTACAACAAAGATTTACAATTCGACAAGCAATATGCGTTCGATGCCTTCGATCGGCTGCAAGATGCGCTCACCGTTGTTGAGGGTGTCATTAAGACCATGCAATTGAATCGTGAGCGCATGGAGTCGGCATTGAGTCCAGACATGTTGGCCACCGATTGGGCTTACTATCTAGTACGTAAGGGTGTGCCATTCCGTCAGGCTCACCACTACATCGGCGAAGTGGTGGCTTATGCCGAAACGCATGATTTGGAGCTCAACGAAATACCTTTGGGTGAATTACAGAAAATATGCAAAGAATTCAATGTCGATATAGCGAAAGTGTCCGATTATGGCGTCAATGTGGAGAAGTATGATGTGACCGGTGGCACCGCCACCAAATCGGTGAAGCAACAATTGAAGACACTGCAAAATTTCATAGAGGAGCTT
>oleae
ATGGCCCAACAATTGTGGGGTGGACGTTTCGGTGATGCCGAGGGCAAAACGAATGAATGCTTAGCCAAATTAAACTGCAGTCTGCCATTGGATTCGCGTTTCTATGGCGAGGATATTGACGGCAGTATTGCCTACGCCGAAGCCTTGGCGCGTGCCGGTTTAATTACCGATAAGGATGCTGCCAATATTGGTGCTGCGCTCGAAGTGGTGCGTCGCGAATGGACGGATGGTAGCATTGAGTTTCTCAGCAGCGATGAGGATGTACACACGGTGAATGAACGTCGTCTCACCGAACTGATTGGTGATGTTGGCAAGCGCCTGCACACCGGACGTAGTCGTAATGATCAAGTGATCACCGATATGAAATTGTGGTTACGTCGTGGCATACGTGAGACCTTAGTCGGTCTGCTTGCGGTCATCGAGGCGTCTGTCGTGCAGGCGAAGAAGAATTTGGGTGCGCTTATGCCGGGCTATACGCATTTGCAACGCGCACAGCCCGTTCAGTTTTCACATTGGATGCTCTCGCATGCGTTTGCGTTGCAAGCGGATTGTCAGCGTTTGTTGGAGTTGAAGGAGCGCGCCAATCTCTTACCCTTGGGTAGTGGCGCCTTGGCGGGCAATCCGTTGGGCGTTGATCGTGAATGGCTGGCGAAGCGCTTGAATTTTGCCGGTGTCACACCAAACAGCATGCATGCGGTGGGCGATCGAGATTTTGTT---------------------------------------------------------------------------------------------------------------------------------------------------------------------------------------------------------------------------------------------------------------------------------------------------------------------------------------------------------------------------------------------------------------------------------------------------------------------------------------------------------------------------------------------------------------------------------------------------------------------------------------------------------------------------------------------
>tryoni
ATGGCCCAACAATTGTGGGGTGGCCGTTTCGGTGATGCCGAGGGCAAAACGAGTGAATGCTTAGCAAAATTGAACTGCAGTCTGCCACTGGATTCGCGTTTCTATGCCGAGGATATCGATGGCAGTATTGCCTACGCCGAAGCTTTGGCGCGTGCCGGTTTAATTACCGATAAAGATGCTGCCGATATTGGCGCTGCGCTGGAAGTGGTGCGTCGCGAATGGAATGATGGTAGTATTAAGTTTCTCAGCAGCGATGAGGATGTACACACCGTGAATGAACGTCGTCTCACCGAACTGATCGGTGATGTCGGCAAGCGCCTGCACACCGGACGTAGTCGTAATGATCAAGTGATCACCGATATGAAATTGTGGTTGCGTCGTGGCATACGCGAGACCTTGGCCGGTTTGCGTGCGGTCATCGAGGCGTCTGTCGAGCAGGCGAAGCAGAATTTGGGTACGCTCATGCCGGGCTATACGCACTTGCAACGCGCACAGCCCGTACAGTTCTCACATTGGATGCTCTCGCATGCGTTTGCGCTGCAAGCGGATTGTCAGCGTTTGTTGGAGTTGAAGGAGCGCGCCAATCTTCTGCCCTTGGGTAGTGGCGCCTTGGCAGGCAATCCGCTGGGCGTTGATCGTGAATGGCTGGCGAAGCGTCTGAATTTTGCCGGTGTCACGCCGAACAGCATGCATGCGGTGGGTGATCGTGATTTTGTGGTTGACTTCATCTACTGCTGCTCACTAGCCAGCTTGCATCTCTCGCGCCTAGCTGAGGATCTAATATTATATGCGACTAAAGAATTCGATTTCATAAAAATAGCCGACGGTTTCTCCACTGGCAGCAGTTTAATGCCACAAAAGCGTAATCCTGATAGCTTGGAATTGGTGCGCGGCATATCCGGTAGCATTTGCGCATCGCTGAGCGGCATCATGATGACCATCAAGGGTACGCCAACCACGTACAATAAAGATTTACAATTCGACAAGCAATATGCCTTCGATGCCTTTGATCGGCTGCAAGATGCGCTCACCGTTGTTGAGGGTGTCATTAAGACCATGCAATTGAATCGTGAGCGCATGGAGTCGGCATTGAGTCCAGACATGTTGGCCACTGATTGGGCTTACTATCTGGTACGTAAGGGTGTGCCATTCCGTCAGGCTCACCACTACATCGGCGAGGTGGTGGCTTATGCGGAAAAGCATGGCTTGGAGCTCAACGAAATACCTTTGGGTGAATTACAGAAAATATGCAAAGAATTCAATGTCGACATTGCGCAAGTGTCCGATTACGGCGTCAATGTGGAGAAATATGATGTAACCGGTGGCACCGCCACCAAATCGGTGAAGCAACAATTGAAGACACTGCAAAATTTCTTAGAGCAGCTT
>zonata
ATGGCCCAACAATTGTGGGGTGGCCGTTTCGGTGATGCCGAGGGCAAAACGAGTGAATGCTTAGCCAAATTGAATTGCAGTCTGCCACTGGATTCGCGTTTCTATGCCGAGGATATCGATGGCAGTATTGCCTATGCCGAAGCTTTGGCGCGTGCCGGTTTAATTACCGATAAAGATGCAGCCGATATTGGTGCTGCGCTCGAAGTGGTGCGTCGCGAATGGCGGGACGGTAGTATTAAGTTTCTCAGCAGCGATGAGGATGTACACACCGTGAATGAACGTCGTCTCACCGAACTGATTGGTGATGTCGGCAAGCGCCTGCACACCGGACGTAGTCGTAATGATCAAGTGATCACCGATATGAAATTGTGGTTGCGTCGTGGCATACGCGAGACCTTGGCCGGTTTGCGTGCGGTCATCGAGGCGTCTGTCGAGCAGGCGAAGAAGAATTTGGGTACGCTCATGCCCGGCTATACGCACTTGCAACGCGCGCAGCCCGTGCAGTTCTCACATTGGATGCTCTCGCATGCGTTTGCGTTGCAAGCGGATTGTCAGCGTTTGTTGGAGTTGAAGGAGCGCGCCAATCTTCTGCCCTTGGGTAGTGGCGCCTTGGCCGGCAATCCGCTGGGCGTTGATCGTGAATGGCTGGCGAAGCGCCTGAATTTTGCCGGTGTCACGCCAAACAGCATGCATGCGGTGGGTGATCGTGATTTTGTGGTTGACTTCATCTACTGCTGTTCAGTAGCCAGCCTGCATCTCTCACGCCTAGCTGAGGATCTAATATTATATGCGACCAAAGAATTCGATTTCATAAAAATCGCCGACGGTTTCTCCACTGGCAGCAGTTTGATGCCACAAAAGCGTAATCCCGATAGTTTGGAATTGGTGCGCGGCATATCCGGTAGCATTTGTGCATCGCTGAGCGGCATCATGATGACCATCAAGGGTACACCAACCACTTACAACAAAGATTTACAATTCGACAAGCAATATGCGTTCGATGCTTTTGATCGGCTGCAAGATGCGCTCACCGTTGTTGAGGGTGTCATTAAGACCATGCAATTGAATCGTGAGCGCATGGAGTCGGCACTGAGTCCAGACATGTTGGCTACTGATTGGGCTTACTATCTGGTACGTAAGGGTGTGCCATTCCGTCAGGCTCACCACTACATCGGCGAAGTGGTGGCTTATGCGGAAAAGCATGATTTGGAGCTCAACGAAATACCTTTGGGTGAATTACAGAAAATATGCAAAGAATTTAATGTCGATATTGCGCAAGTGTCCGATTATGGCGTCAATGTGGAGAAATATGATGTGACCGGTGGCACCGCCACCAAATCGGTAAAGGAACAATTGAAGACACTGCAAAATTTCATAGAGCAGCTT
