# Supplementary material for: The Impact of Fast Radiation on the Phylogeny of Bactrocera Fruit Flies as Revealed by Multiple Evolutionary Models and Mutation Rate-Calibrated Clock
Source: Insects. 2022 Jun 30;13(7):603. doi: 10.3390/insects13070603 (PMC9319077; doi:10.3390/insects13070603)
Supplement: Supplementary file 1 [file insects-13-00603-s001.zip › File S1/ceratitis_9925.fasta]

>bryoniae
ATGGTGATTGCGAAAGAAGTGTTGACAGACTACAAGGAAGTCTATGAAAAGGCTATAAAATATGTTAACGAGGAAAGTAAAAATGATCCACCTACTGATCCGTTTCGTTCACATTACGCCGCACGCGAGTTATTATTGCAATTGAAGGAAAATCTTAAAAATGCATTGGCCTCAGTTGTGGCGGAAGAGGCAGACGACGGAAAAGATGATTTCACTTACATTGTTTTGCTTGCATTTGTGTGTCGTGACCTTGGGCGTATCTACGTCTTCACGGATGAAATTTCAACTGGTGAACGTCTATTGCAAGAAAGTCTACAATTAGTTGAACCGCATAAAATGAAACCTGAGGCTATTATTCCATATGTGGGTGCACTCAATGAAATAGGCATAGTGCAGGCAAATCGTTCTGAATATAAACAAGCTTTTGAAACACTTATCAAATCCGAACAGTCCTATAAAGAATTTCTAAAAAGCAATGCCACTCCTGTATGCATTTCTGACATTTTCGGCACACCCGACGAAGTAGAAGAGGGTAAAGGTGCAAAAGAATTGGAAAGCTTATATACTTTGTGTACATTTTATTTGGCACAAGTGCACGGGCATTTGGGTGAGCTGGAAAAGTCAGCGCAATATTGTCATTTAACGCTACGGCGGCAATTGGAATCAAAAACTTATGAGCCTATAGATTTTTCATTAAATGCTGCCACTTTATCACAGTATTTTATTGGTGAGAATATGTTTAAAGAGGCACGTCACCATTTGGCTGCCGCTACATATGTAATGGCAGAACATGAAGCCAGCATGTTGACGCCAGAAATGACTGAACAACAGCGTACGGATGTAACAGAAACATACAAGCACAGATATGCAGATGTTGCACGTTGTTGGGCTAAGTATGGGCTAGCTTTACTTAGTGCTTCCAAAGAACGTTTATATAATGACGATGACGAAAAAGTAACCAAAGATGTGAAGCGTCTCACAGTTGATCCAAATGCTTATCGTTTTACCGGACTGAAAATAGACGTGTACGAAAATGGTGTTACCGCTGATTATTGTTTGACTTTTGACGACGCCAAACCGGTATTTCATTATGTCAGTGACTGGTTGGAACAGGCTAAAGAATATTATAAACCTGAAACTGAAGCGACCGAGTACGCAAAAGTAATTAAAGATTATGCTGAATTATATCAGCATATTGCATTCTTTGAGGAAGATCCGGCCAACCAAGCGAAAATGCAAAAGCGTCGCGCAAAATACTATGAAGATTTACTTGAATTGCTCAACCCCGTCTTCTACATGGGTATTTGCCGTGAGTGCTGGTATGGTGCTGGATTGTCATACTGTGCAATTTTGGATATAAAATTGGATGCGTTGAAAGAACGACGCACACCACAACCACAAGATCTACAAAAGATCAATCAAACCTGCCAGAGAGCGATTAAAAATTTCTTGGAATTTGTGAAATCCTATACGGACAAAGATGGCGCCACCATCAAAGCAAGCGCCGATGCCGAAGAACAACGCAACGTGCTCTATGCCTACTTTCATTTGGGACGCTTACATTTCAAAATGATCACACCCGATCTGAATCTACAACTTGAAAATATGAATAATAGCCTCAAATACTATAAACTCTTTACGGACGAGTGCGCAGCAAGGAAAGAAGTAGCCGAAACACTCAACGCTGAAGTTGGTGTTTGTCGCGAGATGGTCAATTTATTGCCGCTTAAAATTGCCAATATAAAGAAA
>ceratitis
ATGGTGATTGCAAAAGAAATACTAACAGACTACAAGGAAGTCTATGAAAAAGCTACAAAATATGTGAATGAAGAAAGTAAAAATGATCCGCCAACAGATCCTTTTCGTTCACATTACGCTGCTCGCGAATTGCTGCTACAATTGAAGGAAAATCTGAAAAACGCACTAGCCTCAGTGGTAGCTGAAGAGGCAGACGACGGACAAGATGATTTCACTTATATTGTGTTGCATGCATTCGTATGCCATGACCTTGGACGTATCTATGTGTTTACTGAAGAAATTGAAACTGGTGAACGGCTGTTGCAAGAGAGTTTAGAATCTATTGAACCGTATAAAATGAAACCCGAGGCTATTATTCCCTATGTGGGTGCACTCAATGAAATAGGCATGGTGCAAGCGAATCGTTCGGAATATAAGAAGGCTTTCGAAACACTAAACAAATCTGAACAAGCGTATAAGGAATTTCTGAGCATCGGCAATAAGGCGATATGCATCACTGACATTTTCGGCACACCCGAAGAAATTGAAGAGGGCAAAGGTACCAAAGAATTAGAGGGCCTCTACACTCTGTGCACATTTTATTTGGCACAAACTTATGGTCATTTGGGTGAGCTGGAAAAGTCAGCACAATACTGCCACCTCACATTACGACGTCAATTGGATTCCAACACTTACGAGCCCATTGATTTTGCGCTTAATGCCGCAACTCTCTCGCAATATTTTATTGGTGAAAATATGTTCAAAGAGGCACGTCATCATTTGGCTGCTGCCACGCATATAATGGCTGAGTATGAGGCCAATATGTTGACGCCAGAGCTGACTGAACAACAGCGTGCCGATGTTACAGAAACATTCAAGCATAGGTATGCCGATGTGGCACGCTGTTGGGCGAAATATGGACTGGCATTGTTAAGTGCATCCAAAGAGCGTTTGTATAATGATGAGGAAGAAAAAGTAACAAAAGATGTCAAACGACTCAACGTAGATCCAAATGCCTATCGTTTTCCAAGTTTGAAAATAGACTTATACGAAAATCGAGTCACAGCAGATTACTGTTTAACCTTTGATGATGCTAAACCAGTGTATCACTTTGTTTGCGACTGGCTGGACCAGGCAAAAGATTATTATAAACCCGAAACCGAAGCAACCGAATATGCAAAGGTGATTAAGGATTTTGCTGAATTATATCAGCATATAGCATTTTTCGAAGAAGATCCAGCAAATCAAGCAAAAATGCAAAAACGTCGTGCTAAATACTATGAAGATTTACTTGAATTGCTCAACCCAGTCTTCTATATGGGCATATGCCGTGAGTGCTGGTATGGTGCAGGACTCTCGTACTGTGCAATATTGGATATTAAATTAGATGCGCTAAAAGAACGACGCACACCACAACCGCAAGACCTGCAAAAGATTAACCAAACATGCCAAAAAGCAATTAAAAATTTCTTAGATTTTGCAAAATCATACACGGACAAAGACGGTGCCACGATCAAGGCCAATGCCGATGCTGAAGAGCAACGTAATGTGCTCTATGCCTACTTTCATTTGGGACGCTTACATTTTAAAATGATTACACCCGATTTGAGTGTACAATTGGAGAATATGAATAATAGCCTTAAATATTATAAACTCTTTACGGACGAATGTGCAGCTAGAAAGGAGGTAGCTGAAACACTAAATGCCGAAGTTGGTGTTTGTCGTGAAATGGTAAATTTGCTGCCGCTTAAAATTGCCAATATAAAGAAA
>correcta
ATGGTGATTGCGAAAGAAATATTGACAGACTACAAGGAGGTCTACGAAAAGGCTATAAAATATGTTAACGAAGAAAGTAAAAATGATCCACCAACTGATCCGTTTCGTTCACATTACGCCGCACGCGAGTTATTATTGCAATTGAAGGAAAATCTTAAAAATGCATTGGCCTCGGTTGTGGCGGAAGAGGCAGACGACGGGAAAGATGATTTCACTTACATTGTTTTGCTTGCATTTGTGTGTCGTGACCTTGGGCGTATCTACGTCTTCACGGATGAAGTTTCAACTGGTGAACGTCTATTGCAAGAAAGTCTACAATTGGTTGAACCGCATAAAATGAAACCTGAGGCTATTATTCCATATGTGGGTGCACTCAATGAAATAGGCATAGTGCAGGCAAATCGTTCTGAATACAAAAAAGCTTTTGATACACTTATTAAATCTGAACAGTCCTATAAAGAATTTCTAAAAAGCAAGGGCACTCCTGTATGCATTTCTGACATTTTTGGCACACCCGACGAAGTGGAAGAAGGAAAAGGCGCAAAAGAGTTGGAAAGCTTATATACTTTGTGTACATTTTATTTGGCACAAGTGCACGGCCATTTGGGTGAGCTCGAAAAGTCAGCGCAGTATTGTCATTTAACTTTACGCCGGCAATTGGAATCAAAAACTTATGAACCTATAGATTTTTCGTTAAATGCAGCCACTTTATCACAGTATTTTATTGGTGAGAATATGTTTAAAGAGGCACGTCACCATTTGGCTGCCGCCACATATGTAATGGCTGAACATGAAGCCAGCATGTTGACGCCAGACATGACTGAACAACAGCGTACGGATGTAACCGAAACATACAAGCATAGATATGCAGATATTGCACGTTGTTGGGCTAAGTATGGACTGGCGTTGCTTAGTGCTTCCAAAGAACGTTTATATAATGACGATGACGAAAAAGTAACCAAAGATGTAAAGCGCCTCACAGTTGATCCAAACGCTTATCGTTTTCCCGGACTGAAAATAGACGTGTACGAAAATGGTGTTACCGCAGATTATTGTTTGACTTTTGACGACGCCAAACCAGTATATCATTATGTCAGTGACTGGCTGGACCAGGCTAAAGAATATTATAAACCTGAAACTGAAGCGACCGAGTATGCAAAAGTAATCAAAGATTATGCTGAATTATATCAGCAGATCGCATTCTTTGAGGAAGATCCAGCTAACCAAGCGAAAATGCAAAAGCGTCGCGCAAAATACTACGAAGATTTACTTGAACTGCTCAACCCTGTCTTTTACATGGGTATTTGCCGTGAGTGCTGGTATGGTGCTGGACTATCATACTGTGCAATTTTAGATATAAAATTGGATGCGTTGAAAGAACGACGCACACCACAACCACAAGATCTACAAAAGATCAATCAAACCTGCCAGAGAGCGATTAAAAATTTCTTAGAGTTTGTGAAATCCTATACGGACAAAGATGGCACCACCATCAAAGCAAGCGCCGATGCGGAGGAACAACGCAACGTGCTCTATGCCTACTTTCATTTGGGACGCTTACATTTCAAAATGATCACACCCGATCTGAATCTACAACTTGAAAATATGAATAATAGCCTCAAATACTATAAACTCTTTACGGACGAATGCGCATCAAGAAAAGAGGTAGCCGAAACACTCAACGCTGAAATTGGTGTTTGCCGCGAGATGGTCAATTTATTGCCTCTAAAAATTGCCAATATAAAGAAA
>cucurbitae
ATGGTGATTGCGAAAGAAATATTGACGGACTACAAGGAGGTCTATGAAAAGGCTATCAAATATGTTAATGAGGAAAGTAAAAGCGATCCACCCACAGATCCGTTTCGTTCACATTATGCCGCACGCGAGTTACTGTTGCAAATGAAGGAAAATCTGAAAAATGCATTAGCCTCAATTGTGGCAGAAGAGGCGGACGACGGCCGAGATGATTTCACTTATGTTGTTTTGCTTGCATTTGTGTGCCGTGACCTTGGACGTATCTATGTCTTCACCGACGAAGTTTCAACTGGTGAACAGCTGTTAGAAGAAAGTTTGTTATTGGTTGAACCACATAAGATGAAACCTGAGGCTATCATACCGTATGTGGGTGCACTCAATGAGATAGGCATAGTGCAAGCAAATCGTTCTGAATACAAGAAGGCCTTTGATACACTTATCAAATCAGAACAGGCATATAAAGAGTTTCTGAAAAGCAATAGCACAGCTGTATGCATTACTGATATTTTCGGCACACCCGATGAAGTTGAAGAGGGAAAGGGTCCAAAAGAATTGGAGAGCTTGTATACTTTGTGCACCTTTTACTTGGCACAAGTGCACGGACATTTGGGTGAGCTGGAAAAGTCAGCGCAATACTGTCATTTAACGCTACGCCGGCAATTAGAATCCAAGACATATGAACCGATAGATTTTGCGCTAAACGCTGCCACATTATCACAATACTTCATTGGTGAGAATATGTTCAAAGAGGCGCGTCATCATTTGGCTGCCGCCACATATATAATGGCTGAACATGAAGCCAGCATGTTGACACCTGAGTTGACGGAACAACAGCGTGCCGATGTAACAGAAACATACAAACATAGATATGCAGATGTTGCACGTTGTTGGGCTAAATACGGACTGGCATTGCTTAATGCTTCCAAAGAGCGTTTATATAATGATGACGACGAAAAAGTAACCAAAGATGTGAAACGTCTCACTGTTGATCCAAAGGCTTATCGTTTTCCAGACTTAAATATAGATGTGCACGAAAATCGTGTTACAGCTGATTATTGTTTGACATTTGACGACGCCAAACCGGTGTACCATTACGTCTGTGACTGGCTGGACAAGGCGAAAGAATACTATAAGCCTGAAACTGAAGCGACCGAGTATGCAAAAGTGATCAAAGATTATGCCGAATTATATCAGCATATCGCATTCTTCGAAGAAGAACCGGCCAACCAAGCGAAAATGCAAAAGCGTCGTGCAAAATACTACGAAGATTTACTTGAACTGCTCAACCCTGTCTTCTATATGGGTATTTGCCGTGAGTGCTGGTATGGCGCTGGTCTGTCATATTGTGCAATTTTAGATATCAAATTAGATGCGTTGAAGGAACGACGCACACCGCAACCACAGGATCTACAAAAGATAAATCAAACCTGTCAGCGTGCAATTAAGAATTTCCTTGAATTTGTGAAATCTTACCTGGACAAAGATGGCGCAACAATCAAAGCCAGCGCCGATGCGGAGGAGCAACGTAACGTGCTCTATGCCTACTTTCATTTGGGACGCTTACATTTCAAAATGATCACACCCGATCTGAATCTACAACTGGAAAATATGAATAATAGCCTCAAATACTATAAACTCTTTACGGACGAGTGTGCCGCTCGCAAAGAGGTGGCCGAAACACTGAACGCCGAAGTTGGCGTCTGTCGTGAGATGGTCAATTTGTTGCCGCTGAAAATTGCCAATATTAAGAAA
>dorsalis
ATGGTGATTGCGAAAGAAATATTGACAGACTACAAGGAGGTCTACGAAAAGGCTATAAAATATGTTAACGAAGAAAGTAAAAATGATCCACCGACTGATCCGTTTCGTTCACATTACGCCGCACGCGAGTTATTATTGCAATTGAAGGAAAATCTTAAAAATGCATTGGCCTCAGTTGTGGCGGAAGAGGCGGACGACGGCAAAGATGATTTCACTTACATTGTTTTGCTTGCATTTGTGTGTCGTGACCTTGGGCGTATCTACGTCTTCACGGATGAAGTTTCAACTGGTGAACGTCTATTGCAAGAAAGTCTACAATTAGTTGAACCGCATAAAATGAAACCTGAGGCTATTATTCCATATGTGGGTGCACTCAATGAAATAGGCATAGTGCAGGCCAATCGTTCTGAATATAAACAAGCCTTTGATACACTTATCAAATCCGAACAGTCCTATAAAGAATTTCTAAAAAGCAATGGCACTCCTGTATGCATTTCTGACATTTTCGGCACACCCGACGAAGTGGAAGAGGGTAAAGGCGCAAAAGAATTGGAAAGCTTATATACCTTGTGTACATTTTATTTGGCACAAGTGCACGGGCATTTGGGTGAGCTGGAAAAGTCAGCGCAGTATTGTCATTTAACTTTACGCCGGCAATTGGAATCAAAAACTTATGAACCTATTGATTTTTCGTTAAATGCTGCCACTTTGTCACAGTATTTTATTGGTGAGAATATGTTTAAAGAGGCACGTCACCATTTAGCTGCCGCTACATTTGTAATGGCTGAACATGAAGCCAACATGTTGACGCCAGAGATGACTGAACAACAGCGTACAGATGTAACAGAAACATACAAGCACAGATATGCAGATGTTGCACGTTGTTGGGCTAAGTATGGGCTGGCGTTGCTTTGTGCTTCCAAAGAACGTTTGTATAATGACGATGACGAAAAAGTAACCAAAGATGTAAAGCGCCTCACAGTTGATCCAAATGCTTATCGTTTTCCCGGACTGAAAATAGACGTGTACGAAAATGGTGTTACGGCAGATTATTGTTTGACTTTTGACGACGCCAAACCGGTATATCATTATGTCAGTGACTGGCTGGACCAGGCTAAAGAATATTATAAACCTGAAACTGAGGCGACCGAGTATGCAAAAGTAATTAAAGATTATGCTGAATTATATCAGCACATCGCATTCTTTGAGGAAGATCCAGCCAACCAAGCGAAAATGCAAAAACGTCGCGCAAAATACTATGAAGATTTACTTGAACTGCTCAACCCTGTCTTCTATATGGGTATTTGCCGTGAGTGCTGGTATGGTGCTGGATTGTCATACAGTGCAATTTTGGATATAAAATTGGATGCGTTGAAAGAACGACGACCACCACAACCACAAGATCTACAAAAGATCAATCAAACCTGCCAGAGAGCGATTAAAAATTTCTTGGAATTTGTGAAATCCTATACGGACAAAGATGGCGCCACGATCAAAGCAAGCGCCGATGCGGAAGAACAACACAACGTGCTCTATGCCTACTTTCATTTGGGACGCTTACATTTCAAAATGATCACACCCGATCTGAATTTACAACTTGAAAATATGAATAATAGCCTCAAATACTATAAACTCTTTACGGACGAATGCGCAGCAAGAAAAGAGGTTGCCGAAACACTCAACGCGGAAGTTGGCGTTTGTCGCGAGATGGTCAATTTATTGCCGCTTAAAATTGCCAATATAAAGAAA
>jarvisi
ATGGTGATTGCGAAAGAAATATTGACAGACTACAAGGAAGTCTACGAAAAGGCTATAAAATATGTTAACGAGGAAAGTAAAAATGATCCATCTACTGATCCGTTTCGTTCACATTACGCCGCACGCGAGTTATTATTGCAATTGAAGGAAAATCTTAAAAATGCATTGGCCTCAGTTGTGGCGGAAGAGGCGGACGACGGGAAAGATGATTTCACTTACATTGTTTTGCTTGCATTTGTGTGTCGTGACCTTGGGCGTATCTACGTCTTCACGGATGAAGTCTCAACTGGCGAACGTCTATTGCAAGAAAGTCTACAATTGGTTGAACCGCATAAAATGAAACCTGAGGCTATTATTCCATATGTGGGTGCACTCAATGAAATAGGCATAGTGCAGGCCAATCGTTCTGAATATAAACAGGCCTTTGATACACTTATCAAATCCGAACAGTCCTATAAAGAATTTTTAAAAAGCAAAGGTACTCCTGTATGCATTTCTGACATTTTCGGCACACCCGACGAAGTGGAAGAGGGAAAAGGCACAAAAGAATTGGAAAGCTTATATACTTTGTGTACATTTTATTTGGCACAAGTTTACGGGCATTTGGGTGAGCTGGAAAAGTCAGCGCAATATTGTCATTTAACGCTACGGCGGCAATTGGAATCAAAAACTTATGAGCCTATAGATTTTTCGTTAAATGCTGCCACTTTATCACAGTATTTTATTGGTGAAAATATGTTTAAAGAGGCACGTCACCATTTGGCTGCCGCTACATATGTAATGGCTGAACATGAAGCCAGCATGTTGACGCCAGAGATGACTGAACAACAGCGTACGGAAGTAACAGAAACATACAAGCACAGATATGCAGATGTTGCACGTTGTTGGGCTAAGTATGGACTGGCTTTGCTTAGTGCTTCCAAAGAACGTCTATATAATGACGATGACGAAAAAGTAACCAAAGATGTAAAGCGTCTCACAGTTGATCCAAACGCTTATCGTTTTCCCGGACTGAAAATAGACGTGTACGAAAATGGTGTTACCGCAGATTATTGTTTGACTTTTGACGACGCCAAACCGGTATACCATTATGTGAGTGACTGGCTGGACCAGGCTAAAGAATATTATAAACCTGAAACTGAGGCGACCGAGTATGCAAAAGTAATCAAAGATTATGCTGAATTATATCAGCATATCGCATTCTTTGAGGAAGATCCGGCTAACCAAGCGAAAATGCAAAAGCGTCGCGCAAAATACTATGAAGATTTACTTGAACTGCTCAACCCTGTCTTCTACATGGGTATTTGCCGTGAGTGCTGGTATGGTGCTGGATTGTCATACTCTGCAATTTTAGATATAAAATTGGATGCGTTGAAAGAACGACGCACACCACAACCACAAGATCTACAAAAGATCAATCAAACCTGCCAGAAAGCGATTAAAAATTTCTTGGAATTTGTGAAATCCTATACGGACAAAGATGGCGCCACGATTAAAGCAAACGCCGATGCAGAAGAACAACGCAACGTGCTCTATGCCTACTTTCATTTGGGACGCTTACATTTCAAAATAATCACACCCGATCTGAATCTACAACTTGAAAATATGAATAATAGCCTCAAATACTATAAACTCTTTACGGACGAGTGCGCAGCAAGGAAAGAGGTTGCCGAAACACTCAACGCTGAAGTTGGTGTTTGTCGCGAGATGGTTAATTTATTGCCTCTAAAAATT---------------
>latifrons
ATGGTGATTGCGAAAGAAATATTGACAGACTACAAGGAGGTCTACGAGAAGGCTATAAAATATGTTAATGAAGAAAGTAAAAATGATCCACCTACTGATCCGTTTCGTTCACATTACGCCGCACGCGAGTTATTATTGCAATTGAAGGAAAATCTTAAAAATGCATTGGCCTCAGTTGTGGCGGAGGAGGCGGACGATGGCAAAGATGATTTCACTTACATTGTTTTGCTTGCATTTGTGTGTCGTGACCTTGGGCGTATCTACGTCTTCACGGATGAAGTTTCAACTGGTGAACGTCTATTACAAGAAAGTCTACAATTGGTTGAACCGCATAAAATGAAACCTGAGGCTATTATTCCATATGTGGGTGCACTCAATGAAATGGGCATAGTGCAGGCAAATCGTTCTGAATATAAACAAGCTTTTGATACACTTATCAAATCCGAACAGTCCTATAAAGAATTTCTAAAAAGCAATGGCACTCCTATATGCATTTCTGACATTTTCGGCACACCCGACGAAGTGGAAGAGGGTAAAGGCGCAAAAGAATTGGAAAGCTTATATACTTTGTGTACATTTTATTTGGCACAAGTGCACGGGCATTTAGGTGAGCTGGAAAAGTCAGCGCAGTATTGTCATTTAACTTTACGCCGGCAATTGGAATCAAAAAATTATGAGCCTATAGATTTTTCATTAAATGCTGCCACTTTATCACAGTATTTTATTGGTGAGAATATGTTTAAAGAGGCACGTCACCATTTGGCTGCCGCTACGTATGTAATGGCTGAACATGAAGCCAGCATGTTGACGCCAGAGATGACTGAACAACAGCGTACGGATGTAACAGAAACATACAAGCACAGATATGCAGATATTGCACGTTGTTGGGCTAAGTATGGGCTAGCTTTGCTTAGTGCTTCCAAAGAACGTTTATATAATGACGATGACGAAAAAGTAACCAAAGATGTAAAGCGCCTCACAGTTGATCCAAATGCTTATCGTTTTCCTGGACTGAAAATAGACGTATACGAAAATGGTGTTACCGCAGATTATTGTTTGACGTTTGACGACGCCAAACCGGTATATCATTATGTCAGTGACTGGCTGGACCAGGCTAAAGAATATTATAAACCTGAAACTGAAGCGACCGAGTATGCAAAAGTAATCAAAGATTATGCTGAATTATATCAGCATATTGCATTCTTTGAGGAAGATCCGGCCAACCAAGCGAAAATGCAAAAGCGTCGTGCCAAATACTATGAAGATTTACTGGAACTGCTCAATCCTGTCTTCTACATGGGTATTTGCCGTGAGTGCTGGTATGGTGCTGGACTGTCCTACTGTGCAATTTTGGATATAAAATTGGATGCGTTGAAAGAACGGCGCACACCACAACCACAAGATCTACAAAAGATCAATCAAACCTGCCAGAGAGCGATTAAAAATTTCTTGGAATTTGTGAAATCCTATACGGATAAAGATGGCGCCACCATCAAAGCAAGTGCCGATGCCGAAGAACAACGCAACGTGCTCTATGCCTACTTTCATTTGGGACGCTTACATTTCAAAATGATCACACCCGATCTGAATCTACAACTTGAAAATATGAATAATAGCCTCAAATACTATAAACTCTTTACGGACGAGTGCGCAGCAAGGAAAGAGGTTGCCGAAACACTCAACGCTGAAGTTGGTGTTTGCCGCGAGATGGTCAATTTATTGCCGCTTAAAATTGCCAATATAAAGAAA
>minax
ATGGTTATTGCGAAAGAAATATTGACAGACTATAAAGAGGTCTACGAAAAGGCCACAAAATATATCAATGAAGAAAGTAAAAATGATCCACCTACAAATCCATTTCGTTCACATTACGCCGCACGCGAGTTATTGTTGCAAATGAAGGAAAATCTTAAAAATGCATTAGCTTCGGTTGTGGCGGAAGAGGCGGACGACGGACAAGATGATTTCACTTACATTGTTTTGCTTGCATTTGTGTGTCGTGACCTTGGGCGTATCTACGTCTTCACCGACGAAGTTTCAACTGGTGAACGTCTATTACAAGAAAGTCTTTTACTGGTTGAACCGCATAAAATGAAACCACAGGCTATTATTCCATATGTGGGTGCACTCAATGAAATAGGCATAGTGCAAGCAAATCGTTCTGAATATAAAAAAGCTTTTGAAACACTTATCAAATCGGAACAGTCATATAAAGAATTTCTGAAAAGCAATGGCACAGCTGTGTGCATTACTGACATTTTCGGCACACCCGATGAGGTTGAAGAAGGAAAGGGTCCAAAAGAATTGGAGAGTTTGTATACTTTGTGTACATTTTATTTGGCACAGGTGCACGGGCATTTGGGTGAGCTGGAAAAGTCAGCACAATATTGCCATTTAACGCTACGTCGGCAATTAGAATCGAAGACATATGAGCCAATAGATTTTGCACTAAATGCTGCCACCTTATCACAATATTTTATTGGTGAAAATATGTTCAAAGAGGCACGTCACCATTTGGCTGCCGCTACATATATAATGGCTGAACATGAAGCCAGCATGCTAACACCAGAACTGACCGAACAACAACGTGCGGACGTAACGGAAACATACAAACATAGAAATGCAGATGTTGCACGTTGTTGGGCCAAGTATGGGCTGGCATTGCTTAATACTTCCAAAGAGCGTTTGTTTAATGACGATGACGAAAAAGTAACTAATGATGTAAAACGCCTCACAGTTGATCCAAACGCTTATCGTTTCGCAGGATTGAGCATAGACTTGTACGAAAATCGTGTTACAGCAGATTATTGTTTGACTTTTGACGACGCCAAATCGGTATATCATTATGTCAATGACTGGCTAGACCAGGCGAAGGAATACTATACACCTGAAACTGAAGCGACCGAGTATGCAAAAGTAATCAAAGATTATGCCGAATTATATCAGCATATCGCCTTCTTCGAAGAAGATCCGGTCAACCAAGCGAAAATGCAAAAGCGCCGTGCAAAATACTATGAAGATTTACTTGAATTGCTCAACCCTGTCTTCTATATGGGTATTTGCCGTGAGTGCTGGTATGGTGCTGGATTGTCATATTGTGCAATTTTGGATATAAAATTGGATGTGTTGAAGGAGCAACTCACACCGCAACCACAAGATCTAAAAAAGATAAACCAAACCTGCCAGAGAGCGATTAAAAATTTCCTGGAATTCGTGAAGTCCTACATGAACAAAGATGGCGCAACGATCAAAGCAAGCGCCGATGCGGAAGAACAACGTAACGTGCTCTATGCCTACTTTCATTTGGGACGCTTACATTTCAAAATGATAACATCCGATCTGAATCTAAAATTAGAAAATATGAATAATAGCCTCAAATACTATAAACTCTTTACGGACGAATGTGCAGCAAGGAAAGAGGTTGCCGAAACACTGAACGCTGAAGTTGGCGTCTGCCGTGAGATGATTAATTTGTTACCGCTGAGAATTGCCAATATAAAGAAA
>musae
ATGGTGATTGCGAAAGAAATATTGACAGACTACAAGGAGGTATACGAAAAGGCTATAAAATATGTTAACGAAGAAAGTAAAAATGATCCACCTACTGATCCGTTTCGCTCACATTACGCCGCACGCGAGTTATTATTGCAATTGAAGGAAAATCTTAAAAACGCATTGGCCTCAGTTGTGGCGGAAGAGGCGGACGACGGGAAAGATGATTTCACTTATATTGTTTTGCTTGCATTTGTGTGTCGTGACCTTGGGCGTATCTACGTCTTCACGGATGAAGTTTCAACTGGTGAACGTCTATTGCAAGAAAGTCTACAATTAGTTGAACCGCATAAAATGAAACCTGAGGCTATTATTCCATATGTGGGTGCACTCAATGAAATAGGCATAGTGCAGGCCAATCGTTCTGAATATAAACAAGCCTTTGATACACTTATCAAATCCGAACAGTCCTATAAAGAATTTCTAAAAAGCAATGGCACTCCTGTATGCATTTCTGACATTTTCGGCACACCCGACGAAGTGGAAGAGGGTAAAGGCGCAAAAGAATTGGAAAGCTTATATACTTTGTGTACATTTTATTTGGCACAAGTACACGGGCATTTGGGTGAGCTGGAAAAGTCAGCGCAATATTGTCATTTAACGCTACGTCGGCAATTGGAATCAAAAACTTATGAGCCTATAGATTTTTCATTAAATGCTGCCACTTTATCACAGTATTTTATTGGTGAGAATATGTTTAAAGAGGCACGTCACCATTTGGCTGCCGCTACATATGTAATGGCTGAACATGAAGCCAGCATGTTGACGCCAGAGATGACTGAACAACAGCGTACAGATGTAGCAGAAACATACAAGCACAGATATGCTGATGTTGCACGATGTTGGGCTAAGTATGGGTTGGCGTTGCTTAGTGCTTCCAAGGAACGTTTATATAATGACGATGACGAAAAAGTAACCAAAGATGTAAAGCGCCTCACAGTTGATCCAAATGCTTATCGTTTTCCCGGACTGAAAATAGACGTGAACGAAAATGGTGTTACGGCAGATTATTGTTTGACTTTTGACGACGCCAAACCGGTATATCATTATGTCAGCGACTGGCTGGACCAGGCTAAAGAATATTATAAACCTGAAACTGAGGCGACCGAGTATGCAAAAGTAATCAAAGATTATGCTGAATTATATCAGAATATCGCATTCTTTGAGGAAGATCCGGCTAACCAAGCGAAAATGCAAAAACGTCGCGCAAAATACTATGAAGATTTACTTGAACTGCTCAACCCTGTCTTCTACATGGGTATTTGCCGTGAGTGCTGGTATGGTGCTGGATTGTCATACAGTGCAATTTTGGATATAAAATTGGATGCGTTGAAAGAACGACGCCCACCACAACCACAAGATCTACAAAAGATCAATCAAACCTGCCAGAGAGCGATTAAAAATTTCTTGGAATTTGTGAAATCCTATACGGACAAAGATGGCGCCACGATCAAAGCAAGCGCCGATGCGGAAGAACAACACAACGTGCTCTATGCCTACTTTCATTTGGGACGCTTACATTTCAAAATGATCACACCCGATTTGAACTTACAACTTGAAAATATGAATAATAGCCTCAAATACTATAAACTCTTTACGGACGAATGCGCAGCAAGAAAAGAGGTTGCCGAAACACTCAACGCGGAAGTTGGCGTTTGTCGCGAGATGGTCAATTTATTGCCGCTTAAAATTGCCAATATAAAGAAA
>oleae
ATGGTGATTGCGAAAGAAACATTGACAGACTACAAGGAGGTCTACGAAAAGGCTATAAAATATGTTAACGAAGAAAGTAAAAACGATCCACCTACAGATCCATTTCGTTCACATTATGCCGCGCGGGAGTTATTATTACAAATGAAAGGAAATCTTAAAAATGCATTAGCTTCAGTTGTGGCGGAAGAGGCGGACGACGGGCAAGATGATTTCACTTACACTGTTTTGCTTGCATTTGTGTGTCGTGACCTTGGGCGTATCTACGTCTTTACGGATGAAGTTTCAACTGGTGAACGTCTATTGCAAGAAGGTCTGCAATTGGTTGAACCACATAAAATGAAGCCTGAGGCTATTATTTCCTACGTGGGTGCGCTCAATGAAATAGGCATAGTGCAGGCAAATCGTTCTGAATACAAACAAGCTTTTGATACACTTATAAAATCCGAAGAATCCTATAAAGAATTTGTAAAAAGCAATGGCACTCCTGTATGCATTACTGACATTTTCGGCACACCCGACGAAGTGGAAGAGGGAAAAGGTGCAAAAGAATTGGAGAACTTATATACTTTGTGTACATTTTATTTGGCACAAGTACACGGGCATTTGGGTGAGCTGGAAAAGTCAGCGCAATATTGTCATTTAACGCTACGCCGGCAATTGGAATCAAAAACTTATGAGGCTATAGATTTTTCGTTAAATGCTGCCACTTTATCACAGTATTTTATTGGTGAGAATATGTTCAAAGAGGCACGTCACCATTTGGCTGCCGCTACATATGTAATGGCTGAACATGAAGACAACATGTTGACGCCAGATATGACTGAAAAACAGCGTACGGATGTAACAGAAACATACAAACACAGATACGCAGATGTTGCACGTTGTTGGGCTAAGTATGGGCTGGCGTTGCTAAGTGCTTCCAAGGAACGTTTATATAATGACGATGACGAAAAAGTAACCAAAGATGTAAAGCGCATCACAGTTGATCCAAACGCTTATCGTTTTCCCGGACTGAACATAGATGTGTACGAAAATCGTGTTACAGCAGATTATTGTTTGACTTTTGACGACGCCAAACCGGTATATCATTATGTCAGTGACTGGCTGGACAAGGCAAAAGAATATTATAAACCTGAAACTGAAGCTACCGAATATGCAAAAGTTATTAAAGATTATGCTGAATTATATCAGCATATCGCATTCTTCGAAGAAGATCCGGCTAACCAAGCGAAAATGCAAAAGCGTCGTGCAAAATACTATGAAGATTTACTTGAACTGCTCAACCCCGTCTTCTATATGGGGATTTGCCGTGAGTGCTGGTATGGTGCTGGACTGTCATACTGTGCAATATTGGATATAAAATTGGATGCGTTGAAGGAGCGACGCACACCGCAACCACAAGAACTACAAAAGATCAATCAAACCTGCCAGCGAGCGATTAAAAATTTTCTGGAATTTGTGAAATCCTACACGGACAAAGATGGCATCACAATCAAAGCAAGCGCCGATGCGGAAGAACAACGGAACGTACTCTATGCCTACTTTCATTTGGGACGCTTACATTTCAAAATGATCACACCCGATCTGAATCTACAACTCGAAAATATGAATAATAGCCTCAAATACTATAAACTCTTTACGGACGAGTGTGCAGCAAGGAAAGAGGTGGCTGAAACGCTAAACGCTGAAGTTGGTGTTTGCCGTGAAATGGTTAACTTGTTGCCGCTTAAAATAGCCAATATAAAGAAA
>tryoni
ATGGTGATTGCGAAAGAAATATTGACAGACTACAAGGAAGTCTACGAAAAGGCTATAAAATATGTTAACGAGGAAAGTAAAAATGATCCACCTACTGATCCGTTTCGTTCACATTACGCCGCACGCGAGCTATTATTGCAATTGAAGGAAAATCTTAAAAATGCATTAGCCTCAGTTGTGGCGGAAGAGGCGGACGACGGGAAAGATGATTTCACTTACATTGTTTTGCTTGCATTTGTGTGTCGTGACCTTGGGCGTATCTACGTCTTCACGGATGAAGTCTCAACTGGCGAACGTCTATTACAAGAAAGTCTACAATTGGTTGAACCGCATAAAATGAAACCTGAGGCTATTATTCCATATGTGGGTGCTCTCAATGAAATAGGCATAGTGCAGGCCAATCGTTCTGAATATAAACAGGCCTTTGATACACTTATCAAATCCGAACAGTCCTATAAAGAATTTTTAAAAAGCAAAGGCACTCCTGTATGCATTTCTGACATTTTCGGCACACCCGACGAAGTGGAAGAGGGAAAAGGCGCAAAAGAATTGGAAAGCTTATATACTTTGTGTACATTTTATTTGGCACAAGTGCACGGGCATTTGGGTGAGCTGGAAAAGTCAGCGCAATATTGCCATTTAACGCTACGGCGGCAATTGGAATCAAAAACTTATGAGCCTATAGATTTTTCGTTAAATGCTGCCACTTTATCACAGTATTTTATTGGTGAGAATATGTTTAAAGAGGCACGTCACCATTTGGCTGCCGCTACATATGTAATGGCTGAACATGAAGCCAGCATGTTGACGCCAGAGATGACTGAACAACAGCGTACGGAAGTAACAGAAACATACAAGCACAGATATGCAGATGTTGCACGTTGTTGGGCTAAGTATGGACTGGCTTTGCTTAGTGCTTCCAAAGAACGTTTATATAATGACGATGACGAAAAAGTAACCAAAGATGTAAAGCGTCTCACAGTTGATCCAAACGCTTATCGTTTTCCCGGACTGAAAATAGACGTGTACGAAAATGGTGTTACCGCAGATTATTGTTTGACTTTTGACGACGCCAAACCGGTATACCATTATGTGAGTGACTGGCTGGACCAGGCTAAAGAATATTATAAACCTGAAACTGAGGCGACCGAGTATGCAAAAGTGATCAAAGATTATGCTGAATTATATCAGCATATCGCATTCTTTGAGGAAGATCCGGCTAACCAAGCGAAAATGCAAAAGCGTCGCGCAAAATACTATGAAGATTTACTTGAACTACTCAACCCTGTCTTCTACATGGGTATTTGCCGTGAGTGCTGGTATGGTGCTGGATTGTCATACTCCGCAATTTTAGACATAAAATTGGATGCGTTGAAAGAACGACGCACACCACAACCACAAGATCTACAAAAGATCAATCAAACCTGCCAGAGAGCGATTAAAAATTTCTTGGAATTTGTGAAATCCTATACGGACAAAGATGGCGCCACGATCAAAGCAAGCGCCGATGCGGAAGAACAACGCAACGTGCTCTATGCCTACTTTCATTTGGGACGCTTACATTTCAAAATAATCACACCCGATCTGAATCTACAACTTGAAAATATGAATAATAGCCTCAAATACTATAAACTCTTTACGGACGAGTGCGCAGCAAGGAAAGAGGTTGCCGAAACACTCAACGCTGAAGTTGGTGTTTGTCGCGAGATGGTCAATTTATTGCCGCTTAAAATTGCCAATATAAAGAAA
>zonata
ATGGTGATTGCGAAAGAAATATTGACAGACTACAAGGAGGTTTACGAAAAGGCTATAAAATATGTTAACGAGGAAAGTAAAAATGATCCACCAACTGATCCGTTTCGTTCACATTACGCCGCACGGGAGTTATTATTGCAATTGAAGGAAAATCTTAAAAATGCATTGGCCTCAGTTGTGGCGGAAGAGGCAGACGACGGGAAAGATGATTTCACTTACATTGTTTTGCTTGCATTTGTGTGTCGTGACCTTGGGCGTATCTACGTCTTCACGGATGAAGTTTCAACTGGTGAACATCTATTGCAAGAAAGTCTACAATTGGTTGAACCGCATAAAATGAAACCTGAGGCTATTATTCCATATGTGGGTGCACTCAATGAAATAGGCATAGTGCAGGCCAATCGCTCTGAATACAAAAAAGCTTTCGAAACACTTATGAAATCCGAACAGTCCTATAAAGAATTTCTAAAAAGTAATGACACTCCTCTATGCATTTCTGACATTTTTGGCACACCCGACGAAGTGGAAGAGGGAAAAGGCGCAAAAGAATTGGAAAGCTTATATACTTTGTGTACATTTTATTTGGCACAAGTGCACGGGCATTTGGGTGAGCTGGAAAAGTCAGCGCAGTATTGTCATTTAACTTTACGCCGGCAATTGGAATCAAAAACTTATGAACCTATAGATTTTTCGTTAAATGCAGCCACTTTATCACAGTATTTTATTGGTGAGAATATGTTTAAAGAGGCACGTCACCATTTGGCTGCCGCCACATATGTAATGGCTGAACATGAAGCCAGCATGTTGACGCCAGACATGACTGAACAACAGCGTACGGATGTAACAGAAACATACAAGCATAGATATGCAGATATTGCACGTTGTTGGGCTAAGTATGGACTGGCGTTGCTTAGTGCTTCCAAAGAACGTTTATATAATGACGATGACGAAAAAGTAACAAAAGATGTAAAGCGCCTCACAGTTGATCCAAACGCTTATCGTTTTCCCGGACTGAAAATAGACGTGTACGAAAATGCTGTTACCGCAGATTATTGTTTGACTTTTGACGACGCCAAACCAGTATATCATTATGTCAGTGACTGGCTGGACCAGGCTAAAGAATATTATAAACCTGAAACTGAAGCGACCGAGTATGCAAAAGTAATCAAAGATTATGCTGAATTATATCAGCAGATAGCATTCTTTGAGGAAGATCCAGCTAACCAAGCGAAAATGCAAAAGCGTCGCGCAAAATACTATGAAGATTTACTTGAACTGCTCAATCCTGTCTTTTACATGGGTATTTGCCGTGAGTGCTGGTATGGTGCTGGACTATCATACTGTGCAATTTTAGATATAAAATTGGATGCGTTGAAAGAACGACGCACACCACAACCACAAGATCTACAAAAGATCAATCAAACCTGCCAGAGAGCGATTAAAAATTTCTTGGAATTTGTGAAATCCTATACGGACAAAGATGGCGCCACCATCAAAGCTAGCGCCGATGCGGAAGAACAACGCAACGTGCTCTATGCCTACTTTCATTTGGGACGCTTACATTTCAAAATGATCACACCCGATCTGAATCTACAACTTGAAAATATGAATAATAGCCTTAAATACTATAAACTCTTTACGGACGAGTGCGCAGCAAGAAAAGAGGTAGCCGAAACACTCAACGCTGAAATTGGTGTTTGCCGCGAAATGGTCAATTTATTGCCTCTAAAAATTGCCAATATAAAGAAA
