# Supplementary material for: The Impact of Fast Radiation on the Phylogeny of Bactrocera Fruit Flies as Revealed by Multiple Evolutionary Models and Mutation Rate-Calibrated Clock
Source: Insects. 2022 Jun 30;13(7):603. doi: 10.3390/insects13070603 (PMC9319077; doi:10.3390/insects13070603)
Supplement: Supplementary file 1 [file insects-13-00603-s001.zip › File S1/ceratitis_9958.fasta]

>bryoniae
ATGGTTGCCGTAAAGAAACAGAAAAAGGCTTTGGAAAGCACCAATGCCCGTTTGGCTTTGGTGATGAAATCGGGCAAATATTGCTTGGGTTACAAACAAGCTTTGAAGACCTTGCGTCAAGGCAAAGCGAAATTGGTGTTGATTGCCAGCAACACACCAGCGTTGAGGAAATCTGAGATTGAATATTACGCTATGTTGGCCAAGCCCGAAGTGCAACATTACAGTGGCACCAACATCGAATTGTGTACCGCTTGTGGTAAATACTTCCGTGTATGCACAATGTCCATCACAGATCCTGGAGATTCGGACATCATCCGCTCATTGCCA
>ceratitis
ATGGTTGCCGTAAAGAAACAGAAAAAGGCTTTGGAGAGTACCAATGCCCGTTTGGCGTTGGTAATGAAATCGGGCAAATATTGCTTGGGTTACAAACAAGCTTTAAAAACCTTGCGTCAAGGCAAAGCAAAATTGGTATTGATTGCCAGCAACACTCCAGCATTGAGGAAATCTGAGATTGAATACTACGCTATGTTGGCCAAGACCGAAGTGCAACATTACAGTGGCACCAACATTGAGTTGGGTACCGCTTGCGGAAAATACTTCCGTGTGTGCACAATGTCCATCACCGATCCAGGTGATTCCGACATTATTCGCTCATTGCCA
>correcta
ATGGTTGCCGTAAAGAAACAGAAAAAGGCTTTGGAAAGCACCAATGCCCGTTTGGCTTTGGTAATGAAATCGGGCAAATACTGCTTGGGTTACAAACAAGCTTTGAAGACCTTGCGTCAAGGCAAAGCGAAATTGGTGTTGATTGCCAGCAACACACCAGCGTTGAGGAAATCTGAGATTGAATACTACGCTATGTTGGCCAAGACCGAAGTGCAACATTACAGTGGCACCAACATCGAATTGGGTACCGCTTGCGGTAAATACTTCCGTGTGTGCACAATGTCCATCACCGACCCTGGTGATTCGGACATCATCCGCTCATTGCCA
>cucurbitae
ATGGTTGCCGTAAAGAAACAGAAAAAGGCTTTGGAAAGCACCAATGCCCGTTTGGCTTTGGTGATGAAATCCGGCAAATATTGCTTGGGTTACAAACAAGCTTTGAAGACCTTGCGTCAAGGCAAAGCAAAATTGGTGTTGATTGCCAGCAATACCCCAGCGTTGAGGAAATCCGAGATTGAATACTACGCTATGTTGGCCAAGACCGAAGTGCAACATTACAGTGGCACCAACATCGAATTGGGTACCGCTTGCGGTAAATACTTCCGTGTGTGCACAATGTCCATCACCGACCCTGGTGATTCGGACATCATCCGCTCGTTGCCA
>dorsalis
ATGGTTGCCGTAAAGAAACAGAAAAAGGCTTTGGAAAGCACCAATGCCCGTTTGGCTTTGGTGATGAAATCGGGCAAATATTGCTTGGGTTACAAACAAGCTTTGAAGACCTTGCGTCAAGGCAAAGCGAAATTGGTGTTGATTGCCAGCAACACACCAGCGTTGAGGAAATCTGAGATTGAATATTACGCTATGTTGGCCAAGACCGAAGTGCAACATTACAGTGGCACCAACATCGAATTGGGTACCGCTTGCGGTAAATACTTCCGTGTGTGCACAATGTCCATCACCGACCCTGGTGATTCGGACATCATCCGCTCATTGCCA
>jarvisi
ATGGTTGCCGTAAAGAAACAGAAAAAGGCTTTGGAAAGCACCAATGCCCGTTTGGCTTTGGTAATGAAATCGGGCAAATATTGCTTGGGTTACAAACAAGCTTTGAAGACCTTGCGTCAAGGCAAAGCGAAATTGGTGTTGATTGCCAGCAACACCCCAGCGTTGAGGAAATCTGAGATTGAATATTACGCTATGTTGGCCAAGACCGAAGTGCAACATTACAGTGGCACCAACATCGAATTGGGTACCGCTTGCGGTAAATACTTCCGTGTGTGCACAATGTCCATCACCGACCCTGGAGATTCGGACATCATCCGCTCATTGCCA
>latifrons
ATGGTTGCCGTAAAGAAACAGAAAAAGGCTTTGGAAAGCACCAATGCCCGTTTGGCTTTGGTGATGAAATCGGGCAAATATTGCTTGGGTTACAAACAAGCTTTGAAGACCTTGCGTCAAGGCAAAGCGAAATTGGTGTTGATTGCCAGCAACACACCAGCGTTGAGAAAATCTGAGATTGAATATTACGCTATGTTGGCCAAGACCGAAGTGCAACATTACAGTGGCACCAACATCGAATTGGGTACCGCTTGTGGTAAATACTTCCGTGTATGCACAATGTCCATTACCGATCCTGGAGATTCGGACATCATCCGCTCATTGCCA
>minax
ATGGTTGCCGTAAAGAAACAGAAAAAGGCTTTGGAAAGCACCAATGCCCGTTTGGCTTTGGTGATGAAATCAGGCAAATATTGCTTGGGTTACAAACAAGCTTTGAAGACCTTGCGTCAAGGCAAAGCGAAATTGGTATTGATTGCCAGCAATACCCCAGCGTTGAGGAAATCTGAGATTGAATATTACGCTATGTTGGCCAAGACCGAAGTGCAACATTACAGTGGCACCAACATCGAATTGGGTACCGCTTGCGGTAAATACTTCCGTGTGTGCACAATGTCCATCACCGATCCTGGAGATTCGGATATCATCCGCTCATTGCCA
>musae
ATGGTTGCCGTAAAGAAACAGAAAAAGGCTTTGGAAAGCACCAATGCCCGTTTGGCTTTGGTGATGAAATCGGGCAAATATTGCTTGGGTTACAAACAAGCTTTGAAGACCTTGCGTCAAGGCAAAGCGAAATTGGTGGTGATTGCCAGCAACACACCAGCGTTGAGGAAATCTGAGATTGAATATTACGCTATGTTGGCCAAAACCGAAGTGCAACATTACAGTGGCACCAACATCGAATTGGGTACAGCCTGCGGTAAATACTTCCGTGTGTGCACAATGTCCATCACAGACCCTGGTGATTCGGACATCATCCGCTCATTGCCA
>oleae
ATGGTTGCCGTAAAGAAACAGAAAAAGGCTTTGGAAAGCACCAATGCCCGTTTGGCTTTGGTAATGAAATCGGGCAAATACTGCTTAGGTTACAAACAAGCTTTGAAGACATTACGTCAAGGCAAAGCGAAATTGGTATTGATTGCCAGCAACACCCCAGCGTTGAGGAAATCTGAGATTGAATATTACGCTATGTTGGCCAAGACCGAAGTGCAACATTACAGTGGCACCAACATCGAATTGGGTACCGCTTGCGGTAAATACTTCCGTGTGTGCACAATGTCCATCACCGATCCTGGAGACTCGGACATCATCCGCTCATTGCCA
>tryoni
ATGGTTGCCGTAAAGAAACAGAAAAAGGCTTTGGAAAGCACCAATGCCCGTTTGGCTTTGGTAATGAAATCGGGCAAATATTGCTTGGGTTACAAACAAGCTTTGAAGACCTTGCGTCAAGGCAAAGCGAAATTGGTGTTGATTGCCAGCAACACACCAGCGTTGAGGAAATCTGAGATTGAATATTACGCTATGTTGGCCAAGACCGAAGTGCAACATTACAGTGGCACCAACATCGAATTGGGTACCGCTTGCGGTAAATACTTCCGTGTGTGCACAATGTCCATCACCGATCCTGGAGATTCGGACATCATCCGCTCATTGCCA
>zonata
ATGGTTGCCGTAAAGAAACAGAAAAAGGCTTTGGAAAGCACCAATGCCCGTTTGGCTTTGGTAATGAAATCGGGCAAATATTGCTTGGGTTACAAACAAGCTTTGAAGACCTTGCGTCAAGGCAAAGCAAAATTGGTGTTGATTGCCAGCAACACACCAGCGTTGAGGAAATCGGAGATTGAATATTACGCTATGTTGGCCAAGACCGAAGTGCAACATTACAGTGGCACCAACATCGAATTGGGTACCGCTTGCGGTAAATACTTCCGTGTGTGCACAATGTCCATCACCGACCCTGGTGATTCGGACATCATCCGCTCATTGCCA
